# Supplementary material for: Drug repurposing and computational modeling for discovery of inhibitors of the main protease (Mpro) of SARS-CoV-2
Source: RSC Adv. 2021 Jul 2;11(38):23450–8. doi: 10.1039/d1ra03956c (PMC9036595; doi:10.1039/d1ra03956c)
Supplement: RA-011-D1RA03956C-s001 [file RA-011-D1RA03956C-s001.pdb]

ATOM      1  N   SER     1      32.134  39.431  14.168  1.00  0.00           N  
ATOM      2  H1  SER     1      32.127  39.408  14.058  1.00  0.00           H  
ATOM      3  H2  SER     1      32.142  39.416  14.061  1.00  0.00           H  
ATOM      4  H3  SER     1      32.127  39.438  14.074  1.00  0.00           H  
ATOM      5  CA  SER     1      32.143  39.475  14.611  1.00  0.00           C  
ATOM      6  HA  SER     1      32.122  39.508  14.790  1.00  0.00           H  
ATOM      7  CB  SER     1      32.368  39.628  14.376  1.00  0.00           C  
ATOM      8  HB2 SER     1      32.362  39.689  14.270  1.00  0.00           H  
ATOM      9  HB3 SER     1      32.510  39.664  14.354  1.00  0.00           H  
ATOM     10  OG  SER     1      32.407  39.645  14.322  1.00  0.00           O  
ATOM     11  HG  SER     1      32.492  39.725  14.231  1.00  0.00           H  
ATOM     12  C   SER     1      31.951  39.324  15.076  1.00  0.00           C  
ATOM     13  O   SER     1      31.887  39.203  14.982  1.00  0.00           O  
ATOM     14  N   GLY     2      31.858  39.327  15.582  1.00  0.00           N  
ATOM     15  H   GLY     2      31.922  39.433  15.628  1.00  0.00           H  
ATOM     16  CA  GLY     2      31.672  39.192  16.086  1.00  0.00           C  
ATOM     17  HA2 GLY     2      31.440  39.130  15.767  1.00  0.00           H  
ATOM     18  HA3 GLY     2      31.731  38.893  15.813  1.00  0.00           H  
ATOM     19  C   GLY     2      31.696  39.531  17.401  1.00  0.00           C  
ATOM     20  O   GLY     2      31.614  40.373  17.704  1.00  0.00           O  
ATOM     21  N   PHE     3      31.808  38.882  18.185  1.00  0.00           N  
ATOM     22  H   PHE     3      31.879  38.206  17.875  1.00  0.00           H  
ATOM     23  CA  PHE     3      31.864  39.100  19.479  1.00  0.00           C  
ATOM     24  HA  PHE     3      31.504  40.006  19.660  1.00  0.00           H  
ATOM     25  CB  PHE     3      31.030  38.145  20.141  1.00  0.00           C  
ATOM     26  HB2 PHE     3      30.146  38.180  19.798  1.00  0.00           H  
ATOM     27  HB3 PHE     3      31.348  37.266  19.971  1.00  0.00           H  
ATOM     28  CG  PHE     3      30.916  38.280  21.454  1.00  0.00           C  
ATOM     29  CD1 PHE     3      30.102  39.036  21.947  1.00  0.00           C  
ATOM     30  HD1 PHE     3      29.552  39.516  21.399  1.00  0.00           H  
ATOM     31  CE1 PHE     3      30.006  39.168  23.154  1.00  0.00           C  
ATOM     32  HE1 PHE     3      29.384  39.745  23.527  1.00  0.00           H  
ATOM     33  CZ  PHE     3      30.726  38.548  23.871  1.00  0.00           C  
ATOM     34  HZ  PHE     3      30.653  38.648  24.794  1.00  0.00           H  
ATOM     35  CE2 PHE     3      31.541  37.797  23.382  1.00  0.00           C  
ATOM     36  HE2 PHE     3      32.093  37.325  23.929  1.00  0.00           H  
ATOM     37  CD2 PHE     3      31.633  37.657  22.179  1.00  0.00           C  
ATOM     38  HD2 PHE     3      32.259  37.076  21.813  1.00  0.00           H  
ATOM     39  C   PHE     3      33.202  39.079  19.937  1.00  0.00           C  
ATOM     40  O   PHE     3      33.861  38.271  19.607  1.00  0.00           O  
ATOM     41  N   ARG     4      33.605  39.944  20.724  1.00  0.00           N  
ATOM     42  H   ARG     4      33.007  40.571  20.948  1.00  0.00           H  
ATOM     43  CA  ARG     4      34.853  40.023  21.324  1.00  0.00           C  
ATOM     44  HA  ARG     4      35.234  39.082  21.370  1.00  0.00           H  
ATOM     45  CB  ARG     4      35.756  40.847  20.505  1.00  0.00           C  
ATOM     46  HB2 ARG     4      36.356  41.014  20.783  1.00  0.00           H  
ATOM     47  HB3 ARG     4      35.964  40.542  19.948  1.00  0.00           H  
ATOM     48  CG  ARG     4      35.628  41.837  20.046  1.00  0.00           C  
ATOM     49  HG2 ARG     4      35.097  41.800  19.732  1.00  0.00           H  
ATOM     50  HG3 ARG     4      35.530  42.179  20.458  1.00  0.00           H  
ATOM     51  CD  ARG     4      36.373  42.430  19.432  1.00  0.00           C  
ATOM     52  HD2 ARG     4      36.882  42.439  19.618  1.00  0.00           H  
ATOM     53  HD3 ARG     4      36.460  42.193  19.052  1.00  0.00           H  
ATOM     54  NE  ARG     4      36.311  43.289  19.091  1.00  0.00           N  
ATOM     55  HE  ARG     4      36.083  43.433  19.024  1.00  0.00           H  
ATOM     56  CZ  ARG     4      36.530  43.901  18.842  1.00  0.00           C  
ATOM     57  NH1 ARG     4      36.837  43.831  18.878  1.00  0.00           N  
ATOM     58 HH11 ARG     4      36.921  43.300  19.098  1.00  0.00           H  
ATOM     59 HH12 ARG     4      36.990  44.316  18.677  1.00  0.00           H  
ATOM     60  NH2 ARG     4      36.437  44.616  18.547  1.00  0.00           N  
ATOM     61 HH21 ARG     4      36.205  44.694  18.507  1.00  0.00           H  
ATOM     62 HH22 ARG     4      36.603  45.077  18.361  1.00  0.00           H  
ATOM     63  C   ARG     4      34.784  40.491  22.704  1.00  0.00           C  
ATOM     64  O   ARG     4      33.949  41.216  23.036  1.00  0.00           O  
ATOM     65  N   LYS     5      35.688  40.115  23.500  1.00  0.00           N  
ATOM     66  H   LYS     5      36.329  39.519  23.151  1.00  0.00           H  
ATOM     67  CA  LYS     5      35.865  40.593  24.801  1.00  0.00           C  
ATOM     68  HA  LYS     5      34.950  40.603  25.293  1.00  0.00           H  
ATOM     69  CB  LYS     5      36.737  39.700  25.506  1.00  0.00           C  
ATOM     70  HB2 LYS     5      36.793  39.150  25.258  1.00  0.00           H  
ATOM     71  HB3 LYS     5      37.347  39.867  25.559  1.00  0.00           H  
ATOM     72  CG  LYS     5      36.704  39.306  26.476  1.00  0.00           C  
ATOM     73  HG2 LYS     5      36.630  39.776  26.688  1.00  0.00           H  
ATOM     74  HG3 LYS     5      36.174  39.127  26.392  1.00  0.00           H  
ATOM     75  CD  LYS     5      37.481  38.509  27.281  1.00  0.00           C  
ATOM     76  HD2 LYS     5      37.575  38.282  27.302  1.00  0.00           H  
ATOM     77  HD3 LYS     5      37.703  38.473  27.380  1.00  0.00           H  
ATOM     78  CE  LYS     5      37.815  38.075  27.932  1.00  0.00           C  
ATOM     79  HE2 LYS     5      37.712  38.259  27.903  1.00  0.00           H  
ATOM     80  HE3 LYS     5      37.651  38.094  27.824  1.00  0.00           H  
ATOM     81  NZ  LYS     5      38.479  37.398  28.730  1.00  0.00           N  
ATOM     82  HZ1 LYS     5      38.648  37.232  28.926  1.00  0.00           H  
ATOM     83  HZ2 LYS     5      38.635  37.238  28.934  1.00  0.00           H  
ATOM     84  HZ3 LYS     5      38.636  37.220  28.929  1.00  0.00           H  
ATOM     85  C   LYS     5      36.367  41.953  24.788  1.00  0.00           C  
ATOM     86  O   LYS     5      37.237  42.172  24.289  1.00  0.00           O  
ATOM     87  N   MET     6      35.829  42.862  25.324  1.00  0.00           N  
ATOM     88  H   MET     6      35.132  42.608  25.716  1.00  0.00           H  
ATOM     89  CA  MET     6      36.170  44.211  25.366  1.00  0.00           C  
ATOM     90  HA  MET     6      37.081  44.271  25.077  1.00  0.00           H  
ATOM     91  CB  MET     6      35.418  44.914  24.479  1.00  0.00           C  
ATOM     92  HB2 MET     6      35.218  45.057  24.482  1.00  0.00           H  
ATOM     93  HB3 MET     6      35.404  45.149  24.275  1.00  0.00           H  
ATOM     94  CG  MET     6      34.961  45.133  23.844  1.00  0.00           C  
ATOM     95  HG2 MET     6      35.056  44.963  23.752  1.00  0.00           H  
ATOM     96  HG3 MET     6      34.856  45.017  24.078  1.00  0.00           H  
ATOM     97  SD  MET     6      34.417  45.838  22.853  1.00  0.00           S  
ATOM     98  CE  MET     6      34.337  46.374  22.566  1.00  0.00           C  
ATOM     99  HE1 MET     6      34.322  46.487  22.510  1.00  0.00           H  
ATOM    100  HE2 MET     6      34.314  46.483  22.502  1.00  0.00           H  
ATOM    101  HE3 MET     6      34.326  46.484  22.509  1.00  0.00           H  
ATOM    102  C   MET     6      36.090  44.862  26.656  1.00  0.00           C  
ATOM    103  O   MET     6      35.282  44.657  27.304  1.00  0.00           O  
ATOM    104  N   ALA     7      36.917  45.672  27.017  1.00  0.00           N  
ATOM    105  H   ALA     7      37.544  45.788  26.440  1.00  0.00           H  
ATOM    106  CA  ALA     7      36.959  46.476  28.160  1.00  0.00           C  
ATOM    107  HA  ALA     7      36.441  46.009  28.861  1.00  0.00           H  
ATOM    108  CB  ALA     7      38.274  46.558  28.580  1.00  0.00           C  
ATOM    109  HB1 ALA     7      38.596  46.596  28.664  1.00  0.00           H  
ATOM    110  HB2 ALA     7      38.587  46.587  28.714  1.00  0.00           H  
ATOM    111  HB3 ALA     7      38.592  46.550  28.674  1.00  0.00           H  
ATOM    112  C   ALA     7      36.418  47.833  28.016  1.00  0.00           C  
ATOM    113  O   ALA     7      36.329  48.280  26.999  1.00  0.00           O  
ATOM    114  N   PHE     8      36.084  48.512  29.032  1.00  0.00           N  
ATOM    115  H   PHE     8      36.191  48.099  29.833  1.00  0.00           H  
ATOM    116  CA  PHE     8      35.700  49.876  29.061  1.00  0.00           C  
ATOM    117  HA  PHE     8      35.045  50.041  28.247  1.00  0.00           H  
ATOM    118  CB  PHE     8      34.955  50.158  30.307  1.00  0.00           C  
ATOM    119  HB2 PHE     8      35.418  49.801  31.040  1.00  0.00           H  
ATOM    120  HB3 PHE     8      34.923  51.082  30.475  1.00  0.00           H  
ATOM    121  CG  PHE     8      33.659  49.745  30.401  1.00  0.00           C  
ATOM    122  CD1 PHE     8      32.849  50.151  29.891  1.00  0.00           C  
ATOM    123  HD1 PHE     8      33.145  50.751  29.428  1.00  0.00           H  
ATOM    124  CE1 PHE     8      31.650  49.779  29.983  1.00  0.00           C  
ATOM    125  HE1 PHE     8      31.038  50.091  29.590  1.00  0.00           H  
ATOM    126  CZ  PHE     8      31.249  49.003  30.590  1.00  0.00           C  
ATOM    127  HZ  PHE     8      30.332  48.718  30.662  1.00  0.00           H  
ATOM    128  CE2 PHE     8      32.049  48.595  31.103  1.00  0.00           C  
ATOM    129  HE2 PHE     8      31.744  47.994  31.564  1.00  0.00           H  
ATOM    130  CD2 PHE     8      33.249  48.970  31.012  1.00  0.00           C  
ATOM    131  HD2 PHE     8      33.854  48.660  31.412  1.00  0.00           H  
ATOM    132  C   PHE     8      36.891  50.791  28.936  1.00  0.00           C  
ATOM    133  O   PHE     8      37.960  50.448  29.342  1.00  0.00           O  
ATOM    134  N   PRO     9      36.743  51.955  28.402  1.00  0.00           N  
ATOM    135  CD  PRO     9      35.570  52.457  27.814  1.00  0.00           C  
ATOM    136  HD2 PRO     9      34.793  52.476  28.444  1.00  0.00           H  
ATOM    137  HD3 PRO     9      35.292  51.930  27.003  1.00  0.00           H  
ATOM    138  CG  PRO     9      35.897  53.767  27.429  1.00  0.00           C  
ATOM    139  HG2 PRO     9      35.491  54.321  27.957  1.00  0.00           H  
ATOM    140  HG3 PRO     9      35.644  53.900  26.602  1.00  0.00           H  
ATOM    141  CB  PRO     9      37.250  54.011  27.533  1.00  0.00           C  
ATOM    142  HB2 PRO     9      37.403  54.856  27.946  1.00  0.00           H  
ATOM    143  HB3 PRO     9      37.606  54.042  26.654  1.00  0.00           H  
ATOM    144  CA  PRO     9      37.805  52.900  28.312  1.00  0.00           C  
ATOM    145  HA  PRO     9      38.596  52.484  27.782  1.00  0.00           H  
ATOM    146  C   PRO     9      38.326  53.340  29.639  1.00  0.00           C  
ATOM    147  O   PRO     9      37.617  53.625  30.467  1.00  0.00           O  
ATOM    148  N   SER    10      39.574  53.417  29.839  1.00  0.00           N  
ATOM    149  H   SER    10      40.095  53.177  29.116  1.00  0.00           H  
ATOM    150  CA  SER    10      40.245  53.705  31.080  1.00  0.00           C  
ATOM    151  HA  SER    10      39.562  53.700  31.862  1.00  0.00           H  
ATOM    152  CB  SER    10      41.187  52.646  31.348  1.00  0.00           C  
ATOM    153  HB2 SER    10      41.676  52.813  32.221  1.00  0.00           H  
ATOM    154  HB3 SER    10      40.682  51.810  31.422  1.00  0.00           H  
ATOM    155  OG  SER    10      42.060  52.485  30.402  1.00  0.00           O  
ATOM    156  HG  SER    10      42.715  52.832  30.493  1.00  0.00           H  
ATOM    157  C   SER    10      40.911  55.017  31.166  1.00  0.00           C  
ATOM    158  O   SER    10      41.304  55.386  32.234  1.00  0.00           O  
ATOM    159  N   GLY    11      41.025  55.745  30.086  1.00  0.00           N  
ATOM    160  H   GLY    11      40.678  55.398  29.249  1.00  0.00           H  
ATOM    161  CA  GLY    11      41.771  56.935  30.004  1.00  0.00           C  
ATOM    162  HA2 GLY    11      42.759  56.701  30.102  1.00  0.00           H  
ATOM    163  HA3 GLY    11      41.636  57.332  29.050  1.00  0.00           H  
ATOM    164  C   GLY    11      41.453  57.990  31.010  1.00  0.00           C  
ATOM    165  O   GLY    11      42.316  58.610  31.497  1.00  0.00           O  
ATOM    166  N   LYS    12      40.241  58.166  31.389  1.00  0.00           N  
ATOM    167  H   LYS    12      39.584  57.626  30.959  1.00  0.00           H  
ATOM    168  CA  LYS    12      39.831  59.065  32.438  1.00  0.00           C  
ATOM    169  HA  LYS    12      40.334  59.955  32.300  1.00  0.00           H  
ATOM    170  CB  LYS    12      38.406  59.331  32.339  1.00  0.00           C  
ATOM    171  HB2 LYS    12      38.009  58.643  32.181  1.00  0.00           H  
ATOM    172  HB3 LYS    12      38.029  59.629  33.077  1.00  0.00           H  
ATOM    173  CG  LYS    12      38.008  60.140  31.487  1.00  0.00           C  
ATOM    174  HG2 LYS    12      38.357  60.452  31.473  1.00  0.00           H  
ATOM    175  HG3 LYS    12      38.035  59.926  31.022  1.00  0.00           H  
ATOM    176  CD  LYS    12      37.081  60.811  31.283  1.00  0.00           C  
ATOM    177  HD2 LYS    12      36.785  60.546  31.308  1.00  0.00           H  
ATOM    178  HD3 LYS    12      37.005  61.048  31.644  1.00  0.00           H  
ATOM    179  CE  LYS    12      36.666  61.523  30.544  1.00  0.00           C  
ATOM    180  HE2 LYS    12      36.780  61.587  30.449  1.00  0.00           H  
ATOM    181  HE3 LYS    12      36.631  61.442  30.384  1.00  0.00           H  
ATOM    182  NZ  LYS    12      36.163  62.221  30.167  1.00  0.00           N  
ATOM    183  HZ1 LYS    12      36.043  62.396  30.085  1.00  0.00           H  
ATOM    184  HZ2 LYS    12      36.041  62.406  30.065  1.00  0.00           H  
ATOM    185  HZ3 LYS    12      36.034  62.388  30.064  1.00  0.00           H  
ATOM    186  C   LYS    12      40.169  58.615  33.827  1.00  0.00           C  
ATOM    187  O   LYS    12      40.454  59.355  34.664  1.00  0.00           O  
ATOM    188  N   VAL    13      40.184  57.406  34.070  1.00  0.00           N  
ATOM    189  H   VAL    13      39.972  56.857  33.322  1.00  0.00           H  
ATOM    190  CA  VAL    13      40.558  56.817  35.338  1.00  0.00           C  
ATOM    191  HA  VAL    13      40.181  57.437  36.128  1.00  0.00           H  
ATOM    192  CB  VAL    13      39.943  55.450  35.505  1.00  0.00           C  
ATOM    193  HB  VAL    13      40.322  54.831  34.804  1.00  0.00           H  
ATOM    194  CG1 VAL    13      40.191  54.855  36.797  1.00  0.00           C  
ATOM    195 HG11 VAL    13      40.254  54.699  37.114  1.00  0.00           H  
ATOM    196 HG12 VAL    13      40.269  54.711  37.103  1.00  0.00           H  
ATOM    197 HG13 VAL    13      40.244  54.709  37.116  1.00  0.00           H  
ATOM    198  CG2 VAL    13      38.523  55.457  35.353  1.00  0.00           C  
ATOM    199 HG21 VAL    13      38.171  55.446  35.287  1.00  0.00           H  
ATOM    200 HG22 VAL    13      38.173  55.437  35.331  1.00  0.00           H  
ATOM    201 HG23 VAL    13      38.182  55.477  35.318  1.00  0.00           H  
ATOM    202  C   VAL    13      42.054  56.768  35.501  1.00  0.00           C  
ATOM    203  O   VAL    13      42.549  57.040  36.569  1.00  0.00           O  
ATOM    204  N   GLU    14      42.796  56.514  34.442  1.00  0.00           N  
ATOM    205  H   GLU    14      42.338  56.270  33.602  1.00  0.00           H  
ATOM    206  CA  GLU    14      44.247  56.552  34.436  1.00  0.00           C  
ATOM    207  HA  GLU    14      44.610  55.863  35.160  1.00  0.00           H  
ATOM    208  CB  GLU    14      44.767  56.139  33.075  1.00  0.00           C  
ATOM    209  HB2 GLU    14      44.379  56.581  32.400  1.00  0.00           H  
ATOM    210  HB3 GLU    14      45.629  56.318  33.006  1.00  0.00           H  
ATOM    211  CG  GLU    14      44.676  54.900  32.711  1.00  0.00           C  
ATOM    212  HG2 GLU    14      45.163  54.462  33.266  1.00  0.00           H  
ATOM    213  HG3 GLU    14      43.862  54.689  32.909  1.00  0.00           H  
ATOM    214  CD  GLU    14      45.036  54.518  31.353  1.00  0.00           C  
ATOM    215  OE1 GLU    14      45.207  54.353  30.822  1.00  0.00           O  
ATOM    216  OE2 GLU    14      45.160  54.357  30.801  1.00  0.00           O  
ATOM    217  C   GLU    14      44.803  57.910  34.818  1.00  0.00           C  
ATOM    218  O   GLU    14      45.765  57.995  35.530  1.00  0.00           O  
ATOM    219  N   GLY    15      44.156  58.971  34.426  1.00  0.00           N  
ATOM    220  H   GLY    15      43.391  58.830  33.834  1.00  0.00           H  
ATOM    221  CA  GLY    15      44.465  60.323  34.831  1.00  0.00           C  
ATOM    222  HA2 GLY    15      45.493  60.509  34.660  1.00  0.00           H  
ATOM    223  HA3 GLY    15      43.906  60.983  34.224  1.00  0.00           H  
ATOM    224  C   GLY    15      44.157  60.662  36.280  1.00  0.00           C  
ATOM    225  O   GLY    15      44.546  61.682  36.753  1.00  0.00           O  
ATOM    226  N   CYS    16      43.486  59.818  36.997  1.00  0.00           N  
ATOM    227  H   CYS    16      43.175  59.012  36.543  1.00  0.00           H  
ATOM    228  CA  CYS    16      43.196  59.956  38.416  1.00  0.00           C  
ATOM    229  HA  CYS    16      43.334  60.977  38.709  1.00  0.00           H  
ATOM    230  CB  CYS    16      41.745  59.604  38.661  1.00  0.00           C  
ATOM    231  HB2 CYS    16      41.579  58.661  38.458  1.00  0.00           H  
ATOM    232  HB3 CYS    16      41.515  59.748  39.611  1.00  0.00           H  
ATOM    233  SG  CYS    16      40.653  60.508  37.779  1.00  0.00           S  
ATOM    234  HG  CYS    16      40.919  60.282  36.951  1.00  0.00           H  
ATOM    235  C   CYS    16      44.120  59.145  39.323  1.00  0.00           C  
ATOM    236  O   CYS    16      44.143  59.393  40.506  1.00  0.00           O  
ATOM    237  N   MET    17      44.884  58.192  38.819  1.00  0.00           N  
ATOM    238  H   MET    17      44.834  58.017  37.851  1.00  0.00           H  
ATOM    239  CA  MET    17      45.811  57.402  39.633  1.00  0.00           C  
ATOM    240  HA  MET    17      45.305  57.139  40.549  1.00  0.00           H  
ATOM    241  CB  MET    17      46.193  56.101  38.939  1.00  0.00           C  
ATOM    242  HB2 MET    17      46.655  56.315  38.030  1.00  0.00           H  
ATOM    243  HB3 MET    17      46.889  55.592  39.529  1.00  0.00           H  
ATOM    244  CG  MET    17      45.056  55.183  38.673  1.00  0.00           C  
ATOM    245  HG2 MET    17      44.440  55.607  38.168  1.00  0.00           H  
ATOM    246  HG3 MET    17      45.331  54.483  38.160  1.00  0.00           H  
ATOM    247  SD  MET    17      44.211  54.493  39.844  1.00  0.00           S  
ATOM    248  CE  MET    17      44.936  53.847  41.049  1.00  0.00           C  
ATOM    249  HE1 MET    17      45.078  53.713  41.293  1.00  0.00           H  
ATOM    250  HE2 MET    17      45.082  53.715  41.294  1.00  0.00           H  
ATOM    251  HE3 MET    17      45.080  53.717  41.300  1.00  0.00           H  
ATOM    252  C   MET    17      47.057  58.198  40.023  1.00  0.00           C  
ATOM    253  O   MET    17      47.656  58.855  39.191  1.00  0.00           O  
ATOM    254  N   VAL    18      47.460  58.117  41.281  1.00  0.00           N  
ATOM    255  H   VAL    18      46.912  57.559  41.892  1.00  0.00           H  
ATOM    256  CA  VAL    18      48.601  58.825  41.882  1.00  0.00           C  
ATOM    257  HA  VAL    18      49.289  59.108  41.101  1.00  0.00           H  
ATOM    258  CB  VAL    18      48.163  60.112  42.598  1.00  0.00           C  
ATOM    259  HB  VAL    18      49.038  60.562  43.025  1.00  0.00           H  
ATOM    260  CG1 VAL    18      47.572  61.134  41.649  1.00  0.00           C  
ATOM    261 HG11 VAL    18      47.405  61.388  41.444  1.00  0.00           H  
ATOM    262 HG12 VAL    18      47.463  61.406  41.422  1.00  0.00           H  
ATOM    263 HG13 VAL    18      47.431  61.360  41.391  1.00  0.00           H  
ATOM    264  CG2 VAL    18      47.186  59.892  43.732  1.00  0.00           C  
ATOM    265 HG21 VAL    18      46.966  59.793  44.016  1.00  0.00           H  
ATOM    266 HG22 VAL    18      46.979  59.887  44.037  1.00  0.00           H  
ATOM    267 HG23 VAL    18      46.905  59.859  43.979  1.00  0.00           H  
ATOM    268  C   VAL    18      49.378  57.928  42.842  1.00  0.00           C  
ATOM    269  O   VAL    18      48.876  56.921  43.308  1.00  0.00           O  
ATOM    270  N   GLN    19      50.610  58.295  43.152  1.00  0.00           N  
ATOM    271  H   GLN    19      50.953  59.139  42.757  1.00  0.00           H  
ATOM    272  CA  GLN    19      51.414  57.684  44.206  1.00  0.00           C  
ATOM    273  HA  GLN    19      51.137  56.648  44.310  1.00  0.00           H  
ATOM    274  CB  GLN    19      52.883  57.742  43.807  1.00  0.00           C  
ATOM    275  HB2 GLN    19      52.991  57.335  42.842  1.00  0.00           H  
ATOM    276  HB3 GLN    19      53.192  58.743  43.759  1.00  0.00           H  
ATOM    277  CG  GLN    19      53.798  57.001  44.733  1.00  0.00           C  
ATOM    278  HG2 GLN    19      53.751  57.373  45.651  1.00  0.00           H  
ATOM    279  HG3 GLN    19      53.503  56.062  44.795  1.00  0.00           H  
ATOM    280  CD  GLN    19      55.182  56.993  44.367  1.00  0.00           C  
ATOM    281  OE1 GLN    19      55.600  57.486  43.627  1.00  0.00           O  
ATOM    282  NE2 GLN    19      55.955  56.433  44.879  1.00  0.00           N  
ATOM    283 HE21 GLN    19      56.857  56.428  44.651  1.00  0.00           H  
ATOM    284 HE22 GLN    19      55.642  56.054  45.516  1.00  0.00           H  
ATOM    285  C   GLN    19      51.171  58.380  45.543  1.00  0.00           C  
ATOM    286  O   GLN    19      51.126  59.590  45.596  1.00  0.00           O  
ATOM    287  N   VAL    20      51.064  57.628  46.625  1.00  0.00           N  
ATOM    288  H   VAL    20      51.107  56.644  46.508  1.00  0.00           H  
ATOM    289  CA  VAL    20      50.953  58.120  47.999  1.00  0.00           C  
ATOM    290  HA  VAL    20      51.092  59.190  48.001  1.00  0.00           H  
ATOM    291  CB  VAL    20      49.571  57.838  48.589  1.00  0.00           C  
ATOM    292  HB  VAL    20      49.457  57.186  48.783  1.00  0.00           H  
ATOM    293  CG1 VAL    20      49.174  58.297  49.465  1.00  0.00           C  
ATOM    294 HG11 VAL    20      49.090  58.371  49.697  1.00  0.00           H  
ATOM    295 HG12 VAL    20      49.093  58.437  49.669  1.00  0.00           H  
ATOM    296 HG13 VAL    20      49.034  58.407  49.679  1.00  0.00           H  
ATOM    297  CG2 VAL    20      48.666  57.981  48.081  1.00  0.00           C  
ATOM    298 HG21 VAL    20      48.394  58.003  48.004  1.00  0.00           H  
ATOM    299 HG22 VAL    20      48.476  58.068  47.953  1.00  0.00           H  
ATOM    300 HG23 VAL    20      48.458  57.962  47.916  1.00  0.00           H  
ATOM    301  C   VAL    20      52.053  57.513  48.857  1.00  0.00           C  
ATOM    302  O   VAL    20      52.327  56.337  48.767  1.00  0.00           O  
ATOM    303  N   THR    21      52.682  58.306  49.697  1.00  0.00           N  
ATOM    304  H   THR    21      52.421  59.261  49.705  1.00  0.00           H  
ATOM    305  CA  THR    21      53.820  57.926  50.533  1.00  0.00           C  
ATOM    306  HA  THR    21      53.871  56.852  50.602  1.00  0.00           H  
ATOM    307  CB  THR    21      55.118  58.418  49.907  1.00  0.00           C  
ATOM    308  HB  THR    21      55.062  59.434  49.777  1.00  0.00           H  
ATOM    309  CG2 THR    21      56.345  58.140  50.647  1.00  0.00           C  
ATOM    310 HG21 THR    21      56.650  58.079  50.821  1.00  0.00           H  
ATOM    311 HG22 THR    21      56.647  58.083  50.828  1.00  0.00           H  
ATOM    312 HG23 THR    21      56.650  58.078  50.823  1.00  0.00           H  
ATOM    313  OG1 THR    21      55.308  57.874  48.702  1.00  0.00           O  
ATOM    314  HG1 THR    21      55.143  58.222  48.227  1.00  0.00           H  
ATOM    315  C   THR    21      53.668  58.470  51.941  1.00  0.00           C  
ATOM    316  O   THR    21      53.191  59.570  52.126  1.00  0.00           O  
ATOM    317  N   CYS    22      54.102  57.719  52.938  1.00  0.00           N  
ATOM    318  H   CYS    22      54.445  56.814  52.721  1.00  0.00           H  
ATOM    319  CA  CYS    22      54.259  58.173  54.307  1.00  0.00           C  
ATOM    320  HA  CYS    22      54.450  59.224  54.302  1.00  0.00           H  
ATOM    321  CB  CYS    22      52.977  57.933  55.062  1.00  0.00           C  
ATOM    322  HB2 CYS    22      52.181  58.354  54.532  1.00  0.00           H  
ATOM    323  HB3 CYS    22      52.808  56.908  55.155  1.00  0.00           H  
ATOM    324  SG  CYS    22      53.034  58.643  56.669  1.00  0.00           S  
ATOM    325  HG  CYS    22      53.176  59.079  56.571  1.00  0.00           H  
ATOM    326  C   CYS    22      55.449  57.485  54.945  1.00  0.00           C  
ATOM    327  O   CYS    22      55.467  56.385  55.154  1.00  0.00           O  
ATOM    328  N   GLY    23      56.461  58.114  55.223  1.00  0.00           N  
ATOM    329  H   GLY    23      56.397  59.006  55.035  1.00  0.00           H  
ATOM    330  CA  GLY    23      57.717  57.559  55.653  1.00  0.00           C  
ATOM    331  HA2 GLY    23      58.370  58.330  55.909  1.00  0.00           H  
ATOM    332  HA3 GLY    23      57.569  56.974  56.500  1.00  0.00           H  
ATOM    333  C   GLY    23      58.369  56.733  54.605  1.00  0.00           C  
ATOM    334  O   GLY    23      58.564  57.177  53.557  1.00  0.00           O  
ATOM    335  N   THR    24      58.687  55.523  54.876  1.00  0.00           N  
ATOM    336  H   THR    24      58.508  55.229  55.752  1.00  0.00           H  
ATOM    337  CA  THR    24      59.239  54.568  53.959  1.00  0.00           C  
ATOM    338  HA  THR    24      59.825  55.082  53.280  1.00  0.00           H  
ATOM    339  CB  THR    24      60.116  53.627  54.661  1.00  0.00           C  
ATOM    340  HB  THR    24      60.364  52.986  54.177  1.00  0.00           H  
ATOM    341  CG2 THR    24      61.143  54.047  55.122  1.00  0.00           C  
ATOM    342 HG21 THR    24      61.386  54.159  55.222  1.00  0.00           H  
ATOM    343 HG22 THR    24      61.408  54.140  55.249  1.00  0.00           H  
ATOM    344 HG23 THR    24      61.397  54.136  55.225  1.00  0.00           H  
ATOM    345  OG1 THR    24      59.706  53.127  55.522  1.00  0.00           O  
ATOM    346  HG1 THR    24      59.644  52.828  55.605  1.00  0.00           H  
ATOM    347  C   THR    24      58.236  53.796  53.149  1.00  0.00           C  
ATOM    348  O   THR    24      58.558  53.200  52.217  1.00  0.00           O  
ATOM    349  N   THR    25      57.028  53.796  53.469  1.00  0.00           N  
ATOM    350  H   THR    25      56.813  54.330  54.213  1.00  0.00           H  
ATOM    351  CA  THR    25      55.974  53.047  52.812  1.00  0.00           C  
ATOM    352  HA  THR    25      56.404  52.175  52.366  1.00  0.00           H  
ATOM    353  CB  THR    25      54.950  52.577  53.817  1.00  0.00           C  
ATOM    354  HB  THR    25      54.496  53.417  54.277  1.00  0.00           H  
ATOM    355  CG2 THR    25      53.877  51.715  53.236  1.00  0.00           C  
ATOM    356 HG21 THR    25      53.618  51.489  53.106  1.00  0.00           H  
ATOM    357 HG22 THR    25      53.599  51.516  53.110  1.00  0.00           H  
ATOM    358 HG23 THR    25      53.618  51.514  53.083  1.00  0.00           H  
ATOM    359  OG1 THR    25      55.572  51.818  54.788  1.00  0.00           O  
ATOM    360  HG1 THR    25      55.129  51.770  55.432  1.00  0.00           H  
ATOM    361  C   THR    25      55.308  53.855  51.715  1.00  0.00           C  
ATOM    362  O   THR    25      54.951  54.987  51.912  1.00  0.00           O  
ATOM    363  N   THR    26      55.100  53.268  50.562  1.00  0.00           N  
ATOM    364  H   THR    26      55.410  52.342  50.467  1.00  0.00           H  
ATOM    365  CA  THR    26      54.454  53.885  49.403  1.00  0.00           C  
ATOM    366  HA  THR    26      53.880  54.726  49.750  1.00  0.00           H  
ATOM    367  CB  THR    26      55.493  54.429  48.435  1.00  0.00           C  
ATOM    368  HB  THR    26      56.129  54.800  48.845  1.00  0.00           H  
ATOM    369  CG2 THR    26      56.095  53.704  47.614  1.00  0.00           C  
ATOM    370 HG21 THR    26      56.256  53.538  47.409  1.00  0.00           H  
ATOM    371 HG22 THR    26      56.250  53.519  47.407  1.00  0.00           H  
ATOM    372 HG23 THR    26      56.236  53.533  47.427  1.00  0.00           H  
ATOM    373  OG1 THR    26      55.130  55.220  47.733  1.00  0.00           O  
ATOM    374  HG1 THR    26      54.893  55.835  48.124  1.00  0.00           H  
ATOM    375  C   THR    26      53.476  52.942  48.718  1.00  0.00           C  
ATOM    376  O   THR    26      53.717  51.759  48.649  1.00  0.00           O  
ATOM    377  N   LEU    27      52.362  53.460  48.233  1.00  0.00           N  
ATOM    378  H   LEU    27      52.267  54.442  48.285  1.00  0.00           H  
ATOM    379  CA  LEU    27      51.272  52.738  47.583  1.00  0.00           C  
ATOM    380  HA  LEU    27      51.683  51.914  47.052  1.00  0.00           H  
ATOM    381  CB  LEU    27      50.324  52.192  48.626  1.00  0.00           C  
ATOM    382  HB2 LEU    27      49.857  52.368  48.628  1.00  0.00           H  
ATOM    383  HB3 LEU    27      50.182  51.686  48.609  1.00  0.00           H  
ATOM    384  CG  LEU    27      50.154  52.015  49.695  1.00  0.00           C  
ATOM    385  HG  LEU    27      50.747  52.330  50.017  1.00  0.00           H  
ATOM    386  CD1 LEU    27      49.317  52.237  50.126  1.00  0.00           C  
ATOM    387 HD11 LEU    27      49.129  52.312  50.182  1.00  0.00           H  
ATOM    388 HD12 LEU    27      49.081  52.256  50.247  1.00  0.00           H  
ATOM    389 HD13 LEU    27      49.135  52.309  50.263  1.00  0.00           H  
ATOM    390  CD2 LEU    27      49.964  51.147  49.969  1.00  0.00           C  
ATOM    391 HD21 LEU    27      49.914  50.943  50.029  1.00  0.00           H  
ATOM    392 HD22 LEU    27      49.908  50.939  50.022  1.00  0.00           H  
ATOM    393 HD23 LEU    27      49.938  50.921  50.058  1.00  0.00           H  
ATOM    394  C   LEU    27      50.551  53.596  46.542  1.00  0.00           C  
ATOM    395  O   LEU    27      50.892  54.739  46.324  1.00  0.00           O  
ATOM    396  N   ASN    28      49.554  53.046  45.879  1.00  0.00           N  
ATOM    397  H   ASN    28      49.311  52.120  46.112  1.00  0.00           H  
ATOM    398  CA  ASN    28      48.689  53.750  44.939  1.00  0.00           C  
ATOM    399  HA  ASN    28      49.271  54.479  44.409  1.00  0.00           H  
ATOM    400  CB  ASN    28      48.134  52.767  43.924  1.00  0.00           C  
ATOM    401  HB2 ASN    28      47.413  52.147  44.399  1.00  0.00           H  
ATOM    402  HB3 ASN    28      47.631  53.314  43.161  1.00  0.00           H  
ATOM    403  CG  ASN    28      49.156  51.887  43.271  1.00  0.00           C  
ATOM    404  OD1 ASN    28      49.893  52.291  42.420  1.00  0.00           O  
ATOM    405  ND2 ASN    28      49.223  50.664  43.633  1.00  0.00           N  
ATOM    406 HD21 ASN    28      49.836  50.069  43.149  1.00  0.00           H  
ATOM    407 HD22 ASN    28      48.682  50.344  44.393  1.00  0.00           H  
ATOM    408  C   ASN    28      47.538  54.489  45.631  1.00  0.00           C  
ATOM    409  O   ASN    28      47.076  54.097  46.679  1.00  0.00           O  
ATOM    410  N   GLY    29      47.017  55.514  44.997  1.00  0.00           N  
ATOM    411  H   GLY    29      47.465  55.820  44.168  1.00  0.00           H  
ATOM    412  CA  GLY    29      45.795  56.203  45.368  1.00  0.00           C  
ATOM    413  HA2 GLY    29      45.147  55.527  45.875  1.00  0.00           H  
ATOM    414  HA3 GLY    29      46.026  57.000  46.033  1.00  0.00           H  
ATOM    415  C   GLY    29      45.041  56.776  44.180  1.00  0.00           C  
ATOM    416  O   GLY    29      45.539  56.797  43.075  1.00  0.00           O  
ATOM    417  N   LEU    30      43.836  57.244  44.415  1.00  0.00           N  
ATOM    418  H   LEU    30      43.512  57.178  45.350  1.00  0.00           H  
ATOM    419  CA  LEU    30      42.905  57.782  43.430  1.00  0.00           C  
ATOM    420  HA  LEU    30      43.364  57.758  42.452  1.00  0.00           H  
ATOM    421  CB  LEU    30      41.679  56.872  43.409  1.00  0.00           C  
ATOM    422  HB2 LEU    30      41.894  56.053  43.367  1.00  0.00           H  
ATOM    423  HB3 LEU    30      41.248  56.938  44.133  1.00  0.00           H  
ATOM    424  CG  LEU    30      40.727  56.942  42.535  1.00  0.00           C  
ATOM    425  HG  LEU    30      40.641  57.702  42.692  1.00  0.00           H  
ATOM    426  CD1 LEU    30      40.858  56.662  41.425  1.00  0.00           C  
ATOM    427 HD11 LEU    30      40.870  56.599  41.130  1.00  0.00           H  
ATOM    428 HD12 LEU    30      40.925  56.622  41.179  1.00  0.00           H  
ATOM    429 HD13 LEU    30      40.877  56.570  41.155  1.00  0.00           H  
ATOM    430  CD2 LEU    30      39.698  56.238  42.554  1.00  0.00           C  
ATOM    431 HD21 LEU    30      39.457  56.059  42.561  1.00  0.00           H  
ATOM    432 HD22 LEU    30      39.434  56.078  42.569  1.00  0.00           H  
ATOM    433 HD23 LEU    30      39.444  56.077  42.546  1.00  0.00           H  
ATOM    434  C   LEU    30      42.557  59.235  43.761  1.00  0.00           C  
ATOM    435  O   LEU    30      41.946  59.504  44.770  1.00  0.00           O  
ATOM    436  N   TRP    31      42.953  60.169  42.923  1.00  0.00           N  
ATOM    437  H   TRP    31      43.436  59.864  42.112  1.00  0.00           H  
ATOM    438  CA  TRP    31      42.770  61.613  43.063  1.00  0.00           C  
ATOM    439  HA  TRP    31      42.687  61.864  44.110  1.00  0.00           H  
ATOM    440  CB  TRP    31      44.024  62.289  42.507  1.00  0.00           C  
ATOM    441  HB2 TRP    31      44.873  61.849  42.996  1.00  0.00           H  
ATOM    442  HB3 TRP    31      44.108  62.045  41.466  1.00  0.00           H  
ATOM    443  CG  TRP    31      44.186  63.767  42.630  1.00  0.00           C  
ATOM    444  CD1 TRP    31      43.600  64.582  43.519  1.00  0.00           C  
ATOM    445  HD1 TRP    31      42.898  64.281  44.261  1.00  0.00           H  
ATOM    446  NE1 TRP    31      44.032  65.868  43.327  1.00  0.00           N  
ATOM    447  HE1 TRP    31      43.696  66.645  43.839  1.00  0.00           H  
ATOM    448  CE2 TRP    31      44.917  65.953  42.295  1.00  0.00           C  
ATOM    449  CZ2 TRP    31      45.581  67.017  41.699  1.00  0.00           C  
ATOM    450  HZ2 TRP    31      45.456  68.003  42.078  1.00  0.00           H  
ATOM    451  CH2 TRP    31      46.396  66.780  40.599  1.00  0.00           C  
ATOM    452  HH2 TRP    31      46.909  67.586  40.130  1.00  0.00           H  
ATOM    453  CZ3 TRP    31      46.537  65.486  40.112  1.00  0.00           C  
ATOM    454  HZ3 TRP    31      47.159  65.308  39.269  1.00  0.00           H  
ATOM    455  CE3 TRP    31      45.868  64.422  40.720  1.00  0.00           C  
ATOM    456  HE3 TRP    31      45.970  63.439  40.325  1.00  0.00           H  
ATOM    457  CD2 TRP    31      45.042  64.625  41.831  1.00  0.00           C  
ATOM    458  C   TRP    31      41.496  62.082  42.354  1.00  0.00           C  
ATOM    459  O   TRP    31      41.439  62.121  41.142  1.00  0.00           O  
ATOM    460  N   LEU    32      40.471  62.430  43.102  1.00  0.00           N  
ATOM    461  H   LEU    32      40.601  62.418  44.084  1.00  0.00           H  
ATOM    462  CA  LEU    32      39.169  62.881  42.614  1.00  0.00           C  
ATOM    463  HA  LEU    32      39.215  63.037  41.550  1.00  0.00           H  
ATOM    464  CB  LEU    32      38.103  61.831  42.904  1.00  0.00           C  
ATOM    465  HB2 LEU    32      38.074  61.684  43.958  1.00  0.00           H  
ATOM    466  HB3 LEU    32      37.151  62.222  42.614  1.00  0.00           H  
ATOM    467  CG  LEU    32      38.287  60.477  42.240  1.00  0.00           C  
ATOM    468  HG  LEU    32      39.270  60.121  42.435  1.00  0.00           H  
ATOM    469  CD1 LEU    32      37.315  59.483  42.806  1.00  0.00           C  
ATOM    470 HD11 LEU    32      37.089  59.246  42.966  1.00  0.00           H  
ATOM    471 HD12 LEU    32      37.067  59.253  42.932  1.00  0.00           H  
ATOM    472 HD13 LEU    32      37.091  59.220  42.935  1.00  0.00           H  
ATOM    473  CD2 LEU    32      38.079  60.523  40.760  1.00  0.00           C  
ATOM    474 HD21 LEU    32      38.039  60.506  40.396  1.00  0.00           H  
ATOM    475 HD22 LEU    32      38.011  60.538  40.409  1.00  0.00           H  
ATOM    476 HD23 LEU    32      38.054  60.547  40.399  1.00  0.00           H  
ATOM    477  C   LEU    32      38.809  64.211  43.255  1.00  0.00           C  
ATOM    478  O   LEU    32      38.733  64.320  44.465  1.00  0.00           O  
ATOM    479  N   ASP    33      38.589  65.224  42.445  1.00  0.00           N  
ATOM    480  H   ASP    33      38.641  65.052  41.470  1.00  0.00           H  
ATOM    481  CA  ASP    33      38.584  66.615  42.876  1.00  0.00           C  
ATOM    482  HA  ASP    33      38.643  67.207  41.994  1.00  0.00           H  
ATOM    483  CB  ASP    33      37.282  66.989  43.547  1.00  0.00           C  
ATOM    484  HB2 ASP    33      37.184  66.490  44.441  1.00  0.00           H  
ATOM    485  HB3 ASP    33      37.287  68.004  43.777  1.00  0.00           H  
ATOM    486  CG  ASP    33      36.101  66.722  42.738  1.00  0.00           C  
ATOM    487  OD1 ASP    33      35.687  66.657  42.327  1.00  0.00           O  
ATOM    488  OD2 ASP    33      35.552  66.631  42.539  1.00  0.00           O  
ATOM    489  C   ASP    33      39.843  66.957  43.668  1.00  0.00           C  
ATOM    490  O   ASP    33      40.912  66.732  43.186  1.00  0.00           O  
ATOM    491  N   ASP    34      39.757  67.491  44.859  1.00  0.00           N  
ATOM    492  H   ASP    34      38.864  67.641  45.221  1.00  0.00           H  
ATOM    493  CA  ASP    34      40.876  67.823  45.734  1.00  0.00           C  
ATOM    494  HA  ASP    34      41.767  67.837  45.148  1.00  0.00           H  
ATOM    495  CB  ASP    34      40.705  69.223  46.273  1.00  0.00           C  
ATOM    496  HB2 ASP    34      41.551  69.472  46.813  1.00  0.00           H  
ATOM    497  HB3 ASP    34      40.652  69.884  45.474  1.00  0.00           H  
ATOM    498  CG  ASP    34      39.528  69.479  47.115  1.00  0.00           C  
ATOM    499  OD1 ASP    34      39.268  70.052  47.554  1.00  0.00           O  
ATOM    500  OD2 ASP    34      38.838  69.167  47.341  1.00  0.00           O  
ATOM    501  C   ASP    34      41.147  66.796  46.838  1.00  0.00           C  
ATOM    502  O   ASP    34      41.788  67.101  47.818  1.00  0.00           O  
ATOM    503  N   VAL    35      40.676  65.571  46.694  1.00  0.00           N  
ATOM    504  H   VAL    35      40.173  65.371  45.866  1.00  0.00           H  
ATOM    505  CA  VAL    35      40.864  64.480  47.657  1.00  0.00           C  
ATOM    506  HA  VAL    35      41.535  64.815  48.431  1.00  0.00           H  
ATOM    507  CB  VAL    35      39.552  64.101  48.342  1.00  0.00           C  
ATOM    508  HB  VAL    35      38.877  63.852  47.648  1.00  0.00           H  
ATOM    509  CG1 VAL    35      39.632  62.992  49.253  1.00  0.00           C  
ATOM    510 HG11 VAL    35      39.656  62.715  49.477  1.00  0.00           H  
ATOM    511 HG12 VAL    35      39.639  62.739  49.480  1.00  0.00           H  
ATOM    512 HG13 VAL    35      39.632  62.702  49.464  1.00  0.00           H  
ATOM    513  CG2 VAL    35      38.994  65.163  49.109  1.00  0.00           C  
ATOM    514 HG21 VAL    35      38.900  65.439  49.303  1.00  0.00           H  
ATOM    515 HG22 VAL    35      38.829  65.434  49.245  1.00  0.00           H  
ATOM    516 HG23 VAL    35      38.831  65.389  49.331  1.00  0.00           H  
ATOM    517  C   VAL    35      41.516  63.274  47.001  1.00  0.00           C  
ATOM    518  O   VAL    35      41.134  62.856  45.930  1.00  0.00           O  
ATOM    519  N   VAL    36      42.498  62.690  47.660  1.00  0.00           N  
ATOM    520  H   VAL    36      42.778  63.110  48.512  1.00  0.00           H  
ATOM    521  CA  VAL    36      43.135  61.427  47.298  1.00  0.00           C  
ATOM    522  HA  VAL    36      42.846  61.173  46.287  1.00  0.00           H  
ATOM    523  CB  VAL    36      44.659  61.543  47.307  1.00  0.00           C  
ATOM    524  HB  VAL    36      44.977  61.827  48.232  1.00  0.00           H  
ATOM    525  CG1 VAL    36      45.336  60.299  46.983  1.00  0.00           C  
ATOM    526 HG11 VAL    36      45.556  60.021  46.934  1.00  0.00           H  
ATOM    527 HG12 VAL    36      45.468  59.969  46.941  1.00  0.00           H  
ATOM    528 HG13 VAL    36      45.499  60.005  46.852  1.00  0.00           H  
ATOM    529  CG2 VAL    36      45.146  62.532  46.368  1.00  0.00           C  
ATOM    530 HG21 VAL    36      45.311  62.760  46.120  1.00  0.00           H  
ATOM    531 HG22 VAL    36      45.228  62.773  46.146  1.00  0.00           H  
ATOM    532 HG23 VAL    36      45.266  62.793  46.162  1.00  0.00           H  
ATOM    533  C   VAL    36      42.646  60.318  48.218  1.00  0.00           C  
ATOM    534  O   VAL    36      42.858  60.357  49.406  1.00  0.00           O  
ATOM    535  N   TYR    37      42.003  59.325  47.663  1.00  0.00           N  
ATOM    536  H   TYR    37      41.868  59.378  46.685  1.00  0.00           H  
ATOM    537  CA  TYR    37      41.556  58.109  48.331  1.00  0.00           C  
ATOM    538  HA  TYR    37      41.367  58.315  49.375  1.00  0.00           H  
ATOM    539  CB  TYR    37      40.252  57.627  47.694  1.00  0.00           C  
ATOM    540  HB2 TYR    37      40.424  57.413  46.658  1.00  0.00           H  
ATOM    541  HB3 TYR    37      39.977  56.705  48.160  1.00  0.00           H  
ATOM    542  CG  TYR    37      39.092  58.581  47.788  1.00  0.00           C  
ATOM    543  CD1 TYR    37      38.976  59.645  46.916  1.00  0.00           C  
ATOM    544  HD1 TYR    37      39.697  59.784  46.167  1.00  0.00           H  
ATOM    545  CE1 TYR    37      37.926  60.544  47.023  1.00  0.00           C  
ATOM    546  HE1 TYR    37      37.859  61.367  46.373  1.00  0.00           H  
ATOM    547  CZ  TYR    37      36.969  60.373  47.989  1.00  0.00           C  
ATOM    548  OH  TYR    37      35.962  61.241  48.103  1.00  0.00           O  
ATOM    549  HH  TYR    37      35.948  61.794  47.644  1.00  0.00           H  
ATOM    550  CE2 TYR    37      37.063  59.293  48.840  1.00  0.00           C  
ATOM    551  HE2 TYR    37      36.318  59.152  49.558  1.00  0.00           H  
ATOM    552  CD2 TYR    37      38.125  58.403  48.744  1.00  0.00           C  
ATOM    553  HD2 TYR    37      38.191  57.584  49.398  1.00  0.00           H  
ATOM    554  C   TYR    37      42.642  57.039  48.230  1.00  0.00           C  
ATOM    555  O   TYR    37      43.108  56.751  47.145  1.00  0.00           O  
ATOM    556  N   CYS    38      43.054  56.438  49.332  1.00  0.00           N  
ATOM    557  H   CYS    38      42.673  56.730  50.199  1.00  0.00           H  
ATOM    558  CA  CYS    38      44.112  55.432  49.367  1.00  0.00           C  
ATOM    559  HA  CYS    38      44.092  54.900  48.434  1.00  0.00           H  
ATOM    560  CB  CYS    38      45.449  56.142  49.466  1.00  0.00           C  
ATOM    561  HB2 CYS    38      46.105  55.647  49.269  1.00  0.00           H  
ATOM    562  HB3 CYS    38      45.505  56.783  48.927  1.00  0.00           H  
ATOM    563  SG  CYS    38      45.904  56.755  50.756  1.00  0.00           S  
ATOM    564  HG  CYS    38      45.237  56.899  50.738  1.00  0.00           H  
ATOM    565  C   CYS    38      43.915  54.409  50.498  1.00  0.00           C  
ATOM    566  O   CYS    38      43.255  54.716  51.476  1.00  0.00           O  
ATOM    567  N   PRO    39      44.477  53.200  50.416  1.00  0.00           N  
ATOM    568  CD  PRO    39      45.126  52.630  49.268  1.00  0.00           C  
ATOM    569  HD2 PRO    39      46.115  52.982  49.198  1.00  0.00           H  
ATOM    570  HD3 PRO    39      44.612  52.839  48.367  1.00  0.00           H  
ATOM    571  CG  PRO    39      45.141  51.162  49.503  1.00  0.00           C  
ATOM    572  HG2 PRO    39      45.972  50.744  49.111  1.00  0.00           H  
ATOM    573  HG3 PRO    39      44.318  50.751  49.098  1.00  0.00           H  
ATOM    574  CB  PRO    39      45.108  50.977  50.961  1.00  0.00           C  
ATOM    575  HB2 PRO    39      46.080  50.882  51.305  1.00  0.00           H  
ATOM    576  HB3 PRO    39      44.573  50.126  51.207  1.00  0.00           H  
ATOM    577  CA  PRO    39      44.451  52.233  51.507  1.00  0.00           C  
ATOM    578  HA  PRO    39      43.426  52.011  51.752  1.00  0.00           H  
ATOM    579  C   PRO    39      45.171  52.746  52.754  1.00  0.00           C  
ATOM    580  O   PRO    39      46.268  53.268  52.670  1.00  0.00           O  
ATOM    581  N   ARG    40      44.585  52.570  53.936  1.00  0.00           N  
ATOM    582  H   ARG    40      43.706  52.111  53.946  1.00  0.00           H  
ATOM    583  CA  ARG    40      45.111  53.129  55.188  1.00  0.00           C  
ATOM    584  HA  ARG    40      45.269  54.178  55.018  1.00  0.00           H  
ATOM    585  CB  ARG    40      44.083  53.004  56.308  1.00  0.00           C  
ATOM    586  HB2 ARG    40      44.296  53.606  56.997  1.00  0.00           H  
ATOM    587  HB3 ARG    40      43.243  53.261  55.992  1.00  0.00           H  
ATOM    588  CG  ARG    40      43.881  51.788  56.958  1.00  0.00           C  
ATOM    589  HG2 ARG    40      43.588  51.177  56.314  1.00  0.00           H  
ATOM    590  HG3 ARG    40      44.725  51.501  57.258  1.00  0.00           H  
ATOM    591  CD  ARG    40      42.908  51.817  58.108  1.00  0.00           C  
ATOM    592  HD2 ARG    40      43.380  52.285  58.938  1.00  0.00           H  
ATOM    593  HD3 ARG    40      42.063  52.410  57.824  1.00  0.00           H  
ATOM    594  NE  ARG    40      42.470  50.489  58.499  1.00  0.00           N  
ATOM    595  HE  ARG    40      42.884  49.708  58.069  1.00  0.00           H  
ATOM    596  CZ  ARG    40      41.600  50.189  59.410  1.00  0.00           C  
ATOM    597  NH1 ARG    40      40.941  51.071  60.043  1.00  0.00           N  
ATOM    598 HH11 ARG    40      40.975  51.991  59.734  1.00  0.00           H  
ATOM    599 HH12 ARG    40      40.297  50.795  60.719  1.00  0.00           H  
ATOM    600  NH2 ARG    40      41.372  48.970  59.694  1.00  0.00           N  
ATOM    601 HH21 ARG    40      41.845  48.270  59.184  1.00  0.00           H  
ATOM    602 HH22 ARG    40      40.719  48.736  60.374  1.00  0.00           H  
ATOM    603  C   ARG    40      46.480  52.608  55.608  1.00  0.00           C  
ATOM    604  O   ARG    40      47.157  53.249  56.379  1.00  0.00           O  
ATOM    605  N   HID    41      46.911  51.481  55.080  1.00  0.00           N  
ATOM    606  H   HID    41      46.293  51.017  54.464  1.00  0.00           H  
ATOM    607  CA  HID    41      48.154  50.810  55.425  1.00  0.00           C  
ATOM    608  HA  HID    41      48.167  50.692  56.487  1.00  0.00           H  
ATOM    609  CB  HID    41      48.159  49.420  54.821  1.00  0.00           C  
ATOM    610  HB2 HID    41      48.416  49.275  54.283  1.00  0.00           H  
ATOM    611  HB3 HID    41      48.438  48.964  55.090  1.00  0.00           H  
ATOM    612  CG  HID    41      47.472  48.811  54.575  1.00  0.00           C  
ATOM    613  ND1 HID    41      46.774  48.407  55.340  1.00  0.00           N  
ATOM    614  HD1 HID    41      46.653  48.290  56.170  1.00  0.00           H  
ATOM    615  CE1 HID    41      46.282  48.102  54.780  1.00  0.00           C  
ATOM    616  HE1 HID    41      45.689  47.754  55.154  1.00  0.00           H  
ATOM    617  NE2 HID    41      46.635  48.284  53.683  1.00  0.00           N  
ATOM    618  CD2 HID    41      47.391  48.729  53.543  1.00  0.00           C  
ATOM    619  HD2 HID    41      47.826  49.017  52.765  1.00  0.00           H  
ATOM    620  C   HID    41      49.423  51.589  55.083  1.00  0.00           C  
ATOM    621  O   HID    41      50.486  51.224  55.527  1.00  0.00           O  
ATOM    622  N   VAL    42      49.329  52.692  54.350  1.00  0.00           N  
ATOM    623  H   VAL    42      48.437  52.936  53.999  1.00  0.00           H  
ATOM    624  CA  VAL    42      50.453  53.584  54.058  1.00  0.00           C  
ATOM    625  HA  VAL    42      51.207  52.989  53.577  1.00  0.00           H  
ATOM    626  CB  VAL    42      50.022  54.664  53.059  1.00  0.00           C  
ATOM    627  HB  VAL    42      49.472  54.184  52.277  1.00  0.00           H  
ATOM    628  CG1 VAL    42      49.116  55.716  53.643  1.00  0.00           C  
ATOM    629 HG11 VAL    42      48.865  55.956  53.765  1.00  0.00           H  
ATOM    630 HG12 VAL    42      48.900  55.968  53.807  1.00  0.00           H  
ATOM    631 HG13 VAL    42      48.905  55.994  53.756  1.00  0.00           H  
ATOM    632  CG2 VAL    42      51.198  55.340  52.405  1.00  0.00           C  
ATOM    633 HG21 VAL    42      51.472  55.507  52.230  1.00  0.00           H  
ATOM    634 HG22 VAL    42      51.487  55.513  52.250  1.00  0.00           H  
ATOM    635 HG23 VAL    42      51.491  55.490  52.239  1.00  0.00           H  
ATOM    636  C   VAL    42      51.105  54.172  55.310  1.00  0.00           C  
ATOM    637  O   VAL    42      52.284  54.449  55.302  1.00  0.00           O  
ATOM    638  N   ILE    43      50.378  54.323  56.409  1.00  0.00           N  
ATOM    639  H   ILE    43      49.422  54.065  56.365  1.00  0.00           H  
ATOM    640  CA  ILE    43      50.890  54.856  57.676  1.00  0.00           C  
ATOM    641  HA  ILE    43      51.569  55.651  57.434  1.00  0.00           H  
ATOM    642  CB  ILE    43      49.770  55.476  58.518  1.00  0.00           C  
ATOM    643  HB  ILE    43      50.182  55.902  59.294  1.00  0.00           H  
ATOM    644  CG2 ILE    43      49.117  56.501  57.839  1.00  0.00           C  
ATOM    645 HG21 ILE    43      48.944  56.735  57.668  1.00  0.00           H  
ATOM    646 HG22 ILE    43      48.958  56.752  57.699  1.00  0.00           H  
ATOM    647 HG23 ILE    43      48.982  56.782  57.669  1.00  0.00           H  
ATOM    648  CG1 ILE    43      48.819  54.583  59.059  1.00  0.00           C  
ATOM    649 HG12 ILE    43      48.422  54.125  58.376  1.00  0.00           H  
ATOM    650 HG13 ILE    43      49.286  53.956  59.543  1.00  0.00           H  
ATOM    651  CD1 ILE    43      47.771  55.094  59.897  1.00  0.00           C  
ATOM    652 HD11 ILE    43      47.513  55.201  60.113  1.00  0.00           H  
ATOM    653 HD12 ILE    43      47.521  55.224  60.105  1.00  0.00           H  
ATOM    654 HD13 ILE    43      47.515  55.213  60.086  1.00  0.00           H  
ATOM    655  C   ILE    43      51.715  53.862  58.490  1.00  0.00           C  
ATOM    656  O   ILE    43      52.277  54.228  59.483  1.00  0.00           O  
ATOM    657  N   CYS    44      51.786  52.617  58.098  1.00  0.00           N  
ATOM    658  H   CYS    44      51.345  52.385  57.255  1.00  0.00           H  
ATOM    659  CA  CYS    44      52.479  51.549  58.796  1.00  0.00           C  
ATOM    660  HA  CYS    44      52.669  51.834  59.780  1.00  0.00           H  
ATOM    661  CB  CYS    44      51.605  50.371  58.831  1.00  0.00           C  
ATOM    662  HB2 CYS    44      51.540  50.098  58.121  1.00  0.00           H  
ATOM    663  HB3 CYS    44      51.903  49.790  59.259  1.00  0.00           H  
ATOM    664  SG  CYS    44      50.193  50.347  59.326  1.00  0.00           S  
ATOM    665  HG  CYS    44      50.314  50.104  59.552  1.00  0.00           H  
ATOM    666  C   CYS    44      53.797  51.194  58.192  1.00  0.00           C  
ATOM    667  O   CYS    44      53.979  51.275  57.021  1.00  0.00           O  
ATOM    668  N   THR    45      54.707  50.735  58.986  1.00  0.00           N  
ATOM    669  H   THR    45      54.502  50.716  59.935  1.00  0.00           H  
ATOM    670  CA  THR    45      55.886  50.012  58.560  1.00  0.00           C  
ATOM    671  HA  THR    45      56.194  50.376  57.610  1.00  0.00           H  
ATOM    672  CB  THR    45      57.031  50.202  59.505  1.00  0.00           C  
ATOM    673  HB  THR    45      57.808  49.800  59.161  1.00  0.00           H  
ATOM    674  CG2 THR    45      57.402  51.456  59.771  1.00  0.00           C  
ATOM    675 HG21 THR    45      57.497  51.766  59.819  1.00  0.00           H  
ATOM    676 HG22 THR    45      57.488  51.758  59.845  1.00  0.00           H  
ATOM    677 HG23 THR    45      57.515  51.754  59.836  1.00  0.00           H  
ATOM    678  OG1 THR    45      56.852  49.687  60.596  1.00  0.00           O  
ATOM    679  HG1 THR    45      56.298  50.030  60.976  1.00  0.00           H  
ATOM    680  C   THR    45      55.596  48.549  58.416  1.00  0.00           C  
ATOM    681  O   THR    45      54.602  48.065  58.890  1.00  0.00           O  
ATOM    682  N   SER    46      56.477  47.813  57.808  1.00  0.00           N  
ATOM    683  H   SER    46      57.262  48.250  57.423  1.00  0.00           H  
ATOM    684  CA  SER    46      56.361  46.383  57.661  1.00  0.00           C  
ATOM    685  HA  SER    46      55.481  46.180  57.118  1.00  0.00           H  
ATOM    686  CB  SER    46      57.507  45.878  56.867  1.00  0.00           C  
ATOM    687  HB2 SER    46      57.686  45.322  56.822  1.00  0.00           H  
ATOM    688  HB3 SER    46      57.565  45.921  56.293  1.00  0.00           H  
ATOM    689  OG  SER    46      58.264  46.064  56.897  1.00  0.00           O  
ATOM    690  HG  SER    46      58.463  45.863  56.911  1.00  0.00           H  
ATOM    691  C   SER    46      56.259  45.620  58.957  1.00  0.00           C  
ATOM    692  O   SER    46      55.673  44.592  59.005  1.00  0.00           O  
ATOM    693  N   GLU    47      56.783  46.125  60.019  1.00  0.00           N  
ATOM    694  H   GLU    47      57.267  46.953  59.912  1.00  0.00           H  
ATOM    695  CA  GLU    47      56.680  45.550  61.335  1.00  0.00           C  
ATOM    696  HA  GLU    47      56.742  44.498  61.263  1.00  0.00           H  
ATOM    697  CB  GLU    47      57.826  46.023  62.164  1.00  0.00           C  
ATOM    698  HB2 GLU    47      58.065  46.601  62.148  1.00  0.00           H  
ATOM    699  HB3 GLU    47      57.790  46.036  62.768  1.00  0.00           H  
ATOM    700  CG  GLU    47      58.710  45.724  62.248  1.00  0.00           C  
ATOM    701  HG2 GLU    47      58.929  46.091  62.163  1.00  0.00           H  
ATOM    702  HG3 GLU    47      58.813  45.690  62.610  1.00  0.00           H  
ATOM    703  CD  GLU    47      59.192  45.009  61.992  1.00  0.00           C  
ATOM    704  OE1 GLU    47      59.388  44.736  61.880  1.00  0.00           O  
ATOM    705  OE2 GLU    47      59.398  44.715  61.910  1.00  0.00           O  
ATOM    706  C   GLU    47      55.373  45.841  62.014  1.00  0.00           C  
ATOM    707  O   GLU    47      54.936  45.089  62.812  1.00  0.00           O  
ATOM    708  N   ASP    48      54.717  46.903  61.688  1.00  0.00           N  
ATOM    709  H   ASP    48      55.109  47.469  61.012  1.00  0.00           H  
ATOM    710  CA  ASP    48      53.422  47.252  62.210  1.00  0.00           C  
ATOM    711  HA  ASP    48      53.406  47.039  63.249  1.00  0.00           H  
ATOM    712  CB  ASP    48      53.164  48.729  62.035  1.00  0.00           C  
ATOM    713  HB2 ASP    48      53.123  48.945  61.014  1.00  0.00           H  
ATOM    714  HB3 ASP    48      52.227  48.959  62.440  1.00  0.00           H  
ATOM    715  CG  ASP    48      54.162  49.623  62.661  1.00  0.00           C  
ATOM    716  OD1 ASP    48      54.526  50.176  62.568  1.00  0.00           O  
ATOM    717  OD2 ASP    48      54.577  49.797  63.244  1.00  0.00           O  
ATOM    718  C   ASP    48      52.299  46.461  61.583  1.00  0.00           C  
ATOM    719  O   ASP    48      51.298  46.270  62.178  1.00  0.00           O  
ATOM    720  N   MET    49      52.459  45.972  60.397  1.00  0.00           N  
ATOM    721  H   MET    49      53.310  46.157  59.979  1.00  0.00           H  
ATOM    722  CA  MET    49      51.439  45.297  59.624  1.00  0.00           C  
ATOM    723  HA  MET    49      50.614  45.914  59.611  1.00  0.00           H  
ATOM    724  CB  MET    49      51.879  45.139  58.248  1.00  0.00           C  
ATOM    725  HB2 MET    49      52.267  44.868  58.073  1.00  0.00           H  
ATOM    726  HB3 MET    49      51.584  44.950  57.965  1.00  0.00           H  
ATOM    727  CG  MET    49      52.182  45.597  57.463  1.00  0.00           C  
ATOM    728  HG2 MET    49      52.185  45.864  57.752  1.00  0.00           H  
ATOM    729  HG3 MET    49      52.432  45.561  57.431  1.00  0.00           H  
ATOM    730  SD  MET    49      52.162  45.774  56.116  1.00  0.00           S  
ATOM    731  CE  MET    49      52.693  46.636  55.721  1.00  0.00           C  
ATOM    732  HE1 MET    49      52.797  46.811  55.633  1.00  0.00           H  
ATOM    733  HE2 MET    49      52.804  46.818  55.650  1.00  0.00           H  
ATOM    734  HE3 MET    49      52.802  46.803  55.631  1.00  0.00           H  
ATOM    735  C   MET    49      50.951  43.985  60.156  1.00  0.00           C  
ATOM    736  O   MET    49      49.977  43.473  59.678  1.00  0.00           O  
ATOM    737  N   LEU    50      51.588  43.443  61.152  1.00  0.00           N  
ATOM    738  H   LEU    50      52.380  43.905  61.480  1.00  0.00           H  
ATOM    739  CA  LEU    50      51.145  42.273  61.862  1.00  0.00           C  
ATOM    740  HA  LEU    50      50.777  41.573  61.155  1.00  0.00           H  
ATOM    741  CB  LEU    50      52.307  41.652  62.589  1.00  0.00           C  
ATOM    742  HB2 LEU    50      52.663  42.016  62.950  1.00  0.00           H  
ATOM    743  HB3 LEU    50      52.215  41.208  63.044  1.00  0.00           H  
ATOM    744  CG  LEU    50      53.116  41.114  62.288  1.00  0.00           C  
ATOM    745  HG  LEU    50      52.980  41.414  62.157  1.00  0.00           H  
ATOM    746  CD1 LEU    50      53.790  40.693  62.394  1.00  0.00           C  
ATOM    747 HD11 LEU    50      53.952  40.565  62.396  1.00  0.00           H  
ATOM    748 HD12 LEU    50      53.956  40.634  62.408  1.00  0.00           H  
ATOM    749 HD13 LEU    50      53.955  40.574  62.454  1.00  0.00           H  
ATOM    750  CD2 LEU    50      53.502  40.549  62.089  1.00  0.00           C  
ATOM    751 HD21 LEU    50      53.602  40.428  62.021  1.00  0.00           H  
ATOM    752 HD22 LEU    50      53.616  40.420  62.039  1.00  0.00           H  
ATOM    753 HD23 LEU    50      53.573  40.386  62.061  1.00  0.00           H  
ATOM    754  C   LEU    50      50.011  42.555  62.814  1.00  0.00           C  
ATOM    755  O   LEU    50      49.186  41.735  63.009  1.00  0.00           O  
ATOM    756  N   ASN    51      49.951  43.708  63.393  1.00  0.00           N  
ATOM    757  H   ASN    51      50.632  44.342  63.152  1.00  0.00           H  
ATOM    758  CA  ASN    51      48.969  44.136  64.347  1.00  0.00           C  
ATOM    759  HA  ASN    51      48.227  43.641  64.255  1.00  0.00           H  
ATOM    760  CB  ASN    51      49.400  43.927  65.533  1.00  0.00           C  
ATOM    761  HB2 ASN    51      49.920  43.784  65.482  1.00  0.00           H  
ATOM    762  HB3 ASN    51      49.360  44.323  66.072  1.00  0.00           H  
ATOM    763  CG  ASN    51      49.177  43.381  66.104  1.00  0.00           C  
ATOM    764  OD1 ASN    51      48.576  43.052  66.150  1.00  0.00           O  
ATOM    765  ND2 ASN    51      49.646  43.264  66.567  1.00  0.00           N  
ATOM    766 HD21 ASN    51      49.500  42.909  66.943  1.00  0.00           H  
ATOM    767 HD22 ASN    51      50.136  43.531  66.543  1.00  0.00           H  
ATOM    768  C   ASN    51      48.506  45.426  64.280  1.00  0.00           C  
ATOM    769  O   ASN    51      48.769  46.040  64.744  1.00  0.00           O  
ATOM    770  N   PRO    52      47.860  45.878  63.705  1.00  0.00           N  
ATOM    771  CD  PRO    52      47.471  45.234  63.102  1.00  0.00           C  
ATOM    772  HD2 PRO    52      47.037  44.826  63.432  1.00  0.00           H  
ATOM    773  HD3 PRO    52      48.096  44.610  62.690  1.00  0.00           H  
ATOM    774  CG  PRO    52      46.787  46.082  62.568  1.00  0.00           C  
ATOM    775  HG2 PRO    52      46.029  46.305  62.814  1.00  0.00           H  
ATOM    776  HG3 PRO    52      46.891  45.734  61.920  1.00  0.00           H  
ATOM    777  CB  PRO    52      47.084  47.131  62.676  1.00  0.00           C  
ATOM    778  HB2 PRO    52      46.446  47.899  62.641  1.00  0.00           H  
ATOM    779  HB3 PRO    52      47.666  47.048  62.192  1.00  0.00           H  
ATOM    780  CA  PRO    52      47.514  47.100  63.555  1.00  0.00           C  
ATOM    781  HA  PRO    52      48.174  47.369  63.503  1.00  0.00           H  
ATOM    782  C   PRO    52      46.709  47.919  64.273  1.00  0.00           C  
ATOM    783  O   PRO    52      45.663  47.759  64.275  1.00  0.00           O  
ATOM    784  N   ASN    53      47.180  48.833  64.861  1.00  0.00           N  
ATOM    785  H   ASN    53      48.044  48.892  64.837  1.00  0.00           H  
ATOM    786  CA  ASN    53      46.534  49.780  65.514  1.00  0.00           C  
ATOM    787  HA  ASN    53      45.667  49.428  65.654  1.00  0.00           H  
ATOM    788  CB  ASN    53      47.105  49.925  66.724  1.00  0.00           C  
ATOM    789  HB2 ASN    53      47.646  49.837  66.681  1.00  0.00           H  
ATOM    790  HB3 ASN    53      47.133  50.499  67.076  1.00  0.00           H  
ATOM    791  CG  ASN    53      46.911  49.439  67.547  1.00  0.00           C  
ATOM    792  OD1 ASN    53      46.529  49.179  67.642  1.00  0.00           O  
ATOM    793  ND2 ASN    53      47.167  49.301  68.170  1.00  0.00           N  
ATOM    794 HD21 ASN    53      47.050  48.990  68.709  1.00  0.00           H  
ATOM    795 HD22 ASN    53      47.477  49.516  68.107  1.00  0.00           H  
ATOM    796  C   ASN    53      46.433  51.074  64.813  1.00  0.00           C  
ATOM    797  O   ASN    53      47.105  51.932  65.055  1.00  0.00           O  
ATOM    798  N   TYR    54      45.625  51.216  63.920  1.00  0.00           N  
ATOM    799  H   TYR    54      45.093  50.486  63.779  1.00  0.00           H  
ATOM    800  CA  TYR    54      45.535  52.352  63.073  1.00  0.00           C  
ATOM    801  HA  TYR    54      46.487  52.541  62.688  1.00  0.00           H  
ATOM    802  CB  TYR    54      44.635  52.040  61.919  1.00  0.00           C  
ATOM    803  HB2 TYR    54      43.680  51.815  62.281  1.00  0.00           H  
ATOM    804  HB3 TYR    54      44.533  52.910  61.334  1.00  0.00           H  
ATOM    805  CG  TYR    54      45.098  50.936  61.036  1.00  0.00           C  
ATOM    806  CD1 TYR    54      46.106  51.158  60.138  1.00  0.00           C  
ATOM    807  HD1 TYR    54      46.561  52.100  60.090  1.00  0.00           H  
ATOM    808  CE1 TYR    54      46.518  50.151  59.296  1.00  0.00           C  
ATOM    809  HE1 TYR    54      47.294  50.314  58.617  1.00  0.00           H  
ATOM    810  CZ  TYR    54      45.917  48.917  59.339  1.00  0.00           C  
ATOM    811  OH  TYR    54      46.302  47.965  58.505  1.00  0.00           O  
ATOM    812  HH  TYR    54      45.963  47.260  58.512  1.00  0.00           H  
ATOM    813  CE2 TYR    54      44.916  48.689  60.246  1.00  0.00           C  
ATOM    814  HE2 TYR    54      44.455  47.747  60.279  1.00  0.00           H  
ATOM    815  CD2 TYR    54      44.512  49.695  61.095  1.00  0.00           C  
ATOM    816  HD2 TYR    54      43.742  49.516  61.779  1.00  0.00           H  
ATOM    817  C   TYR    54      45.100  53.614  63.771  1.00  0.00           C  
ATOM    818  O   TYR    54      45.547  54.649  63.445  1.00  0.00           O  
ATOM    819  N   GLU    55      44.274  53.543  64.746  1.00  0.00           N  
ATOM    820  H   GLU    55      43.947  52.672  64.974  1.00  0.00           H  
ATOM    821  CA  GLU    55      43.801  54.668  65.489  1.00  0.00           C  
ATOM    822  HA  GLU    55      43.453  55.365  64.807  1.00  0.00           H  
ATOM    823  CB  GLU    55      42.687  54.264  66.344  1.00  0.00           C  
ATOM    824  HB2 GLU    55      42.577  53.915  66.638  1.00  0.00           H  
ATOM    825  HB3 GLU    55      42.512  54.460  66.681  1.00  0.00           H  
ATOM    826  CG  GLU    55      41.921  54.091  66.383  1.00  0.00           C  
ATOM    827  HG2 GLU    55      41.847  54.150  66.611  1.00  0.00           H  
ATOM    828  HG3 GLU    55      41.796  54.227  66.342  1.00  0.00           H  
ATOM    829  CD  GLU    55      41.386  53.664  66.208  1.00  0.00           C  
ATOM    830  OE1 GLU    55      41.168  53.493  66.112  1.00  0.00           O  
ATOM    831  OE2 GLU    55      41.159  53.489  66.174  1.00  0.00           O  
ATOM    832  C   GLU    55      44.836  55.359  66.311  1.00  0.00           C  
ATOM    833  O   GLU    55      44.806  56.499  66.469  1.00  0.00           O  
ATOM    834  N   ASP    56      45.771  54.690  66.803  1.00  0.00           N  
ATOM    835  H   ASP    56      45.745  53.762  66.626  1.00  0.00           H  
ATOM    836  CA  ASP    56      46.884  55.235  67.496  1.00  0.00           C  
ATOM    837  HA  ASP    56      46.573  56.070  68.039  1.00  0.00           H  
ATOM    838  CB  ASP    56      47.372  54.230  68.456  1.00  0.00           C  
ATOM    839  HB2 ASP    56      47.117  53.794  68.643  1.00  0.00           H  
ATOM    840  HB3 ASP    56      47.763  53.909  68.387  1.00  0.00           H  
ATOM    841  CG  ASP    56      47.687  54.228  69.278  1.00  0.00           C  
ATOM    842  OD1 ASP    56      47.849  54.145  69.626  1.00  0.00           O  
ATOM    843  OD2 ASP    56      47.793  54.299  69.607  1.00  0.00           O  
ATOM    844  C   ASP    56      47.981  55.700  66.575  1.00  0.00           C  
ATOM    845  O   ASP    56      48.597  56.675  66.822  1.00  0.00           O  
ATOM    846  N   LEU    57      48.203  55.039  65.485  1.00  0.00           N  
ATOM    847  H   LEU    57      47.669  54.247  65.348  1.00  0.00           H  
ATOM    848  CA  LEU    57      49.180  55.409  64.493  1.00  0.00           C  
ATOM    849  HA  LEU    57      50.100  55.610  64.986  1.00  0.00           H  
ATOM    850  CB  LEU    57      49.377  54.249  63.553  1.00  0.00           C  
ATOM    851  HB2 LEU    57      48.737  53.842  63.505  1.00  0.00           H  
ATOM    852  HB3 LEU    57      49.534  54.421  62.783  1.00  0.00           H  
ATOM    853  CG  LEU    57      50.198  53.394  63.661  1.00  0.00           C  
ATOM    854  HG  LEU    57      49.894  53.414  64.089  1.00  0.00           H  
ATOM    855  CD1 LEU    57      50.412  52.687  63.246  1.00  0.00           C  
ATOM    856 HD11 LEU    57      50.442  52.501  63.172  1.00  0.00           H  
ATOM    857 HD12 LEU    57      50.485  52.503  63.127  1.00  0.00           H  
ATOM    858 HD13 LEU    57      50.467  52.539  63.142  1.00  0.00           H  
ATOM    859  CD2 LEU    57      51.242  53.155  63.571  1.00  0.00           C  
ATOM    860 HD21 LEU    57      51.513  53.067  63.549  1.00  0.00           H  
ATOM    861 HD22 LEU    57      51.492  53.109  63.537  1.00  0.00           H  
ATOM    862 HD23 LEU    57      51.485  53.109  63.572  1.00  0.00           H  
ATOM    863  C   LEU    57      48.820  56.680  63.748  1.00  0.00           C  
ATOM    864  O   LEU    57      49.679  57.453  63.435  1.00  0.00           O  
ATOM    865  N   LEU    58      47.568  56.934  63.508  1.00  0.00           N  
ATOM    866  H   LEU    58      46.914  56.246  63.758  1.00  0.00           H  
ATOM    867  CA  LEU    58      47.100  58.145  62.874  1.00  0.00           C  
ATOM    868  HA  LEU    58      47.691  58.315  62.008  1.00  0.00           H  
ATOM    869  CB  LEU    58      45.667  57.941  62.448  1.00  0.00           C  
ATOM    870  HB2 LEU    58      45.489  57.155  62.324  1.00  0.00           H  
ATOM    871  HB3 LEU    58      45.113  58.162  63.012  1.00  0.00           H  
ATOM    872  CG  LEU    58      45.169  58.465  61.456  1.00  0.00           C  
ATOM    873  HG  LEU    58      45.367  58.846  61.786  1.00  0.00           H  
ATOM    874  CD1 LEU    58      45.220  58.438  60.528  1.00  0.00           C  
ATOM    875 HD11 LEU    58      45.253  58.384  60.301  1.00  0.00           H  
ATOM    876 HD12 LEU    58      45.198  58.439  60.307  1.00  0.00           H  
ATOM    877 HD13 LEU    58      45.246  58.477  60.301  1.00  0.00           H  
ATOM    878  CD2 LEU    58      44.287  58.490  60.904  1.00  0.00           C  
ATOM    879 HD21 LEU    58      44.077  58.519  60.760  1.00  0.00           H  
ATOM    880 HD22 LEU    58      44.079  58.467  60.763  1.00  0.00           H  
ATOM    881 HD23 LEU    58      44.061  58.506  60.795  1.00  0.00           H  
ATOM    882  C   LEU    58      47.269  59.376  63.735  1.00  0.00           C  
ATOM    883  O   LEU    58      47.482  60.426  63.248  1.00  0.00           O  
ATOM    884  N   ILE    59      47.229  59.258  65.009  1.00  0.00           N  
ATOM    885  H   ILE    59      47.040  58.372  65.350  1.00  0.00           H  
ATOM    886  CA  ILE    59      47.485  60.347  65.919  1.00  0.00           C  
ATOM    887  HA  ILE    59      46.990  61.204  65.552  1.00  0.00           H  
ATOM    888  CB  ILE    59      46.918  60.017  67.287  1.00  0.00           C  
ATOM    889  HB  ILE    59      46.970  59.216  67.452  1.00  0.00           H  
ATOM    890  CG2 ILE    59      47.422  60.509  68.251  1.00  0.00           C  
ATOM    891 HG21 ILE    59      47.574  60.663  68.452  1.00  0.00           H  
ATOM    892 HG22 ILE    59      47.488  60.629  68.532  1.00  0.00           H  
ATOM    893 HG23 ILE    59      47.574  60.581  68.498  1.00  0.00           H  
ATOM    894  CG1 ILE    59      45.748  60.221  67.507  1.00  0.00           C  
ATOM    895 HG12 ILE    59      45.560  60.320  67.445  1.00  0.00           H  
ATOM    896 HG13 ILE    59      45.595  60.090  67.457  1.00  0.00           H  
ATOM    897  CD1 ILE    59      44.988  60.434  67.883  1.00  0.00           C  
ATOM    898 HD11 ILE    59      44.802  60.502  67.987  1.00  0.00           H  
ATOM    899 HD12 ILE    59      44.809  60.483  67.956  1.00  0.00           H  
ATOM    900 HD13 ILE    59      44.782  60.470  67.981  1.00  0.00           H  
ATOM    901  C   ILE    59      48.937  60.720  65.962  1.00  0.00           C  
ATOM    902  O   ILE    59      49.263  61.853  66.146  1.00  0.00           O  
ATOM    903  N   ARG    60      49.818  59.792  65.737  1.00  0.00           N  
ATOM    904  H   ARG    60      49.479  58.890  65.604  1.00  0.00           H  
ATOM    905  CA  ARG    60      51.243  60.004  65.672  1.00  0.00           C  
ATOM    906  HA  ARG    60      51.519  60.671  66.437  1.00  0.00           H  
ATOM    907  CB  ARG    60      51.937  58.709  65.924  1.00  0.00           C  
ATOM    908  HB2 ARG    60      51.666  58.085  65.495  1.00  0.00           H  
ATOM    909  HB3 ARG    60      52.707  58.752  65.730  1.00  0.00           H  
ATOM    910  CG  ARG    60      51.992  58.196  67.014  1.00  0.00           C  
ATOM    911  HG2 ARG    60      52.220  58.668  67.367  1.00  0.00           H  
ATOM    912  HG3 ARG    60      51.398  58.143  67.228  1.00  0.00           H  
ATOM    913  CD  ARG    60      52.551  57.112  67.351  1.00  0.00           C  
ATOM    914  HD2 ARG    60      52.787  56.890  67.039  1.00  0.00           H  
ATOM    915  HD3 ARG    60      52.866  57.143  67.610  1.00  0.00           H  
ATOM    916  NE  ARG    60      52.362  56.333  67.754  1.00  0.00           N  
ATOM    917  HE  ARG    60      52.007  56.368  67.878  1.00  0.00           H  
ATOM    918  CZ  ARG    60      52.607  55.568  67.987  1.00  0.00           C  
ATOM    919  NH1 ARG    60      53.075  55.402  67.886  1.00  0.00           N  
ATOM    920 HH11 ARG    60      53.281  55.856  67.636  1.00  0.00           H  
ATOM    921 HH12 ARG    60      53.233  54.810  68.073  1.00  0.00           H  
ATOM    922  NH2 ARG    60      52.376  54.937  68.333  1.00  0.00           N  
ATOM    923 HH21 ARG    60      52.023  55.030  68.435  1.00  0.00           H  
ATOM    924 HH22 ARG    60      52.559  54.355  68.513  1.00  0.00           H  
ATOM    925  C   ARG    60      51.721  60.652  64.391  1.00  0.00           C  
ATOM    926  O   ARG    60      52.759  61.182  64.357  1.00  0.00           O  
ATOM    927  N   LYS    61      50.989  60.622  63.345  1.00  0.00           N  
ATOM    928  H   LYS    61      50.151  60.182  63.463  1.00  0.00           H  
ATOM    929  CA  LYS    61      51.290  61.232  62.051  1.00  0.00           C  
ATOM    930  HA  LYS    61      52.338  61.411  61.988  1.00  0.00           H  
ATOM    931  CB  LYS    61      50.903  60.302  60.922  1.00  0.00           C  
ATOM    932  HB2 LYS    61      49.883  60.115  60.973  1.00  0.00           H  
ATOM    933  HB3 LYS    61      51.089  60.777  60.003  1.00  0.00           H  
ATOM    934  CG  LYS    61      51.596  59.002  60.894  1.00  0.00           C  
ATOM    935  HG2 LYS    61      51.489  58.652  61.513  1.00  0.00           H  
ATOM    936  HG3 LYS    61      51.311  58.564  60.381  1.00  0.00           H  
ATOM    937  CD  LYS    61      52.778  58.725  60.696  1.00  0.00           C  
ATOM    938  HD2 LYS    61      52.878  59.017  60.156  1.00  0.00           H  
ATOM    939  HD3 LYS    61      53.067  59.076  61.138  1.00  0.00           H  
ATOM    940  CE  LYS    61      53.423  57.546  60.636  1.00  0.00           C  
ATOM    941  HE2 LYS    61      53.179  57.169  61.094  1.00  0.00           H  
ATOM    942  HE3 LYS    61      53.247  57.275  60.084  1.00  0.00           H  
ATOM    943  NZ  LYS    61      54.582  57.263  60.706  1.00  0.00           N  
ATOM    944  HZ1 LYS    61      54.870  57.192  60.719  1.00  0.00           H  
ATOM    945  HZ2 LYS    61      54.863  57.200  60.726  1.00  0.00           H  
ATOM    946  HZ3 LYS    61      54.881  57.176  60.730  1.00  0.00           H  
ATOM    947  C   LYS    61      50.642  62.582  61.891  1.00  0.00           C  
ATOM    948  O   LYS    61      49.711  62.889  62.526  1.00  0.00           O  
ATOM    949  N   SER    62      51.140  63.386  61.020  1.00  0.00           N  
ATOM    950  H   SER    62      51.917  63.066  60.557  1.00  0.00           H  
ATOM    951  CA  SER    62      50.666  64.702  60.648  1.00  0.00           C  
ATOM    952  HA  SER    62      49.679  64.822  60.969  1.00  0.00           H  
ATOM    953  CB  SER    62      51.495  65.712  61.329  1.00  0.00           C  
ATOM    954  HB2 SER    62      51.243  66.241  61.607  1.00  0.00           H  
ATOM    955  HB3 SER    62      51.855  65.570  61.860  1.00  0.00           H  
ATOM    956  OG  SER    62      52.125  66.167  60.938  1.00  0.00           O  
ATOM    957  HG  SER    62      52.383  66.042  61.375  1.00  0.00           H  
ATOM    958  C   SER    62      50.683  64.916  59.160  1.00  0.00           C  
ATOM    959  O   SER    62      51.280  64.141  58.447  1.00  0.00           O  
ATOM    960  N   ASN    63      50.075  65.984  58.666  1.00  0.00           N  
ATOM    961  H   ASN    63      49.614  66.584  59.295  1.00  0.00           H  
ATOM    962  CA  ASN    63      50.050  66.324  57.253  1.00  0.00           C  
ATOM    963  HA  ASN    63      49.534  65.547  56.728  1.00  0.00           H  
ATOM    964  CB  ASN    63      49.280  67.620  57.053  1.00  0.00           C  
ATOM    965  HB2 ASN    63      49.730  68.388  57.617  1.00  0.00           H  
ATOM    966  HB3 ASN    63      49.333  67.899  56.037  1.00  0.00           H  
ATOM    967  CG  ASN    63      47.840  67.547  57.404  1.00  0.00           C  
ATOM    968  OD1 ASN    63      47.177  66.594  57.224  1.00  0.00           O  
ATOM    969  ND2 ASN    63      47.314  68.543  57.921  1.00  0.00           N  
ATOM    970 HD21 ASN    63      46.381  68.491  58.186  1.00  0.00           H  
ATOM    971 HD22 ASN    63      47.850  69.326  58.075  1.00  0.00           H  
ATOM    972  C   ASN    63      51.438  66.424  56.625  1.00  0.00           C  
ATOM    973  O   ASN    63      51.598  66.104  55.481  1.00  0.00           O  
ATOM    974  N   HID    64      52.449  66.811  57.369  1.00  0.00           N  
ATOM    975  H   HID    64      52.253  67.071  58.291  1.00  0.00           H  
ATOM    976  CA  HID    64      53.826  66.889  56.911  1.00  0.00           C  
ATOM    977  HA  HID    64      53.835  67.404  55.979  1.00  0.00           H  
ATOM    978  CB  HID    64      54.627  67.708  57.887  1.00  0.00           C  
ATOM    979  HB2 HID    64      54.856  67.620  58.266  1.00  0.00           H  
ATOM    980  HB3 HID    64      55.017  67.959  57.862  1.00  0.00           H  
ATOM    981  CG  HID    64      54.645  68.326  58.386  1.00  0.00           C  
ATOM    982  ND1 HID    64      54.489  68.776  58.441  1.00  0.00           N  
ATOM    983  HD1 HID    64      54.361  68.777  58.176  1.00  0.00           H  
ATOM    984  CE1 HID    64      54.549  69.232  58.924  1.00  0.00           C  
ATOM    985  HE1 HID    64      54.460  69.648  59.078  1.00  0.00           H  
ATOM    986  NE2 HID    64      54.736  69.097  59.189  1.00  0.00           N  
ATOM    987  CD2 HID    64      54.796  68.517  58.846  1.00  0.00           C  
ATOM    988  HD2 HID    64      54.934  68.262  58.924  1.00  0.00           H  
ATOM    989  C   HID    64      54.487  65.538  56.663  1.00  0.00           C  
ATOM    990  O   HID    64      55.447  65.467  55.941  1.00  0.00           O  
ATOM    991  N   ASN    65      53.986  64.458  57.226  1.00  0.00           N  
ATOM    992  H   ASN    65      53.194  64.567  57.802  1.00  0.00           H  
ATOM    993  CA  ASN    65      54.491  63.111  57.001  1.00  0.00           C  
ATOM    994  HA  ASN    65      55.561  63.150  56.942  1.00  0.00           H  
ATOM    995  CB  ASN    65      54.113  62.212  58.167  1.00  0.00           C  
ATOM    996  HB2 ASN    65      53.100  62.134  58.236  1.00  0.00           H  
ATOM    997  HB3 ASN    65      54.476  61.272  57.998  1.00  0.00           H  
ATOM    998  CG  ASN    65      54.598  62.601  59.467  1.00  0.00           C  
ATOM    999  OD1 ASN    65      53.939  62.761  60.307  1.00  0.00           O  
ATOM   1000  ND2 ASN    65      55.739  62.757  59.691  1.00  0.00           N  
ATOM   1001 HD21 ASN    65      56.034  63.013  60.548  1.00  0.00           H  
ATOM   1002 HD22 ASN    65      56.304  62.611  59.026  1.00  0.00           H  
ATOM   1003  C   ASN    65      54.014  62.500  55.690  1.00  0.00           C  
ATOM   1004  O   ASN    65      54.647  61.630  55.176  1.00  0.00           O  
ATOM   1005  N   PHE    66      52.909  62.929  55.154  1.00  0.00           N  
ATOM   1006  H   PHE    66      52.457  63.658  55.605  1.00  0.00           H  
ATOM   1007  CA  PHE    66      52.343  62.435  53.910  1.00  0.00           C  
ATOM   1008  HA  PHE    66      52.578  61.387  53.817  1.00  0.00           H  
ATOM   1009  CB  PHE    66      50.829  62.563  53.939  1.00  0.00           C  
ATOM   1010  HB2 PHE    66      50.573  63.592  54.051  1.00  0.00           H  
ATOM   1011  HB3 PHE    66      50.448  62.246  52.999  1.00  0.00           H  
ATOM   1012  CG  PHE    66      50.134  61.775  55.002  1.00  0.00           C  
ATOM   1013  CD1 PHE    66      49.946  60.484  54.876  1.00  0.00           C  
ATOM   1014  HD1 PHE    66      50.297  60.051  54.029  1.00  0.00           H  
ATOM   1015  CE1 PHE    66      49.297  59.763  55.855  1.00  0.00           C  
ATOM   1016  HE1 PHE    66      49.154  58.781  55.752  1.00  0.00           H  
ATOM   1017  CZ  PHE    66      48.831  60.324  56.962  1.00  0.00           C  
ATOM   1018  HZ  PHE    66      48.330  59.776  57.710  1.00  0.00           H  
ATOM   1019  CE2 PHE    66      49.014  61.608  57.091  1.00  0.00           C  
ATOM   1020  HE2 PHE    66      48.657  62.041  57.936  1.00  0.00           H  
ATOM   1021  CD2 PHE    66      49.659  62.332  56.110  1.00  0.00           C  
ATOM   1022  HD2 PHE    66      49.787  63.318  56.209  1.00  0.00           H  
ATOM   1023  C   PHE    66      52.918  63.146  52.688  1.00  0.00           C  
ATOM   1024  O   PHE    66      53.114  64.315  52.683  1.00  0.00           O  
ATOM   1025  N   LEU    67      53.132  62.444  51.631  1.00  0.00           N  
ATOM   1026  H   LEU    67      52.980  61.486  51.720  1.00  0.00           H  
ATOM   1027  CA  LEU    67      53.532  62.940  50.325  1.00  0.00           C  
ATOM   1028  HA  LEU    67      53.364  63.999  50.286  1.00  0.00           H  
ATOM   1029  CB  LEU    67      55.018  62.683  50.129  1.00  0.00           C  
ATOM   1030  HB2 LEU    67      55.386  62.624  50.619  1.00  0.00           H  
ATOM   1031  HB3 LEU    67      55.245  62.156  49.860  1.00  0.00           H  
ATOM   1032  CG  LEU    67      55.749  63.163  49.654  1.00  0.00           C  
ATOM   1033  HG  LEU    67      55.317  62.980  49.540  1.00  0.00           H  
ATOM   1034  CD1 LEU    67      56.294  63.741  49.544  1.00  0.00           C  
ATOM   1035 HD11 LEU    67      56.422  63.856  49.520  1.00  0.00           H  
ATOM   1036 HD12 LEU    67      56.442  63.894  49.480  1.00  0.00           H  
ATOM   1037 HD13 LEU    67      56.416  63.896  49.544  1.00  0.00           H  
ATOM   1038  CD2 LEU    67      56.599  63.305  49.424  1.00  0.00           C  
ATOM   1039 HD21 LEU    67      56.806  63.359  49.391  1.00  0.00           H  
ATOM   1040 HD22 LEU    67      56.790  63.301  49.391  1.00  0.00           H  
ATOM   1041 HD23 LEU    67      56.817  63.355  49.322  1.00  0.00           H  
ATOM   1042  C   LEU    67      52.680  62.296  49.238  1.00  0.00           C  
ATOM   1043  O   LEU    67      52.399  61.126  49.289  1.00  0.00           O  
ATOM   1044  N   VAL    68      52.279  63.051  48.247  1.00  0.00           N  
ATOM   1045  H   VAL    68      52.553  63.993  48.262  1.00  0.00           H  
ATOM   1046  CA  VAL    68      51.505  62.605  47.092  1.00  0.00           C  
ATOM   1047  HA  VAL    68      51.468  61.528  47.082  1.00  0.00           H  
ATOM   1048  CB  VAL    68      50.067  63.112  47.166  1.00  0.00           C  
ATOM   1049  HB  VAL    68      50.080  64.177  47.208  1.00  0.00           H  
ATOM   1050  CG1 VAL    68      49.242  62.709  45.976  1.00  0.00           C  
ATOM   1051 HG11 VAL    68      49.009  62.588  45.714  1.00  0.00           H  
ATOM   1052 HG12 VAL    68      49.018  62.663  45.675  1.00  0.00           H  
ATOM   1053 HG13 VAL    68      49.077  62.601  45.665  1.00  0.00           H  
ATOM   1054  CG2 VAL    68      49.348  62.617  48.391  1.00  0.00           C  
ATOM   1055 HG21 VAL    68      49.184  62.447  48.672  1.00  0.00           H  
ATOM   1056 HG22 VAL    68      49.216  62.531  48.721  1.00  0.00           H  
ATOM   1057 HG23 VAL    68      49.119  62.529  48.683  1.00  0.00           H  
ATOM   1058  C   VAL    68      52.194  63.059  45.821  1.00  0.00           C  
ATOM   1059  O   VAL    68      52.685  64.165  45.760  1.00  0.00           O  
ATOM   1060  N   GLN    69      52.231  62.224  44.798  1.00  0.00           N  
ATOM   1061  H   GLN    69      51.816  61.331  44.909  1.00  0.00           H  
ATOM   1062  CA  GLN    69      52.862  62.524  43.523  1.00  0.00           C  
ATOM   1063  HA  GLN    69      52.939  63.590  43.431  1.00  0.00           H  
ATOM   1064  CB  GLN    69      54.272  61.973  43.521  1.00  0.00           C  
ATOM   1065  HB2 GLN    69      54.669  62.166  44.097  1.00  0.00           H  
ATOM   1066  HB3 GLN    69      54.332  61.243  43.545  1.00  0.00           H  
ATOM   1067  CG  GLN    69      55.095  62.144  42.727  1.00  0.00           C  
ATOM   1068  HG2 GLN    69      54.932  61.716  42.162  1.00  0.00           H  
ATOM   1069  HG3 GLN    69      54.963  62.919  42.515  1.00  0.00           H  
ATOM   1070  CD  GLN    69      56.337  61.862  42.947  1.00  0.00           C  
ATOM   1071  OE1 GLN    69      56.746  61.783  43.732  1.00  0.00           O  
ATOM   1072  NE2 GLN    69      56.996  61.711  42.264  1.00  0.00           N  
ATOM   1073 HE21 GLN    69      57.807  61.524  42.401  1.00  0.00           H  
ATOM   1074 HE22 GLN    69      56.679  61.756  41.612  1.00  0.00           H  
ATOM   1075  C   GLN    69      52.040  62.037  42.335  1.00  0.00           C  
ATOM   1076  O   GLN    69      51.617  60.911  42.281  1.00  0.00           O  
ATOM   1077  N   ALA    70      51.849  62.890  41.369  1.00  0.00           N  
ATOM   1078  H   ALA    70      52.256  63.782  41.478  1.00  0.00           H  
ATOM   1079  CA  ALA    70      51.176  62.646  40.118  1.00  0.00           C  
ATOM   1080  HA  ALA    70      50.772  61.656  40.112  1.00  0.00           H  
ATOM   1081  CB  ALA    70      50.034  63.616  40.004  1.00  0.00           C  
ATOM   1082  HB1 ALA    70      49.771  63.864  39.987  1.00  0.00           H  
ATOM   1083  HB2 ALA    70      49.756  63.847  39.953  1.00  0.00           H  
ATOM   1084  HB3 ALA    70      49.740  63.836  39.990  1.00  0.00           H  
ATOM   1085  C   ALA    70      52.157  62.755  38.968  1.00  0.00           C  
ATOM   1086  O   ALA    70      52.360  63.758  38.423  1.00  0.00           O  
ATOM   1087  N   GLY    71      52.814  61.739  38.630  1.00  0.00           N  
ATOM   1088  H   GLY    71      52.603  60.948  39.098  1.00  0.00           H  
ATOM   1089  CA  GLY    71      53.905  61.729  37.692  1.00  0.00           C  
ATOM   1090  HA2 GLY    71      54.207  60.760  37.517  1.00  0.00           H  
ATOM   1091  HA3 GLY    71      53.603  62.127  36.793  1.00  0.00           H  
ATOM   1092  C   GLY    71      55.067  62.476  38.177  1.00  0.00           C  
ATOM   1093  O   GLY    71      55.587  62.160  39.156  1.00  0.00           O  
ATOM   1094  N   ASN    72      55.461  63.489  37.518  1.00  0.00           N  
ATOM   1095  H   ASN    72      54.995  63.688  36.727  1.00  0.00           H  
ATOM   1096  CA  ASN    72      56.489  64.368  37.912  1.00  0.00           C  
ATOM   1097  HA  ASN    72      57.219  63.814  38.371  1.00  0.00           H  
ATOM   1098  CB  ASN    72      57.074  64.949  36.705  1.00  0.00           C  
ATOM   1099  HB2 ASN    72      56.839  65.148  36.232  1.00  0.00           H  
ATOM   1100  HB3 ASN    72      57.358  65.395  36.698  1.00  0.00           H  
ATOM   1101  CG  ASN    72      57.625  64.691  36.127  1.00  0.00           C  
ATOM   1102  OD1 ASN    72      57.791  64.363  36.137  1.00  0.00           O  
ATOM   1103  ND2 ASN    72      57.925  64.828  35.606  1.00  0.00           N  
ATOM   1104 HD21 ASN    72      58.287  64.661  35.229  1.00  0.00           H  
ATOM   1105 HD22 ASN    72      57.798  65.094  35.588  1.00  0.00           H  
ATOM   1106  C   ASN    72      56.079  65.428  38.907  1.00  0.00           C  
ATOM   1107  O   ASN    72      56.863  66.049  39.450  1.00  0.00           O  
ATOM   1108  N   VAL    73      54.874  65.657  39.150  1.00  0.00           N  
ATOM   1109  H   VAL    73      54.273  65.087  38.712  1.00  0.00           H  
ATOM   1110  CA  VAL    73      54.363  66.710  40.001  1.00  0.00           C  
ATOM   1111  HA  VAL    73      55.092  67.463  40.083  1.00  0.00           H  
ATOM   1112  CB  VAL    73      53.159  67.333  39.380  1.00  0.00           C  
ATOM   1113  HB  VAL    73      52.546  66.683  39.174  1.00  0.00           H  
ATOM   1114  CG1 VAL    73      52.484  68.249  40.122  1.00  0.00           C  
ATOM   1115 HG11 VAL    73      52.301  68.476  40.284  1.00  0.00           H  
ATOM   1116 HG12 VAL    73      52.306  68.456  40.313  1.00  0.00           H  
ATOM   1117 HG13 VAL    73      52.329  68.482  40.301  1.00  0.00           H  
ATOM   1118  CG2 VAL    73      53.408  67.961  38.240  1.00  0.00           C  
ATOM   1119 HG21 VAL    73      53.463  68.106  37.947  1.00  0.00           H  
ATOM   1120 HG22 VAL    73      53.452  68.132  37.959  1.00  0.00           H  
ATOM   1121 HG23 VAL    73      53.477  68.102  37.969  1.00  0.00           H  
ATOM   1122  C   VAL    73      54.076  66.228  41.396  1.00  0.00           C  
ATOM   1123  O   VAL    73      53.350  65.313  41.575  1.00  0.00           O  
ATOM   1124  N   GLN    74      54.624  66.856  42.394  1.00  0.00           N  
ATOM   1125  H   GLN    74      55.204  67.594  42.177  1.00  0.00           H  
ATOM   1126  CA  GLN    74      54.342  66.626  43.796  1.00  0.00           C  
ATOM   1127  HA  GLN    74      54.055  65.608  43.926  1.00  0.00           H  
ATOM   1128  CB  GLN    74      55.574  66.856  44.617  1.00  0.00           C  
ATOM   1129  HB2 GLN    74      55.933  67.522  44.535  1.00  0.00           H  
ATOM   1130  HB3 GLN    74      55.467  66.856  45.368  1.00  0.00           H  
ATOM   1131  CG  GLN    74      56.462  66.183  44.570  1.00  0.00           C  
ATOM   1132  HG2 GLN    74      56.192  65.752  44.624  1.00  0.00           H  
ATOM   1133  HG3 GLN    74      56.686  66.141  44.097  1.00  0.00           H  
ATOM   1134  CD  GLN    74      57.432  66.128  45.093  1.00  0.00           C  
ATOM   1135  OE1 GLN    74      57.637  66.555  45.550  1.00  0.00           O  
ATOM   1136  NE2 GLN    74      58.071  65.597  45.049  1.00  0.00           N  
ATOM   1137 HE21 GLN    74      58.699  65.561  45.389  1.00  0.00           H  
ATOM   1138 HE22 GLN    74      57.922  65.242  44.679  1.00  0.00           H  
ATOM   1139  C   GLN    74      53.199  67.486  44.287  1.00  0.00           C  
ATOM   1140  O   GLN    74      53.107  68.625  43.951  1.00  0.00           O  
ATOM   1141  N   LEU    75      52.338  66.951  45.097  1.00  0.00           N  
ATOM   1142  H   LEU    75      52.498  66.024  45.360  1.00  0.00           H  
ATOM   1143  CA  LEU    75      51.158  67.598  45.641  1.00  0.00           C  
ATOM   1144  HA  LEU    75      51.083  68.586  45.250  1.00  0.00           H  
ATOM   1145  CB  LEU    75      49.920  66.840  45.225  1.00  0.00           C  
ATOM   1146  HB2 LEU    75      49.986  65.934  45.582  1.00  0.00           H  
ATOM   1147  HB3 LEU    75      49.124  67.253  45.644  1.00  0.00           H  
ATOM   1148  CG  LEU    75      49.618  66.708  43.831  1.00  0.00           C  
ATOM   1149  HG  LEU    75      50.334  66.475  43.484  1.00  0.00           H  
ATOM   1150  CD1 LEU    75      48.750  65.885  43.486  1.00  0.00           C  
ATOM   1151 HD11 LEU    75      48.553  65.674  43.395  1.00  0.00           H  
ATOM   1152 HD12 LEU    75      48.534  65.674  43.411  1.00  0.00           H  
ATOM   1153 HD13 LEU    75      48.531  65.705  43.382  1.00  0.00           H  
ATOM   1154  CD2 LEU    75      49.153  67.670  43.212  1.00  0.00           C  
ATOM   1155 HD21 LEU    75      49.055  67.906  43.069  1.00  0.00           H  
ATOM   1156 HD22 LEU    75      49.033  67.901  43.035  1.00  0.00           H  
ATOM   1157 HD23 LEU    75      49.036  67.904  43.064  1.00  0.00           H  
ATOM   1158  C   LEU    75      51.239  67.724  47.148  1.00  0.00           C  
ATOM   1159  O   LEU    75      51.621  66.827  47.801  1.00  0.00           O  
ATOM   1160  N   ARG    76      50.870  68.835  47.705  1.00  0.00           N  
ATOM   1161  H   ARG    76      50.549  69.510  47.107  1.00  0.00           H  
ATOM   1162  CA  ARG    76      50.878  69.131  49.129  1.00  0.00           C  
ATOM   1163  HA  ARG    76      51.686  68.595  49.584  1.00  0.00           H  
ATOM   1164  CB  ARG    76      51.119  70.607  49.334  1.00  0.00           C  
ATOM   1165  HB2 ARG    76      51.412  70.962  48.867  1.00  0.00           H  
ATOM   1166  HB3 ARG    76      50.610  71.022  49.413  1.00  0.00           H  
ATOM   1167  CG  ARG    76      51.654  71.063  50.067  1.00  0.00           C  
ATOM   1168  HG2 ARG    76      51.276  70.999  50.488  1.00  0.00           H  
ATOM   1169  HG3 ARG    76      52.187  70.593  50.229  1.00  0.00           H  
ATOM   1170  CD  ARG    76      51.999  72.260  50.031  1.00  0.00           C  
ATOM   1171  HD2 ARG    76      52.249  72.563  50.481  1.00  0.00           H  
ATOM   1172  HD3 ARG    76      52.382  72.298  49.764  1.00  0.00           H  
ATOM   1173  NE  ARG    76      51.525  72.950  49.766  1.00  0.00           N  
ATOM   1174  HE  ARG    76      51.269  72.918  49.472  1.00  0.00           H  
ATOM   1175  CZ  ARG    76      51.391  73.609  49.855  1.00  0.00           C  
ATOM   1176  NH1 ARG    76      51.672  73.772  50.214  1.00  0.00           N  
ATOM   1177 HH11 ARG    76      52.010  73.398  50.440  1.00  0.00           H  
ATOM   1178 HH12 ARG    76      51.548  74.282  50.262  1.00  0.00           H  
ATOM   1179  NH2 ARG    76      50.951  74.126  49.575  1.00  0.00           N  
ATOM   1180 HH21 ARG    76      50.725  73.991  49.296  1.00  0.00           H  
ATOM   1181 HH22 ARG    76      50.838  74.618  49.636  1.00  0.00           H  
ATOM   1182  C   ARG    76      49.600  68.685  49.800  1.00  0.00           C  
ATOM   1183  O   ARG    76      48.535  69.091  49.409  1.00  0.00           O  
ATOM   1184  N   VAL    77      49.709  67.882  50.834  1.00  0.00           N  
ATOM   1185  H   VAL    77      50.616  67.612  51.094  1.00  0.00           H  
ATOM   1186  CA  VAL    77      48.607  67.455  51.692  1.00  0.00           C  
ATOM   1187  HA  VAL    77      47.727  67.335  51.084  1.00  0.00           H  
ATOM   1188  CB  VAL    77      48.906  66.099  52.334  1.00  0.00           C  
ATOM   1189  HB  VAL    77      49.821  66.164  52.877  1.00  0.00           H  
ATOM   1190  CG1 VAL    77      47.835  65.642  53.296  1.00  0.00           C  
ATOM   1191 HG11 VAL    77      47.627  65.519  53.590  1.00  0.00           H  
ATOM   1192 HG12 VAL    77      47.542  65.587  53.530  1.00  0.00           H  
ATOM   1193 HG13 VAL    77      47.563  65.471  53.493  1.00  0.00           H  
ATOM   1194  CG2 VAL    77      49.058  65.034  51.277  1.00  0.00           C  
ATOM   1195 HG21 VAL    77      49.119  64.761  51.031  1.00  0.00           H  
ATOM   1196 HG22 VAL    77      49.077  64.765  51.031  1.00  0.00           H  
ATOM   1197 HG23 VAL    77      49.101  64.788  51.003  1.00  0.00           H  
ATOM   1198  C   VAL    77      48.307  68.520  52.736  1.00  0.00           C  
ATOM   1199  O   VAL    77      49.202  69.012  53.387  1.00  0.00           O  
ATOM   1200  N   ILE    78      47.047  68.862  52.903  1.00  0.00           N  
ATOM   1201  H   ILE    78      46.387  68.419  52.312  1.00  0.00           H  
ATOM   1202  CA  ILE    78      46.549  69.882  53.831  1.00  0.00           C  
ATOM   1203  HA  ILE    78      47.368  70.201  54.451  1.00  0.00           H  
ATOM   1204  CB  ILE    78      46.061  71.123  53.073  1.00  0.00           C  
ATOM   1205  HB  ILE    78      45.749  71.839  53.803  1.00  0.00           H  
ATOM   1206  CG2 ILE    78      47.190  71.763  52.301  1.00  0.00           C  
ATOM   1207 HG21 ILE    78      47.435  71.935  52.067  1.00  0.00           H  
ATOM   1208 HG22 ILE    78      47.471  71.966  52.161  1.00  0.00           H  
ATOM   1209 HG23 ILE    78      47.494  71.871  52.126  1.00  0.00           H  
ATOM   1210  CG1 ILE    78      44.871  70.839  52.174  1.00  0.00           C  
ATOM   1211 HG12 ILE    78      45.159  70.347  51.362  1.00  0.00           H  
ATOM   1212 HG13 ILE    78      44.224  70.259  52.649  1.00  0.00           H  
ATOM   1213  CD1 ILE    78      44.114  71.975  51.722  1.00  0.00           C  
ATOM   1214 HD11 ILE    78      43.929  72.237  51.606  1.00  0.00           H  
ATOM   1215 HD12 ILE    78      43.919  72.248  51.616  1.00  0.00           H  
ATOM   1216 HD13 ILE    78      43.929  72.250  51.606  1.00  0.00           H  
ATOM   1217  C   ILE    78      45.507  69.352  54.814  1.00  0.00           C  
ATOM   1218  O   ILE    78      45.025  70.087  55.630  1.00  0.00           O  
ATOM   1219  N   GLY    79      45.164  68.085  54.763  1.00  0.00           N  
ATOM   1220  H   GLY    79      45.564  67.538  54.059  1.00  0.00           H  
ATOM   1221  CA  GLY    79      44.283  67.406  55.693  1.00  0.00           C  
ATOM   1222  HA2 GLY    79      44.617  67.580  56.689  1.00  0.00           H  
ATOM   1223  HA3 GLY    79      43.301  67.796  55.601  1.00  0.00           H  
ATOM   1224  C   GLY    79      44.224  65.911  55.463  1.00  0.00           C  
ATOM   1225  O   GLY    79      44.498  65.448  54.380  1.00  0.00           O  
ATOM   1226  N   HID    80      43.857  65.151  56.466  1.00  0.00           N  
ATOM   1227  H   HID    80      43.638  65.587  57.320  1.00  0.00           H  
ATOM   1228  CA  HID    80      43.735  63.710  56.391  1.00  0.00           C  
ATOM   1229  HA  HID    80      43.503  63.456  55.379  1.00  0.00           H  
ATOM   1230  CB  HID    80      45.052  63.057  56.725  1.00  0.00           C  
ATOM   1231  HB2 HID    80      44.957  62.014  56.577  1.00  0.00           H  
ATOM   1232  HB3 HID    80      45.792  63.409  56.046  1.00  0.00           H  
ATOM   1233  CG  HID    80      45.547  63.286  58.094  1.00  0.00           C  
ATOM   1234  ND1 HID    80      46.184  64.358  58.544  1.00  0.00           N  
ATOM   1235  HD1 HID    80      46.430  65.132  58.020  1.00  0.00           H  
ATOM   1236  CE1 HID    80      46.427  64.208  59.810  1.00  0.00           C  
ATOM   1237  HE1 HID    80      46.909  64.899  60.417  1.00  0.00           H  
ATOM   1238  NE2 HID    80      45.969  63.078  60.214  1.00  0.00           N  
ATOM   1239  CD2 HID    80      45.407  62.488  59.127  1.00  0.00           C  
ATOM   1240  HD2 HID    80      44.930  61.576  59.102  1.00  0.00           H  
ATOM   1241  C   HID    80      42.604  63.164  57.249  1.00  0.00           C  
ATOM   1242  O   HID    80      42.445  63.476  58.269  1.00  0.00           O  
ATOM   1243  N   SER    81      41.830  62.323  56.845  1.00  0.00           N  
ATOM   1244  H   SER    81      41.989  62.135  55.988  1.00  0.00           H  
ATOM   1245  CA  SER    81      40.744  61.650  57.543  1.00  0.00           C  
ATOM   1246  HA  SER    81      40.924  61.701  58.594  1.00  0.00           H  
ATOM   1247  CB  SER    81      39.449  62.357  57.262  1.00  0.00           C  
ATOM   1248  HB2 SER    81      39.345  62.982  57.484  1.00  0.00           H  
ATOM   1249  HB3 SER    81      39.277  62.471  56.641  1.00  0.00           H  
ATOM   1250  OG  SER    81      38.593  62.083  57.512  1.00  0.00           O  
ATOM   1251  HG  SER    81      38.404  62.372  57.770  1.00  0.00           H  
ATOM   1252  C   SER    81      40.649  60.182  57.154  1.00  0.00           C  
ATOM   1253  O   SER    81      40.924  59.826  56.057  1.00  0.00           O  
ATOM   1254  N   MET    82      40.270  59.319  58.043  1.00  0.00           N  
ATOM   1255  H   MET    82      40.040  59.674  58.912  1.00  0.00           H  
ATOM   1256  CA  MET    82      40.111  57.884  57.830  1.00  0.00           C  
ATOM   1257  HA  MET    82      40.522  57.614  56.886  1.00  0.00           H  
ATOM   1258  CB  MET    82      40.886  57.146  58.878  1.00  0.00           C  
ATOM   1259  HB2 MET    82      41.860  57.506  58.877  1.00  0.00           H  
ATOM   1260  HB3 MET    82      40.480  57.353  59.815  1.00  0.00           H  
ATOM   1261  CG  MET    82      40.946  55.660  58.680  1.00  0.00           C  
ATOM   1262  HG2 MET    82      40.039  55.259  58.828  1.00  0.00           H  
ATOM   1263  HG3 MET    82      41.198  55.462  57.724  1.00  0.00           H  
ATOM   1264  SD  MET    82      42.062  54.795  59.666  1.00  0.00           S  
ATOM   1265  CE  MET    82      41.341  54.897  61.146  1.00  0.00           C  
ATOM   1266  HE1 MET    82      41.186  54.909  61.443  1.00  0.00           H  
ATOM   1267  HE2 MET    82      41.209  54.907  61.453  1.00  0.00           H  
ATOM   1268  HE3 MET    82      41.196  54.932  61.446  1.00  0.00           H  
ATOM   1269  C   MET    82      38.670  57.477  57.803  1.00  0.00           C  
ATOM   1270  O   MET    82      37.908  57.950  58.571  1.00  0.00           O  
ATOM   1271  N   GLN    83      38.305  56.571  56.939  1.00  0.00           N  
ATOM   1272  H   GLN    83      38.981  56.234  56.332  1.00  0.00           H  
ATOM   1273  CA  GLN    83      37.021  55.953  56.836  1.00  0.00           C  
ATOM   1274  HA  GLN    83      36.511  56.105  57.732  1.00  0.00           H  
ATOM   1275  CB  GLN    83      36.259  56.613  55.764  1.00  0.00           C  
ATOM   1276  HB2 GLN    83      36.221  57.531  55.880  1.00  0.00           H  
ATOM   1277  HB3 GLN    83      36.656  56.485  54.983  1.00  0.00           H  
ATOM   1278  CG  GLN    83      35.016  56.251  55.574  1.00  0.00           C  
ATOM   1279  HG2 GLN    83      34.957  55.901  55.195  1.00  0.00           H  
ATOM   1280  HG3 GLN    83      34.804  55.987  55.955  1.00  0.00           H  
ATOM   1281  CD  GLN    83      34.114  56.711  55.361  1.00  0.00           C  
ATOM   1282  OE1 GLN    83      34.203  57.333  55.315  1.00  0.00           O  
ATOM   1283  NE2 GLN    83      33.207  56.430  55.226  1.00  0.00           N  
ATOM   1284 HE21 GLN    83      32.619  56.722  55.080  1.00  0.00           H  
ATOM   1285 HE22 GLN    83      33.113  55.925  55.260  1.00  0.00           H  
ATOM   1286  C   GLN    83      37.160  54.462  56.628  1.00  0.00           C  
ATOM   1287  O   GLN    83      37.491  54.013  55.561  1.00  0.00           O  
ATOM   1288  N   ASN    84      36.959  53.699  57.673  1.00  0.00           N  
ATOM   1289  H   ASN    84      36.704  54.138  58.511  1.00  0.00           H  
ATOM   1290  CA  ASN    84      37.227  52.282  57.722  1.00  0.00           C  
ATOM   1291  HA  ASN    84      37.235  52.006  58.746  1.00  0.00           H  
ATOM   1292  CB  ASN    84      36.082  51.533  57.074  1.00  0.00           C  
ATOM   1293  HB2 ASN    84      35.818  51.853  56.536  1.00  0.00           H  
ATOM   1294  HB3 ASN    84      36.141  50.854  56.771  1.00  0.00           H  
ATOM   1295  CG  ASN    84      35.178  51.259  57.550  1.00  0.00           C  
ATOM   1296  OD1 ASN    84      35.142  50.993  58.541  1.00  0.00           O  
ATOM   1297  ND2 ASN    84      34.426  51.319  56.868  1.00  0.00           N  
ATOM   1298 HD21 ASN    84      33.831  51.128  57.171  1.00  0.00           H  
ATOM   1299 HD22 ASN    84      34.458  51.532  56.049  1.00  0.00           H  
ATOM   1300  C   ASN    84      38.636  51.957  57.216  1.00  0.00           C  
ATOM   1301  O   ASN    84      39.577  52.486  57.737  1.00  0.00           O  
ATOM   1302  N   CYS    85      38.809  51.125  56.208  1.00  0.00           N  
ATOM   1303  H   CYS    85      38.016  50.695  55.838  1.00  0.00           H  
ATOM   1304  CA  CYS    85      40.099  50.741  55.653  1.00  0.00           C  
ATOM   1305  HA  CYS    85      40.813  50.720  56.459  1.00  0.00           H  
ATOM   1306  CB  CYS    85      40.014  49.326  55.127  1.00  0.00           C  
ATOM   1307  HB2 CYS    85      39.297  49.265  54.376  1.00  0.00           H  
ATOM   1308  HB3 CYS    85      40.931  49.043  54.729  1.00  0.00           H  
ATOM   1309  SG  CYS    85      39.599  48.197  56.390  1.00  0.00           S  
ATOM   1310  HG  CYS    85      39.912  48.217  56.620  1.00  0.00           H  
ATOM   1311  C   CYS    85      40.695  51.706  54.620  1.00  0.00           C  
ATOM   1312  O   CYS    85      41.728  51.413  54.073  1.00  0.00           O  
ATOM   1313  N   VAL    86      40.096  52.847  54.343  1.00  0.00           N  
ATOM   1314  H   VAL    86      39.276  53.071  54.843  1.00  0.00           H  
ATOM   1315  CA  VAL    86      40.631  53.867  53.435  1.00  0.00           C  
ATOM   1316  HA  VAL    86      41.570  53.519  53.054  1.00  0.00           H  
ATOM   1317  CB  VAL    86      39.751  54.084  52.210  1.00  0.00           C  
ATOM   1318  HB  VAL    86      39.821  54.573  51.964  1.00  0.00           H  
ATOM   1319  CG1 VAL    86      39.732  53.631  51.380  1.00  0.00           C  
ATOM   1320 HG11 VAL    86      39.735  53.530  51.200  1.00  0.00           H  
ATOM   1321 HG12 VAL    86      39.731  53.514  51.146  1.00  0.00           H  
ATOM   1322 HG13 VAL    86      39.711  53.523  51.177  1.00  0.00           H  
ATOM   1323  CG2 VAL    86      38.815  54.111  52.026  1.00  0.00           C  
ATOM   1324 HG21 VAL    86      38.598  54.124  51.966  1.00  0.00           H  
ATOM   1325 HG22 VAL    86      38.587  54.107  51.996  1.00  0.00           H  
ATOM   1326 HG23 VAL    86      38.571  54.126  51.974  1.00  0.00           H  
ATOM   1327  C   VAL    86      40.945  55.171  54.154  1.00  0.00           C  
ATOM   1328  O   VAL    86      40.275  55.582  55.062  1.00  0.00           O  
ATOM   1329  N   LEU    87      41.984  55.834  53.731  1.00  0.00           N  
ATOM   1330  H   LEU    87      42.467  55.443  52.965  1.00  0.00           H  
ATOM   1331  CA  LEU    87      42.377  57.172  54.112  1.00  0.00           C  
ATOM   1332  HA  LEU    87      41.846  57.467  55.003  1.00  0.00           H  
ATOM   1333  CB  LEU    87      43.856  57.173  54.414  1.00  0.00           C  
ATOM   1334  HB2 LEU    87      44.103  56.595  54.548  1.00  0.00           H  
ATOM   1335  HB3 LEU    87      44.218  57.344  53.919  1.00  0.00           H  
ATOM   1336  CG  LEU    87      44.557  57.678  55.167  1.00  0.00           C  
ATOM   1337  HG  LEU    87      44.361  57.762  54.779  1.00  0.00           H  
ATOM   1338  CD1 LEU    87      44.889  57.983  55.959  1.00  0.00           C  
ATOM   1339 HD11 LEU    87      44.953  58.065  56.130  1.00  0.00           H  
ATOM   1340 HD12 LEU    87      44.985  58.066  56.176  1.00  0.00           H  
ATOM   1341 HD13 LEU    87      44.965  58.047  56.146  1.00  0.00           H  
ATOM   1342  CD2 LEU    87      45.266  57.759  55.673  1.00  0.00           C  
ATOM   1343 HD21 LEU    87      45.414  57.757  55.777  1.00  0.00           H  
ATOM   1344 HD22 LEU    87      45.454  57.793  55.798  1.00  0.00           H  
ATOM   1345 HD23 LEU    87      45.445  57.787  55.808  1.00  0.00           H  
ATOM   1346  C   LEU    87      42.015  58.142  53.000  1.00  0.00           C  
ATOM   1347  O   LEU    87      42.234  57.870  51.852  1.00  0.00           O  
ATOM   1348  N   LYS    88      41.482  59.286  53.352  1.00  0.00           N  
ATOM   1349  H   LYS    88      41.323  59.417  54.312  1.00  0.00           H  
ATOM   1350  CA  LYS    88      41.165  60.408  52.482  1.00  0.00           C  
ATOM   1351  HA  LYS    88      41.285  60.116  51.452  1.00  0.00           H  
ATOM   1352  CB  LYS    88      39.724  60.830  52.692  1.00  0.00           C  
ATOM   1353  HB2 LYS    88      39.585  61.111  53.594  1.00  0.00           H  
ATOM   1354  HB3 LYS    88      39.525  61.579  52.137  1.00  0.00           H  
ATOM   1355  CG  LYS    88      38.733  59.893  52.417  1.00  0.00           C  
ATOM   1356  HG2 LYS    88      38.801  59.683  51.570  1.00  0.00           H  
ATOM   1357  HG3 LYS    88      38.933  59.172  52.872  1.00  0.00           H  
ATOM   1358  CD  LYS    88      37.368  60.211  52.667  1.00  0.00           C  
ATOM   1359  HD2 LYS    88      37.122  60.346  52.724  1.00  0.00           H  
ATOM   1360  HD3 LYS    88      37.141  60.241  52.616  1.00  0.00           H  
ATOM   1361  CE  LYS    88      36.648  60.273  52.904  1.00  0.00           C  
ATOM   1362  HE2 LYS    88      36.858  60.126  52.865  1.00  0.00           H  
ATOM   1363  HE3 LYS    88      36.911  60.242  52.954  1.00  0.00           H  
ATOM   1364  NZ  LYS    88      35.348  60.564  53.114  1.00  0.00           N  
ATOM   1365  HZ1 LYS    88      35.029  60.621  53.154  1.00  0.00           H  
ATOM   1366  HZ2 LYS    88      35.023  60.634  53.183  1.00  0.00           H  
ATOM   1367  HZ3 LYS    88      35.026  60.647  53.165  1.00  0.00           H  
ATOM   1368  C   LYS    88      42.128  61.543  52.758  1.00  0.00           C  
ATOM   1369  O   LYS    88      42.084  62.124  53.769  1.00  0.00           O  
ATOM   1370  N   LEU    89      43.005  61.851  51.886  1.00  0.00           N  
ATOM   1371  H   LEU    89      42.979  61.323  51.077  1.00  0.00           H  
ATOM   1372  CA  LEU    89      43.978  62.933  51.985  1.00  0.00           C  
ATOM   1373  HA  LEU    89      44.068  63.246  53.015  1.00  0.00           H  
ATOM   1374  CB  LEU    89      45.353  62.453  51.514  1.00  0.00           C  
ATOM   1375  HB2 LEU    89      45.285  62.204  50.491  1.00  0.00           H  
ATOM   1376  HB3 LEU    89      46.027  63.262  51.592  1.00  0.00           H  
ATOM   1377  CG  LEU    89      45.953  61.270  52.235  1.00  0.00           C  
ATOM   1378  HG  LEU    89      45.331  60.584  52.294  1.00  0.00           H  
ATOM   1379  CD1 LEU    89      47.034  60.742  51.625  1.00  0.00           C  
ATOM   1380 HD11 LEU    89      47.259  60.579  51.452  1.00  0.00           H  
ATOM   1381 HD12 LEU    89      47.295  60.662  51.458  1.00  0.00           H  
ATOM   1382 HD13 LEU    89      47.323  60.582  51.518  1.00  0.00           H  
ATOM   1383  CD2 LEU    89      46.381  61.505  53.474  1.00  0.00           C  
ATOM   1384 HD21 LEU    89      46.478  61.583  53.762  1.00  0.00           H  
ATOM   1385 HD22 LEU    89      46.459  61.546  53.788  1.00  0.00           H  
ATOM   1386 HD23 LEU    89      46.512  61.543  53.781  1.00  0.00           H  
ATOM   1387  C   LEU    89      43.508  64.135  51.170  1.00  0.00           C  
ATOM   1388  O   LEU    89      43.369  64.043  49.981  1.00  0.00           O  
ATOM   1389  N   LYS    90      43.270  65.263  51.791  1.00  0.00           N  
ATOM   1390  H   LYS    90      43.458  65.279  52.754  1.00  0.00           H  
ATOM   1391  CA  LYS    90      42.940  66.527  51.134  1.00  0.00           C  
ATOM   1392  HA  LYS    90      42.316  66.323  50.278  1.00  0.00           H  
ATOM   1393  CB  LYS    90      42.162  67.408  52.103  1.00  0.00           C  
ATOM   1394  HB2 LYS    90      41.506  66.892  52.576  1.00  0.00           H  
ATOM   1395  HB3 LYS    90      42.737  67.777  52.779  1.00  0.00           H  
ATOM   1396  CG  LYS    90      41.481  68.482  51.568  1.00  0.00           C  
ATOM   1397  HG2 LYS    90      41.663  68.964  51.719  1.00  0.00           H  
ATOM   1398  HG3 LYS    90      41.533  68.528  51.036  1.00  0.00           H  
ATOM   1399  CD  LYS    90      40.477  68.865  51.589  1.00  0.00           C  
ATOM   1400  HD2 LYS    90      40.254  68.562  51.425  1.00  0.00           H  
ATOM   1401  HD3 LYS    90      40.512  68.742  52.025  1.00  0.00           H  
ATOM   1402  CE  LYS    90      39.739  69.845  51.264  1.00  0.00           C  
ATOM   1403  HE2 LYS    90      39.630  70.123  51.753  1.00  0.00           H  
ATOM   1404  HE3 LYS    90      40.084  70.218  50.953  1.00  0.00           H  
ATOM   1405  NZ  LYS    90      38.728  69.946  50.735  1.00  0.00           N  
ATOM   1406  HZ1 LYS    90      38.462  69.969  50.616  1.00  0.00           H  
ATOM   1407  HZ2 LYS    90      38.491  69.996  50.598  1.00  0.00           H  
ATOM   1408  HZ3 LYS    90      38.483  69.972  50.586  1.00  0.00           H  
ATOM   1409  C   LYS    90      44.212  67.193  50.637  1.00  0.00           C  
ATOM   1410  O   LYS    90      45.137  67.383  51.401  1.00  0.00           O  
ATOM   1411  N   VAL    91      44.259  67.555  49.378  1.00  0.00           N  
ATOM   1412  H   VAL    91      43.448  67.399  48.830  1.00  0.00           H  
ATOM   1413  CA  VAL    91      45.394  68.207  48.720  1.00  0.00           C  
ATOM   1414  HA  VAL    91      46.205  68.266  49.420  1.00  0.00           H  
ATOM   1415  CB  VAL    91      45.897  67.401  47.528  1.00  0.00           C  
ATOM   1416  HB  VAL    91      46.377  67.910  47.034  1.00  0.00           H  
ATOM   1417  CG1 VAL    91      46.649  66.434  47.796  1.00  0.00           C  
ATOM   1418 HG11 VAL    91      46.864  66.261  47.910  1.00  0.00           H  
ATOM   1419 HG12 VAL    91      46.802  66.159  47.886  1.00  0.00           H  
ATOM   1420 HG13 VAL    91      46.842  66.184  47.775  1.00  0.00           H  
ATOM   1421  CG2 VAL    91      45.086  66.848  46.683  1.00  0.00           C  
ATOM   1422 HG21 VAL    91      44.892  66.735  46.449  1.00  0.00           H  
ATOM   1423 HG22 VAL    91      44.925  66.696  46.467  1.00  0.00           H  
ATOM   1424 HG23 VAL    91      44.855  66.711  46.504  1.00  0.00           H  
ATOM   1425  C   VAL    91      45.073  69.637  48.342  1.00  0.00           C  
ATOM   1426  O   VAL    91      43.929  70.001  48.201  1.00  0.00           O  
ATOM   1427  N   ASP    92      46.079  70.472  48.185  1.00  0.00           N  
ATOM   1428  H   ASP    92      46.991  70.128  48.342  1.00  0.00           H  
ATOM   1429  CA  ASP    92      45.928  71.895  47.911  1.00  0.00           C  
ATOM   1430  HA  ASP    92      45.174  72.260  48.567  1.00  0.00           H  
ATOM   1431  CB  ASP    92      47.201  72.618  48.269  1.00  0.00           C  
ATOM   1432  HB2 ASP    92      47.111  73.200  48.567  1.00  0.00           H  
ATOM   1433  HB3 ASP    92      47.631  72.346  48.731  1.00  0.00           H  
ATOM   1434  CG  ASP    92      48.027  72.970  47.677  1.00  0.00           C  
ATOM   1435  OD1 ASP    92      48.621  73.100  47.332  1.00  0.00           O  
ATOM   1436  OD2 ASP    92      48.116  73.147  47.570  1.00  0.00           O  
ATOM   1437  C   ASP    92      45.464  72.244  46.496  1.00  0.00           C  
ATOM   1438  O   ASP    92      45.307  73.380  46.181  1.00  0.00           O  
ATOM   1439  N   THR    93      45.253  71.285  45.634  1.00  0.00           N  
ATOM   1440  H   THR    93      45.356  70.385  45.972  1.00  0.00           H  
ATOM   1441  CA  THR    93      44.903  71.450  44.235  1.00  0.00           C  
ATOM   1442  HA  THR    93      44.409  72.374  44.118  1.00  0.00           H  
ATOM   1443  CB  THR    93      46.140  71.492  43.400  1.00  0.00           C  
ATOM   1444  HB  THR    93      46.609  71.168  43.676  1.00  0.00           H  
ATOM   1445  CG2 THR    93      46.377  71.197  42.343  1.00  0.00           C  
ATOM   1446 HG21 THR    93      46.429  71.113  42.079  1.00  0.00           H  
ATOM   1447 HG22 THR    93      46.446  71.138  42.078  1.00  0.00           H  
ATOM   1448 HG23 THR    93      46.447  71.121  42.095  1.00  0.00           H  
ATOM   1449  OG1 THR    93      46.548  72.266  43.223  1.00  0.00           O  
ATOM   1450  HG1 THR    93      46.597  72.460  43.787  1.00  0.00           H  
ATOM   1451  C   THR    93      43.966  70.358  43.755  1.00  0.00           C  
ATOM   1452  O   THR    93      44.153  69.205  44.068  1.00  0.00           O  
ATOM   1453  N   ALA    94      42.957  70.705  42.991  1.00  0.00           N  
ATOM   1454  H   ALA    94      42.855  71.656  42.767  1.00  0.00           H  
ATOM   1455  CA  ALA    94      42.011  69.770  42.413  1.00  0.00           C  
ATOM   1456  HA  ALA    94      41.847  68.982  43.125  1.00  0.00           H  
ATOM   1457  CB  ALA    94      40.693  70.476  42.200  1.00  0.00           C  
ATOM   1458  HB1 ALA    94      40.372  70.640  42.139  1.00  0.00           H  
ATOM   1459  HB2 ALA    94      40.372  70.637  42.156  1.00  0.00           H  
ATOM   1460  HB3 ALA    94      40.375  70.654  42.149  1.00  0.00           H  
ATOM   1461  C   ALA    94      42.518  69.130  41.121  1.00  0.00           C  
ATOM   1462  O   ALA    94      43.153  69.781  40.321  1.00  0.00           O  
ATOM   1463  N   ASN    95      42.196  67.872  40.887  1.00  0.00           N  
ATOM   1464  H   ASN    95      41.714  67.387  41.599  1.00  0.00           H  
ATOM   1465  CA  ASN    95      42.542  67.141  39.678  1.00  0.00           C  
ATOM   1466  HA  ASN    95      43.599  67.212  39.541  1.00  0.00           H  
ATOM   1467  CB  ASN    95      42.212  65.670  39.891  1.00  0.00           C  
ATOM   1468  HB2 ASN    95      42.719  65.311  40.755  1.00  0.00           H  
ATOM   1469  HB3 ASN    95      41.178  65.556  40.092  1.00  0.00           H  
ATOM   1470  CG  ASN    95      42.575  64.790  38.735  1.00  0.00           C  
ATOM   1471  OD1 ASN    95      43.056  65.206  37.719  1.00  0.00           O  
ATOM   1472  ND2 ASN    95      42.340  63.541  38.829  1.00  0.00           N  
ATOM   1473 HD21 ASN    95      42.576  62.972  38.067  1.00  0.00           H  
ATOM   1474 HD22 ASN    95      41.962  63.161  39.658  1.00  0.00           H  
ATOM   1475  C   ASN    95      41.825  67.705  38.451  1.00  0.00           C  
ATOM   1476  O   ASN    95      40.626  67.621  38.397  1.00  0.00           O  
ATOM   1477  N   PRO    96      42.509  68.215  37.433  1.00  0.00           N  
ATOM   1478  CD  PRO    96      43.915  68.403  37.361  1.00  0.00           C  
ATOM   1479  HD2 PRO    96      44.422  67.517  37.393  1.00  0.00           H  
ATOM   1480  HD3 PRO    96      44.251  69.011  38.122  1.00  0.00           H  
ATOM   1481  CG  PRO    96      44.171  69.042  36.086  1.00  0.00           C  
ATOM   1482  HG2 PRO    96      44.587  68.465  35.534  1.00  0.00           H  
ATOM   1483  HG3 PRO    96      44.674  69.779  36.205  1.00  0.00           H  
ATOM   1484  CB  PRO    96      42.987  69.412  35.480  1.00  0.00           C  
ATOM   1485  HB2 PRO    96      43.015  69.166  34.544  1.00  0.00           H  
ATOM   1486  HB3 PRO    96      42.914  70.365  35.547  1.00  0.00           H  
ATOM   1487  CA  PRO    96      41.894  68.727  36.233  1.00  0.00           C  
ATOM   1488  HA  PRO    96      41.167  69.442  36.506  1.00  0.00           H  
ATOM   1489  C   PRO    96      41.229  67.688  35.365  1.00  0.00           C  
ATOM   1490  O   PRO    96      40.433  68.008  34.557  1.00  0.00           O  
ATOM   1491  N   LYS    97      41.537  66.444  35.526  1.00  0.00           N  
ATOM   1492  H   LYS    97      42.195  66.255  36.215  1.00  0.00           H  
ATOM   1493  CA  LYS    97      41.026  65.325  34.762  1.00  0.00           C  
ATOM   1494  HA  LYS    97      40.574  65.697  33.894  1.00  0.00           H  
ATOM   1495  CB  LYS    97      42.156  64.457  34.339  1.00  0.00           C  
ATOM   1496  HB2 LYS    97      42.627  64.127  35.128  1.00  0.00           H  
ATOM   1497  HB3 LYS    97      41.816  63.649  33.848  1.00  0.00           H  
ATOM   1498  CG  LYS    97      43.105  65.076  33.501  1.00  0.00           C  
ATOM   1499  HG2 LYS    97      42.839  65.509  33.037  1.00  0.00           H  
ATOM   1500  HG3 LYS    97      43.543  65.494  33.863  1.00  0.00           H  
ATOM   1501  CD  LYS    97      43.837  64.530  32.799  1.00  0.00           C  
ATOM   1502  HD2 LYS    97      44.032  64.113  33.172  1.00  0.00           H  
ATOM   1503  HD3 LYS    97      43.516  64.215  32.421  1.00  0.00           H  
ATOM   1504  CE  LYS    97      44.742  64.994  32.102  1.00  0.00           C  
ATOM   1505  HE2 LYS    97      44.664  65.285  31.825  1.00  0.00           H  
ATOM   1506  HE3 LYS    97      44.981  65.240  32.303  1.00  0.00           H  
ATOM   1507  NZ  LYS    97      45.397  64.740  31.535  1.00  0.00           N  
ATOM   1508  HZ1 LYS    97      45.559  64.680  31.404  1.00  0.00           H  
ATOM   1509  HZ2 LYS    97      45.556  64.674  31.398  1.00  0.00           H  
ATOM   1510  HZ3 LYS    97      45.569  64.686  31.380  1.00  0.00           H  
ATOM   1511  C   LYS    97      39.942  64.524  35.446  1.00  0.00           C  
ATOM   1512  O   LYS    97      39.655  63.459  35.010  1.00  0.00           O  
ATOM   1513  N   THR    98      39.337  65.014  36.507  1.00  0.00           N  
ATOM   1514  H   THR    98      39.605  65.894  36.801  1.00  0.00           H  
ATOM   1515  CA  THR    98      38.299  64.312  37.260  1.00  0.00           C  
ATOM   1516  HA  THR    98      38.736  63.409  37.638  1.00  0.00           H  
ATOM   1517  CB  THR    98      37.837  65.120  38.468  1.00  0.00           C  
ATOM   1518  HB  THR    98      37.537  65.953  38.233  1.00  0.00           H  
ATOM   1519  CG2 THR    98      36.894  64.599  39.196  1.00  0.00           C  
ATOM   1520 HG21 THR    98      36.657  64.471  39.367  1.00  0.00           H  
ATOM   1521 HG22 THR    98      36.662  64.476  39.385  1.00  0.00           H  
ATOM   1522 HG23 THR    98      36.662  64.489  39.374  1.00  0.00           H  
ATOM   1523  OG1 THR    98      38.683  65.325  39.318  1.00  0.00           O  
ATOM   1524  HG1 THR    98      38.874  66.012  39.221  1.00  0.00           H  
ATOM   1525  C   THR    98      37.094  63.980  36.379  1.00  0.00           C  
ATOM   1526  O   THR    98      36.512  64.885  35.822  1.00  0.00           O  
ATOM   1527  N   PRO    99      36.689  62.724  36.234  1.00  0.00           N  
ATOM   1528  CD  PRO    99      37.339  61.551  36.745  1.00  0.00           C  
ATOM   1529  HD2 PRO    99      37.444  61.597  37.790  1.00  0.00           H  
ATOM   1530  HD3 PRO    99      38.286  61.436  36.294  1.00  0.00           H  
ATOM   1531  CG  PRO    99      36.481  60.391  36.384  1.00  0.00           C  
ATOM   1532  HG2 PRO    99      35.879  60.147  37.178  1.00  0.00           H  
ATOM   1533  HG3 PRO    99      37.050  59.583  36.104  1.00  0.00           H  
ATOM   1534  CB  PRO    99      35.643  60.867  35.265  1.00  0.00           C  
ATOM   1535  HB2 PRO    99      34.727  60.367  35.239  1.00  0.00           H  
ATOM   1536  HB3 PRO    99      36.157  60.707  34.376  1.00  0.00           H  
ATOM   1537  CA  PRO    99      35.488  62.347  35.511  1.00  0.00           C  
ATOM   1538  HA  PRO    99      35.444  62.857  34.574  1.00  0.00           H  
ATOM   1539  C   PRO    99      34.217  62.650  36.292  1.00  0.00           C  
ATOM   1540  O   PRO    99      34.266  62.959  37.458  1.00  0.00           O  
ATOM   1541  N   LYS   100      33.056  62.490  35.682  1.00  0.00           N  
ATOM   1542  H   LYS   100      33.077  62.271  34.724  1.00  0.00           H  
ATOM   1543  CA  LYS   100      31.802  62.287  36.403  1.00  0.00           C  
ATOM   1544  HA  LYS   100      31.693  63.052  37.151  1.00  0.00           H  
ATOM   1545  CB  LYS   100      30.641  62.385  35.430  1.00  0.00           C  
ATOM   1546  HB2 LYS   100      30.751  62.690  34.825  1.00  0.00           H  
ATOM   1547  HB3 LYS   100      30.371  61.804  35.201  1.00  0.00           H  
ATOM   1548  CG  LYS   100      29.691  62.861  35.571  1.00  0.00           C  
ATOM   1549  HG2 LYS   100      29.588  62.551  36.111  1.00  0.00           H  
ATOM   1550  HG3 LYS   100      29.875  63.435  35.782  1.00  0.00           H  
ATOM   1551  CD  LYS   100      28.629  62.978  34.681  1.00  0.00           C  
ATOM   1552  HD2 LYS   100      28.564  63.205  34.347  1.00  0.00           H  
ATOM   1553  HD3 LYS   100      28.503  62.683  34.458  1.00  0.00           H  
ATOM   1554  CE  LYS   100      27.830  63.188  34.557  1.00  0.00           C  
ATOM   1555  HE2 LYS   100      27.874  62.978  34.866  1.00  0.00           H  
ATOM   1556  HE3 LYS   100      27.924  63.473  34.776  1.00  0.00           H  
ATOM   1557  NZ  LYS   100      26.891  63.287  33.749  1.00  0.00           N  
ATOM   1558  HZ1 LYS   100      26.672  63.319  33.543  1.00  0.00           H  
ATOM   1559  HZ2 LYS   100      26.654  63.297  33.546  1.00  0.00           H  
ATOM   1560  HZ3 LYS   100      26.655  63.312  33.557  1.00  0.00           H  
ATOM   1561  C   LYS   100      31.849  60.935  37.100  1.00  0.00           C  
ATOM   1562  O   LYS   100      32.098  59.948  36.451  1.00  0.00           O  
ATOM   1563  N   TYR   101      31.647  60.872  38.398  1.00  0.00           N  
ATOM   1564  H   TYR   101      31.429  61.704  38.870  1.00  0.00           H  
ATOM   1565  CA  TYR   101      31.843  59.656  39.185  1.00  0.00           C  
ATOM   1566  HA  TYR   101      31.742  58.818  38.517  1.00  0.00           H  
ATOM   1567  CB  TYR   101      33.264  59.611  39.744  1.00  0.00           C  
ATOM   1568  HB2 TYR   101      33.459  58.604  40.051  1.00  0.00           H  
ATOM   1569  HB3 TYR   101      33.961  59.829  38.960  1.00  0.00           H  
ATOM   1570  CG  TYR   101      33.552  60.513  40.912  1.00  0.00           C  
ATOM   1571  CD1 TYR   101      34.008  61.800  40.712  1.00  0.00           C  
ATOM   1572  HD1 TYR   101      34.151  62.147  39.733  1.00  0.00           H  
ATOM   1573  CE1 TYR   101      34.277  62.639  41.784  1.00  0.00           C  
ATOM   1574  HE1 TYR   101      34.622  63.622  41.625  1.00  0.00           H  
ATOM   1575  CZ  TYR   101      34.093  62.191  43.070  1.00  0.00           C  
ATOM   1576  OH  TYR   101      34.342  62.993  44.107  1.00  0.00           O  
ATOM   1577  HH  TYR   101      34.563  63.780  43.900  1.00  0.00           H  
ATOM   1578  CE2 TYR   101      33.645  60.899  43.278  1.00  0.00           C  
ATOM   1579  HE2 TYR   101      33.511  60.561  44.262  1.00  0.00           H  
ATOM   1580  CD2 TYR   101      33.381  60.061  42.203  1.00  0.00           C  
ATOM   1581  HD2 TYR   101      33.048  59.074  42.374  1.00  0.00           H  
ATOM   1582  C   TYR   101      30.815  59.440  40.292  1.00  0.00           C  
ATOM   1583  O   TYR   101      30.196  60.373  40.774  1.00  0.00           O  
ATOM   1584  N   LYS   102      30.690  58.193  40.729  1.00  0.00           N  
ATOM   1585  H   LYS   102      31.198  57.498  40.235  1.00  0.00           H  
ATOM   1586  CA  LYS   102      29.965  57.747  41.914  1.00  0.00           C  
ATOM   1587  HA  LYS   102      29.983  58.533  42.639  1.00  0.00           H  
ATOM   1588  CB  LYS   102      28.518  57.475  41.564  1.00  0.00           C  
ATOM   1589  HB2 LYS   102      28.127  57.340  42.081  1.00  0.00           H  
ATOM   1590  HB3 LYS   102      28.182  57.989  41.297  1.00  0.00           H  
ATOM   1591  CG  LYS   102      28.010  56.723  40.900  1.00  0.00           C  
ATOM   1592  HG2 LYS   102      28.393  56.824  40.367  1.00  0.00           H  
ATOM   1593  HG3 LYS   102      28.279  56.186  41.182  1.00  0.00           H  
ATOM   1594  CD  LYS   102      26.599  56.562  40.582  1.00  0.00           C  
ATOM   1595  HD2 LYS   102      26.241  56.439  40.934  1.00  0.00           H  
ATOM   1596  HD3 LYS   102      26.315  56.939  40.391  1.00  0.00           H  
ATOM   1597  CE  LYS   102      26.071  56.047  40.036  1.00  0.00           C  
ATOM   1598  HE2 LYS   102      26.379  56.144  39.706  1.00  0.00           H  
ATOM   1599  HE3 LYS   102      26.301  55.683  40.211  1.00  0.00           H  
ATOM   1600  NZ  LYS   102      24.871  55.901  39.716  1.00  0.00           N  
ATOM   1601  HZ1 LYS   102      24.580  55.865  39.625  1.00  0.00           H  
ATOM   1602  HZ2 LYS   102      24.571  55.853  39.640  1.00  0.00           H  
ATOM   1603  HZ3 LYS   102      24.577  55.875  39.638  1.00  0.00           H  
ATOM   1604  C   LYS   102      30.639  56.538  42.553  1.00  0.00           C  
ATOM   1605  O   LYS   102      31.379  55.840  41.911  1.00  0.00           O  
ATOM   1606  N   PHE   103      30.378  56.279  43.804  1.00  0.00           N  
ATOM   1607  H   PHE   103      29.788  56.906  44.273  1.00  0.00           H  
ATOM   1608  CA  PHE   103      30.801  55.079  44.524  1.00  0.00           C  
ATOM   1609  HA  PHE   103      31.550  54.556  43.952  1.00  0.00           H  
ATOM   1610  CB  PHE   103      31.425  55.463  45.861  1.00  0.00           C  
ATOM   1611  HB2 PHE   103      30.669  55.907  46.465  1.00  0.00           H  
ATOM   1612  HB3 PHE   103      31.732  54.570  46.355  1.00  0.00           H  
ATOM   1613  CG  PHE   103      32.608  56.389  45.835  1.00  0.00           C  
ATOM   1614  CD1 PHE   103      33.245  56.779  45.717  1.00  0.00           C  
ATOM   1615  HD1 PHE   103      32.896  56.432  45.620  1.00  0.00           H  
ATOM   1616  CE1 PHE   103      34.345  57.617  45.725  1.00  0.00           C  
ATOM   1617  HE1 PHE   103      34.828  57.907  45.636  1.00  0.00           H  
ATOM   1618  CZ  PHE   103      34.818  58.071  45.853  1.00  0.00           C  
ATOM   1619  HZ  PHE   103      35.661  58.707  45.863  1.00  0.00           H  
ATOM   1620  CE2 PHE   103      34.192  57.685  45.970  1.00  0.00           C  
ATOM   1621  HE2 PHE   103      34.558  58.026  46.069  1.00  0.00           H  
ATOM   1622  CD2 PHE   103      33.093  56.846  45.963  1.00  0.00           C  
ATOM   1623  HD2 PHE   103      32.626  56.549  46.055  1.00  0.00           H  
ATOM   1624  C   PHE   103      29.626  54.125  44.714  1.00  0.00           C  
ATOM   1625  O   PHE   103      28.566  54.542  45.083  1.00  0.00           O  
ATOM   1626  N   VAL   104      29.804  52.850  44.472  1.00  0.00           N  
ATOM   1627  H   VAL   104      30.689  52.579  44.158  1.00  0.00           H  
ATOM   1628  CA  VAL   104      28.779  51.807  44.589  1.00  0.00           C  
ATOM   1629  HA  VAL   104      28.020  52.150  45.260  1.00  0.00           H  
ATOM   1630  CB  VAL   104      28.105  51.540  43.249  1.00  0.00           C  
ATOM   1631  HB  VAL   104      27.762  51.405  43.126  1.00  0.00           H  
ATOM   1632  CG1 VAL   104      27.830  51.780  42.617  1.00  0.00           C  
ATOM   1633 HG11 VAL   104      27.772  51.832  42.444  1.00  0.00           H  
ATOM   1634 HG12 VAL   104      27.708  51.801  42.471  1.00  0.00           H  
ATOM   1635 HG13 VAL   104      27.796  51.876  42.464  1.00  0.00           H  
ATOM   1636  CG2 VAL   104      28.083  51.200  42.643  1.00  0.00           C  
ATOM   1637 HG21 VAL   104      28.035  51.093  42.501  1.00  0.00           H  
ATOM   1638 HG22 VAL   104      28.109  51.152  42.523  1.00  0.00           H  
ATOM   1639 HG23 VAL   104      28.073  51.098  42.449  1.00  0.00           H  
ATOM   1640  C   VAL   104      29.340  50.526  45.184  1.00  0.00           C  
ATOM   1641  O   VAL   104      30.458  50.216  45.002  1.00  0.00           O  
ATOM   1642  N   ARG   105      28.565  49.759  45.876  1.00  0.00           N  
ATOM   1643  H   ARG   105      27.674  50.089  46.011  1.00  0.00           H  
ATOM   1644  CA  ARG   105      28.890  48.422  46.361  1.00  0.00           C  
ATOM   1645  HA  ARG   105      29.955  48.291  46.329  1.00  0.00           H  
ATOM   1646  CB  ARG   105      28.454  48.288  47.800  1.00  0.00           C  
ATOM   1647  HB2 ARG   105      28.434  48.975  48.164  1.00  0.00           H  
ATOM   1648  HB3 ARG   105      27.727  48.012  47.899  1.00  0.00           H  
ATOM   1649  CG  ARG   105      29.042  47.620  48.631  1.00  0.00           C  
ATOM   1650  HG2 ARG   105      28.965  46.960  48.341  1.00  0.00           H  
ATOM   1651  HG3 ARG   105      29.764  47.804  48.519  1.00  0.00           H  
ATOM   1652  CD  ARG   105      28.758  47.578  50.016  1.00  0.00           C  
ATOM   1653  HD2 ARG   105      28.088  47.582  50.129  1.00  0.00           H  
ATOM   1654  HD3 ARG   105      28.957  47.008  50.326  1.00  0.00           H  
ATOM   1655  NE  ARG   105      29.118  48.255  50.783  1.00  0.00           N  
ATOM   1656  HE  ARG   105      29.633  48.398  50.574  1.00  0.00           H  
ATOM   1657  CZ  ARG   105      28.846  48.723  51.709  1.00  0.00           C  
ATOM   1658  NH1 ARG   105      28.217  48.624  52.123  1.00  0.00           N  
ATOM   1659 HH11 ARG   105      27.924  48.167  51.751  1.00  0.00           H  
ATOM   1660 HH12 ARG   105      28.055  48.997  52.823  1.00  0.00           H  
ATOM   1661  NH2 ARG   105      29.222  49.322  52.242  1.00  0.00           N  
ATOM   1662 HH21 ARG   105      29.705  49.414  51.928  1.00  0.00           H  
ATOM   1663 HH22 ARG   105      29.024  49.694  52.934  1.00  0.00           H  
ATOM   1664  C   ARG   105      28.280  47.367  45.472  1.00  0.00           C  
ATOM   1665  O   ARG   105      27.182  47.479  45.108  1.00  0.00           O  
ATOM   1666  N   ILE   106      28.980  46.351  45.123  1.00  0.00           N  
ATOM   1667  H   ILE   106      29.863  46.324  45.483  1.00  0.00           H  
ATOM   1668  CA  ILE   106      28.552  45.269  44.235  1.00  0.00           C  
ATOM   1669  HA  ILE   106      27.608  45.537  43.812  1.00  0.00           H  
ATOM   1670  CB  ILE   106      29.516  45.102  43.066  1.00  0.00           C  
ATOM   1671  HB  ILE   106      29.176  44.288  42.514  1.00  0.00           H  
ATOM   1672  CG2 ILE   106      29.456  46.274  42.162  1.00  0.00           C  
ATOM   1673 HG21 ILE   106      29.478  46.580  41.959  1.00  0.00           H  
ATOM   1674 HG22 ILE   106      29.443  46.527  41.887  1.00  0.00           H  
ATOM   1675 HG23 ILE   106      29.385  46.567  41.964  1.00  0.00           H  
ATOM   1676  CG1 ILE   106      30.926  44.816  43.450  1.00  0.00           C  
ATOM   1677 HG12 ILE   106      31.352  45.461  43.615  1.00  0.00           H  
ATOM   1678 HG13 ILE   106      30.967  44.380  44.108  1.00  0.00           H  
ATOM   1679  CD1 ILE   106      31.750  44.226  42.739  1.00  0.00           C  
ATOM   1680 HD11 ILE   106      31.951  44.107  42.581  1.00  0.00           H  
ATOM   1681 HD12 ILE   106      31.953  44.069  42.577  1.00  0.00           H  
ATOM   1682 HD13 ILE   106      31.960  44.069  42.559  1.00  0.00           H  
ATOM   1683  C   ILE   106      28.297  43.958  44.970  1.00  0.00           C  
ATOM   1684  O   ILE   106      28.748  43.748  46.056  1.00  0.00           O  
ATOM   1685  N   GLN   107      27.563  43.070  44.367  1.00  0.00           N  
ATOM   1686  H   GLN   107      27.228  43.316  43.486  1.00  0.00           H  
ATOM   1687  CA  GLN   107      27.254  41.727  44.837  1.00  0.00           C  
ATOM   1688  HA  GLN   107      27.545  41.646  45.853  1.00  0.00           H  
ATOM   1689  CB  GLN   107      25.773  41.511  44.760  1.00  0.00           C  
ATOM   1690  HB2 GLN   107      25.527  41.277  44.355  1.00  0.00           H  
ATOM   1691  HB3 GLN   107      25.473  41.194  45.094  1.00  0.00           H  
ATOM   1692  CG  GLN   107      24.983  41.993  44.790  1.00  0.00           C  
ATOM   1693  HG2 GLN   107      25.142  42.355  44.653  1.00  0.00           H  
ATOM   1694  HG3 GLN   107      24.580  41.851  44.645  1.00  0.00           H  
ATOM   1695  CD  GLN   107      24.466  42.170  45.190  1.00  0.00           C  
ATOM   1696  OE1 GLN   107      24.516  42.061  45.473  1.00  0.00           O  
ATOM   1697  NE2 GLN   107      23.946  42.449  45.230  1.00  0.00           N  
ATOM   1698 HE21 GLN   107      23.606  42.561  45.489  1.00  0.00           H  
ATOM   1699 HE22 GLN   107      23.889  42.542  45.004  1.00  0.00           H  
ATOM   1700  C   GLN   107      28.006  40.659  44.063  1.00  0.00           C  
ATOM   1701  O   GLN   107      28.452  40.930  42.969  1.00  0.00           O  
ATOM   1702  N   PRO   108      28.144  39.434  44.571  1.00  0.00           N  
ATOM   1703  CD  PRO   108      27.841  38.999  45.897  1.00  0.00           C  
ATOM   1704  HD2 PRO   108      26.814  38.902  46.022  1.00  0.00           H  
ATOM   1705  HD3 PRO   108      28.222  39.654  46.622  1.00  0.00           H  
ATOM   1706  CG  PRO   108      28.476  37.673  46.040  1.00  0.00           C  
ATOM   1707  HG2 PRO   108      27.935  37.069  46.530  1.00  0.00           H  
ATOM   1708  HG3 PRO   108      29.308  37.768  46.466  1.00  0.00           H  
ATOM   1709  CB  PRO   108      28.686  37.151  44.755  1.00  0.00           C  
ATOM   1710  HB2 PRO   108      27.940  36.554  44.545  1.00  0.00           H  
ATOM   1711  HB3 PRO   108      29.516  36.646  44.730  1.00  0.00           H  
ATOM   1712  CA  PRO   108      28.743  38.342  43.836  1.00  0.00           C  
ATOM   1713  HA  PRO   108      29.769  38.583  43.656  1.00  0.00           H  
ATOM   1714  C   PRO   108      28.076  38.063  42.500  1.00  0.00           C  
ATOM   1715  O   PRO   108      26.883  38.172  42.360  1.00  0.00           O  
ATOM   1716  N   GLY   109      28.859  37.707  41.507  1.00  0.00           N  
ATOM   1717  H   GLY   109      29.820  37.611  41.704  1.00  0.00           H  
ATOM   1718  CA  GLY   109      28.448  37.519  40.126  1.00  0.00           C  
ATOM   1719  HA2 GLY   109      29.108  36.825  39.664  1.00  0.00           H  
ATOM   1720  HA3 GLY   109      27.467  37.106  40.102  1.00  0.00           H  
ATOM   1721  C   GLY   109      28.440  38.772  39.274  1.00  0.00           C  
ATOM   1722  O   GLY   109      28.457  38.655  38.076  1.00  0.00           O  
ATOM   1723  N   GLN   110      28.458  39.957  39.856  1.00  0.00           N  
ATOM   1724  H   GLN   110      28.450  39.996  40.839  1.00  0.00           H  
ATOM   1725  CA  GLN   110      28.565  41.215  39.125  1.00  0.00           C  
ATOM   1726  HA  GLN   110      27.893  41.167  38.283  1.00  0.00           H  
ATOM   1727  CB  GLN   110      28.118  42.375  40.006  1.00  0.00           C  
ATOM   1728  HB2 GLN   110      28.033  42.305  40.677  1.00  0.00           H  
ATOM   1729  HB3 GLN   110      28.502  42.914  40.055  1.00  0.00           H  
ATOM   1730  CG  GLN   110      27.266  42.921  39.931  1.00  0.00           C  
ATOM   1731  HG2 GLN   110      26.991  43.085  39.752  1.00  0.00           H  
ATOM   1732  HG3 GLN   110      27.400  42.647  40.067  1.00  0.00           H  
ATOM   1733  CD  GLN   110      26.577  43.634  39.926  1.00  0.00           C  
ATOM   1734  OE1 GLN   110      26.408  43.796  40.298  1.00  0.00           O  
ATOM   1735  NE2 GLN   110      26.150  44.078  39.512  1.00  0.00           N  
ATOM   1736 HE21 GLN   110      25.705  44.537  39.513  1.00  0.00           H  
ATOM   1737 HE22 GLN   110      26.278  43.953  39.204  1.00  0.00           H  
ATOM   1738  C   GLN   110      29.973  41.433  38.570  1.00  0.00           C  
ATOM   1739  O   GLN   110      30.960  41.129  39.202  1.00  0.00           O  
ATOM   1740  N   THR   111      30.052  41.973  37.382  1.00  0.00           N  
ATOM   1741  H   THR   111      29.209  42.206  36.938  1.00  0.00           H  
ATOM   1742  CA  THR   111      31.264  42.238  36.613  1.00  0.00           C  
ATOM   1743  HA  THR   111      32.071  41.662  37.035  1.00  0.00           H  
ATOM   1744  CB  THR   111      31.096  41.809  35.168  1.00  0.00           C  
ATOM   1745  HB  THR   111      31.946  42.120  34.624  1.00  0.00           H  
ATOM   1746  CG2 THR   111      30.965  40.336  34.999  1.00  0.00           C  
ATOM   1747 HG21 THR   111      30.949  39.976  34.948  1.00  0.00           H  
ATOM   1748 HG22 THR   111      30.945  39.975  34.960  1.00  0.00           H  
ATOM   1749 HG23 THR   111      30.939  39.979  34.953  1.00  0.00           H  
ATOM   1750  OG1 THR   111      29.986  42.403  34.617  1.00  0.00           O  
ATOM   1751  HG1 THR   111      29.736  42.077  33.875  1.00  0.00           H  
ATOM   1752  C   THR   111      31.682  43.691  36.657  1.00  0.00           C  
ATOM   1753  O   THR   111      30.865  44.578  36.812  1.00  0.00           O  
ATOM   1754  N   PHE   112      32.970  43.939  36.514  1.00  0.00           N  
ATOM   1755  H   PHE   112      33.583  43.167  36.415  1.00  0.00           H  
ATOM   1756  CA  PHE   112      33.586  45.256  36.498  1.00  0.00           C  
ATOM   1757  HA  PHE   112      32.959  45.927  35.932  1.00  0.00           H  
ATOM   1758  CB  PHE   112      33.695  45.797  37.926  1.00  0.00           C  
ATOM   1759  HB2 PHE   112      34.193  46.729  37.901  1.00  0.00           H  
ATOM   1760  HB3 PHE   112      32.721  45.999  38.286  1.00  0.00           H  
ATOM   1761  CG  PHE   112      34.374  44.936  38.937  1.00  0.00           C  
ATOM   1762  CD1 PHE   112      35.547  45.013  39.236  1.00  0.00           C  
ATOM   1763  HD1 PHE   112      35.975  45.664  38.729  1.00  0.00           H  
ATOM   1764  CE1 PHE   112      36.156  44.243  40.198  1.00  0.00           C  
ATOM   1765  HE1 PHE   112      37.050  44.305  40.431  1.00  0.00           H  
ATOM   1766  CZ  PHE   112      35.597  43.389  40.856  1.00  0.00           C  
ATOM   1767  HZ  PHE   112      36.061  42.805  41.591  1.00  0.00           H  
ATOM   1768  CE2 PHE   112      34.432  43.300  40.555  1.00  0.00           C  
ATOM   1769  HE2 PHE   112      34.002  42.644  41.056  1.00  0.00           H  
ATOM   1770  CD2 PHE   112      33.819  44.077  39.605  1.00  0.00           C  
ATOM   1771  HD2 PHE   112      32.919  44.013  39.392  1.00  0.00           H  
ATOM   1772  C   PHE   112      34.943  45.221  35.799  1.00  0.00           C  
ATOM   1773  O   PHE   112      35.564  44.194  35.684  1.00  0.00           O  
ATOM   1774  N   SER   113      35.418  46.352  35.337  1.00  0.00           N  
ATOM   1775  H   SER   113      34.884  47.167  35.496  1.00  0.00           H  
ATOM   1776  CA  SER   113      36.775  46.529  34.840  1.00  0.00           C  
ATOM   1777  HA  SER   113      37.111  45.625  34.367  1.00  0.00           H  
ATOM   1778  CB  SER   113      36.810  47.630  33.813  1.00  0.00           C  
ATOM   1779  HB2 SER   113      36.405  48.455  34.162  1.00  0.00           H  
ATOM   1780  HB3 SER   113      37.741  47.844  33.560  1.00  0.00           H  
ATOM   1781  OG  SER   113      36.188  47.313  32.726  1.00  0.00           O  
ATOM   1782  HG  SER   113      35.688  47.070  32.801  1.00  0.00           H  
ATOM   1783  C   SER   113      37.721  46.852  35.982  1.00  0.00           C  
ATOM   1784  O   SER   113      37.402  47.647  36.815  1.00  0.00           O  
ATOM   1785  N   VAL   114      38.886  46.263  36.032  1.00  0.00           N  
ATOM   1786  H   VAL   114      39.081  45.604  35.329  1.00  0.00           H  
ATOM   1787  CA  VAL   114      39.923  46.497  37.039  1.00  0.00           C  
ATOM   1788  HA  VAL   114      39.571  47.230  37.740  1.00  0.00           H  
ATOM   1789  CB  VAL   114      40.220  45.238  37.831  1.00  0.00           C  
ATOM   1790  HB  VAL   114      40.128  44.709  37.478  1.00  0.00           H  
ATOM   1791  CG1 VAL   114      41.102  44.957  38.300  1.00  0.00           C  
ATOM   1792 HG11 VAL   114      41.303  44.897  38.422  1.00  0.00           H  
ATOM   1793 HG12 VAL   114      41.341  44.849  38.434  1.00  0.00           H  
ATOM   1794 HG13 VAL   114      41.308  44.901  38.384  1.00  0.00           H  
ATOM   1795  CG2 VAL   114      39.740  44.917  38.704  1.00  0.00           C  
ATOM   1796 HG21 VAL   114      39.616  44.844  38.858  1.00  0.00           H  
ATOM   1797 HG22 VAL   114      39.638  44.798  38.941  1.00  0.00           H  
ATOM   1798 HG23 VAL   114      39.617  44.862  38.946  1.00  0.00           H  
ATOM   1799  C   VAL   114      41.167  47.071  36.400  1.00  0.00           C  
ATOM   1800  O   VAL   114      41.677  46.531  35.452  1.00  0.00           O  
ATOM   1801  N   LEU   115      41.656  48.170  36.921  1.00  0.00           N  
ATOM   1802  H   LEU   115      41.196  48.530  37.717  1.00  0.00           H  
ATOM   1803  CA  LEU   115      42.888  48.832  36.524  1.00  0.00           C  
ATOM   1804  HA  LEU   115      43.154  48.521  35.529  1.00  0.00           H  
ATOM   1805  CB  LEU   115      42.648  50.332  36.498  1.00  0.00           C  
ATOM   1806  HB2 LEU   115      41.908  50.501  35.933  1.00  0.00           H  
ATOM   1807  HB3 LEU   115      42.401  50.643  37.369  1.00  0.00           H  
ATOM   1808  CG  LEU   115      43.676  51.214  36.091  1.00  0.00           C  
ATOM   1809  HG  LEU   115      44.327  50.997  36.588  1.00  0.00           H  
ATOM   1810  CD1 LEU   115      44.026  51.185  34.913  1.00  0.00           C  
ATOM   1811 HD11 LEU   115      44.135  51.175  34.630  1.00  0.00           H  
ATOM   1812 HD12 LEU   115      44.101  51.164  34.617  1.00  0.00           H  
ATOM   1813 HD13 LEU   115      44.121  51.192  34.636  1.00  0.00           H  
ATOM   1814  CD2 LEU   115      43.474  52.498  36.181  1.00  0.00           C  
ATOM   1815 HD21 LEU   115      43.479  52.815  36.145  1.00  0.00           H  
ATOM   1816 HD22 LEU   115      43.350  52.805  36.190  1.00  0.00           H  
ATOM   1817 HD23 LEU   115      43.460  52.810  36.289  1.00  0.00           H  
ATOM   1818  C   LEU   115      44.018  48.437  37.458  1.00  0.00           C  
ATOM   1819  O   LEU   115      44.009  48.777  38.610  1.00  0.00           O  
ATOM   1820  N   ALA   116      45.000  47.735  36.952  1.00  0.00           N  
ATOM   1821  H   ALA   116      44.952  47.520  35.998  1.00  0.00           H  
ATOM   1822  CA  ALA   116      46.234  47.431  37.648  1.00  0.00           C  
ATOM   1823  HA  ALA   116      45.998  47.141  38.655  1.00  0.00           H  
ATOM   1824  CB  ALA   116      46.902  46.259  36.966  1.00  0.00           C  
ATOM   1825  HB1 ALA   116      47.035  45.954  36.807  1.00  0.00           H  
ATOM   1826  HB2 ALA   116      47.067  45.997  36.773  1.00  0.00           H  
ATOM   1827  HB3 ALA   116      47.091  45.976  36.828  1.00  0.00           H  
ATOM   1828  C   ALA   116      47.146  48.654  37.709  1.00  0.00           C  
ATOM   1829  O   ALA   116      47.359  49.319  36.734  1.00  0.00           O  
ATOM   1830  N   CYS   117      47.696  48.950  38.848  1.00  0.00           N  
ATOM   1831  H   CYS   117      47.474  48.384  39.616  1.00  0.00           H  
ATOM   1832  CA  CYS   117      48.519  50.120  39.101  1.00  0.00           C  
ATOM   1833  HA  CYS   117      48.968  50.444  38.179  1.00  0.00           H  
ATOM   1834  CB  CYS   117      47.603  51.225  39.607  1.00  0.00           C  
ATOM   1835  HB2 CYS   117      46.778  51.310  38.963  1.00  0.00           H  
ATOM   1836  HB3 CYS   117      47.249  50.983  40.564  1.00  0.00           H  
ATOM   1837  SG  CYS   117      48.412  52.792  39.663  1.00  0.00           S  
ATOM   1838  HG  CYS   117      49.084  52.561  40.608  1.00  0.00           H  
ATOM   1839  C   CYS   117      49.652  49.796  40.070  1.00  0.00           C  
ATOM   1840  O   CYS   117      49.452  49.071  41.027  1.00  0.00           O  
ATOM   1841  N   TYR   118      50.832  50.340  39.826  1.00  0.00           N  
ATOM   1842  H   TYR   118      50.914  50.938  39.038  1.00  0.00           H  
ATOM   1843  CA  TYR   118      52.034  50.120  40.611  1.00  0.00           C  
ATOM   1844  HA  TYR   118      51.762  49.718  41.566  1.00  0.00           H  
ATOM   1845  CB  TYR   118      52.941  49.114  39.921  1.00  0.00           C  
ATOM   1846  HB2 TYR   118      53.200  49.482  38.958  1.00  0.00           H  
ATOM   1847  HB3 TYR   118      53.848  49.042  40.472  1.00  0.00           H  
ATOM   1848  CG  TYR   118      52.373  47.738  39.776  1.00  0.00           C  
ATOM   1849  CD1 TYR   118      51.707  47.364  38.643  1.00  0.00           C  
ATOM   1850  HD1 TYR   118      51.604  48.055  37.874  1.00  0.00           H  
ATOM   1851  CE1 TYR   118      51.171  46.093  38.518  1.00  0.00           C  
ATOM   1852  HE1 TYR   118      50.660  45.812  37.656  1.00  0.00           H  
ATOM   1853  CZ  TYR   118      51.308  45.188  39.527  1.00  0.00           C  
ATOM   1854  OH  TYR   118      50.788  43.966  39.425  1.00  0.00           O  
ATOM   1855  HH  TYR   118      50.482  43.785  38.593  1.00  0.00           H  
ATOM   1856  CE2 TYR   118      51.993  45.556  40.651  1.00  0.00           C  
ATOM   1857  HE2 TYR   118      52.110  44.859  41.415  1.00  0.00           H  
ATOM   1858  CD2 TYR   118      52.518  46.828  40.778  1.00  0.00           C  
ATOM   1859  HD2 TYR   118      53.032  47.104  41.642  1.00  0.00           H  
ATOM   1860  C   TYR   118      52.769  51.423  40.836  1.00  0.00           C  
ATOM   1861  O   TYR   118      53.099  52.110  39.902  1.00  0.00           O  
ATOM   1862  N   ASN   119      53.027  51.773  42.067  1.00  0.00           N  
ATOM   1863  H   ASN   119      52.732  51.162  42.774  1.00  0.00           H  
ATOM   1864  CA  ASN   119      53.665  53.008  42.478  1.00  0.00           C  
ATOM   1865  HA  ASN   119      53.489  53.109  43.509  1.00  0.00           H  
ATOM   1866  CB  ASN   119      55.143  52.891  42.296  1.00  0.00           C  
ATOM   1867  HB2 ASN   119      55.389  52.792  41.354  1.00  0.00           H  
ATOM   1868  HB3 ASN   119      55.577  53.720  42.607  1.00  0.00           H  
ATOM   1869  CG  ASN   119      55.745  51.837  42.955  1.00  0.00           C  
ATOM   1870  OD1 ASN   119      55.637  51.402  43.593  1.00  0.00           O  
ATOM   1871  ND2 ASN   119      56.396  51.389  42.826  1.00  0.00           N  
ATOM   1872 HD21 ASN   119      56.795  50.702  43.257  1.00  0.00           H  
ATOM   1873 HD22 ASN   119      56.505  51.739  42.308  1.00  0.00           H  
ATOM   1874  C   ASN   119      53.062  54.263  41.873  1.00  0.00           C  
ATOM   1875  O   ASN   119      53.751  55.172  41.510  1.00  0.00           O  
ATOM   1876  N   GLY   120      51.769  54.294  41.714  1.00  0.00           N  
ATOM   1877  H   GLY   120      51.263  53.510  42.017  1.00  0.00           H  
ATOM   1878  CA  GLY   120      51.018  55.361  41.106  1.00  0.00           C  
ATOM   1879  HA2 GLY   120      50.017  55.299  41.448  1.00  0.00           H  
ATOM   1880  HA3 GLY   120      51.420  56.294  41.424  1.00  0.00           H  
ATOM   1881  C   GLY   120      50.979  55.380  39.597  1.00  0.00           C  
ATOM   1882  O   GLY   120      50.373  56.246  39.049  1.00  0.00           O  
ATOM   1883  N   SER   121      51.603  54.457  38.918  1.00  0.00           N  
ATOM   1884  H   SER   121      52.082  53.774  39.428  1.00  0.00           H  
ATOM   1885  CA  SER   121      51.604  54.328  37.473  1.00  0.00           C  
ATOM   1886  HA  SER   121      51.272  55.245  37.053  1.00  0.00           H  
ATOM   1887  CB  SER   121      53.004  54.132  36.991  1.00  0.00           C  
ATOM   1888  HB2 SER   121      53.538  54.646  37.297  1.00  0.00           H  
ATOM   1889  HB3 SER   121      53.333  53.423  37.157  1.00  0.00           H  
ATOM   1890  OG  SER   121      53.206  54.209  35.935  1.00  0.00           O  
ATOM   1891  HG  SER   121      53.465  54.449  35.767  1.00  0.00           H  
ATOM   1892  C   SER   121      50.705  53.195  37.000  1.00  0.00           C  
ATOM   1893  O   SER   121      50.917  52.066  37.398  1.00  0.00           O  
ATOM   1894  N   PRO   122      49.709  53.444  36.158  1.00  0.00           N  
ATOM   1895  CD  PRO   122      49.275  54.722  35.720  1.00  0.00           C  
ATOM   1896  HD2 PRO   122      49.985  55.184  35.136  1.00  0.00           H  
ATOM   1897  HD3 PRO   122      49.042  55.337  36.517  1.00  0.00           H  
ATOM   1898  CG  PRO   122      48.081  54.481  34.935  1.00  0.00           C  
ATOM   1899  HG2 PRO   122      48.214  54.722  34.095  1.00  0.00           H  
ATOM   1900  HG3 PRO   122      47.408  54.933  35.274  1.00  0.00           H  
ATOM   1901  CB  PRO   122      47.739  53.157  34.922  1.00  0.00           C  
ATOM   1902  HB2 PRO   122      47.621  52.887  34.018  1.00  0.00           H  
ATOM   1903  HB3 PRO   122      46.914  53.063  35.370  1.00  0.00           H  
ATOM   1904  CA  PRO   122      48.832  52.422  35.631  1.00  0.00           C  
ATOM   1905  HA  PRO   122      48.399  51.881  36.440  1.00  0.00           H  
ATOM   1906  C   PRO   122      49.537  51.447  34.715  1.00  0.00           C  
ATOM   1907  O   PRO   122      50.399  51.801  33.991  1.00  0.00           O  
ATOM   1908  N   SER   123      49.153  50.216  34.729  1.00  0.00           N  
ATOM   1909  H   SER   123      48.455  49.997  35.363  1.00  0.00           H  
ATOM   1910  CA  SER   123      49.735  49.135  33.970  1.00  0.00           C  
ATOM   1911  HA  SER   123      50.469  49.521  33.320  1.00  0.00           H  
ATOM   1912  CB  SER   123      50.424  48.212  34.891  1.00  0.00           C  
ATOM   1913  HB2 SER   123      50.782  48.136  35.115  1.00  0.00           H  
ATOM   1914  HB3 SER   123      50.407  48.053  35.258  1.00  0.00           H  
ATOM   1915  OG  SER   123      50.641  47.660  35.002  1.00  0.00           O  
ATOM   1916  HG  SER   123      50.838  47.453  34.898  1.00  0.00           H  
ATOM   1917  C   SER   123      48.760  48.408  33.104  1.00  0.00           C  
ATOM   1918  O   SER   123      49.000  47.880  32.469  1.00  0.00           O  
ATOM   1919  N   GLY   124      47.666  48.394  33.045  1.00  0.00           N  
ATOM   1920  H   GLY   124      47.525  48.826  33.589  1.00  0.00           H  
ATOM   1921  CA  GLY   124      46.670  47.792  32.203  1.00  0.00           C  
ATOM   1922  HA2 GLY   124      46.541  48.386  31.388  1.00  0.00           H  
ATOM   1923  HA3 GLY   124      47.011  46.893  31.873  1.00  0.00           H  
ATOM   1924  C   GLY   124      45.328  47.561  32.810  1.00  0.00           C  
ATOM   1925  O   GLY   124      45.204  47.555  33.936  1.00  0.00           O  
ATOM   1926  N   VAL   125      44.315  47.364  32.058  1.00  0.00           N  
ATOM   1927  H   VAL   125      44.501  47.366  31.155  1.00  0.00           H  
ATOM   1928  CA  VAL   125      42.934  47.132  32.449  1.00  0.00           C  
ATOM   1929  HA  VAL   125      42.893  47.125  33.522  1.00  0.00           H  
ATOM   1930  CB  VAL   125      42.044  48.269  31.982  1.00  0.00           C  
ATOM   1931  HB  VAL   125      42.372  48.874  31.942  1.00  0.00           H  
ATOM   1932  CG1 VAL   125      41.557  48.315  31.066  1.00  0.00           C  
ATOM   1933 HG11 VAL   125      41.422  48.384  30.804  1.00  0.00           H  
ATOM   1934 HG12 VAL   125      41.458  48.278  30.832  1.00  0.00           H  
ATOM   1935 HG13 VAL   125      41.433  48.336  30.884  1.00  0.00           H  
ATOM   1936  CG2 VAL   125      41.167  48.659  32.498  1.00  0.00           C  
ATOM   1937 HG21 VAL   125      40.970  48.756  32.663  1.00  0.00           H  
ATOM   1938 HG22 VAL   125      40.954  48.792  32.602  1.00  0.00           H  
ATOM   1939 HG23 VAL   125      40.932  48.735  32.605  1.00  0.00           H  
ATOM   1940  C   VAL   125      42.441  45.781  31.971  1.00  0.00           C  
ATOM   1941  O   VAL   125      42.773  45.362  30.883  1.00  0.00           O  
ATOM   1942  N   TYR   126      41.635  45.100  32.761  1.00  0.00           N  
ATOM   1943  H   TYR   126      41.433  45.476  33.653  1.00  0.00           H  
ATOM   1944  CA  TYR   126      40.988  43.841  32.402  1.00  0.00           C  
ATOM   1945  HA  TYR   126      40.865  43.822  31.334  1.00  0.00           H  
ATOM   1946  CB  TYR   126      41.885  42.667  32.770  1.00  0.00           C  
ATOM   1947  HB2 TYR   126      41.478  41.788  32.319  1.00  0.00           H  
ATOM   1948  HB3 TYR   126      42.845  42.816  32.323  1.00  0.00           H  
ATOM   1949  CG  TYR   126      42.085  42.388  34.233  1.00  0.00           C  
ATOM   1950  CD1 TYR   126      43.063  43.039  34.946  1.00  0.00           C  
ATOM   1951  HD1 TYR   126      43.651  43.768  34.468  1.00  0.00           H  
ATOM   1952  CE1 TYR   126      43.277  42.733  36.284  1.00  0.00           C  
ATOM   1953  HE1 TYR   126      44.022  43.229  36.827  1.00  0.00           H  
ATOM   1954  CZ  TYR   126      42.508  41.776  36.919  1.00  0.00           C  
ATOM   1955  OH  TYR   126      42.718  41.471  38.202  1.00  0.00           O  
ATOM   1956  HH  TYR   126      42.599  41.056  38.473  1.00  0.00           H  
ATOM   1957  CE2 TYR   126      41.533  41.123  36.207  1.00  0.00           C  
ATOM   1958  HE2 TYR   126      40.950  40.391  36.687  1.00  0.00           H  
ATOM   1959  CD2 TYR   126      41.327  41.428  34.869  1.00  0.00           C  
ATOM   1960  HD2 TYR   126      40.589  40.916  34.329  1.00  0.00           H  
ATOM   1961  C   TYR   126      39.591  43.706  33.004  1.00  0.00           C  
ATOM   1962  O   TYR   126      39.287  44.304  33.999  1.00  0.00           O  
ATOM   1963  N   GLN   127      38.731  42.923  32.395  1.00  0.00           N  
ATOM   1964  H   GLN   127      39.035  42.473  31.581  1.00  0.00           H  
ATOM   1965  CA  GLN   127      37.399  42.593  32.885  1.00  0.00           C  
ATOM   1966  HA  GLN   127      36.982  43.463  33.336  1.00  0.00           H  
ATOM   1967  CB  GLN   127      36.525  42.222  31.715  1.00  0.00           C  
ATOM   1968  HB2 GLN   127      36.505  43.027  31.060  1.00  0.00           H  
ATOM   1969  HB3 GLN   127      36.953  41.436  31.206  1.00  0.00           H  
ATOM   1970  CG  GLN   127      35.126  41.843  32.046  1.00  0.00           C  
ATOM   1971  HG2 GLN   127      34.937  41.540  32.220  1.00  0.00           H  
ATOM   1972  HG3 GLN   127      34.792  41.979  32.281  1.00  0.00           H  
ATOM   1973  CD  GLN   127      34.377  41.673  31.795  1.00  0.00           C  
ATOM   1974  OE1 GLN   127      34.631  41.994  31.471  1.00  0.00           O  
ATOM   1975  NE2 GLN   127      33.413  41.157  31.924  1.00  0.00           N  
ATOM   1976 HE21 GLN   127      32.907  41.049  31.765  1.00  0.00           H  
ATOM   1977 HE22 GLN   127      33.189  40.875  32.176  1.00  0.00           H  
ATOM   1978  C   GLN   127      37.440  41.499  33.942  1.00  0.00           C  
ATOM   1979  O   GLN   127      38.112  40.515  33.781  1.00  0.00           O  
ATOM   1980  N   CYS   128      36.703  41.655  35.012  1.00  0.00           N  
ATOM   1981  H   CYS   128      36.180  42.483  35.088  1.00  0.00           H  
ATOM   1982  CA  CYS   128      36.653  40.773  36.151  1.00  0.00           C  
ATOM   1983  HA  CYS   128      36.990  39.815  35.858  1.00  0.00           H  
ATOM   1984  CB  CYS   128      37.607  41.321  37.160  1.00  0.00           C  
ATOM   1985  HB2 CYS   128      38.364  41.409  36.852  1.00  0.00           H  
ATOM   1986  HB3 CYS   128      37.383  42.060  37.397  1.00  0.00           H  
ATOM   1987  SG  CYS   128      37.893  40.644  38.458  1.00  0.00           S  
ATOM   1988  HG  CYS   128      38.202  40.380  38.103  1.00  0.00           H  
ATOM   1989  C   CYS   128      35.240  40.616  36.710  1.00  0.00           C  
ATOM   1990  O   CYS   128      34.391  41.380  36.434  1.00  0.00           O  
ATOM   1991  N   ALA   129      34.990  39.634  37.513  1.00  0.00           N  
ATOM   1992  H   ALA   129      35.721  39.049  37.680  1.00  0.00           H  
ATOM   1993  CA  ALA   129      33.782  39.414  38.285  1.00  0.00           C  
ATOM   1994  HA  ALA   129      33.194  40.309  38.279  1.00  0.00           H  
ATOM   1995  CB  ALA   129      32.977  38.316  37.640  1.00  0.00           C  
ATOM   1996  HB1 ALA   129      32.780  38.058  37.469  1.00  0.00           H  
ATOM   1997  HB2 ALA   129      32.791  38.036  37.483  1.00  0.00           H  
ATOM   1998  HB3 ALA   129      32.770  38.054  37.498  1.00  0.00           H  
ATOM   1999  C   ALA   129      34.093  39.076  39.736  1.00  0.00           C  
ATOM   2000  O   ALA   129      35.081  38.454  40.028  1.00  0.00           O  
ATOM   2001  N   MET   130      33.236  39.445  40.648  1.00  0.00           N  
ATOM   2002  H   MET   130      32.443  39.939  40.344  1.00  0.00           H  
ATOM   2003  CA  MET   130      33.338  39.049  42.048  1.00  0.00           C  
ATOM   2004  HA  MET   130      34.374  39.046  42.325  1.00  0.00           H  
ATOM   2005  CB  MET   130      32.638  40.072  42.924  1.00  0.00           C  
ATOM   2006  HB2 MET   130      33.067  41.027  42.737  1.00  0.00           H  
ATOM   2007  HB3 MET   130      31.611  40.118  42.665  1.00  0.00           H  
ATOM   2008  CG  MET   130      32.756  39.769  44.395  1.00  0.00           C  
ATOM   2009  HG2 MET   130      32.164  39.391  44.678  1.00  0.00           H  
ATOM   2010  HG3 MET   130      33.335  39.314  44.575  1.00  0.00           H  
ATOM   2011  SD  MET   130      32.919  40.690  45.453  1.00  0.00           S  
ATOM   2012  CE  MET   130      32.574  41.590  45.431  1.00  0.00           C  
ATOM   2013  HE1 MET   130      32.508  41.759  45.433  1.00  0.00           H  
ATOM   2014  HE2 MET   130      32.507  41.773  45.434  1.00  0.00           H  
ATOM   2015  HE3 MET   130      32.499  41.787  45.422  1.00  0.00           H  
ATOM   2016  C   MET   130      32.799  37.640  42.264  1.00  0.00           C  
ATOM   2017  O   MET   130      31.675  37.355  41.912  1.00  0.00           O  
ATOM   2018  N   ARG   131      33.590  36.760  42.849  1.00  0.00           N  
ATOM   2019  H   ARG   131      34.480  37.076  43.139  1.00  0.00           H  
ATOM   2020  CA  ARG   131      33.235  35.373  43.160  1.00  0.00           C  
ATOM   2021  HA  ARG   131      32.713  34.961  42.316  1.00  0.00           H  
ATOM   2022  CB  ARG   131      34.512  34.579  43.389  1.00  0.00           C  
ATOM   2023  HB2 ARG   131      35.054  35.035  44.183  1.00  0.00           H  
ATOM   2024  HB3 ARG   131      34.264  33.585  43.711  1.00  0.00           H  
ATOM   2025  CG  ARG   131      35.428  34.481  42.195  1.00  0.00           C  
ATOM   2026  HG2 ARG   131      35.543  35.311  41.812  1.00  0.00           H  
ATOM   2027  HG3 ARG   131      36.274  34.203  42.458  1.00  0.00           H  
ATOM   2028  CD  ARG   131      35.119  33.654  41.157  1.00  0.00           C  
ATOM   2029  HD2 ARG   131      34.441  34.017  40.805  1.00  0.00           H  
ATOM   2030  HD3 ARG   131      35.775  33.699  40.577  1.00  0.00           H  
ATOM   2031  NE  ARG   131      34.884  32.346  41.356  1.00  0.00           N  
ATOM   2032  HE  ARG   131      35.113  31.993  42.175  1.00  0.00           H  
ATOM   2033  CZ  ARG   131      34.440  31.553  40.548  1.00  0.00           C  
ATOM   2034  NH1 ARG   131      34.145  31.816  39.420  1.00  0.00           N  
ATOM   2035 HH11 ARG   131      34.229  32.647  39.113  1.00  0.00           H  
ATOM   2036 HH12 ARG   131      33.829  31.155  38.859  1.00  0.00           H  
ATOM   2037  NH2 ARG   131      34.281  30.448  40.866  1.00  0.00           N  
ATOM   2038 HH21 ARG   131      34.476  30.217  41.736  1.00  0.00           H  
ATOM   2039 HH22 ARG   131      33.898  29.872  40.271  1.00  0.00           H  
ATOM   2040  C   ARG   131      32.310  35.270  44.379  1.00  0.00           C  
ATOM   2041  O   ARG   131      32.342  36.153  45.215  1.00  0.00           O  
ATOM   2042  N   PRO   132      31.524  34.197  44.547  1.00  0.00           N  
ATOM   2043  CD  PRO   132      31.221  33.217  43.553  1.00  0.00           C  
ATOM   2044  HD2 PRO   132      32.034  32.587  43.390  1.00  0.00           H  
ATOM   2045  HD3 PRO   132      30.951  33.665  42.648  1.00  0.00           H  
ATOM   2046  CG  PRO   132      30.077  32.437  44.089  1.00  0.00           C  
ATOM   2047  HG2 PRO   132      30.171  31.513  43.913  1.00  0.00           H  
ATOM   2048  HG3 PRO   132      29.268  32.751  43.721  1.00  0.00           H  
ATOM   2049  CB  PRO   132      30.007  32.641  45.480  1.00  0.00           C  
ATOM   2050  HB2 PRO   132      30.476  31.905  45.927  1.00  0.00           H  
ATOM   2051  HB3 PRO   132      29.063  32.638  45.767  1.00  0.00           H  
ATOM   2052  CA  PRO   132      30.687  33.967  45.723  1.00  0.00           C  
ATOM   2053  HA  PRO   132      29.933  34.725  45.754  1.00  0.00           H  
ATOM   2054  C   PRO   132      31.400  33.983  47.071  1.00  0.00           C  
ATOM   2055  O   PRO   132      30.802  34.347  48.050  1.00  0.00           O  
ATOM   2056  N   ASN   133      32.676  33.651  47.136  1.00  0.00           N  
ATOM   2057  H   ASN   133      33.093  33.302  46.318  1.00  0.00           H  
ATOM   2058  CA  ASN   133      33.523  33.797  48.320  1.00  0.00           C  
ATOM   2059  HA  ASN   133      32.908  33.627  49.186  1.00  0.00           H  
ATOM   2060  CB  ASN   133      34.585  32.700  48.316  1.00  0.00           C  
ATOM   2061  HB2 ASN   133      35.079  32.690  49.264  1.00  0.00           H  
ATOM   2062  HB3 ASN   133      34.107  31.753  48.194  1.00  0.00           H  
ATOM   2063  CG  ASN   133      35.634  32.833  47.258  1.00  0.00           C  
ATOM   2064  OD1 ASN   133      35.695  33.759  46.499  1.00  0.00           O  
ATOM   2065  ND2 ASN   133      36.500  31.912  47.184  1.00  0.00           N  
ATOM   2066 HD21 ASN   133      37.178  31.973  46.476  1.00  0.00           H  
ATOM   2067 HD22 ASN   133      36.469  31.160  47.818  1.00  0.00           H  
ATOM   2068  C   ASN   133      34.111  35.209  48.510  1.00  0.00           C  
ATOM   2069  O   ASN   133      35.008  35.388  49.313  1.00  0.00           O  
ATOM   2070  N   PHE   134      33.613  36.199  47.775  1.00  0.00           N  
ATOM   2071  H   PHE   134      32.893  35.959  47.137  1.00  0.00           H  
ATOM   2072  CA  PHE   134      34.002  37.607  47.774  1.00  0.00           C  
ATOM   2073  HA  PHE   134      33.384  38.071  47.025  1.00  0.00           H  
ATOM   2074  CB  PHE   134      33.624  38.275  49.089  1.00  0.00           C  
ATOM   2075  HB2 PHE   134      34.208  37.860  49.871  1.00  0.00           H  
ATOM   2076  HB3 PHE   134      33.881  39.306  49.032  1.00  0.00           H  
ATOM   2077  CG  PHE   134      32.187  38.193  49.455  1.00  0.00           C  
ATOM   2078  CD1 PHE   134      31.380  38.718  49.212  1.00  0.00           C  
ATOM   2079  HD1 PHE   134      31.779  39.169  48.763  1.00  0.00           H  
ATOM   2080  CE1 PHE   134      30.056  38.661  49.557  1.00  0.00           C  
ATOM   2081  HE1 PHE   134      29.445  39.066  49.373  1.00  0.00           H  
ATOM   2082  CZ  PHE   134      29.531  38.074  50.142  1.00  0.00           C  
ATOM   2083  HZ  PHE   134      28.520  38.028  50.403  1.00  0.00           H  
ATOM   2084  CE2 PHE   134      30.330  37.548  50.386  1.00  0.00           C  
ATOM   2085  HE2 PHE   134      29.930  37.098  50.833  1.00  0.00           H  
ATOM   2086  CD2 PHE   134      31.655  37.607  50.045  1.00  0.00           C  
ATOM   2087  HD2 PHE   134      32.262  37.201  50.235  1.00  0.00           H  
ATOM   2088  C   PHE   134      35.430  37.917  47.312  1.00  0.00           C  
ATOM   2089  O   PHE   134      35.915  38.963  47.517  1.00  0.00           O  
ATOM   2090  N   THR   135      36.096  37.038  46.646  1.00  0.00           N  
ATOM   2091  H   THR   135      35.650  36.209  46.510  1.00  0.00           H  
ATOM   2092  CA  THR   135      37.390  37.263  45.988  1.00  0.00           C  
ATOM   2093  HA  THR   135      37.886  38.088  46.471  1.00  0.00           H  
ATOM   2094  CB  THR   135      38.311  36.059  46.128  1.00  0.00           C  
ATOM   2095  HB  THR   135      39.270  36.328  45.721  1.00  0.00           H  
ATOM   2096  CG2 THR   135      38.528  35.634  47.563  1.00  0.00           C  
ATOM   2097 HG21 THR   135      38.588  35.526  47.911  1.00  0.00           H  
ATOM   2098 HG22 THR   135      38.593  35.536  47.912  1.00  0.00           H  
ATOM   2099 HG23 THR   135      38.582  35.536  47.912  1.00  0.00           H  
ATOM   2100  OG1 THR   135      37.846  34.960  45.411  1.00  0.00           O  
ATOM   2101  HG1 THR   135      37.083  34.639  45.828  1.00  0.00           H  
ATOM   2102  C   THR   135      37.232  37.647  44.521  1.00  0.00           C  
ATOM   2103  O   THR   135      36.171  37.503  43.946  1.00  0.00           O  
ATOM   2104  N   ILE   136      38.285  38.134  43.901  1.00  0.00           N  
ATOM   2105  H   ILE   136      39.109  38.261  44.434  1.00  0.00           H  
ATOM   2106  CA  ILE   136      38.351  38.435  42.477  1.00  0.00           C  
ATOM   2107  HA  ILE   136      37.433  38.140  42.053  1.00  0.00           H  
ATOM   2108  CB  ILE   136      38.512  39.916  42.189  1.00  0.00           C  
ATOM   2109  HB  ILE   136      38.504  40.041  41.143  1.00  0.00           H  
ATOM   2110  CG2 ILE   136      37.354  40.660  42.713  1.00  0.00           C  
ATOM   2111 HG21 ILE   136      37.023  40.809  42.819  1.00  0.00           H  
ATOM   2112 HG22 ILE   136      37.094  40.831  42.884  1.00  0.00           H  
ATOM   2113 HG23 ILE   136      37.093  40.884  42.797  1.00  0.00           H  
ATOM   2114  CG1 ILE   136      39.790  40.505  42.660  1.00  0.00           C  
ATOM   2115 HG12 ILE   136      39.735  40.702  43.622  1.00  0.00           H  
ATOM   2116 HG13 ILE   136      40.515  39.860  42.553  1.00  0.00           H  
ATOM   2117  CD1 ILE   136      40.231  41.691  41.979  1.00  0.00           C  
ATOM   2118 HD11 ILE   136      40.349  41.973  41.806  1.00  0.00           H  
ATOM   2119 HD12 ILE   136      40.332  41.980  41.818  1.00  0.00           H  
ATOM   2120 HD13 ILE   136      40.352  41.979  41.825  1.00  0.00           H  
ATOM   2121  C   ILE   136      39.402  37.638  41.783  1.00  0.00           C  
ATOM   2122  O   ILE   136      40.382  37.294  42.358  1.00  0.00           O  
ATOM   2123  N   LYS   137      39.214  37.362  40.530  1.00  0.00           N  
ATOM   2124  H   LYS   137      38.380  37.652  40.141  1.00  0.00           H  
ATOM   2125  CA  LYS   137      40.167  36.734  39.666  1.00  0.00           C  
ATOM   2126  HA  LYS   137      40.629  35.970  40.214  1.00  0.00           H  
ATOM   2127  CB  LYS   137      39.480  36.123  38.512  1.00  0.00           C  
ATOM   2128  HB2 LYS   137      39.020  36.548  38.157  1.00  0.00           H  
ATOM   2129  HB3 LYS   137      39.924  35.913  37.955  1.00  0.00           H  
ATOM   2130  CG  LYS   137      38.837  35.200  38.574  1.00  0.00           C  
ATOM   2131  HG2 LYS   137      39.264  34.803  38.904  1.00  0.00           H  
ATOM   2132  HG3 LYS   137      38.414  35.383  39.086  1.00  0.00           H  
ATOM   2133  CD  LYS   137      38.183  34.555  37.499  1.00  0.00           C  
ATOM   2134  HD2 LYS   137      37.927  34.448  37.384  1.00  0.00           H  
ATOM   2135  HD3 LYS   137      38.120  34.588  37.248  1.00  0.00           H  
ATOM   2136  CE  LYS   137      37.957  34.010  36.942  1.00  0.00           C  
ATOM   2137  HE2 LYS   137      38.137  34.111  37.030  1.00  0.00           H  
ATOM   2138  HE3 LYS   137      38.055  34.036  37.163  1.00  0.00           H  
ATOM   2139  NZ  LYS   137      37.380  33.326  36.009  1.00  0.00           N  
ATOM   2140  HZ1 LYS   137      37.293  33.212  35.717  1.00  0.00           H  
ATOM   2141  HZ2 LYS   137      37.272  33.067  35.801  1.00  0.00           H  
ATOM   2142  HZ3 LYS   137      37.148  33.186  35.811  1.00  0.00           H  
ATOM   2143  C   LYS   137      41.242  37.669  39.196  1.00  0.00           C  
ATOM   2144  O   LYS   137      41.101  38.514  38.907  1.00  0.00           O  
ATOM   2145  N   GLY   138      42.316  37.519  39.106  1.00  0.00           N  
ATOM   2146  H   GLY   138      42.364  36.808  39.353  1.00  0.00           H  
ATOM   2147  CA  GLY   138      43.437  38.316  38.671  1.00  0.00           C  
ATOM   2148  HA2 GLY   138      43.454  38.328  37.696  1.00  0.00           H  
ATOM   2149  HA3 GLY   138      43.346  39.251  38.969  1.00  0.00           H  
ATOM   2150  C   GLY   138      44.737  37.911  39.102  1.00  0.00           C  
ATOM   2151  O   GLY   138      44.805  36.967  39.654  1.00  0.00           O  
ATOM   2152  N   SER   139      45.775  38.633  38.855  1.00  0.00           N  
ATOM   2153  H   SER   139      45.636  39.388  38.378  1.00  0.00           H  
ATOM   2154  CA  SER   139      47.109  38.408  39.216  1.00  0.00           C  
ATOM   2155  HA  SER   139      47.073  37.859  40.034  1.00  0.00           H  
ATOM   2156  CB  SER   139      47.745  37.664  38.242  1.00  0.00           C  
ATOM   2157  HB2 SER   139      48.033  37.321  38.238  1.00  0.00           H  
ATOM   2158  HB3 SER   139      47.610  37.372  37.871  1.00  0.00           H  
ATOM   2159  OG  SER   139      48.142  37.763  37.817  1.00  0.00           O  
ATOM   2160  HG  SER   139      47.962  37.554  37.788  1.00  0.00           H  
ATOM   2161  C   SER   139      47.921  39.603  39.511  1.00  0.00           C  
ATOM   2162  O   SER   139      48.442  40.074  38.842  1.00  0.00           O  
ATOM   2163  N   PHE   140      48.030  40.110  40.501  1.00  0.00           N  
ATOM   2164  H   PHE   140      47.586  39.660  41.023  1.00  0.00           H  
ATOM   2165  CA  PHE   140      48.762  41.274  40.883  1.00  0.00           C  
ATOM   2166  HA  PHE   140      49.008  41.822  40.011  1.00  0.00           H  
ATOM   2167  CB  PHE   140      47.919  42.161  41.735  1.00  0.00           C  
ATOM   2168  HB2 PHE   140      47.719  41.650  42.595  1.00  0.00           H  
ATOM   2169  HB3 PHE   140      48.482  42.970  41.991  1.00  0.00           H  
ATOM   2170  CG  PHE   140      46.661  42.713  41.203  1.00  0.00           C  
ATOM   2171  CD1 PHE   140      46.654  43.718  40.343  1.00  0.00           C  
ATOM   2172  HD1 PHE   140      47.539  44.072  40.019  1.00  0.00           H  
ATOM   2173  CE1 PHE   140      45.490  44.273  39.919  1.00  0.00           C  
ATOM   2174  HE1 PHE   140      45.487  45.045  39.273  1.00  0.00           H  
ATOM   2175  CZ  PHE   140      44.332  43.827  40.347  1.00  0.00           C  
ATOM   2176  HZ  PHE   140      43.444  44.252  40.025  1.00  0.00           H  
ATOM   2177  CE2 PHE   140      44.333  42.822  41.198  1.00  0.00           C  
ATOM   2178  HE2 PHE   140      43.448  42.480  41.529  1.00  0.00           H  
ATOM   2179  CD2 PHE   140      45.494  42.270  41.625  1.00  0.00           C  
ATOM   2180  HD2 PHE   140      45.490  41.516  42.295  1.00  0.00           H  
ATOM   2181  C   PHE   140      50.051  40.926  41.606  1.00  0.00           C  
ATOM   2182  O   PHE   140      50.131  39.959  42.304  1.00  0.00           O  
ATOM   2183  N   LEU   141      51.049  41.749  41.464  1.00  0.00           N  
ATOM   2184  H   LEU   141      50.896  42.517  40.882  1.00  0.00           H  
ATOM   2185  CA  LEU   141      52.352  41.659  42.107  1.00  0.00           C  
ATOM   2186  HA  LEU   141      52.482  40.687  42.492  1.00  0.00           H  
ATOM   2187  CB  LEU   141      53.424  41.907  41.082  1.00  0.00           C  
ATOM   2188  HB2 LEU   141      53.325  42.874  40.729  1.00  0.00           H  
ATOM   2189  HB3 LEU   141      54.374  41.856  41.539  1.00  0.00           H  
ATOM   2190  CG  LEU   141      53.426  40.998  39.916  1.00  0.00           C  
ATOM   2191  HG  LEU   141      52.587  40.969  39.532  1.00  0.00           H  
ATOM   2192  CD1 LEU   141      54.267  41.362  38.961  1.00  0.00           C  
ATOM   2193 HD11 LEU   141      54.454  41.478  38.716  1.00  0.00           H  
ATOM   2194 HD12 LEU   141      54.493  41.446  38.754  1.00  0.00           H  
ATOM   2195 HD13 LEU   141      54.456  41.431  38.709  1.00  0.00           H  
ATOM   2196  CD2 LEU   141      53.768  39.763  40.158  1.00  0.00           C  
ATOM   2197 HD21 LEU   141      53.862  39.465  40.185  1.00  0.00           H  
ATOM   2198 HD22 LEU   141      53.852  39.456  40.246  1.00  0.00           H  
ATOM   2199 HD23 LEU   141      53.825  39.460  40.209  1.00  0.00           H  
ATOM   2200  C   LEU   141      52.494  42.606  43.277  1.00  0.00           C  
ATOM   2201  O   LEU   141      51.597  43.338  43.576  1.00  0.00           O  
ATOM   2202  N   ASN   142      53.636  42.624  43.932  1.00  0.00           N  
ATOM   2203  H   ASN   142      54.316  41.988  43.666  1.00  0.00           H  
ATOM   2204  CA  ASN   142      53.982  43.555  44.976  1.00  0.00           C  
ATOM   2205  HA  ASN   142      53.294  43.411  45.763  1.00  0.00           H  
ATOM   2206  CB  ASN   142      55.363  43.232  45.490  1.00  0.00           C  
ATOM   2207  HB2 ASN   142      55.512  42.589  45.592  1.00  0.00           H  
ATOM   2208  HB3 ASN   142      55.913  43.389  45.120  1.00  0.00           H  
ATOM   2209  CG  ASN   142      55.834  43.542  46.372  1.00  0.00           C  
ATOM   2210  OD1 ASN   142      55.536  43.895  46.724  1.00  0.00           O  
ATOM   2211  ND2 ASN   142      56.576  43.426  46.756  1.00  0.00           N  
ATOM   2212 HD21 ASN   142      56.883  43.624  47.335  1.00  0.00           H  
ATOM   2213 HD22 ASN   142      56.833  43.133  46.480  1.00  0.00           H  
ATOM   2214  C   ASN   142      53.867  44.991  44.537  1.00  0.00           C  
ATOM   2215  O   ASN   142      54.211  45.328  43.449  1.00  0.00           O  
ATOM   2216  N   GLY   143      53.381  45.840  45.386  1.00  0.00           N  
ATOM   2217  H   GLY   143      53.192  45.515  46.278  1.00  0.00           H  
ATOM   2218  CA  GLY   143      53.128  47.228  45.126  1.00  0.00           C  
ATOM   2219  HA2 GLY   143      53.207  47.745  46.030  1.00  0.00           H  
ATOM   2220  HA3 GLY   143      53.872  47.600  44.485  1.00  0.00           H  
ATOM   2221  C   GLY   143      51.778  47.559  44.525  1.00  0.00           C  
ATOM   2222  O   GLY   143      51.512  48.692  44.238  1.00  0.00           O  
ATOM   2223  N   SER   144      50.919  46.596  44.330  1.00  0.00           N  
ATOM   2224  H   SER   144      51.206  45.698  44.589  1.00  0.00           H  
ATOM   2225  CA  SER   144      49.615  46.731  43.682  1.00  0.00           C  
ATOM   2226  HA  SER   144      49.694  47.482  42.922  1.00  0.00           H  
ATOM   2227  CB  SER   144      49.256  45.440  43.000  1.00  0.00           C  
ATOM   2228  HB2 SER   144      48.305  45.537  42.527  1.00  0.00           H  
ATOM   2229  HB3 SER   144      49.982  45.217  42.257  1.00  0.00           H  
ATOM   2230  OG  SER   144      49.212  44.400  43.913  1.00  0.00           O  
ATOM   2231  HG  SER   144      50.004  43.949  43.879  1.00  0.00           H  
ATOM   2232  C   SER   144      48.460  47.143  44.583  1.00  0.00           C  
ATOM   2233  O   SER   144      47.355  47.337  44.100  1.00  0.00           O  
ATOM   2234  N   CYS   145      48.668  47.282  45.881  1.00  0.00           N  
ATOM   2235  H   CYS   145      49.571  47.092  46.229  1.00  0.00           H  
ATOM   2236  CA  CYS   145      47.665  47.766  46.812  1.00  0.00           C  
ATOM   2237  HA  CYS   145      46.827  47.098  46.777  1.00  0.00           H  
ATOM   2238  CB  CYS   145      48.245  47.709  48.207  1.00  0.00           C  
ATOM   2239  HB2 CYS   145      48.564  47.088  48.457  1.00  0.00           H  
ATOM   2240  HB3 CYS   145      48.779  48.162  48.365  1.00  0.00           H  
ATOM   2241  SG  CYS   145      47.551  47.888  49.200  1.00  0.00           S  
ATOM   2242  HG  CYS   145      47.191  47.202  49.246  1.00  0.00           H  
ATOM   2243  C   CYS   145      47.172  49.164  46.421  1.00  0.00           C  
ATOM   2244  O   CYS   145      47.960  50.040  46.110  1.00  0.00           O  
ATOM   2245  N   GLY   146      45.865  49.358  46.374  1.00  0.00           N  
ATOM   2246  H   GLY   146      45.278  48.620  46.684  1.00  0.00           H  
ATOM   2247  CA  GLY   146      45.222  50.555  45.845  1.00  0.00           C  
ATOM   2248  HA2 GLY   146      44.297  50.693  46.368  1.00  0.00           H  
ATOM   2249  HA3 GLY   146      45.833  51.416  46.046  1.00  0.00           H  
ATOM   2250  C   GLY   146      44.901  50.529  44.352  1.00  0.00           C  
ATOM   2251  O   GLY   146      44.451  51.523  43.834  1.00  0.00           O  
ATOM   2252  N   SER   147      45.096  49.416  43.654  1.00  0.00           N  
ATOM   2253  H   SER   147      45.521  48.657  44.118  1.00  0.00           H  
ATOM   2254  CA  SER   147      44.524  49.185  42.319  1.00  0.00           C  
ATOM   2255  HA  SER   147      44.811  49.992  41.669  1.00  0.00           H  
ATOM   2256  CB  SER   147      45.053  47.891  41.724  1.00  0.00           C  
ATOM   2257  HB2 SER   147      44.909  47.130  42.372  1.00  0.00           H  
ATOM   2258  HB3 SER   147      44.561  47.652  40.855  1.00  0.00           H  
ATOM   2259  OG  SER   147      46.348  47.960  41.432  1.00  0.00           O  
ATOM   2260  HG  SER   147      46.765  47.882  42.180  1.00  0.00           H  
ATOM   2261  C   SER   147      42.996  49.144  42.377  1.00  0.00           C  
ATOM   2262  O   SER   147      42.447  48.623  43.312  1.00  0.00           O  
ATOM   2263  N   VAL   148      42.296  49.690  41.409  1.00  0.00           N  
ATOM   2264  H   VAL   148      42.785  49.987  40.620  1.00  0.00           H  
ATOM   2265  CA  VAL   148      40.864  50.018  41.492  1.00  0.00           C  
ATOM   2266  HA  VAL   148      40.497  49.673  42.443  1.00  0.00           H  
ATOM   2267  CB  VAL   148      40.636  51.526  41.469  1.00  0.00           C  
ATOM   2268  HB  VAL   148      40.161  51.721  41.608  1.00  0.00           H  
ATOM   2269  CG1 VAL   148      40.979  52.196  41.919  1.00  0.00           C  
ATOM   2270 HG11 VAL   148      41.091  52.344  42.036  1.00  0.00           H  
ATOM   2271 HG12 VAL   148      41.048  52.385  42.010  1.00  0.00           H  
ATOM   2272 HG13 VAL   148      41.043  52.362  42.041  1.00  0.00           H  
ATOM   2273  CG2 VAL   148      40.654  52.177  40.856  1.00  0.00           C  
ATOM   2274 HG21 VAL   148      40.651  52.290  40.717  1.00  0.00           H  
ATOM   2275 HG22 VAL   148      40.671  52.356  40.726  1.00  0.00           H  
ATOM   2276 HG23 VAL   148      40.647  52.376  40.678  1.00  0.00           H  
ATOM   2277  C   VAL   148      40.008  49.327  40.443  1.00  0.00           C  
ATOM   2278  O   VAL   148      40.447  49.071  39.355  1.00  0.00           O  
ATOM   2279  N   GLY   149      38.763  49.054  40.764  1.00  0.00           N  
ATOM   2280  H   GLY   149      38.475  49.304  41.674  1.00  0.00           H  
ATOM   2281  CA  GLY   149      37.744  48.518  39.877  1.00  0.00           C  
ATOM   2282  HA2 GLY   149      38.165  48.366  38.916  1.00  0.00           H  
ATOM   2283  HA3 GLY   149      37.419  47.581  40.240  1.00  0.00           H  
ATOM   2284  C   GLY   149      36.532  49.410  39.716  1.00  0.00           C  
ATOM   2285  O   GLY   149      36.136  50.097  40.646  1.00  0.00           O  
ATOM   2286  N   PHE   150      35.953  49.414  38.524  1.00  0.00           N  
ATOM   2287  H   PHE   150      36.325  48.816  37.822  1.00  0.00           H  
ATOM   2288  CA  PHE   150      34.911  50.341  38.106  1.00  0.00           C  
ATOM   2289  HA  PHE   150      34.291  50.555  38.962  1.00  0.00           H  
ATOM   2290  CB  PHE   150      35.559  51.649  37.650  1.00  0.00           C  
ATOM   2291  HB2 PHE   150      34.788  52.368  37.481  1.00  0.00           H  
ATOM   2292  HB3 PHE   150      36.154  52.034  38.449  1.00  0.00           H  
ATOM   2293  CG  PHE   150      36.413  51.569  36.417  1.00  0.00           C  
ATOM   2294  CD1 PHE   150      37.713  51.169  36.501  1.00  0.00           C  
ATOM   2295  HD1 PHE   150      38.113  50.920  37.437  1.00  0.00           H  
ATOM   2296  CE1 PHE   150      38.492  51.073  35.362  1.00  0.00           C  
ATOM   2297  HE1 PHE   150      39.474  50.750  35.433  1.00  0.00           H  
ATOM   2298  CZ  PHE   150      37.985  51.399  34.135  1.00  0.00           C  
ATOM   2299  HZ  PHE   150      38.575  51.327  33.263  1.00  0.00           H  
ATOM   2300  CE2 PHE   150      36.698  51.817  34.046  1.00  0.00           C  
ATOM   2301  HE2 PHE   150      36.315  52.074  33.107  1.00  0.00           H  
ATOM   2302  CD2 PHE   150      35.912  51.896  35.181  1.00  0.00           C  
ATOM   2303  HD2 PHE   150      34.923  52.205  35.103  1.00  0.00           H  
ATOM   2304  C   PHE   150      33.990  49.782  37.013  1.00  0.00           C  
ATOM   2305  O   PHE   150      34.339  48.905  36.254  1.00  0.00           O  
ATOM   2306  N   ASN   151      32.815  50.344  36.906  1.00  0.00           N  
ATOM   2307  H   ASN   151      32.601  51.033  37.582  1.00  0.00           H  
ATOM   2308  CA  ASN   151      31.866  50.194  35.817  1.00  0.00           C  
ATOM   2309  HA  ASN   151      32.306  49.603  35.039  1.00  0.00           H  
ATOM   2310  CB  ASN   151      30.639  49.479  36.334  1.00  0.00           C  
ATOM   2311  HB2 ASN   151      30.488  49.602  37.058  1.00  0.00           H  
ATOM   2312  HB3 ASN   151      29.982  49.672  36.006  1.00  0.00           H  
ATOM   2313  CG  ASN   151      30.459  48.325  36.310  1.00  0.00           C  
ATOM   2314  OD1 ASN   151      30.556  47.961  36.077  1.00  0.00           O  
ATOM   2315  ND2 ASN   151      30.174  47.712  36.537  1.00  0.00           N  
ATOM   2316 HD21 ASN   151      30.050  46.950  36.503  1.00  0.00           H  
ATOM   2317 HD22 ASN   151      30.054  47.992  36.733  1.00  0.00           H  
ATOM   2318  C   ASN   151      31.527  51.551  35.215  1.00  0.00           C  
ATOM   2319  O   ASN   151      31.709  52.549  35.851  1.00  0.00           O  
ATOM   2320  N   ILE   152      31.032  51.599  33.998  1.00  0.00           N  
ATOM   2321  H   ILE   152      30.895  50.757  33.525  1.00  0.00           H  
ATOM   2322  CA  ILE   152      30.617  52.798  33.313  1.00  0.00           C  
ATOM   2323  HA  ILE   152      30.518  53.584  34.033  1.00  0.00           H  
ATOM   2324  CB  ILE   152      31.648  53.244  32.309  1.00  0.00           C  
ATOM   2325  HB  ILE   152      31.927  52.643  31.880  1.00  0.00           H  
ATOM   2326  CG2 ILE   152      31.229  53.946  31.569  1.00  0.00           C  
ATOM   2327 HG21 ILE   152      31.145  54.114  31.390  1.00  0.00           H  
ATOM   2328 HG22 ILE   152      31.116  54.108  31.375  1.00  0.00           H  
ATOM   2329 HG23 ILE   152      31.124  54.127  31.372  1.00  0.00           H  
ATOM   2330  CG1 ILE   152      32.746  53.792  32.605  1.00  0.00           C  
ATOM   2331 HG12 ILE   152      32.575  54.350  32.951  1.00  0.00           H  
ATOM   2332 HG13 ILE   152      32.954  53.332  33.080  1.00  0.00           H  
ATOM   2333  CD1 ILE   152      33.840  54.199  31.842  1.00  0.00           C  
ATOM   2334 HD11 ILE   152      34.126  54.306  31.678  1.00  0.00           H  
ATOM   2335 HD12 ILE   152      34.106  54.276  31.657  1.00  0.00           H  
ATOM   2336 HD13 ILE   152      34.098  54.312  31.649  1.00  0.00           H  
ATOM   2337  C   ILE   152      29.270  52.587  32.686  1.00  0.00           C  
ATOM   2338  O   ILE   152      29.001  51.641  32.048  1.00  0.00           O  
ATOM   2339  N   ASP   153      28.423  53.470  32.856  1.00  0.00           N  
ATOM   2340  H   ASP   153      28.697  54.214  33.395  1.00  0.00           H  
ATOM   2341  CA  ASP   153      27.147  53.444  32.234  1.00  0.00           C  
ATOM   2342  HA  ASP   153      26.958  52.472  31.992  1.00  0.00           H  
ATOM   2343  CB  ASP   153      26.087  53.901  33.136  1.00  0.00           C  
ATOM   2344  HB2 ASP   153      25.446  54.069  32.812  1.00  0.00           H  
ATOM   2345  HB3 ASP   153      25.864  53.404  33.627  1.00  0.00           H  
ATOM   2346  CG  ASP   153      26.119  54.748  33.836  1.00  0.00           C  
ATOM   2347  OD1 ASP   153      25.735  54.967  34.541  1.00  0.00           O  
ATOM   2348  OD2 ASP   153      26.482  55.199  33.695  1.00  0.00           O  
ATOM   2349  C   ASP   153      27.094  54.190  30.996  1.00  0.00           C  
ATOM   2350  O   ASP   153      27.015  53.868  30.388  1.00  0.00           O  
ATOM   2351  N   TYR   154      27.172  55.174  30.616  1.00  0.00           N  
ATOM   2352  H   TYR   154      27.188  55.382  31.188  1.00  0.00           H  
ATOM   2353  CA  TYR   154      27.264  55.981  29.455  1.00  0.00           C  
ATOM   2354  HA  TYR   154      27.619  55.399  28.714  1.00  0.00           H  
ATOM   2355  CB  TYR   154      25.968  56.495  29.034  1.00  0.00           C  
ATOM   2356  HB2 TYR   154      25.342  56.014  29.052  1.00  0.00           H  
ATOM   2357  HB3 TYR   154      25.736  57.036  29.461  1.00  0.00           H  
ATOM   2358  CG  TYR   154      25.766  56.924  28.039  1.00  0.00           C  
ATOM   2359  CD1 TYR   154      25.594  56.776  27.350  1.00  0.00           C  
ATOM   2360  HD1 TYR   154      25.606  56.360  27.530  1.00  0.00           H  
ATOM   2361  CE1 TYR   154      25.405  57.170  26.427  1.00  0.00           C  
ATOM   2362  HE1 TYR   154      25.274  57.057  25.902  1.00  0.00           H  
ATOM   2363  CZ  TYR   154      25.387  57.715  26.187  1.00  0.00           C  
ATOM   2364  OH  TYR   154      25.205  58.094  25.299  1.00  0.00           O  
ATOM   2365  HH  TYR   154      25.137  58.207  25.079  1.00  0.00           H  
ATOM   2366  CE2 TYR   154      25.557  57.865  26.873  1.00  0.00           C  
ATOM   2367  HE2 TYR   154      25.541  58.281  26.689  1.00  0.00           H  
ATOM   2368  CD2 TYR   154      25.743  57.471  27.797  1.00  0.00           C  
ATOM   2369  HD2 TYR   154      25.872  57.588  28.318  1.00  0.00           H  
ATOM   2370  C   TYR   154      28.178  57.091  29.621  1.00  0.00           C  
ATOM   2371  O   TYR   154      28.847  57.374  28.751  1.00  0.00           O  
ATOM   2372  N   ASP   155      28.243  57.696  30.742  1.00  0.00           N  
ATOM   2373  H   ASP   155      27.657  57.438  31.401  1.00  0.00           H  
ATOM   2374  CA  ASP   155      29.081  58.750  31.046  1.00  0.00           C  
ATOM   2375  HA  ASP   155      29.852  58.659  30.477  1.00  0.00           H  
ATOM   2376  CB  ASP   155      28.442  59.909  30.666  1.00  0.00           C  
ATOM   2377  HB2 ASP   155      28.969  60.409  30.597  1.00  0.00           H  
ATOM   2378  HB3 ASP   155      28.178  59.754  29.986  1.00  0.00           H  
ATOM   2379  CG  ASP   155      27.488  60.644  31.219  1.00  0.00           C  
ATOM   2380  OD1 ASP   155      27.125  60.857  31.491  1.00  0.00           O  
ATOM   2381  OD2 ASP   155      27.088  61.056  31.381  1.00  0.00           O  
ATOM   2382  C   ASP   155      29.645  58.867  32.440  1.00  0.00           C  
ATOM   2383  O   ASP   155      30.555  59.526  32.687  1.00  0.00           O  
ATOM   2384  N   CYS   156      29.147  58.237  33.350  1.00  0.00           N  
ATOM   2385  H   CYS   156      28.413  57.704  33.098  1.00  0.00           H  
ATOM   2386  CA  CYS   156      29.564  58.271  34.732  1.00  0.00           C  
ATOM   2387  HA  CYS   156      30.186  59.128  34.894  1.00  0.00           H  
ATOM   2388  CB  CYS   156      28.331  58.435  35.584  1.00  0.00           C  
ATOM   2389  HB2 CYS   156      27.812  59.258  35.285  1.00  0.00           H  
ATOM   2390  HB3 CYS   156      27.723  57.626  35.470  1.00  0.00           H  
ATOM   2391  SG  CYS   156      28.691  58.614  37.259  1.00  0.00           S  
ATOM   2392  HG  CYS   156      28.236  58.541  37.473  1.00  0.00           H  
ATOM   2393  C   CYS   156      30.368  57.040  35.114  1.00  0.00           C  
ATOM   2394  O   CYS   156      29.985  55.946  34.823  1.00  0.00           O  
ATOM   2395  N   VAL   157      31.465  57.210  35.805  1.00  0.00           N  
ATOM   2396  H   VAL   157      31.711  58.132  36.014  1.00  0.00           H  
ATOM   2397  CA  VAL   157      32.303  56.140  36.343  1.00  0.00           C  
ATOM   2398  HA  VAL   157      32.240  55.287  35.685  1.00  0.00           H  
ATOM   2399  CB  VAL   157      33.775  56.561  36.402  1.00  0.00           C  
ATOM   2400  HB  VAL   157      33.883  57.370  37.089  1.00  0.00           H  
ATOM   2401  CG1 VAL   157      34.654  55.423  36.859  1.00  0.00           C  
ATOM   2402 HG11 VAL   157      34.872  55.155  37.000  1.00  0.00           H  
ATOM   2403 HG12 VAL   157      34.854  55.134  36.960  1.00  0.00           H  
ATOM   2404 HG13 VAL   157      34.893  55.157  36.959  1.00  0.00           H  
ATOM   2405  CG2 VAL   157      34.299  57.022  35.061  1.00  0.00           C  
ATOM   2406 HG21 VAL   157      34.425  57.171  34.744  1.00  0.00           H  
ATOM   2407 HG22 VAL   157      34.459  57.126  34.742  1.00  0.00           H  
ATOM   2408 HG23 VAL   157      34.406  57.121  34.720  1.00  0.00           H  
ATOM   2409  C   VAL   157      31.794  55.712  37.714  1.00  0.00           C  
ATOM   2410  O   VAL   157      31.878  56.441  38.667  1.00  0.00           O  
ATOM   2411  N   SER   158      31.281  54.516  37.827  1.00  0.00           N  
ATOM   2412  H   SER   158      31.260  53.966  37.013  1.00  0.00           H  
ATOM   2413  CA  SER   158      30.884  53.882  39.073  1.00  0.00           C  
ATOM   2414  HA  SER   158      30.607  54.633  39.794  1.00  0.00           H  
ATOM   2415  CB  SER   158      29.676  53.005  38.840  1.00  0.00           C  
ATOM   2416  HB2 SER   158      29.655  52.644  38.140  1.00  0.00           H  
ATOM   2417  HB3 SER   158      29.591  52.402  39.349  1.00  0.00           H  
ATOM   2418  OG  SER   158      28.683  53.421  38.886  1.00  0.00           O  
ATOM   2419  HG  SER   158      28.442  53.350  38.330  1.00  0.00           H  
ATOM   2420  C   SER   158      32.036  53.078  39.646  1.00  0.00           C  
ATOM   2421  O   SER   158      32.257  51.962  39.249  1.00  0.00           O  
ATOM   2422  N   PHE   159      32.795  53.633  40.564  1.00  0.00           N  
ATOM   2423  H   PHE   159      32.548  54.536  40.866  1.00  0.00           H  
ATOM   2424  CA  PHE   159      33.863  52.930  41.270  1.00  0.00           C  
ATOM   2425  HA  PHE   159      34.446  52.371  40.553  1.00  0.00           H  
ATOM   2426  CB  PHE   159      34.795  53.919  41.952  1.00  0.00           C  
ATOM   2427  HB2 PHE   159      34.221  54.541  42.608  1.00  0.00           H  
ATOM   2428  HB3 PHE   159      35.480  53.364  42.560  1.00  0.00           H  
ATOM   2429  CG  PHE   159      35.612  54.790  41.035  1.00  0.00           C  
ATOM   2430  CD1 PHE   159      36.757  54.287  40.449  1.00  0.00           C  
ATOM   2431  HD1 PHE   159      37.038  53.286  40.634  1.00  0.00           H  
ATOM   2432  CE1 PHE   159      37.544  55.091  39.632  1.00  0.00           C  
ATOM   2433  HE1 PHE   159      38.418  54.701  39.193  1.00  0.00           H  
ATOM   2434  CZ  PHE   159      37.195  56.406  39.404  1.00  0.00           C  
ATOM   2435  HZ  PHE   159      37.800  57.026  38.787  1.00  0.00           H  
ATOM   2436  CE2 PHE   159      36.051  56.910  39.985  1.00  0.00           C  
ATOM   2437  HE2 PHE   159      35.785  57.914  39.809  1.00  0.00           H  
ATOM   2438  CD2 PHE   159      35.257  56.103  40.796  1.00  0.00           C  
ATOM   2439  HD2 PHE   159      34.383  56.494  41.240  1.00  0.00           H  
ATOM   2440  C   PHE   159      33.287  51.943  42.285  1.00  0.00           C  
ATOM   2441  O   PHE   159      32.451  52.298  43.087  1.00  0.00           O  
ATOM   2442  N   CYS   160      33.742  50.709  42.260  1.00  0.00           N  
ATOM   2443  H   CYS   160      34.430  50.493  41.583  1.00  0.00           H  
ATOM   2444  CA  CYS   160      33.138  49.600  42.991  1.00  0.00           C  
ATOM   2445  HA  CYS   160      32.419  49.985  43.677  1.00  0.00           H  
ATOM   2446  CB  CYS   160      32.397  48.742  42.004  1.00  0.00           C  
ATOM   2447  HB2 CYS   160      32.131  48.081  42.360  1.00  0.00           H  
ATOM   2448  HB3 CYS   160      31.740  49.093  41.695  1.00  0.00           H  
ATOM   2449  SG  CYS   160      32.996  48.217  40.770  1.00  0.00           S  
ATOM   2450  HG  CYS   160      32.585  47.940  40.570  1.00  0.00           H  
ATOM   2451  C   CYS   160      34.084  48.763  43.843  1.00  0.00           C  
ATOM   2452  O   CYS   160      33.623  48.055  44.716  1.00  0.00           O  
ATOM   2453  N   TYR   161      35.385  48.815  43.608  1.00  0.00           N  
ATOM   2454  H   TYR   161      35.709  49.415  42.890  1.00  0.00           H  
ATOM   2455  CA  TYR   161      36.364  47.942  44.254  1.00  0.00           C  
ATOM   2456  HA  TYR   161      36.021  47.706  45.251  1.00  0.00           H  
ATOM   2457  CB  TYR   161      36.450  46.637  43.460  1.00  0.00           C  
ATOM   2458  HB2 TYR   161      35.498  46.293  43.243  1.00  0.00           H  
ATOM   2459  HB3 TYR   161      36.896  46.817  42.546  1.00  0.00           H  
ATOM   2460  CG  TYR   161      37.156  45.534  44.091  1.00  0.00           C  
ATOM   2461  CD1 TYR   161      36.517  44.692  44.872  1.00  0.00           C  
ATOM   2462  HD1 TYR   161      35.535  44.839  45.029  1.00  0.00           H  
ATOM   2463  CE1 TYR   161      37.152  43.653  45.440  1.00  0.00           C  
ATOM   2464  HE1 TYR   161      36.659  43.010  46.031  1.00  0.00           H  
ATOM   2465  CZ  TYR   161      38.433  43.454  45.230  1.00  0.00           C  
ATOM   2466  OH  TYR   161      39.046  42.448  45.763  1.00  0.00           O  
ATOM   2467  HH  TYR   161      38.581  41.945  46.136  1.00  0.00           H  
ATOM   2468  CE2 TYR   161      39.075  44.294  44.447  1.00  0.00           C  
ATOM   2469  HE2 TYR   161      40.050  44.127  44.280  1.00  0.00           H  
ATOM   2470  CD2 TYR   161      38.439  45.330  43.877  1.00  0.00           C  
ATOM   2471  HD2 TYR   161      38.933  45.960  43.271  1.00  0.00           H  
ATOM   2472  C   TYR   161      37.736  48.605  44.377  1.00  0.00           C  
ATOM   2473  O   TYR   161      38.139  49.348  43.504  1.00  0.00           O  
ATOM   2474  N   MET   162      38.483  48.288  45.420  1.00  0.00           N  
ATOM   2475  H   MET   162      38.059  47.740  46.130  1.00  0.00           H  
ATOM   2476  CA  MET   162      39.891  48.624  45.599  1.00  0.00           C  
ATOM   2477  HA  MET   162      40.317  48.857  44.635  1.00  0.00           H  
ATOM   2478  CB  MET   162      40.011  49.871  46.472  1.00  0.00           C  
ATOM   2479  HB2 MET   162      39.496  50.650  46.026  1.00  0.00           H  
ATOM   2480  HB3 MET   162      39.577  49.697  47.391  1.00  0.00           H  
ATOM   2481  CG  MET   162      41.395  50.323  46.703  1.00  0.00           C  
ATOM   2482  HG2 MET   162      41.876  49.585  47.205  1.00  0.00           H  
ATOM   2483  HG3 MET   162      41.848  50.420  45.803  1.00  0.00           H  
ATOM   2484  SD  MET   162      41.614  51.837  47.611  1.00  0.00           S  
ATOM   2485  CE  MET   162      41.528  52.993  46.475  1.00  0.00           C  
ATOM   2486  HE1 MET   162      41.508  53.230  46.249  1.00  0.00           H  
ATOM   2487  HE2 MET   162      41.516  53.230  46.247  1.00  0.00           H  
ATOM   2488  HE3 MET   162      41.510  53.225  46.244  1.00  0.00           H  
ATOM   2489  C   MET   162      40.646  47.422  46.170  1.00  0.00           C  
ATOM   2490  O   MET   162      40.264  46.878  47.180  1.00  0.00           O  
ATOM   2491  N   HID   163      41.701  46.991  45.514  1.00  0.00           N  
ATOM   2492  H   HID   163      41.972  47.508  44.711  1.00  0.00           H  
ATOM   2493  CA  HID   163      42.526  45.842  45.884  1.00  0.00           C  
ATOM   2494  HA  HID   163      41.888  45.038  46.199  1.00  0.00           H  
ATOM   2495  CB  HID   163      43.291  45.384  44.655  1.00  0.00           C  
ATOM   2496  HB2 HID   163      42.618  44.947  43.975  1.00  0.00           H  
ATOM   2497  HB3 HID   163      43.707  46.232  44.190  1.00  0.00           H  
ATOM   2498  CG  HID   163      44.401  44.418  44.907  1.00  0.00           C  
ATOM   2499  ND1 HID   163      45.699  44.652  44.803  1.00  0.00           N  
ATOM   2500  HD1 HID   163      46.098  45.474  44.487  1.00  0.00           H  
ATOM   2501  CE1 HID   163      46.360  43.579  45.194  1.00  0.00           C  
ATOM   2502  HE1 HID   163      47.392  43.478  45.226  1.00  0.00           H  
ATOM   2503  NE2 HID   163      45.548  42.646  45.547  1.00  0.00           N  
ATOM   2504  CD2 HID   163      44.298  43.173  45.369  1.00  0.00           C  
ATOM   2505  HD2 HID   163      43.405  42.702  45.594  1.00  0.00           H  
ATOM   2506  C   HID   163      43.482  46.147  47.031  1.00  0.00           C  
ATOM   2507  O   HID   163      44.170  47.145  46.994  1.00  0.00           O  
ATOM   2508  N   HIE   164      43.582  45.247  47.997  1.00  0.00           N  
ATOM   2509  H   HIE   164      42.990  44.459  47.951  1.00  0.00           H  
ATOM   2510  CA  HIE   164      44.490  45.357  49.138  1.00  0.00           C  
ATOM   2511  HA  HIE   164      45.121  46.206  49.000  1.00  0.00           H  
ATOM   2512  CB  HIE   164      43.709  45.595  50.411  1.00  0.00           C  
ATOM   2513  HB2 HIE   164      43.053  44.788  50.571  1.00  0.00           H  
ATOM   2514  HB3 HIE   164      44.396  45.609  51.210  1.00  0.00           H  
ATOM   2515  CG  HIE   164      42.913  46.849  50.479  1.00  0.00           C  
ATOM   2516  ND1 HIE   164      43.016  47.818  50.585  1.00  0.00           N  
ATOM   2517  CE1 HIE   164      42.109  48.726  50.646  1.00  0.00           C  
ATOM   2518  HE1 HIE   164      41.925  49.599  50.736  1.00  0.00           H  
ATOM   2519  NE2 HIE   164      41.452  48.384  50.591  1.00  0.00           N  
ATOM   2520  HE2 HIE   164      40.694  48.873  50.629  1.00  0.00           H  
ATOM   2521  CD2 HIE   164      41.942  47.202  50.493  1.00  0.00           C  
ATOM   2522  HD2 HIE   164      41.620  46.649  50.448  1.00  0.00           H  
ATOM   2523  C   HIE   164      45.429  44.177  49.332  1.00  0.00           C  
ATOM   2524  O   HIE   164      46.500  44.385  49.812  1.00  0.00           O  
ATOM   2525  N   MET   165      45.049  42.954  49.002  1.00  0.00           N  
ATOM   2526  H   MET   165      44.186  42.832  48.567  1.00  0.00           H  
ATOM   2527  CA  MET   165      45.787  41.757  49.357  1.00  0.00           C  
ATOM   2528  HA  MET   165      46.818  41.988  49.317  1.00  0.00           H  
ATOM   2529  CB  MET   165      45.462  41.382  50.769  1.00  0.00           C  
ATOM   2530  HB2 MET   165      46.057  40.774  51.068  1.00  0.00           H  
ATOM   2531  HB3 MET   165      45.555  42.110  51.293  1.00  0.00           H  
ATOM   2532  CG  MET   165      44.265  40.829  51.119  1.00  0.00           C  
ATOM   2533  HG2 MET   165      43.839  40.870  50.583  1.00  0.00           H  
ATOM   2534  HG3 MET   165      44.331  40.192  51.212  1.00  0.00           H  
ATOM   2535  SD  MET   165      43.382  41.075  52.247  1.00  0.00           S  
ATOM   2536  CE  MET   165      43.517  40.739  53.198  1.00  0.00           C  
ATOM   2537  HE1 MET   165      43.538  40.673  53.397  1.00  0.00           H  
ATOM   2538  HE2 MET   165      43.539  40.671  53.389  1.00  0.00           H  
ATOM   2539  HE3 MET   165      43.546  40.672  53.397  1.00  0.00           H  
ATOM   2540  C   MET   165      45.570  40.563  48.437  1.00  0.00           C  
ATOM   2541  O   MET   165      44.531  40.396  47.846  1.00  0.00           O  
ATOM   2542  N   GLU   166      46.539  39.684  48.392  1.00  0.00           N  
ATOM   2543  H   GLU   166      47.346  39.894  48.915  1.00  0.00           H  
ATOM   2544  CA  GLU   166      46.451  38.325  47.888  1.00  0.00           C  
ATOM   2545  HA  GLU   166      45.609  38.245  47.225  1.00  0.00           H  
ATOM   2546  CB  GLU   166      47.705  38.018  47.089  1.00  0.00           C  
ATOM   2547  HB2 GLU   166      47.799  38.702  46.330  1.00  0.00           H  
ATOM   2548  HB3 GLU   166      48.521  38.129  47.691  1.00  0.00           H  
ATOM   2549  CG  GLU   166      47.765  36.696  46.483  1.00  0.00           C  
ATOM   2550  HG2 GLU   166      47.593  36.039  47.154  1.00  0.00           H  
ATOM   2551  HG3 GLU   166      47.053  36.649  45.844  1.00  0.00           H  
ATOM   2552  CD  GLU   166      49.013  36.310  45.837  1.00  0.00           C  
ATOM   2553  OE1 GLU   166      49.510  36.149  45.585  1.00  0.00           O  
ATOM   2554  OE2 GLU   166      49.509  36.131  45.576  1.00  0.00           O  
ATOM   2555  C   GLU   166      46.238  37.339  49.028  1.00  0.00           C  
ATOM   2556  O   GLU   166      46.809  37.471  50.075  1.00  0.00           O  
ATOM   2557  N   LEU   167      45.424  36.339  48.830  1.00  0.00           N  
ATOM   2558  H   LEU   167      44.989  36.288  47.952  1.00  0.00           H  
ATOM   2559  CA  LEU   167      45.157  35.251  49.752  1.00  0.00           C  
ATOM   2560  HA  LEU   167      45.433  35.561  50.731  1.00  0.00           H  
ATOM   2561  CB  LEU   167      43.672  34.933  49.756  1.00  0.00           C  
ATOM   2562  HB2 LEU   167      43.393  34.689  48.776  1.00  0.00           H  
ATOM   2563  HB3 LEU   167      43.493  34.077  50.346  1.00  0.00           H  
ATOM   2564  CG  LEU   167      42.763  36.003  50.254  1.00  0.00           C  
ATOM   2565  HG  LEU   167      42.705  36.457  49.896  1.00  0.00           H  
ATOM   2566  CD1 LEU   167      41.874  35.882  50.434  1.00  0.00           C  
ATOM   2567 HD11 LEU   167      41.661  35.875  50.480  1.00  0.00           H  
ATOM   2568 HD12 LEU   167      41.650  35.867  50.476  1.00  0.00           H  
ATOM   2569 HD13 LEU   167      41.660  35.829  50.478  1.00  0.00           H  
ATOM   2570  CD2 LEU   167      42.719  36.566  51.077  1.00  0.00           C  
ATOM   2571 HD21 LEU   167      42.679  36.693  51.258  1.00  0.00           H  
ATOM   2572 HD22 LEU   167      42.716  36.702  51.300  1.00  0.00           H  
ATOM   2573 HD23 LEU   167      42.720  36.726  51.273  1.00  0.00           H  
ATOM   2574  C   LEU   167      45.983  34.033  49.402  1.00  0.00           C  
ATOM   2575  O   LEU   167      46.372  33.889  48.269  1.00  0.00           O  
ATOM   2576  N   PRO   168      46.235  33.113  50.319  1.00  0.00           N  
ATOM   2577  CD  PRO   168      45.865  33.171  51.692  1.00  0.00           C  
ATOM   2578  HD2 PRO   168      44.862  32.974  51.810  1.00  0.00           H  
ATOM   2579  HD3 PRO   168      46.088  34.084  52.112  1.00  0.00           H  
ATOM   2580  CG  PRO   168      46.627  32.141  52.370  1.00  0.00           C  
ATOM   2581  HG2 PRO   168      46.081  31.673  52.970  1.00  0.00           H  
ATOM   2582  HG3 PRO   168      47.352  32.527  52.820  1.00  0.00           H  
ATOM   2583  CB  PRO   168      47.136  31.252  51.406  1.00  0.00           C  
ATOM   2584  HB2 PRO   168      46.569  30.461  51.390  1.00  0.00           H  
ATOM   2585  HB3 PRO   168      48.045  30.995  51.653  1.00  0.00           H  
ATOM   2586  CA  PRO   168      47.098  31.975  50.103  1.00  0.00           C  
ATOM   2587  HA  PRO   168      48.071  32.336  49.898  1.00  0.00           H  
ATOM   2588  C   PRO   168      46.714  31.040  48.983  1.00  0.00           C  
ATOM   2589  O   PRO   168      47.534  30.339  48.497  1.00  0.00           O  
ATOM   2590  N   THR   169      45.490  31.041  48.540  1.00  0.00           N  
ATOM   2591  H   THR   169      44.857  31.618  48.990  1.00  0.00           H  
ATOM   2592  CA  THR   169      44.986  30.290  47.406  1.00  0.00           C  
ATOM   2593  HA  THR   169      45.508  29.367  47.364  1.00  0.00           H  
ATOM   2594  CB  THR   169      43.531  29.968  47.582  1.00  0.00           C  
ATOM   2595  HB  THR   169      43.152  29.543  46.702  1.00  0.00           H  
ATOM   2596  CG2 THR   169      43.299  29.020  48.680  1.00  0.00           C  
ATOM   2597 HG21 THR   169      43.250  28.790  48.946  1.00  0.00           H  
ATOM   2598 HG22 THR   169      43.228  28.787  48.943  1.00  0.00           H  
ATOM   2599 HG23 THR   169      43.243  28.773  48.937  1.00  0.00           H  
ATOM   2600  OG1 THR   169      42.818  31.087  47.848  1.00  0.00           O  
ATOM   2601  HG1 THR   169      42.037  30.991  47.594  1.00  0.00           H  
ATOM   2602  C   THR   169      45.209  30.955  46.068  1.00  0.00           C  
ATOM   2603  O   THR   169      44.779  30.463  45.087  1.00  0.00           O  
ATOM   2604  N   GLY   170      45.888  32.059  45.997  1.00  0.00           N  
ATOM   2605  H   GLY   170      46.208  32.423  46.830  1.00  0.00           H  
ATOM   2606  CA  GLY   170      46.245  32.746  44.783  1.00  0.00           C  
ATOM   2607  HA2 GLY   170      47.095  33.337  44.977  1.00  0.00           H  
ATOM   2608  HA3 GLY   170      46.503  32.047  44.046  1.00  0.00           H  
ATOM   2609  C   GLY   170      45.188  33.644  44.212  1.00  0.00           C  
ATOM   2610  O   GLY   170      45.170  33.893  43.100  1.00  0.00           O  
ATOM   2611  N   VAL   171      44.297  34.112  44.963  1.00  0.00           N  
ATOM   2612  H   VAL   171      44.401  33.877  45.854  1.00  0.00           H  
ATOM   2613  CA  VAL   171      43.209  35.005  44.626  1.00  0.00           C  
ATOM   2614  HA  VAL   171      43.313  35.308  43.607  1.00  0.00           H  
ATOM   2615  CB  VAL   171      41.866  34.311  44.767  1.00  0.00           C  
ATOM   2616  HB  VAL   171      41.223  34.882  44.615  1.00  0.00           H  
ATOM   2617  CG1 VAL   171      41.612  33.369  43.957  1.00  0.00           C  
ATOM   2618 HG11 VAL   171      41.559  33.152  43.752  1.00  0.00           H  
ATOM   2619 HG12 VAL   171      41.547  33.122  43.765  1.00  0.00           H  
ATOM   2620 HG13 VAL   171      41.528  33.149  43.754  1.00  0.00           H  
ATOM   2621  CG2 VAL   171      41.556  33.790  45.888  1.00  0.00           C  
ATOM   2622 HG21 VAL   171      41.472  33.670  46.135  1.00  0.00           H  
ATOM   2623 HG22 VAL   171      41.490  33.627  46.159  1.00  0.00           H  
ATOM   2624 HG23 VAL   171      41.461  33.692  46.184  1.00  0.00           H  
ATOM   2625  C   VAL   171      43.274  36.268  45.445  1.00  0.00           C  
ATOM   2626  O   VAL   171      43.903  36.302  46.451  1.00  0.00           O  
ATOM   2627  N   HID   172      42.648  37.321  45.015  1.00  0.00           N  
ATOM   2628  H   HID   172      42.123  37.224  44.204  1.00  0.00           H  
ATOM   2629  CA  HID   172      42.780  38.663  45.558  1.00  0.00           C  
ATOM   2630  HA  HID   172      43.550  38.660  46.307  1.00  0.00           H  
ATOM   2631  CB  HID   172      43.239  39.591  44.445  1.00  0.00           C  
ATOM   2632  HB2 HID   172      42.544  39.579  43.660  1.00  0.00           H  
ATOM   2633  HB3 HID   172      43.277  40.570  44.819  1.00  0.00           H  
ATOM   2634  CG  HID   172      44.564  39.271  43.887  1.00  0.00           C  
ATOM   2635  ND1 HID   172      45.537  39.539  44.176  1.00  0.00           N  
ATOM   2636  HD1 HID   172      45.488  40.047  44.745  1.00  0.00           H  
ATOM   2637  CE1 HID   172      46.555  39.056  43.520  1.00  0.00           C  
ATOM   2638  HE1 HID   172      47.456  39.127  43.550  1.00  0.00           H  
ATOM   2639  NE2 HID   172      46.287  38.485  42.808  1.00  0.00           N  
ATOM   2640  CD2 HID   172      45.021  38.603  43.051  1.00  0.00           C  
ATOM   2641  HD2 HID   172      44.490  38.229  42.659  1.00  0.00           H  
ATOM   2642  C   HID   172      41.513  39.175  46.245  1.00  0.00           C  
ATOM   2643  O   HID   172      40.417  38.784  45.906  1.00  0.00           O  
ATOM   2644  N   ALA   173      41.671  40.080  47.194  1.00  0.00           N  
ATOM   2645  H   ALA   173      42.598  40.355  47.408  1.00  0.00           H  
ATOM   2646  CA  ALA   173      40.605  40.677  47.987  1.00  0.00           C  
ATOM   2647  HA  ALA   173      39.687  40.580  47.447  1.00  0.00           H  
ATOM   2648  CB  ALA   173      40.460  39.892  49.267  1.00  0.00           C  
ATOM   2649  HB1 ALA   173      40.439  39.703  49.583  1.00  0.00           H  
ATOM   2650  HB2 ALA   173      40.406  39.711  49.585  1.00  0.00           H  
ATOM   2651  HB3 ALA   173      40.416  39.686  49.560  1.00  0.00           H  
ATOM   2652  C   ALA   173      40.810  42.172  48.248  1.00  0.00           C  
ATOM   2653  O   ALA   173      41.880  42.717  48.028  1.00  0.00           O  
ATOM   2654  N   GLY   174      39.766  42.850  48.700  1.00  0.00           N  
ATOM   2655  H   GLY   174      38.922  42.359  48.863  1.00  0.00           H  
ATOM   2656  CA  GLY   174      39.745  44.282  48.882  1.00  0.00           C  
ATOM   2657  HA2 GLY   174      40.510  44.551  49.540  1.00  0.00           H  
ATOM   2658  HA3 GLY   174      39.951  44.724  47.957  1.00  0.00           H  
ATOM   2659  C   GLY   174      38.455  44.879  49.407  1.00  0.00           C  
ATOM   2660  O   GLY   174      37.591  44.177  49.898  1.00  0.00           O  
ATOM   2661  N   THR   175      38.332  46.189  49.319  1.00  0.00           N  
ATOM   2662  H   THR   175      39.040  46.686  48.832  1.00  0.00           H  
ATOM   2663  CA  THR   175      37.221  46.983  49.859  1.00  0.00           C  
ATOM   2664  HA  THR   175      36.555  46.328  50.403  1.00  0.00           H  
ATOM   2665  CB  THR   175      37.714  48.062  50.830  1.00  0.00           C  
ATOM   2666  HB  THR   175      36.856  48.569  51.237  1.00  0.00           H  
ATOM   2667  CG2 THR   175      38.507  47.529  52.006  1.00  0.00           C  
ATOM   2668 HG21 THR   175      38.708  47.408  52.293  1.00  0.00           H  
ATOM   2669 HG22 THR   175      38.688  47.414  52.308  1.00  0.00           H  
ATOM   2670 HG23 THR   175      38.690  47.390  52.300  1.00  0.00           H  
ATOM   2671  OG1 THR   175      38.497  49.030  50.190  1.00  0.00           O  
ATOM   2672  HG1 THR   175      37.900  49.626  49.779  1.00  0.00           H  
ATOM   2673  C   THR   175      36.386  47.644  48.773  1.00  0.00           C  
ATOM   2674  O   THR   175      36.793  47.717  47.629  1.00  0.00           O  
ATOM   2675  N   ASP   176      35.236  48.189  49.137  1.00  0.00           N  
ATOM   2676  H   ASP   176      34.943  48.067  50.079  1.00  0.00           H  
ATOM   2677  CA  ASP   176      34.624  49.291  48.396  1.00  0.00           C  
ATOM   2678  HA  ASP   176      34.703  49.083  47.340  1.00  0.00           H  
ATOM   2679  CB  ASP   176      33.127  49.373  48.713  1.00  0.00           C  
ATOM   2680  HB2 ASP   176      32.666  49.987  47.983  1.00  0.00           H  
ATOM   2681  HB3 ASP   176      32.701  48.407  48.602  1.00  0.00           H  
ATOM   2682  CG  ASP   176      32.723  49.893  50.065  1.00  0.00           C  
ATOM   2683  OD1 ASP   176      32.366  50.093  50.521  1.00  0.00           O  
ATOM   2684  OD2 ASP   176      32.723  50.134  50.665  1.00  0.00           O  
ATOM   2685  C   ASP   176      35.393  50.605  48.642  1.00  0.00           C  
ATOM   2686  O   ASP   176      36.309  50.655  49.451  1.00  0.00           O  
ATOM   2687  N   LEU   177      35.052  51.682  47.945  1.00  0.00           N  
ATOM   2688  H   LEU   177      34.310  51.609  47.288  1.00  0.00           H  
ATOM   2689  CA  LEU   177      35.701  52.989  48.101  1.00  0.00           C  
ATOM   2690  HA  LEU   177      36.751  52.821  48.244  1.00  0.00           H  
ATOM   2691  CB  LEU   177      35.528  53.825  46.831  1.00  0.00           C  
ATOM   2692  HB2 LEU   177      34.544  53.717  46.469  1.00  0.00           H  
ATOM   2693  HB3 LEU   177      35.641  54.845  47.083  1.00  0.00           H  
ATOM   2694  CG  LEU   177      36.480  53.560  45.696  1.00  0.00           C  
ATOM   2695  HG  LEU   177      36.303  54.043  45.066  1.00  0.00           H  
ATOM   2696  CD1 LEU   177      37.620  53.783  45.851  1.00  0.00           C  
ATOM   2697 HD11 LEU   177      37.889  53.875  45.896  1.00  0.00           H  
ATOM   2698 HD12 LEU   177      37.885  53.814  45.928  1.00  0.00           H  
ATOM   2699 HD13 LEU   177      37.914  53.832  45.828  1.00  0.00           H  
ATOM   2700  CD2 LEU   177      36.566  52.492  45.150  1.00  0.00           C  
ATOM   2701 HD21 LEU   177      36.646  52.239  44.999  1.00  0.00           H  
ATOM   2702 HD22 LEU   177      36.585  52.214  45.046  1.00  0.00           H  
ATOM   2703 HD23 LEU   177      36.528  52.250  44.994  1.00  0.00           H  
ATOM   2704  C   LEU   177      35.261  53.743  49.356  1.00  0.00           C  
ATOM   2705  O   LEU   177      35.784  54.781  49.658  1.00  0.00           O  
ATOM   2706  N   GLU   178      34.343  53.210  50.123  1.00  0.00           N  
ATOM   2707  H   GLU   178      33.960  52.357  49.827  1.00  0.00           H  
ATOM   2708  CA  GLU   178      34.024  53.633  51.481  1.00  0.00           C  
ATOM   2709  HA  GLU   178      34.350  54.648  51.610  1.00  0.00           H  
ATOM   2710  CB  GLU   178      32.522  53.609  51.688  1.00  0.00           C  
ATOM   2711  HB2 GLU   178      32.131  52.840  51.394  1.00  0.00           H  
ATOM   2712  HB3 GLU   178      32.309  53.651  52.560  1.00  0.00           H  
ATOM   2713  CG  GLU   178      31.803  54.549  51.130  1.00  0.00           C  
ATOM   2714  HG2 GLU   178      32.137  54.971  50.929  1.00  0.00           H  
ATOM   2715  HG3 GLU   178      31.554  54.364  50.661  1.00  0.00           H  
ATOM   2716  CD  GLU   178      30.942  55.164  51.471  1.00  0.00           C  
ATOM   2717  OE1 GLU   178      30.620  55.422  51.597  1.00  0.00           O  
ATOM   2718  OE2 GLU   178      30.561  55.405  51.615  1.00  0.00           O  
ATOM   2719  C   GLU   178      34.774  52.822  52.544  1.00  0.00           C  
ATOM   2720  O   GLU   178      34.575  53.019  53.711  1.00  0.00           O  
ATOM   2721  N   GLY   179      35.660  51.930  52.153  1.00  0.00           N  
ATOM   2722  H   GLY   179      35.705  51.751  51.190  1.00  0.00           H  
ATOM   2723  CA  GLY   179      36.575  51.196  53.006  1.00  0.00           C  
ATOM   2724  HA2 GLY   179      37.403  50.896  52.409  1.00  0.00           H  
ATOM   2725  HA3 GLY   179      36.935  51.847  53.768  1.00  0.00           H  
ATOM   2726  C   GLY   179      36.029  49.947  53.670  1.00  0.00           C  
ATOM   2727  O   GLY   179      36.666  49.429  54.564  1.00  0.00           O  
ATOM   2728  N   ASN   180      34.877  49.457  53.268  1.00  0.00           N  
ATOM   2729  H   ASN   180      34.434  49.905  52.499  1.00  0.00           H  
ATOM   2730  CA  ASN   180      34.278  48.230  53.771  1.00  0.00           C  
ATOM   2731  HA  ASN   180      34.523  48.114  54.809  1.00  0.00           H  
ATOM   2732  CB  ASN   180      32.770  48.306  53.652  1.00  0.00           C  
ATOM   2733  HB2 ASN   180      32.489  48.269  52.653  1.00  0.00           H  
ATOM   2734  HB3 ASN   180      32.340  47.478  54.121  1.00  0.00           H  
ATOM   2735  CG  ASN   180      32.173  49.503  54.233  1.00  0.00           C  
ATOM   2736  OD1 ASN   180      31.868  49.583  55.356  1.00  0.00           O  
ATOM   2737  ND2 ASN   180      31.970  50.458  53.485  1.00  0.00           N  
ATOM   2738 HD21 ASN   180      31.574  51.243  53.860  1.00  0.00           H  
ATOM   2739 HD22 ASN   180      32.273  50.401  52.569  1.00  0.00           H  
ATOM   2740  C   ASN   180      34.812  47.025  53.015  1.00  0.00           C  
ATOM   2741  O   ASN   180      34.693  46.974  51.805  1.00  0.00           O  
ATOM   2742  N   PHE   181      35.380  46.045  53.698  1.00  0.00           N  
ATOM   2743  H   PHE   181      35.426  46.117  54.679  1.00  0.00           H  
ATOM   2744  CA  PHE   181      35.899  44.842  53.078  1.00  0.00           C  
ATOM   2745  HA  PHE   181      36.530  45.133  52.254  1.00  0.00           H  
ATOM   2746  CB  PHE   181      36.755  44.051  54.053  1.00  0.00           C  
ATOM   2747  HB2 PHE   181      36.569  44.360  54.998  1.00  0.00           H  
ATOM   2748  HB3 PHE   181      36.492  43.073  54.013  1.00  0.00           H  
ATOM   2749  CG  PHE   181      38.204  44.105  53.832  1.00  0.00           C  
ATOM   2750  CD1 PHE   181      38.773  43.342  52.911  1.00  0.00           C  
ATOM   2751  HD1 PHE   181      38.182  42.709  52.378  1.00  0.00           H  
ATOM   2752  CE1 PHE   181      40.109  43.408  52.678  1.00  0.00           C  
ATOM   2753  HE1 PHE   181      40.537  42.826  51.972  1.00  0.00           H  
ATOM   2754  CZ  PHE   181      40.883  44.235  53.366  1.00  0.00           C  
ATOM   2755  HZ  PHE   181      41.903  44.289  53.189  1.00  0.00           H  
ATOM   2756  CE2 PHE   181      40.321  44.994  54.287  1.00  0.00           C  
ATOM   2757  HE2 PHE   181      40.910  45.632  54.809  1.00  0.00           H  
ATOM   2758  CD2 PHE   181      38.986  44.929  54.521  1.00  0.00           C  
ATOM   2759  HD2 PHE   181      38.561  45.516  55.225  1.00  0.00           H  
ATOM   2760  C   PHE   181      34.795  43.983  52.503  1.00  0.00           C  
ATOM   2761  O   PHE   181      33.806  43.725  53.152  1.00  0.00           O  
ATOM   2762  N   TYR   182      34.987  43.506  51.294  1.00  0.00           N  
ATOM   2763  H   TYR   182      35.820  43.751  50.825  1.00  0.00           H  
ATOM   2764  CA  TYR   182      34.203  42.434  50.729  1.00  0.00           C  
ATOM   2765  HA  TYR   182      33.172  42.578  50.975  1.00  0.00           H  
ATOM   2766  CB  TYR   182      34.328  42.447  49.211  1.00  0.00           C  
ATOM   2767  HB2 TYR   182      35.360  42.394  48.944  1.00  0.00           H  
ATOM   2768  HB3 TYR   182      33.864  41.565  48.831  1.00  0.00           H  
ATOM   2769  CG  TYR   182      33.696  43.620  48.508  1.00  0.00           C  
ATOM   2770  CD1 TYR   182      32.320  43.665  48.350  1.00  0.00           C  
ATOM   2771  HD1 TYR   182      31.719  42.890  48.757  1.00  0.00           H  
ATOM   2772  CE1 TYR   182      31.726  44.707  47.635  1.00  0.00           C  
ATOM   2773  HE1 TYR   182      30.677  44.732  47.500  1.00  0.00           H  
ATOM   2774  CZ  TYR   182      32.507  45.706  47.062  1.00  0.00           C  
ATOM   2775  OH  TYR   182      31.932  46.686  46.343  1.00  0.00           O  
ATOM   2776  HH  TYR   182      32.558  47.188  45.868  1.00  0.00           H  
ATOM   2777  CE2 TYR   182      33.883  45.673  47.236  1.00  0.00           C  
ATOM   2778  HE2 TYR   182      34.481  46.435  46.798  1.00  0.00           H  
ATOM   2779  CD2 TYR   182      34.476  44.636  47.963  1.00  0.00           C  
ATOM   2780  HD2 TYR   182      35.528  44.605  48.075  1.00  0.00           H  
ATOM   2781  C   TYR   182      34.659  41.114  51.327  1.00  0.00           C  
ATOM   2782  O   TYR   182      35.687  40.788  51.236  1.00  0.00           O  
ATOM   2783  N   GLY   183      33.900  40.362  51.940  1.00  0.00           N  
ATOM   2784  H   GLY   183      33.079  40.698  51.991  1.00  0.00           H  
ATOM   2785  CA  GLY   183      34.210  39.124  52.636  1.00  0.00           C  
ATOM   2786  HA2 GLY   183      33.325  38.546  52.704  1.00  0.00           H  
ATOM   2787  HA3 GLY   183      34.913  38.574  52.066  1.00  0.00           H  
ATOM   2788  C   GLY   183      34.765  39.288  54.038  1.00  0.00           C  
ATOM   2789  O   GLY   183      34.881  40.384  54.523  1.00  0.00           O  
ATOM   2790  N   PRO   184      35.107  38.204  54.720  1.00  0.00           N  
ATOM   2791  CD  PRO   184      35.013  36.873  54.232  1.00  0.00           C  
ATOM   2792  HD2 PRO   184      35.654  36.715  53.443  1.00  0.00           H  
ATOM   2793  HD3 PRO   184      34.046  36.649  53.928  1.00  0.00           H  
ATOM   2794  CG  PRO   184      35.383  36.009  55.353  1.00  0.00           C  
ATOM   2795  HG2 PRO   184      36.279  35.732  55.264  1.00  0.00           H  
ATOM   2796  HG3 PRO   184      34.810  35.260  55.396  1.00  0.00           H  
ATOM   2797  CB  PRO   184      35.289  36.759  56.544  1.00  0.00           C  
ATOM   2798  HB2 PRO   184      35.955  36.433  57.212  1.00  0.00           H  
ATOM   2799  HB3 PRO   184      34.386  36.629  56.913  1.00  0.00           H  
ATOM   2800  CA  PRO   184      35.490  38.185  56.120  1.00  0.00           C  
ATOM   2801  HA  PRO   184      34.824  38.800  56.668  1.00  0.00           H  
ATOM   2802  C   PRO   184      36.897  38.668  56.422  1.00  0.00           C  
ATOM   2803  O   PRO   184      37.373  38.474  57.472  1.00  0.00           O  
ATOM   2804  N   PHE   185      37.593  39.253  55.512  1.00  0.00           N  
ATOM   2805  H   PHE   185      37.137  39.424  54.696  1.00  0.00           H  
ATOM   2806  CA  PHE   185      39.006  39.579  55.587  1.00  0.00           C  
ATOM   2807  HA  PHE   185      39.505  38.752  56.054  1.00  0.00           H  
ATOM   2808  CB  PHE   185      39.561  39.703  54.180  1.00  0.00           C  
ATOM   2809  HB2 PHE   185      39.256  40.635  53.782  1.00  0.00           H  
ATOM   2810  HB3 PHE   185      40.618  39.714  54.229  1.00  0.00           H  
ATOM   2811  CG  PHE   185      39.142  38.620  53.238  1.00  0.00           C  
ATOM   2812  CD1 PHE   185      39.483  37.319  53.479  1.00  0.00           C  
ATOM   2813  HD1 PHE   185      40.073  37.087  54.311  1.00  0.00           H  
ATOM   2814  CE1 PHE   185      39.037  36.317  52.645  1.00  0.00           C  
ATOM   2815  HE1 PHE   185      39.291  35.326  52.842  1.00  0.00           H  
ATOM   2816  CZ  PHE   185      38.260  36.611  51.559  1.00  0.00           C  
ATOM   2817  HZ  PHE   185      37.920  35.846  50.918  1.00  0.00           H  
ATOM   2818  CE2 PHE   185      37.924  37.907  51.309  1.00  0.00           C  
ATOM   2819  HE2 PHE   185      37.329  38.134  50.477  1.00  0.00           H  
ATOM   2820  CD2 PHE   185      38.361  38.907  52.149  1.00  0.00           C  
ATOM   2821  HD2 PHE   185      38.090  39.897  51.958  1.00  0.00           H  
ATOM   2822  C   PHE   185      39.311  40.817  56.430  1.00  0.00           C  
ATOM   2823  O   PHE   185      38.492  41.675  56.609  1.00  0.00           O  
ATOM   2824  N   VAL   186      40.505  40.905  56.943  1.00  0.00           N  
ATOM   2825  H   VAL   186      41.115  40.167  56.743  1.00  0.00           H  
ATOM   2826  CA  VAL   186      41.021  41.986  57.786  1.00  0.00           C  
ATOM   2827  HA  VAL   186      40.327  42.802  57.762  1.00  0.00           H  
ATOM   2828  CB  VAL   186      41.157  41.547  59.240  1.00  0.00           C  
ATOM   2829  HB  VAL   186      41.565  41.774  59.567  1.00  0.00           H  
ATOM   2830  CG1 VAL   186      40.580  41.628  59.946  1.00  0.00           C  
ATOM   2831 HG11 VAL   186      40.436  41.614  60.147  1.00  0.00           H  
ATOM   2832 HG12 VAL   186      40.479  41.653  60.102  1.00  0.00           H  
ATOM   2833 HG13 VAL   186      40.407  41.679  60.119  1.00  0.00           H  
ATOM   2834  CG2 VAL   186      41.317  40.742  59.650  1.00  0.00           C  
ATOM   2835 HG21 VAL   186      41.416  40.565  59.785  1.00  0.00           H  
ATOM   2836 HG22 VAL   186      41.300  40.538  59.792  1.00  0.00           H  
ATOM   2837 HG23 VAL   186      41.353  40.528  59.689  1.00  0.00           H  
ATOM   2838  C   VAL   186      42.341  42.518  57.254  1.00  0.00           C  
ATOM   2839  O   VAL   186      43.150  41.771  56.746  1.00  0.00           O  
ATOM   2840  N   ASP   187      42.580  43.807  57.380  1.00  0.00           N  
ATOM   2841  H   ASP   187      41.908  44.363  57.845  1.00  0.00           H  
ATOM   2842  CA  ASP   187      43.753  44.498  56.866  1.00  0.00           C  
ATOM   2843  HA  ASP   187      44.024  44.021  55.941  1.00  0.00           H  
ATOM   2844  CB  ASP   187      43.421  45.943  56.513  1.00  0.00           C  
ATOM   2845  HB2 ASP   187      44.295  46.389  56.109  1.00  0.00           H  
ATOM   2846  HB3 ASP   187      42.699  45.932  55.738  1.00  0.00           H  
ATOM   2847  CG  ASP   187      42.896  46.835  57.610  1.00  0.00           C  
ATOM   2848  OD1 ASP   187      42.323  46.381  58.587  1.00  0.00           O  
ATOM   2849  OD2 ASP   187      43.015  48.034  57.473  1.00  0.00           O  
ATOM   2850  C   ASP   187      44.980  44.375  57.769  1.00  0.00           C  
ATOM   2851  O   ASP   187      45.484  45.313  58.298  1.00  0.00           O  
ATOM   2852  N   ARG   188      45.463  43.193  57.942  1.00  0.00           N  
ATOM   2853  H   ARG   188      44.977  42.481  57.489  1.00  0.00           H  
ATOM   2854  CA  ARG   188      46.697  42.841  58.638  1.00  0.00           C  
ATOM   2855  HA  ARG   188      47.419  43.606  58.462  1.00  0.00           H  
ATOM   2856  CB  ARG   188      46.470  42.775  60.134  1.00  0.00           C  
ATOM   2857  HB2 ARG   188      47.370  42.594  60.616  1.00  0.00           H  
ATOM   2858  HB3 ARG   188      46.144  43.695  60.455  1.00  0.00           H  
ATOM   2859  CG  ARG   188      45.509  41.765  60.588  1.00  0.00           C  
ATOM   2860  HG2 ARG   188      44.640  41.888  60.107  1.00  0.00           H  
ATOM   2861  HG3 ARG   188      45.857  40.870  60.360  1.00  0.00           H  
ATOM   2862  CD  ARG   188      45.250  41.802  62.022  1.00  0.00           C  
ATOM   2863  HD2 ARG   188      45.489  41.660  62.426  1.00  0.00           H  
ATOM   2864  HD3 ARG   188      45.214  42.146  62.262  1.00  0.00           H  
ATOM   2865  NE  ARG   188      44.744  41.565  62.558  1.00  0.00           N  
ATOM   2866  HE  ARG   188      44.790  41.433  62.457  1.00  0.00           H  
ATOM   2867  CZ  ARG   188      44.248  41.521  63.183  1.00  0.00           C  
ATOM   2868  NH1 ARG   188      44.112  41.672  63.414  1.00  0.00           N  
ATOM   2869 HH11 ARG   188      44.366  41.826  63.124  1.00  0.00           H  
ATOM   2870 HH12 ARG   188      43.731  41.631  63.904  1.00  0.00           H  
ATOM   2871  NH2 ARG   188      43.873  41.319  63.594  1.00  0.00           N  
ATOM   2872 HH21 ARG   188      43.955  41.198  63.438  1.00  0.00           H  
ATOM   2873 HH22 ARG   188      43.508  41.290  64.066  1.00  0.00           H  
ATOM   2874  C   ARG   188      47.279  41.558  58.097  1.00  0.00           C  
ATOM   2875  O   ARG   188      46.575  40.770  57.515  1.00  0.00           O  
ATOM   2876  N   GLN   189      48.552  41.326  58.316  1.00  0.00           N  
ATOM   2877  H   GLN   189      49.062  42.009  58.812  1.00  0.00           H  
ATOM   2878  CA  GLN   189      49.218  40.101  57.956  1.00  0.00           C  
ATOM   2879  HA  GLN   189      48.950  39.858  56.957  1.00  0.00           H  
ATOM   2880  CB  GLN   189      50.704  40.305  58.013  1.00  0.00           C  
ATOM   2881  HB2 GLN   189      50.882  40.931  58.066  1.00  0.00           H  
ATOM   2882  HB3 GLN   189      51.076  40.051  58.534  1.00  0.00           H  
ATOM   2883  CG  GLN   189      51.484  40.030  57.331  1.00  0.00           C  
ATOM   2884  HG2 GLN   189      51.728  40.162  57.278  1.00  0.00           H  
ATOM   2885  HG3 GLN   189      51.528  39.850  57.532  1.00  0.00           H  
ATOM   2886  CD  GLN   189      51.930  39.832  56.460  1.00  0.00           C  
ATOM   2887  OE1 GLN   189      51.680  39.755  56.236  1.00  0.00           O  
ATOM   2888  NE2 GLN   189      52.601  39.746  55.932  1.00  0.00           N  
ATOM   2889 HE21 GLN   189      52.884  39.628  55.364  1.00  0.00           H  
ATOM   2890 HE22 GLN   189      52.828  39.797  56.092  1.00  0.00           H  
ATOM   2891  C   GLN   189      48.778  38.962  58.825  1.00  0.00           C  
ATOM   2892  O   GLN   189      49.101  38.880  59.798  1.00  0.00           O  
ATOM   2893  N   THR   190      48.024  38.088  58.481  1.00  0.00           N  
ATOM   2894  H   THR   190      47.790  38.214  57.682  1.00  0.00           H  
ATOM   2895  CA  THR   190      47.490  36.942  59.173  1.00  0.00           C  
ATOM   2896  HA  THR   190      48.218  36.591  59.794  1.00  0.00           H  
ATOM   2897  CB  THR   190      46.363  37.317  59.992  1.00  0.00           C  
ATOM   2898  HB  THR   190      46.597  38.010  60.532  1.00  0.00           H  
ATOM   2899  CG2 THR   190      45.328  37.697  59.383  1.00  0.00           C  
ATOM   2900 HG21 THR   190      45.083  37.794  59.219  1.00  0.00           H  
ATOM   2901 HG22 THR   190      45.073  37.790  59.237  1.00  0.00           H  
ATOM   2902 HG23 THR   190      45.066  37.802  59.257  1.00  0.00           H  
ATOM   2903  OG1 THR   190      45.934  36.433  60.724  1.00  0.00           O  
ATOM   2904  HG1 THR   190      46.220  36.437  61.256  1.00  0.00           H  
ATOM   2905  C   THR   190      47.115  35.827  58.283  1.00  0.00           C  
ATOM   2906  O   THR   190      46.875  36.028  57.196  1.00  0.00           O  
ATOM   2907  N   ALA   191      47.046  34.649  58.729  1.00  0.00           N  
ATOM   2908  H   ALA   191      47.244  34.552  59.625  1.00  0.00           H  
ATOM   2909  CA  ALA   191      46.673  33.507  58.000  1.00  0.00           C  
ATOM   2910  HA  ALA   191      47.158  33.543  57.133  1.00  0.00           H  
ATOM   2911  CB  ALA   191      47.129  32.393  58.714  1.00  0.00           C  
ATOM   2912  HB1 ALA   191      47.267  32.135  58.893  1.00  0.00           H  
ATOM   2913  HB2 ALA   191      47.214  32.119  58.898  1.00  0.00           H  
ATOM   2914  HB3 ALA   191      47.243  32.111  58.858  1.00  0.00           H  
ATOM   2915  C   ALA   191      45.260  33.364  57.658  1.00  0.00           C  
ATOM   2916  O   ALA   191      44.775  32.757  57.903  1.00  0.00           O  
ATOM   2917  N   GLN   192      44.592  33.913  57.094  1.00  0.00           N  
ATOM   2918  H   GLN   192      45.051  34.393  56.915  1.00  0.00           H  
ATOM   2919  CA  GLN   192      43.253  33.869  56.682  1.00  0.00           C  
ATOM   2920  HA  GLN   192      42.835  33.447  57.296  1.00  0.00           H  
ATOM   2921  CB  GLN   192      42.714  34.996  56.592  1.00  0.00           C  
ATOM   2922  HB2 GLN   192      42.575  35.021  56.406  1.00  0.00           H  
ATOM   2923  HB3 GLN   192      42.353  35.258  56.716  1.00  0.00           H  
ATOM   2924  CG  GLN   192      42.820  35.746  56.585  1.00  0.00           C  
ATOM   2925  HG2 GLN   192      43.369  35.712  56.763  1.00  0.00           H  
ATOM   2926  HG3 GLN   192      42.779  35.757  56.005  1.00  0.00           H  
ATOM   2927  CD  GLN   192      42.256  36.556  57.101  1.00  0.00           C  
ATOM   2928  OE1 GLN   192      41.532  36.625  57.409  1.00  0.00           O  
ATOM   2929  NE2 GLN   192      42.562  37.204  57.211  1.00  0.00           N  
ATOM   2930 HE21 GLN   192      42.213  37.739  57.560  1.00  0.00           H  
ATOM   2931 HE22 GLN   192      43.160  37.156  56.982  1.00  0.00           H  
ATOM   2932  C   GLN   192      42.919  33.250  55.554  1.00  0.00           C  
ATOM   2933  O   GLN   192      43.557  33.290  54.864  1.00  0.00           O  
ATOM   2934  N   ALA   193      41.902  32.694  55.360  1.00  0.00           N  
ATOM   2935  H   ALA   193      41.425  32.702  55.960  1.00  0.00           H  
ATOM   2936  CA  ALA   193      41.424  32.045  54.338  1.00  0.00           C  
ATOM   2937  HA  ALA   193      41.987  32.192  53.835  1.00  0.00           H  
ATOM   2938  CB  ALA   193      41.409  30.973  54.549  1.00  0.00           C  
ATOM   2939  HB1 ALA   193      41.386  30.693  54.611  1.00  0.00           H  
ATOM   2940  HB2 ALA   193      41.430  30.725  54.584  1.00  0.00           H  
ATOM   2941  HB3 ALA   193      41.403  30.719  54.601  1.00  0.00           H  
ATOM   2942  C   ALA   193      40.212  32.217  53.738  1.00  0.00           C  
ATOM   2943  O   ALA   193      39.517  32.564  54.264  1.00  0.00           O  
ATOM   2944  N   ALA   194      39.949  31.968  52.636  1.00  0.00           N  
ATOM   2945  H   ALA   194      40.545  31.661  52.258  1.00  0.00           H  
ATOM   2946  CA  ALA   194      38.817  32.015  51.950  1.00  0.00           C  
ATOM   2947  HA  ALA   194      38.439  32.816  52.236  1.00  0.00           H  
ATOM   2948  CB  ALA   194      39.094  32.143  50.701  1.00  0.00           C  
ATOM   2949  HB1 ALA   194      39.154  32.174  50.399  1.00  0.00           H  
ATOM   2950  HB2 ALA   194      39.155  32.180  50.395  1.00  0.00           H  
ATOM   2951  HB3 ALA   194      39.169  32.173  50.399  1.00  0.00           H  
ATOM   2952  C   ALA   194      37.869  30.908  52.068  1.00  0.00           C  
ATOM   2953  O   ALA   194      38.183  29.938  52.300  1.00  0.00           O  
ATOM   2954  N   GLY   195      36.702  31.048  51.873  1.00  0.00           N  
ATOM   2955  H   GLY   195      36.513  31.867  51.723  1.00  0.00           H  
ATOM   2956  CA  GLY   195      35.681  30.077  51.788  1.00  0.00           C  
ATOM   2957  HA2 GLY   195      35.789  29.416  52.563  1.00  0.00           H  
ATOM   2958  HA3 GLY   195      34.777  30.547  51.904  1.00  0.00           H  
ATOM   2959  C   GLY   195      35.643  29.300  50.513  1.00  0.00           C  
ATOM   2960  O   GLY   195      36.365  29.543  49.623  1.00  0.00           O  
ATOM   2961  N   THR   196      34.790  28.363  50.416  1.00  0.00           N  
ATOM   2962  H   THR   196      34.222  28.231  51.169  1.00  0.00           H  
ATOM   2963  CA  THR   196      34.645  27.486  49.285  1.00  0.00           C  
ATOM   2964  HA  THR   196      35.575  27.036  49.114  1.00  0.00           H  
ATOM   2965  CB  THR   196      33.667  26.410  49.570  1.00  0.00           C  
ATOM   2966  HB  THR   196      32.897  26.673  49.612  1.00  0.00           H  
ATOM   2967  CG2 THR   196      33.580  25.479  48.835  1.00  0.00           C  
ATOM   2968 HG21 THR   196      33.547  25.242  48.658  1.00  0.00           H  
ATOM   2969 HG22 THR   196      33.547  25.266  48.655  1.00  0.00           H  
ATOM   2970 HG23 THR   196      33.562  25.242  48.659  1.00  0.00           H  
ATOM   2971  OG1 THR   196      33.797  25.871  50.514  1.00  0.00           O  
ATOM   2972  HG1 THR   196      33.678  26.021  50.852  1.00  0.00           H  
ATOM   2973  C   THR   196      34.250  28.205  48.041  1.00  0.00           C  
ATOM   2974  O   THR   196      33.305  28.924  48.026  1.00  0.00           O  
ATOM   2975  N   ASP   197      34.968  28.015  46.988  1.00  0.00           N  
ATOM   2976  H   ASP   197      35.718  27.411  47.063  1.00  0.00           H  
ATOM   2977  CA  ASP   197      34.743  28.639  45.725  1.00  0.00           C  
ATOM   2978  HA  ASP   197      34.440  29.632  45.911  1.00  0.00           H  
ATOM   2979  CB  ASP   197      36.035  28.695  44.985  1.00  0.00           C  
ATOM   2980  HB2 ASP   197      36.760  29.072  45.617  1.00  0.00           H  
ATOM   2981  HB3 ASP   197      36.327  27.744  44.710  1.00  0.00           H  
ATOM   2982  CG  ASP   197      36.006  29.528  43.789  1.00  0.00           C  
ATOM   2983  OD1 ASP   197      35.847  30.035  43.376  1.00  0.00           O  
ATOM   2984  OD2 ASP   197      36.159  29.684  43.247  1.00  0.00           O  
ATOM   2985  C   ASP   197      33.655  27.970  44.920  1.00  0.00           C  
ATOM   2986  O   ASP   197      33.705  26.993  44.629  1.00  0.00           O  
ATOM   2987  N   THR   198      32.665  28.487  44.556  1.00  0.00           N  
ATOM   2988  H   THR   198      32.711  29.263  44.806  1.00  0.00           H  
ATOM   2989  CA  THR   198      31.551  28.044  43.738  1.00  0.00           C  
ATOM   2990  HA  THR   198      31.746  27.052  43.405  1.00  0.00           H  
ATOM   2991  CB  THR   198      30.265  28.023  44.538  1.00  0.00           C  
ATOM   2992  HB  THR   198      29.842  28.367  44.395  1.00  0.00           H  
ATOM   2993  CG2 THR   198      29.649  27.360  44.724  1.00  0.00           C  
ATOM   2994 HG21 THR   198      29.496  27.182  44.763  1.00  0.00           H  
ATOM   2995 HG22 THR   198      29.498  27.210  44.776  1.00  0.00           H  
ATOM   2996 HG23 THR   198      29.484  27.205  44.770  1.00  0.00           H  
ATOM   2997  OG1 THR   198      30.117  28.177  45.351  1.00  0.00           O  
ATOM   2998  HG1 THR   198      29.986  28.109  45.496  1.00  0.00           H  
ATOM   2999  C   THR   198      31.409  28.915  42.507  1.00  0.00           C  
ATOM   3000  O   THR   198      31.734  30.055  42.527  1.00  0.00           O  
ATOM   3001  N   THR   199      30.934  28.397  41.426  1.00  0.00           N  
ATOM   3002  H   THR   199      30.683  27.462  41.472  1.00  0.00           H  
ATOM   3003  CA  THR   199      30.783  29.102  40.148  1.00  0.00           C  
ATOM   3004  HA  THR   199      31.401  29.974  40.161  1.00  0.00           H  
ATOM   3005  CB  THR   199      31.255  28.237  39.001  1.00  0.00           C  
ATOM   3006  HB  THR   199      30.671  27.353  38.964  1.00  0.00           H  
ATOM   3007  CG2 THR   199      31.184  28.919  37.661  1.00  0.00           C  
ATOM   3008 HG21 THR   199      31.167  29.057  37.318  1.00  0.00           H  
ATOM   3009 HG22 THR   199      31.143  29.090  37.338  1.00  0.00           H  
ATOM   3010 HG23 THR   199      31.189  29.091  37.338  1.00  0.00           H  
ATOM   3011  OG1 THR   199      32.574  27.878  39.192  1.00  0.00           O  
ATOM   3012  HG1 THR   199      32.661  27.273  39.590  1.00  0.00           H  
ATOM   3013  C   THR   199      29.359  29.560  39.900  1.00  0.00           C  
ATOM   3014  O   THR   199      28.444  28.792  40.050  1.00  0.00           O  
ATOM   3015  N   ILE   200      29.162  30.800  39.491  1.00  0.00           N  
ATOM   3016  H   ILE   200      29.953  31.366  39.363  1.00  0.00           H  
ATOM   3017  CA  ILE   200      27.877  31.391  39.180  1.00  0.00           C  
ATOM   3018  HA  ILE   200      27.179  31.054  39.917  1.00  0.00           H  
ATOM   3019  CB  ILE   200      27.944  32.912  39.266  1.00  0.00           C  
ATOM   3020  HB  ILE   200      28.683  33.249  38.665  1.00  0.00           H  
ATOM   3021  CG2 ILE   200      26.741  33.588  38.816  1.00  0.00           C  
ATOM   3022 HG21 ILE   200      26.419  33.698  38.681  1.00  0.00           H  
ATOM   3023 HG22 ILE   200      26.440  33.783  38.770  1.00  0.00           H  
ATOM   3024 HG23 ILE   200      26.488  33.801  38.653  1.00  0.00           H  
ATOM   3025  CG1 ILE   200      28.240  33.350  40.604  1.00  0.00           C  
ATOM   3026 HG12 ILE   200      28.019  33.217  41.085  1.00  0.00           H  
ATOM   3027 HG13 ILE   200      28.697  33.232  40.855  1.00  0.00           H  
ATOM   3028  CD1 ILE   200      28.274  34.142  41.004  1.00  0.00           C  
ATOM   3029 HD11 ILE   200      28.290  34.334  41.098  1.00  0.00           H  
ATOM   3030 HD12 ILE   200      28.275  34.342  41.110  1.00  0.00           H  
ATOM   3031 HD13 ILE   200      28.288  34.328  41.113  1.00  0.00           H  
ATOM   3032  C   ILE   200      27.382  30.906  37.833  1.00  0.00           C  
ATOM   3033  O   ILE   200      27.855  31.323  36.805  1.00  0.00           O  
ATOM   3034  N   THR   201      26.408  30.027  37.831  1.00  0.00           N  
ATOM   3035  H   THR   201      26.081  29.723  38.696  1.00  0.00           H  
ATOM   3036  CA  THR   201      25.877  29.361  36.650  1.00  0.00           C  
ATOM   3037  HA  THR   201      26.680  28.842  36.168  1.00  0.00           H  
ATOM   3038  CB  THR   201      24.847  28.322  37.060  1.00  0.00           C  
ATOM   3039  HB  THR   201      24.050  28.794  37.564  1.00  0.00           H  
ATOM   3040  CG2 THR   201      24.297  27.535  35.933  1.00  0.00           C  
ATOM   3041 HG21 THR   201      24.150  27.356  35.665  1.00  0.00           H  
ATOM   3042 HG22 THR   201      24.169  27.344  35.660  1.00  0.00           H  
ATOM   3043 HG23 THR   201      24.151  27.332  35.672  1.00  0.00           H  
ATOM   3044  OG1 THR   201      25.418  27.405  37.909  1.00  0.00           O  
ATOM   3045  HG1 THR   201      24.916  27.294  38.619  1.00  0.00           H  
ATOM   3046  C   THR   201      25.283  30.319  35.628  1.00  0.00           C  
ATOM   3047  O   THR   201      25.483  30.131  34.444  1.00  0.00           O  
ATOM   3048  N   VAL   202      24.600  31.375  36.050  1.00  0.00           N  
ATOM   3049  H   VAL   202      24.454  31.467  37.026  1.00  0.00           H  
ATOM   3050  CA  VAL   202      24.014  32.378  35.149  1.00  0.00           C  
ATOM   3051  HA  VAL   202      23.359  31.866  34.475  1.00  0.00           H  
ATOM   3052  CB  VAL   202      23.173  33.379  35.923  1.00  0.00           C  
ATOM   3053  HB  VAL   202      23.286  33.373  36.552  1.00  0.00           H  
ATOM   3054  CG1 VAL   202      23.110  34.407  35.830  1.00  0.00           C  
ATOM   3055 HG11 VAL   202      23.087  34.645  35.805  1.00  0.00           H  
ATOM   3056 HG12 VAL   202      23.088  34.678  35.831  1.00  0.00           H  
ATOM   3057 HG13 VAL   202      23.104  34.659  35.803  1.00  0.00           H  
ATOM   3058  CG2 VAL   202      22.155  33.378  35.987  1.00  0.00           C  
ATOM   3059 HG21 VAL   202      21.897  33.417  36.008  1.00  0.00           H  
ATOM   3060 HG22 VAL   202      21.925  33.354  35.972  1.00  0.00           H  
ATOM   3061 HG23 VAL   202      21.894  33.369  36.041  1.00  0.00           H  
ATOM   3062  C   VAL   202      25.053  33.069  34.278  1.00  0.00           C  
ATOM   3063  O   VAL   202      24.798  33.314  33.116  1.00  0.00           O  
ATOM   3064  N   ASN   203      26.244  33.313  34.796  1.00  0.00           N  
ATOM   3065  H   ASN   203      26.405  33.057  35.736  1.00  0.00           H  
ATOM   3066  CA  ASN   203      27.347  33.898  34.047  1.00  0.00           C  
ATOM   3067  HA  ASN   203      26.970  34.730  33.469  1.00  0.00           H  
ATOM   3068  CB  ASN   203      28.408  34.428  35.011  1.00  0.00           C  
ATOM   3069  HB2 ASN   203      28.685  33.668  35.715  1.00  0.00           H  
ATOM   3070  HB3 ASN   203      29.278  34.669  34.432  1.00  0.00           H  
ATOM   3071  CG  ASN   203      28.025  35.669  35.773  1.00  0.00           C  
ATOM   3072  OD1 ASN   203      26.913  35.973  36.030  1.00  0.00           O  
ATOM   3073  ND2 ASN   203      28.948  36.420  36.182  1.00  0.00           N  
ATOM   3074 HD21 ASN   203      28.716  37.236  36.690  1.00  0.00           H  
ATOM   3075 HD22 ASN   203      29.858  36.178  35.967  1.00  0.00           H  
ATOM   3076  C   ASN   203      27.954  32.912  33.045  1.00  0.00           C  
ATOM   3077  O   ASN   203      28.295  33.300  31.949  1.00  0.00           O  
ATOM   3078  N   VAL   204      28.043  31.632  33.379  1.00  0.00           N  
ATOM   3079  H   VAL   204      27.759  31.370  34.288  1.00  0.00           H  
ATOM   3080  CA  VAL   204      28.503  30.596  32.450  1.00  0.00           C  
ATOM   3081  HA  VAL   204      29.421  30.933  32.001  1.00  0.00           H  
ATOM   3082  CB  VAL   204      28.793  29.271  33.165  1.00  0.00           C  
ATOM   3083  HB  VAL   204      27.980  28.935  33.587  1.00  0.00           H  
ATOM   3084  CG1 VAL   204      29.260  28.249  32.328  1.00  0.00           C  
ATOM   3085 HG11 VAL   204      29.399  27.978  32.138  1.00  0.00           H  
ATOM   3086 HG12 VAL   204      29.357  28.002  32.140  1.00  0.00           H  
ATOM   3087 HG13 VAL   204      29.365  28.013  32.099  1.00  0.00           H  
ATOM   3088  CG2 VAL   204      29.753  29.359  34.179  1.00  0.00           C  
ATOM   3089 HG21 VAL   204      29.987  29.390  34.438  1.00  0.00           H  
ATOM   3090 HG22 VAL   204      29.957  29.365  34.434  1.00  0.00           H  
ATOM   3091 HG23 VAL   204      30.013  29.376  34.416  1.00  0.00           H  
ATOM   3092  C   VAL   204      27.512  30.395  31.314  1.00  0.00           C  
ATOM   3093  O   VAL   204      27.907  30.283  30.170  1.00  0.00           O  
ATOM   3094  N   LEU   205      26.216  30.418  31.591  1.00  0.00           N  
ATOM   3095  H   LEU   205      25.945  30.496  32.544  1.00  0.00           H  
ATOM   3096  CA  LEU   205      25.181  30.371  30.564  1.00  0.00           C  
ATOM   3097  HA  LEU   205      25.367  29.522  29.930  1.00  0.00           H  
ATOM   3098  CB  LEU   205      23.810  30.204  31.216  1.00  0.00           C  
ATOM   3099  HB2 LEU   205      23.695  30.972  31.953  1.00  0.00           H  
ATOM   3100  HB3 LEU   205      23.055  30.362  30.470  1.00  0.00           H  
ATOM   3101  CG  LEU   205      23.570  28.844  31.873  1.00  0.00           C  
ATOM   3102  HG  LEU   205      24.400  28.587  32.483  1.00  0.00           H  
ATOM   3103  CD1 LEU   205      22.354  28.879  32.742  1.00  0.00           C  
ATOM   3104 HD11 LEU   205      22.164  28.961  33.070  1.00  0.00           H  
ATOM   3105 HD12 LEU   205      21.978  28.976  32.843  1.00  0.00           H  
ATOM   3106 HD13 LEU   205      22.044  28.712  32.960  1.00  0.00           H  
ATOM   3107  CD2 LEU   205      23.362  27.752  30.873  1.00  0.00           C  
ATOM   3108 HD21 LEU   205      23.299  27.453  30.667  1.00  0.00           H  
ATOM   3109 HD22 LEU   205      23.282  27.510  30.620  1.00  0.00           H  
ATOM   3110 HD23 LEU   205      23.355  27.481  30.621  1.00  0.00           H  
ATOM   3111  C   LEU   205      25.224  31.598  29.646  1.00  0.00           C  
ATOM   3112  O   LEU   205      25.092  31.451  28.447  1.00  0.00           O  
ATOM   3113  N   ALA   206      25.473  32.789  30.172  1.00  0.00           N  
ATOM   3114  H   ALA   206      25.549  32.860  31.160  1.00  0.00           H  
ATOM   3115  CA  ALA   206      25.683  33.992  29.373  1.00  0.00           C  
ATOM   3116  HA  ALA   206      24.836  34.124  28.724  1.00  0.00           H  
ATOM   3117  CB  ALA   206      25.749  35.187  30.300  1.00  0.00           C  
ATOM   3118  HB1 ALA   206      25.758  35.475  30.530  1.00  0.00           H  
ATOM   3119  HB2 ALA   206      25.776  35.478  30.523  1.00  0.00           H  
ATOM   3120  HB3 ALA   206      25.759  35.480  30.511  1.00  0.00           H  
ATOM   3121  C   ALA   206      26.921  33.902  28.482  1.00  0.00           C  
ATOM   3122  O   ALA   206      26.866  34.273  27.321  1.00  0.00           O  
ATOM   3123  N   TRP   207      28.014  33.354  28.987  1.00  0.00           N  
ATOM   3124  H   TRP   207      28.010  33.108  29.951  1.00  0.00           H  
ATOM   3125  CA  TRP   207      29.228  33.097  28.229  1.00  0.00           C  
ATOM   3126  HA  TRP   207      29.523  34.008  27.733  1.00  0.00           H  
ATOM   3127  CB  TRP   207      30.328  32.732  29.216  1.00  0.00           C  
ATOM   3128  HB2 TRP   207      30.457  33.539  29.888  1.00  0.00           H  
ATOM   3129  HB3 TRP   207      30.015  31.899  29.800  1.00  0.00           H  
ATOM   3130  CG  TRP   207      31.641  32.394  28.661  1.00  0.00           C  
ATOM   3131  CD1 TRP   207      32.568  33.249  28.316  1.00  0.00           C  
ATOM   3132  HD1 TRP   207      32.470  34.287  28.393  1.00  0.00           H  
ATOM   3133  NE1 TRP   207      33.657  32.587  27.874  1.00  0.00           N  
ATOM   3134  HE1 TRP   207      34.477  33.026  27.605  1.00  0.00           H  
ATOM   3135  CE2 TRP   207      33.477  31.259  27.898  1.00  0.00           C  
ATOM   3136  CZ2 TRP   207      34.275  30.195  27.571  1.00  0.00           C  
ATOM   3137  HZ2 TRP   207      35.237  30.351  27.203  1.00  0.00           H  
ATOM   3138  CH2 TRP   207      33.797  28.929  27.722  1.00  0.00           C  
ATOM   3139  HH2 TRP   207      34.397  28.103  27.473  1.00  0.00           H  
ATOM   3140  CZ3 TRP   207      32.533  28.745  28.197  1.00  0.00           C  
ATOM   3141  HZ3 TRP   207      32.163  27.777  28.296  1.00  0.00           H  
ATOM   3142  CE3 TRP   207      31.744  29.820  28.537  1.00  0.00           C  
ATOM   3143  HE3 TRP   207      30.783  29.673  28.912  1.00  0.00           H  
ATOM   3144  CD2 TRP   207      32.193  31.104  28.393  1.00  0.00           C  
ATOM   3145  C   TRP   207      29.030  32.060  27.124  1.00  0.00           C  
ATOM   3146  O   TRP   207      29.515  32.250  26.025  1.00  0.00           O  
ATOM   3147  N   LEU   208      28.227  31.025  27.345  1.00  0.00           N  
ATOM   3148  H   LEU   208      27.887  30.886  28.268  1.00  0.00           H  
ATOM   3149  CA  LEU   208      27.818  30.096  26.298  1.00  0.00           C  
ATOM   3150  HA  LEU   208      28.696  29.793  25.758  1.00  0.00           H  
ATOM   3151  CB  LEU   208      27.179  28.850  26.910  1.00  0.00           C  
ATOM   3152  HB2 LEU   208      26.378  29.158  27.548  1.00  0.00           H  
ATOM   3153  HB3 LEU   208      26.755  28.276  26.110  1.00  0.00           H  
ATOM   3154  CG  LEU   208      28.112  27.931  27.696  1.00  0.00           C  
ATOM   3155  HG  LEU   208      28.593  28.478  28.463  1.00  0.00           H  
ATOM   3156  CD1 LEU   208      27.329  26.833  28.340  1.00  0.00           C  
ATOM   3157 HD11 LEU   208      27.133  26.586  28.505  1.00  0.00           H  
ATOM   3158 HD12 LEU   208      27.139  26.562  28.486  1.00  0.00           H  
ATOM   3159 HD13 LEU   208      27.155  26.566  28.511  1.00  0.00           H  
ATOM   3160  CD2 LEU   208      29.167  27.296  26.852  1.00  0.00           C  
ATOM   3161 HD21 LEU   208      29.438  27.150  26.655  1.00  0.00           H  
ATOM   3162 HD22 LEU   208      29.431  27.132  26.656  1.00  0.00           H  
ATOM   3163 HD23 LEU   208      29.424  27.145  26.642  1.00  0.00           H  
ATOM   3164  C   LEU   208      26.897  30.738  25.252  1.00  0.00           C  
ATOM   3165  O   LEU   208      27.035  30.453  24.079  1.00  0.00           O  
ATOM   3166  N   TYR   209      26.009  31.650  25.619  1.00  0.00           N  
ATOM   3167  H   TYR   209      25.879  31.815  26.588  1.00  0.00           H  
ATOM   3168  CA  TYR   209      25.264  32.451  24.646  1.00  0.00           C  
ATOM   3169  HA  TYR   209      24.805  31.782  23.939  1.00  0.00           H  
ATOM   3170  CB  TYR   209      24.156  33.249  25.319  1.00  0.00           C  
ATOM   3171  HB2 TYR   209      24.517  33.644  26.247  1.00  0.00           H  
ATOM   3172  HB3 TYR   209      23.916  34.088  24.691  1.00  0.00           H  
ATOM   3173  CG  TYR   209      22.874  32.498  25.555  1.00  0.00           C  
ATOM   3174  CD1 TYR   209      22.121  32.082  24.469  1.00  0.00           C  
ATOM   3175  HD1 TYR   209      22.461  32.280  23.486  1.00  0.00           H  
ATOM   3176  CE1 TYR   209      20.922  31.409  24.660  1.00  0.00           C  
ATOM   3177  HE1 TYR   209      20.351  31.094  23.828  1.00  0.00           H  
ATOM   3178  CZ  TYR   209      20.464  31.150  25.941  1.00  0.00           C  
ATOM   3179  OH  TYR   209      19.318  30.491  26.121  1.00  0.00           O  
ATOM   3180  HH  TYR   209      18.916  30.251  25.321  1.00  0.00           H  
ATOM   3181  CE2 TYR   209      21.205  31.577  27.032  1.00  0.00           C  
ATOM   3182  HE2 TYR   209      20.844  31.377  28.006  1.00  0.00           H  
ATOM   3183  CD2 TYR   209      22.405  32.254  26.838  1.00  0.00           C  
ATOM   3184  HD2 TYR   209      22.965  32.583  27.673  1.00  0.00           H  
ATOM   3185  C   TYR   209      26.174  33.369  23.826  1.00  0.00           C  
ATOM   3186  O   TYR   209      25.997  33.473  22.627  1.00  0.00           O  
ATOM   3187  N   ALA   210      27.185  33.972  24.427  1.00  0.00           N  
ATOM   3188  H   ALA   210      27.267  33.884  25.412  1.00  0.00           H  
ATOM   3189  CA  ALA   210      28.200  34.728  23.710  1.00  0.00           C  
ATOM   3190  HA  ALA   210      27.712  35.495  23.130  1.00  0.00           H  
ATOM   3191  CB  ALA   210      29.109  35.408  24.713  1.00  0.00           C  
ATOM   3192  HB1 ALA   210      29.339  35.560  24.962  1.00  0.00           H  
ATOM   3193  HB2 ALA   210      29.343  35.586  24.938  1.00  0.00           H  
ATOM   3194  HB3 ALA   210      29.316  35.586  24.961  1.00  0.00           H  
ATOM   3195  C   ALA   210      28.989  33.860  22.733  1.00  0.00           C  
ATOM   3196  O   ALA   210      29.289  34.297  21.638  1.00  0.00           O  
ATOM   3197  N   ALA   211      29.261  32.609  23.082  1.00  0.00           N  
ATOM   3198  H   ALA   211      29.054  32.325  24.010  1.00  0.00           H  
ATOM   3199  CA  ALA   211      29.881  31.644  22.199  1.00  0.00           C  
ATOM   3200  HA  ALA   211      30.784  32.077  21.812  1.00  0.00           H  
ATOM   3201  CB  ALA   211      30.261  30.419  23.009  1.00  0.00           C  
ATOM   3202  HB1 ALA   211      30.373  30.126  23.203  1.00  0.00           H  
ATOM   3203  HB2 ALA   211      30.344  30.122  23.211  1.00  0.00           H  
ATOM   3204  HB3 ALA   211      30.354  30.111  23.185  1.00  0.00           H  
ATOM   3205  C   ALA   211      29.010  31.286  20.997  1.00  0.00           C  
ATOM   3206  O   ALA   211      29.515  31.190  19.902  1.00  0.00           O  
ATOM   3207  N   VAL   212      27.705  31.163  21.162  1.00  0.00           N  
ATOM   3208  H   VAL   212      27.357  31.212  22.085  1.00  0.00           H  
ATOM   3209  CA  VAL   212      26.765  30.983  20.054  1.00  0.00           C  
ATOM   3210  HA  VAL   212      27.103  30.156  19.466  1.00  0.00           H  
ATOM   3211  CB  VAL   212      25.369  30.646  20.556  1.00  0.00           C  
ATOM   3212  HB  VAL   212      25.094  31.332  21.280  1.00  0.00           H  
ATOM   3213  CG1 VAL   212      24.329  30.664  19.508  1.00  0.00           C  
ATOM   3214 HG11 VAL   212      24.026  30.691  19.298  1.00  0.00           H  
ATOM   3215 HG12 VAL   212      24.102  30.714  19.223  1.00  0.00           H  
ATOM   3216 HG13 VAL   212      24.079  30.607  19.249  1.00  0.00           H  
ATOM   3217  CG2 VAL   212      25.314  29.301  21.172  1.00  0.00           C  
ATOM   3218 HG21 VAL   212      25.314  28.962  21.295  1.00  0.00           H  
ATOM   3219 HG22 VAL   212      25.321  28.986  21.357  1.00  0.00           H  
ATOM   3220 HG23 VAL   212      25.262  28.977  21.335  1.00  0.00           H  
ATOM   3221  C   VAL   212      26.753  32.186  19.122  1.00  0.00           C  
ATOM   3222  O   VAL   212      26.768  32.014  17.922  1.00  0.00           O  
ATOM   3223  N   ILE   213      26.803  33.396  19.646  1.00  0.00           N  
ATOM   3224  H   ILE   213      26.770  33.469  20.632  1.00  0.00           H  
ATOM   3225  CA  ILE   213      26.909  34.624  18.855  1.00  0.00           C  
ATOM   3226  HA  ILE   213      26.148  34.605  18.097  1.00  0.00           H  
ATOM   3227  CB  ILE   213      26.647  35.848  19.734  1.00  0.00           C  
ATOM   3228  HB  ILE   213      27.308  35.802  20.568  1.00  0.00           H  
ATOM   3229  CG2 ILE   213      26.908  37.141  18.998  1.00  0.00           C  
ATOM   3230 HG21 ILE   213      26.930  37.488  18.846  1.00  0.00           H  
ATOM   3231 HG22 ILE   213      27.029  37.469  18.844  1.00  0.00           H  
ATOM   3232 HG23 ILE   213      26.969  37.434  18.770  1.00  0.00           H  
ATOM   3233  CG1 ILE   213      25.221  35.852  20.257  1.00  0.00           C  
ATOM   3234 HG12 ILE   213      24.572  36.077  19.505  1.00  0.00           H  
ATOM   3235 HG13 ILE   213      24.968  34.923  20.597  1.00  0.00           H  
ATOM   3236  CD1 ILE   213      24.949  36.755  21.360  1.00  0.00           C  
ATOM   3237 HD11 ILE   213      24.866  36.981  21.625  1.00  0.00           H  
ATOM   3238 HD12 ILE   213      24.875  36.957  21.633  1.00  0.00           H  
ATOM   3239 HD13 ILE   213      24.885  36.970  21.631  1.00  0.00           H  
ATOM   3240  C   ILE   213      28.240  34.694  18.119  1.00  0.00           C  
ATOM   3241  O   ILE   213      28.283  35.114  16.984  1.00  0.00           O  
ATOM   3242  N   ASN   214      29.316  34.220  18.713  1.00  0.00           N  
ATOM   3243  H   ASN   214      29.232  33.938  19.655  1.00  0.00           H  
ATOM   3244  CA  ASN   214      30.613  34.109  18.080  1.00  0.00           C  
ATOM   3245  HA  ASN   214      30.808  35.028  17.566  1.00  0.00           H  
ATOM   3246  CB  ASN   214      31.659  33.931  19.166  1.00  0.00           C  
ATOM   3247  HB2 ASN   214      31.476  34.563  19.970  1.00  0.00           H  
ATOM   3248  HB3 ASN   214      31.633  32.964  19.529  1.00  0.00           H  
ATOM   3249  CG  ASN   214      32.999  34.233  18.705  1.00  0.00           C  
ATOM   3250  OD1 ASN   214      33.340  35.055  18.317  1.00  0.00           O  
ATOM   3251  ND2 ASN   214      33.797  33.593  18.724  1.00  0.00           N  
ATOM   3252 HD21 ASN   214      34.668  33.801  18.420  1.00  0.00           H  
ATOM   3253 HD22 ASN   214      33.533  32.899  19.008  1.00  0.00           H  
ATOM   3254  C   ASN   214      30.704  33.004  17.037  1.00  0.00           C  
ATOM   3255  O   ASN   214      31.545  33.022  16.230  1.00  0.00           O  
ATOM   3256  N   GLY   215      29.850  32.051  17.041  1.00  0.00           N  
ATOM   3257  H   GLY   215      29.194  32.097  17.732  1.00  0.00           H  
ATOM   3258  CA  GLY   215      29.786  30.948  16.107  1.00  0.00           C  
ATOM   3259  HA2 GLY   215      28.786  30.820  15.827  1.00  0.00           H  
ATOM   3260  HA3 GLY   215      30.332  31.186  15.239  1.00  0.00           H  
ATOM   3261  C   GLY   215      30.286  29.614  16.603  1.00  0.00           C  
ATOM   3262  O   GLY   215      30.268  28.672  15.864  1.00  0.00           O  
ATOM   3263  N   ASP   216      30.697  29.494  17.843  1.00  0.00           N  
ATOM   3264  H   ASP   216      30.627  30.286  18.414  1.00  0.00           H  
ATOM   3265  CA  ASP   216      31.166  28.270  18.465  1.00  0.00           C  
ATOM   3266  HA  ASP   216      31.732  27.735  17.737  1.00  0.00           H  
ATOM   3267  CB  ASP   216      32.089  28.578  19.622  1.00  0.00           C  
ATOM   3268  HB2 ASP   216      31.616  29.168  20.285  1.00  0.00           H  
ATOM   3269  HB3 ASP   216      32.329  27.728  20.113  1.00  0.00           H  
ATOM   3270  CG  ASP   216      33.331  29.211  19.286  1.00  0.00           C  
ATOM   3271  OD1 ASP   216      33.841  29.437  19.174  1.00  0.00           O  
ATOM   3272  OD2 ASP   216      33.841  29.465  19.154  1.00  0.00           O  
ATOM   3273  C   ASP   216      30.047  27.351  18.896  1.00  0.00           C  
ATOM   3274  O   ASP   216      29.982  26.966  19.773  1.00  0.00           O  
ATOM   3275  N   ARG   217      29.144  26.999  18.285  1.00  0.00           N  
ATOM   3276  H   ARG   217      29.300  27.316  17.537  1.00  0.00           H  
ATOM   3277  CA  ARG   217      27.912  26.292  18.603  1.00  0.00           C  
ATOM   3278  HA  ARG   217      27.631  26.576  19.577  1.00  0.00           H  
ATOM   3279  CB  ARG   217      26.842  26.771  17.672  1.00  0.00           C  
ATOM   3280  HB2 ARG   217      26.210  26.425  17.788  1.00  0.00           H  
ATOM   3281  HB3 ARG   217      26.659  27.487  17.762  1.00  0.00           H  
ATOM   3282  CG  ARG   217      26.828  26.780  16.486  1.00  0.00           C  
ATOM   3283  HG2 ARG   217      27.386  27.173  16.333  1.00  0.00           H  
ATOM   3284  HG3 ARG   217      27.051  26.099  16.370  1.00  0.00           H  
ATOM   3285  CD  ARG   217      25.759  27.182  15.643  1.00  0.00           C  
ATOM   3286  HD2 ARG   217      25.695  27.420  15.368  1.00  0.00           H  
ATOM   3287  HD3 ARG   217      25.571  27.037  15.393  1.00  0.00           H  
ATOM   3288  NE  ARG   217      25.088  27.432  15.497  1.00  0.00           N  
ATOM   3289  HE  ARG   217      25.275  27.238  15.455  1.00  0.00           H  
ATOM   3290  CZ  ARG   217      24.251  27.886  15.365  1.00  0.00           C  
ATOM   3291  NH1 ARG   217      23.884  28.190  15.356  1.00  0.00           N  
ATOM   3292 HH11 ARG   217      24.219  28.088  15.402  1.00  0.00           H  
ATOM   3293 HH12 ARG   217      23.242  28.529  15.237  1.00  0.00           H  
ATOM   3294  NH2 ARG   217      23.753  28.048  15.242  1.00  0.00           N  
ATOM   3295 HH21 ARG   217      23.999  27.828  15.226  1.00  0.00           H  
ATOM   3296 HH22 ARG   217      23.121  28.392  15.127  1.00  0.00           H  
ATOM   3297  C   ARG   217      27.978  24.774  18.676  1.00  0.00           C  
ATOM   3298  O   ARG   217      26.959  24.146  18.816  1.00  0.00           O  
ATOM   3299  N   TRP   218      29.142  24.166  18.601  1.00  0.00           N  
ATOM   3300  H   TRP   218      29.932  24.733  18.517  1.00  0.00           H  
ATOM   3301  CA  TRP   218      29.327  22.720  18.579  1.00  0.00           C  
ATOM   3302  HA  TRP   218      28.800  22.330  17.732  1.00  0.00           H  
ATOM   3303  CB  TRP   218      30.803  22.411  18.392  1.00  0.00           C  
ATOM   3304  HB2 TRP   218      30.896  21.360  18.221  1.00  0.00           H  
ATOM   3305  HB3 TRP   218      31.147  22.899  17.504  1.00  0.00           H  
ATOM   3306  CG  TRP   218      31.715  22.755  19.510  1.00  0.00           C  
ATOM   3307  CD1 TRP   218      32.464  23.850  19.583  1.00  0.00           C  
ATOM   3308  HD1 TRP   218      32.503  24.607  18.841  1.00  0.00           H  
ATOM   3309  NE1 TRP   218      33.169  23.850  20.747  1.00  0.00           N  
ATOM   3310  HE1 TRP   218      33.811  24.557  20.993  1.00  0.00           H  
ATOM   3311  CE2 TRP   218      32.898  22.757  21.502  1.00  0.00           C  
ATOM   3312  CZ2 TRP   218      33.345  22.325  22.738  1.00  0.00           C  
ATOM   3313  HZ2 TRP   218      34.040  22.901  23.285  1.00  0.00           H  
ATOM   3314  CH2 TRP   218      32.877  21.129  23.247  1.00  0.00           C  
ATOM   3315  HH2 TRP   218      33.204  20.784  24.194  1.00  0.00           H  
ATOM   3316  CZ3 TRP   218      31.988  20.375  22.509  1.00  0.00           C  
ATOM   3317  HZ3 TRP   218      31.636  19.458  22.899  1.00  0.00           H  
ATOM   3318  CE3 TRP   218      31.560  20.809  21.261  1.00  0.00           C  
ATOM   3319  HE3 TRP   218      30.889  20.213  20.704  1.00  0.00           H  
ATOM   3320  CD2 TRP   218      31.987  22.022  20.729  1.00  0.00           C  
ATOM   3321  C   TRP   218      28.787  22.000  19.809  1.00  0.00           C  
ATOM   3322  O   TRP   218      28.372  20.870  19.726  1.00  0.00           O  
ATOM   3323  N   PHE   219      28.773  22.654  20.948  1.00  0.00           N  
ATOM   3324  H   PHE   219      29.138  23.567  20.933  1.00  0.00           H  
ATOM   3325  CA  PHE   219      28.409  22.098  22.240  1.00  0.00           C  
ATOM   3326  HA  PHE   219      28.833  21.117  22.324  1.00  0.00           H  
ATOM   3327  CB  PHE   219      29.038  22.959  23.318  1.00  0.00           C  
ATOM   3328  HB2 PHE   219      28.828  22.526  24.266  1.00  0.00           H  
ATOM   3329  HB3 PHE   219      30.092  22.939  23.205  1.00  0.00           H  
ATOM   3330  CG  PHE   219      28.590  24.376  23.324  1.00  0.00           C  
ATOM   3331  CD1 PHE   219      27.452  24.733  23.976  1.00  0.00           C  
ATOM   3332  HD1 PHE   219      26.914  24.013  24.506  1.00  0.00           H  
ATOM   3333  CE1 PHE   219      27.008  26.030  23.934  1.00  0.00           C  
ATOM   3334  HE1 PHE   219      26.135  26.299  24.429  1.00  0.00           H  
ATOM   3335  CZ  PHE   219      27.710  26.977  23.255  1.00  0.00           C  
ATOM   3336  HZ  PHE   219      27.377  27.971  23.232  1.00  0.00           H  
ATOM   3337  CE2 PHE   219      28.858  26.631  22.619  1.00  0.00           C  
ATOM   3338  HE2 PHE   219      29.401  27.360  22.106  1.00  0.00           H  
ATOM   3339  CD2 PHE   219      29.297  25.333  22.649  1.00  0.00           C  
ATOM   3340  HD2 PHE   219      30.178  25.076  22.156  1.00  0.00           H  
ATOM   3341  C   PHE   219      26.913  21.938  22.473  1.00  0.00           C  
ATOM   3342  O   PHE   219      26.532  21.370  23.474  1.00  0.00           O  
ATOM   3343  N   LEU   220      26.058  22.443  21.598  1.00  0.00           N  
ATOM   3344  H   LEU   220      26.419  22.876  20.789  1.00  0.00           H  
ATOM   3345  CA  LEU   220      24.620  22.410  21.783  1.00  0.00           C  
ATOM   3346  HA  LEU   220      24.409  22.815  22.752  1.00  0.00           H  
ATOM   3347  CB  LEU   220      23.928  23.291  20.747  1.00  0.00           C  
ATOM   3348  HB2 LEU   220      24.231  22.997  19.800  1.00  0.00           H  
ATOM   3349  HB3 LEU   220      22.907  23.126  20.800  1.00  0.00           H  
ATOM   3350  CG  LEU   220      24.153  24.752  20.864  1.00  0.00           C  
ATOM   3351  HG  LEU   220      25.151  24.906  20.851  1.00  0.00           H  
ATOM   3352  CD1 LEU   220      23.553  25.479  19.766  1.00  0.00           C  
ATOM   3353 HD11 LEU   220      23.395  25.637  19.486  1.00  0.00           H  
ATOM   3354 HD12 LEU   220      23.397  25.674  19.515  1.00  0.00           H  
ATOM   3355 HD13 LEU   220      23.439  25.649  19.488  1.00  0.00           H  
ATOM   3356  CD2 LEU   220      23.602  25.342  22.049  1.00  0.00           C  
ATOM   3357 HD21 LEU   220      23.449  25.502  22.322  1.00  0.00           H  
ATOM   3358 HD22 LEU   220      23.469  25.459  22.353  1.00  0.00           H  
ATOM   3359 HD23 LEU   220      23.502  25.506  22.341  1.00  0.00           H  
ATOM   3360  C   LEU   220      24.076  20.989  21.781  1.00  0.00           C  
ATOM   3361  O   LEU   220      24.276  20.252  20.868  1.00  0.00           O  
ATOM   3362  N   ASN   221      23.392  20.607  22.810  1.00  0.00           N  
ATOM   3363  H   ASN   221      23.250  21.278  23.495  1.00  0.00           H  
ATOM   3364  CA  ASN   221      22.874  19.277  23.043  1.00  0.00           C  
ATOM   3365  HA  ASN   221      23.499  18.590  22.574  1.00  0.00           H  
ATOM   3366  CB  ASN   221      22.923  19.011  24.506  1.00  0.00           C  
ATOM   3367  HB2 ASN   221      23.825  19.196  24.846  1.00  0.00           H  
ATOM   3368  HB3 ASN   221      22.319  19.607  24.961  1.00  0.00           H  
ATOM   3369  CG  ASN   221      22.612  17.711  24.945  1.00  0.00           C  
ATOM   3370  OD1 ASN   221      22.269  16.978  24.403  1.00  0.00           O  
ATOM   3371  ND2 ASN   221      22.732  17.380  25.940  1.00  0.00           N  
ATOM   3372 HD21 ASN   221      22.579  16.520  26.234  1.00  0.00           H  
ATOM   3373 HD22 ASN   221      23.041  17.963  26.397  1.00  0.00           H  
ATOM   3374  C   ASN   221      21.506  19.083  22.482  1.00  0.00           C  
ATOM   3375  O   ASN   221      20.711  19.933  22.575  1.00  0.00           O  
ATOM   3376  N   ARG   222      21.217  17.949  21.934  1.00  0.00           N  
ATOM   3377  H   ARG   222      21.924  17.315  21.885  1.00  0.00           H  
ATOM   3378  CA  ARG   222      19.934  17.564  21.419  1.00  0.00           C  
ATOM   3379  HA  ARG   222      19.518  18.403  20.970  1.00  0.00           H  
ATOM   3380  CB  ARG   222      20.104  16.553  20.371  1.00  0.00           C  
ATOM   3381  HB2 ARG   222      19.712  16.370  19.980  1.00  0.00           H  
ATOM   3382  HB3 ARG   222      20.456  16.617  19.950  1.00  0.00           H  
ATOM   3383  CG  ARG   222      20.315  15.708  20.367  1.00  0.00           C  
ATOM   3384  HG2 ARG   222      20.805  15.778  20.696  1.00  0.00           H  
ATOM   3385  HG3 ARG   222      19.887  15.492  20.743  1.00  0.00           H  
ATOM   3386  CD  ARG   222      20.443  15.047  19.388  1.00  0.00           C  
ATOM   3387  HD2 ARG   222      20.183  15.037  19.069  1.00  0.00           H  
ATOM   3388  HD3 ARG   222      20.789  15.100  19.121  1.00  0.00           H  
ATOM   3389  NE  ARG   222      20.461  14.366  19.215  1.00  0.00           N  
ATOM   3390  HE  ARG   222      20.527  14.333  19.324  1.00  0.00           H  
ATOM   3391  CZ  ARG   222      20.405  13.784  18.913  1.00  0.00           C  
ATOM   3392  NH1 ARG   222      20.320  13.732  18.737  1.00  0.00           N  
ATOM   3393 HH11 ARG   222      20.293  14.142  18.824  1.00  0.00           H  
ATOM   3394 HH12 ARG   222      20.283  13.279  18.511  1.00  0.00           H  
ATOM   3395  NH2 ARG   222      20.435  13.230  18.782  1.00  0.00           N  
ATOM   3396 HH21 ARG   222      20.504  13.245  18.902  1.00  0.00           H  
ATOM   3397 HH22 ARG   222      20.393  12.793  18.552  1.00  0.00           H  
ATOM   3398  C   ARG   222      18.935  17.113  22.433  1.00  0.00           C  
ATOM   3399  O   ARG   222      17.798  17.093  22.155  1.00  0.00           O  
ATOM   3400  N   PHE   223      19.338  16.750  23.587  1.00  0.00           N  
ATOM   3401  H   PHE   223      20.280  16.808  23.750  1.00  0.00           H  
ATOM   3402  CA  PHE   223      18.495  16.310  24.660  1.00  0.00           C  
ATOM   3403  HA  PHE   223      17.626  15.921  24.247  1.00  0.00           H  
ATOM   3404  CB  PHE   223      19.156  15.228  25.400  1.00  0.00           C  
ATOM   3405  HB2 PHE   223      19.954  15.485  25.743  1.00  0.00           H  
ATOM   3406  HB3 PHE   223      18.652  15.008  26.122  1.00  0.00           H  
ATOM   3407  CG  PHE   223      19.423  14.100  24.784  1.00  0.00           C  
ATOM   3408  CD1 PHE   223      19.498  13.716  24.581  1.00  0.00           C  
ATOM   3409  HD1 PHE   223      19.370  14.219  24.859  1.00  0.00           H  
ATOM   3410  CE1 PHE   223      19.741  12.673  24.019  1.00  0.00           C  
ATOM   3411  HE1 PHE   223      19.799  12.385  23.867  1.00  0.00           H  
ATOM   3412  CZ  PHE   223      19.912  12.007  23.657  1.00  0.00           C  
ATOM   3413  HZ  PHE   223      20.098  11.208  23.231  1.00  0.00           H  
ATOM   3414  CE2 PHE   223      19.838  12.384  23.858  1.00  0.00           C  
ATOM   3415  HE2 PHE   223      19.968  11.874  23.583  1.00  0.00           H  
ATOM   3416  CD2 PHE   223      19.594  13.425  24.420  1.00  0.00           C  
ATOM   3417  HD2 PHE   223      19.540  13.705  24.572  1.00  0.00           H  
ATOM   3418  C   PHE   223      18.081  17.407  25.583  1.00  0.00           C  
ATOM   3419  O   PHE   223      18.722  18.350  25.690  1.00  0.00           O  
ATOM   3420  N   THR   224      17.000  17.286  26.253  1.00  0.00           N  
ATOM   3421  H   THR   224      16.535  16.485  26.133  1.00  0.00           H  
ATOM   3422  CA  THR   224      16.416  18.242  27.154  1.00  0.00           C  
ATOM   3423  HA  THR   224      16.775  19.184  26.892  1.00  0.00           H  
ATOM   3424  CB  THR   224      14.961  18.278  26.993  1.00  0.00           C  
ATOM   3425  HB  THR   224      14.565  18.800  27.335  1.00  0.00           H  
ATOM   3426  CG2 THR   224      14.379  18.428  26.057  1.00  0.00           C  
ATOM   3427 HG21 THR   224      14.245  18.473  25.833  1.00  0.00           H  
ATOM   3428 HG22 THR   224      14.230  18.463  25.827  1.00  0.00           H  
ATOM   3429 HG23 THR   224      14.222  18.471  25.832  1.00  0.00           H  
ATOM   3430  OG1 THR   224      14.584  17.527  27.282  1.00  0.00           O  
ATOM   3431  HG1 THR   224      14.514  17.457  27.305  1.00  0.00           H  
ATOM   3432  C   THR   224      16.755  18.017  28.598  1.00  0.00           C  
ATOM   3433  O   THR   224      17.218  16.985  28.959  1.00  0.00           O  
ATOM   3434  N   THR   225      16.517  18.974  29.446  1.00  0.00           N  
ATOM   3435  H   THR   225      16.153  19.803  29.090  1.00  0.00           H  
ATOM   3436  CA  THR   225      16.632  18.862  30.891  1.00  0.00           C  
ATOM   3437  HA  THR   225      16.452  17.851  31.163  1.00  0.00           H  
ATOM   3438  CB  THR   225      18.031  19.198  31.337  1.00  0.00           C  
ATOM   3439  HB  THR   225      18.694  18.806  30.673  1.00  0.00           H  
ATOM   3440  CG2 THR   225      18.349  20.603  31.474  1.00  0.00           C  
ATOM   3441 HG21 THR   225      18.429  20.949  31.472  1.00  0.00           H  
ATOM   3442 HG22 THR   225      18.408  20.961  31.529  1.00  0.00           H  
ATOM   3443 HG23 THR   225      18.457  20.922  31.516  1.00  0.00           H  
ATOM   3444  OG1 THR   225      18.286  18.667  32.521  1.00  0.00           O  
ATOM   3445  HG1 THR   225      18.139  18.048  32.553  1.00  0.00           H  
ATOM   3446  C   THR   225      15.589  19.681  31.604  1.00  0.00           C  
ATOM   3447  O   THR   225      15.012  20.550  31.049  1.00  0.00           O  
ATOM   3448  N   THR   226      15.347  19.424  32.840  1.00  0.00           N  
ATOM   3449  H   THR   226      15.869  18.722  33.224  1.00  0.00           H  
ATOM   3450  CA  THR   226      14.552  20.233  33.744  1.00  0.00           C  
ATOM   3451  HA  THR   226      14.065  20.999  33.191  1.00  0.00           H  
ATOM   3452  CB  THR   226      13.484  19.427  34.423  1.00  0.00           C  
ATOM   3453  HB  THR   226      12.889  19.826  34.648  1.00  0.00           H  
ATOM   3454  CG2 THR   226      12.900  18.573  33.966  1.00  0.00           C  
ATOM   3455 HG21 THR   226      12.743  18.370  33.862  1.00  0.00           H  
ATOM   3456 HG22 THR   226      12.758  18.374  33.847  1.00  0.00           H  
ATOM   3457 HG23 THR   226      12.755  18.359  33.862  1.00  0.00           H  
ATOM   3458  OG1 THR   226      13.715  18.969  35.255  1.00  0.00           O  
ATOM   3459  HG1 THR   226      13.629  18.603  35.067  1.00  0.00           H  
ATOM   3460  C   THR   226      15.421  20.912  34.756  1.00  0.00           C  
ATOM   3461  O   THR   226      16.513  20.479  34.995  1.00  0.00           O  
ATOM   3462  N   LEU   227      14.954  21.968  35.377  1.00  0.00           N  
ATOM   3463  H   LEU   227      14.049  22.270  35.159  1.00  0.00           H  
ATOM   3464  CA  LEU   227      15.715  22.720  36.341  1.00  0.00           C  
ATOM   3465  HA  LEU   227      16.598  23.061  35.859  1.00  0.00           H  
ATOM   3466  CB  LEU   227      14.912  23.919  36.777  1.00  0.00           C  
ATOM   3467  HB2 LEU   227      14.314  24.047  36.386  1.00  0.00           H  
ATOM   3468  HB3 LEU   227      14.635  23.860  37.443  1.00  0.00           H  
ATOM   3469  CG  LEU   227      15.238  25.031  36.865  1.00  0.00           C  
ATOM   3470  HG  LEU   227      15.419  24.737  36.966  1.00  0.00           H  
ATOM   3471  CD1 LEU   227      15.377  25.862  36.613  1.00  0.00           C  
ATOM   3472 HD11 LEU   227      15.402  26.065  36.532  1.00  0.00           H  
ATOM   3473 HD12 LEU   227      15.401  26.060  36.568  1.00  0.00           H  
ATOM   3474 HD13 LEU   227      15.433  26.070  36.562  1.00  0.00           H  
ATOM   3475  CD2 LEU   227      15.153  25.782  37.087  1.00  0.00           C  
ATOM   3476 HD21 LEU   227      15.127  25.963  37.125  1.00  0.00           H  
ATOM   3477 HD22 LEU   227      15.114  25.980  37.158  1.00  0.00           H  
ATOM   3478 HD23 LEU   227      15.156  25.949  37.145  1.00  0.00           H  
ATOM   3479  C   LEU   227      16.170  21.881  37.521  1.00  0.00           C  
ATOM   3480  O   LEU   227      17.287  21.991  37.934  1.00  0.00           O  
ATOM   3481  N   ASN   228      15.348  20.995  38.020  1.00  0.00           N  
ATOM   3482  H   ASN   228      14.449  20.958  37.645  1.00  0.00           H  
ATOM   3483  CA  ASN   228      15.693  20.097  39.096  1.00  0.00           C  
ATOM   3484  HA  ASN   228      16.071  20.671  39.895  1.00  0.00           H  
ATOM   3485  CB  ASN   228      14.454  19.407  39.566  1.00  0.00           C  
ATOM   3486  HB2 ASN   228      13.918  19.524  39.476  1.00  0.00           H  
ATOM   3487  HB3 ASN   228      14.294  18.897  39.473  1.00  0.00           H  
ATOM   3488  CG  ASN   228      14.134  19.233  40.311  1.00  0.00           C  
ATOM   3489  OD1 ASN   228      14.268  19.542  40.706  1.00  0.00           O  
ATOM   3490  ND2 ASN   228      13.704  18.736  40.531  1.00  0.00           N  
ATOM   3491 HD21 ASN   228      13.493  18.622  41.022  1.00  0.00           H  
ATOM   3492 HD22 ASN   228      13.591  18.476  40.213  1.00  0.00           H  
ATOM   3493  C   ASN   228      16.775  19.107  38.732  1.00  0.00           C  
ATOM   3494  O   ASN   228      17.635  18.860  39.502  1.00  0.00           O  
ATOM   3495  N   ASP   229      16.763  18.569  37.558  1.00  0.00           N  
ATOM   3496  H   ASP   229      16.048  18.828  36.965  1.00  0.00           H  
ATOM   3497  CA  ASP   229      17.772  17.662  37.069  1.00  0.00           C  
ATOM   3498  HA  ASP   229      17.983  16.946  37.828  1.00  0.00           H  
ATOM   3499  CB  ASP   229      17.251  16.936  35.875  1.00  0.00           C  
ATOM   3500  HB2 ASP   229      16.834  17.200  35.515  1.00  0.00           H  
ATOM   3501  HB3 ASP   229      17.634  16.792  35.428  1.00  0.00           H  
ATOM   3502  CG  ASP   229      16.784  16.037  35.730  1.00  0.00           C  
ATOM   3503  OD1 ASP   229      16.550  15.718  35.598  1.00  0.00           O  
ATOM   3504  OD2 ASP   229      16.648  15.618  35.725  1.00  0.00           O  
ATOM   3505  C   ASP   229      19.076  18.354  36.740  1.00  0.00           C  
ATOM   3506  O   ASP   229      20.122  17.811  36.961  1.00  0.00           O  
ATOM   3507  N   PHE   230      19.030  19.571  36.260  1.00  0.00           N  
ATOM   3508  H   PHE   230      18.149  19.945  36.052  1.00  0.00           H  
ATOM   3509  CA  PHE   230      20.192  20.399  36.064  1.00  0.00           C  
ATOM   3510  HA  PHE   230      20.914  19.849  35.500  1.00  0.00           H  
ATOM   3511  CB  PHE   230      19.808  21.630  35.269  1.00  0.00           C  
ATOM   3512  HB2 PHE   230      19.451  21.333  34.314  1.00  0.00           H  
ATOM   3513  HB3 PHE   230      19.010  22.127  35.761  1.00  0.00           H  
ATOM   3514  CG  PHE   230      20.930  22.592  35.076  1.00  0.00           C  
ATOM   3515  CD1 PHE   230      21.859  22.409  34.112  1.00  0.00           C  
ATOM   3516  HD1 PHE   230      21.745  21.620  33.483  1.00  0.00           H  
ATOM   3517  CE1 PHE   230      22.943  23.241  33.980  1.00  0.00           C  
ATOM   3518  HE1 PHE   230      23.656  23.088  33.250  1.00  0.00           H  
ATOM   3519  CZ  PHE   230      23.103  24.255  34.813  1.00  0.00           C  
ATOM   3520  HZ  PHE   230      23.940  24.879  34.724  1.00  0.00           H  
ATOM   3521  CE2 PHE   230      22.175  24.449  35.773  1.00  0.00           C  
ATOM   3522  HE2 PHE   230      22.300  25.218  36.420  1.00  0.00           H  
ATOM   3523  CD2 PHE   230      21.086  23.626  35.901  1.00  0.00           C  
ATOM   3524  HD2 PHE   230      20.384  23.775  36.646  1.00  0.00           H  
ATOM   3525  C   PHE   230      20.856  20.762  37.375  1.00  0.00           C  
ATOM   3526  O   PHE   230      22.049  20.613  37.510  1.00  0.00           O  
ATOM   3527  N   ASN   231      20.096  21.195  38.357  1.00  0.00           N  
ATOM   3528  H   ASN   231      19.133  21.314  38.181  1.00  0.00           H  
ATOM   3529  CA  ASN   231      20.611  21.617  39.640  1.00  0.00           C  
ATOM   3530  HA  ASN   231      21.377  22.343  39.465  1.00  0.00           H  
ATOM   3531  CB  ASN   231      19.504  22.287  40.429  1.00  0.00           C  
ATOM   3532  HB2 ASN   231      18.633  21.676  40.423  1.00  0.00           H  
ATOM   3533  HB3 ASN   231      19.811  22.394  41.445  1.00  0.00           H  
ATOM   3534  CG  ASN   231      19.153  23.656  39.925  1.00  0.00           C  
ATOM   3535  OD1 ASN   231      19.874  24.296  39.235  1.00  0.00           O  
ATOM   3536  ND2 ASN   231      18.066  24.183  40.303  1.00  0.00           N  
ATOM   3537 HD21 ASN   231      17.858  25.096  39.998  1.00  0.00           H  
ATOM   3538 HD22 ASN   231      17.466  23.670  40.863  1.00  0.00           H  
ATOM   3539  C   ASN   231      21.275  20.492  40.427  1.00  0.00           C  
ATOM   3540  O   ASN   231      22.233  20.735  41.114  1.00  0.00           O  
ATOM   3541  N   LEU   232      20.834  19.262  40.281  1.00  0.00           N  
ATOM   3542  H   LEU   232      20.031  19.132  39.730  1.00  0.00           H  
ATOM   3543  CA  LEU   232      21.476  18.097  40.863  1.00  0.00           C  
ATOM   3544  HA  LEU   232      21.585  18.259  41.908  1.00  0.00           H  
ATOM   3545  CB  LEU   232      20.588  16.899  40.658  1.00  0.00           C  
ATOM   3546  HB2 LEU   232      19.894  16.987  40.452  1.00  0.00           H  
ATOM   3547  HB3 LEU   232      20.774  16.467  40.150  1.00  0.00           H  
ATOM   3548  CG  LEU   232      20.353  16.144  41.373  1.00  0.00           C  
ATOM   3549  HG  LEU   232      20.672  16.419  41.269  1.00  0.00           H  
ATOM   3550  CD1 LEU   232      19.859  15.644  41.965  1.00  0.00           C  
ATOM   3551 HD11 LEU   232      19.735  15.527  42.100  1.00  0.00           H  
ATOM   3552 HD12 LEU   232      19.745  15.508  42.112  1.00  0.00           H  
ATOM   3553 HD13 LEU   232      19.739  15.536  42.118  1.00  0.00           H  
ATOM   3554  CD2 LEU   232      20.139  15.460  41.637  1.00  0.00           C  
ATOM   3555 HD21 LEU   232      20.084  15.292  41.711  1.00  0.00           H  
ATOM   3556 HD22 LEU   232      20.077  15.309  41.696  1.00  0.00           H  
ATOM   3557 HD23 LEU   232      20.101  15.280  41.700  1.00  0.00           H  
ATOM   3558  C   LEU   232      22.871  17.865  40.320  1.00  0.00           C  
ATOM   3559  O   LEU   232      23.743  17.515  41.048  1.00  0.00           O  
ATOM   3560  N   VAL   233      23.102  18.101  39.060  1.00  0.00           N  
ATOM   3561  H   VAL   233      22.346  18.389  38.521  1.00  0.00           H  
ATOM   3562  CA  VAL   233      24.415  18.027  38.440  1.00  0.00           C  
ATOM   3563  HA  VAL   233      24.940  17.188  38.856  1.00  0.00           H  
ATOM   3564  CB  VAL   233      24.294  17.788  36.944  1.00  0.00           C  
ATOM   3565  HB  VAL   233      23.713  18.492  36.525  1.00  0.00           H  
ATOM   3566  CG1 VAL   233      25.533  17.799  36.241  1.00  0.00           C  
ATOM   3567 HG11 VAL   233      25.852  17.787  36.085  1.00  0.00           H  
ATOM   3568 HG12 VAL   233      25.816  17.787  36.037  1.00  0.00           H  
ATOM   3569 HG13 VAL   233      25.831  17.838  36.070  1.00  0.00           H  
ATOM   3570  CG2 VAL   233      23.696  16.525  36.651  1.00  0.00           C  
ATOM   3571 HG21 VAL   233      23.509  16.229  36.594  1.00  0.00           H  
ATOM   3572 HG22 VAL   233      23.563  16.219  36.540  1.00  0.00           H  
ATOM   3573 HG23 VAL   233      23.574  16.200  36.599  1.00  0.00           H  
ATOM   3574  C   VAL   233      25.255  19.242  38.759  1.00  0.00           C  
ATOM   3575  O   VAL   233      26.423  19.102  39.019  1.00  0.00           O  
ATOM   3576  N   ALA   234      24.677  20.424  38.827  1.00  0.00           N  
ATOM   3577  H   ALA   234      23.722  20.491  38.594  1.00  0.00           H  
ATOM   3578  CA  ALA   234      25.384  21.635  39.178  1.00  0.00           C  
ATOM   3579  HA  ALA   234      26.169  21.783  38.471  1.00  0.00           H  
ATOM   3580  CB  ALA   234      24.433  22.807  39.063  1.00  0.00           C  
ATOM   3581  HB1 ALA   234      24.209  23.097  39.021  1.00  0.00           H  
ATOM   3582  HB2 ALA   234      24.196  23.087  39.040  1.00  0.00           H  
ATOM   3583  HB3 ALA   234      24.211  23.104  39.043  1.00  0.00           H  
ATOM   3584  C   ALA   234      26.028  21.538  40.555  1.00  0.00           C  
ATOM   3585  O   ALA   234      27.192  21.812  40.709  1.00  0.00           O  
ATOM   3586  N   MET   235      25.308  21.056  41.541  1.00  0.00           N  
ATOM   3587  H   MET   235      24.365  20.851  41.354  1.00  0.00           H  
ATOM   3588  CA  MET   235      25.808  20.854  42.884  1.00  0.00           C  
ATOM   3589  HA  MET   235      26.226  21.767  43.215  1.00  0.00           H  
ATOM   3590  CB  MET   235      24.676  20.511  43.800  1.00  0.00           C  
ATOM   3591  HB2 MET   235      24.222  20.130  43.724  1.00  0.00           H  
ATOM   3592  HB3 MET   235      24.738  20.290  44.316  1.00  0.00           H  
ATOM   3593  CG  MET   235      24.072  20.997  44.150  1.00  0.00           C  
ATOM   3594  HG2 MET   235      24.429  21.408  44.230  1.00  0.00           H  
ATOM   3595  HG3 MET   235      23.887  21.132  43.691  1.00  0.00           H  
ATOM   3596  SD  MET   235      23.083  20.749  45.166  1.00  0.00           S  
ATOM   3597  CE  MET   235      22.495  20.330  45.213  1.00  0.00           C  
ATOM   3598  HE1 MET   235      22.371  20.248  45.218  1.00  0.00           H  
ATOM   3599  HE2 MET   235      22.376  20.247  45.227  1.00  0.00           H  
ATOM   3600  HE3 MET   235      22.375  20.242  45.232  1.00  0.00           H  
ATOM   3601  C   MET   235      26.912  19.832  42.984  1.00  0.00           C  
ATOM   3602  O   MET   235      27.779  19.975  43.791  1.00  0.00           O  
ATOM   3603  N   LYS   236      26.942  18.844  42.138  1.00  0.00           N  
ATOM   3604  H   LYS   236      26.208  18.787  41.503  1.00  0.00           H  
ATOM   3605  CA  LYS   236      28.005  17.857  42.067  1.00  0.00           C  
ATOM   3606  HA  LYS   236      28.159  17.449  43.040  1.00  0.00           H  
ATOM   3607  CB  LYS   236      27.581  16.739  41.154  1.00  0.00           C  
ATOM   3608  HB2 LYS   236      26.788  16.505  41.245  1.00  0.00           H  
ATOM   3609  HB3 LYS   236      27.628  16.945  40.362  1.00  0.00           H  
ATOM   3610  CG  LYS   236      28.136  15.642  41.171  1.00  0.00           C  
ATOM   3611  HG2 LYS   236      28.719  15.725  40.999  1.00  0.00           H  
ATOM   3612  HG3 LYS   236      28.215  15.503  41.759  1.00  0.00           H  
ATOM   3613  CD  LYS   236      27.787  14.612  40.606  1.00  0.00           C  
ATOM   3614  HD2 LYS   236      27.315  14.449  40.705  1.00  0.00           H  
ATOM   3615  HD3 LYS   236      27.739  14.723  40.113  1.00  0.00           H  
ATOM   3616  CE  LYS   236      28.163  13.655  40.576  1.00  0.00           C  
ATOM   3617  HE2 LYS   236      28.400  13.712  40.439  1.00  0.00           H  
ATOM   3618  HE3 LYS   236      28.311  13.567  40.831  1.00  0.00           H  
ATOM   3619  NZ  LYS   236      28.019  12.781  40.390  1.00  0.00           N  
ATOM   3620  HZ1 LYS   236      27.982  12.564  40.357  1.00  0.00           H  
ATOM   3621  HZ2 LYS   236      27.975  12.572  40.334  1.00  0.00           H  
ATOM   3622  HZ3 LYS   236      28.000  12.552  40.341  1.00  0.00           H  
ATOM   3623  C   LYS   236      29.320  18.447  41.643  1.00  0.00           C  
ATOM   3624  O   LYS   236      30.330  18.010  42.083  1.00  0.00           O  
ATOM   3625  N   TYR   237      29.311  19.463  40.840  1.00  0.00           N  
ATOM   3626  H   TYR   237      28.441  19.745  40.515  1.00  0.00           H  
ATOM   3627  CA  TYR   237      30.472  20.162  40.337  1.00  0.00           C  
ATOM   3628  HA  TYR   237      31.335  19.608  40.620  1.00  0.00           H  
ATOM   3629  CB  TYR   237      30.430  20.175  38.827  1.00  0.00           C  
ATOM   3630  HB2 TYR   237      29.571  20.698  38.505  1.00  0.00           H  
ATOM   3631  HB3 TYR   237      31.267  20.708  38.464  1.00  0.00           H  
ATOM   3632  CG  TYR   237      30.438  18.821  38.204  1.00  0.00           C  
ATOM   3633  CD1 TYR   237      31.485  18.136  38.176  1.00  0.00           C  
ATOM   3634  HD1 TYR   237      32.278  18.574  38.579  1.00  0.00           H  
ATOM   3635  CE1 TYR   237      31.497  16.874  37.630  1.00  0.00           C  
ATOM   3636  HE1 TYR   237      32.293  16.349  37.617  1.00  0.00           H  
ATOM   3637  CZ  TYR   237      30.460  16.291  37.107  1.00  0.00           C  
ATOM   3638  OH  TYR   237      30.462  15.069  36.602  1.00  0.00           O  
ATOM   3639  HH  TYR   237      30.687  14.766  36.471  1.00  0.00           H  
ATOM   3640  CE2 TYR   237      29.413  16.977  37.125  1.00  0.00           C  
ATOM   3641  HE2 TYR   237      28.625  16.529  36.724  1.00  0.00           H  
ATOM   3642  CD2 TYR   237      29.403  18.238  37.673  1.00  0.00           C  
ATOM   3643  HD2 TYR   237      28.599  18.758  37.690  1.00  0.00           H  
ATOM   3644  C   TYR   237      30.682  21.540  40.939  1.00  0.00           C  
ATOM   3645  O   TYR   237      31.438  22.324  40.419  1.00  0.00           O  
ATOM   3646  N   ASN   238      30.037  21.839  42.044  1.00  0.00           N  
ATOM   3647  H   ASN   238      29.445  21.150  42.418  1.00  0.00           H  
ATOM   3648  CA  ASN   238      30.121  23.088  42.760  1.00  0.00           C  
ATOM   3649  HA  ASN   238      29.383  23.025  43.522  1.00  0.00           H  
ATOM   3650  CB  ASN   238      31.443  23.198  43.472  1.00  0.00           C  
ATOM   3651  HB2 ASN   238      32.123  23.116  42.990  1.00  0.00           H  
ATOM   3652  HB3 ASN   238      31.561  23.939  43.809  1.00  0.00           H  
ATOM   3653  CG  ASN   238      31.726  22.460  44.396  1.00  0.00           C  
ATOM   3654  OD1 ASN   238      31.459  21.988  44.771  1.00  0.00           O  
ATOM   3655  ND2 ASN   238      32.273  22.336  44.797  1.00  0.00           N  
ATOM   3656 HD21 ASN   238      32.458  21.862  45.397  1.00  0.00           H  
ATOM   3657 HD22 ASN   238      32.499  22.723  44.504  1.00  0.00           H  
ATOM   3658  C   ASN   238      29.729  24.325  41.949  1.00  0.00           C  
ATOM   3659  O   ASN   238      30.281  25.363  42.085  1.00  0.00           O  
ATOM   3660  N   TYR   239      28.767  24.220  41.102  1.00  0.00           N  
ATOM   3661  H   TYR   239      28.356  23.342  41.032  1.00  0.00           H  
ATOM   3662  CA  TYR   239      28.087  25.323  40.448  1.00  0.00           C  
ATOM   3663  HA  TYR   239      28.736  26.177  40.399  1.00  0.00           H  
ATOM   3664  CB  TYR   239      27.732  24.945  39.024  1.00  0.00           C  
ATOM   3665  HB2 TYR   239      27.343  23.969  39.017  1.00  0.00           H  
ATOM   3666  HB3 TYR   239      26.966  25.581  38.697  1.00  0.00           H  
ATOM   3667  CG  TYR   239      28.825  25.018  38.017  1.00  0.00           C  
ATOM   3668  CD1 TYR   239      29.857  24.235  38.073  1.00  0.00           C  
ATOM   3669  HD1 TYR   239      29.872  23.571  38.826  1.00  0.00           H  
ATOM   3670  CE1 TYR   239      30.878  24.319  37.157  1.00  0.00           C  
ATOM   3671  HE1 TYR   239      31.672  23.728  37.217  1.00  0.00           H  
ATOM   3672  CZ  TYR   239      30.860  25.178  36.161  1.00  0.00           C  
ATOM   3673  OH  TYR   239      31.846  25.274  35.286  1.00  0.00           O  
ATOM   3674  HH  TYR   239      32.447  25.176  35.357  1.00  0.00           H  
ATOM   3675  CE2 TYR   239      29.815  25.943  36.083  1.00  0.00           C  
ATOM   3676  HE2 TYR   239      29.805  26.588  35.314  1.00  0.00           H  
ATOM   3677  CD2 TYR   239      28.803  25.869  37.011  1.00  0.00           C  
ATOM   3678  HD2 TYR   239      28.011  26.465  36.955  1.00  0.00           H  
ATOM   3679  C   TYR   239      26.859  25.724  41.249  1.00  0.00           C  
ATOM   3680  O   TYR   239      26.236  24.905  41.889  1.00  0.00           O  
ATOM   3681  N   GLU   240      26.506  26.989  41.231  1.00  0.00           N  
ATOM   3682  H   GLU   240      27.053  27.613  40.697  1.00  0.00           H  
ATOM   3683  CA  GLU   240      25.334  27.517  41.902  1.00  0.00           C  
ATOM   3684  HA  GLU   240      25.329  27.143  42.904  1.00  0.00           H  
ATOM   3685  CB  GLU   240      25.421  29.025  41.960  1.00  0.00           C  
ATOM   3686  HB2 GLU   240      25.808  29.394  41.369  1.00  0.00           H  
ATOM   3687  HB3 GLU   240      24.737  29.361  41.921  1.00  0.00           H  
ATOM   3688  CG  GLU   240      25.896  29.630  42.826  1.00  0.00           C  
ATOM   3689  HG2 GLU   240      26.571  29.562  42.617  1.00  0.00           H  
ATOM   3690  HG3 GLU   240      25.756  30.293  42.648  1.00  0.00           H  
ATOM   3691  CD  GLU   240      25.653  29.496  44.185  1.00  0.00           C  
ATOM   3692  OE1 GLU   240      25.594  29.441  44.743  1.00  0.00           O  
ATOM   3693  OE2 GLU   240      25.518  29.457  44.719  1.00  0.00           O  
ATOM   3694  C   GLU   240      24.049  27.091  41.215  1.00  0.00           C  
ATOM   3695  O   GLU   240      23.966  27.205  40.019  1.00  0.00           O  
ATOM   3696  N   PRO   241      23.029  26.631  41.923  1.00  0.00           N  
ATOM   3697  CD  PRO   241      23.005  26.393  43.320  1.00  0.00           C  
ATOM   3698  HD2 PRO   241      23.152  27.257  43.856  1.00  0.00           H  
ATOM   3699  HD3 PRO   241      23.718  25.705  43.593  1.00  0.00           H  
ATOM   3700  CG  PRO   241      21.684  25.860  43.609  1.00  0.00           C  
ATOM   3701  HG2 PRO   241      21.217  26.467  44.073  1.00  0.00           H  
ATOM   3702  HG3 PRO   241      21.741  25.093  44.079  1.00  0.00           H  
ATOM   3703  CB  PRO   241      20.993  25.596  42.444  1.00  0.00           C  
ATOM   3704  HB2 PRO   241      20.109  25.951  42.513  1.00  0.00           H  
ATOM   3705  HB3 PRO   241      20.933  24.643  42.354  1.00  0.00           H  
ATOM   3706  CA  PRO   241      21.780  26.222  41.332  1.00  0.00           C  
ATOM   3707  HA  PRO   241      21.975  25.482  40.601  1.00  0.00           H  
ATOM   3708  C   PRO   241      21.028  27.354  40.673  1.00  0.00           C  
ATOM   3709  O   PRO   241      21.057  28.463  41.113  1.00  0.00           O  
ATOM   3710  N   LEU   242      20.332  27.063  39.619  1.00  0.00           N  
ATOM   3711  H   LEU   242      20.319  26.125  39.355  1.00  0.00           H  
ATOM   3712  CA  LEU   242      19.507  27.978  38.870  1.00  0.00           C  
ATOM   3713  HA  LEU   242      19.944  28.941  38.918  1.00  0.00           H  
ATOM   3714  CB  LEU   242      19.491  27.543  37.448  1.00  0.00           C  
ATOM   3715  HB2 LEU   242      19.921  27.043  37.300  1.00  0.00           H  
ATOM   3716  HB3 LEU   242      18.915  27.272  37.273  1.00  0.00           H  
ATOM   3717  CG  LEU   242      19.657  28.093  36.446  1.00  0.00           C  
ATOM   3718  HG  LEU   242      19.361  28.207  36.786  1.00  0.00           H  
ATOM   3719  CD1 LEU   242      20.189  28.495  35.795  1.00  0.00           C  
ATOM   3720 HD11 LEU   242      20.341  28.585  35.642  1.00  0.00           H  
ATOM   3721 HD12 LEU   242      20.316  28.576  35.630  1.00  0.00           H  
ATOM   3722 HD13 LEU   242      20.301  28.615  35.636  1.00  0.00           H  
ATOM   3723  CD2 LEU   242      19.693  28.081  35.559  1.00  0.00           C  
ATOM   3724 HD21 LEU   242      19.710  28.095  35.335  1.00  0.00           H  
ATOM   3725 HD22 LEU   242      19.726  28.069  35.340  1.00  0.00           H  
ATOM   3726 HD23 LEU   242      19.667  28.067  35.356  1.00  0.00           H  
ATOM   3727  C   LEU   242      18.111  28.081  39.433  1.00  0.00           C  
ATOM   3728  O   LEU   242      17.570  27.137  39.915  1.00  0.00           O  
ATOM   3729  N   THR   243      17.511  29.222  39.330  1.00  0.00           N  
ATOM   3730  H   THR   243      18.022  29.941  38.935  1.00  0.00           H  
ATOM   3731  CA  THR   243      16.140  29.520  39.702  1.00  0.00           C  
ATOM   3732  HA  THR   243      15.680  28.636  40.079  1.00  0.00           H  
ATOM   3733  CB  THR   243      16.069  30.555  40.789  1.00  0.00           C  
ATOM   3734  HB  THR   243      15.059  30.642  41.097  1.00  0.00           H  
ATOM   3735  CG2 THR   243      16.884  30.226  41.995  1.00  0.00           C  
ATOM   3736 HG21 THR   243      17.078  30.136  42.287  1.00  0.00           H  
ATOM   3737 HG22 THR   243      17.085  30.154  42.297  1.00  0.00           H  
ATOM   3738 HG23 THR   243      17.065  30.146  42.299  1.00  0.00           H  
ATOM   3739  OG1 THR   243      16.460  31.786  40.325  1.00  0.00           O  
ATOM   3740  HG1 THR   243      17.221  31.841  40.279  1.00  0.00           H  
ATOM   3741  C   THR   243      15.330  29.987  38.516  1.00  0.00           C  
ATOM   3742  O   THR   243      15.875  30.374  37.510  1.00  0.00           O  
ATOM   3743  N   GLN   244      14.023  30.010  38.630  1.00  0.00           N  
ATOM   3744  H   GLN   244      13.620  29.673  39.459  1.00  0.00           H  
ATOM   3745  CA  GLN   244      13.147  30.544  37.606  1.00  0.00           C  
ATOM   3746  HA  GLN   244      13.356  30.030  36.698  1.00  0.00           H  
ATOM   3747  CB  GLN   244      11.715  30.273  37.979  1.00  0.00           C  
ATOM   3748  HB2 GLN   244      11.552  30.087  38.536  1.00  0.00           H  
ATOM   3749  HB3 GLN   244      11.260  30.705  37.977  1.00  0.00           H  
ATOM   3750  CG  GLN   244      11.076  29.678  37.620  1.00  0.00           C  
ATOM   3751  HG2 GLN   244      10.970  29.455  37.777  1.00  0.00           H  
ATOM   3752  HG3 GLN   244      10.930  29.893  37.689  1.00  0.00           H  
ATOM   3753  CD  GLN   244      10.723  29.083  36.977  1.00  0.00           C  
ATOM   3754  OE1 GLN   244      10.724  28.820  36.769  1.00  0.00           O  
ATOM   3755  NE2 GLN   244      10.396  28.837  36.638  1.00  0.00           N  
ATOM   3756 HE21 GLN   244      10.153  28.446  36.219  1.00  0.00           H  
ATOM   3757 HE22 GLN   244      10.384  29.046  36.797  1.00  0.00           H  
ATOM   3758  C   GLN   244      13.373  32.023  37.328  1.00  0.00           C  
ATOM   3759  O   GLN   244      13.207  32.461  36.223  1.00  0.00           O  
ATOM   3760  N   ASP   245      13.820  32.787  38.291  1.00  0.00           N  
ATOM   3761  H   ASP   245      13.917  32.389  39.178  1.00  0.00           H  
ATOM   3762  CA  ASP   245      14.213  34.170  38.103  1.00  0.00           C  
ATOM   3763  HA  ASP   245      13.435  34.683  37.585  1.00  0.00           H  
ATOM   3764  CB  ASP   245      14.401  34.840  39.434  1.00  0.00           C  
ATOM   3765  HB2 ASP   245      15.054  34.388  39.954  1.00  0.00           H  
ATOM   3766  HB3 ASP   245      14.732  35.722  39.310  1.00  0.00           H  
ATOM   3767  CG  ASP   245      13.317  34.974  40.240  1.00  0.00           C  
ATOM   3768  OD1 ASP   245      12.870  35.049  40.542  1.00  0.00           O  
ATOM   3769  OD2 ASP   245      12.911  35.028  40.591  1.00  0.00           O  
ATOM   3770  C   ASP   245      15.464  34.319  37.265  1.00  0.00           C  
ATOM   3771  O   ASP   245      15.582  35.254  36.524  1.00  0.00           O  
ATOM   3772  N   HIE   246      16.384  33.385  37.329  1.00  0.00           N  
ATOM   3773  H   HIE   246      16.231  32.641  37.947  1.00  0.00           H  
ATOM   3774  CA  HIE   246      17.562  33.353  36.487  1.00  0.00           C  
ATOM   3775  HA  HIE   246      18.007  34.328  36.469  1.00  0.00           H  
ATOM   3776  CB  HIE   246      18.573  32.376  37.050  1.00  0.00           C  
ATOM   3777  HB2 HIE   246      18.170  31.392  37.015  1.00  0.00           H  
ATOM   3778  HB3 HIE   246      19.425  32.389  36.417  1.00  0.00           H  
ATOM   3779  CG  HIE   246      19.035  32.630  38.432  1.00  0.00           C  
ATOM   3780  ND1 HIE   246      19.382  31.726  39.314  1.00  0.00           N  
ATOM   3781  CE1 HIE   246      19.783  32.324  40.395  1.00  0.00           C  
ATOM   3782  HE1 HIE   246      20.124  31.893  41.261  1.00  0.00           H  
ATOM   3783  NE2 HIE   246      19.703  33.539  40.239  1.00  0.00           N  
ATOM   3784  HE2 HIE   246      19.955  34.174  40.905  1.00  0.00           H  
ATOM   3785  CD2 HIE   246      19.239  33.753  39.007  1.00  0.00           C  
ATOM   3786  HD2 HIE   246      19.079  34.629  38.575  1.00  0.00           H  
ATOM   3787  C   HIE   246      17.239  33.008  35.050  1.00  0.00           C  
ATOM   3788  O   HIE   246      17.863  33.521  34.154  1.00  0.00           O  
ATOM   3789  N   VAL   247      16.240  32.189  34.815  1.00  0.00           N  
ATOM   3790  H   VAL   247      15.788  31.792  35.594  1.00  0.00           H  
ATOM   3791  CA  VAL   247      15.741  31.877  33.483  1.00  0.00           C  
ATOM   3792  HA  VAL   247      16.573  31.584  32.877  1.00  0.00           H  
ATOM   3793  CB  VAL   247      14.773  30.701  33.537  1.00  0.00           C  
ATOM   3794  HB  VAL   247      14.061  30.902  34.097  1.00  0.00           H  
ATOM   3795  CG1 VAL   247      14.208  30.319  32.381  1.00  0.00           C  
ATOM   3796 HG11 VAL   247      14.040  30.227  32.126  1.00  0.00           H  
ATOM   3797 HG12 VAL   247      14.060  30.254  32.092  1.00  0.00           H  
ATOM   3798 HG13 VAL   247      14.090  30.194  32.084  1.00  0.00           H  
ATOM   3799  CG2 VAL   247      15.287  29.549  34.018  1.00  0.00           C  
ATOM   3800 HG21 VAL   247      15.397  29.251  34.149  1.00  0.00           H  
ATOM   3801 HG22 VAL   247      15.415  29.270  34.128  1.00  0.00           H  
ATOM   3802 HG23 VAL   247      15.411  29.274  34.140  1.00  0.00           H  
ATOM   3803  C   VAL   247      15.136  33.099  32.805  1.00  0.00           C  
ATOM   3804  O   VAL   247      15.311  33.285  31.623  1.00  0.00           O  
ATOM   3805  N   ASP   248      14.496  33.980  33.541  1.00  0.00           N  
ATOM   3806  H   ASP   248      14.364  33.766  34.494  1.00  0.00           H  
ATOM   3807  CA  ASP   248      13.993  35.249  33.034  1.00  0.00           C  
ATOM   3808  HA  ASP   248      13.446  35.064  32.139  1.00  0.00           H  
ATOM   3809  CB  ASP   248      13.046  35.861  34.033  1.00  0.00           C  
ATOM   3810  HB2 ASP   248      13.159  35.690  34.769  1.00  0.00           H  
ATOM   3811  HB3 ASP   248      13.057  36.623  34.068  1.00  0.00           H  
ATOM   3812  CG  ASP   248      11.924  35.731  34.016  1.00  0.00           C  
ATOM   3813  OD1 ASP   248      11.421  35.716  34.051  1.00  0.00           O  
ATOM   3814  OD2 ASP   248      11.501  35.681  33.963  1.00  0.00           O  
ATOM   3815  C   ASP   248      15.086  36.237  32.668  1.00  0.00           C  
ATOM   3816  O   ASP   248      14.969  36.931  31.687  1.00  0.00           O  
ATOM   3817  N   ILE   249      16.171  36.286  33.408  1.00  0.00           N  
ATOM   3818  H   ILE   249      16.200  35.705  34.201  1.00  0.00           H  
ATOM   3819  CA  ILE   249      17.307  37.160  33.135  1.00  0.00           C  
ATOM   3820  HA  ILE   249      16.929  38.130  32.925  1.00  0.00           H  
ATOM   3821  CB  ILE   249      18.183  37.271  34.363  1.00  0.00           C  
ATOM   3822  HB  ILE   249      18.263  36.651  34.654  1.00  0.00           H  
ATOM   3823  CG2 ILE   249      19.198  37.610  34.350  1.00  0.00           C  
ATOM   3824 HG21 ILE   249      19.446  37.702  34.402  1.00  0.00           H  
ATOM   3825 HG22 ILE   249      19.458  37.624  34.325  1.00  0.00           H  
ATOM   3826 HG23 ILE   249      19.443  37.743  34.321  1.00  0.00           H  
ATOM   3827  CG1 ILE   249      17.932  37.875  35.254  1.00  0.00           C  
ATOM   3828 HG12 ILE   249      17.891  38.399  35.178  1.00  0.00           H  
ATOM   3829 HG13 ILE   249      17.387  37.677  35.204  1.00  0.00           H  
ATOM   3830  CD1 ILE   249      18.424  38.052  36.339  1.00  0.00           C  
ATOM   3831 HD11 ILE   249      18.553  38.104  36.612  1.00  0.00           H  
ATOM   3832 HD12 ILE   249      18.534  38.105  36.599  1.00  0.00           H  
ATOM   3833 HD13 ILE   249      18.533  38.084  36.607  1.00  0.00           H  
ATOM   3834  C   ILE   249      18.078  36.750  31.898  1.00  0.00           C  
ATOM   3835  O   ILE   249      18.599  37.593  31.204  1.00  0.00           O  
ATOM   3836  N   LEU   250      18.114  35.473  31.577  1.00  0.00           N  
ATOM   3837  H   LEU   250      17.698  34.838  32.209  1.00  0.00           H  
ATOM   3838  CA  LEU   250      18.671  34.941  30.344  1.00  0.00           C  
ATOM   3839  HA  LEU   250      19.536  35.519  30.080  1.00  0.00           H  
ATOM   3840  CB  LEU   250      19.102  33.500  30.593  1.00  0.00           C  
ATOM   3841  HB2 LEU   250      18.280  32.974  31.020  1.00  0.00           H  
ATOM   3842  HB3 LEU   250      19.324  33.039  29.660  1.00  0.00           H  
ATOM   3843  CG  LEU   250      20.306  33.348  31.506  1.00  0.00           C  
ATOM   3844  HG  LEU   250      20.222  34.004  32.322  1.00  0.00           H  
ATOM   3845  CD1 LEU   250      20.404  31.961  32.049  1.00  0.00           C  
ATOM   3846 HD11 LEU   250      20.394  31.650  32.249  1.00  0.00           H  
ATOM   3847 HD12 LEU   250      20.387  31.610  32.128  1.00  0.00           H  
ATOM   3848 HD13 LEU   250      20.501  31.625  32.185  1.00  0.00           H  
ATOM   3849  CD2 LEU   250      21.572  33.644  30.798  1.00  0.00           C  
ATOM   3850 HD21 LEU   250      21.877  33.677  30.605  1.00  0.00           H  
ATOM   3851 HD22 LEU   250      21.854  33.759  30.617  1.00  0.00           H  
ATOM   3852 HD23 LEU   250      21.913  33.722  30.668  1.00  0.00           H  
ATOM   3853  C   LEU   250      17.728  35.051  29.144  1.00  0.00           C  
ATOM   3854  O   LEU   250      18.143  34.852  28.026  1.00  0.00           O  
ATOM   3855  N   GLY   251      16.477  35.399  29.353  1.00  0.00           N  
ATOM   3856  H   GLY   251      16.207  35.547  30.286  1.00  0.00           H  
ATOM   3857  CA  GLY   251      15.450  35.519  28.337  1.00  0.00           C  
ATOM   3858  HA2 GLY   251      15.203  34.542  27.991  1.00  0.00           H  
ATOM   3859  HA3 GLY   251      14.580  35.933  28.790  1.00  0.00           H  
ATOM   3860  C   GLY   251      15.796  36.378  27.126  1.00  0.00           C  
ATOM   3861  O   GLY   251      15.648  35.898  26.022  1.00  0.00           O  
ATOM   3862  N   PRO   252      16.313  37.598  27.274  1.00  0.00           N  
ATOM   3863  CD  PRO   252      16.342  38.363  28.481  1.00  0.00           C  
ATOM   3864  HD2 PRO   252      17.165  38.090  29.063  1.00  0.00           H  
ATOM   3865  HD3 PRO   252      15.467  38.245  29.040  1.00  0.00           H  
ATOM   3866  CG  PRO   252      16.483  39.775  28.062  1.00  0.00           C  
ATOM   3867  HG2 PRO   252      17.034  40.287  28.719  1.00  0.00           H  
ATOM   3868  HG3 PRO   252      15.584  40.189  27.968  1.00  0.00           H  
ATOM   3869  CB  PRO   252      17.127  39.750  26.752  1.00  0.00           C  
ATOM   3870  HB2 PRO   252      18.144  39.791  26.881  1.00  0.00           H  
ATOM   3871  HB3 PRO   252      16.819  40.550  26.178  1.00  0.00           H  
ATOM   3872  CA  PRO   252      16.712  38.429  26.151  1.00  0.00           C  
ATOM   3873  HA  PRO   252      15.855  38.594  25.530  1.00  0.00           H  
ATOM   3874  C   PRO   252      17.811  37.837  25.286  1.00  0.00           C  
ATOM   3875  O   PRO   252      17.793  38.015  24.096  1.00  0.00           O  
ATOM   3876  N   LEU   253      18.741  37.097  25.850  1.00  0.00           N  
ATOM   3877  H   LEU   253      18.693  36.970  26.818  1.00  0.00           H  
ATOM   3878  CA  LEU   253      19.793  36.414  25.116  1.00  0.00           C  
ATOM   3879  HA  LEU   253      20.171  37.081  24.363  1.00  0.00           H  
ATOM   3880  CB  LEU   253      20.930  36.069  26.067  1.00  0.00           C  
ATOM   3881  HB2 LEU   253      20.749  35.905  26.689  1.00  0.00           H  
ATOM   3882  HB3 LEU   253      21.334  35.514  25.945  1.00  0.00           H  
ATOM   3883  CG  LEU   253      21.789  36.644  26.369  1.00  0.00           C  
ATOM   3884  HG  LEU   253      21.305  36.681  26.577  1.00  0.00           H  
ATOM   3885  CD1 LEU   253      22.577  36.623  26.630  1.00  0.00           C  
ATOM   3886 HD11 LEU   253      22.773  36.620  26.692  1.00  0.00           H  
ATOM   3887 HD12 LEU   253      22.763  36.612  26.695  1.00  0.00           H  
ATOM   3888 HD13 LEU   253      22.769  36.626  26.693  1.00  0.00           H  
ATOM   3889  CD2 LEU   253      22.576  37.185  26.182  1.00  0.00           C  
ATOM   3890 HD21 LEU   253      22.778  37.305  26.197  1.00  0.00           H  
ATOM   3891 HD22 LEU   253      22.809  37.277  26.073  1.00  0.00           H  
ATOM   3892 HD23 LEU   253      22.709  37.379  26.145  1.00  0.00           H  
ATOM   3893  C   LEU   253      19.278  35.180  24.390  1.00  0.00           C  
ATOM   3894  O   LEU   253      19.673  34.913  23.273  1.00  0.00           O  
ATOM   3895  N   SER   254      18.334  34.476  24.979  1.00  0.00           N  
ATOM   3896  H   SER   254      18.085  34.726  25.901  1.00  0.00           H  
ATOM   3897  CA  SER   254      17.598  33.412  24.329  1.00  0.00           C  
ATOM   3898  HA  SER   254      18.300  32.688  23.962  1.00  0.00           H  
ATOM   3899  CB  SER   254      16.711  32.726  25.341  1.00  0.00           C  
ATOM   3900  HB2 SER   254      17.206  32.275  25.974  1.00  0.00           H  
ATOM   3901  HB3 SER   254      16.176  33.317  25.813  1.00  0.00           H  
ATOM   3902  OG  SER   254      15.936  31.907  24.881  1.00  0.00           O  
ATOM   3903  HG  SER   254      16.393  31.440  24.656  1.00  0.00           H  
ATOM   3904  C   SER   254      16.804  33.915  23.140  1.00  0.00           C  
ATOM   3905  O   SER   254      16.837  33.308  22.102  1.00  0.00           O  
ATOM   3906  N   ALA   255      16.165  35.060  23.242  1.00  0.00           N  
ATOM   3907  H   ALA   255      16.140  35.496  24.124  1.00  0.00           H  
ATOM   3908  CA  ALA   255      15.464  35.693  22.149  1.00  0.00           C  
ATOM   3909  HA  ALA   255      14.806  34.976  21.713  1.00  0.00           H  
ATOM   3910  CB  ALA   255      14.625  36.814  22.707  1.00  0.00           C  
ATOM   3911  HB1 ALA   255      14.426  37.089  22.841  1.00  0.00           H  
ATOM   3912  HB2 ALA   255      14.412  37.090  22.832  1.00  0.00           H  
ATOM   3913  HB3 ALA   255      14.416  37.076  22.843  1.00  0.00           H  
ATOM   3914  C   ALA   255      16.387  36.178  21.041  1.00  0.00           C  
ATOM   3915  O   ALA   255      16.063  36.071  19.902  1.00  0.00           O  
ATOM   3916  N   GLN   256      17.556  36.661  21.353  1.00  0.00           N  
ATOM   3917  H   GLN   256      17.743  36.768  22.302  1.00  0.00           H  
ATOM   3918  CA  GLN   256      18.550  37.108  20.393  1.00  0.00           C  
ATOM   3919  HA  GLN   256      18.069  37.742  19.678  1.00  0.00           H  
ATOM   3920  CB  GLN   256      19.586  37.933  21.124  1.00  0.00           C  
ATOM   3921  HB2 GLN   256      19.252  38.477  21.686  1.00  0.00           H  
ATOM   3922  HB3 GLN   256      20.115  37.474  21.601  1.00  0.00           H  
ATOM   3923  CG  GLN   256      20.364  38.661  20.507  1.00  0.00           C  
ATOM   3924  HG2 GLN   256      20.725  38.514  20.567  1.00  0.00           H  
ATOM   3925  HG3 GLN   256      20.380  38.645  20.088  1.00  0.00           H  
ATOM   3926  CD  GLN   256      20.672  39.626  20.379  1.00  0.00           C  
ATOM   3927  OE1 GLN   256      20.425  39.995  20.718  1.00  0.00           O  
ATOM   3928  NE2 GLN   256      21.222  40.087  19.878  1.00  0.00           N  
ATOM   3929 HE21 GLN   256      21.421  40.720  19.793  1.00  0.00           H  
ATOM   3930 HE22 GLN   256      21.428  39.811  19.581  1.00  0.00           H  
ATOM   3931  C   GLN   256      19.184  35.971  19.606  1.00  0.00           C  
ATOM   3932  O   GLN   256      19.529  36.126  18.501  1.00  0.00           O  
ATOM   3933  N   THR   257      19.334  34.825  20.157  1.00  0.00           N  
ATOM   3934  H   THR   257      19.041  34.770  21.066  1.00  0.00           H  
ATOM   3935  CA  THR   257      19.990  33.662  19.559  1.00  0.00           C  
ATOM   3936  HA  THR   257      20.542  33.977  18.691  1.00  0.00           H  
ATOM   3937  CB  THR   257      20.982  33.039  20.526  1.00  0.00           C  
ATOM   3938  HB  THR   257      21.412  32.181  20.058  1.00  0.00           H  
ATOM   3939  CG2 THR   257      22.104  33.963  20.907  1.00  0.00           C  
ATOM   3940 HG21 THR   257      22.388  34.173  20.997  1.00  0.00           H  
ATOM   3941 HG22 THR   257      22.386  34.187  20.981  1.00  0.00           H  
ATOM   3942 HG23 THR   257      22.378  34.190  21.000  1.00  0.00           H  
ATOM   3943  OG1 THR   257      20.337  32.625  21.684  1.00  0.00           O  
ATOM   3944  HG1 THR   257      20.203  33.368  22.222  1.00  0.00           H  
ATOM   3945  C   THR   257      19.045  32.578  19.086  1.00  0.00           C  
ATOM   3946  O   THR   257      19.431  31.755  18.326  1.00  0.00           O  
ATOM   3947  N   GLY   258      17.822  32.549  19.526  1.00  0.00           N  
ATOM   3948  H   GLY   258      17.574  33.231  20.164  1.00  0.00           H  
ATOM   3949  CA  GLY   258      16.837  31.531  19.231  1.00  0.00           C  
ATOM   3950  HA2 GLY   258      15.874  31.924  19.436  1.00  0.00           H  
ATOM   3951  HA3 GLY   258      16.877  31.296  18.196  1.00  0.00           H  
ATOM   3952  C   GLY   258      16.977  30.239  20.013  1.00  0.00           C  
ATOM   3953  O   GLY   258      16.231  29.374  19.815  1.00  0.00           O  
ATOM   3954  N   ILE   259      17.912  30.094  20.894  1.00  0.00           N  
ATOM   3955  H   ILE   259      18.469  30.852  21.025  1.00  0.00           H  
ATOM   3956  CA  ILE   259      18.140  28.910  21.720  1.00  0.00           C  
ATOM   3957  HA  ILE   259      17.673  28.067  21.254  1.00  0.00           H  
ATOM   3958  CB  ILE   259      19.628  28.603  21.830  1.00  0.00           C  
ATOM   3959  HB  ILE   259      20.102  29.454  22.236  1.00  0.00           H  
ATOM   3960  CG2 ILE   259      19.902  27.446  22.771  1.00  0.00           C  
ATOM   3961 HG21 ILE   259      19.982  27.169  23.011  1.00  0.00           H  
ATOM   3962 HG22 ILE   259      19.965  27.165  23.010  1.00  0.00           H  
ATOM   3963 HG23 ILE   259      19.977  27.158  23.000  1.00  0.00           H  
ATOM   3964  CG1 ILE   259      20.268  28.344  20.494  1.00  0.00           C  
ATOM   3965 HG12 ILE   259      20.216  28.400  20.140  1.00  0.00           H  
ATOM   3966 HG13 ILE   259      20.568  28.441  20.313  1.00  0.00           H  
ATOM   3967  CD1 ILE   259      20.632  27.910  19.842  1.00  0.00           C  
ATOM   3968 HD11 ILE   259      20.724  27.814  19.670  1.00  0.00           H  
ATOM   3969 HD12 ILE   259      20.726  27.800  19.690  1.00  0.00           H  
ATOM   3970 HD13 ILE   259      20.718  27.803  19.672  1.00  0.00           H  
ATOM   3971  C   ILE   259      17.492  29.086  23.081  1.00  0.00           C  
ATOM   3972  O   ILE   259      17.809  30.014  23.792  1.00  0.00           O  
ATOM   3973  N   ALA   260      16.597  28.194  23.455  1.00  0.00           N  
ATOM   3974  H   ALA   260      16.404  27.451  22.840  1.00  0.00           H  
ATOM   3975  CA  ALA   260      15.889  28.219  24.721  1.00  0.00           C  
ATOM   3976  HA  ALA   260      15.405  29.171  24.809  1.00  0.00           H  
ATOM   3977  CB  ALA   260      14.816  27.157  24.697  1.00  0.00           C  
ATOM   3978  HB1 ALA   260      14.542  26.917  24.706  1.00  0.00           H  
ATOM   3979  HB2 ALA   260      14.552  26.903  24.671  1.00  0.00           H  
ATOM   3980  HB3 ALA   260      14.566  26.887  24.702  1.00  0.00           H  
ATOM   3981  C   ALA   260      16.816  28.046  25.922  1.00  0.00           C  
ATOM   3982  O   ALA   260      17.793  27.330  25.855  1.00  0.00           O  
ATOM   3983  N   VAL   261      16.501  28.668  27.043  1.00  0.00           N  
ATOM   3984  H   VAL   261      15.669  29.199  27.061  1.00  0.00           H  
ATOM   3985  CA  VAL   261      17.358  28.665  28.229  1.00  0.00           C  
ATOM   3986  HA  VAL   261      18.327  29.019  27.931  1.00  0.00           H  
ATOM   3987  CB  VAL   261      16.846  29.612  29.309  1.00  0.00           C  
ATOM   3988  HB  VAL   261      15.876  29.297  29.618  1.00  0.00           H  
ATOM   3989  CG1 VAL   261      17.745  29.615  30.523  1.00  0.00           C  
ATOM   3990 HG11 VAL   261      17.878  29.582  30.884  1.00  0.00           H  
ATOM   3991 HG12 VAL   261      18.032  29.549  30.781  1.00  0.00           H  
ATOM   3992 HG13 VAL   261      17.972  29.724  30.806  1.00  0.00           H  
ATOM   3993  CG2 VAL   261      16.747  31.036  28.806  1.00  0.00           C  
ATOM   3994 HG21 VAL   261      16.722  31.371  28.646  1.00  0.00           H  
ATOM   3995 HG22 VAL   261      16.677  31.389  28.703  1.00  0.00           H  
ATOM   3996 HG23 VAL   261      16.751  31.396  28.708  1.00  0.00           H  
ATOM   3997  C   VAL   261      17.569  27.265  28.784  1.00  0.00           C  
ATOM   3998  O   VAL   261      18.686  26.904  29.086  1.00  0.00           O  
ATOM   3999  N   LEU   262      16.541  26.438  28.862  1.00  0.00           N  
ATOM   4000  H   LEU   262      15.647  26.780  28.611  1.00  0.00           H  
ATOM   4001  CA  LEU   262      16.668  25.058  29.317  1.00  0.00           C  
ATOM   4002  HA  LEU   262      17.258  25.061  30.212  1.00  0.00           H  
ATOM   4003  CB  LEU   262      15.308  24.491  29.671  1.00  0.00           C  
ATOM   4004  HB2 LEU   262      14.665  24.699  28.969  1.00  0.00           H  
ATOM   4005  HB3 LEU   262      15.357  23.518  29.715  1.00  0.00           H  
ATOM   4006  CG  LEU   262      14.721  24.897  30.882  1.00  0.00           C  
ATOM   4007  HG  LEU   262      14.606  25.590  30.766  1.00  0.00           H  
ATOM   4008  CD1 LEU   262      13.789  24.439  31.250  1.00  0.00           C  
ATOM   4009 HD11 LEU   262      13.554  24.343  31.352  1.00  0.00           H  
ATOM   4010 HD12 LEU   262      13.574  24.335  31.307  1.00  0.00           H  
ATOM   4011 HD13 LEU   262      13.552  24.313  31.357  1.00  0.00           H  
ATOM   4012  CD2 LEU   262      15.150  24.807  31.923  1.00  0.00           C  
ATOM   4013 HD21 LEU   262      15.253  24.790  32.174  1.00  0.00           H  
ATOM   4014 HD22 LEU   262      15.267  24.788  32.178  1.00  0.00           H  
ATOM   4015 HD23 LEU   262      15.230  24.791  32.185  1.00  0.00           H  
ATOM   4016  C   LEU   262      17.419  24.165  28.338  1.00  0.00           C  
ATOM   4017  O   LEU   262      18.017  23.197  28.760  1.00  0.00           O  
ATOM   4018  N   ASP   263      17.466  24.491  27.056  1.00  0.00           N  
ATOM   4019  H   ASP   263      16.983  25.300  26.759  1.00  0.00           H  
ATOM   4020  CA  ASP   263      18.317  23.810  26.087  1.00  0.00           C  
ATOM   4021  HA  ASP   263      18.272  22.749  26.272  1.00  0.00           H  
ATOM   4022  CB  ASP   263      17.824  24.046  24.665  1.00  0.00           C  
ATOM   4023  HB2 ASP   263      17.826  25.091  24.454  1.00  0.00           H  
ATOM   4024  HB3 ASP   263      18.512  23.592  23.995  1.00  0.00           H  
ATOM   4025  CG  ASP   263      16.459  23.499  24.360  1.00  0.00           C  
ATOM   4026  OD1 ASP   263      15.971  23.574  23.602  1.00  0.00           O  
ATOM   4027  OD2 ASP   263      15.870  22.982  24.837  1.00  0.00           O  
ATOM   4028  C   ASP   263      19.777  24.217  26.228  1.00  0.00           C  
ATOM   4029  O   ASP   263      20.660  23.390  26.109  1.00  0.00           O  
ATOM   4030  N   MET   264      20.050  25.465  26.575  1.00  0.00           N  
ATOM   4031  H   MET   264      19.305  26.114  26.612  1.00  0.00           H  
ATOM   4032  CA  MET   264      21.378  25.901  26.972  1.00  0.00           C  
ATOM   4033  HA  MET   264      22.065  25.565  26.217  1.00  0.00           H  
ATOM   4034  CB  MET   264      21.441  27.426  27.002  1.00  0.00           C  
ATOM   4035  HB2 MET   264      21.028  27.823  26.098  1.00  0.00           H  
ATOM   4036  HB3 MET   264      20.861  27.790  27.818  1.00  0.00           H  
ATOM   4037  CG  MET   264      22.853  27.938  27.146  1.00  0.00           C  
ATOM   4038  HG2 MET   264      22.833  28.995  27.261  1.00  0.00           H  
ATOM   4039  HG3 MET   264      23.274  27.529  28.027  1.00  0.00           H  
ATOM   4040  SD  MET   264      23.940  27.557  25.809  1.00  0.00           S  
ATOM   4041  CE  MET   264      23.507  28.776  24.653  1.00  0.00           C  
ATOM   4042  HE1 MET   264      23.427  29.024  24.417  1.00  0.00           H  
ATOM   4043  HE2 MET   264      23.421  29.018  24.422  1.00  0.00           H  
ATOM   4044  HE3 MET   264      23.423  29.023  24.424  1.00  0.00           H  
ATOM   4045  C   MET   264      21.813  25.256  28.294  1.00  0.00           C  
ATOM   4046  O   MET   264      22.943  24.834  28.425  1.00  0.00           O  
ATOM   4047  N   CYS   265      20.909  25.074  29.245  1.00  0.00           N  
ATOM   4048  H   CYS   265      20.017  25.481  29.110  1.00  0.00           H  
ATOM   4049  CA  CYS   265      21.156  24.312  30.467  1.00  0.00           C  
ATOM   4050  HA  CYS   265      22.022  24.719  30.954  1.00  0.00           H  
ATOM   4051  CB  CYS   265      19.984  24.444  31.422  1.00  0.00           C  
ATOM   4052  HB2 CYS   265      19.093  24.086  30.966  1.00  0.00           H  
ATOM   4053  HB3 CYS   265      20.170  23.850  32.292  1.00  0.00           H  
ATOM   4054  SG  CYS   265      19.767  26.138  31.936  1.00  0.00           S  
ATOM   4055  HG  CYS   265      19.421  26.591  30.872  1.00  0.00           H  
ATOM   4056  C   CYS   265      21.464  22.843  30.186  1.00  0.00           C  
ATOM   4057  O   CYS   265      22.401  22.314  30.744  1.00  0.00           O  
ATOM   4058  N   ALA   266      20.748  22.194  29.281  1.00  0.00           N  
ATOM   4059  H   ALA   266      19.963  22.650  28.881  1.00  0.00           H  
ATOM   4060  CA  ALA   266      21.048  20.839  28.848  1.00  0.00           C  
ATOM   4061  HA  ALA   266      21.073  20.193  29.712  1.00  0.00           H  
ATOM   4062  CB  ALA   266      19.939  20.365  27.933  1.00  0.00           C  
ATOM   4063  HB1 ALA   266      19.674  20.235  27.705  1.00  0.00           H  
ATOM   4064  HB2 ALA   266      19.669  20.244  27.721  1.00  0.00           H  
ATOM   4065  HB3 ALA   266      19.672  20.252  27.705  1.00  0.00           H  
ATOM   4066  C   ALA   266      22.401  20.731  28.154  1.00  0.00           C  
ATOM   4067  O   ALA   266      23.078  19.731  28.281  1.00  0.00           O  
ATOM   4068  N   SER   267      22.813  21.773  27.450  1.00  0.00           N  
ATOM   4069  H   SER   267      22.189  22.532  27.353  1.00  0.00           H  
ATOM   4070  CA  SER   267      24.115  21.877  26.815  1.00  0.00           C  
ATOM   4071  HA  SER   267      24.317  20.966  26.285  1.00  0.00           H  
ATOM   4072  CB  SER   267      24.114  23.005  25.794  1.00  0.00           C  
ATOM   4073  HB2 SER   267      24.001  23.948  26.276  1.00  0.00           H  
ATOM   4074  HB3 SER   267      25.045  23.003  25.274  1.00  0.00           H  
ATOM   4075  OG  SER   267      23.082  22.828  24.872  1.00  0.00           O  
ATOM   4076  HG  SER   267      22.289  23.029  25.267  1.00  0.00           H  
ATOM   4077  C   SER   267      25.235  22.042  27.827  1.00  0.00           C  
ATOM   4078  O   SER   267      26.232  21.368  27.727  1.00  0.00           O  
ATOM   4079  N   LEU   268      25.054  22.859  28.848  1.00  0.00           N  
ATOM   4080  H   LEU   268      24.237  23.414  28.855  1.00  0.00           H  
ATOM   4081  CA  LEU   268      25.981  22.984  29.964  1.00  0.00           C  
ATOM   4082  HA  LEU   268      26.962  23.134  29.555  1.00  0.00           H  
ATOM   4083  CB  LEU   268      25.619  24.224  30.770  1.00  0.00           C  
ATOM   4084  HB2 LEU   268      25.689  25.078  30.121  1.00  0.00           H  
ATOM   4085  HB3 LEU   268      24.601  24.143  31.077  1.00  0.00           H  
ATOM   4086  CG  LEU   268      26.468  24.474  32.013  1.00  0.00           C  
ATOM   4087  HG  LEU   268      26.313  23.683  32.711  1.00  0.00           H  
ATOM   4088  CD1 LEU   268      27.935  24.582  31.741  1.00  0.00           C  
ATOM   4089 HD11 LEU   268      28.292  24.626  31.678  1.00  0.00           H  
ATOM   4090 HD12 LEU   268      28.302  24.597  31.706  1.00  0.00           H  
ATOM   4091 HD13 LEU   268      28.298  24.591  31.666  1.00  0.00           H  
ATOM   4092  CD2 LEU   268      26.047  25.752  32.665  1.00  0.00           C  
ATOM   4093 HD21 LEU   268      25.904  26.062  32.812  1.00  0.00           H  
ATOM   4094 HD22 LEU   268      25.953  26.039  32.863  1.00  0.00           H  
ATOM   4095 HD23 LEU   268      25.974  26.083  32.809  1.00  0.00           H  
ATOM   4096  C   LEU   268      26.046  21.715  30.821  1.00  0.00           C  
ATOM   4097  O   LEU   268      27.120  21.299  31.195  1.00  0.00           O  
ATOM   4098  N   LYS   269      24.928  21.051  31.075  1.00  0.00           N  
ATOM   4099  H   LYS   269      24.081  21.462  30.765  1.00  0.00           H  
ATOM   4100  CA  LYS   269      24.860  19.777  31.799  1.00  0.00           C  
ATOM   4101  HA  LYS   269      25.245  19.923  32.792  1.00  0.00           H  
ATOM   4102  CB  LYS   269      23.407  19.341  31.902  1.00  0.00           C  
ATOM   4103  HB2 LYS   269      22.849  20.131  32.300  1.00  0.00           H  
ATOM   4104  HB3 LYS   269      23.033  19.141  30.945  1.00  0.00           H  
ATOM   4105  CG  LYS   269      23.171  18.142  32.766  1.00  0.00           C  
ATOM   4106  HG2 LYS   269      23.691  17.353  32.397  1.00  0.00           H  
ATOM   4107  HG3 LYS   269      23.514  18.337  33.702  1.00  0.00           H  
ATOM   4108  CD  LYS   269      21.747  17.764  32.856  1.00  0.00           C  
ATOM   4109  HD2 LYS   269      21.317  18.364  33.328  1.00  0.00           H  
ATOM   4110  HD3 LYS   269      21.347  17.752  32.059  1.00  0.00           H  
ATOM   4111  CE  LYS   269      21.438  16.605  33.402  1.00  0.00           C  
ATOM   4112  HE2 LYS   269      21.825  16.489  33.795  1.00  0.00           H  
ATOM   4113  HE3 LYS   269      20.952  16.653  33.712  1.00  0.00           H  
ATOM   4114  NZ  LYS   269      21.244  15.588  33.016  1.00  0.00           N  
ATOM   4115  HZ1 LYS   269      21.198  15.313  32.934  1.00  0.00           H  
ATOM   4116  HZ2 LYS   269      21.168  15.323  32.920  1.00  0.00           H  
ATOM   4117  HZ3 LYS   269      21.212  15.358  32.906  1.00  0.00           H  
ATOM   4118  C   LYS   269      25.720  18.710  31.155  1.00  0.00           C  
ATOM   4119  O   LYS   269      26.441  18.020  31.843  1.00  0.00           O  
ATOM   4120  N   GLU   270      25.700  18.622  29.841  1.00  0.00           N  
ATOM   4121  H   GLU   270      25.070  19.205  29.347  1.00  0.00           H  
ATOM   4122  CA  GLU   270      26.531  17.707  29.084  1.00  0.00           C  
ATOM   4123  HA  GLU   270      26.439  16.729  29.524  1.00  0.00           H  
ATOM   4124  CB  GLU   270      25.997  17.639  27.663  1.00  0.00           C  
ATOM   4125  HB2 GLU   270      25.015  17.444  27.674  1.00  0.00           H  
ATOM   4126  HB3 GLU   270      26.088  18.531  27.215  1.00  0.00           H  
ATOM   4127  CG  GLU   270      26.590  16.685  26.796  1.00  0.00           C  
ATOM   4128  HG2 GLU   270      26.220  16.834  25.925  1.00  0.00           H  
ATOM   4129  HG3 GLU   270      27.508  16.882  26.719  1.00  0.00           H  
ATOM   4130  CD  GLU   270      26.445  15.294  27.123  1.00  0.00           C  
ATOM   4131  OE1 GLU   270      26.358  14.737  27.248  1.00  0.00           O  
ATOM   4132  OE2 GLU   270      26.412  14.725  27.227  1.00  0.00           O  
ATOM   4133  C   GLU   270      28.009  18.066  29.137  1.00  0.00           C  
ATOM   4134  O   GLU   270      28.832  17.190  29.289  1.00  0.00           O  
ATOM   4135  N   LEU   271      28.358  19.342  29.089  1.00  0.00           N  
ATOM   4136  H   LEU   271      27.645  20.013  28.972  1.00  0.00           H  
ATOM   4137  CA  LEU   271      29.722  19.814  29.254  1.00  0.00           C  
ATOM   4138  HA  LEU   271      30.353  19.252  28.597  1.00  0.00           H  
ATOM   4139  CB  LEU   271      29.818  21.291  28.880  1.00  0.00           C  
ATOM   4140  HB2 LEU   271      29.108  21.767  29.257  1.00  0.00           H  
ATOM   4141  HB3 LEU   271      30.590  21.671  29.251  1.00  0.00           H  
ATOM   4142  CG  LEU   271      29.849  21.675  27.560  1.00  0.00           C  
ATOM   4143  HG  LEU   271      29.187  21.310  27.365  1.00  0.00           H  
ATOM   4144  CD1 LEU   271      29.851  22.834  27.244  1.00  0.00           C  
ATOM   4145 HD11 LEU   271      29.865  23.119  27.175  1.00  0.00           H  
ATOM   4146 HD12 LEU   271      29.847  23.105  27.157  1.00  0.00           H  
ATOM   4147 HD13 LEU   271      29.832  23.123  27.162  1.00  0.00           H  
ATOM   4148  CD2 LEU   271      30.769  21.459  26.788  1.00  0.00           C  
ATOM   4149 HD21 LEU   271      30.988  21.408  26.596  1.00  0.00           H  
ATOM   4150 HD22 LEU   271      30.999  21.410  26.597  1.00  0.00           H  
ATOM   4151 HD23 LEU   271      30.984  21.401  26.597  1.00  0.00           H  
ATOM   4152  C   LEU   271      30.261  19.579  30.659  1.00  0.00           C  
ATOM   4153  O   LEU   271      31.424  19.356  30.817  1.00  0.00           O  
ATOM   4154  N   LEU   272      29.437  19.588  31.678  1.00  0.00           N  
ATOM   4155  H   LEU   272      28.510  19.847  31.495  1.00  0.00           H  
ATOM   4156  CA  LEU   272      29.813  19.230  33.036  1.00  0.00           C  
ATOM   4157  HA  LEU   272      30.768  19.657  33.247  1.00  0.00           H  
ATOM   4158  CB  LEU   272      28.810  19.791  34.026  1.00  0.00           C  
ATOM   4159  HB2 LEU   272      27.856  19.519  33.739  1.00  0.00           H  
ATOM   4160  HB3 LEU   272      28.984  19.355  34.950  1.00  0.00           H  
ATOM   4161  CG  LEU   272      28.821  21.260  34.210  1.00  0.00           C  
ATOM   4162  HG  LEU   272      28.717  21.663  33.336  1.00  0.00           H  
ATOM   4163  CD1 LEU   272      27.798  21.735  35.039  1.00  0.00           C  
ATOM   4164 HD11 LEU   272      27.574  21.837  35.291  1.00  0.00           H  
ATOM   4165 HD12 LEU   272      27.560  21.900  35.210  1.00  0.00           H  
ATOM   4166 HD13 LEU   272      27.510  21.823  35.207  1.00  0.00           H  
ATOM   4167  CD2 LEU   272      29.960  21.765  34.786  1.00  0.00           C  
ATOM   4168 HD21 LEU   272      30.247  21.914  34.890  1.00  0.00           H  
ATOM   4169 HD22 LEU   272      30.219  21.911  34.946  1.00  0.00           H  
ATOM   4170 HD23 LEU   272      30.245  21.865  34.927  1.00  0.00           H  
ATOM   4171  C   LEU   272      29.978  17.729  33.215  1.00  0.00           C  
ATOM   4172  O   LEU   272      30.974  17.289  33.708  1.00  0.00           O  
ATOM   4173  N   GLN   273      29.033  16.936  32.794  1.00  0.00           N  
ATOM   4174  H   GLN   273      28.242  17.357  32.393  1.00  0.00           H  
ATOM   4175  CA  GLN   273      29.033  15.502  33.014  1.00  0.00           C  
ATOM   4176  HA  GLN   273      29.345  15.315  34.020  1.00  0.00           H  
ATOM   4177  CB  GLN   273      27.632  14.981  32.881  1.00  0.00           C  
ATOM   4178  HB2 GLN   273      27.336  14.722  33.091  1.00  0.00           H  
ATOM   4179  HB3 GLN   273      27.331  15.165  32.886  1.00  0.00           H  
ATOM   4180  CG  GLN   273      27.011  14.548  32.485  1.00  0.00           C  
ATOM   4181  HG2 GLN   273      27.137  14.877  32.179  1.00  0.00           H  
ATOM   4182  HG3 GLN   273      27.189  14.081  32.248  1.00  0.00           H  
ATOM   4183  CD  GLN   273      25.972  14.291  32.788  1.00  0.00           C  
ATOM   4184  OE1 GLN   273      25.559  14.392  33.443  1.00  0.00           O  
ATOM   4185  NE2 GLN   273      25.501  13.940  32.320  1.00  0.00           N  
ATOM   4186 HE21 GLN   273      24.828  13.754  32.513  1.00  0.00           H  
ATOM   4187 HE22 GLN   273      25.817  13.829  31.771  1.00  0.00           H  
ATOM   4188  C   GLN   273      30.000  14.747  32.142  1.00  0.00           C  
ATOM   4189  O   GLN   273      30.498  13.758  32.561  1.00  0.00           O  
ATOM   4190  N   ASN   274      30.285  15.201  30.949  1.00  0.00           N  
ATOM   4191  H   ASN   274      29.815  16.000  30.654  1.00  0.00           H  
ATOM   4192  CA  ASN   274      31.160  14.552  29.996  1.00  0.00           C  
ATOM   4193  HA  ASN   274      31.534  13.658  30.422  1.00  0.00           H  
ATOM   4194  CB  ASN   274      30.369  14.175  28.795  1.00  0.00           C  
ATOM   4195  HB2 ASN   274      29.803  14.830  28.505  1.00  0.00           H  
ATOM   4196  HB3 ASN   274      30.905  14.003  28.091  1.00  0.00           H  
ATOM   4197  CG  ASN   274      29.630  13.132  28.882  1.00  0.00           C  
ATOM   4198  OD1 ASN   274      29.950  12.226  29.318  1.00  0.00           O  
ATOM   4199  ND2 ASN   274      28.623  13.209  28.469  1.00  0.00           N  
ATOM   4200 HD21 ASN   274      28.141  12.525  28.520  1.00  0.00           H  
ATOM   4201 HD22 ASN   274      28.345  13.933  28.089  1.00  0.00           H  
ATOM   4202  C   ASN   274      32.392  15.340  29.630  1.00  0.00           C  
ATOM   4203  O   ASN   274      33.246  14.813  29.024  1.00  0.00           O  
ATOM   4204  N   GLY   275      32.514  16.572  30.010  1.00  0.00           N  
ATOM   4205  H   GLY   275      31.776  16.951  30.483  1.00  0.00           H  
ATOM   4206  CA  GLY   275      33.664  17.412  29.764  1.00  0.00           C  
ATOM   4207  HA2 GLY   275      33.696  18.153  30.508  1.00  0.00           H  
ATOM   4208  HA3 GLY   275      34.543  16.841  29.857  1.00  0.00           H  
ATOM   4209  C   GLY   275      33.705  18.098  28.423  1.00  0.00           C  
ATOM   4210  O   GLY   275      32.927  17.849  27.567  1.00  0.00           O  
ATOM   4211  N   MET   276      34.638  18.971  28.231  1.00  0.00           N  
ATOM   4212  H   MET   276      35.223  19.132  28.979  1.00  0.00           H  
ATOM   4213  CA  MET   276      34.914  19.675  26.989  1.00  0.00           C  
ATOM   4214  HA  MET   276      34.014  19.805  26.460  1.00  0.00           H  
ATOM   4215  CB  MET   276      35.450  21.037  27.280  1.00  0.00           C  
ATOM   4216  HB2 MET   276      35.824  21.083  27.893  1.00  0.00           H  
ATOM   4217  HB3 MET   276      35.916  21.295  26.793  1.00  0.00           H  
ATOM   4218  CG  MET   276      34.855  22.007  27.403  1.00  0.00           C  
ATOM   4219  HG2 MET   276      34.576  21.992  26.959  1.00  0.00           H  
ATOM   4220  HG3 MET   276      34.507  21.793  27.769  1.00  0.00           H  
ATOM   4221  SD  MET   276      35.100  23.525  27.696  1.00  0.00           S  
ATOM   4222  CE  MET   276      35.508  24.376  26.892  1.00  0.00           C  
ATOM   4223  HE1 MET   276      35.578  24.557  26.726  1.00  0.00           H  
ATOM   4224  HE2 MET   276      35.593  24.551  26.740  1.00  0.00           H  
ATOM   4225  HE3 MET   276      35.601  24.539  26.725  1.00  0.00           H  
ATOM   4226  C   MET   276      35.831  18.924  26.082  1.00  0.00           C  
ATOM   4227  O   MET   276      35.885  19.156  24.961  1.00  0.00           O  
ATOM   4228  N   ASN   277      36.527  17.998  26.548  1.00  0.00           N  
ATOM   4229  H   ASN   277      36.449  17.888  27.473  1.00  0.00           H  
ATOM   4230  CA  ASN   277      37.349  17.082  25.839  1.00  0.00           C  
ATOM   4231  HA  ASN   277      37.955  16.655  26.539  1.00  0.00           H  
ATOM   4232  CB  ASN   277      36.540  16.016  25.320  1.00  0.00           C  
ATOM   4233  HB2 ASN   277      35.924  16.274  24.799  1.00  0.00           H  
ATOM   4234  HB3 ASN   277      37.014  15.484  24.852  1.00  0.00           H  
ATOM   4235  CG  ASN   277      35.933  15.292  26.107  1.00  0.00           C  
ATOM   4236  OD1 ASN   277      36.198  14.986  26.715  1.00  0.00           O  
ATOM   4237  ND2 ASN   277      35.101  15.003  26.133  1.00  0.00           N  
ATOM   4238 HD21 ASN   277      34.700  14.586  26.675  1.00  0.00           H  
ATOM   4239 HD22 ASN   277      34.871  15.245  25.647  1.00  0.00           H  
ATOM   4240  C   ASN   277      38.278  17.667  24.833  1.00  0.00           C  
ATOM   4241  O   ASN   277      38.366  17.266  23.781  1.00  0.00           O  
ATOM   4242  N   GLY   278      38.961  18.637  25.145  1.00  0.00           N  
ATOM   4243  H   GLY   278      38.844  18.919  26.020  1.00  0.00           H  
ATOM   4244  CA  GLY   278      39.927  19.271  24.334  1.00  0.00           C  
ATOM   4245  HA2 GLY   278      40.544  19.759  24.938  1.00  0.00           H  
ATOM   4246  HA3 GLY   278      40.456  18.565  23.867  1.00  0.00           H  
ATOM   4247  C   GLY   278      39.480  20.245  23.305  1.00  0.00           C  
ATOM   4248  O   GLY   278      40.224  20.865  22.684  1.00  0.00           O  
ATOM   4249  N   ARG   279      38.283  20.406  23.119  1.00  0.00           N  
ATOM   4250  H   ARG   279      37.729  19.874  23.673  1.00  0.00           H  
ATOM   4251  CA  ARG   279      37.713  21.379  22.237  1.00  0.00           C  
ATOM   4252  HA  ARG   279      38.384  21.555  21.430  1.00  0.00           H  
ATOM   4253  CB  ARG   279      36.432  20.853  21.688  1.00  0.00           C  
ATOM   4254  HB2 ARG   279      36.159  20.340  22.139  1.00  0.00           H  
ATOM   4255  HB3 ARG   279      35.869  21.363  21.623  1.00  0.00           H  
ATOM   4256  CG  ARG   279      36.277  20.336  20.607  1.00  0.00           C  
ATOM   4257  HG2 ARG   279      36.515  20.802  20.183  1.00  0.00           H  
ATOM   4258  HG3 ARG   279      36.791  19.858  20.671  1.00  0.00           H  
ATOM   4259  CD  ARG   279      35.100  19.816  20.005  1.00  0.00           C  
ATOM   4260  HD2 ARG   279      35.088  19.418  19.815  1.00  0.00           H  
ATOM   4261  HD3 ARG   279      34.617  19.687  20.198  1.00  0.00           H  
ATOM   4262  NE  ARG   279      34.638  19.991  19.420  1.00  0.00           N  
ATOM   4263  HE  ARG   279      34.996  20.497  19.503  1.00  0.00           H  
ATOM   4264  CZ  ARG   279      33.803  19.543  18.779  1.00  0.00           C  
ATOM   4265  NH1 ARG   279      33.239  18.873  18.588  1.00  0.00           N  
ATOM   4266 HH11 ARG   279      33.426  18.680  18.940  1.00  0.00           H  
ATOM   4267 HH12 ARG   279      32.618  18.559  18.095  1.00  0.00           H  
ATOM   4268  NH2 ARG   279      33.512  19.764  18.302  1.00  0.00           N  
ATOM   4269 HH21 ARG   279      33.917  20.279  18.431  1.00  0.00           H  
ATOM   4270 HH22 ARG   279      32.888  19.422  17.813  1.00  0.00           H  
ATOM   4271  C   ARG   279      37.526  22.682  22.924  1.00  0.00           C  
ATOM   4272  O   ARG   279      37.315  22.698  24.039  1.00  0.00           O  
ATOM   4273  N   THR   280      37.616  23.776  22.272  1.00  0.00           N  
ATOM   4274  H   THR   280      37.782  23.692  21.360  1.00  0.00           H  
ATOM   4275  CA  THR   280      37.543  25.113  22.829  1.00  0.00           C  
ATOM   4276  HA  THR   280      37.677  25.037  23.888  1.00  0.00           H  
ATOM   4277  CB  THR   280      38.649  25.999  22.306  1.00  0.00           C  
ATOM   4278  HB  THR   280      38.533  26.957  22.725  1.00  0.00           H  
ATOM   4279  CG2 THR   280      40.007  25.512  22.659  1.00  0.00           C  
ATOM   4280 HG21 THR   280      40.337  25.394  22.739  1.00  0.00           H  
ATOM   4281 HG22 THR   280      40.342  25.412  22.750  1.00  0.00           H  
ATOM   4282 HG23 THR   280      40.336  25.395  22.759  1.00  0.00           H  
ATOM   4283  OG1 THR   280      38.604  26.127  20.944  1.00  0.00           O  
ATOM   4284  HG1 THR   280      38.279  26.433  20.696  1.00  0.00           H  
ATOM   4285  C   THR   280      36.208  25.783  22.606  1.00  0.00           C  
ATOM   4286  O   THR   280      35.511  25.497  21.657  1.00  0.00           O  
ATOM   4287  N   ILE   281      35.870  26.712  23.472  1.00  0.00           N  
ATOM   4288  H   ILE   281      36.483  26.868  24.231  1.00  0.00           H  
ATOM   4289  CA  ILE   281      34.734  27.616  23.368  1.00  0.00           C  
ATOM   4290  HA  ILE   281      34.336  27.588  22.369  1.00  0.00           H  
ATOM   4291  CB  ILE   281      33.626  27.203  24.344  1.00  0.00           C  
ATOM   4292  HB  ILE   281      34.042  27.175  25.327  1.00  0.00           H  
ATOM   4293  CG2 ILE   281      32.509  28.217  24.338  1.00  0.00           C  
ATOM   4294 HG21 ILE   281      32.283  28.516  24.314  1.00  0.00           H  
ATOM   4295 HG22 ILE   281      32.191  28.419  24.296  1.00  0.00           H  
ATOM   4296 HG23 ILE   281      32.225  28.460  24.423  1.00  0.00           H  
ATOM   4297  CG1 ILE   281      33.072  25.819  24.032  1.00  0.00           C  
ATOM   4298 HG12 ILE   281      32.610  25.835  23.082  1.00  0.00           H  
ATOM   4299 HG13 ILE   281      33.873  25.132  23.989  1.00  0.00           H  
ATOM   4300  CD1 ILE   281      32.098  25.263  25.035  1.00  0.00           C  
ATOM   4301 HD11 ILE   281      31.845  25.116  25.261  1.00  0.00           H  
ATOM   4302 HD12 ILE   281      31.877  25.106  25.278  1.00  0.00           H  
ATOM   4303 HD13 ILE   281      31.862  25.140  25.285  1.00  0.00           H  
ATOM   4304  C   ILE   281      35.239  29.026  23.630  1.00  0.00           C  
ATOM   4305  O   ILE   281      35.900  29.249  24.624  1.00  0.00           O  
ATOM   4306  N   LEU   282      34.978  29.970  22.732  1.00  0.00           N  
ATOM   4307  H   LEU   282      34.469  29.712  21.924  1.00  0.00           H  
ATOM   4308  CA  LEU   282      35.485  31.338  22.776  1.00  0.00           C  
ATOM   4309  HA  LEU   282      35.326  31.752  21.797  1.00  0.00           H  
ATOM   4310  CB  LEU   282      34.667  32.166  23.755  1.00  0.00           C  
ATOM   4311  HB2 LEU   282      34.309  31.714  24.317  1.00  0.00           H  
ATOM   4312  HB3 LEU   282      35.101  32.675  24.199  1.00  0.00           H  
ATOM   4313  CG  LEU   282      33.733  32.919  23.441  1.00  0.00           C  
ATOM   4314  HG  LEU   282      33.689  32.468  23.274  1.00  0.00           H  
ATOM   4315  CD1 LEU   282      33.084  33.468  23.795  1.00  0.00           C  
ATOM   4316 HD11 LEU   282      32.867  33.617  23.850  1.00  0.00           H  
ATOM   4317 HD12 LEU   282      32.923  33.558  23.909  1.00  0.00           H  
ATOM   4318 HD13 LEU   282      32.983  33.617  23.891  1.00  0.00           H  
ATOM   4319  CD2 LEU   282      33.451  33.788  23.025  1.00  0.00           C  
ATOM   4320 HD21 LEU   282      33.379  34.012  22.929  1.00  0.00           H  
ATOM   4321 HD22 LEU   282      33.392  33.978  22.920  1.00  0.00           H  
ATOM   4322 HD23 LEU   282      33.376  34.003  22.925  1.00  0.00           H  
ATOM   4323  C   LEU   282      36.994  31.411  22.983  1.00  0.00           C  
ATOM   4324  O   LEU   282      37.495  32.258  23.664  1.00  0.00           O  
ATOM   4325  N   GLY   283      37.727  30.481  22.427  1.00  0.00           N  
ATOM   4326  H   GLY   283      37.258  29.840  21.859  1.00  0.00           H  
ATOM   4327  CA  GLY   283      39.154  30.321  22.578  1.00  0.00           C  
ATOM   4328  HA2 GLY   283      39.505  29.709  21.791  1.00  0.00           H  
ATOM   4329  HA3 GLY   283      39.616  31.269  22.480  1.00  0.00           H  
ATOM   4330  C   GLY   283      39.627  29.703  23.880  1.00  0.00           C  
ATOM   4331  O   GLY   283      40.763  29.434  24.021  1.00  0.00           O  
ATOM   4332  N   SER   284      38.782  29.454  24.823  1.00  0.00           N  
ATOM   4333  H   SER   284      37.853  29.663  24.635  1.00  0.00           H  
ATOM   4334  CA  SER   284      39.087  28.839  26.107  1.00  0.00           C  
ATOM   4335  HA  SER   284      40.092  29.062  26.367  1.00  0.00           H  
ATOM   4336  CB  SER   284      38.209  29.426  27.165  1.00  0.00           C  
ATOM   4337  HB2 SER   284      38.269  30.431  27.155  1.00  0.00           H  
ATOM   4338  HB3 SER   284      37.258  29.181  26.993  1.00  0.00           H  
ATOM   4339  OG  SER   284      38.529  28.998  28.377  1.00  0.00           O  
ATOM   4340  HG  SER   284      37.857  28.803  28.776  1.00  0.00           H  
ATOM   4341  C   SER   284      38.932  27.339  26.090  1.00  0.00           C  
ATOM   4342  O   SER   284      38.003  26.834  25.523  1.00  0.00           O  
ATOM   4343  N   ALA   285      39.817  26.623  26.750  1.00  0.00           N  
ATOM   4344  H   ALA   285      40.555  27.102  27.173  1.00  0.00           H  
ATOM   4345  CA  ALA   285      39.737  25.199  26.983  1.00  0.00           C  
ATOM   4346  HA  ALA   285      39.265  24.753  26.149  1.00  0.00           H  
ATOM   4347  CB  ALA   285      41.125  24.662  27.066  1.00  0.00           C  
ATOM   4348  HB1 ALA   285      41.447  24.491  27.075  1.00  0.00           H  
ATOM   4349  HB2 ALA   285      41.465  24.558  27.056  1.00  0.00           H  
ATOM   4350  HB3 ALA   285      41.467  24.538  27.124  1.00  0.00           H  
ATOM   4351  C   ALA   285      38.925  24.807  28.205  1.00  0.00           C  
ATOM   4352  O   ALA   285      38.746  23.651  28.457  1.00  0.00           O  
ATOM   4353  N   LEU   286      38.448  25.754  28.964  1.00  0.00           N  
ATOM   4354  H   LEU   286      38.623  26.667  28.673  1.00  0.00           H  
ATOM   4355  CA  LEU   286      37.673  25.603  30.173  1.00  0.00           C  
ATOM   4356  HA  LEU   286      37.328  24.605  30.254  1.00  0.00           H  
ATOM   4357  CB  LEU   286      38.533  25.908  31.369  1.00  0.00           C  
ATOM   4358  HB2 LEU   286      38.861  26.770  31.287  1.00  0.00           H  
ATOM   4359  HB3 LEU   286      38.017  25.913  32.158  1.00  0.00           H  
ATOM   4360  CG  LEU   286      39.616  25.126  31.675  1.00  0.00           C  
ATOM   4361  HG  LEU   286      39.997  25.040  30.986  1.00  0.00           H  
ATOM   4362  CD1 LEU   286      40.382  25.505  32.492  1.00  0.00           C  
ATOM   4363 HD11 LEU   286      40.593  25.590  32.675  1.00  0.00           H  
ATOM   4364 HD12 LEU   286      40.566  25.612  32.680  1.00  0.00           H  
ATOM   4365 HD13 LEU   286      40.556  25.590  32.707  1.00  0.00           H  
ATOM   4366  CD2 LEU   286      39.479  24.083  32.162  1.00  0.00           C  
ATOM   4367 HD21 LEU   286      39.484  23.802  32.287  1.00  0.00           H  
ATOM   4368 HD22 LEU   286      39.447  23.836  32.301  1.00  0.00           H  
ATOM   4369 HD23 LEU   286      39.414  23.845  32.244  1.00  0.00           H  
ATOM   4370  C   LEU   286      36.452  26.501  30.158  1.00  0.00           C  
ATOM   4371  O   LEU   286      36.438  27.500  29.481  1.00  0.00           O  
ATOM   4372  N   LEU   287      35.444  26.172  30.933  1.00  0.00           N  
ATOM   4373  H   LEU   287      35.531  25.355  31.470  1.00  0.00           H  
ATOM   4374  CA  LEU   287      34.273  27.004  31.148  1.00  0.00           C  
ATOM   4375  HA  LEU   287      33.911  27.339  30.194  1.00  0.00           H  
ATOM   4376  CB  LEU   287      33.180  26.192  31.829  1.00  0.00           C  
ATOM   4377  HB2 LEU   287      33.541  25.869  32.771  1.00  0.00           H  
ATOM   4378  HB3 LEU   287      32.360  26.835  32.016  1.00  0.00           H  
ATOM   4379  CG  LEU   287      32.677  24.978  31.079  1.00  0.00           C  
ATOM   4380  HG  LEU   287      33.388  24.446  30.804  1.00  0.00           H  
ATOM   4381  CD1 LEU   287      31.885  24.165  31.806  1.00  0.00           C  
ATOM   4382 HD11 LEU   287      31.758  23.949  32.019  1.00  0.00           H  
ATOM   4383 HD12 LEU   287      31.668  24.031  32.008  1.00  0.00           H  
ATOM   4384 HD13 LEU   287      31.664  23.912  31.927  1.00  0.00           H  
ATOM   4385  CD2 LEU   287      31.955  25.232  29.982  1.00  0.00           C  
ATOM   4386 HD21 LEU   287      31.776  25.294  29.717  1.00  0.00           H  
ATOM   4387 HD22 LEU   287      31.799  25.292  29.714  1.00  0.00           H  
ATOM   4388 HD23 LEU   287      31.778  25.277  29.707  1.00  0.00           H  
ATOM   4389  C   LEU   287      34.611  28.248  31.959  1.00  0.00           C  
ATOM   4390  O   LEU   287      35.404  28.193  32.851  1.00  0.00           O  
ATOM   4391  N   GLU   288      34.000  29.364  31.681  1.00  0.00           N  
ATOM   4392  H   GLU   288      33.352  29.355  30.957  1.00  0.00           H  
ATOM   4393  CA  GLU   288      34.275  30.653  32.298  1.00  0.00           C  
ATOM   4394  HA  GLU   288      34.840  30.495  33.189  1.00  0.00           H  
ATOM   4395  CB  GLU   288      35.111  31.483  31.353  1.00  0.00           C  
ATOM   4396  HB2 GLU   288      35.496  31.096  30.839  1.00  0.00           H  
ATOM   4397  HB3 GLU   288      34.729  31.943  30.906  1.00  0.00           H  
ATOM   4398  CG  GLU   288      35.942  32.223  31.609  1.00  0.00           C  
ATOM   4399  HG2 GLU   288      36.276  32.211  31.028  1.00  0.00           H  
ATOM   4400  HG3 GLU   288      35.538  32.777  31.541  1.00  0.00           H  
ATOM   4401  CD  GLU   288      36.879  32.270  32.682  1.00  0.00           C  
ATOM   4402  OE1 GLU   288      37.221  32.328  33.141  1.00  0.00           O  
ATOM   4403  OE2 GLU   288      37.295  32.268  33.082  1.00  0.00           O  
ATOM   4404  C   GLU   288      33.014  31.390  32.710  1.00  0.00           C  
ATOM   4405  O   GLU   288      32.034  31.328  32.067  1.00  0.00           O  
ATOM   4406  N   ASP   289      33.050  32.115  33.787  1.00  0.00           N  
ATOM   4407  H   ASP   289      33.886  32.130  34.272  1.00  0.00           H  
ATOM   4408  CA  ASP   289      31.971  32.894  34.369  1.00  0.00           C  
ATOM   4409  HA  ASP   289      31.069  32.682  33.844  1.00  0.00           H  
ATOM   4410  CB  ASP   289      31.758  32.475  35.794  1.00  0.00           C  
ATOM   4411  HB2 ASP   289      30.928  33.008  36.181  1.00  0.00           H  
ATOM   4412  HB3 ASP   289      31.499  31.461  35.796  1.00  0.00           H  
ATOM   4413  CG  ASP   289      32.924  32.629  36.720  1.00  0.00           C  
ATOM   4414  OD1 ASP   289      33.875  32.755  36.539  1.00  0.00           O  
ATOM   4415  OD2 ASP   289      32.904  32.595  37.672  1.00  0.00           O  
ATOM   4416  C   ASP   289      32.177  34.379  34.219  1.00  0.00           C  
ATOM   4417  O   ASP   289      31.833  35.139  35.002  1.00  0.00           O  
ATOM   4418  N   GLU   290      32.771  34.805  33.204  1.00  0.00           N  
ATOM   4419  H   GLU   290      33.012  34.129  32.602  1.00  0.00           H  
ATOM   4420  CA  GLU   290      33.283  36.123  32.995  1.00  0.00           C  
ATOM   4421  HA  GLU   290      33.681  36.369  33.837  1.00  0.00           H  
ATOM   4422  CB  GLU   290      34.283  36.065  32.069  1.00  0.00           C  
ATOM   4423  HB2 GLU   290      34.707  35.783  32.184  1.00  0.00           H  
ATOM   4424  HB3 GLU   290      34.147  35.833  31.738  1.00  0.00           H  
ATOM   4425  CG  GLU   290      34.905  36.658  31.427  1.00  0.00           C  
ATOM   4426  HG2 GLU   290      34.762  36.457  30.778  1.00  0.00           H  
ATOM   4427  HG3 GLU   290      34.501  37.421  31.508  1.00  0.00           H  
ATOM   4428  CD  GLU   290      36.258  36.495  31.514  1.00  0.00           C  
ATOM   4429  OE1 GLU   290      36.726  36.443  31.524  1.00  0.00           O  
ATOM   4430  OE2 GLU   290      36.883  36.433  31.553  1.00  0.00           O  
ATOM   4431  C   GLU   290      32.377  37.236  32.639  1.00  0.00           C  
ATOM   4432  O   GLU   290      32.785  38.355  32.677  1.00  0.00           O  
ATOM   4433  N   PHE   291      31.158  36.953  32.307  1.00  0.00           N  
ATOM   4434  H   PHE   291      30.869  36.028  32.363  1.00  0.00           H  
ATOM   4435  CA  PHE   291      30.198  37.899  31.850  1.00  0.00           C  
ATOM   4436  HA  PHE   291      30.524  38.860  32.074  1.00  0.00           H  
ATOM   4437  CB  PHE   291      30.064  37.802  30.388  1.00  0.00           C  
ATOM   4438  HB2 PHE   291      29.645  37.008  30.241  1.00  0.00           H  
ATOM   4439  HB3 PHE   291      29.495  38.454  30.105  1.00  0.00           H  
ATOM   4440  CG  PHE   291      31.143  37.897  29.469  1.00  0.00           C  
ATOM   4441  CD1 PHE   291      31.341  37.671  28.688  1.00  0.00           C  
ATOM   4442  HD1 PHE   291      30.740  37.437  28.755  1.00  0.00           H  
ATOM   4443  CE1 PHE   291      32.318  37.744  27.812  1.00  0.00           C  
ATOM   4444  HE1 PHE   291      32.464  37.564  27.217  1.00  0.00           H  
ATOM   4445  CZ  PHE   291      33.099  38.047  27.709  1.00  0.00           C  
ATOM   4446  HZ  PHE   291      33.844  38.093  27.037  1.00  0.00           H  
ATOM   4447  CE2 PHE   291      32.903  38.285  28.481  1.00  0.00           C  
ATOM   4448  HE2 PHE   291      33.500  38.518  28.404  1.00  0.00           H  
ATOM   4449  CD2 PHE   291      31.924  38.212  29.356  1.00  0.00           C  
ATOM   4450  HD2 PHE   291      31.775  38.392  29.941  1.00  0.00           H  
ATOM   4451  C   PHE   291      28.845  37.712  32.488  1.00  0.00           C  
ATOM   4452  O   PHE   291      28.388  36.612  32.611  1.00  0.00           O  
ATOM   4453  N   THR   292      28.158  38.777  32.825  1.00  0.00           N  
ATOM   4454  H   THR   292      28.579  39.655  32.688  1.00  0.00           H  
ATOM   4455  CA  THR   292      26.719  38.752  33.093  1.00  0.00           C  
ATOM   4456  HA  THR   292      26.486  37.842  33.615  1.00  0.00           H  
ATOM   4457  CB  THR   292      26.270  39.908  33.980  1.00  0.00           C  
ATOM   4458  HB  THR   292      25.233  39.780  34.201  1.00  0.00           H  
ATOM   4459  CG2 THR   292      26.985  39.993  35.293  1.00  0.00           C  
ATOM   4460 HG21 THR   292      27.138  40.018  35.621  1.00  0.00           H  
ATOM   4461 HG22 THR   292      27.157  39.995  35.615  1.00  0.00           H  
ATOM   4462 HG23 THR   292      27.164  40.022  35.610  1.00  0.00           H  
ATOM   4463  OG1 THR   292      26.403  41.120  33.331  1.00  0.00           O  
ATOM   4464  HG1 THR   292      27.265  41.291  33.223  1.00  0.00           H  
ATOM   4465  C   THR   292      25.930  38.782  31.787  1.00  0.00           C  
ATOM   4466  O   THR   292      26.453  39.222  30.774  1.00  0.00           O  
ATOM   4467  N   PRO   293      24.652  38.398  31.770  1.00  0.00           N  
ATOM   4468  CD  PRO   293      23.951  37.692  32.810  1.00  0.00           C  
ATOM   4469  HD2 PRO   293      23.727  38.331  33.610  1.00  0.00           H  
ATOM   4470  HD3 PRO   293      24.503  36.873  33.158  1.00  0.00           H  
ATOM   4471  CG  PRO   293      22.688  37.211  32.203  1.00  0.00           C  
ATOM   4472  HG2 PRO   293      21.934  37.283  32.855  1.00  0.00           H  
ATOM   4473  HG3 PRO   293      22.799  36.265  31.907  1.00  0.00           H  
ATOM   4474  CB  PRO   293      22.444  38.048  31.029  1.00  0.00           C  
ATOM   4475  HB2 PRO   293      21.845  38.826  31.306  1.00  0.00           H  
ATOM   4476  HB3 PRO   293      21.987  37.505  30.292  1.00  0.00           H  
ATOM   4477  CA  PRO   293      23.806  38.540  30.597  1.00  0.00           C  
ATOM   4478  HA  PRO   293      24.181  37.894  29.827  1.00  0.00           H  
ATOM   4479  C   PRO   293      23.750  39.950  30.031  1.00  0.00           C  
ATOM   4480  O   PRO   293      23.733  40.117  28.834  1.00  0.00           O  
ATOM   4481  N   PHE   294      23.792  40.967  30.868  1.00  0.00           N  
ATOM   4482  H   PHE   294      23.791  40.775  31.833  1.00  0.00           H  
ATOM   4483  CA  PHE   294      23.819  42.355  30.453  1.00  0.00           C  
ATOM   4484  HA  PHE   294      23.021  42.507  29.757  1.00  0.00           H  
ATOM   4485  CB  PHE   294      23.567  43.229  31.659  1.00  0.00           C  
ATOM   4486  HB2 PHE   294      23.228  43.074  32.151  1.00  0.00           H  
ATOM   4487  HB3 PHE   294      23.996  43.422  32.048  1.00  0.00           H  
ATOM   4488  CG  PHE   294      23.191  44.045  31.745  1.00  0.00           C  
ATOM   4489  CD1 PHE   294      22.675  44.411  31.448  1.00  0.00           C  
ATOM   4490  HD1 PHE   294      22.545  44.121  31.148  1.00  0.00           H  
ATOM   4491  CE1 PHE   294      22.324  45.157  31.542  1.00  0.00           C  
ATOM   4492  HE1 PHE   294      21.932  45.432  31.315  1.00  0.00           H  
ATOM   4493  CZ  PHE   294      22.483  45.543  31.936  1.00  0.00           C  
ATOM   4494  HZ  PHE   294      22.213  46.114  32.010  1.00  0.00           H  
ATOM   4495  CE2 PHE   294      22.991  45.185  32.235  1.00  0.00           C  
ATOM   4496  HE2 PHE   294      23.108  45.481  32.540  1.00  0.00           H  
ATOM   4497  CD2 PHE   294      23.345  44.439  32.140  1.00  0.00           C  
ATOM   4498  HD2 PHE   294      23.730  44.170  32.374  1.00  0.00           H  
ATOM   4499  C   PHE   294      25.102  42.747  29.736  1.00  0.00           C  
ATOM   4500  O   PHE   294      25.056  43.507  28.795  1.00  0.00           O  
ATOM   4501  N   ASP   295      26.238  42.194  30.114  1.00  0.00           N  
ATOM   4502  H   ASP   295      26.214  41.553  30.862  1.00  0.00           H  
ATOM   4503  CA  ASP   295      27.496  42.399  29.412  1.00  0.00           C  
ATOM   4504  HA  ASP   295      27.665  43.454  29.313  1.00  0.00           H  
ATOM   4505  CB  ASP   295      28.662  41.810  30.190  1.00  0.00           C  
ATOM   4506  HB2 ASP   295      28.553  40.750  30.228  1.00  0.00           H  
ATOM   4507  HB3 ASP   295      29.563  42.020  29.659  1.00  0.00           H  
ATOM   4508  CG  ASP   295      28.810  42.335  31.591  1.00  0.00           C  
ATOM   4509  OD1 ASP   295      28.902  42.424  32.205  1.00  0.00           O  
ATOM   4510  OD2 ASP   295      28.855  42.652  32.090  1.00  0.00           O  
ATOM   4511  C   ASP   295      27.479  41.819  28.004  1.00  0.00           C  
ATOM   4512  O   ASP   295      28.030  42.397  27.106  1.00  0.00           O  
ATOM   4513  N   VAL   296      26.825  40.705  27.787  1.00  0.00           N  
ATOM   4514  H   VAL   296      26.406  40.274  28.564  1.00  0.00           H  
ATOM   4515  CA  VAL   296      26.671  40.111  26.460  1.00  0.00           C  
ATOM   4516  HA  VAL   296      27.628  40.105  25.985  1.00  0.00           H  
ATOM   4517  CB  VAL   296      26.200  38.672  26.541  1.00  0.00           C  
ATOM   4518  HB  VAL   296      25.238  38.649  26.984  1.00  0.00           H  
ATOM   4519  CG1 VAL   296      26.114  38.029  25.176  1.00  0.00           C  
ATOM   4520 HG11 VAL   296      26.019  38.009  24.778  1.00  0.00           H  
ATOM   4521 HG12 VAL   296      26.258  37.850  24.838  1.00  0.00           H  
ATOM   4522 HG13 VAL   296      25.990  37.747  24.912  1.00  0.00           H  
ATOM   4523  CG2 VAL   296      27.116  37.843  27.394  1.00  0.00           C  
ATOM   4524 HG21 VAL   296      27.321  37.621  27.603  1.00  0.00           H  
ATOM   4525 HG22 VAL   296      27.351  37.638  27.592  1.00  0.00           H  
ATOM   4526 HG23 VAL   296      27.331  37.653  27.621  1.00  0.00           H  
ATOM   4527  C   VAL   296      25.765  40.947  25.583  1.00  0.00           C  
ATOM   4528  O   VAL   296      26.102  41.208  24.449  1.00  0.00           O  
ATOM   4529  N   VAL   297      24.657  41.444  26.109  1.00  0.00           N  
ATOM   4530  H   VAL   297      24.438  41.195  27.041  1.00  0.00           H  
ATOM   4531  CA  VAL   297      23.743  42.330  25.388  1.00  0.00           C  
ATOM   4532  HA  VAL   297      23.461  41.844  24.474  1.00  0.00           H  
ATOM   4533  CB  VAL   297      22.468  42.572  26.183  1.00  0.00           C  
ATOM   4534  HB  VAL   297      22.695  42.827  27.090  1.00  0.00           H  
ATOM   4535  CG1 VAL   297      21.631  43.568  25.695  1.00  0.00           C  
ATOM   4536 HG11 VAL   297      21.398  43.781  25.572  1.00  0.00           H  
ATOM   4537 HG12 VAL   297      21.422  43.832  25.621  1.00  0.00           H  
ATOM   4538 HG13 VAL   297      21.446  43.829  25.558  1.00  0.00           H  
ATOM   4539  CG2 VAL   297      21.650  41.447  26.278  1.00  0.00           C  
ATOM   4540 HG21 VAL   297      21.442  41.188  26.304  1.00  0.00           H  
ATOM   4541 HG22 VAL   297      21.459  41.167  26.282  1.00  0.00           H  
ATOM   4542 HG23 VAL   297      21.446  41.160  26.335  1.00  0.00           H  
ATOM   4543  C   VAL   297      24.413  43.631  24.983  1.00  0.00           C  
ATOM   4544  O   VAL   297      24.259  44.052  23.857  1.00  0.00           O  
ATOM   4545  N   ARG   298      25.220  44.236  25.839  1.00  0.00           N  
ATOM   4546  H   ARG   298      25.298  43.850  26.746  1.00  0.00           H  
ATOM   4547  CA  ARG   298      25.987  45.437  25.520  1.00  0.00           C  
ATOM   4548  HA  ARG   298      25.313  46.168  25.116  1.00  0.00           H  
ATOM   4549  CB  ARG   298      26.606  46.018  26.776  1.00  0.00           C  
ATOM   4550  HB2 ARG   298      26.772  45.732  27.170  1.00  0.00           H  
ATOM   4551  HB3 ARG   298      27.061  46.315  26.818  1.00  0.00           H  
ATOM   4552  CG  ARG   298      26.394  46.630  27.443  1.00  0.00           C  
ATOM   4553  HG2 ARG   298      26.256  46.902  27.079  1.00  0.00           H  
ATOM   4554  HG3 ARG   298      25.957  46.367  27.412  1.00  0.00           H  
ATOM   4555  CD  ARG   298      26.954  47.260  28.638  1.00  0.00           C  
ATOM   4556  HD2 ARG   298      27.229  47.739  28.567  1.00  0.00           H  
ATOM   4557  HD3 ARG   298      26.604  47.449  29.040  1.00  0.00           H  
ATOM   4558  NE  ARG   298      27.589  47.020  29.332  1.00  0.00           N  
ATOM   4559  HE  ARG   298      28.083  46.968  29.054  1.00  0.00           H  
ATOM   4560  CZ  ARG   298      27.598  46.864  30.291  1.00  0.00           C  
ATOM   4561  NH1 ARG   298      27.013  46.910  30.777  1.00  0.00           N  
ATOM   4562 HH11 ARG   298      26.520  47.071  30.447  1.00  0.00           H  
ATOM   4563 HH12 ARG   298      27.060  46.767  31.491  1.00  0.00           H  
ATOM   4564  NH2 ARG   298      28.209  46.645  30.795  1.00  0.00           N  
ATOM   4565 HH21 ARG   298      28.675  46.594  30.477  1.00  0.00           H  
ATOM   4566 HH22 ARG   298      28.206  46.523  31.517  1.00  0.00           H  
ATOM   4567  C   ARG   298      27.023  45.209  24.438  1.00  0.00           C  
ATOM   4568  O   ARG   298      27.200  46.030  23.601  1.00  0.00           O  
ATOM   4569  N   GLN   299      27.666  44.093  24.409  1.00  0.00           N  
ATOM   4570  H   GLN   299      27.489  43.472  25.139  1.00  0.00           H  
ATOM   4571  CA  GLN   299      28.617  43.743  23.377  1.00  0.00           C  
ATOM   4572  HA  GLN   299      29.215  44.594  23.174  1.00  0.00           H  
ATOM   4573  CB  GLN   299      29.527  42.648  23.858  1.00  0.00           C  
ATOM   4574  HB2 GLN   299      29.155  42.087  24.261  1.00  0.00           H  
ATOM   4575  HB3 GLN   299      29.897  42.231  23.282  1.00  0.00           H  
ATOM   4576  CG  GLN   299      30.457  42.875  24.554  1.00  0.00           C  
ATOM   4577  HG2 GLN   299      30.858  43.295  24.172  1.00  0.00           H  
ATOM   4578  HG3 GLN   299      30.155  43.353  25.050  1.00  0.00           H  
ATOM   4579  CD  GLN   299      31.274  41.917  25.107  1.00  0.00           C  
ATOM   4580  OE1 GLN   299      31.914  41.559  24.859  1.00  0.00           O  
ATOM   4581  NE2 GLN   299      31.298  41.465  25.869  1.00  0.00           N  
ATOM   4582 HE21 GLN   299      31.841  40.841  26.217  1.00  0.00           H  
ATOM   4583 HE22 GLN   299      30.794  41.769  26.106  1.00  0.00           H  
ATOM   4584  C   GLN   299      27.964  43.368  22.074  1.00  0.00           C  
ATOM   4585  O   GLN   299      28.462  43.692  21.058  1.00  0.00           O  
ATOM   4586  N   CYS   300      26.831  42.744  22.083  1.00  0.00           N  
ATOM   4587  H   CYS   300      26.482  42.473  22.938  1.00  0.00           H  
ATOM   4588  CA  CYS   300      26.072  42.428  20.912  1.00  0.00           C  
ATOM   4589  HA  CYS   300      26.701  42.109  20.148  1.00  0.00           H  
ATOM   4590  CB  CYS   300      25.181  41.321  21.196  1.00  0.00           C  
ATOM   4591  HB2 CYS   300      24.932  41.165  21.589  1.00  0.00           H  
ATOM   4592  HB3 CYS   300      24.772  41.178  21.009  1.00  0.00           H  
ATOM   4593  SG  CYS   300      25.187  40.470  21.164  1.00  0.00           S  
ATOM   4594  HG  CYS   300      25.426  40.702  21.680  1.00  0.00           H  
ATOM   4595  C   CYS   300      25.353  43.586  20.385  1.00  0.00           C  
ATOM   4596  O   CYS   300      25.083  43.575  19.415  1.00  0.00           O  
ATOM   4597  N   SER   301      25.077  44.605  21.016  1.00  0.00           N  
ATOM   4598  H   SER   301      25.294  44.541  21.801  1.00  0.00           H  
ATOM   4599  CA  SER   301      24.482  45.814  20.643  1.00  0.00           C  
ATOM   4600  HA  SER   301      23.880  45.671  20.040  1.00  0.00           H  
ATOM   4601  CB  SER   301      23.814  46.516  21.565  1.00  0.00           C  
ATOM   4602  HB2 SER   301      23.914  46.785  21.887  1.00  0.00           H  
ATOM   4603  HB3 SER   301      23.484  46.853  21.522  1.00  0.00           H  
ATOM   4604  OG  SER   301      23.476  46.399  22.064  1.00  0.00           O  
ATOM   4605  HG  SER   301      23.498  46.078  22.509  1.00  0.00           H  
ATOM   4606  C   SER   301      25.270  46.602  20.123  1.00  0.00           C  
ATOM   4607  O   SER   301      25.313  47.363  19.668  1.00  0.00           O  
ATOM   4608  N   GLY   302      25.893  46.439  20.186  1.00  0.00           N  
ATOM   4609  H   GLY   302      25.822  45.811  20.578  1.00  0.00           H  
ATOM   4610  CA  GLY   302      26.664  47.119  19.708  1.00  0.00           C  
ATOM   4611  HA2 GLY   302      27.176  46.641  19.693  1.00  0.00           H  
ATOM   4612  HA3 GLY   302      26.550  47.594  18.898  1.00  0.00           H  
ATOM   4613  C   GLY   302      26.969  47.841  20.277  1.00  0.00           C  
ATOM   4614  O   GLY   302      27.459  48.488  19.851  1.00  0.00           O  
ATOM   4615  N   VAL   303      26.685  47.747  21.224  1.00  0.00           N  
ATOM   4616  H   VAL   303      26.311  47.185  21.536  1.00  0.00           H  
ATOM   4617  CA  VAL   303      26.881  48.417  21.839  1.00  0.00           C  
ATOM   4618  HA  VAL   303      26.744  49.181  21.296  1.00  0.00           H  
ATOM   4619  CB  VAL   303      26.264  48.368  22.625  1.00  0.00           C  
ATOM   4620  HB  VAL   303      26.284  47.786  22.835  1.00  0.00           H  
ATOM   4621  CG1 VAL   303      26.154  49.037  23.224  1.00  0.00           C  
ATOM   4622 HG11 VAL   303      26.128  49.211  23.370  1.00  0.00           H  
ATOM   4623 HG12 VAL   303      26.137  49.194  23.360  1.00  0.00           H  
ATOM   4624 HG13 VAL   303      26.112  49.190  23.393  1.00  0.00           H  
ATOM   4625  CG2 VAL   303      25.678  48.437  22.541  1.00  0.00           C  
ATOM   4626 HG21 VAL   303      25.536  48.488  22.529  1.00  0.00           H  
ATOM   4627 HG22 VAL   303      25.519  48.431  22.493  1.00  0.00           H  
ATOM   4628 HG23 VAL   303      25.544  48.440  22.543  1.00  0.00           H  
ATOM   4629  C   VAL   303      27.866  48.198  22.388  1.00  0.00           C  
ATOM   4630  O   VAL   303      28.130  48.065  22.941  1.00  0.00           O  
ATOM   4631  N   THR   304      28.419  48.177  22.225  1.00  0.00           N  
ATOM   4632  H   THR   304      28.159  48.280  21.751  1.00  0.00           H  
ATOM   4633  CA  THR   304      29.395  48.006  22.633  1.00  0.00           C  
ATOM   4634  HA  THR   304      29.519  47.925  23.383  1.00  0.00           H  
ATOM   4635  CB  THR   304      29.808  47.305  22.426  1.00  0.00           C  
ATOM   4636  HB  THR   304      29.915  46.940  22.402  1.00  0.00           H  
ATOM   4637  CG2 THR   304      29.648  47.613  22.122  1.00  0.00           C  
ATOM   4638 HG21 THR   304      29.607  47.678  22.051  1.00  0.00           H  
ATOM   4639 HG22 THR   304      29.624  47.705  22.050  1.00  0.00           H  
ATOM   4640 HG23 THR   304      29.603  47.673  22.038  1.00  0.00           H  
ATOM   4641  OG1 THR   304      30.234  46.770  22.547  1.00  0.00           O  
ATOM   4642  HG1 THR   304      30.311  46.618  22.884  1.00  0.00           H  
ATOM   4643  C   THR   304      29.866  48.603  22.338  1.00  0.00           C  
ATOM   4644  O   THR   304      30.681  48.458  22.736  1.00  0.00           O  
ATOM   4645  N   PHE   305      29.362  49.281  21.662  1.00  0.00           N  
ATOM   4646  H   PHE   305      28.704  49.367  21.375  1.00  0.00           H  
ATOM   4647  CA  PHE   305      29.674  49.927  21.303  1.00  0.00           C  
ATOM   4648  HA  PHE   305      29.083  50.324  20.709  1.00  0.00           H  
ATOM   4649  CB  PHE   305      29.918  50.377  22.049  1.00  0.00           C  
ATOM   4650  HB2 PHE   305      30.535  50.086  22.572  1.00  0.00           H  
ATOM   4651  HB3 PHE   305      29.977  50.867  21.764  1.00  0.00           H  
ATOM   4652  CG  PHE   305      29.300  50.587  22.476  1.00  0.00           C  
ATOM   4653  CD1 PHE   305      29.336  50.383  22.973  1.00  0.00           C  
ATOM   4654  HD1 PHE   305      29.797  50.078  23.055  1.00  0.00           H  
ATOM   4655  CE1 PHE   305      28.773  50.577  23.365  1.00  0.00           C  
ATOM   4656  HE1 PHE   305      28.804  50.421  23.745  1.00  0.00           H  
ATOM   4657  CZ  PHE   305      28.171  50.979  23.262  1.00  0.00           C  
ATOM   4658  HZ  PHE   305      27.741  51.129  23.560  1.00  0.00           H  
ATOM   4659  CE2 PHE   305      28.130  51.187  22.768  1.00  0.00           C  
ATOM   4660  HE2 PHE   305      27.669  51.493  22.689  1.00  0.00           H  
ATOM   4661  CD2 PHE   305      28.691  50.992  22.376  1.00  0.00           C  
ATOM   4662  HD2 PHE   305      28.656  51.155  21.999  1.00  0.00           H  
ATOM   4663  C   PHE   305      30.407  49.717  20.878  1.00  0.00           C  
ATOM   4664  O   PHE   305      30.903  50.121  20.944  1.00  0.00           O  
ATOM   4665  N   GLN   306      30.465  49.097  20.436  1.00  0.00           N  
ATOM   4666  H   GLN   306      30.036  48.805  20.410  1.00  0.00           H  
ATOM   4667  CA  GLN   306      31.070  48.839  19.930  1.00  0.00           C  
ATOM   4668  HA  GLN   306      31.620  48.943  20.371  1.00  0.00           H  
ATOM   4669  CB  GLN   306      31.139  48.035  19.921  1.00  0.00           C  
ATOM   4670  HB2 GLN   306      30.860  47.933  19.959  1.00  0.00           H  
ATOM   4671  HB3 GLN   306      31.201  47.857  19.531  1.00  0.00           H  
ATOM   4672  CG  GLN   306      31.504  47.597  20.381  1.00  0.00           C  
ATOM   4673  HG2 GLN   306      31.649  47.736  20.435  1.00  0.00           H  
ATOM   4674  HG3 GLN   306      31.385  47.586  20.603  1.00  0.00           H  
ATOM   4675  CD  GLN   306      31.837  46.982  20.478  1.00  0.00           C  
ATOM   4676  OE1 GLN   306      31.958  46.823  20.251  1.00  0.00           O  
ATOM   4677  NE2 GLN   306      32.002  46.609  20.820  1.00  0.00           N  
ATOM   4678 HE21 GLN   306      32.223  46.214  20.875  1.00  0.00           H  
ATOM   4679 HE22 GLN   306      31.909  46.722  21.013  1.00  0.00           H  
ATOM   4680  C   GLN   306      30.930  49.231  18.856  1.00  0.00           C  
ATOM   4681  O   GLN   306      30.520  49.281  18.382  1.00  0.00           O  
ATOM   4682  OXT GLN   306      31.240  49.482  18.488  1.00  0.00           O  
TER    4683      GLN   306 
ATOM   4683  C   M17   307      49.851  46.580  51.694  1.00  0.00           C  
ATOM   4684  C1  M17   307      50.891  46.380  51.118  1.00  0.00           C  
ATOM   4685  C2  M17   307      51.581  47.144  51.723  1.00  0.00           C  
ATOM   4686  C3  M17   307      51.257  45.243  51.208  1.00  0.00           C  
ATOM   4687  N   M17   307      51.125  44.097  50.416  1.00  0.00           N  
ATOM   4688  C4  M17   307      50.272  43.023  50.821  1.00  0.00           C  
ATOM   4689  C5  M17   307      50.203  42.665  52.248  1.00  0.00           C  
ATOM   4690  O   M17   307      51.432  42.287  52.649  1.00  0.00           O  
ATOM   4691  C6  M17   307      49.116  41.629  52.562  1.00  0.00           C  
ATOM   4692  C7  M17   307      48.679  41.662  53.998  1.00  0.00           C  
ATOM   4693  C8  M17   307      48.081  42.884  54.436  1.00  0.00           C  
ATOM   4694  C9  M17   307      46.953  43.228  54.029  1.00  0.00           C  
ATOM   4695  C10 M17   307      46.418  44.374  54.385  1.00  0.00           C  
ATOM   4696  C11 M17   307      47.007  45.172  55.167  1.00  0.00           C  
ATOM   4697  C12 M17   307      48.124  44.830  55.598  1.00  0.00           C  
ATOM   4698  C13 M17   307      48.661  43.688  55.229  1.00  0.00           C  
ATOM   4699  N1  M17   307      49.545  40.300  52.340  1.00  0.00           N  
ATOM   4700  C14 M17   307      49.423  39.646  51.223  1.00  0.00           C  
ATOM   4701  O1  M17   307      48.914  40.068  50.262  1.00  0.00           O  
ATOM   4702  O2  M17   307      50.126  38.553  51.365  1.00  0.00           O  
ATOM   4703  C15 M17   307      50.320  37.717  50.290  1.00  0.00           C  
ATOM   4704  C16 M17   307      51.315  38.187  49.497  1.00  0.00           C  
ATOM   4705  O3  M17   307      52.334  37.612  49.888  1.00  0.00           O  
ATOM   4706  C17 M17   307      52.065  36.453  50.268  1.00  0.00           C  
ATOM   4707  O4  M17   307      52.666  36.274  51.344  1.00  0.00           O  
ATOM   4708  C18 M17   307      52.060  36.086  52.317  1.00  0.00           C  
ATOM   4709  C19 M17   307      50.874  36.206  52.023  1.00  0.00           C  
ATOM   4710  C20 M17   307      50.811  36.487  50.660  1.00  0.00           C  
ATOM   4711  S   M17   307      51.571  44.198  48.849  1.00  0.00           S  
ATOM   4712  O5  M17   307      50.898  45.149  48.362  1.00  0.00           O  
ATOM   4713  O6  M17   307      52.831  44.223  48.839  1.00  0.00           O  
ATOM   4714  C21 M17   307      51.197  42.882  47.961  1.00  0.00           C  
ATOM   4715  C22 M17   307      50.099  42.809  47.352  1.00  0.00           C  
ATOM   4716  C23 M17   307      49.844  41.810  46.618  1.00  0.00           C  
ATOM   4717  C24 M17   307      50.671  40.895  46.488  1.00  0.00           C  
ATOM   4718  N2  M17   307      50.431  39.944  45.758  1.00  0.00           N  
ATOM   4719  C25 M17   307      51.752  40.954  47.097  1.00  0.00           C  
ATOM   4720  C26 M17   307      52.020  41.942  47.840  1.00  0.00           C  
ATOM   4721  H   M17   307      49.575  46.662  51.870  1.00  0.00           H  
ATOM   4722  H1  M17   307      49.612  46.584  51.819  1.00  0.00           H  
ATOM   4723  H2  M17   307      49.566  46.653  51.822  1.00  0.00           H  
ATOM   4724  H3  M17   307      50.880  46.567  50.173  1.00  0.00           H  
ATOM   4725  H4  M17   307      51.769  47.326  51.861  1.00  0.00           H  
ATOM   4726  H5  M17   307      51.746  47.329  51.894  1.00  0.00           H  
ATOM   4727  H6  M17   307      51.752  47.358  51.862  1.00  0.00           H  
ATOM   4728  H7  M17   307      51.058  45.149  51.845  1.00  0.00           H  
ATOM   4729  H8  M17   307      51.891  45.436  51.298  1.00  0.00           H  
ATOM   4730  H9  M17   307      50.538  42.196  50.339  1.00  0.00           H  
ATOM   4731  H10 M17   307      49.351  43.217  50.529  1.00  0.00           H  
ATOM   4732  H11 M17   307      49.964  43.536  52.752  1.00  0.00           H  
ATOM   4733  H12 M17   307      51.743  42.078  52.582  1.00  0.00           H  
ATOM   4734  H13 M17   307      48.266  41.826  51.952  1.00  0.00           H  
ATOM   4735  H14 M17   307      49.462  41.465  54.599  1.00  0.00           H  
ATOM   4736  H15 M17   307      48.020  40.924  54.151  1.00  0.00           H  
ATOM   4737  H16 M17   307      46.498  42.611  53.425  1.00  0.00           H  
ATOM   4738  H17 M17   307      45.559  44.642  54.051  1.00  0.00           H  
ATOM   4739  H18 M17   307      46.598  46.055  55.443  1.00  0.00           H  
ATOM   4740  H19 M17   307      48.571  45.448  56.202  1.00  0.00           H  
ATOM   4741  H20 M17   307      49.535  43.434  55.543  1.00  0.00           H  
ATOM   4742  H21 M17   307      50.063  39.838  53.014  1.00  0.00           H  
ATOM   4743  H22 M17   307      49.503  37.573  49.746  1.00  0.00           H  
ATOM   4744  H23 M17   307      51.377  39.154  49.612  1.00  0.00           H  
ATOM   4745  H24 M17   307      51.189  37.919  48.549  1.00  0.00           H  
ATOM   4746  H25 M17   307      52.270  35.777  49.564  1.00  0.00           H  
ATOM   4747  H26 M17   307      52.251  35.354  52.578  1.00  0.00           H  
ATOM   4748  H27 M17   307      52.227  36.606  52.926  1.00  0.00           H  
ATOM   4749  H28 M17   307      50.524  35.442  52.198  1.00  0.00           H  
ATOM   4750  H29 M17   307      50.503  36.825  52.588  1.00  0.00           H  
ATOM   4751  H30 M17   307      50.372  35.792  50.140  1.00  0.00           H  
ATOM   4752  H31 M17   307      49.459  43.523  47.442  1.00  0.00           H  
ATOM   4753  H32 M17   307      49.011  41.749  46.146  1.00  0.00           H  
ATOM   4754  H33 M17   307      50.362  39.674  45.511  1.00  0.00           H  
ATOM   4755  H34 M17   307      50.373  39.615  45.465  1.00  0.00           H  
ATOM   4756  H35 M17   307      52.384  40.238  46.988  1.00  0.00           H  
ATOM   4757  H36 M17   307      52.863  41.989  48.306  1.00  0.00           H  
TER    4758      M17   307 
END   
