# Supplementary material for: Drug repurposing and computational modeling for discovery of inhibitors of the main protease (Mpro) of SARS-CoV-2
Source: RSC Adv. 2021 Jul 2;11(38):23450–8. doi: 10.1039/d1ra03956c (PMC9036595; doi:10.1039/d1ra03956c)
Supplement: RA-011-D1RA03956C-s002 [file RA-011-D1RA03956C-s002.pdb]

ATOM      1  N   SER     1      33.620  37.425  15.943  1.00  0.00           N  
ATOM      2  H1  SER     1      33.618  37.456  15.817  1.00  0.00           H  
ATOM      3  H2  SER     1      33.618  37.447  15.828  1.00  0.00           H  
ATOM      4  H3  SER     1      33.624  37.441  15.837  1.00  0.00           H  
ATOM      5  CA  SER     1      33.623  37.325  16.432  1.00  0.00           C  
ATOM      6  HA  SER     1      33.698  37.291  16.202  1.00  0.00           H  
ATOM      7  CB  SER     1      33.651  37.437  16.569  1.00  0.00           C  
ATOM      8  HB2 SER     1      33.599  37.429  16.434  1.00  0.00           H  
ATOM      9  HB3 SER     1      33.670  37.444  16.764  1.00  0.00           H  
ATOM     10  OG  SER     1      33.722  37.545  16.618  1.00  0.00           O  
ATOM     11  HG  SER     1      33.741  37.567  16.580  1.00  0.00           H  
ATOM     12  C   SER     1      33.497  37.155  17.105  1.00  0.00           C  
ATOM     13  O   SER     1      33.393  37.147  17.357  1.00  0.00           O  
ATOM     14  N   GLY     2      33.504  37.017  17.407  1.00  0.00           N  
ATOM     15  H   GLY     2      33.592  37.035  17.176  1.00  0.00           H  
ATOM     16  CA  GLY     2      33.385  36.847  18.084  1.00  0.00           C  
ATOM     17  HA2 GLY     2      33.174  36.637  17.789  1.00  0.00           H  
ATOM     18  HA3 GLY     2      33.653  36.620  17.891  1.00  0.00           H  
ATOM     19  C   GLY     2      33.181  37.241  19.453  1.00  0.00           C  
ATOM     20  O   GLY     2      33.346  38.072  19.763  1.00  0.00           O  
ATOM     21  N   PHE     3      32.821  36.649  20.278  1.00  0.00           N  
ATOM     22  H   PHE     3      32.712  35.983  19.956  1.00  0.00           H  
ATOM     23  CA  PHE     3      32.596  36.903  21.641  1.00  0.00           C  
ATOM     24  HA  PHE     3      32.230  37.873  21.726  1.00  0.00           H  
ATOM     25  CB  PHE     3      31.532  35.992  22.126  1.00  0.00           C  
ATOM     26  HB2 PHE     3      30.730  36.047  21.501  1.00  0.00           H  
ATOM     27  HB3 PHE     3      31.863  35.041  22.095  1.00  0.00           H  
ATOM     28  CG  PHE     3      31.060  36.239  23.437  1.00  0.00           C  
ATOM     29  CD1 PHE     3      30.151  37.137  23.630  1.00  0.00           C  
ATOM     30  HD1 PHE     3      29.790  37.645  22.849  1.00  0.00           H  
ATOM     31  CE1 PHE     3      29.714  37.375  24.840  1.00  0.00           C  
ATOM     32  HE1 PHE     3      29.029  38.065  24.985  1.00  0.00           H  
ATOM     33  CZ  PHE     3      30.179  36.711  25.860  1.00  0.00           C  
ATOM     34  HZ  PHE     3      29.848  36.893  26.785  1.00  0.00           H  
ATOM     35  CE2 PHE     3      31.077  35.809  25.672  1.00  0.00           C  
ATOM     36  HE2 PHE     3      31.430  35.299  26.453  1.00  0.00           H  
ATOM     37  CD2 PHE     3      31.521  35.574  24.465  1.00  0.00           C  
ATOM     38  HD2 PHE     3      32.214  34.884  24.331  1.00  0.00           H  
ATOM     39  C   PHE     3      33.858  36.805  22.454  1.00  0.00           C  
ATOM     40  O   PHE     3      34.535  35.906  22.389  1.00  0.00           O  
ATOM     41  N   ARG     4      34.184  37.721  23.221  1.00  0.00           N  
ATOM     42  H   ARG     4      33.566  38.409  23.242  1.00  0.00           H  
ATOM     43  CA  ARG     4      35.402  37.834  23.998  1.00  0.00           C  
ATOM     44  HA  ARG     4      35.756  36.872  24.219  1.00  0.00           H  
ATOM     45  CB  ARG     4      36.436  38.523  23.186  1.00  0.00           C  
ATOM     46  HB2 ARG     4      37.072  38.583  23.536  1.00  0.00           H  
ATOM     47  HB3 ARG     4      36.654  38.181  22.565  1.00  0.00           H  
ATOM     48  CG  ARG     4      36.393  39.555  22.724  1.00  0.00           C  
ATOM     49  HG2 ARG     4      36.095  39.609  22.763  1.00  0.00           H  
ATOM     50  HG3 ARG     4      36.437  39.804  22.871  1.00  0.00           H  
ATOM     51  CD  ARG     4      36.726  40.192  21.993  1.00  0.00           C  
ATOM     52  HD2 ARG     4      37.012  39.978  21.829  1.00  0.00           H  
ATOM     53  HD3 ARG     4      36.563  40.197  21.784  1.00  0.00           H  
ATOM     54  NE  ARG     4      36.883  41.070  21.772  1.00  0.00           N  
ATOM     55  HE  ARG     4      37.113  41.180  21.880  1.00  0.00           H  
ATOM     56  CZ  ARG     4      36.764  41.738  21.428  1.00  0.00           C  
ATOM     57  NH1 ARG     4      36.477  41.709  21.243  1.00  0.00           N  
ATOM     58 HH11 ARG     4      36.343  41.166  21.355  1.00  0.00           H  
ATOM     59 HH12 ARG     4      36.404  42.234  20.979  1.00  0.00           H  
ATOM     60  NH2 ARG     4      36.932  42.467  21.260  1.00  0.00           N  
ATOM     61 HH21 ARG     4      37.156  42.519  21.389  1.00  0.00           H  
ATOM     62 HH22 ARG     4      36.840  42.972  21.001  1.00  0.00           H  
ATOM     63  C   ARG     4      35.208  38.509  25.317  1.00  0.00           C  
ATOM     64  O   ARG     4      34.259  39.207  25.478  1.00  0.00           O  
ATOM     65  N   LYS     5      36.128  38.360  26.245  1.00  0.00           N  
ATOM     66  H   LYS     5      36.868  37.768  26.039  1.00  0.00           H  
ATOM     67  CA  LYS     5      36.192  39.111  27.483  1.00  0.00           C  
ATOM     68  HA  LYS     5      35.236  39.095  27.943  1.00  0.00           H  
ATOM     69  CB  LYS     5      37.185  38.474  28.435  1.00  0.00           C  
ATOM     70  HB2 LYS     5      37.796  38.220  28.093  1.00  0.00           H  
ATOM     71  HB3 LYS     5      37.467  38.937  28.960  1.00  0.00           H  
ATOM     72  CG  LYS     5      36.964  37.556  29.162  1.00  0.00           C  
ATOM     73  HG2 LYS     5      36.374  37.816  29.522  1.00  0.00           H  
ATOM     74  HG3 LYS     5      36.674  37.087  28.654  1.00  0.00           H  
ATOM     75  CD  LYS     5      37.933  36.929  30.107  1.00  0.00           C  
ATOM     76  HD2 LYS     5      38.756  37.017  29.824  1.00  0.00           H  
ATOM     77  HD3 LYS     5      37.904  37.307  30.899  1.00  0.00           H  
ATOM     78  CE  LYS     5      37.797  35.659  30.345  1.00  0.00           C  
ATOM     79  HE2 LYS     5      36.971  35.590  30.541  1.00  0.00           H  
ATOM     80  HE3 LYS     5      37.891  35.274  29.590  1.00  0.00           H  
ATOM     81  NZ  LYS     5      38.607  35.032  31.293  1.00  0.00           N  
ATOM     82  HZ1 LYS     5      38.812  34.861  31.508  1.00  0.00           H  
ATOM     83  HZ2 LYS     5      38.807  34.896  31.530  1.00  0.00           H  
ATOM     84  HZ3 LYS     5      38.781  34.863  31.541  1.00  0.00           H  
ATOM     85  C   LYS     5      36.516  40.550  27.198  1.00  0.00           C  
ATOM     86  O   LYS     5      37.529  40.861  26.907  1.00  0.00           O  
ATOM     87  N   MET     6      35.657  41.416  27.229  1.00  0.00           N  
ATOM     88  H   MET     6      34.853  41.084  27.488  1.00  0.00           H  
ATOM     89  CA  MET     6      35.750  42.771  26.766  1.00  0.00           C  
ATOM     90  HA  MET     6      36.634  42.861  26.227  1.00  0.00           H  
ATOM     91  CB  MET     6      34.647  43.018  25.831  1.00  0.00           C  
ATOM     92  HB2 MET     6      34.656  42.526  25.268  1.00  0.00           H  
ATOM     93  HB3 MET     6      33.977  42.939  26.133  1.00  0.00           H  
ATOM     94  CG  MET     6      34.428  44.021  25.215  1.00  0.00           C  
ATOM     95  HG2 MET     6      34.261  44.378  25.671  1.00  0.00           H  
ATOM     96  HG3 MET     6      34.928  44.260  25.033  1.00  0.00           H  
ATOM     97  SD  MET     6      33.644  44.291  24.036  1.00  0.00           S  
ATOM     98  CE  MET     6      33.024  44.792  24.036  1.00  0.00           C  
ATOM     99  HE1 MET     6      32.907  44.890  24.057  1.00  0.00           H  
ATOM    100  HE2 MET     6      32.906  44.911  24.024  1.00  0.00           H  
ATOM    101  HE3 MET     6      32.881  44.883  24.020  1.00  0.00           H  
ATOM    102  C   MET     6      35.783  43.800  27.864  1.00  0.00           C  
ATOM    103  O   MET     6      34.815  44.028  28.513  1.00  0.00           O  
ATOM    104  N   ALA     7      36.888  44.451  28.055  1.00  0.00           N  
ATOM    105  H   ALA     7      37.639  44.222  27.493  1.00  0.00           H  
ATOM    106  CA  ALA     7      37.054  45.534  28.992  1.00  0.00           C  
ATOM    107  HA  ALA     7      36.606  45.249  29.916  1.00  0.00           H  
ATOM    108  CB  ALA     7      38.521  45.726  29.241  1.00  0.00           C  
ATOM    109  HB1 ALA     7      38.877  45.766  29.305  1.00  0.00           H  
ATOM    110  HB2 ALA     7      38.872  45.779  29.296  1.00  0.00           H  
ATOM    111  HB3 ALA     7      38.875  45.778  29.313  1.00  0.00           H  
ATOM    112  C   ALA     7      36.385  46.827  28.533  1.00  0.00           C  
ATOM    113  O   ALA     7      36.155  47.030  27.369  1.00  0.00           O  
ATOM    114  N   PHE     8      36.087  47.718  29.449  1.00  0.00           N  
ATOM    115  H   PHE     8      36.302  47.490  30.380  1.00  0.00           H  
ATOM    116  CA  PHE     8      35.676  49.087  29.174  1.00  0.00           C  
ATOM    117  HA  PHE     8      34.959  49.067  28.368  1.00  0.00           H  
ATOM    118  CB  PHE     8      34.996  49.664  30.412  1.00  0.00           C  
ATOM    119  HB2 PHE     8      35.625  49.518  31.260  1.00  0.00           H  
ATOM    120  HB3 PHE     8      34.892  50.718  30.294  1.00  0.00           H  
ATOM    121  CG  PHE     8      33.643  49.108  30.701  1.00  0.00           C  
ATOM    122  CD1 PHE     8      32.572  49.503  29.963  1.00  0.00           C  
ATOM    123  HD1 PHE     8      32.709  50.188  29.187  1.00  0.00           H  
ATOM    124  CE1 PHE     8      31.315  49.015  30.237  1.00  0.00           C  
ATOM    125  HE1 PHE     8      30.501  49.327  29.675  1.00  0.00           H  
ATOM    126  CZ  PHE     8      31.124  48.119  31.241  1.00  0.00           C  
ATOM    127  HZ  PHE     8      30.165  47.740  31.447  1.00  0.00           H  
ATOM    128  CE2 PHE     8      32.187  47.714  31.972  1.00  0.00           C  
ATOM    129  HE2 PHE     8      32.039  47.021  32.735  1.00  0.00           H  
ATOM    130  CD2 PHE     8      33.442  48.215  31.710  1.00  0.00           C  
ATOM    131  HD2 PHE     8      34.247  47.912  32.286  1.00  0.00           H  
ATOM    132  C   PHE     8      36.861  49.962  28.744  1.00  0.00           C  
ATOM    133  O   PHE     8      37.985  49.673  29.113  1.00  0.00           O  
ATOM    134  N   PRO     9      36.647  51.043  27.992  1.00  0.00           N  
ATOM    135  CD  PRO     9      35.411  51.436  27.381  1.00  0.00           C  
ATOM    136  HD2 PRO     9      34.674  51.611  28.075  1.00  0.00           H  
ATOM    137  HD3 PRO     9      35.078  50.729  26.709  1.00  0.00           H  
ATOM    138  CG  PRO     9      35.693  52.665  26.670  1.00  0.00           C  
ATOM    139  HG2 PRO     9      35.229  53.328  27.038  1.00  0.00           H  
ATOM    140  HG3 PRO     9      35.475  52.578  25.807  1.00  0.00           H  
ATOM    141  CB  PRO     9      37.039  53.000  26.740  1.00  0.00           C  
ATOM    142  HB2 PRO     9      37.123  53.903  27.063  1.00  0.00           H  
ATOM    143  HB3 PRO     9      37.396  52.961  25.846  1.00  0.00           H  
ATOM    144  CA  PRO     9      37.688  51.996  27.656  1.00  0.00           C  
ATOM    145  HA  PRO     9      38.457  51.491  27.117  1.00  0.00           H  
ATOM    146  C   PRO     9      38.298  52.650  28.887  1.00  0.00           C  
ATOM    147  O   PRO     9      37.613  53.111  29.748  1.00  0.00           O  
ATOM    148  N   SER    10      39.593  52.692  28.973  1.00  0.00           N  
ATOM    149  H   SER    10      40.086  52.320  28.225  1.00  0.00           H  
ATOM    150  CA  SER    10      40.358  53.039  30.163  1.00  0.00           C  
ATOM    151  HA  SER    10      39.696  53.139  30.992  1.00  0.00           H  
ATOM    152  CB  SER    10      41.282  51.910  30.489  1.00  0.00           C  
ATOM    153  HB2 SER    10      41.832  52.139  31.373  1.00  0.00           H  
ATOM    154  HB3 SER    10      40.706  51.044  30.670  1.00  0.00           H  
ATOM    155  OG  SER    10      42.149  51.650  29.445  1.00  0.00           O  
ATOM    156  HG  SER    10      42.927  51.993  29.588  1.00  0.00           H  
ATOM    157  C   SER    10      41.119  54.332  30.085  1.00  0.00           C  
ATOM    158  O   SER    10      41.619  54.764  31.091  1.00  0.00           O  
ATOM    159  N   GLY    11      41.206  54.977  28.940  1.00  0.00           N  
ATOM    160  H   GLY    11      40.759  54.588  28.161  1.00  0.00           H  
ATOM    161  CA  GLY    11      42.060  56.112  28.710  1.00  0.00           C  
ATOM    162  HA2 GLY    11      43.057  55.794  28.760  1.00  0.00           H  
ATOM    163  HA3 GLY    11      41.884  56.463  27.730  1.00  0.00           H  
ATOM    164  C   GLY    11      41.901  57.278  29.653  1.00  0.00           C  
ATOM    165  O   GLY    11      42.861  57.848  30.054  1.00  0.00           O  
ATOM    166  N   LYS    12      40.714  57.610  30.068  1.00  0.00           N  
ATOM    167  H   LYS    12      39.973  57.103  29.708  1.00  0.00           H  
ATOM    168  CA  LYS    12      40.452  58.636  31.065  1.00  0.00           C  
ATOM    169  HA  LYS    12      41.093  59.452  30.876  1.00  0.00           H  
ATOM    170  CB  LYS    12      39.052  59.116  30.944  1.00  0.00           C  
ATOM    171  HB2 LYS    12      38.610  58.611  30.719  1.00  0.00           H  
ATOM    172  HB3 LYS    12      38.711  59.352  31.574  1.00  0.00           H  
ATOM    173  CG  LYS    12      38.698  59.985  30.292  1.00  0.00           C  
ATOM    174  HG2 LYS    12      38.974  60.182  30.366  1.00  0.00           H  
ATOM    175  HG3 LYS    12      38.793  59.887  29.923  1.00  0.00           H  
ATOM    176  CD  LYS    12      37.822  60.720  30.040  1.00  0.00           C  
ATOM    177  HD2 LYS    12      37.534  60.502  29.990  1.00  0.00           H  
ATOM    178  HD3 LYS    12      37.715  60.884  30.385  1.00  0.00           H  
ATOM    179  CE  LYS    12      37.486  61.531  29.378  1.00  0.00           C  
ATOM    180  HE2 LYS    12      37.601  61.622  29.392  1.00  0.00           H  
ATOM    181  HE3 LYS    12      37.548  61.497  29.186  1.00  0.00           H  
ATOM    182  NZ  LYS    12      36.936  62.233  28.979  1.00  0.00           N  
ATOM    183  HZ1 LYS    12      36.799  62.406  28.879  1.00  0.00           H  
ATOM    184  HZ2 LYS    12      36.809  62.409  28.887  1.00  0.00           H  
ATOM    185  HZ3 LYS    12      36.794  62.415  28.867  1.00  0.00           H  
ATOM    186  C   LYS    12      40.749  58.200  32.478  1.00  0.00           C  
ATOM    187  O   LYS    12      41.186  58.958  33.262  1.00  0.00           O  
ATOM    188  N   VAL    13      40.568  56.980  32.796  1.00  0.00           N  
ATOM    189  H   VAL    13      40.242  56.414  32.088  1.00  0.00           H  
ATOM    190  CA  VAL    13      40.882  56.398  34.094  1.00  0.00           C  
ATOM    191  HA  VAL    13      40.533  57.067  34.861  1.00  0.00           H  
ATOM    192  CB  VAL    13      40.172  55.065  34.282  1.00  0.00           C  
ATOM    193  HB  VAL    13      40.508  54.380  33.550  1.00  0.00           H  
ATOM    194  CG1 VAL    13      40.433  54.472  35.627  1.00  0.00           C  
ATOM    195 HG11 VAL    13      40.475  54.380  35.982  1.00  0.00           H  
ATOM    196 HG12 VAL    13      40.459  54.272  35.943  1.00  0.00           H  
ATOM    197 HG13 VAL    13      40.565  54.320  35.936  1.00  0.00           H  
ATOM    198  CG2 VAL    13      38.697  55.201  34.140  1.00  0.00           C  
ATOM    199 HG21 VAL    13      38.338  55.241  34.068  1.00  0.00           H  
ATOM    200 HG22 VAL    13      38.332  55.192  34.108  1.00  0.00           H  
ATOM    201 HG23 VAL    13      38.335  55.251  34.130  1.00  0.00           H  
ATOM    202  C   VAL    13      42.373  56.255  34.295  1.00  0.00           C  
ATOM    203  O   VAL    13      42.871  56.562  35.356  1.00  0.00           O  
ATOM    204  N   GLU    14      43.111  55.880  33.267  1.00  0.00           N  
ATOM    205  H   GLU    14      42.647  55.612  32.432  1.00  0.00           H  
ATOM    206  CA  GLU    14      44.562  55.827  33.285  1.00  0.00           C  
ATOM    207  HA  GLU    14      44.876  55.168  34.064  1.00  0.00           H  
ATOM    208  CB  GLU    14      45.065  55.282  31.960  1.00  0.00           C  
ATOM    209  HB2 GLU    14      44.679  55.767  31.241  1.00  0.00           H  
ATOM    210  HB3 GLU    14      46.012  55.395  31.886  1.00  0.00           H  
ATOM    211  CG  GLU    14      44.839  53.943  31.692  1.00  0.00           C  
ATOM    212  HG2 GLU    14      45.350  53.463  32.309  1.00  0.00           H  
ATOM    213  HG3 GLU    14      43.933  53.768  31.909  1.00  0.00           H  
ATOM    214  CD  GLU    14      45.152  53.470  30.323  1.00  0.00           C  
ATOM    215  OE1 GLU    14      45.410  53.311  29.798  1.00  0.00           O  
ATOM    216  OE2 GLU    14      45.153  53.230  29.758  1.00  0.00           O  
ATOM    217  C   GLU    14      45.197  57.181  33.579  1.00  0.00           C  
ATOM    218  O   GLU    14      46.160  57.260  34.304  1.00  0.00           O  
ATOM    219  N   GLY    15      44.615  58.254  33.093  1.00  0.00           N  
ATOM    220  H   GLY    15      43.842  58.116  32.501  1.00  0.00           H  
ATOM    221  CA  GLY    15      45.000  59.619  33.404  1.00  0.00           C  
ATOM    222  HA2 GLY    15      46.040  59.739  33.219  1.00  0.00           H  
ATOM    223  HA3 GLY    15      44.470  60.269  32.752  1.00  0.00           H  
ATOM    224  C   GLY    15      44.720  60.069  34.830  1.00  0.00           C  
ATOM    225  O   GLY    15      45.196  61.082  35.247  1.00  0.00           O  
ATOM    226  N   CYS    16      43.975  59.324  35.594  1.00  0.00           N  
ATOM    227  H   CYS    16      43.598  58.516  35.188  1.00  0.00           H  
ATOM    228  CA  CYS    16      43.696  59.569  37.002  1.00  0.00           C  
ATOM    229  HA  CYS    16      43.841  60.614  37.218  1.00  0.00           H  
ATOM    230  CB  CYS    16      42.237  59.241  37.286  1.00  0.00           C  
ATOM    231  HB2 CYS    16      42.057  58.199  37.126  1.00  0.00           H  
ATOM    232  HB3 CYS    16      42.027  59.465  38.314  1.00  0.00           H  
ATOM    233  SG  CYS    16      41.128  60.199  36.260  1.00  0.00           S  
ATOM    234  HG  CYS    16      41.410  59.788  35.309  1.00  0.00           H  
ATOM    235  C   CYS    16      44.630  58.821  37.958  1.00  0.00           C  
ATOM    236  O   CYS    16      44.630  59.121  39.131  1.00  0.00           O  
ATOM    237  N   MET    17      45.422  57.861  37.506  1.00  0.00           N  
ATOM    238  H   MET    17      45.392  57.641  36.544  1.00  0.00           H  
ATOM    239  CA  MET    17      46.359  57.133  38.367  1.00  0.00           C  
ATOM    240  HA  MET    17      45.861  56.926  39.303  1.00  0.00           H  
ATOM    241  CB  MET    17      46.748  55.790  37.754  1.00  0.00           C  
ATOM    242  HB2 MET    17      47.229  55.958  36.812  1.00  0.00           H  
ATOM    243  HB3 MET    17      47.460  55.309  38.399  1.00  0.00           H  
ATOM    244  CG  MET    17      45.573  54.851  37.540  1.00  0.00           C  
ATOM    245  HG2 MET    17      44.939  55.264  36.885  1.00  0.00           H  
ATOM    246  HG3 MET    17      45.899  53.998  37.120  1.00  0.00           H  
ATOM    247  SD  MET    17      44.630  54.383  38.875  1.00  0.00           S  
ATOM    248  CE  MET    17      45.584  53.686  40.042  1.00  0.00           C  
ATOM    249  HE1 MET    17      45.771  53.556  40.288  1.00  0.00           H  
ATOM    250  HE2 MET    17      45.768  53.537  40.280  1.00  0.00           H  
ATOM    251  HE3 MET    17      45.784  53.547  40.275  1.00  0.00           H  
ATOM    252  C   MET    17      47.605  57.959  38.700  1.00  0.00           C  
ATOM    253  O   MET    17      48.176  58.598  37.834  1.00  0.00           O  
ATOM    254  N   VAL    18      48.038  57.919  39.953  1.00  0.00           N  
ATOM    255  H   VAL    18      47.510  57.373  40.593  1.00  0.00           H  
ATOM    256  CA  VAL    18      49.186  58.653  40.512  1.00  0.00           C  
ATOM    257  HA  VAL    18      49.864  58.908  39.710  1.00  0.00           H  
ATOM    258  CB  VAL    18      48.752  59.967  41.184  1.00  0.00           C  
ATOM    259  HB  VAL    18      49.632  60.437  41.582  1.00  0.00           H  
ATOM    260  CG1 VAL    18      48.144  60.950  40.205  1.00  0.00           C  
ATOM    261 HG11 VAL    18      48.022  61.198  39.964  1.00  0.00           H  
ATOM    262 HG12 VAL    18      47.990  61.178  39.951  1.00  0.00           H  
ATOM    263 HG13 VAL    18      47.989  61.198  39.985  1.00  0.00           H  
ATOM    264  CG2 VAL    18      47.791  59.786  42.344  1.00  0.00           C  
ATOM    265 HG21 VAL    18      47.509  59.761  42.587  1.00  0.00           H  
ATOM    266 HG22 VAL    18      47.581  59.689  42.637  1.00  0.00           H  
ATOM    267 HG23 VAL    18      47.587  59.801  42.660  1.00  0.00           H  
ATOM    268  C   VAL    18      49.975  57.790  41.496  1.00  0.00           C  
ATOM    269  O   VAL    18      49.488  56.786  41.976  1.00  0.00           O  
ATOM    270  N   GLN    19      51.195  58.181  41.816  1.00  0.00           N  
ATOM    271  H   GLN    19      51.533  59.016  41.402  1.00  0.00           H  
ATOM    272  CA  GLN    19      52.002  57.596  42.883  1.00  0.00           C  
ATOM    273  HA  GLN    19      51.684  56.585  43.057  1.00  0.00           H  
ATOM    274  CB  GLN    19      53.451  57.562  42.442  1.00  0.00           C  
ATOM    275  HB2 GLN    19      53.520  57.098  41.494  1.00  0.00           H  
ATOM    276  HB3 GLN    19      53.797  58.548  42.327  1.00  0.00           H  
ATOM    277  CG  GLN    19      54.363  56.843  43.395  1.00  0.00           C  
ATOM    278  HG2 GLN    19      54.705  57.167  43.849  1.00  0.00           H  
ATOM    279  HG3 GLN    19      54.175  56.372  43.860  1.00  0.00           H  
ATOM    280  CD  GLN    19      55.116  56.310  43.128  1.00  0.00           C  
ATOM    281  OE1 GLN    19      55.074  56.380  42.373  1.00  0.00           O  
ATOM    282  NE2 GLN    19      55.852  55.748  43.734  1.00  0.00           N  
ATOM    283 HE21 GLN    19      56.344  55.401  43.558  1.00  0.00           H  
ATOM    284 HE22 GLN    19      55.882  55.694  44.397  1.00  0.00           H  
ATOM    285  C   GLN    19      51.832  58.372  44.182  1.00  0.00           C  
ATOM    286  O   GLN    19      51.873  59.577  44.167  1.00  0.00           O  
ATOM    287  N   VAL    20      51.693  57.692  45.305  1.00  0.00           N  
ATOM    288  H   VAL    20      51.683  56.705  45.241  1.00  0.00           H  
ATOM    289  CA  VAL    20      51.608  58.255  46.655  1.00  0.00           C  
ATOM    290  HA  VAL    20      51.732  59.327  46.600  1.00  0.00           H  
ATOM    291  CB  VAL    20      50.242  57.976  47.293  1.00  0.00           C  
ATOM    292  HB  VAL    20      50.134  56.968  47.433  1.00  0.00           H  
ATOM    293  CG1 VAL    20      50.071  58.615  48.595  1.00  0.00           C  
ATOM    294 HG11 VAL    20      50.041  58.778  48.912  1.00  0.00           H  
ATOM    295 HG12 VAL    20      50.009  58.777  48.910  1.00  0.00           H  
ATOM    296 HG13 VAL    20      50.026  58.744  48.930  1.00  0.00           H  
ATOM    297  CG2 VAL    20      49.122  58.416  46.475  1.00  0.00           C  
ATOM    298 HG21 VAL    20      48.860  58.537  46.261  1.00  0.00           H  
ATOM    299 HG22 VAL    20      48.833  58.491  46.272  1.00  0.00           H  
ATOM    300 HG23 VAL    20      48.849  58.524  46.293  1.00  0.00           H  
ATOM    301  C   VAL    20      52.734  57.698  47.516  1.00  0.00           C  
ATOM    302  O   VAL    20      52.992  56.514  47.500  1.00  0.00           O  
ATOM    303  N   THR    21      53.403  58.537  48.279  1.00  0.00           N  
ATOM    304  H   THR    21      53.148  59.494  48.241  1.00  0.00           H  
ATOM    305  CA  THR    21      54.569  58.192  49.095  1.00  0.00           C  
ATOM    306  HA  THR    21      54.622  57.120  49.210  1.00  0.00           H  
ATOM    307  CB  THR    21      55.851  58.649  48.403  1.00  0.00           C  
ATOM    308  HB  THR    21      55.790  59.645  48.212  1.00  0.00           H  
ATOM    309  CG2 THR    21      57.089  58.427  49.113  1.00  0.00           C  
ATOM    310 HG21 THR    21      57.395  58.404  49.292  1.00  0.00           H  
ATOM    311 HG22 THR    21      57.386  58.356  49.293  1.00  0.00           H  
ATOM    312 HG23 THR    21      57.407  58.376  49.261  1.00  0.00           H  
ATOM    313  OG1 THR    21      56.021  58.041  47.235  1.00  0.00           O  
ATOM    314  HG1 THR    21      55.816  58.297  46.792  1.00  0.00           H  
ATOM    315  C   THR    21      54.466  58.796  50.486  1.00  0.00           C  
ATOM    316  O   THR    21      54.014  59.913  50.641  1.00  0.00           O  
ATOM    317  N   CYS    22      54.917  58.078  51.501  1.00  0.00           N  
ATOM    318  H   CYS    22      55.243  57.160  51.309  1.00  0.00           H  
ATOM    319  CA  CYS    22      55.126  58.582  52.846  1.00  0.00           C  
ATOM    320  HA  CYS    22      55.368  59.621  52.792  1.00  0.00           H  
ATOM    321  CB  CYS    22      53.851  58.443  53.632  1.00  0.00           C  
ATOM    322  HB2 CYS    22      53.067  58.914  53.105  1.00  0.00           H  
ATOM    323  HB3 CYS    22      53.617  57.424  53.741  1.00  0.00           H  
ATOM    324  SG  CYS    22      54.002  59.175  55.240  1.00  0.00           S  
ATOM    325  HG  CYS    22      53.993  59.706  55.126  1.00  0.00           H  
ATOM    326  C   CYS    22      56.289  57.859  53.499  1.00  0.00           C  
ATOM    327  O   CYS    22      56.245  56.675  53.713  1.00  0.00           O  
ATOM    328  N   GLY    23      57.344  58.554  53.789  1.00  0.00           N  
ATOM    329  H   GLY    23      57.322  59.511  53.601  1.00  0.00           H  
ATOM    330  CA  GLY    23      58.583  57.972  54.238  1.00  0.00           C  
ATOM    331  HA2 GLY    23      59.280  58.736  54.430  1.00  0.00           H  
ATOM    332  HA3 GLY    23      58.421  57.452  55.136  1.00  0.00           H  
ATOM    333  C   GLY    23      59.176  57.035  53.226  1.00  0.00           C  
ATOM    334  O   GLY    23      59.314  57.377  52.113  1.00  0.00           O  
ATOM    335  N   THR    24      59.502  55.840  53.602  1.00  0.00           N  
ATOM    336  H   THR    24      59.383  55.633  54.526  1.00  0.00           H  
ATOM    337  CA  THR    24      59.981  54.781  52.736  1.00  0.00           C  
ATOM    338  HA  THR    24      60.589  55.209  51.998  1.00  0.00           H  
ATOM    339  CB  THR    24      60.824  53.824  53.493  1.00  0.00           C  
ATOM    340  HB  THR    24      61.010  53.096  53.020  1.00  0.00           H  
ATOM    341  CG2 THR    24      61.946  54.241  53.887  1.00  0.00           C  
ATOM    342 HG21 THR    24      62.229  54.352  53.963  1.00  0.00           H  
ATOM    343 HG22 THR    24      62.198  54.340  54.004  1.00  0.00           H  
ATOM    344 HG23 THR    24      62.241  54.316  53.973  1.00  0.00           H  
ATOM    345  OG1 THR    24      60.371  53.422  54.464  1.00  0.00           O  
ATOM    346  HG1 THR    24      60.300  53.104  54.598  1.00  0.00           H  
ATOM    347  C   THR    24      58.904  54.024  51.997  1.00  0.00           C  
ATOM    348  O   THR    24      59.176  53.310  51.122  1.00  0.00           O  
ATOM    349  N   THR    25      57.687  54.162  52.317  1.00  0.00           N  
ATOM    350  H   THR    25      57.513  54.792  53.007  1.00  0.00           H  
ATOM    351  CA  THR    25      56.567  53.451  51.714  1.00  0.00           C  
ATOM    352  HA  THR    25      56.914  52.499  51.355  1.00  0.00           H  
ATOM    353  CB  THR    25      55.490  53.178  52.748  1.00  0.00           C  
ATOM    354  HB  THR    25      55.145  54.075  53.145  1.00  0.00           H  
ATOM    355  CG2 THR    25      54.340  52.422  52.235  1.00  0.00           C  
ATOM    356 HG21 THR    25      54.073  52.215  52.122  1.00  0.00           H  
ATOM    357 HG22 THR    25      54.039  52.256  52.133  1.00  0.00           H  
ATOM    358 HG23 THR    25      54.060  52.249  52.085  1.00  0.00           H  
ATOM    359  OG1 THR    25      55.984  52.428  53.757  1.00  0.00           O  
ATOM    360  HG1 THR    25      55.719  52.564  54.344  1.00  0.00           H  
ATOM    361  C   THR    25      55.988  54.206  50.536  1.00  0.00           C  
ATOM    362  O   THR    25      55.709  55.382  50.637  1.00  0.00           O  
ATOM    363  N   THR    26      55.749  53.528  49.427  1.00  0.00           N  
ATOM    364  H   THR    26      56.003  52.571  49.406  1.00  0.00           H  
ATOM    365  CA  THR    26      55.141  54.089  48.217  1.00  0.00           C  
ATOM    366  HA  THR    26      54.579  54.962  48.505  1.00  0.00           H  
ATOM    367  CB  THR    26      56.214  54.555  47.243  1.00  0.00           C  
ATOM    368  HB  THR    26      56.841  54.935  47.660  1.00  0.00           H  
ATOM    369  CG2 THR    26      56.813  53.766  46.483  1.00  0.00           C  
ATOM    370 HG21 THR    26      56.941  53.578  46.294  1.00  0.00           H  
ATOM    371 HG22 THR    26      56.985  53.604  46.301  1.00  0.00           H  
ATOM    372 HG23 THR    26      56.972  53.554  46.302  1.00  0.00           H  
ATOM    373  OG1 THR    26      55.903  55.325  46.467  1.00  0.00           O  
ATOM    374  HG1 THR    26      55.767  55.921  46.822  1.00  0.00           H  
ATOM    375  C   THR    26      54.150  53.127  47.573  1.00  0.00           C  
ATOM    376  O   THR    26      54.397  51.941  47.505  1.00  0.00           O  
ATOM    377  N   LEU    27      53.015  53.633  47.120  1.00  0.00           N  
ATOM    378  H   LEU    27      52.919  54.618  47.158  1.00  0.00           H  
ATOM    379  CA  LEU    27      51.896  52.899  46.537  1.00  0.00           C  
ATOM    380  HA  LEU    27      52.259  52.016  46.092  1.00  0.00           H  
ATOM    381  CB  LEU    27      50.928  52.517  47.608  1.00  0.00           C  
ATOM    382  HB2 LEU    27      50.546  52.914  47.706  1.00  0.00           H  
ATOM    383  HB3 LEU    27      50.597  52.081  47.464  1.00  0.00           H  
ATOM    384  CG  LEU    27      50.847  52.156  48.731  1.00  0.00           C  
ATOM    385  HG  LEU    27      51.420  52.320  48.922  1.00  0.00           H  
ATOM    386  CD1 LEU    27      50.283  52.401  49.255  1.00  0.00           C  
ATOM    387 HD11 LEU    27      50.174  52.448  49.356  1.00  0.00           H  
ATOM    388 HD12 LEU    27      50.113  52.469  49.401  1.00  0.00           H  
ATOM    389 HD13 LEU    27      50.155  52.463  49.387  1.00  0.00           H  
ATOM    390  CD2 LEU    27      50.491  51.288  49.140  1.00  0.00           C  
ATOM    391 HD21 LEU    27      50.393  51.064  49.239  1.00  0.00           H  
ATOM    392 HD22 LEU    27      50.414  51.059  49.245  1.00  0.00           H  
ATOM    393 HD23 LEU    27      50.413  51.101  49.236  1.00  0.00           H  
ATOM    394  C   LEU    27      51.206  53.677  45.427  1.00  0.00           C  
ATOM    395  O   LEU    27      51.494  54.820  45.218  1.00  0.00           O  
ATOM    396  N   ASN    28      50.280  53.069  44.710  1.00  0.00           N  
ATOM    397  H   ASN    28      50.054  52.148  44.955  1.00  0.00           H  
ATOM    398  CA  ASN    28      49.409  53.758  43.761  1.00  0.00           C  
ATOM    399  HA  ASN    28      49.991  54.487  43.224  1.00  0.00           H  
ATOM    400  CB  ASN    28      48.838  52.775  42.748  1.00  0.00           C  
ATOM    401  HB2 ASN    28      48.119  52.158  43.234  1.00  0.00           H  
ATOM    402  HB3 ASN    28      48.325  53.328  41.993  1.00  0.00           H  
ATOM    403  CG  ASN    28      49.838  51.886  42.073  1.00  0.00           C  
ATOM    404  OD1 ASN    28      50.473  52.237  41.131  1.00  0.00           O  
ATOM    405  ND2 ASN    28      49.990  50.700  42.512  1.00  0.00           N  
ATOM    406 HD21 ASN    28      50.590  50.096  42.025  1.00  0.00           H  
ATOM    407 HD22 ASN    28      49.517  50.426  43.329  1.00  0.00           H  
ATOM    408  C   ASN    28      48.268  54.504  44.467  1.00  0.00           C  
ATOM    409  O   ASN    28      47.855  54.150  45.553  1.00  0.00           O  
ATOM    410  N   GLY    29      47.702  55.491  43.802  1.00  0.00           N  
ATOM    411  H   GLY    29      48.113  55.767  42.941  1.00  0.00           H  
ATOM    412  CA  GLY    29      46.467  56.157  44.177  1.00  0.00           C  
ATOM    413  HA2 GLY    29      45.840  55.473  44.706  1.00  0.00           H  
ATOM    414  HA3 GLY    29      46.688  56.975  44.825  1.00  0.00           H  
ATOM    415  C   GLY    29      45.689  56.685  42.983  1.00  0.00           C  
ATOM    416  O   GLY    29      46.168  56.676  41.866  1.00  0.00           O  
ATOM    417  N   LEU    30      44.483  57.148  43.226  1.00  0.00           N  
ATOM    418  H   LEU    30      44.179  57.118  44.170  1.00  0.00           H  
ATOM    419  CA  LEU    30      43.529  57.636  42.233  1.00  0.00           C  
ATOM    420  HA  LEU    30      43.965  57.553  41.247  1.00  0.00           H  
ATOM    421  CB  LEU    30      42.300  56.719  42.295  1.00  0.00           C  
ATOM    422  HB2 LEU    30      42.607  55.715  42.087  1.00  0.00           H  
ATOM    423  HB3 LEU    30      41.928  56.735  43.297  1.00  0.00           H  
ATOM    424  CG  LEU    30      41.155  57.081  41.360  1.00  0.00           C  
ATOM    425  HG  LEU    30      40.932  58.110  41.464  1.00  0.00           H  
ATOM    426  CD1 LEU    30      41.481  56.810  39.931  1.00  0.00           C  
ATOM    427 HD11 LEU    30      41.537  56.765  39.573  1.00  0.00           H  
ATOM    428 HD12 LEU    30      41.588  56.759  39.587  1.00  0.00           H  
ATOM    429 HD13 LEU    30      41.554  56.718  39.591  1.00  0.00           H  
ATOM    430  CD2 LEU    30      39.917  56.306  41.712  1.00  0.00           C  
ATOM    431 HD21 LEU    30      39.623  56.120  41.816  1.00  0.00           H  
ATOM    432 HD22 LEU    30      39.599  56.138  41.794  1.00  0.00           H  
ATOM    433 HD23 LEU    30      39.617  56.108  41.783  1.00  0.00           H  
ATOM    434  C   LEU    30      43.195  59.111  42.488  1.00  0.00           C  
ATOM    435  O   LEU    30      42.653  59.442  43.517  1.00  0.00           O  
ATOM    436  N   TRP    31      43.524  59.990  41.566  1.00  0.00           N  
ATOM    437  H   TRP    31      43.952  59.633  40.745  1.00  0.00           H  
ATOM    438  CA  TRP    31      43.356  61.444  41.626  1.00  0.00           C  
ATOM    439  HA  TRP    31      43.289  61.758  42.658  1.00  0.00           H  
ATOM    440  CB  TRP    31      44.609  62.073  41.014  1.00  0.00           C  
ATOM    441  HB2 TRP    31      45.460  61.667  41.528  1.00  0.00           H  
ATOM    442  HB3 TRP    31      44.683  61.748  39.993  1.00  0.00           H  
ATOM    443  CG  TRP    31      44.783  63.557  41.014  1.00  0.00           C  
ATOM    444  CD1 TRP    31      44.243  64.445  41.862  1.00  0.00           C  
ATOM    445  HD1 TRP    31      43.573  64.209  42.656  1.00  0.00           H  
ATOM    446  NE1 TRP    31      44.684  65.708  41.556  1.00  0.00           N  
ATOM    447  HE1 TRP    31      44.385  66.526  42.025  1.00  0.00           H  
ATOM    448  CE2 TRP    31      45.530  65.702  40.486  1.00  0.00           C  
ATOM    449  CZ2 TRP    31      46.189  66.708  39.788  1.00  0.00           C  
ATOM    450  HZ2 TRP    31      46.096  67.721  40.098  1.00  0.00           H  
ATOM    451  CH2 TRP    31      46.957  66.377  38.677  1.00  0.00           C  
ATOM    452  HH2 TRP    31      47.465  67.138  38.131  1.00  0.00           H  
ATOM    453  CZ3 TRP    31      47.055  65.047  38.282  1.00  0.00           C  
ATOM    454  HZ3 TRP    31      47.639  64.797  37.428  1.00  0.00           H  
ATOM    455  CE3 TRP    31      46.393  64.042  38.991  1.00  0.00           C  
ATOM    456  HE3 TRP    31      46.464  63.031  38.667  1.00  0.00           H  
ATOM    457  CD2 TRP    31      45.615  64.340  40.116  1.00  0.00           C  
ATOM    458  C   TRP    31      42.081  61.885  40.904  1.00  0.00           C  
ATOM    459  O   TRP    31      41.992  61.797  39.694  1.00  0.00           O  
ATOM    460  N   LEU    32      41.090  62.358  41.636  1.00  0.00           N  
ATOM    461  H   LEU    32      41.247  62.446  42.613  1.00  0.00           H  
ATOM    462  CA  LEU    32      39.790  62.798  41.134  1.00  0.00           C  
ATOM    463  HA  LEU    32      39.836  62.918  40.063  1.00  0.00           H  
ATOM    464  CB  LEU    32      38.719  61.765  41.467  1.00  0.00           C  
ATOM    465  HB2 LEU    32      38.738  61.603  42.441  1.00  0.00           H  
ATOM    466  HB3 LEU    32      37.827  62.145  41.259  1.00  0.00           H  
ATOM    467  CG  LEU    32      38.764  60.462  40.839  1.00  0.00           C  
ATOM    468  HG  LEU    32      39.637  60.164  41.029  1.00  0.00           H  
ATOM    469  CD1 LEU    32      37.843  59.557  41.314  1.00  0.00           C  
ATOM    470 HD11 LEU    32      37.608  59.332  41.387  1.00  0.00           H  
ATOM    471 HD12 LEU    32      37.663  59.304  41.446  1.00  0.00           H  
ATOM    472 HD13 LEU    32      37.597  59.372  41.455  1.00  0.00           H  
ATOM    473  CD2 LEU    32      38.504  60.394  39.501  1.00  0.00           C  
ATOM    474 HD21 LEU    32      38.429  60.380  39.171  1.00  0.00           H  
ATOM    475 HD22 LEU    32      38.471  60.381  39.176  1.00  0.00           H  
ATOM    476 HD23 LEU    32      38.444  60.360  39.180  1.00  0.00           H  
ATOM    477  C   LEU    32      39.437  64.150  41.733  1.00  0.00           C  
ATOM    478  O   LEU    32      39.407  64.304  42.941  1.00  0.00           O  
ATOM    479  N   ASP    33      39.168  65.129  40.892  1.00  0.00           N  
ATOM    480  H   ASP    33      39.185  64.923  39.921  1.00  0.00           H  
ATOM    481  CA  ASP    33      39.179  66.537  41.273  1.00  0.00           C  
ATOM    482  HA  ASP    33      39.181  67.100  40.367  1.00  0.00           H  
ATOM    483  CB  ASP    33      37.913  66.922  42.013  1.00  0.00           C  
ATOM    484  HB2 ASP    33      37.754  66.461  42.680  1.00  0.00           H  
ATOM    485  HB3 ASP    33      37.915  67.702  42.338  1.00  0.00           H  
ATOM    486  CG  ASP    33      36.844  66.917  41.436  1.00  0.00           C  
ATOM    487  OD1 ASP    33      36.447  66.928  41.204  1.00  0.00           O  
ATOM    488  OD2 ASP    33      36.366  66.951  41.235  1.00  0.00           O  
ATOM    489  C   ASP    33      40.485  66.906  41.979  1.00  0.00           C  
ATOM    490  O   ASP    33      41.522  66.610  41.470  1.00  0.00           O  
ATOM    491  N   ASP    34      40.476  67.534  43.126  1.00  0.00           N  
ATOM    492  H   ASP    34      39.608  67.743  43.514  1.00  0.00           H  
ATOM    493  CA  ASP    34      41.648  67.881  43.928  1.00  0.00           C  
ATOM    494  HA  ASP    34      42.517  67.799  43.307  1.00  0.00           H  
ATOM    495  CB  ASP    34      41.570  69.336  44.357  1.00  0.00           C  
ATOM    496  HB2 ASP    34      42.476  69.597  44.841  1.00  0.00           H  
ATOM    497  HB3 ASP    34      41.502  69.939  43.488  1.00  0.00           H  
ATOM    498  CG  ASP    34      40.429  69.705  45.251  1.00  0.00           C  
ATOM    499  OD1 ASP    34      40.112  70.165  45.656  1.00  0.00           O  
ATOM    500  OD2 ASP    34      39.828  69.593  45.552  1.00  0.00           O  
ATOM    501  C   ASP    34      41.911  66.924  45.099  1.00  0.00           C  
ATOM    502  O   ASP    34      42.558  67.288  46.060  1.00  0.00           O  
ATOM    503  N   VAL    35      41.425  65.696  45.030  1.00  0.00           N  
ATOM    504  H   VAL    35      40.918  65.450  44.215  1.00  0.00           H  
ATOM    505  CA  VAL    35      41.591  64.662  46.057  1.00  0.00           C  
ATOM    506  HA  VAL    35      42.265  65.035  46.812  1.00  0.00           H  
ATOM    507  CB  VAL    35      40.267  64.353  46.758  1.00  0.00           C  
ATOM    508  HB  VAL    35      39.602  64.097  46.097  1.00  0.00           H  
ATOM    509  CG1 VAL    35      40.296  63.313  47.703  1.00  0.00           C  
ATOM    510 HG11 VAL    35      40.305  63.070  47.926  1.00  0.00           H  
ATOM    511 HG12 VAL    35      40.287  63.048  47.937  1.00  0.00           H  
ATOM    512 HG13 VAL    35      40.290  63.055  47.932  1.00  0.00           H  
ATOM    513  CG2 VAL    35      39.736  65.433  47.462  1.00  0.00           C  
ATOM    514 HG21 VAL    35      39.607  65.688  47.642  1.00  0.00           H  
ATOM    515 HG22 VAL    35      39.614  65.705  47.625  1.00  0.00           H  
ATOM    516 HG23 VAL    35      39.587  65.694  47.625  1.00  0.00           H  
ATOM    517  C   VAL    35      42.224  63.404  45.478  1.00  0.00           C  
ATOM    518  O   VAL    35      41.872  62.959  44.407  1.00  0.00           O  
ATOM    519  N   VAL    36      43.154  62.813  46.200  1.00  0.00           N  
ATOM    520  H   VAL    36      43.411  63.258  47.047  1.00  0.00           H  
ATOM    521  CA  VAL    36      43.792  61.532  45.895  1.00  0.00           C  
ATOM    522  HA  VAL    36      43.478  61.216  44.909  1.00  0.00           H  
ATOM    523  CB  VAL    36      45.317  61.662  45.862  1.00  0.00           C  
ATOM    524  HB  VAL    36      45.661  61.989  46.817  1.00  0.00           H  
ATOM    525  CG1 VAL    36      45.995  60.349  45.550  1.00  0.00           C  
ATOM    526 HG11 VAL    36      46.143  60.013  45.504  1.00  0.00           H  
ATOM    527 HG12 VAL    36      46.157  60.031  45.439  1.00  0.00           H  
ATOM    528 HG13 VAL    36      46.198  60.051  45.491  1.00  0.00           H  
ATOM    529  CG2 VAL    36      45.768  62.675  44.837  1.00  0.00           C  
ATOM    530 HG21 VAL    36      45.890  62.922  44.590  1.00  0.00           H  
ATOM    531 HG22 VAL    36      45.875  62.921  44.587  1.00  0.00           H  
ATOM    532 HG23 VAL    36      45.880  62.931  44.596  1.00  0.00           H  
ATOM    533  C   VAL    36      43.342  60.472  46.893  1.00  0.00           C  
ATOM    534  O   VAL    36      43.498  60.639  48.076  1.00  0.00           O  
ATOM    535  N   TYR    37      42.804  59.378  46.415  1.00  0.00           N  
ATOM    536  H   TYR    37      42.708  59.331  45.433  1.00  0.00           H  
ATOM    537  CA  TYR    37      42.376  58.208  47.179  1.00  0.00           C  
ATOM    538  HA  TYR    37      42.213  58.491  48.210  1.00  0.00           H  
ATOM    539  CB  TYR    37      41.053  57.686  46.615  1.00  0.00           C  
ATOM    540  HB2 TYR    37      41.199  57.385  45.596  1.00  0.00           H  
ATOM    541  HB3 TYR    37      40.781  56.807  47.163  1.00  0.00           H  
ATOM    542  CG  TYR    37      39.898  58.657  46.654  1.00  0.00           C  
ATOM    543  CD1 TYR    37      39.760  59.637  45.689  1.00  0.00           C  
ATOM    544  HD1 TYR    37      40.461  59.704  44.909  1.00  0.00           H  
ATOM    545  CE1 TYR    37      38.715  60.552  45.744  1.00  0.00           C  
ATOM    546  HE1 TYR    37      38.633  61.312  45.021  1.00  0.00           H  
ATOM    547  CZ  TYR    37      37.783  60.474  46.750  1.00  0.00           C  
ATOM    548  OH  TYR    37      36.779  61.356  46.814  1.00  0.00           O  
ATOM    549  HH  TYR    37      36.774  61.907  46.245  1.00  0.00           H  
ATOM    550  CE2 TYR    37      37.896  59.474  47.694  1.00  0.00           C  
ATOM    551  HE2 TYR    37      37.168  59.404  48.442  1.00  0.00           H  
ATOM    552  CD2 TYR    37      38.954  58.572  47.649  1.00  0.00           C  
ATOM    553  HD2 TYR    37      39.035  57.814  48.373  1.00  0.00           H  
ATOM    554  C   TYR    37      43.451  57.118  47.134  1.00  0.00           C  
ATOM    555  O   TYR    37      43.956  56.810  46.069  1.00  0.00           O  
ATOM    556  N   CYS    38      43.799  56.517  48.264  1.00  0.00           N  
ATOM    557  H   CYS    38      43.389  56.838  49.110  1.00  0.00           H  
ATOM    558  CA  CYS    38      44.834  55.491  48.376  1.00  0.00           C  
ATOM    559  HA  CYS    38      44.834  54.911  47.477  1.00  0.00           H  
ATOM    560  CB  CYS    38      46.167  56.202  48.479  1.00  0.00           C  
ATOM    561  HB2 CYS    38      46.580  56.159  48.053  1.00  0.00           H  
ATOM    562  HB3 CYS    38      46.168  56.776  48.495  1.00  0.00           H  
ATOM    563  SG  CYS    38      47.090  56.212  49.252  1.00  0.00           S  
ATOM    564  HG  CYS    38      46.721  56.104  48.965  1.00  0.00           H  
ATOM    565  C   CYS    38      44.593  54.540  49.567  1.00  0.00           C  
ATOM    566  O   CYS    38      43.962  54.943  50.531  1.00  0.00           O  
ATOM    567  N   PRO    39      45.085  53.293  49.563  1.00  0.00           N  
ATOM    568  CD  PRO    39      45.655  52.588  48.443  1.00  0.00           C  
ATOM    569  HD2 PRO    39      46.665  52.873  48.305  1.00  0.00           H  
ATOM    570  HD3 PRO    39      45.117  52.756  47.543  1.00  0.00           H  
ATOM    571  CG  PRO    39      45.592  51.141  48.810  1.00  0.00           C  
ATOM    572  HG2 PRO    39      46.363  50.626  48.414  1.00  0.00           H  
ATOM    573  HG3 PRO    39      44.716  50.751  48.504  1.00  0.00           H  
ATOM    574  CB  PRO    39      45.649  51.095  50.272  1.00  0.00           C  
ATOM    575  HB2 PRO    39      46.639  51.034  50.559  1.00  0.00           H  
ATOM    576  HB3 PRO    39      45.139  50.273  50.632  1.00  0.00           H  
ATOM    577  CA  PRO    39      45.019  52.406  50.722  1.00  0.00           C  
ATOM    578  HA  PRO    39      43.983  52.232  50.967  1.00  0.00           H  
ATOM    579  C   PRO    39      45.738  52.976  51.946  1.00  0.00           C  
ATOM    580  O   PRO    39      46.818  53.519  51.836  1.00  0.00           O  
ATOM    581  N   ARG    40      45.181  52.813  53.135  1.00  0.00           N  
ATOM    582  H   ARG    40      44.337  52.309  53.170  1.00  0.00           H  
ATOM    583  CA  ARG    40      45.749  53.355  54.373  1.00  0.00           C  
ATOM    584  HA  ARG    40      45.946  54.387  54.210  1.00  0.00           H  
ATOM    585  CB  ARG    40      44.754  53.269  55.488  1.00  0.00           C  
ATOM    586  HB2 ARG    40      44.768  53.339  55.812  1.00  0.00           H  
ATOM    587  HB3 ARG    40      44.473  53.434  55.555  1.00  0.00           H  
ATOM    588  CG  ARG    40      44.107  52.931  56.109  1.00  0.00           C  
ATOM    589  HG2 ARG    40      44.015  52.856  55.775  1.00  0.00           H  
ATOM    590  HG3 ARG    40      44.376  52.700  56.055  1.00  0.00           H  
ATOM    591  CD  ARG    40      43.207  53.053  57.271  1.00  0.00           C  
ATOM    592  HD2 ARG    40      43.723  53.579  58.021  1.00  0.00           H  
ATOM    593  HD3 ARG    40      42.359  53.611  56.988  1.00  0.00           H  
ATOM    594  NE  ARG    40      42.787  51.790  57.785  1.00  0.00           N  
ATOM    595  HE  ARG    40      43.096  50.986  57.351  1.00  0.00           H  
ATOM    596  CZ  ARG    40      42.066  51.584  58.803  1.00  0.00           C  
ATOM    597  NH1 ARG    40      41.569  52.505  59.469  1.00  0.00           N  
ATOM    598 HH11 ARG    40      41.630  53.399  59.160  1.00  0.00           H  
ATOM    599 HH12 ARG    40      41.039  52.292  60.227  1.00  0.00           H  
ATOM    600  NH2 ARG    40      41.829  50.416  59.179  1.00  0.00           N  
ATOM    601 HH21 ARG    40      42.186  49.677  58.665  1.00  0.00           H  
ATOM    602 HH22 ARG    40      41.285  50.254  59.944  1.00  0.00           H  
ATOM    603  C   ARG    40      47.101  52.785  54.760  1.00  0.00           C  
ATOM    604  O   ARG    40      47.798  53.399  55.538  1.00  0.00           O  
ATOM    605  N   HID    41      47.519  51.679  54.163  1.00  0.00           N  
ATOM    606  H   HID    41      46.872  51.214  53.589  1.00  0.00           H  
ATOM    607  CA  HID    41      48.833  51.082  54.317  1.00  0.00           C  
ATOM    608  HA  HID    41      48.909  50.687  55.309  1.00  0.00           H  
ATOM    609  CB  HID    41      48.979  49.925  53.344  1.00  0.00           C  
ATOM    610  HB2 HID    41      48.867  50.279  52.378  1.00  0.00           H  
ATOM    611  HB3 HID    41      49.940  49.555  53.424  1.00  0.00           H  
ATOM    612  CG  HID    41      48.068  48.785  53.511  1.00  0.00           C  
ATOM    613  ND1 HID    41      47.903  48.091  54.594  1.00  0.00           N  
ATOM    614  HD1 HID    41      48.349  48.243  55.431  1.00  0.00           H  
ATOM    615  CE1 HID    41      47.030  47.163  54.351  1.00  0.00           C  
ATOM    616  HE1 HID    41      46.718  46.466  55.022  1.00  0.00           H  
ATOM    617  NE2 HID    41      46.605  47.224  53.151  1.00  0.00           N  
ATOM    618  CD2 HID    41      47.261  48.251  52.609  1.00  0.00           C  
ATOM    619  HD2 HID    41      47.164  48.563  51.649  1.00  0.00           H  
ATOM    620  C   HID    41      50.002  52.056  54.139  1.00  0.00           C  
ATOM    621  O   HID    41      51.025  51.861  54.750  1.00  0.00           O  
ATOM    622  N   VAL    42      49.863  53.120  53.355  1.00  0.00           N  
ATOM    623  H   VAL    42      49.003  53.231  52.884  1.00  0.00           H  
ATOM    624  CA  VAL    42      50.911  54.123  53.126  1.00  0.00           C  
ATOM    625  HA  VAL    42      51.778  53.592  52.791  1.00  0.00           H  
ATOM    626  CB  VAL    42      50.506  55.076  52.001  1.00  0.00           C  
ATOM    627  HB  VAL    42      50.151  54.573  51.292  1.00  0.00           H  
ATOM    628  CG1 VAL    42      49.556  55.978  52.287  1.00  0.00           C  
ATOM    629 HG11 VAL    42      49.336  56.231  52.339  1.00  0.00           H  
ATOM    630 HG12 VAL    42      49.311  56.187  52.325  1.00  0.00           H  
ATOM    631 HG13 VAL    42      49.315  56.176  52.380  1.00  0.00           H  
ATOM    632  CG2 VAL    42      51.500  55.800  51.422  1.00  0.00           C  
ATOM    633 HG21 VAL    42      51.743  55.984  51.280  1.00  0.00           H  
ATOM    634 HG22 VAL    42      51.745  55.958  51.269  1.00  0.00           H  
ATOM    635 HG23 VAL    42      51.734  55.981  51.271  1.00  0.00           H  
ATOM    636  C   VAL    42      51.341  54.876  54.380  1.00  0.00           C  
ATOM    637  O   VAL    42      52.439  55.378  54.433  1.00  0.00           O  
ATOM    638  N   ILE    43      50.512  54.930  55.410  1.00  0.00           N  
ATOM    639  H   ILE    43      49.642  54.467  55.320  1.00  0.00           H  
ATOM    640  CA  ILE    43      50.796  55.603  56.676  1.00  0.00           C  
ATOM    641  HA  ILE    43      51.194  56.568  56.455  1.00  0.00           H  
ATOM    642  CB  ILE    43      49.502  55.795  57.465  1.00  0.00           C  
ATOM    643  HB  ILE    43      49.178  54.931  57.653  1.00  0.00           H  
ATOM    644  CG2 ILE    43      49.639  56.429  58.665  1.00  0.00           C  
ATOM    645 HG21 ILE    43      49.636  56.588  58.971  1.00  0.00           H  
ATOM    646 HG22 ILE    43      49.692  56.537  58.960  1.00  0.00           H  
ATOM    647 HG23 ILE    43      49.685  56.609  58.965  1.00  0.00           H  
ATOM    648  CG1 ILE    43      48.462  56.488  56.821  1.00  0.00           C  
ATOM    649 HG12 ILE    43      48.667  57.339  56.735  1.00  0.00           H  
ATOM    650 HG13 ILE    43      48.428  56.162  55.982  1.00  0.00           H  
ATOM    651  CD1 ILE    43      47.153  56.484  57.365  1.00  0.00           C  
ATOM    652 HD11 ILE    43      46.821  56.492  57.479  1.00  0.00           H  
ATOM    653 HD12 ILE    43      46.837  56.467  57.492  1.00  0.00           H  
ATOM    654 HD13 ILE    43      46.834  56.493  57.503  1.00  0.00           H  
ATOM    655  C   ILE    43      51.857  54.877  57.499  1.00  0.00           C  
ATOM    656  O   ILE    43      52.520  55.483  58.288  1.00  0.00           O  
ATOM    657  N   CYS    44      52.038  53.599  57.314  1.00  0.00           N  
ATOM    658  H   CYS    44      51.528  53.179  56.596  1.00  0.00           H  
ATOM    659  CA  CYS    44      52.914  52.743  58.084  1.00  0.00           C  
ATOM    660  HA  CYS    44      53.279  53.268  58.917  1.00  0.00           H  
ATOM    661  CB  CYS    44      52.117  51.607  58.589  1.00  0.00           C  
ATOM    662  HB2 CYS    44      51.859  51.226  58.198  1.00  0.00           H  
ATOM    663  HB3 CYS    44      52.388  51.192  58.925  1.00  0.00           H  
ATOM    664  SG  CYS    44      51.142  51.549  59.288  1.00  0.00           S  
ATOM    665  HG  CYS    44      51.561  51.378  59.707  1.00  0.00           H  
ATOM    666  C   CYS    44      54.113  52.260  57.319  1.00  0.00           C  
ATOM    667  O   CYS    44      54.114  52.113  56.153  1.00  0.00           O  
ATOM    668  N   THR    45      55.133  51.952  57.988  1.00  0.00           N  
ATOM    669  H   THR    45      55.074  52.107  58.932  1.00  0.00           H  
ATOM    670  CA  THR    45      56.259  51.220  57.483  1.00  0.00           C  
ATOM    671  HA  THR    45      56.393  51.346  56.471  1.00  0.00           H  
ATOM    672  CB  THR    45      57.469  51.633  58.071  1.00  0.00           C  
ATOM    673  HB  THR    45      58.213  51.299  57.652  1.00  0.00           H  
ATOM    674  CG2 THR    45      57.669  52.794  58.084  1.00  0.00           C  
ATOM    675 HG21 THR    45      57.728  53.076  58.082  1.00  0.00           H  
ATOM    676 HG22 THR    45      57.715  53.078  58.085  1.00  0.00           H  
ATOM    677 HG23 THR    45      57.730  53.072  58.087  1.00  0.00           H  
ATOM    678  OG1 THR    45      57.564  51.338  59.149  1.00  0.00           O  
ATOM    679  HG1 THR    45      57.093  51.723  59.501  1.00  0.00           H  
ATOM    680  C   THR    45      56.091  49.845  57.688  1.00  0.00           C  
ATOM    681  O   THR    45      55.266  49.448  58.446  1.00  0.00           O  
ATOM    682  N   SER    46      56.900  49.106  57.057  1.00  0.00           N  
ATOM    683  H   SER    46      57.544  49.465  56.437  1.00  0.00           H  
ATOM    684  CA  SER    46      56.933  47.797  57.251  1.00  0.00           C  
ATOM    685  HA  SER    46      56.033  47.428  57.090  1.00  0.00           H  
ATOM    686  CB  SER    46      57.892  47.262  56.299  1.00  0.00           C  
ATOM    687  HB2 SER    46      57.878  46.489  56.265  1.00  0.00           H  
ATOM    688  HB3 SER    46      57.792  47.491  55.565  1.00  0.00           H  
ATOM    689  OG  SER    46      58.918  47.455  56.377  1.00  0.00           O  
ATOM    690  HG  SER    46      59.259  47.361  56.414  1.00  0.00           H  
ATOM    691  C   SER    46      57.195  47.409  58.580  1.00  0.00           C  
ATOM    692  O   SER    46      56.796  46.454  59.005  1.00  0.00           O  
ATOM    693  N   GLU    47      57.821  48.150  59.263  1.00  0.00           N  
ATOM    694  H   GLU    47      58.130  48.912  58.860  1.00  0.00           H  
ATOM    695  CA  GLU    47      58.079  47.921  60.563  1.00  0.00           C  
ATOM    696  HA  GLU    47      58.296  46.980  60.674  1.00  0.00           H  
ATOM    697  CB  GLU    47      59.235  48.673  60.878  1.00  0.00           C  
ATOM    698  HB2 GLU    47      59.338  49.298  60.655  1.00  0.00           H  
ATOM    699  HB3 GLU    47      59.284  48.785  61.504  1.00  0.00           H  
ATOM    700  CG  GLU    47      60.202  48.473  60.678  1.00  0.00           C  
ATOM    701  HG2 GLU    47      60.284  48.804  60.294  1.00  0.00           H  
ATOM    702  HG3 GLU    47      60.477  48.645  60.975  1.00  0.00           H  
ATOM    703  CD  GLU    47      60.719  47.639  60.603  1.00  0.00           C  
ATOM    704  OE1 GLU    47      60.928  47.317  60.644  1.00  0.00           O  
ATOM    705  OE2 GLU    47      60.940  47.299  60.502  1.00  0.00           O  
ATOM    706  C   GLU    47      56.940  48.163  61.492  1.00  0.00           C  
ATOM    707  O   GLU    47      56.835  47.664  62.480  1.00  0.00           O  
ATOM    708  N   ASP    48      56.061  48.895  61.179  1.00  0.00           N  
ATOM    709  H   ASP    48      56.200  49.267  60.357  1.00  0.00           H  
ATOM    710  CA  ASP    48      54.879  49.161  61.929  1.00  0.00           C  
ATOM    711  HA  ASP    48      55.049  49.127  62.891  1.00  0.00           H  
ATOM    712  CB  ASP    48      54.472  50.423  61.634  1.00  0.00           C  
ATOM    713  HB2 ASP    48      54.224  50.374  60.806  1.00  0.00           H  
ATOM    714  HB3 ASP    48      53.738  50.631  62.149  1.00  0.00           H  
ATOM    715  CG  ASP    48      55.327  51.474  61.752  1.00  0.00           C  
ATOM    716  OD1 ASP    48      55.588  51.858  61.511  1.00  0.00           O  
ATOM    717  OD2 ASP    48      55.732  51.936  62.087  1.00  0.00           O  
ATOM    718  C   ASP    48      53.783  48.266  61.768  1.00  0.00           C  
ATOM    719  O   ASP    48      52.827  48.254  62.455  1.00  0.00           O  
ATOM    720  N   MET    49      53.907  47.508  60.868  1.00  0.00           N  
ATOM    721  H   MET    49      54.719  47.558  60.356  1.00  0.00           H  
ATOM    722  CA  MET    49      52.890  46.744  60.471  1.00  0.00           C  
ATOM    723  HA  MET    49      52.130  47.279  60.330  1.00  0.00           H  
ATOM    724  CB  MET    49      53.369  46.274  59.293  1.00  0.00           C  
ATOM    725  HB2 MET    49      53.746  46.685  58.867  1.00  0.00           H  
ATOM    726  HB3 MET    49      53.856  45.775  59.207  1.00  0.00           H  
ATOM    727  CG  MET    49      52.729  45.936  58.761  1.00  0.00           C  
ATOM    728  HG2 MET    49      52.810  45.853  58.507  1.00  0.00           H  
ATOM    729  HG3 MET    49      52.436  45.673  58.802  1.00  0.00           H  
ATOM    730  SD  MET    49      52.293  46.040  58.416  1.00  0.00           S  
ATOM    731  CE  MET    49      52.958  46.341  58.262  1.00  0.00           C  
ATOM    732  HE1 MET    49      53.091  46.399  58.230  1.00  0.00           H  
ATOM    733  HE2 MET    49      53.088  46.400  58.222  1.00  0.00           H  
ATOM    734  HE3 MET    49      53.095  46.407  58.235  1.00  0.00           H  
ATOM    735  C   MET    49      52.320  45.779  61.360  1.00  0.00           C  
ATOM    736  O   MET    49      51.301  45.265  61.146  1.00  0.00           O  
ATOM    737  N   LEU    50      52.933  45.547  62.378  1.00  0.00           N  
ATOM    738  H   LEU    50      53.762  45.986  62.488  1.00  0.00           H  
ATOM    739  CA  LEU    50      52.422  44.762  63.393  1.00  0.00           C  
ATOM    740  HA  LEU    50      52.017  43.957  62.989  1.00  0.00           H  
ATOM    741  CB  LEU    50      53.530  44.362  64.188  1.00  0.00           C  
ATOM    742  HB2 LEU    50      54.061  44.640  64.030  1.00  0.00           H  
ATOM    743  HB3 LEU    50      53.541  44.468  64.858  1.00  0.00           H  
ATOM    744  CG  LEU    50      53.937  43.467  64.336  1.00  0.00           C  
ATOM    745  HG  LEU    50      53.690  43.700  64.205  1.00  0.00           H  
ATOM    746  CD1 LEU    50      54.343  42.963  64.370  1.00  0.00           C  
ATOM    747 HD11 LEU    50      54.430  42.879  64.369  1.00  0.00           H  
ATOM    748 HD12 LEU    50      54.432  42.822  64.412  1.00  0.00           H  
ATOM    749 HD13 LEU    50      54.462  42.822  64.350  1.00  0.00           H  
ATOM    750  CD2 LEU    50      54.329  42.730  64.661  1.00  0.00           C  
ATOM    751 HD21 LEU    50      54.417  42.549  64.739  1.00  0.00           H  
ATOM    752 HD22 LEU    50      54.419  42.571  64.726  1.00  0.00           H  
ATOM    753 HD23 LEU    50      54.436  42.532  64.756  1.00  0.00           H  
ATOM    754  C   LEU    50      51.326  45.370  64.196  1.00  0.00           C  
ATOM    755  O   LEU    50      50.524  44.800  64.705  1.00  0.00           O  
ATOM    756  N   ASN    51      51.267  46.517  64.296  1.00  0.00           N  
ATOM    757  H   ASN    51      51.936  46.929  63.830  1.00  0.00           H  
ATOM    758  CA  ASN    51      50.266  47.225  64.993  1.00  0.00           C  
ATOM    759  HA  ASN    51      49.623  46.949  65.203  1.00  0.00           H  
ATOM    760  CB  ASN    51      50.541  47.498  65.829  1.00  0.00           C  
ATOM    761  HB2 ASN    51      51.125  47.248  66.019  1.00  0.00           H  
ATOM    762  HB3 ASN    51      50.718  47.855  65.783  1.00  0.00           H  
ATOM    763  CG  ASN    51      49.800  47.630  66.498  1.00  0.00           C  
ATOM    764  OD1 ASN    51      48.898  47.499  66.504  1.00  0.00           O  
ATOM    765  ND2 ASN    51      50.152  47.885  67.098  1.00  0.00           N  
ATOM    766 HD21 ASN    51      49.669  47.973  67.547  1.00  0.00           H  
ATOM    767 HD22 ASN    51      50.891  47.991  67.109  1.00  0.00           H  
ATOM    768  C   ASN    51      49.810  48.048  64.601  1.00  0.00           C  
ATOM    769  O   ASN    51      50.042  48.569  64.745  1.00  0.00           O  
ATOM    770  N   PRO    52      49.194  48.187  64.087  1.00  0.00           N  
ATOM    771  CD  PRO    52      48.857  47.598  63.866  1.00  0.00           C  
ATOM    772  HD2 PRO    52      48.345  47.521  64.256  1.00  0.00           H  
ATOM    773  HD3 PRO    52      49.601  46.971  63.707  1.00  0.00           H  
ATOM    774  CG  PRO    52      48.174  48.007  63.276  1.00  0.00           C  
ATOM    775  HG2 PRO    52      47.341  48.347  63.484  1.00  0.00           H  
ATOM    776  HG3 PRO    52      48.347  47.522  62.845  1.00  0.00           H  
ATOM    777  CB  PRO    52      48.477  48.656  63.041  1.00  0.00           C  
ATOM    778  HB2 PRO    52      47.835  49.254  62.857  1.00  0.00           H  
ATOM    779  HB3 PRO    52      49.122  48.286  62.679  1.00  0.00           H  
ATOM    780  CA  PRO    52      48.829  48.921  63.637  1.00  0.00           C  
ATOM    781  HA  PRO    52      49.536  48.944  63.487  1.00  0.00           H  
ATOM    782  C   PRO    52      47.860  49.840  63.936  1.00  0.00           C  
ATOM    783  O   PRO    52      46.824  49.583  63.786  1.00  0.00           O  
ATOM    784  N   ASN    53      48.171  50.926  64.344  1.00  0.00           N  
ATOM    785  H   ASN    53      49.037  51.077  64.441  1.00  0.00           H  
ATOM    786  CA  ASN    53      47.337  51.926  64.686  1.00  0.00           C  
ATOM    787  HA  ASN    53      46.458  51.493  64.715  1.00  0.00           H  
ATOM    788  CB  ASN    53      47.645  52.352  65.948  1.00  0.00           C  
ATOM    789  HB2 ASN    53      47.820  51.853  66.332  1.00  0.00           H  
ATOM    790  HB3 ASN    53      48.153  52.856  66.157  1.00  0.00           H  
ATOM    791  CG  ASN    53      47.039  52.765  66.451  1.00  0.00           C  
ATOM    792  OD1 ASN    53      46.524  52.883  66.089  1.00  0.00           O  
ATOM    793  ND2 ASN    53      47.080  52.992  67.309  1.00  0.00           N  
ATOM    794 HD21 ASN    53      46.684  53.261  67.643  1.00  0.00           H  
ATOM    795 HD22 ASN    53      47.496  52.891  67.618  1.00  0.00           H  
ATOM    796  C   ASN    53      47.297  53.078  63.775  1.00  0.00           C  
ATOM    797  O   ASN    53      47.890  54.035  64.038  1.00  0.00           O  
ATOM    798  N   TYR    54      46.600  52.996  62.691  1.00  0.00           N  
ATOM    799  H   TYR    54      46.128  52.197  62.545  1.00  0.00           H  
ATOM    800  CA  TYR    54      46.538  53.990  61.674  1.00  0.00           C  
ATOM    801  HA  TYR    54      47.507  54.129  61.290  1.00  0.00           H  
ATOM    802  CB  TYR    54      45.666  53.503  60.549  1.00  0.00           C  
ATOM    803  HB2 TYR    54      44.698  53.341  60.926  1.00  0.00           H  
ATOM    804  HB3 TYR    54      45.589  54.281  59.847  1.00  0.00           H  
ATOM    805  CG  TYR    54      46.114  52.274  59.810  1.00  0.00           C  
ATOM    806  CD1 TYR    54      47.215  52.328  58.979  1.00  0.00           C  
ATOM    807  HD1 TYR    54      47.773  53.222  58.910  1.00  0.00           H  
ATOM    808  CE1 TYR    54      47.580  51.224  58.219  1.00  0.00           C  
ATOM    809  HE1 TYR    54      48.419  51.266  57.581  1.00  0.00           H  
ATOM    810  CZ  TYR    54      46.835  50.059  58.274  1.00  0.00           C  
ATOM    811  OH  TYR    54      47.173  49.009  57.520  1.00  0.00           O  
ATOM    812  HH  TYR    54      46.702  48.289  57.670  1.00  0.00           H  
ATOM    813  CE2 TYR    54      45.741  49.996  59.119  1.00  0.00           C  
ATOM    814  HE2 TYR    54      45.174  49.107  59.164  1.00  0.00           H  
ATOM    815  CD2 TYR    54      45.389  51.099  59.890  1.00  0.00           C  
ATOM    816  HD2 TYR    54      44.545  51.047  60.522  1.00  0.00           H  
ATOM    817  C   TYR    54      46.052  55.338  62.168  1.00  0.00           C  
ATOM    818  O   TYR    54      46.553  56.338  61.752  1.00  0.00           O  
ATOM    819  N   GLU    55      45.102  55.380  63.058  1.00  0.00           N  
ATOM    820  H   GLU    55      44.745  54.532  63.373  1.00  0.00           H  
ATOM    821  CA  GLU    55      44.538  56.594  63.589  1.00  0.00           C  
ATOM    822  HA  GLU    55      44.298  57.223  62.778  1.00  0.00           H  
ATOM    823  CB  GLU    55      43.286  56.289  64.331  1.00  0.00           C  
ATOM    824  HB2 GLU    55      43.186  55.790  64.628  1.00  0.00           H  
ATOM    825  HB3 GLU    55      43.074  56.593  64.807  1.00  0.00           H  
ATOM    826  CG  GLU    55      42.428  56.258  64.065  1.00  0.00           C  
ATOM    827  HG2 GLU    55      42.378  56.323  64.138  1.00  0.00           H  
ATOM    828  HG3 GLU    55      42.312  56.274  63.929  1.00  0.00           H  
ATOM    829  CD  GLU    55      41.754  56.116  63.908  1.00  0.00           C  
ATOM    830  OE1 GLU    55      41.455  56.041  63.857  1.00  0.00           O  
ATOM    831  OE2 GLU    55      41.496  56.074  63.839  1.00  0.00           O  
ATOM    832  C   GLU    55      45.478  57.370  64.470  1.00  0.00           C  
ATOM    833  O   GLU    55      45.463  58.525  64.476  1.00  0.00           O  
ATOM    834  N   ASP    56      46.320  56.747  65.187  1.00  0.00           N  
ATOM    835  H   ASP    56      46.287  55.802  65.128  1.00  0.00           H  
ATOM    836  CA  ASP    56      47.348  57.362  65.978  1.00  0.00           C  
ATOM    837  HA  ASP    56      46.953  58.219  66.455  1.00  0.00           H  
ATOM    838  CB  ASP    56      47.767  56.395  67.038  1.00  0.00           C  
ATOM    839  HB2 ASP    56      46.994  56.135  67.582  1.00  0.00           H  
ATOM    840  HB3 ASP    56      48.099  55.583  66.618  1.00  0.00           H  
ATOM    841  CG  ASP    56      48.753  56.836  67.950  1.00  0.00           C  
ATOM    842  OD1 ASP    56      49.130  57.071  68.323  1.00  0.00           O  
ATOM    843  OD2 ASP    56      49.165  56.939  68.320  1.00  0.00           O  
ATOM    844  C   ASP    56      48.524  57.811  65.133  1.00  0.00           C  
ATOM    845  O   ASP    56      49.013  58.890  65.295  1.00  0.00           O  
ATOM    846  N   LEU    57      48.949  57.012  64.187  1.00  0.00           N  
ATOM    847  H   LEU    57      48.499  56.148  64.096  1.00  0.00           H  
ATOM    848  CA  LEU    57      50.052  57.321  63.301  1.00  0.00           C  
ATOM    849  HA  LEU    57      50.875  57.629  63.902  1.00  0.00           H  
ATOM    850  CB  LEU    57      50.445  56.072  62.551  1.00  0.00           C  
ATOM    851  HB2 LEU    57      49.948  55.568  62.603  1.00  0.00           H  
ATOM    852  HB3 LEU    57      50.537  56.096  61.801  1.00  0.00           H  
ATOM    853  CG  LEU    57      51.359  55.449  62.702  1.00  0.00           C  
ATOM    854  HG  LEU    57      51.012  55.609  62.876  1.00  0.00           H  
ATOM    855  CD1 LEU    57      51.820  54.915  62.587  1.00  0.00           C  
ATOM    856 HD11 LEU    57      51.934  54.802  62.559  1.00  0.00           H  
ATOM    857 HD12 LEU    57      51.906  54.786  62.572  1.00  0.00           H  
ATOM    858 HD13 LEU    57      51.956  54.768  62.552  1.00  0.00           H  
ATOM    859  CD2 LEU    57      52.317  55.077  62.696  1.00  0.00           C  
ATOM    860 HD21 LEU    57      52.554  54.986  62.695  1.00  0.00           H  
ATOM    861 HD22 LEU    57      52.557  54.984  62.708  1.00  0.00           H  
ATOM    862 HD23 LEU    57      52.539  54.984  62.687  1.00  0.00           H  
ATOM    863  C   LEU    57      49.761  58.476  62.359  1.00  0.00           C  
ATOM    864  O   LEU    57      50.642  59.240  62.071  1.00  0.00           O  
ATOM    865  N   LEU    58      48.538  58.657  61.924  1.00  0.00           N  
ATOM    866  H   LEU    58      47.864  57.979  62.162  1.00  0.00           H  
ATOM    867  CA  LEU    58      48.130  59.791  61.113  1.00  0.00           C  
ATOM    868  HA  LEU    58      48.835  59.888  60.315  1.00  0.00           H  
ATOM    869  CB  LEU    58      46.767  59.506  60.516  1.00  0.00           C  
ATOM    870  HB2 LEU    58      46.776  58.565  60.090  1.00  0.00           H  
ATOM    871  HB3 LEU    58      46.076  59.481  61.279  1.00  0.00           H  
ATOM    872  CG  LEU    58      46.282  60.462  59.490  1.00  0.00           C  
ATOM    873  HG  LEU    58      46.272  61.351  59.897  1.00  0.00           H  
ATOM    874  CD1 LEU    58      47.034  60.513  58.307  1.00  0.00           C  
ATOM    875 HD11 LEU    58      47.220  60.519  58.027  1.00  0.00           H  
ATOM    876 HD12 LEU    58      47.205  60.532  58.009  1.00  0.00           H  
ATOM    877 HD13 LEU    58      47.224  60.547  58.019  1.00  0.00           H  
ATOM    878  CD2 LEU    58      44.988  60.167  59.050  1.00  0.00           C  
ATOM    879 HD21 LEU    58      44.666  60.133  58.940  1.00  0.00           H  
ATOM    880 HD22 LEU    58      44.687  60.082  58.927  1.00  0.00           H  
ATOM    881 HD23 LEU    58      44.664  60.084  58.972  1.00  0.00           H  
ATOM    882  C   LEU    58      48.157  61.106  61.876  1.00  0.00           C  
ATOM    883  O   LEU    58      48.407  62.120  61.304  1.00  0.00           O  
ATOM    884  N   ILE    59      47.952  61.101  63.165  1.00  0.00           N  
ATOM    885  H   ILE    59      47.733  60.242  63.575  1.00  0.00           H  
ATOM    886  CA  ILE    59      48.098  62.272  64.016  1.00  0.00           C  
ATOM    887  HA  ILE    59      47.681  63.109  63.515  1.00  0.00           H  
ATOM    888  CB  ILE    59      47.329  62.078  65.309  1.00  0.00           C  
ATOM    889  HB  ILE    59      47.558  61.212  65.689  1.00  0.00           H  
ATOM    890  CG2 ILE    59      47.615  63.024  66.300  1.00  0.00           C  
ATOM    891 HG21 ILE    59      47.701  63.245  66.558  1.00  0.00           H  
ATOM    892 HG22 ILE    59      47.689  63.259  66.535  1.00  0.00           H  
ATOM    893 HG23 ILE    59      47.667  63.250  66.558  1.00  0.00           H  
ATOM    894  CG1 ILE    59      45.941  62.057  65.145  1.00  0.00           C  
ATOM    895 HG12 ILE    59      45.684  62.169  64.837  1.00  0.00           H  
ATOM    896 HG13 ILE    59      45.670  61.733  65.104  1.00  0.00           H  
ATOM    897  CD1 ILE    59      45.201  62.273  65.440  1.00  0.00           C  
ATOM    898 HD11 ILE    59      45.010  62.317  65.500  1.00  0.00           H  
ATOM    899 HD12 ILE    59      45.021  62.325  65.517  1.00  0.00           H  
ATOM    900 HD13 ILE    59      45.012  62.329  65.510  1.00  0.00           H  
ATOM    901  C   ILE    59      49.547  62.618  64.242  1.00  0.00           C  
ATOM    902  O   ILE    59      49.886  63.763  64.308  1.00  0.00           O  
ATOM    903  N   ARG    60      50.419  61.646  64.308  1.00  0.00           N  
ATOM    904  H   ARG    60      50.066  60.736  64.259  1.00  0.00           H  
ATOM    905  CA  ARG    60      51.848  61.829  64.464  1.00  0.00           C  
ATOM    906  HA  ARG    60      52.016  62.592  65.183  1.00  0.00           H  
ATOM    907  CB  ARG    60      52.462  60.561  64.975  1.00  0.00           C  
ATOM    908  HB2 ARG    60      52.180  59.843  64.536  1.00  0.00           H  
ATOM    909  HB3 ARG    60      53.345  60.574  64.870  1.00  0.00           H  
ATOM    910  CG  ARG    60      52.293  60.242  66.226  1.00  0.00           C  
ATOM    911  HG2 ARG    60      52.546  60.841  66.602  1.00  0.00           H  
ATOM    912  HG3 ARG    60      51.534  60.212  66.367  1.00  0.00           H  
ATOM    913  CD  ARG    60      52.815  59.147  66.783  1.00  0.00           C  
ATOM    914  HD2 ARG    60      53.106  58.813  66.279  1.00  0.00           H  
ATOM    915  HD3 ARG    60      53.333  59.301  67.202  1.00  0.00           H  
ATOM    916  NE  ARG    60      52.246  58.341  67.435  1.00  0.00           N  
ATOM    917  HE  ARG    60      51.491  58.178  67.536  1.00  0.00           H  
ATOM    918  CZ  ARG    60      52.602  57.791  67.932  1.00  0.00           C  
ATOM    919  NH1 ARG    60      53.561  57.897  67.903  1.00  0.00           N  
ATOM    920 HH11 ARG    60      54.081  58.405  67.504  1.00  0.00           H  
ATOM    921 HH12 ARG    60      53.782  57.454  68.301  1.00  0.00           H  
ATOM    922  NH2 ARG    60      51.975  57.100  68.477  1.00  0.00           N  
ATOM    923 HH21 ARG    60      51.230  56.991  68.526  1.00  0.00           H  
ATOM    924 HH22 ARG    60      52.238  56.680  68.865  1.00  0.00           H  
ATOM    925  C   ARG    60      52.550  62.308  63.215  1.00  0.00           C  
ATOM    926  O   ARG    60      53.525  62.923  63.294  1.00  0.00           O  
ATOM    927  N   LYS    61      52.068  62.049  62.074  1.00  0.00           N  
ATOM    928  H   LYS    61      51.279  61.534  62.104  1.00  0.00           H  
ATOM    929  CA  LYS    61      52.572  62.510  60.787  1.00  0.00           C  
ATOM    930  HA  LYS    61      53.620  62.663  60.862  1.00  0.00           H  
ATOM    931  CB  LYS    61      52.334  61.462  59.720  1.00  0.00           C  
ATOM    932  HB2 LYS    61      51.323  61.201  59.712  1.00  0.00           H  
ATOM    933  HB3 LYS    61      52.575  61.863  58.775  1.00  0.00           H  
ATOM    934  CG  LYS    61      53.142  60.236  59.909  1.00  0.00           C  
ATOM    935  HG2 LYS    61      53.803  60.385  60.151  1.00  0.00           H  
ATOM    936  HG3 LYS    61      52.861  59.791  60.410  1.00  0.00           H  
ATOM    937  CD  LYS    61      53.437  59.397  59.086  1.00  0.00           C  
ATOM    938  HD2 LYS    61      52.792  59.231  58.853  1.00  0.00           H  
ATOM    939  HD3 LYS    61      53.728  59.801  58.585  1.00  0.00           H  
ATOM    940  CE  LYS    61      54.218  58.231  59.281  1.00  0.00           C  
ATOM    941  HE2 LYS    61      54.458  58.155  59.645  1.00  0.00           H  
ATOM    942  HE3 LYS    61      54.019  57.868  59.312  1.00  0.00           H  
ATOM    943  NZ  LYS    61      54.913  57.678  58.956  1.00  0.00           N  
ATOM    944  HZ1 LYS    61      55.130  57.566  58.875  1.00  0.00           H  
ATOM    945  HZ2 LYS    61      55.093  57.481  58.910  1.00  0.00           H  
ATOM    946  HZ3 LYS    61      55.041  57.556  58.852  1.00  0.00           H  
ATOM    947  C   LYS    61      51.987  63.841  60.401  1.00  0.00           C  
ATOM    948  O   LYS    61      50.974  64.208  60.819  1.00  0.00           O  
ATOM    949  N   SER    62      52.634  64.565  59.591  1.00  0.00           N  
ATOM    950  H   SER    62      53.461  64.200  59.298  1.00  0.00           H  
ATOM    951  CA  SER    62      52.237  65.841  59.045  1.00  0.00           C  
ATOM    952  HA  SER    62      51.334  66.101  59.422  1.00  0.00           H  
ATOM    953  CB  SER    62      53.178  66.835  59.452  1.00  0.00           C  
ATOM    954  HB2 SER    62      53.101  67.247  59.871  1.00  0.00           H  
ATOM    955  HB3 SER    62      53.652  66.667  59.691  1.00  0.00           H  
ATOM    956  OG  SER    62      53.550  67.452  58.995  1.00  0.00           O  
ATOM    957  HG  SER    62      53.747  67.558  59.422  1.00  0.00           H  
ATOM    958  C   SER    62      52.102  65.851  57.579  1.00  0.00           C  
ATOM    959  O   SER    62      52.596  64.975  56.932  1.00  0.00           O  
ATOM    960  N   ASN    63      51.483  66.863  57.027  1.00  0.00           N  
ATOM    961  H   ASN    63      51.117  67.554  57.603  1.00  0.00           H  
ATOM    962  CA  ASN    63      51.308  67.011  55.621  1.00  0.00           C  
ATOM    963  HA  ASN    63      50.748  66.184  55.267  1.00  0.00           H  
ATOM    964  CB  ASN    63      50.542  68.276  55.345  1.00  0.00           C  
ATOM    965  HB2 ASN    63      50.965  68.986  55.557  1.00  0.00           H  
ATOM    966  HB3 ASN    63      50.391  68.366  54.524  1.00  0.00           H  
ATOM    967  CG  ASN    63      49.417  68.513  55.816  1.00  0.00           C  
ATOM    968  OD1 ASN    63      48.992  68.465  55.957  1.00  0.00           O  
ATOM    969  ND2 ASN    63      48.902  68.792  56.079  1.00  0.00           N  
ATOM    970 HD21 ASN    63      48.178  68.964  56.399  1.00  0.00           H  
ATOM    971 HD22 ASN    63      49.239  68.828  55.989  1.00  0.00           H  
ATOM    972  C   ASN    63      52.593  66.997  54.855  1.00  0.00           C  
ATOM    973  O   ASN    63      52.621  66.546  53.774  1.00  0.00           O  
ATOM    974  N   HID    64      53.664  67.442  55.417  1.00  0.00           N  
ATOM    975  H   HID    64      53.574  67.811  56.296  1.00  0.00           H  
ATOM    976  CA  HID    64      54.958  67.425  54.820  1.00  0.00           C  
ATOM    977  HA  HID    64      54.870  67.804  53.859  1.00  0.00           H  
ATOM    978  CB  HID    64      55.838  68.342  55.574  1.00  0.00           C  
ATOM    979  HB2 HID    64      56.121  68.415  55.820  1.00  0.00           H  
ATOM    980  HB3 HID    64      56.061  68.561  55.547  1.00  0.00           H  
ATOM    981  CG  HID    64      56.075  68.887  56.029  1.00  0.00           C  
ATOM    982  ND1 HID    64      56.043  69.262  56.014  1.00  0.00           N  
ATOM    983  HD1 HID    64      55.876  69.247  55.710  1.00  0.00           H  
ATOM    984  CE1 HID    64      56.284  69.667  56.483  1.00  0.00           C  
ATOM    985  HE1 HID    64      56.322  70.019  56.586  1.00  0.00           H  
ATOM    986  NE2 HID    64      56.471  69.572  56.804  1.00  0.00           N  
ATOM    987  CD2 HID    64      56.338  69.073  56.516  1.00  0.00           C  
ATOM    988  HD2 HID    64      56.420  68.866  56.649  1.00  0.00           H  
ATOM    989  C   HID    64      55.573  66.053  54.672  1.00  0.00           C  
ATOM    990  O   HID    64      56.466  65.884  53.896  1.00  0.00           O  
ATOM    991  N   ASN    65      55.106  65.064  55.383  1.00  0.00           N  
ATOM    992  H   ASN    65      54.374  65.253  56.000  1.00  0.00           H  
ATOM    993  CA  ASN    65      55.561  63.699  55.264  1.00  0.00           C  
ATOM    994  HA  ASN    65      56.623  63.701  55.152  1.00  0.00           H  
ATOM    995  CB  ASN    65      55.218  62.945  56.525  1.00  0.00           C  
ATOM    996  HB2 ASN    65      54.452  63.071  56.771  1.00  0.00           H  
ATOM    997  HB3 ASN    65      55.257  62.119  56.446  1.00  0.00           H  
ATOM    998  CG  ASN    65      55.841  63.070  57.571  1.00  0.00           C  
ATOM    999  OD1 ASN    65      55.371  63.144  58.209  1.00  0.00           O  
ATOM   1000  ND2 ASN    65      56.904  63.091  57.796  1.00  0.00           N  
ATOM   1001 HD21 ASN    65      57.299  63.170  58.490  1.00  0.00           H  
ATOM   1002 HD22 ASN    65      57.313  63.021  57.292  1.00  0.00           H  
ATOM   1003  C   ASN    65      55.005  62.984  54.046  1.00  0.00           C  
ATOM   1004  O   ASN    65      55.601  62.077  53.568  1.00  0.00           O  
ATOM   1005  N   PHE    66      53.876  63.375  53.544  1.00  0.00           N  
ATOM   1006  H   PHE    66      53.459  64.142  53.957  1.00  0.00           H  
ATOM   1007  CA  PHE    66      53.234  62.800  52.376  1.00  0.00           C  
ATOM   1008  HA  PHE    66      53.508  61.763  52.306  1.00  0.00           H  
ATOM   1009  CB  PHE    66      51.726  62.859  52.535  1.00  0.00           C  
ATOM   1010  HB2 PHE    66      51.430  63.871  52.672  1.00  0.00           H  
ATOM   1011  HB3 PHE    66      51.283  62.521  51.629  1.00  0.00           H  
ATOM   1012  CG  PHE    66      51.169  62.035  53.652  1.00  0.00           C  
ATOM   1013  CD1 PHE    66      50.893  60.710  53.463  1.00  0.00           C  
ATOM   1014  HD1 PHE    66      51.070  60.279  52.528  1.00  0.00           H  
ATOM   1015  CE1 PHE    66      50.392  59.947  54.496  1.00  0.00           C  
ATOM   1016  HE1 PHE    66      50.191  58.936  54.350  1.00  0.00           H  
ATOM   1017  CZ  PHE    66      50.157  60.504  55.717  1.00  0.00           C  
ATOM   1018  HZ  PHE    66      49.774  59.923  56.507  1.00  0.00           H  
ATOM   1019  CE2 PHE    66      50.422  61.825  55.908  1.00  0.00           C  
ATOM   1020  HE2 PHE    66      50.233  62.258  56.840  1.00  0.00           H  
ATOM   1021  CD2 PHE    66      50.926  62.588  54.877  1.00  0.00           C  
ATOM   1022  HD2 PHE    66      51.123  63.601  55.030  1.00  0.00           H  
ATOM   1023  C   PHE    66      53.675  63.479  51.085  1.00  0.00           C  
ATOM   1024  O   PHE    66      53.810  64.651  51.017  1.00  0.00           O  
ATOM   1025  N   LEU    67      53.860  62.742  50.046  1.00  0.00           N  
ATOM   1026  H   LEU    67      53.749  61.786  50.182  1.00  0.00           H  
ATOM   1027  CA  LEU    67      54.205  63.193  48.706  1.00  0.00           C  
ATOM   1028  HA  LEU    67      54.018  64.248  48.631  1.00  0.00           H  
ATOM   1029  CB  LEU    67      55.686  62.948  48.460  1.00  0.00           C  
ATOM   1030  HB2 LEU    67      56.022  62.701  48.811  1.00  0.00           H  
ATOM   1031  HB3 LEU    67      55.919  62.622  48.064  1.00  0.00           H  
ATOM   1032  CG  LEU    67      56.444  63.421  48.269  1.00  0.00           C  
ATOM   1033  HG  LEU    67      56.020  63.303  48.395  1.00  0.00           H  
ATOM   1034  CD1 LEU    67      57.166  63.707  48.171  1.00  0.00           C  
ATOM   1035 HD11 LEU    67      57.329  63.776  48.156  1.00  0.00           H  
ATOM   1036 HD12 LEU    67      57.352  63.780  48.155  1.00  0.00           H  
ATOM   1037 HD13 LEU    67      57.341  63.778  48.129  1.00  0.00           H  
ATOM   1038  CD2 LEU    67      57.132  63.759  47.992  1.00  0.00           C  
ATOM   1039 HD21 LEU    67      57.289  63.859  47.897  1.00  0.00           H  
ATOM   1040 HD22 LEU    67      57.295  63.849  47.961  1.00  0.00           H  
ATOM   1041 HD23 LEU    67      57.312  63.811  47.918  1.00  0.00           H  
ATOM   1042  C   LEU    67      53.333  62.493  47.668  1.00  0.00           C  
ATOM   1043  O   LEU    67      53.012  61.337  47.810  1.00  0.00           O  
ATOM   1044  N   VAL    68      52.965  63.184  46.615  1.00  0.00           N  
ATOM   1045  H   VAL    68      53.271  64.119  46.558  1.00  0.00           H  
ATOM   1046  CA  VAL    68      52.186  62.664  45.491  1.00  0.00           C  
ATOM   1047  HA  VAL    68      52.206  61.590  45.521  1.00  0.00           H  
ATOM   1048  CB  VAL    68      50.728  63.090  45.584  1.00  0.00           C  
ATOM   1049  HB  VAL    68      50.687  63.861  45.705  1.00  0.00           H  
ATOM   1050  CG1 VAL    68      49.973  62.918  44.697  1.00  0.00           C  
ATOM   1051 HG11 VAL    68      49.797  62.839  44.477  1.00  0.00           H  
ATOM   1052 HG12 VAL    68      49.745  62.896  44.504  1.00  0.00           H  
ATOM   1053 HG13 VAL    68      49.807  62.908  44.456  1.00  0.00           H  
ATOM   1054  CG2 VAL    68      49.988  62.659  46.431  1.00  0.00           C  
ATOM   1055 HG21 VAL    68      49.774  62.558  46.653  1.00  0.00           H  
ATOM   1056 HG22 VAL    68      49.834  62.580  46.624  1.00  0.00           H  
ATOM   1057 HG23 VAL    68      49.812  62.531  46.647  1.00  0.00           H  
ATOM   1058  C   VAL    68      52.820  63.090  44.182  1.00  0.00           C  
ATOM   1059  O   VAL    68      53.278  64.206  44.064  1.00  0.00           O  
ATOM   1060  N   GLN    69      52.849  62.217  43.189  1.00  0.00           N  
ATOM   1061  H   GLN    69      52.456  61.321  43.345  1.00  0.00           H  
ATOM   1062  CA  GLN    69      53.432  62.479  41.883  1.00  0.00           C  
ATOM   1063  HA  GLN    69      53.470  63.538  41.741  1.00  0.00           H  
ATOM   1064  CB  GLN    69      54.856  61.975  41.860  1.00  0.00           C  
ATOM   1065  HB2 GLN    69      55.302  62.301  42.298  1.00  0.00           H  
ATOM   1066  HB3 GLN    69      54.922  61.322  42.063  1.00  0.00           H  
ATOM   1067  CG  GLN    69      55.617  61.921  40.998  1.00  0.00           C  
ATOM   1068  HG2 GLN    69      55.335  61.450  40.565  1.00  0.00           H  
ATOM   1069  HG3 GLN    69      55.509  62.544  40.679  1.00  0.00           H  
ATOM   1070  CD  GLN    69      56.921  61.670  41.121  1.00  0.00           C  
ATOM   1071  OE1 GLN    69      57.417  61.672  41.849  1.00  0.00           O  
ATOM   1072  NE2 GLN    69      57.534  61.456  40.416  1.00  0.00           N  
ATOM   1073 HE21 GLN    69      58.385  61.295  40.492  1.00  0.00           H  
ATOM   1074 HE22 GLN    69      57.145  61.437  39.811  1.00  0.00           H  
ATOM   1075  C   GLN    69      52.594  61.912  40.745  1.00  0.00           C  
ATOM   1076  O   GLN    69      52.166  60.784  40.778  1.00  0.00           O  
ATOM   1077  N   ALA    70      52.393  62.699  39.722  1.00  0.00           N  
ATOM   1078  H   ALA    70      52.805  63.596  39.761  1.00  0.00           H  
ATOM   1079  CA  ALA    70      51.698  62.370  38.504  1.00  0.00           C  
ATOM   1080  HA  ALA    70      51.296  61.383  38.572  1.00  0.00           H  
ATOM   1081  CB  ALA    70      50.553  63.326  38.348  1.00  0.00           C  
ATOM   1082  HB1 ALA    70      50.240  63.518  38.305  1.00  0.00           H  
ATOM   1083  HB2 ALA    70      50.282  63.575  38.356  1.00  0.00           H  
ATOM   1084  HB3 ALA    70      50.298  63.573  38.268  1.00  0.00           H  
ATOM   1085  C   ALA    70      52.655  62.405  37.332  1.00  0.00           C  
ATOM   1086  O   ALA    70      52.860  63.373  36.725  1.00  0.00           O  
ATOM   1087  N   GLY    71      53.291  61.364  37.039  1.00  0.00           N  
ATOM   1088  H   GLY    71      53.077  60.602  37.554  1.00  0.00           H  
ATOM   1089  CA  GLY    71      54.358  61.287  36.079  1.00  0.00           C  
ATOM   1090  HA2 GLY    71      54.648  60.311  35.958  1.00  0.00           H  
ATOM   1091  HA3 GLY    71      54.040  61.627  35.168  1.00  0.00           H  
ATOM   1092  C   GLY    71      55.534  62.050  36.481  1.00  0.00           C  
ATOM   1093  O   GLY    71      56.079  61.789  37.453  1.00  0.00           O  
ATOM   1094  N   ASN    72      55.913  63.014  35.756  1.00  0.00           N  
ATOM   1095  H   ASN    72      55.428  63.169  34.976  1.00  0.00           H  
ATOM   1096  CA  ASN    72      56.960  63.895  36.054  1.00  0.00           C  
ATOM   1097  HA  ASN    72      57.694  63.359  36.508  1.00  0.00           H  
ATOM   1098  CB  ASN    72      57.495  64.390  34.798  1.00  0.00           C  
ATOM   1099  HB2 ASN    72      57.323  64.462  34.319  1.00  0.00           H  
ATOM   1100  HB3 ASN    72      57.671  64.820  34.696  1.00  0.00           H  
ATOM   1101  CG  ASN    72      58.058  64.230  34.305  1.00  0.00           C  
ATOM   1102  OD1 ASN    72      58.209  64.006  34.340  1.00  0.00           O  
ATOM   1103  ND2 ASN    72      58.386  64.339  33.829  1.00  0.00           N  
ATOM   1104 HD21 ASN    72      58.754  64.234  33.506  1.00  0.00           H  
ATOM   1105 HD22 ASN    72      58.271  64.520  33.788  1.00  0.00           H  
ATOM   1106  C   ASN    72      56.614  65.014  37.000  1.00  0.00           C  
ATOM   1107  O   ASN    72      57.423  65.652  37.460  1.00  0.00           O  
ATOM   1108  N   VAL    73      55.438  65.273  37.290  1.00  0.00           N  
ATOM   1109  H   VAL    73      54.812  64.690  36.922  1.00  0.00           H  
ATOM   1110  CA  VAL    73      54.987  66.381  38.098  1.00  0.00           C  
ATOM   1111  HA  VAL    73      55.753  67.089  38.144  1.00  0.00           H  
ATOM   1112  CB  VAL    73      53.832  67.044  37.463  1.00  0.00           C  
ATOM   1113  HB  VAL    73      53.324  66.590  37.367  1.00  0.00           H  
ATOM   1114  CG1 VAL    73      53.280  67.895  37.896  1.00  0.00           C  
ATOM   1115 HG11 VAL    73      53.147  68.101  38.030  1.00  0.00           H  
ATOM   1116 HG12 VAL    73      53.162  68.103  37.972  1.00  0.00           H  
ATOM   1117 HG13 VAL    73      53.108  68.102  37.997  1.00  0.00           H  
ATOM   1118  CG2 VAL    73      53.873  67.522  36.475  1.00  0.00           C  
ATOM   1119 HG21 VAL    73      53.891  67.637  36.241  1.00  0.00           H  
ATOM   1120 HG22 VAL    73      53.884  67.635  36.214  1.00  0.00           H  
ATOM   1121 HG23 VAL    73      53.859  67.642  36.239  1.00  0.00           H  
ATOM   1122  C   VAL    73      54.682  65.990  39.513  1.00  0.00           C  
ATOM   1123  O   VAL    73      53.933  65.104  39.743  1.00  0.00           O  
ATOM   1124  N   GLN    74      55.244  66.665  40.474  1.00  0.00           N  
ATOM   1125  H   GLN    74      55.843  67.374  40.216  1.00  0.00           H  
ATOM   1126  CA  GLN    74      54.956  66.526  41.885  1.00  0.00           C  
ATOM   1127  HA  GLN    74      54.671  65.517  42.081  1.00  0.00           H  
ATOM   1128  CB  GLN    74      56.187  66.815  42.692  1.00  0.00           C  
ATOM   1129  HB2 GLN    74      56.584  67.411  42.521  1.00  0.00           H  
ATOM   1130  HB3 GLN    74      56.086  66.949  43.406  1.00  0.00           H  
ATOM   1131  CG  GLN    74      57.015  66.122  42.796  1.00  0.00           C  
ATOM   1132  HG2 GLN    74      56.838  65.838  42.886  1.00  0.00           H  
ATOM   1133  HG3 GLN    74      57.151  65.969  42.475  1.00  0.00           H  
ATOM   1134  CD  GLN    74      57.920  66.001  43.227  1.00  0.00           C  
ATOM   1135  OE1 GLN    74      58.133  66.377  43.532  1.00  0.00           O  
ATOM   1136  NE2 GLN    74      58.492  65.470  43.271  1.00  0.00           N  
ATOM   1137 HE21 GLN    74      59.075  65.389  43.551  1.00  0.00           H  
ATOM   1138 HE22 GLN    74      58.334  65.154  43.024  1.00  0.00           H  
ATOM   1139  C   GLN    74      53.811  67.417  42.313  1.00  0.00           C  
ATOM   1140  O   GLN    74      53.726  68.535  41.914  1.00  0.00           O  
ATOM   1141  N   LEU    75      52.941  66.934  43.143  1.00  0.00           N  
ATOM   1142  H   LEU    75      53.095  66.024  43.461  1.00  0.00           H  
ATOM   1143  CA  LEU    75      51.785  67.632  43.674  1.00  0.00           C  
ATOM   1144  HA  LEU    75      51.705  68.587  43.208  1.00  0.00           H  
ATOM   1145  CB  LEU    75      50.520  66.854  43.370  1.00  0.00           C  
ATOM   1146  HB2 LEU    75      50.564  65.973  43.876  1.00  0.00           H  
ATOM   1147  HB3 LEU    75      49.722  67.372  43.751  1.00  0.00           H  
ATOM   1148  CG  LEU    75      50.213  66.543  41.961  1.00  0.00           C  
ATOM   1149  HG  LEU    75      50.908  66.285  41.617  1.00  0.00           H  
ATOM   1150  CD1 LEU    75      49.344  65.667  41.701  1.00  0.00           C  
ATOM   1151 HD11 LEU    75      49.140  65.435  41.605  1.00  0.00           H  
ATOM   1152 HD12 LEU    75      49.136  65.445  41.659  1.00  0.00           H  
ATOM   1153 HD13 LEU    75      49.122  65.475  41.631  1.00  0.00           H  
ATOM   1154  CD2 LEU    75      49.768  67.415  41.245  1.00  0.00           C  
ATOM   1155 HD21 LEU    75      49.693  67.616  41.038  1.00  0.00           H  
ATOM   1156 HD22 LEU    75      49.636  67.603  41.066  1.00  0.00           H  
ATOM   1157 HD23 LEU    75      49.660  67.657  41.095  1.00  0.00           H  
ATOM   1158  C   LEU    75      51.933  67.867  45.164  1.00  0.00           C  
ATOM   1159  O   LEU    75      52.330  67.014  45.868  1.00  0.00           O  
ATOM   1160  N   ARG    76      51.607  69.017  45.656  1.00  0.00           N  
ATOM   1161  H   ARG    76      51.261  69.654  45.028  1.00  0.00           H  
ATOM   1162  CA  ARG    76      51.671  69.389  47.062  1.00  0.00           C  
ATOM   1163  HA  ARG    76      52.492  68.876  47.509  1.00  0.00           H  
ATOM   1164  CB  ARG    76      51.927  70.867  47.191  1.00  0.00           C  
ATOM   1165  HB2 ARG    76      52.136  71.187  46.771  1.00  0.00           H  
ATOM   1166  HB3 ARG    76      51.513  71.244  47.294  1.00  0.00           H  
ATOM   1167  CG  ARG    76      52.464  71.422  47.757  1.00  0.00           C  
ATOM   1168  HG2 ARG    76      52.195  71.427  48.108  1.00  0.00           H  
ATOM   1169  HG3 ARG    76      52.866  71.003  47.917  1.00  0.00           H  
ATOM   1170  CD  ARG    76      52.843  72.555  47.652  1.00  0.00           C  
ATOM   1171  HD2 ARG    76      53.205  72.784  48.013  1.00  0.00           H  
ATOM   1172  HD3 ARG    76      53.151  72.605  47.291  1.00  0.00           H  
ATOM   1173  NE  ARG    76      52.357  73.269  47.555  1.00  0.00           N  
ATOM   1174  HE  ARG    76      52.188  73.252  47.412  1.00  0.00           H  
ATOM   1175  CZ  ARG    76      52.108  73.934  47.626  1.00  0.00           C  
ATOM   1176  NH1 ARG    76      52.269  74.077  47.803  1.00  0.00           N  
ATOM   1177 HH11 ARG    76      52.595  73.681  47.891  1.00  0.00           H  
ATOM   1178 HH12 ARG    76      52.064  74.596  47.848  1.00  0.00           H  
ATOM   1179  NH2 ARG    76      51.672  74.479  47.518  1.00  0.00           N  
ATOM   1180 HH21 ARG    76      51.535  74.379  47.387  1.00  0.00           H  
ATOM   1181 HH22 ARG    76      51.475  74.978  47.568  1.00  0.00           H  
ATOM   1182  C   ARG    76      50.417  68.979  47.804  1.00  0.00           C  
ATOM   1183  O   ARG    76      49.331  69.337  47.414  1.00  0.00           O  
ATOM   1184  N   VAL    77      50.569  68.257  48.890  1.00  0.00           N  
ATOM   1185  H   VAL    77      51.489  68.018  49.142  1.00  0.00           H  
ATOM   1186  CA  VAL    77      49.492  67.872  49.800  1.00  0.00           C  
ATOM   1187  HA  VAL    77      48.611  67.665  49.219  1.00  0.00           H  
ATOM   1188  CB  VAL    77      49.844  66.591  50.560  1.00  0.00           C  
ATOM   1189  HB  VAL    77      50.756  66.740  51.090  1.00  0.00           H  
ATOM   1190  CG1 VAL    77      48.789  66.186  51.562  1.00  0.00           C  
ATOM   1191 HG11 VAL    77      48.547  66.007  51.789  1.00  0.00           H  
ATOM   1192 HG12 VAL    77      48.585  66.114  51.874  1.00  0.00           H  
ATOM   1193 HG13 VAL    77      48.481  66.130  51.777  1.00  0.00           H  
ATOM   1194  CG2 VAL    77      50.035  65.436  49.607  1.00  0.00           C  
ATOM   1195 HG21 VAL    77      50.050  65.161  49.363  1.00  0.00           H  
ATOM   1196 HG22 VAL    77      50.118  65.172  49.361  1.00  0.00           H  
ATOM   1197 HG23 VAL    77      50.093  65.126  49.407  1.00  0.00           H  
ATOM   1198  C   VAL    77      49.171  69.020  50.744  1.00  0.00           C  
ATOM   1199  O   VAL    77      50.040  69.560  51.379  1.00  0.00           O  
ATOM   1200  N   ILE    78      47.919  69.382  50.843  1.00  0.00           N  
ATOM   1201  H   ILE    78      47.278  68.894  50.274  1.00  0.00           H  
ATOM   1202  CA  ILE    78      47.395  70.455  51.691  1.00  0.00           C  
ATOM   1203  HA  ILE    78      48.202  70.956  52.146  1.00  0.00           H  
ATOM   1204  CB  ILE    78      46.667  71.463  50.863  1.00  0.00           C  
ATOM   1205  HB  ILE    78      46.234  71.646  51.144  1.00  0.00           H  
ATOM   1206  CG2 ILE    78      47.008  72.210  50.636  1.00  0.00           C  
ATOM   1207 HG21 ILE    78      47.104  72.355  50.576  1.00  0.00           H  
ATOM   1208 HG22 ILE    78      47.056  72.398  50.558  1.00  0.00           H  
ATOM   1209 HG23 ILE    78      47.109  72.436  50.613  1.00  0.00           H  
ATOM   1210  CG1 ILE    78      46.150  71.510  49.899  1.00  0.00           C  
ATOM   1211 HG12 ILE    78      46.451  70.971  49.260  1.00  0.00           H  
ATOM   1212 HG13 ILE    78      45.556  71.291  50.031  1.00  0.00           H  
ATOM   1213  CD1 ILE    78      45.988  72.562  49.579  1.00  0.00           C  
ATOM   1214 HD11 ILE    78      45.943  72.813  49.504  1.00  0.00           H  
ATOM   1215 HD12 ILE    78      45.956  72.819  49.493  1.00  0.00           H  
ATOM   1216 HD13 ILE    78      45.940  72.813  49.494  1.00  0.00           H  
ATOM   1217  C   ILE    78      46.559  69.956  52.843  1.00  0.00           C  
ATOM   1218  O   ILE    78      46.298  70.694  53.715  1.00  0.00           O  
ATOM   1219  N   GLY    79      46.157  68.705  52.870  1.00  0.00           N  
ATOM   1220  H   GLY    79      46.386  68.148  52.121  1.00  0.00           H  
ATOM   1221  CA  GLY    79      45.427  68.067  53.936  1.00  0.00           C  
ATOM   1222  HA2 GLY    79      45.938  68.217  54.834  1.00  0.00           H  
ATOM   1223  HA3 GLY    79      44.489  68.512  54.023  1.00  0.00           H  
ATOM   1224  C   GLY    79      45.227  66.583  53.749  1.00  0.00           C  
ATOM   1225  O   GLY    79      45.403  66.073  52.673  1.00  0.00           O  
ATOM   1226  N   HID    80      44.862  65.883  54.790  1.00  0.00           N  
ATOM   1227  H   HID    80      44.732  66.357  55.636  1.00  0.00           H  
ATOM   1228  CA  HID    80      44.616  64.455  54.776  1.00  0.00           C  
ATOM   1229  HA  HID    80      44.300  64.182  53.805  1.00  0.00           H  
ATOM   1230  CB  HID    80      45.879  63.717  55.052  1.00  0.00           C  
ATOM   1231  HB2 HID    80      45.670  62.763  55.195  1.00  0.00           H  
ATOM   1232  HB3 HID    80      46.436  63.774  54.247  1.00  0.00           H  
ATOM   1233  CG  HID    80      46.708  64.127  56.135  1.00  0.00           C  
ATOM   1234  ND1 HID    80      46.645  64.321  57.207  1.00  0.00           N  
ATOM   1235  HD1 HID    80      46.031  64.240  57.422  1.00  0.00           H  
ATOM   1236  CE1 HID    80      47.533  64.692  57.923  1.00  0.00           C  
ATOM   1237  HE1 HID    80      47.702  64.912  58.815  1.00  0.00           H  
ATOM   1238  NE2 HID    80      48.170  64.773  57.364  1.00  0.00           N  
ATOM   1239  CD2 HID    80      47.651  64.410  56.228  1.00  0.00           C  
ATOM   1240  HD2 HID    80      47.933  64.363  55.542  1.00  0.00           H  
ATOM   1241  C   HID    80      43.514  64.027  55.717  1.00  0.00           C  
ATOM   1242  O   HID    80      43.387  64.550  56.764  1.00  0.00           O  
ATOM   1243  N   SER    81      42.734  63.048  55.352  1.00  0.00           N  
ATOM   1244  H   SER    81      42.886  62.676  54.474  1.00  0.00           H  
ATOM   1245  CA  SER    81      41.659  62.459  56.130  1.00  0.00           C  
ATOM   1246  HA  SER    81      41.909  62.510  57.155  1.00  0.00           H  
ATOM   1247  CB  SER    81      40.409  63.240  55.925  1.00  0.00           C  
ATOM   1248  HB2 SER    81      40.170  63.575  56.233  1.00  0.00           H  
ATOM   1249  HB3 SER    81      40.347  63.567  55.589  1.00  0.00           H  
ATOM   1250  OG  SER    81      39.628  63.135  55.781  1.00  0.00           O  
ATOM   1251  HG  SER    81      39.505  63.422  55.855  1.00  0.00           H  
ATOM   1252  C   SER    81      41.440  61.000  55.787  1.00  0.00           C  
ATOM   1253  O   SER    81      41.719  60.588  54.720  1.00  0.00           O  
ATOM   1254  N   MET    82      40.951  60.197  56.677  1.00  0.00           N  
ATOM   1255  H   MET    82      40.719  60.585  57.525  1.00  0.00           H  
ATOM   1256  CA  MET    82      40.668  58.788  56.480  1.00  0.00           C  
ATOM   1257  HA  MET    82      41.067  58.462  55.562  1.00  0.00           H  
ATOM   1258  CB  MET    82      41.316  57.994  57.525  1.00  0.00           C  
ATOM   1259  HB2 MET    82      41.517  58.320  57.980  1.00  0.00           H  
ATOM   1260  HB3 MET    82      40.987  57.583  57.818  1.00  0.00           H  
ATOM   1261  CG  MET    82      42.155  57.308  57.558  1.00  0.00           C  
ATOM   1262  HG2 MET    82      42.005  57.116  57.266  1.00  0.00           H  
ATOM   1263  HG3 MET    82      42.313  57.609  57.367  1.00  0.00           H  
ATOM   1264  SD  MET    82      43.165  56.311  58.317  1.00  0.00           S  
ATOM   1265  CE  MET    82      42.921  56.670  59.815  1.00  0.00           C  
ATOM   1266  HE1 MET    82      42.873  56.732  60.116  1.00  0.00           H  
ATOM   1267  HE2 MET    82      42.881  56.744  60.124  1.00  0.00           H  
ATOM   1268  HE3 MET    82      42.869  56.743  60.116  1.00  0.00           H  
ATOM   1269  C   MET    82      39.223  58.510  56.427  1.00  0.00           C  
ATOM   1270  O   MET    82      38.495  59.118  57.105  1.00  0.00           O  
ATOM   1271  N   GLN    83      38.814  57.558  55.643  1.00  0.00           N  
ATOM   1272  H   GLN    83      39.469  57.116  55.104  1.00  0.00           H  
ATOM   1273  CA  GLN    83      37.505  57.020  55.562  1.00  0.00           C  
ATOM   1274  HA  GLN    83      37.006  57.265  56.430  1.00  0.00           H  
ATOM   1275  CB  GLN    83      36.809  57.649  54.454  1.00  0.00           C  
ATOM   1276  HB2 GLN    83      36.759  58.575  54.589  1.00  0.00           H  
ATOM   1277  HB3 GLN    83      37.277  57.534  53.704  1.00  0.00           H  
ATOM   1278  CG  GLN    83      35.566  57.233  54.155  1.00  0.00           C  
ATOM   1279  HG2 GLN    83      35.487  57.004  53.726  1.00  0.00           H  
ATOM   1280  HG3 GLN    83      35.382  56.853  54.420  1.00  0.00           H  
ATOM   1281  CD  GLN    83      34.658  57.628  54.039  1.00  0.00           C  
ATOM   1282  OE1 GLN    83      34.624  58.362  54.178  1.00  0.00           O  
ATOM   1283  NE2 GLN    83      33.886  57.165  53.780  1.00  0.00           N  
ATOM   1284 HE21 GLN    83      33.289  57.413  53.699  1.00  0.00           H  
ATOM   1285 HE22 GLN    83      33.893  56.562  53.661  1.00  0.00           H  
ATOM   1286  C   GLN    83      37.546  55.516  55.452  1.00  0.00           C  
ATOM   1287  O   GLN    83      37.941  54.983  54.448  1.00  0.00           O  
ATOM   1288  N   ASN    84      37.183  54.833  56.505  1.00  0.00           N  
ATOM   1289  H   ASN    84      36.884  55.338  57.289  1.00  0.00           H  
ATOM   1290  CA  ASN    84      37.345  53.407  56.652  1.00  0.00           C  
ATOM   1291  HA  ASN    84      37.217  53.185  57.682  1.00  0.00           H  
ATOM   1292  CB  ASN    84      36.230  52.691  55.911  1.00  0.00           C  
ATOM   1293  HB2 ASN    84      36.344  52.853  54.869  1.00  0.00           H  
ATOM   1294  HB3 ASN    84      36.295  51.644  56.091  1.00  0.00           H  
ATOM   1295  CG  ASN    84      34.859  53.140  56.307  1.00  0.00           C  
ATOM   1296  OD1 ASN    84      34.465  53.140  57.384  1.00  0.00           O  
ATOM   1297  ND2 ASN    84      34.094  53.545  55.460  1.00  0.00           N  
ATOM   1298 HD21 ASN    84      33.192  53.821  55.713  1.00  0.00           H  
ATOM   1299 HD22 ASN    84      34.407  53.550  54.568  1.00  0.00           H  
ATOM   1300  C   ASN    84      38.779  52.967  56.324  1.00  0.00           C  
ATOM   1301  O   ASN    84      39.695  53.496  56.882  1.00  0.00           O  
ATOM   1302  N   CYS    85      39.001  52.040  55.425  1.00  0.00           N  
ATOM   1303  H   CYS    85      38.222  51.625  55.007  1.00  0.00           H  
ATOM   1304  CA  CYS    85      40.315  51.538  55.035  1.00  0.00           C  
ATOM   1305  HA  CYS    85      40.982  51.691  55.867  1.00  0.00           H  
ATOM   1306  CB  CYS    85      40.238  50.033  54.824  1.00  0.00           C  
ATOM   1307  HB2 CYS    85      39.596  49.815  54.016  1.00  0.00           H  
ATOM   1308  HB3 CYS    85      41.201  49.653  54.597  1.00  0.00           H  
ATOM   1309  SG  CYS    85      39.630  49.214  56.273  1.00  0.00           S  
ATOM   1310  HG  CYS    85      39.967  49.308  56.559  1.00  0.00           H  
ATOM   1311  C   CYS    85      40.976  52.277  53.857  1.00  0.00           C  
ATOM   1312  O   CYS    85      41.903  51.763  53.263  1.00  0.00           O  
ATOM   1313  N   VAL    86      40.542  53.479  53.514  1.00  0.00           N  
ATOM   1314  H   VAL    86      39.790  53.862  54.030  1.00  0.00           H  
ATOM   1315  CA  VAL    86      41.164  54.351  52.506  1.00  0.00           C  
ATOM   1316  HA  VAL    86      42.089  53.900  52.188  1.00  0.00           H  
ATOM   1317  CB  VAL    86      40.302  54.481  51.247  1.00  0.00           C  
ATOM   1318  HB  VAL    86      39.997  54.775  51.188  1.00  0.00           H  
ATOM   1319  CG1 VAL    86      40.358  54.594  50.423  1.00  0.00           C  
ATOM   1320 HG11 VAL    86      40.346  54.649  50.222  1.00  0.00           H  
ATOM   1321 HG12 VAL    86      40.423  54.611  50.248  1.00  0.00           H  
ATOM   1322 HG13 VAL    86      40.332  54.607  50.182  1.00  0.00           H  
ATOM   1323  CG2 VAL    86      39.788  54.076  50.779  1.00  0.00           C  
ATOM   1324 HG21 VAL    86      39.666  53.972  50.660  1.00  0.00           H  
ATOM   1325 HG22 VAL    86      39.666  53.967  50.695  1.00  0.00           H  
ATOM   1326 HG23 VAL    86      39.649  53.991  50.634  1.00  0.00           H  
ATOM   1327  C   VAL    86      41.546  55.703  53.099  1.00  0.00           C  
ATOM   1328  O   VAL    86      40.836  56.278  53.884  1.00  0.00           O  
ATOM   1329  N   LEU    87      42.691  56.212  52.715  1.00  0.00           N  
ATOM   1330  H   LEU    87      43.189  55.699  52.032  1.00  0.00           H  
ATOM   1331  CA  LEU    87      43.186  57.552  52.987  1.00  0.00           C  
ATOM   1332  HA  LEU    87      42.713  57.934  53.878  1.00  0.00           H  
ATOM   1333  CB  LEU    87      44.693  57.457  53.235  1.00  0.00           C  
ATOM   1334  HB2 LEU    87      44.866  56.832  54.029  1.00  0.00           H  
ATOM   1335  HB3 LEU    87      45.122  57.020  52.417  1.00  0.00           H  
ATOM   1336  CG  LEU    87      45.432  58.711  53.488  1.00  0.00           C  
ATOM   1337  HG  LEU    87      45.192  59.344  52.740  1.00  0.00           H  
ATOM   1338  CD1 LEU    87      45.149  59.322  54.747  1.00  0.00           C  
ATOM   1339 HD11 LEU    87      45.063  59.475  55.031  1.00  0.00           H  
ATOM   1340 HD12 LEU    87      45.084  59.483  55.063  1.00  0.00           H  
ATOM   1341 HD13 LEU    87      45.091  59.475  55.060  1.00  0.00           H  
ATOM   1342  CD2 LEU    87      46.859  58.512  53.495  1.00  0.00           C  
ATOM   1343 HD21 LEU    87      47.201  58.462  53.515  1.00  0.00           H  
ATOM   1344 HD22 LEU    87      47.202  58.443  53.480  1.00  0.00           H  
ATOM   1345 HD23 LEU    87      47.212  58.492  53.481  1.00  0.00           H  
ATOM   1346  C   LEU    87      42.837  58.479  51.821  1.00  0.00           C  
ATOM   1347  O   LEU    87      43.032  58.132  50.679  1.00  0.00           O  
ATOM   1348  N   LYS    88      42.356  59.667  52.114  1.00  0.00           N  
ATOM   1349  H   LYS    88      42.211  59.868  53.070  1.00  0.00           H  
ATOM   1350  CA  LYS    88      42.111  60.754  51.176  1.00  0.00           C  
ATOM   1351  HA  LYS    88      42.257  60.398  50.174  1.00  0.00           H  
ATOM   1352  CB  LYS    88      40.684  61.231  51.293  1.00  0.00           C  
ATOM   1353  HB2 LYS    88      40.553  61.564  51.990  1.00  0.00           H  
ATOM   1354  HB3 LYS    88      40.505  61.798  50.764  1.00  0.00           H  
ATOM   1355  CG  LYS    88      39.671  60.524  51.158  1.00  0.00           C  
ATOM   1356  HG2 LYS    88      39.772  60.234  50.494  1.00  0.00           H  
ATOM   1357  HG3 LYS    88      39.825  59.977  51.630  1.00  0.00           H  
ATOM   1358  CD  LYS    88      38.303  60.942  51.273  1.00  0.00           C  
ATOM   1359  HD2 LYS    88      38.078  61.131  51.112  1.00  0.00           H  
ATOM   1360  HD3 LYS    88      38.011  60.811  51.258  1.00  0.00           H  
ATOM   1361  CE  LYS    88      37.633  61.256  51.620  1.00  0.00           C  
ATOM   1362  HE2 LYS    88      37.819  61.091  51.795  1.00  0.00           H  
ATOM   1363  HE3 LYS    88      37.935  61.376  51.617  1.00  0.00           H  
ATOM   1364  NZ  LYS    88      36.360  61.614  51.732  1.00  0.00           N  
ATOM   1365  HZ1 LYS    88      36.041  61.690  51.753  1.00  0.00           H  
ATOM   1366  HZ2 LYS    88      36.043  61.703  51.774  1.00  0.00           H  
ATOM   1367  HZ3 LYS    88      36.050  61.716  51.751  1.00  0.00           H  
ATOM   1368  C   LYS    88      43.096  61.882  51.411  1.00  0.00           C  
ATOM   1369  O   LYS    88      43.172  62.404  52.468  1.00  0.00           O  
ATOM   1370  N   LEU    89      43.843  62.269  50.436  1.00  0.00           N  
ATOM   1371  H   LEU    89      43.728  61.778  49.601  1.00  0.00           H  
ATOM   1372  CA  LEU    89      44.785  63.384  50.456  1.00  0.00           C  
ATOM   1373  HA  LEU    89      44.883  63.756  51.465  1.00  0.00           H  
ATOM   1374  CB  LEU    89      46.166  62.929  49.984  1.00  0.00           C  
ATOM   1375  HB2 LEU    89      46.102  62.649  48.980  1.00  0.00           H  
ATOM   1376  HB3 LEU    89      46.799  63.760  50.025  1.00  0.00           H  
ATOM   1377  CG  LEU    89      46.820  61.799  50.737  1.00  0.00           C  
ATOM   1378  HG  LEU    89      46.268  61.325  51.201  1.00  0.00           H  
ATOM   1379  CD1 LEU    89      47.414  60.975  50.039  1.00  0.00           C  
ATOM   1380 HD11 LEU    89      47.588  60.783  49.884  1.00  0.00           H  
ATOM   1381 HD12 LEU    89      47.533  60.747  49.895  1.00  0.00           H  
ATOM   1382 HD13 LEU    89      47.543  60.778  49.832  1.00  0.00           H  
ATOM   1383  CD2 LEU    89      47.697  62.098  51.559  1.00  0.00           C  
ATOM   1384 HD21 LEU    89      47.906  62.133  51.776  1.00  0.00           H  
ATOM   1385 HD22 LEU    89      47.917  62.175  51.728  1.00  0.00           H  
ATOM   1386 HD23 LEU    89      47.901  62.195  51.788  1.00  0.00           H  
ATOM   1387  C   LEU    89      44.263  64.526  49.589  1.00  0.00           C  
ATOM   1388  O   LEU    89      44.026  64.340  48.428  1.00  0.00           O  
ATOM   1389  N   LYS    90      44.103  65.706  50.133  1.00  0.00           N  
ATOM   1390  H   LYS    90      44.360  65.788  51.078  1.00  0.00           H  
ATOM   1391  CA  LYS    90      43.774  66.932  49.408  1.00  0.00           C  
ATOM   1392  HA  LYS    90      43.116  66.691  48.587  1.00  0.00           H  
ATOM   1393  CB  LYS    90      43.058  67.892  50.352  1.00  0.00           C  
ATOM   1394  HB2 LYS    90      42.420  67.428  50.884  1.00  0.00           H  
ATOM   1395  HB3 LYS    90      43.664  68.279  50.973  1.00  0.00           H  
ATOM   1396  CG  LYS    90      42.374  68.951  49.813  1.00  0.00           C  
ATOM   1397  HG2 LYS    90      42.390  69.402  50.177  1.00  0.00           H  
ATOM   1398  HG3 LYS    90      42.632  69.166  49.346  1.00  0.00           H  
ATOM   1399  CD  LYS    90      41.318  69.146  49.459  1.00  0.00           C  
ATOM   1400  HD2 LYS    90      41.253  68.960  49.101  1.00  0.00           H  
ATOM   1401  HD3 LYS    90      41.195  68.858  49.758  1.00  0.00           H  
ATOM   1402  CE  LYS    90      40.520  70.016  49.204  1.00  0.00           C  
ATOM   1403  HE2 LYS    90      40.396  70.198  49.752  1.00  0.00           H  
ATOM   1404  HE3 LYS    90      40.873  70.443  48.970  1.00  0.00           H  
ATOM   1405  NZ  LYS    90      39.459  70.061  48.564  1.00  0.00           N  
ATOM   1406  HZ1 LYS    90      39.194  70.057  48.414  1.00  0.00           H  
ATOM   1407  HZ2 LYS    90      39.179  70.106  48.409  1.00  0.00           H  
ATOM   1408  HZ3 LYS    90      39.221  70.078  48.382  1.00  0.00           H  
ATOM   1409  C   LYS    90      45.043  67.535  48.829  1.00  0.00           C  
ATOM   1410  O   LYS    90      45.995  67.745  49.550  1.00  0.00           O  
ATOM   1411  N   VAL    91      45.061  67.821  47.547  1.00  0.00           N  
ATOM   1412  H   VAL    91      44.233  67.652  47.033  1.00  0.00           H  
ATOM   1413  CA  VAL    91      46.194  68.388  46.818  1.00  0.00           C  
ATOM   1414  HA  VAL    91      47.023  68.490  47.494  1.00  0.00           H  
ATOM   1415  CB  VAL    91      46.650  67.468  45.692  1.00  0.00           C  
ATOM   1416  HB  VAL    91      47.123  67.889  45.160  1.00  0.00           H  
ATOM   1417  CG1 VAL    91      47.353  66.535  46.009  1.00  0.00           C  
ATOM   1418 HG11 VAL    91      47.540  66.322  46.081  1.00  0.00           H  
ATOM   1419 HG12 VAL    91      47.514  66.311  46.096  1.00  0.00           H  
ATOM   1420 HG13 VAL    91      47.530  66.294  46.063  1.00  0.00           H  
ATOM   1421  CG2 VAL    91      45.850  66.878  44.912  1.00  0.00           C  
ATOM   1422 HG21 VAL    91      45.661  66.767  44.686  1.00  0.00           H  
ATOM   1423 HG22 VAL    91      45.693  66.716  44.719  1.00  0.00           H  
ATOM   1424 HG23 VAL    91      45.619  66.719  44.749  1.00  0.00           H  
ATOM   1425  C   VAL    91      45.901  69.788  46.323  1.00  0.00           C  
ATOM   1426  O   VAL    91      44.765  70.174  46.198  1.00  0.00           O  
ATOM   1427  N   ASP    92      46.922  70.571  46.047  1.00  0.00           N  
ATOM   1428  H   ASP    92      47.829  70.219  46.200  1.00  0.00           H  
ATOM   1429  CA  ASP    92      46.795  71.962  45.636  1.00  0.00           C  
ATOM   1430  HA  ASP    92      46.094  72.423  46.292  1.00  0.00           H  
ATOM   1431  CB  ASP    92      48.113  72.676  45.837  1.00  0.00           C  
ATOM   1432  HB2 ASP    92      47.942  73.647  45.861  1.00  0.00           H  
ATOM   1433  HB3 ASP    92      48.514  72.447  46.730  1.00  0.00           H  
ATOM   1434  CG  ASP    92      49.129  72.471  44.879  1.00  0.00           C  
ATOM   1435  OD1 ASP    92      49.611  72.502  44.538  1.00  0.00           O  
ATOM   1436  OD2 ASP    92      49.475  72.317  44.462  1.00  0.00           O  
ATOM   1437  C   ASP    92      46.261  72.177  44.217  1.00  0.00           C  
ATOM   1438  O   ASP    92      46.051  73.284  43.819  1.00  0.00           O  
ATOM   1439  N   THR    93      46.057  71.139  43.447  1.00  0.00           N  
ATOM   1440  H   THR    93      46.208  70.274  43.858  1.00  0.00           H  
ATOM   1441  CA  THR    93      45.733  71.168  42.026  1.00  0.00           C  
ATOM   1442  HA  THR    93      45.336  72.124  41.770  1.00  0.00           H  
ATOM   1443  CB  THR    93      46.981  70.950  41.205  1.00  0.00           C  
ATOM   1444  HB  THR    93      47.373  70.001  41.433  1.00  0.00           H  
ATOM   1445  CG2 THR    93      46.768  71.028  39.723  1.00  0.00           C  
ATOM   1446 HG21 THR    93      46.740  71.062  39.360  1.00  0.00           H  
ATOM   1447 HG22 THR    93      46.730  71.018  39.359  1.00  0.00           H  
ATOM   1448 HG23 THR    93      46.696  71.049  39.362  1.00  0.00           H  
ATOM   1449  OG1 THR    93      47.936  71.898  41.505  1.00  0.00           O  
ATOM   1450  HG1 THR    93      48.189  71.777  42.363  1.00  0.00           H  
ATOM   1451  C   THR    93      44.699  70.116  41.684  1.00  0.00           C  
ATOM   1452  O   THR    93      44.844  68.975  42.055  1.00  0.00           O  
ATOM   1453  N   ALA    94      43.667  70.481  40.957  1.00  0.00           N  
ATOM   1454  H   ALA    94      43.597  71.423  40.689  1.00  0.00           H  
ATOM   1455  CA  ALA    94      42.662  69.565  40.459  1.00  0.00           C  
ATOM   1456  HA  ALA    94      42.477  68.832  41.223  1.00  0.00           H  
ATOM   1457  CB  ALA    94      41.378  70.322  40.229  1.00  0.00           C  
ATOM   1458  HB1 ALA    94      41.083  70.527  40.183  1.00  0.00           H  
ATOM   1459  HB2 ALA    94      41.064  70.492  40.144  1.00  0.00           H  
ATOM   1460  HB3 ALA    94      41.051  70.484  40.195  1.00  0.00           H  
ATOM   1461  C   ALA    94      43.110  68.827  39.198  1.00  0.00           C  
ATOM   1462  O   ALA    94      43.720  69.412  38.332  1.00  0.00           O  
ATOM   1463  N   ASN    95      42.771  67.562  39.065  1.00  0.00           N  
ATOM   1464  H   ASN    95      42.307  67.134  39.825  1.00  0.00           H  
ATOM   1465  CA  ASN    95      43.068  66.750  37.896  1.00  0.00           C  
ATOM   1466  HA  ASN    95      44.123  66.786  37.728  1.00  0.00           H  
ATOM   1467  CB  ASN    95      42.713  65.305  38.210  1.00  0.00           C  
ATOM   1468  HB2 ASN    95      43.261  64.975  39.060  1.00  0.00           H  
ATOM   1469  HB3 ASN    95      41.692  65.233  38.479  1.00  0.00           H  
ATOM   1470  CG  ASN    95      42.981  64.354  37.085  1.00  0.00           C  
ATOM   1471  OD1 ASN    95      43.410  64.699  36.022  1.00  0.00           O  
ATOM   1472  ND2 ASN    95      42.722  63.121  37.261  1.00  0.00           N  
ATOM   1473 HD21 ASN    95      42.883  62.506  36.517  1.00  0.00           H  
ATOM   1474 HD22 ASN    95      42.391  62.790  38.131  1.00  0.00           H  
ATOM   1475  C   ASN    95      42.334  67.262  36.655  1.00  0.00           C  
ATOM   1476  O   ASN    95      41.134  67.204  36.635  1.00  0.00           O  
ATOM   1477  N   PRO    96      43.005  67.704  35.594  1.00  0.00           N  
ATOM   1478  CD  PRO    96      44.413  67.827  35.469  1.00  0.00           C  
ATOM   1479  HD2 PRO    96      44.886  66.924  35.552  1.00  0.00           H  
ATOM   1480  HD3 PRO    96      44.793  68.473  36.181  1.00  0.00           H  
ATOM   1481  CG  PRO    96      44.656  68.367  34.141  1.00  0.00           C  
ATOM   1482  HG2 PRO    96      44.986  67.721  33.594  1.00  0.00           H  
ATOM   1483  HG3 PRO    96      45.237  69.061  34.187  1.00  0.00           H  
ATOM   1484  CB  PRO    96      43.475  68.811  33.583  1.00  0.00           C  
ATOM   1485  HB2 PRO    96      43.451  68.564  32.639  1.00  0.00           H  
ATOM   1486  HB3 PRO    96      43.459  69.768  33.652  1.00  0.00           H  
ATOM   1487  CA  PRO    96      42.377  68.196  34.393  1.00  0.00           C  
ATOM   1488  HA  PRO    96      41.684  68.946  34.663  1.00  0.00           H  
ATOM   1489  C   PRO    96      41.653  67.154  33.585  1.00  0.00           C  
ATOM   1490  O   PRO    96      40.858  67.474  32.779  1.00  0.00           O  
ATOM   1491  N   LYS    97      41.907  65.910  33.796  1.00  0.00           N  
ATOM   1492  H   LYS    97      42.567  65.722  34.480  1.00  0.00           H  
ATOM   1493  CA  LYS    97      41.324  64.784  33.098  1.00  0.00           C  
ATOM   1494  HA  LYS    97      40.833  65.139  32.257  1.00  0.00           H  
ATOM   1495  CB  LYS    97      42.399  63.894  32.634  1.00  0.00           C  
ATOM   1496  HB2 LYS    97      42.777  63.573  33.278  1.00  0.00           H  
ATOM   1497  HB3 LYS    97      42.106  63.226  32.192  1.00  0.00           H  
ATOM   1498  CG  LYS    97      43.355  64.301  31.879  1.00  0.00           C  
ATOM   1499  HG2 LYS    97      43.167  64.727  31.531  1.00  0.00           H  
ATOM   1500  HG3 LYS    97      43.735  64.595  32.209  1.00  0.00           H  
ATOM   1501  CD  LYS    97      44.068  63.717  31.146  1.00  0.00           C  
ATOM   1502  HD2 LYS    97      44.244  63.309  31.477  1.00  0.00           H  
ATOM   1503  HD3 LYS    97      43.745  63.446  30.797  1.00  0.00           H  
ATOM   1504  CE  LYS    97      44.983  64.069  30.435  1.00  0.00           C  
ATOM   1505  HE2 LYS    97      44.929  64.342  30.189  1.00  0.00           H  
ATOM   1506  HE3 LYS    97      45.212  64.272  30.610  1.00  0.00           H  
ATOM   1507  NZ  LYS    97      45.628  63.788  29.846  1.00  0.00           N  
ATOM   1508  HZ1 LYS    97      45.786  63.706  29.715  1.00  0.00           H  
ATOM   1509  HZ2 LYS    97      45.791  63.728  29.681  1.00  0.00           H  
ATOM   1510  HZ3 LYS    97      45.791  63.725  29.704  1.00  0.00           H  
ATOM   1511  C   LYS    97      40.262  64.029  33.861  1.00  0.00           C  
ATOM   1512  O   LYS    97      39.947  62.944  33.486  1.00  0.00           O  
ATOM   1513  N   THR    98      39.702  64.582  34.920  1.00  0.00           N  
ATOM   1514  H   THR    98      39.991  65.476  35.158  1.00  0.00           H  
ATOM   1515  CA  THR    98      38.672  63.940  35.738  1.00  0.00           C  
ATOM   1516  HA  THR    98      39.101  63.052  36.158  1.00  0.00           H  
ATOM   1517  CB  THR    98      38.254  64.825  36.911  1.00  0.00           C  
ATOM   1518  HB  THR    98      37.855  65.706  36.557  1.00  0.00           H  
ATOM   1519  CG2 THR    98      37.283  64.216  37.815  1.00  0.00           C  
ATOM   1520 HG21 THR    98      37.048  64.071  38.037  1.00  0.00           H  
ATOM   1521 HG22 THR    98      37.038  64.081  38.037  1.00  0.00           H  
ATOM   1522 HG23 THR    98      37.041  64.074  38.035  1.00  0.00           H  
ATOM   1523  OG1 THR    98      39.293  65.131  37.711  1.00  0.00           O  
ATOM   1524  HG1 THR    98      39.634  65.808  37.444  1.00  0.00           H  
ATOM   1525  C   THR    98      37.440  63.588  34.899  1.00  0.00           C  
ATOM   1526  O   THR    98      36.854  64.484  34.322  1.00  0.00           O  
ATOM   1527  N   PRO    99      37.017  62.326  34.808  1.00  0.00           N  
ATOM   1528  CD  PRO    99      37.670  61.162  35.347  1.00  0.00           C  
ATOM   1529  HD2 PRO    99      37.780  61.231  36.387  1.00  0.00           H  
ATOM   1530  HD3 PRO    99      38.611  61.030  34.896  1.00  0.00           H  
ATOM   1531  CG  PRO    99      36.814  59.995  35.021  1.00  0.00           C  
ATOM   1532  HG2 PRO    99      36.250  59.756  35.826  1.00  0.00           H  
ATOM   1533  HG3 PRO    99      37.378  59.201  34.733  1.00  0.00           H  
ATOM   1534  CB  PRO    99      35.933  60.438  33.929  1.00  0.00           C  
ATOM   1535  HB2 PRO    99      35.018  59.949  33.970  1.00  0.00           H  
ATOM   1536  HB3 PRO    99      36.396  60.229  33.027  1.00  0.00           H  
ATOM   1537  CA  PRO    99      35.801  61.934  34.115  1.00  0.00           C  
ATOM   1538  HA  PRO    99      35.753  62.406  33.155  1.00  0.00           H  
ATOM   1539  C   PRO    99      34.541  62.288  34.897  1.00  0.00           C  
ATOM   1540  O   PRO    99      34.607  62.653  36.050  1.00  0.00           O  
ATOM   1541  N   LYS   100      33.370  62.111  34.307  1.00  0.00           N  
ATOM   1542  H   LYS   100      33.380  61.847  33.358  1.00  0.00           H  
ATOM   1543  CA  LYS   100      32.117  61.958  35.045  1.00  0.00           C  
ATOM   1544  HA  LYS   100      32.012  62.769  35.744  1.00  0.00           H  
ATOM   1545  CB  LYS   100      30.956  62.001  34.061  1.00  0.00           C  
ATOM   1546  HB2 LYS   100      31.018  62.666  33.500  1.00  0.00           H  
ATOM   1547  HB3 LYS   100      30.928  61.296  33.563  1.00  0.00           H  
ATOM   1548  CG  LYS   100      29.751  62.116  34.481  1.00  0.00           C  
ATOM   1549  HG2 LYS   100      29.669  61.481  35.030  1.00  0.00           H  
ATOM   1550  HG3 LYS   100      29.744  62.814  34.943  1.00  0.00           H  
ATOM   1551  CD  LYS   100      28.662  62.144  33.516  1.00  0.00           C  
ATOM   1552  HD2 LYS   100      28.628  62.645  33.121  1.00  0.00           H  
ATOM   1553  HD3 LYS   100      28.657  61.667  33.098  1.00  0.00           H  
ATOM   1554  CE  LYS   100      27.623  62.139  33.675  1.00  0.00           C  
ATOM   1555  HE2 LYS   100      27.657  61.669  34.048  1.00  0.00           H  
ATOM   1556  HE3 LYS   100      27.614  62.584  34.082  1.00  0.00           H  
ATOM   1557  NZ  LYS   100      26.604  62.164  32.809  1.00  0.00           N  
ATOM   1558  HZ1 LYS   100      26.355  62.162  32.597  1.00  0.00           H  
ATOM   1559  HZ2 LYS   100      26.350  62.173  32.601  1.00  0.00           H  
ATOM   1560  HZ3 LYS   100      26.358  62.175  32.586  1.00  0.00           H  
ATOM   1561  C   LYS   100      32.167  60.649  35.824  1.00  0.00           C  
ATOM   1562  O   LYS   100      32.358  59.618  35.223  1.00  0.00           O  
ATOM   1563  N   TYR   101      32.036  60.669  37.134  1.00  0.00           N  
ATOM   1564  H   TYR   101      31.859  61.534  37.567  1.00  0.00           H  
ATOM   1565  CA  TYR   101      32.272  59.500  37.984  1.00  0.00           C  
ATOM   1566  HA  TYR   101      32.155  58.621  37.370  1.00  0.00           H  
ATOM   1567  CB  TYR   101      33.715  59.497  38.493  1.00  0.00           C  
ATOM   1568  HB2 TYR   101      33.940  58.501  38.821  1.00  0.00           H  
ATOM   1569  HB3 TYR   101      34.379  59.703  37.676  1.00  0.00           H  
ATOM   1570  CG  TYR   101      34.030  60.436  39.629  1.00  0.00           C  
ATOM   1571  CD1 TYR   101      34.468  61.723  39.377  1.00  0.00           C  
ATOM   1572  HD1 TYR   101      34.580  62.044  38.381  1.00  0.00           H  
ATOM   1573  CE1 TYR   101      34.763  62.597  40.419  1.00  0.00           C  
ATOM   1574  HE1 TYR   101      35.096  63.580  40.222  1.00  0.00           H  
ATOM   1575  CZ  TYR   101      34.623  62.183  41.728  1.00  0.00           C  
ATOM   1576  OH  TYR   101      34.898  63.018  42.736  1.00  0.00           O  
ATOM   1577  HH  TYR   101      35.101  63.750  42.540  1.00  0.00           H  
ATOM   1578  CE2 TYR   101      34.191  60.893  41.988  1.00  0.00           C  
ATOM   1579  HE2 TYR   101      34.089  60.582  42.988  1.00  0.00           H  
ATOM   1580  CD2 TYR   101      33.903  60.019  40.943  1.00  0.00           C  
ATOM   1581  HD2 TYR   101      33.585  59.033  41.154  1.00  0.00           H  
ATOM   1582  C   TYR   101      31.288  59.338  39.142  1.00  0.00           C  
ATOM   1583  O   TYR   101      30.677  60.294  39.594  1.00  0.00           O  
ATOM   1584  N   LYS   102      31.194  58.115  39.656  1.00  0.00           N  
ATOM   1585  H   LYS   102      31.693  57.395  39.183  1.00  0.00           H  
ATOM   1586  CA  LYS   102      30.518  57.734  40.899  1.00  0.00           C  
ATOM   1587  HA  LYS   102      30.592  58.557  41.590  1.00  0.00           H  
ATOM   1588  CB  LYS   102      29.034  57.479  40.637  1.00  0.00           C  
ATOM   1589  HB2 LYS   102      28.564  57.364  41.476  1.00  0.00           H  
ATOM   1590  HB3 LYS   102      28.641  58.258  40.218  1.00  0.00           H  
ATOM   1591  CG  LYS   102      28.666  56.377  39.843  1.00  0.00           C  
ATOM   1592  HG2 LYS   102      29.158  56.442  39.010  1.00  0.00           H  
ATOM   1593  HG3 LYS   102      28.963  55.584  40.294  1.00  0.00           H  
ATOM   1594  CD  LYS   102      27.207  56.263  39.571  1.00  0.00           C  
ATOM   1595  HD2 LYS   102      26.785  56.144  40.171  1.00  0.00           H  
ATOM   1596  HD3 LYS   102      26.911  56.866  39.276  1.00  0.00           H  
ATOM   1597  CE  LYS   102      26.738  55.480  38.877  1.00  0.00           C  
ATOM   1598  HE2 LYS   102      27.153  55.575  38.316  1.00  0.00           H  
ATOM   1599  HE3 LYS   102      27.008  54.896  39.157  1.00  0.00           H  
ATOM   1600  NZ  LYS   102      25.407  55.372  38.582  1.00  0.00           N  
ATOM   1601  HZ1 LYS   102      25.073  55.328  38.498  1.00  0.00           H  
ATOM   1602  HZ2 LYS   102      25.084  55.348  38.526  1.00  0.00           H  
ATOM   1603  HZ3 LYS   102      25.078  55.356  38.489  1.00  0.00           H  
ATOM   1604  C   LYS   102      31.203  56.540  41.562  1.00  0.00           C  
ATOM   1605  O   LYS   102      31.914  55.801  40.916  1.00  0.00           O  
ATOM   1606  N   PHE   103      30.986  56.339  42.839  1.00  0.00           N  
ATOM   1607  H   PHE   103      30.414  56.994  43.307  1.00  0.00           H  
ATOM   1608  CA  PHE   103      31.434  55.171  43.595  1.00  0.00           C  
ATOM   1609  HA  PHE   103      32.178  54.631  43.027  1.00  0.00           H  
ATOM   1610  CB  PHE   103      32.082  55.614  44.905  1.00  0.00           C  
ATOM   1611  HB2 PHE   103      31.332  56.078  45.508  1.00  0.00           H  
ATOM   1612  HB3 PHE   103      32.405  54.740  45.431  1.00  0.00           H  
ATOM   1613  CG  PHE   103      33.263  56.549  44.823  1.00  0.00           C  
ATOM   1614  CD1 PHE   103      33.993  56.742  44.170  1.00  0.00           C  
ATOM   1615  HD1 PHE   103      33.722  56.236  43.697  1.00  0.00           H  
ATOM   1616  CE1 PHE   103      35.090  57.588  44.130  1.00  0.00           C  
ATOM   1617  HE1 PHE   103      35.645  57.724  43.633  1.00  0.00           H  
ATOM   1618  CZ  PHE   103      35.467  58.249  44.746  1.00  0.00           C  
ATOM   1619  HZ  PHE   103      36.308  58.891  44.720  1.00  0.00           H  
ATOM   1620  CE2 PHE   103      34.747  58.062  45.397  1.00  0.00           C  
ATOM   1621  HE2 PHE   103      35.041  58.559  45.870  1.00  0.00           H  
ATOM   1622  CD2 PHE   103      33.652  57.214  45.436  1.00  0.00           C  
ATOM   1623  HD2 PHE   103      33.116  57.068  45.941  1.00  0.00           H  
ATOM   1624  C   PHE   103      30.268  54.212  43.841  1.00  0.00           C  
ATOM   1625  O   PHE   103      29.218  54.631  44.238  1.00  0.00           O  
ATOM   1626  N   VAL   104      30.444  52.933  43.611  1.00  0.00           N  
ATOM   1627  H   VAL   104      31.324  52.658  43.277  1.00  0.00           H  
ATOM   1628  CA  VAL   104      29.427  51.884  43.767  1.00  0.00           C  
ATOM   1629  HA  VAL   104      28.668  52.239  44.429  1.00  0.00           H  
ATOM   1630  CB  VAL   104      28.751  51.562  42.444  1.00  0.00           C  
ATOM   1631  HB  VAL   104      28.388  51.327  42.346  1.00  0.00           H  
ATOM   1632  CG1 VAL   104      28.374  51.862  41.833  1.00  0.00           C  
ATOM   1633 HG11 VAL   104      28.321  51.915  41.733  1.00  0.00           H  
ATOM   1634 HG12 VAL   104      28.217  51.909  41.613  1.00  0.00           H  
ATOM   1635 HG13 VAL   104      28.299  51.972  41.698  1.00  0.00           H  
ATOM   1636  CG2 VAL   104      28.854  51.237  41.807  1.00  0.00           C  
ATOM   1637 HG21 VAL   104      28.841  51.151  41.583  1.00  0.00           H  
ATOM   1638 HG22 VAL   104      28.906  51.217  41.690  1.00  0.00           H  
ATOM   1639 HG23 VAL   104      28.876  51.098  41.670  1.00  0.00           H  
ATOM   1640  C   VAL   104      29.994  50.627  44.400  1.00  0.00           C  
ATOM   1641  O   VAL   104      31.121  50.329  44.232  1.00  0.00           O  
ATOM   1642  N   ARG   105      29.210  49.869  45.107  1.00  0.00           N  
ATOM   1643  H   ARG   105      28.312  50.192  45.223  1.00  0.00           H  
ATOM   1644  CA  ARG   105      29.536  48.545  45.630  1.00  0.00           C  
ATOM   1645  HA  ARG   105      30.601  48.434  45.643  1.00  0.00           H  
ATOM   1646  CB  ARG   105      29.035  48.444  47.051  1.00  0.00           C  
ATOM   1647  HB2 ARG   105      29.205  49.265  47.516  1.00  0.00           H  
ATOM   1648  HB3 ARG   105      28.094  48.319  47.059  1.00  0.00           H  
ATOM   1649  CG  ARG   105      29.577  47.434  47.852  1.00  0.00           C  
ATOM   1650  HG2 ARG   105      29.207  46.833  47.788  1.00  0.00           H  
ATOM   1651  HG3 ARG   105      30.227  47.282  47.593  1.00  0.00           H  
ATOM   1652  CD  ARG   105      29.737  47.461  49.118  1.00  0.00           C  
ATOM   1653  HD2 ARG   105      30.158  48.145  49.242  1.00  0.00           H  
ATOM   1654  HD3 ARG   105      28.977  47.635  49.378  1.00  0.00           H  
ATOM   1655  NE  ARG   105      30.306  46.373  49.834  1.00  0.00           N  
ATOM   1656  HE  ARG   105      29.775  45.671  49.949  1.00  0.00           H  
ATOM   1657  CZ  ARG   105      31.450  46.220  50.362  1.00  0.00           C  
ATOM   1658  NH1 ARG   105      32.250  47.057  50.312  1.00  0.00           N  
ATOM   1659 HH11 ARG   105      31.976  47.892  49.931  1.00  0.00           H  
ATOM   1660 HH12 ARG   105      33.129  46.905  50.681  1.00  0.00           H  
ATOM   1661  NH2 ARG   105      31.809  45.204  50.971  1.00  0.00           N  
ATOM   1662 HH21 ARG   105      31.220  44.542  51.019  1.00  0.00           H  
ATOM   1663 HH22 ARG   105      32.650  45.100  51.432  1.00  0.00           H  
ATOM   1664  C   ARG   105      28.973  47.454  44.741  1.00  0.00           C  
ATOM   1665  O   ARG   105      27.875  47.550  44.322  1.00  0.00           O  
ATOM   1666  N   ILE   106      29.705  46.423  44.460  1.00  0.00           N  
ATOM   1667  H   ILE   106      30.588  46.411  44.855  1.00  0.00           H  
ATOM   1668  CA  ILE   106      29.306  45.290  43.614  1.00  0.00           C  
ATOM   1669  HA  ILE   106      28.359  45.525  43.163  1.00  0.00           H  
ATOM   1670  CB  ILE   106      30.293  45.082  42.459  1.00  0.00           C  
ATOM   1671  HB  ILE   106      29.965  44.222  41.915  1.00  0.00           H  
ATOM   1672  CG2 ILE   106      30.233  46.246  41.499  1.00  0.00           C  
ATOM   1673 HG21 ILE   106      30.218  46.548  41.288  1.00  0.00           H  
ATOM   1674 HG22 ILE   106      30.240  46.516  41.241  1.00  0.00           H  
ATOM   1675 HG23 ILE   106      30.179  46.520  41.249  1.00  0.00           H  
ATOM   1676  CG1 ILE   106      31.714  44.820  42.903  1.00  0.00           C  
ATOM   1677 HG12 ILE   106      32.179  45.537  43.003  1.00  0.00           H  
ATOM   1678 HG13 ILE   106      31.745  44.435  43.663  1.00  0.00           H  
ATOM   1679  CD1 ILE   106      32.514  44.089  42.201  1.00  0.00           C  
ATOM   1680 HD11 ILE   106      32.725  43.914  42.043  1.00  0.00           H  
ATOM   1681 HD12 ILE   106      32.707  43.901  42.039  1.00  0.00           H  
ATOM   1682 HD13 ILE   106      32.708  43.923  42.027  1.00  0.00           H  
ATOM   1683  C   ILE   106      29.062  44.010  44.407  1.00  0.00           C  
ATOM   1684  O   ILE   106      29.486  43.873  45.525  1.00  0.00           O  
ATOM   1685  N   GLN   107      28.362  43.069  43.828  1.00  0.00           N  
ATOM   1686  H   GLN   107      28.047  43.251  42.917  1.00  0.00           H  
ATOM   1687  CA  GLN   107      28.064  41.754  44.381  1.00  0.00           C  
ATOM   1688  HA  GLN   107      28.237  41.780  45.420  1.00  0.00           H  
ATOM   1689  CB  GLN   107      26.623  41.434  44.158  1.00  0.00           C  
ATOM   1690  HB2 GLN   107      26.428  41.358  43.319  1.00  0.00           H  
ATOM   1691  HB3 GLN   107      26.393  40.650  44.496  1.00  0.00           H  
ATOM   1692  CG  GLN   107      25.721  42.223  44.587  1.00  0.00           C  
ATOM   1693  HG2 GLN   107      25.828  42.805  44.555  1.00  0.00           H  
ATOM   1694  HG3 GLN   107      25.261  42.221  44.383  1.00  0.00           H  
ATOM   1695  CD  GLN   107      25.242  42.240  45.320  1.00  0.00           C  
ATOM   1696  OE1 GLN   107      25.351  41.767  45.657  1.00  0.00           O  
ATOM   1697  NE2 GLN   107      24.689  42.785  45.600  1.00  0.00           N  
ATOM   1698 HE21 GLN   107      24.368  42.791  46.079  1.00  0.00           H  
ATOM   1699 HE22 GLN   107      24.580  43.176  45.337  1.00  0.00           H  
ATOM   1700  C   GLN   107      28.936  40.662  43.806  1.00  0.00           C  
ATOM   1701  O   GLN   107      29.438  40.829  42.725  1.00  0.00           O  
ATOM   1702  N   PRO   108      29.114  39.519  44.466  1.00  0.00           N  
ATOM   1703  CD  PRO   108      28.715  39.213  45.789  1.00  0.00           C  
ATOM   1704  HD2 PRO   108      27.696  39.185  45.871  1.00  0.00           H  
ATOM   1705  HD3 PRO   108      29.092  39.896  46.479  1.00  0.00           H  
ATOM   1706  CG  PRO   108      29.255  37.885  46.054  1.00  0.00           C  
ATOM   1707  HG2 PRO   108      28.647  37.328  46.330  1.00  0.00           H  
ATOM   1708  HG3 PRO   108      29.873  37.957  46.644  1.00  0.00           H  
ATOM   1709  CB  PRO   108      29.786  37.317  44.958  1.00  0.00           C  
ATOM   1710  HB2 PRO   108      29.258  36.556  44.748  1.00  0.00           H  
ATOM   1711  HB3 PRO   108      30.645  37.022  45.159  1.00  0.00           H  
ATOM   1712  CA  PRO   108      29.804  38.385  43.899  1.00  0.00           C  
ATOM   1713  HA  PRO   108      30.819  38.665  43.713  1.00  0.00           H  
ATOM   1714  C   PRO   108      29.186  37.908  42.599  1.00  0.00           C  
ATOM   1715  O   PRO   108      27.991  37.895  42.441  1.00  0.00           O  
ATOM   1716  N   GLY   109      30.011  37.532  41.652  1.00  0.00           N  
ATOM   1717  H   GLY   109      30.974  37.525  41.860  1.00  0.00           H  
ATOM   1718  CA  GLY   109      29.639  37.178  40.297  1.00  0.00           C  
ATOM   1719  HA2 GLY   109      30.387  36.529  39.907  1.00  0.00           H  
ATOM   1720  HA3 GLY   109      28.714  36.648  40.308  1.00  0.00           H  
ATOM   1721  C   GLY   109      29.505  38.337  39.323  1.00  0.00           C  
ATOM   1722  O   GLY   109      29.521  38.103  38.138  1.00  0.00           O  
ATOM   1723  N   GLN   110      29.417  39.575  39.783  1.00  0.00           N  
ATOM   1724  H   GLN   110      29.422  39.717  40.761  1.00  0.00           H  
ATOM   1725  CA  GLN   110      29.378  40.753  38.923  1.00  0.00           C  
ATOM   1726  HA  GLN   110      28.667  40.565  38.136  1.00  0.00           H  
ATOM   1727  CB  GLN   110      28.877  41.959  39.710  1.00  0.00           C  
ATOM   1728  HB2 GLN   110      28.643  41.883  40.364  1.00  0.00           H  
ATOM   1729  HB3 GLN   110      29.313  42.473  39.846  1.00  0.00           H  
ATOM   1730  CG  GLN   110      28.094  42.584  39.442  1.00  0.00           C  
ATOM   1731  HG2 GLN   110      28.230  42.747  39.048  1.00  0.00           H  
ATOM   1732  HG3 GLN   110      27.906  42.175  39.310  1.00  0.00           H  
ATOM   1733  CD  GLN   110      27.364  43.550  39.873  1.00  0.00           C  
ATOM   1734  OE1 GLN   110      27.272  43.766  40.560  1.00  0.00           O  
ATOM   1735  NE2 GLN   110      26.815  44.171  39.492  1.00  0.00           N  
ATOM   1736 HE21 GLN   110      26.345  44.804  39.777  1.00  0.00           H  
ATOM   1737 HE22 GLN   110      26.869  44.008  38.930  1.00  0.00           H  
ATOM   1738  C   GLN   110      30.734  41.023  38.269  1.00  0.00           C  
ATOM   1739  O   GLN   110      31.767  40.902  38.886  1.00  0.00           O  
ATOM   1740  N   THR   111      30.722  41.397  37.013  1.00  0.00           N  
ATOM   1741  H   THR   111      29.851  41.460  36.578  1.00  0.00           H  
ATOM   1742  CA  THR   111      31.897  41.656  36.179  1.00  0.00           C  
ATOM   1743  HA  THR   111      32.742  41.131  36.601  1.00  0.00           H  
ATOM   1744  CB  THR   111      31.686  41.128  34.764  1.00  0.00           C  
ATOM   1745  HB  THR   111      31.649  41.632  34.237  1.00  0.00           H  
ATOM   1746  CG2 THR   111      32.366  40.426  34.235  1.00  0.00           C  
ATOM   1747 HG21 THR   111      32.542  40.253  34.087  1.00  0.00           H  
ATOM   1748 HG22 THR   111      32.539  40.257  34.108  1.00  0.00           H  
ATOM   1749 HG23 THR   111      32.522  40.264  34.109  1.00  0.00           H  
ATOM   1750  OG1 THR   111      30.887  40.627  34.548  1.00  0.00           O  
ATOM   1751  HG1 THR   111      31.236  40.141  34.108  1.00  0.00           H  
ATOM   1752  C   THR   111      32.252  43.135  36.125  1.00  0.00           C  
ATOM   1753  O   THR   111      31.382  43.977  36.077  1.00  0.00           O  
ATOM   1754  N   PHE   112      33.534  43.453  36.104  1.00  0.00           N  
ATOM   1755  H   PHE   112      34.193  42.719  36.182  1.00  0.00           H  
ATOM   1756  CA  PHE   112      34.080  44.804  36.003  1.00  0.00           C  
ATOM   1757  HA  PHE   112      33.455  45.381  35.338  1.00  0.00           H  
ATOM   1758  CB  PHE   112      34.050  45.475  37.376  1.00  0.00           C  
ATOM   1759  HB2 PHE   112      34.365  46.482  37.265  1.00  0.00           H  
ATOM   1760  HB3 PHE   112      33.048  45.517  37.718  1.00  0.00           H  
ATOM   1761  CG  PHE   112      34.868  44.849  38.455  1.00  0.00           C  
ATOM   1762  CD1 PHE   112      35.579  44.917  38.943  1.00  0.00           C  
ATOM   1763  HD1 PHE   112      35.559  45.389  38.531  1.00  0.00           H  
ATOM   1764  CE1 PHE   112      36.311  44.374  39.971  1.00  0.00           C  
ATOM   1765  HE1 PHE   112      36.852  44.428  40.343  1.00  0.00           H  
ATOM   1766  CZ  PHE   112      36.339  43.756  40.511  1.00  0.00           C  
ATOM   1767  HZ  PHE   112      36.897  43.349  41.299  1.00  0.00           H  
ATOM   1768  CE2 PHE   112      35.642  43.672  40.018  1.00  0.00           C  
ATOM   1769  HE2 PHE   112      35.667  43.190  40.421  1.00  0.00           H  
ATOM   1770  CD2 PHE   112      34.903  44.223  38.999  1.00  0.00           C  
ATOM   1771  HD2 PHE   112      34.361  44.162  38.637  1.00  0.00           H  
ATOM   1772  C   PHE   112      35.484  44.797  35.393  1.00  0.00           C  
ATOM   1773  O   PHE   112      36.144  43.774  35.344  1.00  0.00           O  
ATOM   1774  N   SER   113      35.945  45.938  34.911  1.00  0.00           N  
ATOM   1775  H   SER   113      35.392  46.755  35.029  1.00  0.00           H  
ATOM   1776  CA  SER   113      37.295  46.114  34.380  1.00  0.00           C  
ATOM   1777  HA  SER   113      37.629  45.185  33.941  1.00  0.00           H  
ATOM   1778  CB  SER   113      37.303  47.169  33.290  1.00  0.00           C  
ATOM   1779  HB2 SER   113      36.841  48.057  33.630  1.00  0.00           H  
ATOM   1780  HB3 SER   113      38.297  47.393  33.022  1.00  0.00           H  
ATOM   1781  OG  SER   113      36.646  46.710  32.173  1.00  0.00           O  
ATOM   1782  HG  SER   113      36.169  45.959  32.344  1.00  0.00           H  
ATOM   1783  C   SER   113      38.279  46.495  35.475  1.00  0.00           C  
ATOM   1784  O   SER   113      37.999  47.340  36.279  1.00  0.00           O  
ATOM   1785  N   VAL   114      39.443  45.899  35.501  1.00  0.00           N  
ATOM   1786  H   VAL   114      39.605  45.211  34.813  1.00  0.00           H  
ATOM   1787  CA  VAL   114      40.519  46.134  36.469  1.00  0.00           C  
ATOM   1788  HA  VAL   114      40.195  46.863  37.189  1.00  0.00           H  
ATOM   1789  CB  VAL   114      40.868  44.862  37.231  1.00  0.00           C  
ATOM   1790  HB  VAL   114      41.300  44.181  36.567  1.00  0.00           H  
ATOM   1791  CG1 VAL   114      41.838  45.117  38.337  1.00  0.00           C  
ATOM   1792 HG11 VAL   114      42.113  45.201  38.574  1.00  0.00           H  
ATOM   1793 HG12 VAL   114      42.041  45.198  38.635  1.00  0.00           H  
ATOM   1794 HG13 VAL   114      42.084  45.116  38.609  1.00  0.00           H  
ATOM   1795  CG2 VAL   114      39.687  44.191  37.827  1.00  0.00           C  
ATOM   1796 HG21 VAL   114      39.419  44.020  38.002  1.00  0.00           H  
ATOM   1797 HG22 VAL   114      39.385  44.055  37.957  1.00  0.00           H  
ATOM   1798 HG23 VAL   114      39.403  43.992  37.947  1.00  0.00           H  
ATOM   1799  C   VAL   114      41.745  46.693  35.774  1.00  0.00           C  
ATOM   1800  O   VAL   114      42.144  46.202  34.741  1.00  0.00           O  
ATOM   1801  N   LEU   115      42.352  47.714  36.342  1.00  0.00           N  
ATOM   1802  H   LEU   115      41.979  48.055  37.192  1.00  0.00           H  
ATOM   1803  CA  LEU   115      43.592  48.308  35.884  1.00  0.00           C  
ATOM   1804  HA  LEU   115      43.769  48.056  34.865  1.00  0.00           H  
ATOM   1805  CB  LEU   115      43.500  49.789  35.960  1.00  0.00           C  
ATOM   1806  HB2 LEU   115      42.990  49.916  36.156  1.00  0.00           H  
ATOM   1807  HB3 LEU   115      43.861  50.106  36.343  1.00  0.00           H  
ATOM   1808  CG  LEU   115      43.624  50.698  35.298  1.00  0.00           C  
ATOM   1809  HG  LEU   115      43.726  50.490  35.494  1.00  0.00           H  
ATOM   1810  CD1 LEU   115      43.635  51.113  34.782  1.00  0.00           C  
ATOM   1811 HD11 LEU   115      43.650  51.196  34.652  1.00  0.00           H  
ATOM   1812 HD12 LEU   115      43.637  51.214  34.659  1.00  0.00           H  
ATOM   1813 HD13 LEU   115      43.632  51.232  34.661  1.00  0.00           H  
ATOM   1814  CD2 LEU   115      43.600  51.558  34.876  1.00  0.00           C  
ATOM   1815 HD21 LEU   115      43.612  51.773  34.775  1.00  0.00           H  
ATOM   1816 HD22 LEU   115      43.589  51.765  34.755  1.00  0.00           H  
ATOM   1817 HD23 LEU   115      43.587  51.761  34.795  1.00  0.00           H  
ATOM   1818  C   LEU   115      44.744  47.789  36.674  1.00  0.00           C  
ATOM   1819  O   LEU   115      44.792  47.966  37.807  1.00  0.00           O  
ATOM   1820  N   ALA   116      45.705  47.199  36.077  1.00  0.00           N  
ATOM   1821  H   ALA   116      45.599  47.091  35.149  1.00  0.00           H  
ATOM   1822  CA  ALA   116      47.000  46.919  36.646  1.00  0.00           C  
ATOM   1823  HA  ALA   116      46.869  46.621  37.656  1.00  0.00           H  
ATOM   1824  CB  ALA   116      47.613  45.775  35.908  1.00  0.00           C  
ATOM   1825  HB1 ALA   116      47.793  45.491  35.762  1.00  0.00           H  
ATOM   1826  HB2 ALA   116      47.721  45.477  35.738  1.00  0.00           H  
ATOM   1827  HB3 ALA   116      47.767  45.521  35.696  1.00  0.00           H  
ATOM   1828  C   ALA   116      47.886  48.158  36.632  1.00  0.00           C  
ATOM   1829  O   ALA   116      48.168  48.693  35.660  1.00  0.00           O  
ATOM   1830  N   CYS   117      48.314  48.632  37.696  1.00  0.00           N  
ATOM   1831  H   CYS   117      48.055  48.159  38.460  1.00  0.00           H  
ATOM   1832  CA  CYS   117      49.094  49.842  37.869  1.00  0.00           C  
ATOM   1833  HA  CYS   117      49.508  50.135  36.925  1.00  0.00           H  
ATOM   1834  CB  CYS   117      48.161  50.944  38.341  1.00  0.00           C  
ATOM   1835  HB2 CYS   117      47.328  50.997  37.688  1.00  0.00           H  
ATOM   1836  HB3 CYS   117      47.810  50.715  39.315  1.00  0.00           H  
ATOM   1837  SG  CYS   117      48.954  52.542  38.360  1.00  0.00           S  
ATOM   1838  HG  CYS   117      49.648  52.358  39.370  1.00  0.00           H  
ATOM   1839  C   CYS   117      50.256  49.603  38.816  1.00  0.00           C  
ATOM   1840  O   CYS   117      50.100  48.938  39.816  1.00  0.00           O  
ATOM   1841  N   TYR   118      51.410  50.156  38.504  1.00  0.00           N  
ATOM   1842  H   TYR   118      51.451  50.708  37.684  1.00  0.00           H  
ATOM   1843  CA  TYR   118      52.642  49.991  39.246  1.00  0.00           C  
ATOM   1844  HA  TYR   118      52.422  49.596  40.214  1.00  0.00           H  
ATOM   1845  CB  TYR   118      53.554  49.000  38.544  1.00  0.00           C  
ATOM   1846  HB2 TYR   118      53.765  49.364  37.565  1.00  0.00           H  
ATOM   1847  HB3 TYR   118      54.481  48.965  39.069  1.00  0.00           H  
ATOM   1848  CG  TYR   118      53.033  47.596  38.446  1.00  0.00           C  
ATOM   1849  CD1 TYR   118      52.414  47.152  37.305  1.00  0.00           C  
ATOM   1850  HD1 TYR   118      52.301  47.813  36.497  1.00  0.00           H  
ATOM   1851  CE1 TYR   118      51.947  45.844  37.217  1.00  0.00           C  
ATOM   1852  HE1 TYR   118      51.478  45.506  36.346  1.00  0.00           H  
ATOM   1853  CZ  TYR   118      52.102  44.975  38.274  1.00  0.00           C  
ATOM   1854  OH  TYR   118      51.678  43.707  38.200  1.00  0.00           O  
ATOM   1855  HH  TYR   118      51.374  43.492  37.379  1.00  0.00           H  
ATOM   1856  CE2 TYR   118      52.721  45.422  39.413  1.00  0.00           C  
ATOM   1857  HE2 TYR   118      52.841  44.758  40.219  1.00  0.00           H  
ATOM   1858  CD2 TYR   118      53.183  46.727  39.499  1.00  0.00           C  
ATOM   1859  HD2 TYR   118      53.656  47.061  40.372  1.00  0.00           H  
ATOM   1860  C   TYR   118      53.333  51.322  39.422  1.00  0.00           C  
ATOM   1861  O   TYR   118      53.623  51.992  38.468  1.00  0.00           O  
ATOM   1862  N   ASN   119      53.603  51.710  40.634  1.00  0.00           N  
ATOM   1863  H   ASN   119      53.355  51.101  41.358  1.00  0.00           H  
ATOM   1864  CA  ASN   119      54.216  52.969  40.998  1.00  0.00           C  
ATOM   1865  HA  ASN   119      54.046  53.100  42.020  1.00  0.00           H  
ATOM   1866  CB  ASN   119      55.684  52.858  40.816  1.00  0.00           C  
ATOM   1867  HB2 ASN   119      56.002  52.594  40.107  1.00  0.00           H  
ATOM   1868  HB3 ASN   119      56.028  53.551  40.885  1.00  0.00           H  
ATOM   1869  CG  ASN   119      56.294  52.196  41.491  1.00  0.00           C  
ATOM   1870  OD1 ASN   119      56.152  51.968  42.184  1.00  0.00           O  
ATOM   1871  ND2 ASN   119      56.992  51.866  41.318  1.00  0.00           N  
ATOM   1872 HD21 ASN   119      57.401  51.439  41.763  1.00  0.00           H  
ATOM   1873 HD22 ASN   119      57.130  52.051  40.759  1.00  0.00           H  
ATOM   1874  C   ASN   119      53.596  54.203  40.364  1.00  0.00           C  
ATOM   1875  O   ASN   119      54.263  55.097  39.956  1.00  0.00           O  
ATOM   1876  N   GLY   120      52.309  54.227  40.230  1.00  0.00           N  
ATOM   1877  H   GLY   120      51.826  53.471  40.593  1.00  0.00           H  
ATOM   1878  CA  GLY   120      51.542  55.273  39.610  1.00  0.00           C  
ATOM   1879  HA2 GLY   120      50.557  55.227  39.987  1.00  0.00           H  
ATOM   1880  HA3 GLY   120      51.953  56.219  39.880  1.00  0.00           H  
ATOM   1881  C   GLY   120      51.452  55.222  38.106  1.00  0.00           C  
ATOM   1882  O   GLY   120      50.835  56.067  37.544  1.00  0.00           O  
ATOM   1883  N   SER   121      52.046  54.260  37.448  1.00  0.00           N  
ATOM   1884  H   SER   121      52.536  53.597  37.970  1.00  0.00           H  
ATOM   1885  CA  SER   121      52.007  54.065  36.014  1.00  0.00           C  
ATOM   1886  HA  SER   121      51.633  54.953  35.565  1.00  0.00           H  
ATOM   1887  CB  SER   121      53.393  53.891  35.496  1.00  0.00           C  
ATOM   1888  HB2 SER   121      53.927  54.407  35.769  1.00  0.00           H  
ATOM   1889  HB3 SER   121      53.735  53.202  35.654  1.00  0.00           H  
ATOM   1890  OG  SER   121      53.560  53.958  34.460  1.00  0.00           O  
ATOM   1891  HG  SER   121      53.801  54.188  34.291  1.00  0.00           H  
ATOM   1892  C   SER   121      51.137  52.884  35.615  1.00  0.00           C  
ATOM   1893  O   SER   121      51.419  51.774  36.022  1.00  0.00           O  
ATOM   1894  N   PRO   122      50.089  53.071  34.826  1.00  0.00           N  
ATOM   1895  CD  PRO   122      49.568  54.317  34.403  1.00  0.00           C  
ATOM   1896  HD2 PRO   122      50.201  54.785  33.752  1.00  0.00           H  
ATOM   1897  HD3 PRO   122      49.384  54.950  35.202  1.00  0.00           H  
ATOM   1898  CG  PRO   122      48.326  54.007  33.735  1.00  0.00           C  
ATOM   1899  HG2 PRO   122      48.355  54.251  32.897  1.00  0.00           H  
ATOM   1900  HG3 PRO   122      47.669  54.416  34.137  1.00  0.00           H  
ATOM   1901  CB  PRO   122      48.063  52.676  33.738  1.00  0.00           C  
ATOM   1902  HB2 PRO   122      47.903  52.403  32.850  1.00  0.00           H  
ATOM   1903  HB3 PRO   122      47.283  52.541  34.227  1.00  0.00           H  
ATOM   1904  CA  PRO   122      49.235  52.002  34.369  1.00  0.00           C  
ATOM   1905  HA  PRO   122      48.892  51.453  35.206  1.00  0.00           H  
ATOM   1906  C   PRO   122      49.911  51.044  33.418  1.00  0.00           C  
ATOM   1907  O   PRO   122      50.705  51.416  32.650  1.00  0.00           O  
ATOM   1908  N   SER   123      49.573  49.807  33.446  1.00  0.00           N  
ATOM   1909  H   SER   123      48.932  49.573  34.114  1.00  0.00           H  
ATOM   1910  CA  SER   123      50.078  48.755  32.598  1.00  0.00           C  
ATOM   1911  HA  SER   123      50.760  49.151  31.906  1.00  0.00           H  
ATOM   1912  CB  SER   123      50.809  47.800  33.435  1.00  0.00           C  
ATOM   1913  HB2 SER   123      51.291  47.615  33.434  1.00  0.00           H  
ATOM   1914  HB3 SER   123      50.879  47.875  33.871  1.00  0.00           H  
ATOM   1915  OG  SER   123      50.802  47.057  33.660  1.00  0.00           O  
ATOM   1916  HG  SER   123      50.909  46.905  33.708  1.00  0.00           H  
ATOM   1917  C   SER   123      49.045  48.075  31.775  1.00  0.00           C  
ATOM   1918  O   SER   123      49.140  47.749  31.108  1.00  0.00           O  
ATOM   1919  N   GLY   124      48.059  47.872  31.788  1.00  0.00           N  
ATOM   1920  H   GLY   124      48.029  48.147  32.353  1.00  0.00           H  
ATOM   1921  CA  GLY   124      47.008  47.268  31.025  1.00  0.00           C  
ATOM   1922  HA2 GLY   124      46.855  47.828  30.193  1.00  0.00           H  
ATOM   1923  HA3 GLY   124      47.312  46.349  30.723  1.00  0.00           H  
ATOM   1924  C   GLY   124      45.688  47.097  31.706  1.00  0.00           C  
ATOM   1925  O   GLY   124      45.612  47.121  32.772  1.00  0.00           O  
ATOM   1926  N   VAL   125      44.642  46.913  31.092  1.00  0.00           N  
ATOM   1927  H   VAL   125      44.786  46.902  30.232  1.00  0.00           H  
ATOM   1928  CA  VAL   125      43.289  46.700  31.587  1.00  0.00           C  
ATOM   1929  HA  VAL   125      43.324  46.726  32.662  1.00  0.00           H  
ATOM   1930  CB  VAL   125      42.368  47.832  31.146  1.00  0.00           C  
ATOM   1931  HB  VAL   125      42.717  48.566  31.241  1.00  0.00           H  
ATOM   1932  CG1 VAL   125      41.971  47.918  30.017  1.00  0.00           C  
ATOM   1933 HG11 VAL   125      41.886  47.918  29.748  1.00  0.00           H  
ATOM   1934 HG12 VAL   125      41.849  47.963  29.753  1.00  0.00           H  
ATOM   1935 HG13 VAL   125      41.885  47.957  29.717  1.00  0.00           H  
ATOM   1936  CG2 VAL   125      41.340  48.000  31.720  1.00  0.00           C  
ATOM   1937 HG21 VAL   125      41.104  48.027  31.865  1.00  0.00           H  
ATOM   1938 HG22 VAL   125      41.086  48.062  31.867  1.00  0.00           H  
ATOM   1939 HG23 VAL   125      41.074  48.056  31.847  1.00  0.00           H  
ATOM   1940  C   VAL   125      42.762  45.330  31.184  1.00  0.00           C  
ATOM   1941  O   VAL   125      43.045  44.856  30.103  1.00  0.00           O  
ATOM   1942  N   TYR   126      41.986  44.690  32.039  1.00  0.00           N  
ATOM   1943  H   TYR   126      41.823  45.109  32.923  1.00  0.00           H  
ATOM   1944  CA  TYR   126      41.335  43.404  31.783  1.00  0.00           C  
ATOM   1945  HA  TYR   126      41.160  43.314  30.723  1.00  0.00           H  
ATOM   1946  CB  TYR   126      42.250  42.253  32.196  1.00  0.00           C  
ATOM   1947  HB2 TYR   126      41.807  41.332  31.862  1.00  0.00           H  
ATOM   1948  HB3 TYR   126      43.182  42.352  31.672  1.00  0.00           H  
ATOM   1949  CG  TYR   126      42.541  42.137  33.669  1.00  0.00           C  
ATOM   1950  CD1 TYR   126      43.520  42.929  34.246  1.00  0.00           C  
ATOM   1951  HD1 TYR   126      44.062  43.616  33.648  1.00  0.00           H  
ATOM   1952  CE1 TYR   126      43.777  42.842  35.610  1.00  0.00           C  
ATOM   1953  HE1 TYR   126      44.501  43.466  36.057  1.00  0.00           H  
ATOM   1954  CZ  TYR   126      43.063  41.952  36.404  1.00  0.00           C  
ATOM   1955  OH  TYR   126      43.303  41.893  37.716  1.00  0.00           O  
ATOM   1956  HH  TYR   126      42.894  41.185  38.148  1.00  0.00           H  
ATOM   1957  CE2 TYR   126      42.104  41.138  35.827  1.00  0.00           C  
ATOM   1958  HE2 TYR   126      41.566  40.456  36.433  1.00  0.00           H  
ATOM   1959  CD2 TYR   126      41.841  41.235  34.461  1.00  0.00           C  
ATOM   1960  HD2 TYR   126      41.099  40.625  34.023  1.00  0.00           H  
ATOM   1961  C   TYR   126      39.971  43.310  32.467  1.00  0.00           C  
ATOM   1962  O   TYR   126      39.733  43.941  33.459  1.00  0.00           O  
ATOM   1963  N   GLN   127      39.067  42.526  31.932  1.00  0.00           N  
ATOM   1964  H   GLN   127      39.323  42.042  31.119  1.00  0.00           H  
ATOM   1965  CA  GLN   127      37.737  42.268  32.471  1.00  0.00           C  
ATOM   1966  HA  GLN   127      37.414  43.136  33.027  1.00  0.00           H  
ATOM   1967  CB  GLN   127      36.781  42.072  31.300  1.00  0.00           C  
ATOM   1968  HB2 GLN   127      36.940  42.849  30.586  1.00  0.00           H  
ATOM   1969  HB3 GLN   127      37.029  41.150  30.822  1.00  0.00           H  
ATOM   1970  CG  GLN   127      35.303  42.036  31.639  1.00  0.00           C  
ATOM   1971  HG2 GLN   127      34.800  41.604  30.825  1.00  0.00           H  
ATOM   1972  HG3 GLN   127      35.138  41.414  32.471  1.00  0.00           H  
ATOM   1973  CD  GLN   127      34.666  43.361  31.892  1.00  0.00           C  
ATOM   1974  OE1 GLN   127      35.271  44.349  32.151  1.00  0.00           O  
ATOM   1975  NE2 GLN   127      33.405  43.439  31.832  1.00  0.00           N  
ATOM   1976 HE21 GLN   127      32.994  44.298  32.015  1.00  0.00           H  
ATOM   1977 HE22 GLN   127      32.865  42.666  31.573  1.00  0.00           H  
ATOM   1978  C   GLN   127      37.754  41.070  33.423  1.00  0.00           C  
ATOM   1979  O   GLN   127      38.334  40.051  33.111  1.00  0.00           O  
ATOM   1980  N   CYS   128      37.122  41.173  34.578  1.00  0.00           N  
ATOM   1981  H   CYS   128      36.686  42.036  34.792  1.00  0.00           H  
ATOM   1982  CA  CYS   128      37.119  40.163  35.626  1.00  0.00           C  
ATOM   1983  HA  CYS   128      37.291  39.203  35.189  1.00  0.00           H  
ATOM   1984  CB  CYS   128      38.266  40.475  36.556  1.00  0.00           C  
ATOM   1985  HB2 CYS   128      39.081  40.505  36.084  1.00  0.00           H  
ATOM   1986  HB3 CYS   128      38.148  41.317  36.940  1.00  0.00           H  
ATOM   1987  SG  CYS   128      38.513  39.441  37.790  1.00  0.00           S  
ATOM   1988  HG  CYS   128      38.071  39.218  37.648  1.00  0.00           H  
ATOM   1989  C   CYS   128      35.786  40.098  36.372  1.00  0.00           C  
ATOM   1990  O   CYS   128      35.155  41.094  36.568  1.00  0.00           O  
ATOM   1991  N   ALA   129      35.361  38.943  36.822  1.00  0.00           N  
ATOM   1992  H   ALA   129      35.896  38.157  36.591  1.00  0.00           H  
ATOM   1993  CA  ALA   129      34.274  38.773  37.781  1.00  0.00           C  
ATOM   1994  HA  ALA   129      33.643  39.643  37.758  1.00  0.00           H  
ATOM   1995  CB  ALA   129      33.422  37.586  37.386  1.00  0.00           C  
ATOM   1996  HB1 ALA   129      33.227  37.290  37.282  1.00  0.00           H  
ATOM   1997  HB2 ALA   129      33.204  37.297  37.314  1.00  0.00           H  
ATOM   1998  HB3 ALA   129      33.196  37.316  37.279  1.00  0.00           H  
ATOM   1999  C   ALA   129      34.792  38.639  39.211  1.00  0.00           C  
ATOM   2000  O   ALA   129      35.773  37.956  39.445  1.00  0.00           O  
ATOM   2001  N   MET   130      34.112  39.238  40.180  1.00  0.00           N  
ATOM   2002  H   MET   130      33.321  39.782  39.928  1.00  0.00           H  
ATOM   2003  CA  MET   130      34.377  38.986  41.596  1.00  0.00           C  
ATOM   2004  HA  MET   130      35.439  39.075  41.762  1.00  0.00           H  
ATOM   2005  CB  MET   130      33.691  40.034  42.469  1.00  0.00           C  
ATOM   2006  HB2 MET   130      34.056  40.998  42.194  1.00  0.00           H  
ATOM   2007  HB3 MET   130      32.639  40.015  42.295  1.00  0.00           H  
ATOM   2008  CG  MET   130      33.950  39.821  43.946  1.00  0.00           C  
ATOM   2009  HG2 MET   130      33.467  39.118  44.265  1.00  0.00           H  
ATOM   2010  HG3 MET   130      34.820  39.602  44.087  1.00  0.00           H  
ATOM   2011  SD  MET   130      33.686  40.977  45.023  1.00  0.00           S  
ATOM   2012  CE  MET   130      33.112  41.614  44.981  1.00  0.00           C  
ATOM   2013  HE1 MET   130      33.005  41.736  44.975  1.00  0.00           H  
ATOM   2014  HE2 MET   130      32.994  41.748  44.972  1.00  0.00           H  
ATOM   2015  HE3 MET   130      32.992  41.748  44.975  1.00  0.00           H  
ATOM   2016  C   MET   130      33.966  37.561  41.971  1.00  0.00           C  
ATOM   2017  O   MET   130      32.839  37.158  41.737  1.00  0.00           O  
ATOM   2018  N   ARG   131      34.876  36.798  42.557  1.00  0.00           N  
ATOM   2019  H   ARG   131      35.755  37.214  42.768  1.00  0.00           H  
ATOM   2020  CA  ARG   131      34.659  35.410  42.974  1.00  0.00           C  
ATOM   2021  HA  ARG   131      34.223  34.876  42.141  1.00  0.00           H  
ATOM   2022  CB  ARG   131      36.004  34.772  43.332  1.00  0.00           C  
ATOM   2023  HB2 ARG   131      36.401  35.293  44.187  1.00  0.00           H  
ATOM   2024  HB3 ARG   131      35.832  33.751  43.632  1.00  0.00           H  
ATOM   2025  CG  ARG   131      37.089  34.775  42.249  1.00  0.00           C  
ATOM   2026  HG2 ARG   131      37.498  35.749  42.168  1.00  0.00           H  
ATOM   2027  HG3 ARG   131      37.872  34.137  42.562  1.00  0.00           H  
ATOM   2028  CD  ARG   131      36.662  34.358  40.865  1.00  0.00           C  
ATOM   2029  HD2 ARG   131      36.007  35.101  40.480  1.00  0.00           H  
ATOM   2030  HD3 ARG   131      37.522  34.329  40.247  1.00  0.00           H  
ATOM   2031  NE  ARG   131      36.006  33.055  40.835  1.00  0.00           N  
ATOM   2032  HE  ARG   131      36.105  32.462  41.627  1.00  0.00           H  
ATOM   2033  CZ  ARG   131      35.316  32.552  39.853  1.00  0.00           C  
ATOM   2034  NH1 ARG   131      35.208  33.124  38.707  1.00  0.00           N  
ATOM   2035 HH11 ARG   131      35.690  33.968  38.516  1.00  0.00           H  
ATOM   2036 HH12 ARG   131      34.714  32.660  37.980  1.00  0.00           H  
ATOM   2037  NH2 ARG   131      34.692  31.447  40.013  1.00  0.00           N  
ATOM   2038 HH21 ARG   131      34.714  30.981  40.885  1.00  0.00           H  
ATOM   2039 HH22 ARG   131      34.112  31.124  39.276  1.00  0.00           H  
ATOM   2040  C   ARG   131      33.683  35.316  44.157  1.00  0.00           C  
ATOM   2041  O   ARG   131      33.586  36.264  44.921  1.00  0.00           O  
ATOM   2042  N   PRO   132      33.003  34.182  44.385  1.00  0.00           N  
ATOM   2043  CD  PRO   132      32.892  33.058  43.499  1.00  0.00           C  
ATOM   2044  HD2 PRO   132      33.722  32.432  43.596  1.00  0.00           H  
ATOM   2045  HD3 PRO   132      32.795  33.351  42.497  1.00  0.00           H  
ATOM   2046  CG  PRO   132      31.670  32.330  43.923  1.00  0.00           C  
ATOM   2047  HG2 PRO   132      31.763  31.346  43.771  1.00  0.00           H  
ATOM   2048  HG3 PRO   132      30.883  32.682  43.425  1.00  0.00           H  
ATOM   2049  CB  PRO   132      31.495  32.622  45.346  1.00  0.00           C  
ATOM   2050  HB2 PRO   132      31.999  31.917  45.899  1.00  0.00           H  
ATOM   2051  HB3 PRO   132      30.497  32.605  45.602  1.00  0.00           H  
ATOM   2052  CA  PRO   132      32.103  33.998  45.523  1.00  0.00           C  
ATOM   2053  HA  PRO   132      31.315  34.723  45.449  1.00  0.00           H  
ATOM   2054  C   PRO   132      32.750  34.160  46.898  1.00  0.00           C  
ATOM   2055  O   PRO   132      32.083  34.525  47.833  1.00  0.00           O  
ATOM   2056  N   ASN   133      34.049  33.950  47.020  1.00  0.00           N  
ATOM   2057  H   ASN   133      34.522  33.609  46.229  1.00  0.00           H  
ATOM   2058  CA  ASN   133      34.858  34.240  48.206  1.00  0.00           C  
ATOM   2059  HA  ASN   133      34.235  34.086  49.076  1.00  0.00           H  
ATOM   2060  CB  ASN   133      36.001  33.220  48.285  1.00  0.00           C  
ATOM   2061  HB2 ASN   133      36.515  33.333  49.220  1.00  0.00           H  
ATOM   2062  HB3 ASN   133      35.588  32.230  48.268  1.00  0.00           H  
ATOM   2063  CG  ASN   133      37.022  33.325  47.185  1.00  0.00           C  
ATOM   2064  OD1 ASN   133      37.045  34.216  46.386  1.00  0.00           O  
ATOM   2065  ND2 ASN   133      37.900  32.415  47.106  1.00  0.00           N  
ATOM   2066 HD21 ASN   133      38.556  32.456  46.367  1.00  0.00           H  
ATOM   2067 HD22 ASN   133      37.899  31.687  47.768  1.00  0.00           H  
ATOM   2068  C   ASN   133      35.345  35.703  48.302  1.00  0.00           C  
ATOM   2069  O   ASN   133      36.231  35.996  49.086  1.00  0.00           O  
ATOM   2070  N   PHE   134      34.778  36.612  47.512  1.00  0.00           N  
ATOM   2071  H   PHE   134      34.077  36.282  46.891  1.00  0.00           H  
ATOM   2072  CA  PHE   134      35.064  38.048  47.436  1.00  0.00           C  
ATOM   2073  HA  PHE   134      34.399  38.430  46.679  1.00  0.00           H  
ATOM   2074  CB  PHE   134      34.661  38.750  48.733  1.00  0.00           C  
ATOM   2075  HB2 PHE   134      35.284  38.414  49.525  1.00  0.00           H  
ATOM   2076  HB3 PHE   134      34.853  39.792  48.627  1.00  0.00           H  
ATOM   2077  CG  PHE   134      33.233  38.591  49.134  1.00  0.00           C  
ATOM   2078  CD1 PHE   134      32.283  39.454  48.660  1.00  0.00           C  
ATOM   2079  HD1 PHE   134      32.562  40.216  48.001  1.00  0.00           H  
ATOM   2080  CE1 PHE   134      30.970  39.331  49.050  1.00  0.00           C  
ATOM   2081  HE1 PHE   134      30.249  39.997  48.693  1.00  0.00           H  
ATOM   2082  CZ  PHE   134      30.600  38.340  49.908  1.00  0.00           C  
ATOM   2083  HZ  PHE   134      29.596  38.244  50.202  1.00  0.00           H  
ATOM   2084  CE2 PHE   134      31.542  37.475  50.383  1.00  0.00           C  
ATOM   2085  HE2 PHE   134      31.258  36.716  51.039  1.00  0.00           H  
ATOM   2086  CD2 PHE   134      32.855  37.600  50.000  1.00  0.00           C  
ATOM   2087  HD2 PHE   134      33.572  36.936  50.375  1.00  0.00           H  
ATOM   2088  C   PHE   134      36.460  38.443  46.933  1.00  0.00           C  
ATOM   2089  O   PHE   134      36.859  39.541  47.062  1.00  0.00           O  
ATOM   2090  N   THR   135      37.196  37.573  46.322  1.00  0.00           N  
ATOM   2091  H   THR   135      36.820  36.701  46.250  1.00  0.00           H  
ATOM   2092  CA  THR   135      38.491  37.848  45.674  1.00  0.00           C  
ATOM   2093  HA  THR   135      38.931  38.718  46.140  1.00  0.00           H  
ATOM   2094  CB  THR   135      39.481  36.698  45.873  1.00  0.00           C  
ATOM   2095  HB  THR   135      40.431  37.007  45.466  1.00  0.00           H  
ATOM   2096  CG2 THR   135      39.707  36.331  47.326  1.00  0.00           C  
ATOM   2097 HG21 THR   135      39.785  36.250  47.679  1.00  0.00           H  
ATOM   2098 HG22 THR   135      39.757  36.254  47.683  1.00  0.00           H  
ATOM   2099 HG23 THR   135      39.766  36.227  47.674  1.00  0.00           H  
ATOM   2100  OG1 THR   135      39.088  35.542  45.194  1.00  0.00           O  
ATOM   2101  HG1 THR   135      38.355  35.174  45.646  1.00  0.00           H  
ATOM   2102  C   THR   135      38.347  38.176  44.187  1.00  0.00           C  
ATOM   2103  O   THR   135      37.303  37.963  43.591  1.00  0.00           O  
ATOM   2104  N   ILE   136      39.409  38.683  43.571  1.00  0.00           N  
ATOM   2105  H   ILE   136      40.206  38.879  44.131  1.00  0.00           H  
ATOM   2106  CA  ILE   136      39.549  38.898  42.130  1.00  0.00           C  
ATOM   2107  HA  ILE   136      38.740  38.386  41.631  1.00  0.00           H  
ATOM   2108  CB  ILE   136      39.447  40.382  41.755  1.00  0.00           C  
ATOM   2109  HB  ILE   136      39.567  40.442  40.703  1.00  0.00           H  
ATOM   2110  CG2 ILE   136      38.077  40.911  42.054  1.00  0.00           C  
ATOM   2111 HG21 ILE   136      37.745  41.058  42.118  1.00  0.00           H  
ATOM   2112 HG22 ILE   136      37.739  41.031  42.106  1.00  0.00           H  
ATOM   2113 HG23 ILE   136      37.746  41.035  42.135  1.00  0.00           H  
ATOM   2114  CG1 ILE   136      40.520  41.261  42.368  1.00  0.00           C  
ATOM   2115 HG12 ILE   136      40.275  41.510  43.280  1.00  0.00           H  
ATOM   2116 HG13 ILE   136      41.369  40.771  42.425  1.00  0.00           H  
ATOM   2117  CD1 ILE   136      40.846  42.473  41.676  1.00  0.00           C  
ATOM   2118 HD11 ILE   136      40.946  42.765  41.517  1.00  0.00           H  
ATOM   2119 HD12 ILE   136      40.928  42.761  41.498  1.00  0.00           H  
ATOM   2120 HD13 ILE   136      40.921  42.774  41.519  1.00  0.00           H  
ATOM   2121  C   ILE   136      40.843  38.280  41.602  1.00  0.00           C  
ATOM   2122  O   ILE   136      41.822  38.161  42.312  1.00  0.00           O  
ATOM   2123  N   LYS   137      40.863  37.905  40.339  1.00  0.00           N  
ATOM   2124  H   LYS   137      40.041  38.055  39.815  1.00  0.00           H  
ATOM   2125  CA  LYS   137      42.058  37.442  39.626  1.00  0.00           C  
ATOM   2126  HA  LYS   137      42.600  36.758  40.245  1.00  0.00           H  
ATOM   2127  CB  LYS   137      41.653  36.725  38.360  1.00  0.00           C  
ATOM   2128  HB2 LYS   137      41.220  37.323  37.780  1.00  0.00           H  
ATOM   2129  HB3 LYS   137      42.419  36.404  37.897  1.00  0.00           H  
ATOM   2130  CG  LYS   137      40.827  35.636  38.470  1.00  0.00           C  
ATOM   2131  HG2 LYS   137      41.274  35.033  38.991  1.00  0.00           H  
ATOM   2132  HG3 LYS   137      40.080  35.913  38.944  1.00  0.00           H  
ATOM   2133  CD  LYS   137      40.410  34.986  37.217  1.00  0.00           C  
ATOM   2134  HD2 LYS   137      40.298  35.397  36.727  1.00  0.00           H  
ATOM   2135  HD3 LYS   137      40.848  34.571  36.953  1.00  0.00           H  
ATOM   2136  CE  LYS   137      39.539  34.338  37.007  1.00  0.00           C  
ATOM   2137  HE2 LYS   137      39.689  33.955  37.318  1.00  0.00           H  
ATOM   2138  HE3 LYS   137      39.235  34.623  37.340  1.00  0.00           H  
ATOM   2139  NZ  LYS   137      38.902  33.863  35.967  1.00  0.00           N  
ATOM   2140  HZ1 LYS   137      38.715  33.762  35.701  1.00  0.00           H  
ATOM   2141  HZ2 LYS   137      38.760  33.755  35.702  1.00  0.00           H  
ATOM   2142  HZ3 LYS   137      38.733  33.737  35.712  1.00  0.00           H  
ATOM   2143  C   LYS   137      42.993  38.588  39.305  1.00  0.00           C  
ATOM   2144  O   LYS   137      42.547  39.677  39.099  1.00  0.00           O  
ATOM   2145  N   GLY   138      44.277  38.343  39.210  1.00  0.00           N  
ATOM   2146  H   GLY   138      44.565  37.424  39.357  1.00  0.00           H  
ATOM   2147  CA  GLY   138      45.260  39.312  38.769  1.00  0.00           C  
ATOM   2148  HA2 GLY   138      45.015  39.623  37.810  1.00  0.00           H  
ATOM   2149  HA3 GLY   138      45.217  40.142  39.394  1.00  0.00           H  
ATOM   2150  C   GLY   138      46.687  38.866  38.734  1.00  0.00           C  
ATOM   2151  O   GLY   138      47.305  39.129  38.005  1.00  0.00           O  
ATOM   2152  N   SER   139      47.213  38.181  39.486  1.00  0.00           N  
ATOM   2153  H   SER   139      46.643  37.971  40.034  1.00  0.00           H  
ATOM   2154  CA  SER   139      48.584  37.713  39.586  1.00  0.00           C  
ATOM   2155  HA  SER   139      48.677  37.251  40.537  1.00  0.00           H  
ATOM   2156  CB  SER   139      48.858  36.653  38.568  1.00  0.00           C  
ATOM   2157  HB2 SER   139      48.674  36.880  37.792  1.00  0.00           H  
ATOM   2158  HB3 SER   139      49.675  36.390  38.502  1.00  0.00           H  
ATOM   2159  OG  SER   139      48.314  35.700  38.705  1.00  0.00           O  
ATOM   2160  HG  SER   139      48.103  35.578  38.606  1.00  0.00           H  
ATOM   2161  C   SER   139      49.628  38.819  39.562  1.00  0.00           C  
ATOM   2162  O   SER   139      50.637  38.698  38.926  1.00  0.00           O  
ATOM   2163  N   PHE   140      49.373  39.927  40.212  1.00  0.00           N  
ATOM   2164  H   PHE   140      48.550  39.958  40.741  1.00  0.00           H  
ATOM   2165  CA  PHE   140      50.205  41.116  40.166  1.00  0.00           C  
ATOM   2166  HA  PHE   140      50.383  41.354  39.137  1.00  0.00           H  
ATOM   2167  CB  PHE   140      49.488  42.293  40.803  1.00  0.00           C  
ATOM   2168  HB2 PHE   140      49.431  42.116  41.852  1.00  0.00           H  
ATOM   2169  HB3 PHE   140      50.105  43.153  40.666  1.00  0.00           H  
ATOM   2170  CG  PHE   140      48.120  42.657  40.307  1.00  0.00           C  
ATOM   2171  CD1 PHE   140      47.807  42.733  39.075  1.00  0.00           C  
ATOM   2172  HD1 PHE   140      48.524  42.493  38.457  1.00  0.00           H  
ATOM   2173  CE1 PHE   140      46.556  43.130  38.644  1.00  0.00           C  
ATOM   2174  HE1 PHE   140      46.319  43.175  37.705  1.00  0.00           H  
ATOM   2175  CZ  PHE   140      45.615  43.469  39.439  1.00  0.00           C  
ATOM   2176  HZ  PHE   140      44.662  43.781  39.109  1.00  0.00           H  
ATOM   2177  CE2 PHE   140      45.920  43.400  40.666  1.00  0.00           C  
ATOM   2178  HE2 PHE   140      45.201  43.655  41.275  1.00  0.00           H  
ATOM   2179  CD2 PHE   140      47.169  42.999  41.096  1.00  0.00           C  
ATOM   2180  HD2 PHE   140      47.400  42.965  42.040  1.00  0.00           H  
ATOM   2181  C   PHE   140      51.564  40.937  40.835  1.00  0.00           C  
ATOM   2182  O   PHE   140      51.713  40.186  41.770  1.00  0.00           O  
ATOM   2183  N   LEU   141      52.546  41.685  40.383  1.00  0.00           N  
ATOM   2184  H   LEU   141      52.339  42.278  39.625  1.00  0.00           H  
ATOM   2185  CA  LEU   141      53.851  41.838  41.009  1.00  0.00           C  
ATOM   2186  HA  LEU   141      54.152  40.895  41.420  1.00  0.00           H  
ATOM   2187  CB  LEU   141      54.863  42.243  39.947  1.00  0.00           C  
ATOM   2188  HB2 LEU   141      54.591  43.162  39.548  1.00  0.00           H  
ATOM   2189  HB3 LEU   141      55.794  42.383  40.396  1.00  0.00           H  
ATOM   2190  CG  LEU   141      55.054  41.302  38.818  1.00  0.00           C  
ATOM   2191  HG  LEU   141      54.338  41.109  38.503  1.00  0.00           H  
ATOM   2192  CD1 LEU   141      55.710  41.671  37.874  1.00  0.00           C  
ATOM   2193 HD11 LEU   141      55.863  41.755  37.623  1.00  0.00           H  
ATOM   2194 HD12 LEU   141      55.863  41.773  37.655  1.00  0.00           H  
ATOM   2195 HD13 LEU   141      55.872  41.751  37.648  1.00  0.00           H  
ATOM   2196  CD2 LEU   141      55.604  40.255  38.996  1.00  0.00           C  
ATOM   2197 HD21 LEU   141      55.742  40.014  39.052  1.00  0.00           H  
ATOM   2198 HD22 LEU   141      55.715  39.984  39.036  1.00  0.00           H  
ATOM   2199 HD23 LEU   141      55.748  39.996  39.017  1.00  0.00           H  
ATOM   2200  C   LEU   141      53.818  42.835  42.172  1.00  0.00           C  
ATOM   2201  O   LEU   141      52.807  43.445  42.456  1.00  0.00           O  
ATOM   2202  N   ASN   142      54.935  43.021  42.847  1.00  0.00           N  
ATOM   2203  H   ASN   142      55.717  42.480  42.590  1.00  0.00           H  
ATOM   2204  CA  ASN   142      55.113  44.038  43.869  1.00  0.00           C  
ATOM   2205  HA  ASN   142      54.372  43.880  44.620  1.00  0.00           H  
ATOM   2206  CB  ASN   142      56.474  43.856  44.507  1.00  0.00           C  
ATOM   2207  HB2 ASN   142      56.656  43.084  44.776  1.00  0.00           H  
ATOM   2208  HB3 ASN   142      57.096  44.016  44.002  1.00  0.00           H  
ATOM   2209  CG  ASN   142      56.767  44.483  45.485  1.00  0.00           C  
ATOM   2210  OD1 ASN   142      56.386  44.451  46.255  1.00  0.00           O  
ATOM   2211  ND2 ASN   142      57.437  45.073  45.482  1.00  0.00           N  
ATOM   2212 HD21 ASN   142      57.638  45.485  46.117  1.00  0.00           H  
ATOM   2213 HD22 ASN   142      57.767  45.097  44.857  1.00  0.00           H  
ATOM   2214  C   ASN   142      54.923  45.451  43.323  1.00  0.00           C  
ATOM   2215  O   ASN   142      55.268  45.735  42.207  1.00  0.00           O  
ATOM   2216  N   GLY   143      54.386  46.343  44.121  1.00  0.00           N  
ATOM   2217  H   GLY   143      54.134  46.045  45.021  1.00  0.00           H  
ATOM   2218  CA  GLY   143      54.077  47.717  43.765  1.00  0.00           C  
ATOM   2219  HA2 GLY   143      54.158  48.314  44.636  1.00  0.00           H  
ATOM   2220  HA3 GLY   143      54.789  48.070  43.065  1.00  0.00           H  
ATOM   2221  C   GLY   143      52.694  47.949  43.186  1.00  0.00           C  
ATOM   2222  O   GLY   143      52.416  49.020  42.712  1.00  0.00           O  
ATOM   2223  N   SER   144      51.826  46.963  43.217  1.00  0.00           N  
ATOM   2224  H   SER   144      52.120  46.129  43.646  1.00  0.00           H  
ATOM   2225  CA  SER   144      50.471  46.982  42.661  1.00  0.00           C  
ATOM   2226  HA  SER   144      50.443  47.686  41.849  1.00  0.00           H  
ATOM   2227  CB  SER   144      50.156  45.621  42.081  1.00  0.00           C  
ATOM   2228  HB2 SER   144      49.224  45.609  41.675  1.00  0.00           H  
ATOM   2229  HB3 SER   144      50.809  45.384  41.337  1.00  0.00           H  
ATOM   2230  OG  SER   144      50.225  44.679  43.001  1.00  0.00           O  
ATOM   2231  HG  SER   144      50.981  44.247  42.864  1.00  0.00           H  
ATOM   2232  C   SER   144      49.367  47.395  43.636  1.00  0.00           C  
ATOM   2233  O   SER   144      48.220  47.547  43.236  1.00  0.00           O  
ATOM   2234  N   CYS   145      49.671  47.578  44.911  1.00  0.00           N  
ATOM   2235  H   CYS   145      50.607  47.430  45.181  1.00  0.00           H  
ATOM   2236  CA  CYS   145      48.723  48.046  45.920  1.00  0.00           C  
ATOM   2237  HA  CYS   145      47.894  47.356  45.962  1.00  0.00           H  
ATOM   2238  CB  CYS   145      49.414  48.021  47.275  1.00  0.00           C  
ATOM   2239  HB2 CYS   145      49.857  47.067  47.428  1.00  0.00           H  
ATOM   2240  HB3 CYS   145      50.178  48.756  47.294  1.00  0.00           H  
ATOM   2241  SG  CYS   145      48.270  48.330  48.611  1.00  0.00           S  
ATOM   2242  HG  CYS   145      48.017  47.211  48.850  1.00  0.00           H  
ATOM   2243  C   CYS   145      48.170  49.431  45.554  1.00  0.00           C  
ATOM   2244  O   CYS   145      48.911  50.301  45.129  1.00  0.00           O  
ATOM   2245  N   GLY   146      46.865  49.619  45.657  1.00  0.00           N  
ATOM   2246  H   GLY   146      46.323  48.897  46.072  1.00  0.00           H  
ATOM   2247  CA  GLY   146      46.149  50.810  45.212  1.00  0.00           C  
ATOM   2248  HA2 GLY   146      45.254  50.900  45.800  1.00  0.00           H  
ATOM   2249  HA3 GLY   146      46.751  51.682  45.392  1.00  0.00           H  
ATOM   2250  C   GLY   146      45.715  50.824  43.749  1.00  0.00           C  
ATOM   2251  O   GLY   146      45.184  51.816  43.305  1.00  0.00           O  
ATOM   2252  N   SER   147      45.914  49.749  42.994  1.00  0.00           N  
ATOM   2253  H   SER   147      46.402  48.989  43.393  1.00  0.00           H  
ATOM   2254  CA  SER   147      45.281  49.567  41.681  1.00  0.00           C  
ATOM   2255  HA  SER   147      45.494  50.426  41.081  1.00  0.00           H  
ATOM   2256  CB  SER   147      45.849  48.366  40.977  1.00  0.00           C  
ATOM   2257  HB2 SER   147      46.290  48.026  41.371  1.00  0.00           H  
ATOM   2258  HB3 SER   147      45.427  47.765  40.698  1.00  0.00           H  
ATOM   2259  OG  SER   147      46.340  48.477  40.158  1.00  0.00           O  
ATOM   2260  HG  SER   147      46.490  48.054  40.329  1.00  0.00           H  
ATOM   2261  C   SER   147      43.760  49.453  41.789  1.00  0.00           C  
ATOM   2262  O   SER   147      43.265  49.012  42.796  1.00  0.00           O  
ATOM   2263  N   VAL   148      43.008  49.844  40.775  1.00  0.00           N  
ATOM   2264  H   VAL   148      43.464  50.077  39.941  1.00  0.00           H  
ATOM   2265  CA  VAL   148      41.553  50.064  40.840  1.00  0.00           C  
ATOM   2266  HA  VAL   148      41.206  49.712  41.794  1.00  0.00           H  
ATOM   2267  CB  VAL   148      41.203  51.551  40.777  1.00  0.00           C  
ATOM   2268  HB  VAL   148      40.306  51.654  40.861  1.00  0.00           H  
ATOM   2269  CG1 VAL   148      41.696  52.291  41.738  1.00  0.00           C  
ATOM   2270 HG11 VAL   148      41.809  52.464  41.982  1.00  0.00           H  
ATOM   2271 HG12 VAL   148      41.813  52.497  41.962  1.00  0.00           H  
ATOM   2272 HG13 VAL   148      41.810  52.460  41.973  1.00  0.00           H  
ATOM   2273  CG2 VAL   148      41.489  52.223  39.677  1.00  0.00           C  
ATOM   2274 HG21 VAL   148      41.546  52.398  39.390  1.00  0.00           H  
ATOM   2275 HG22 VAL   148      41.538  52.396  39.414  1.00  0.00           H  
ATOM   2276 HG23 VAL   148      41.581  52.381  39.422  1.00  0.00           H  
ATOM   2277  C   VAL   148      40.757  49.286  39.802  1.00  0.00           C  
ATOM   2278  O   VAL   148      41.277  48.860  38.805  1.00  0.00           O  
ATOM   2279  N   GLY   149      39.472  49.132  40.027  1.00  0.00           N  
ATOM   2280  H   GLY   149      39.122  49.489  40.878  1.00  0.00           H  
ATOM   2281  CA  GLY   149      38.509  48.570  39.097  1.00  0.00           C  
ATOM   2282  HA2 GLY   149      38.954  48.521  38.135  1.00  0.00           H  
ATOM   2283  HA3 GLY   149      38.266  47.584  39.394  1.00  0.00           H  
ATOM   2284  C   GLY   149      37.223  49.365  38.968  1.00  0.00           C  
ATOM   2285  O   GLY   149      36.829  50.069  39.886  1.00  0.00           O  
ATOM   2286  N   PHE   150      36.582  49.273  37.810  1.00  0.00           N  
ATOM   2287  H   PHE   150      36.945  48.648  37.126  1.00  0.00           H  
ATOM   2288  CA  PHE   150      35.479  50.131  37.387  1.00  0.00           C  
ATOM   2289  HA  PHE   150      34.880  50.366  38.255  1.00  0.00           H  
ATOM   2290  CB  PHE   150      36.050  51.441  36.831  1.00  0.00           C  
ATOM   2291  HB2 PHE   150      35.245  52.136  36.705  1.00  0.00           H  
ATOM   2292  HB3 PHE   150      36.708  51.873  37.557  1.00  0.00           H  
ATOM   2293  CG  PHE   150      36.790  51.328  35.524  1.00  0.00           C  
ATOM   2294  CD1 PHE   150      38.090  50.888  35.492  1.00  0.00           C  
ATOM   2295  HD1 PHE   150      38.577  50.639  36.391  1.00  0.00           H  
ATOM   2296  CE1 PHE   150      38.756  50.754  34.284  1.00  0.00           C  
ATOM   2297  HE1 PHE   150      39.737  50.397  34.265  1.00  0.00           H  
ATOM   2298  CZ  PHE   150      38.134  51.081  33.101  1.00  0.00           C  
ATOM   2299  HZ  PHE   150      38.634  50.974  32.175  1.00  0.00           H  
ATOM   2300  CE2 PHE   150      36.851  51.547  33.128  1.00  0.00           C  
ATOM   2301  HE2 PHE   150      36.384  51.811  32.222  1.00  0.00           H  
ATOM   2302  CD2 PHE   150      36.176  51.662  34.333  1.00  0.00           C  
ATOM   2303  HD2 PHE   150      35.186  52.003  34.342  1.00  0.00           H  
ATOM   2304  C   PHE   150      34.546  49.473  36.359  1.00  0.00           C  
ATOM   2305  O   PHE   150      34.905  48.559  35.648  1.00  0.00           O  
ATOM   2306  N   ASN   151      33.349  49.999  36.252  1.00  0.00           N  
ATOM   2307  H   ASN   151      33.133  50.721  36.896  1.00  0.00           H  
ATOM   2308  CA  ASN   151      32.397  49.810  35.171  1.00  0.00           C  
ATOM   2309  HA  ASN   151      32.843  49.215  34.395  1.00  0.00           H  
ATOM   2310  CB  ASN   151      31.185  49.079  35.716  1.00  0.00           C  
ATOM   2311  HB2 ASN   151      31.041  49.105  36.374  1.00  0.00           H  
ATOM   2312  HB3 ASN   151      30.606  49.274  35.490  1.00  0.00           H  
ATOM   2313  CG  ASN   151      30.904  48.033  35.677  1.00  0.00           C  
ATOM   2314  OD1 ASN   151      31.049  47.593  34.972  1.00  0.00           O  
ATOM   2315  ND2 ASN   151      30.469  47.594  36.412  1.00  0.00           N  
ATOM   2316 HD21 ASN   151      30.277  46.903  36.360  1.00  0.00           H  
ATOM   2317 HD22 ASN   151      30.304  47.932  36.996  1.00  0.00           H  
ATOM   2318  C   ASN   151      32.031  51.168  34.564  1.00  0.00           C  
ATOM   2319  O   ASN   151      32.322  52.182  35.141  1.00  0.00           O  
ATOM   2320  N   ILE   152      31.375  51.217  33.427  1.00  0.00           N  
ATOM   2321  H   ILE   152      31.163  50.368  32.984  1.00  0.00           H  
ATOM   2322  CA  ILE   152      30.798  52.443  32.868  1.00  0.00           C  
ATOM   2323  HA  ILE   152      30.987  53.256  33.540  1.00  0.00           H  
ATOM   2324  CB  ILE   152      31.442  52.828  31.544  1.00  0.00           C  
ATOM   2325  HB  ILE   152      31.301  52.037  30.863  1.00  0.00           H  
ATOM   2326  CG2 ILE   152      30.785  54.054  30.967  1.00  0.00           C  
ATOM   2327 HG21 ILE   152      30.670  54.370  30.811  1.00  0.00           H  
ATOM   2328 HG22 ILE   152      30.599  54.328  30.778  1.00  0.00           H  
ATOM   2329 HG23 ILE   152      30.599  54.360  30.859  1.00  0.00           H  
ATOM   2330  CG1 ILE   152      32.925  53.039  31.692  1.00  0.00           C  
ATOM   2331 HG12 ILE   152      33.121  53.434  32.380  1.00  0.00           H  
ATOM   2332 HG13 ILE   152      33.307  52.321  31.745  1.00  0.00           H  
ATOM   2333  CD1 ILE   152      33.698  53.647  30.868  1.00  0.00           C  
ATOM   2334 HD11 ILE   152      33.890  53.808  30.679  1.00  0.00           H  
ATOM   2335 HD12 ILE   152      33.909  53.785  30.676  1.00  0.00           H  
ATOM   2336 HD13 ILE   152      33.878  53.789  30.659  1.00  0.00           H  
ATOM   2337  C   ILE   152      29.294  52.321  32.780  1.00  0.00           C  
ATOM   2338  O   ILE   152      28.787  51.437  32.165  1.00  0.00           O  
ATOM   2339  N   ASP   153      28.579  53.224  33.381  1.00  0.00           N  
ATOM   2340  H   ASP   153      29.070  53.925  33.853  1.00  0.00           H  
ATOM   2341  CA  ASP   153      27.144  53.361  33.323  1.00  0.00           C  
ATOM   2342  HA  ASP   153      26.713  52.429  33.028  1.00  0.00           H  
ATOM   2343  CB  ASP   153      26.625  53.686  34.696  1.00  0.00           C  
ATOM   2344  HB2 ASP   153      27.010  53.315  35.293  1.00  0.00           H  
ATOM   2345  HB3 ASP   153      26.706  54.445  34.885  1.00  0.00           H  
ATOM   2346  CG  ASP   153      25.488  53.477  35.049  1.00  0.00           C  
ATOM   2347  OD1 ASP   153      25.034  53.364  35.124  1.00  0.00           O  
ATOM   2348  OD2 ASP   153      25.028  53.410  35.289  1.00  0.00           O  
ATOM   2349  C   ASP   153      26.757  54.399  32.297  1.00  0.00           C  
ATOM   2350  O   ASP   153      26.683  55.523  32.572  1.00  0.00           O  
ATOM   2351  N   TYR   154      26.568  54.012  31.102  1.00  0.00           N  
ATOM   2352  H   TYR   154      26.629  53.076  31.000  1.00  0.00           H  
ATOM   2353  CA  TYR   154      26.385  54.785  29.894  1.00  0.00           C  
ATOM   2354  HA  TYR   154      26.373  54.076  29.104  1.00  0.00           H  
ATOM   2355  CB  TYR   154      25.038  55.441  29.873  1.00  0.00           C  
ATOM   2356  HB2 TYR   154      24.311  54.698  29.997  1.00  0.00           H  
ATOM   2357  HB3 TYR   154      24.957  56.095  30.683  1.00  0.00           H  
ATOM   2358  CG  TYR   154      24.728  56.191  28.649  1.00  0.00           C  
ATOM   2359  CD1 TYR   154      24.568  56.331  27.959  1.00  0.00           C  
ATOM   2360  HD1 TYR   154      24.654  55.910  28.297  1.00  0.00           H  
ATOM   2361  CE1 TYR   154      24.294  57.020  26.828  1.00  0.00           C  
ATOM   2362  HE1 TYR   154      24.173  57.125  26.303  1.00  0.00           H  
ATOM   2363  CZ  TYR   154      24.179  57.574  26.381  1.00  0.00           C  
ATOM   2364  OH  TYR   154      23.917  58.236  25.294  1.00  0.00           O  
ATOM   2365  HH  TYR   154      23.843  58.401  25.010  1.00  0.00           H  
ATOM   2366  CE2 TYR   154      24.336  57.436  27.070  1.00  0.00           C  
ATOM   2367  HE2 TYR   154      24.248  57.858  26.731  1.00  0.00           H  
ATOM   2368  CD2 TYR   154      24.609  56.746  28.201  1.00  0.00           C  
ATOM   2369  HD2 TYR   154      24.728  56.644  28.724  1.00  0.00           H  
ATOM   2370  C   TYR   154      27.512  55.737  29.556  1.00  0.00           C  
ATOM   2371  O   TYR   154      28.142  55.569  28.572  1.00  0.00           O  
ATOM   2372  N   ASP   155      27.793  56.706  30.372  1.00  0.00           N  
ATOM   2373  H   ASP   155      27.211  56.780  31.140  1.00  0.00           H  
ATOM   2374  CA  ASP   155      28.864  57.665  30.255  1.00  0.00           C  
ATOM   2375  HA  ASP   155      29.596  57.256  29.614  1.00  0.00           H  
ATOM   2376  CB  ASP   155      28.360  58.930  29.619  1.00  0.00           C  
ATOM   2377  HB2 ASP   155      29.182  59.553  29.424  1.00  0.00           H  
ATOM   2378  HB3 ASP   155      27.921  58.683  28.693  1.00  0.00           H  
ATOM   2379  CG  ASP   155      27.378  59.721  30.399  1.00  0.00           C  
ATOM   2380  OD1 ASP   155      27.020  60.269  30.485  1.00  0.00           O  
ATOM   2381  OD2 ASP   155      26.961  59.847  30.928  1.00  0.00           O  
ATOM   2382  C   ASP   155      29.575  57.972  31.561  1.00  0.00           C  
ATOM   2383  O   ASP   155      30.559  58.623  31.579  1.00  0.00           O  
ATOM   2384  N   CYS   156      29.101  57.505  32.653  1.00  0.00           N  
ATOM   2385  H   CYS   156      28.308  56.970  32.573  1.00  0.00           H  
ATOM   2386  CA  CYS   156      29.638  57.731  33.972  1.00  0.00           C  
ATOM   2387  HA  CYS   156      30.232  58.626  33.967  1.00  0.00           H  
ATOM   2388  CB  CYS   156      28.473  57.954  34.907  1.00  0.00           C  
ATOM   2389  HB2 CYS   156      27.862  58.675  34.547  1.00  0.00           H  
ATOM   2390  HB3 CYS   156      27.929  57.109  34.993  1.00  0.00           H  
ATOM   2391  SG  CYS   156      28.970  58.430  36.460  1.00  0.00           S  
ATOM   2392  HG  CYS   156      28.522  58.513  36.674  1.00  0.00           H  
ATOM   2393  C   CYS   156      30.523  56.574  34.419  1.00  0.00           C  
ATOM   2394  O   CYS   156      30.102  55.440  34.414  1.00  0.00           O  
ATOM   2395  N   VAL   157      31.741  56.851  34.834  1.00  0.00           N  
ATOM   2396  H   VAL   157      32.013  57.801  34.843  1.00  0.00           H  
ATOM   2397  CA  VAL   157      32.677  55.864  35.367  1.00  0.00           C  
ATOM   2398  HA  VAL   157      32.618  54.977  34.755  1.00  0.00           H  
ATOM   2399  CB  VAL   157      34.124  56.358  35.299  1.00  0.00           C  
ATOM   2400  HB  VAL   157      34.221  57.178  35.795  1.00  0.00           H  
ATOM   2401  CG1 VAL   157      35.068  55.477  35.810  1.00  0.00           C  
ATOM   2402 HG11 VAL   157      35.285  55.224  35.925  1.00  0.00           H  
ATOM   2403 HG12 VAL   157      35.332  55.291  35.897  1.00  0.00           H  
ATOM   2404 HG13 VAL   157      35.294  55.282  35.988  1.00  0.00           H  
ATOM   2405  CG2 VAL   157      34.570  56.617  34.021  1.00  0.00           C  
ATOM   2406 HG21 VAL   157      34.676  56.717  33.723  1.00  0.00           H  
ATOM   2407 HG22 VAL   157      34.703  56.666  33.712  1.00  0.00           H  
ATOM   2408 HG23 VAL   157      34.667  56.670  33.692  1.00  0.00           H  
ATOM   2409  C   VAL   157      32.276  55.476  36.784  1.00  0.00           C  
ATOM   2410  O   VAL   157      32.377  56.247  37.705  1.00  0.00           O  
ATOM   2411  N   SER   158      31.816  54.268  36.957  1.00  0.00           N  
ATOM   2412  H   SER   158      31.779  53.694  36.161  1.00  0.00           H  
ATOM   2413  CA  SER   158      31.405  53.670  38.212  1.00  0.00           C  
ATOM   2414  HA  SER   158      31.110  54.441  38.906  1.00  0.00           H  
ATOM   2415  CB  SER   158      30.203  52.784  37.968  1.00  0.00           C  
ATOM   2416  HB2 SER   158      30.243  52.337  37.310  1.00  0.00           H  
ATOM   2417  HB3 SER   158      30.045  52.240  38.539  1.00  0.00           H  
ATOM   2418  OG  SER   158      29.229  53.232  37.856  1.00  0.00           O  
ATOM   2419  HG  SER   158      28.903  52.914  37.478  1.00  0.00           H  
ATOM   2420  C   SER   158      32.559  52.894  38.823  1.00  0.00           C  
ATOM   2421  O   SER   158      32.757  51.739  38.521  1.00  0.00           O  
ATOM   2422  N   PHE   159      33.359  53.524  39.659  1.00  0.00           N  
ATOM   2423  H   PHE   159      33.131  54.457  39.888  1.00  0.00           H  
ATOM   2424  CA  PHE   159      34.458  52.876  40.371  1.00  0.00           C  
ATOM   2425  HA  PHE   159      35.041  52.303  39.665  1.00  0.00           H  
ATOM   2426  CB  PHE   159      35.383  53.912  40.996  1.00  0.00           C  
ATOM   2427  HB2 PHE   159      34.804  54.558  41.624  1.00  0.00           H  
ATOM   2428  HB3 PHE   159      36.079  53.397  41.627  1.00  0.00           H  
ATOM   2429  CG  PHE   159      36.181  54.741  40.026  1.00  0.00           C  
ATOM   2430  CD1 PHE   159      37.349  54.231  39.484  1.00  0.00           C  
ATOM   2431  HD1 PHE   159      37.663  53.253  39.741  1.00  0.00           H  
ATOM   2432  CE1 PHE   159      38.118  55.000  38.616  1.00  0.00           C  
ATOM   2433  HE1 PHE   159      39.011  54.607  38.213  1.00  0.00           H  
ATOM   2434  CZ  PHE   159      37.728  56.287  38.293  1.00  0.00           C  
ATOM   2435  HZ  PHE   159      38.323  56.881  37.640  1.00  0.00           H  
ATOM   2436  CE2 PHE   159      36.564  56.799  38.831  1.00  0.00           C  
ATOM   2437  HE2 PHE   159      36.269  57.784  38.585  1.00  0.00           H  
ATOM   2438  CD2 PHE   159      35.788  56.028  39.694  1.00  0.00           C  
ATOM   2439  HD2 PHE   159      34.897  56.423  40.104  1.00  0.00           H  
ATOM   2440  C   PHE   159      33.927  51.916  41.436  1.00  0.00           C  
ATOM   2441  O   PHE   159      33.095  52.283  42.243  1.00  0.00           O  
ATOM   2442  N   CYS   160      34.422  50.696  41.447  1.00  0.00           N  
ATOM   2443  H   CYS   160      35.113  50.477  40.772  1.00  0.00           H  
ATOM   2444  CA  CYS   160      33.868  49.593  42.223  1.00  0.00           C  
ATOM   2445  HA  CYS   160      33.101  49.957  42.855  1.00  0.00           H  
ATOM   2446  CB  CYS   160      33.241  48.628  41.276  1.00  0.00           C  
ATOM   2447  HB2 CYS   160      33.252  48.066  41.489  1.00  0.00           H  
ATOM   2448  HB3 CYS   160      32.633  48.692  41.142  1.00  0.00           H  
ATOM   2449  SG  CYS   160      33.447  48.281  40.040  1.00  0.00           S  
ATOM   2450  HG  CYS   160      33.276  48.070  40.142  1.00  0.00           H  
ATOM   2451  C   CYS   160      34.833  48.873  43.148  1.00  0.00           C  
ATOM   2452  O   CYS   160      34.382  48.202  44.052  1.00  0.00           O  
ATOM   2453  N   TYR   161      36.137  48.975  42.933  1.00  0.00           N  
ATOM   2454  H   TYR   161      36.452  49.546  42.189  1.00  0.00           H  
ATOM   2455  CA  TYR   161      37.137  48.178  43.646  1.00  0.00           C  
ATOM   2456  HA  TYR   161      36.787  47.995  44.651  1.00  0.00           H  
ATOM   2457  CB  TYR   161      37.281  46.825  42.937  1.00  0.00           C  
ATOM   2458  HB2 TYR   161      36.358  46.482  42.637  1.00  0.00           H  
ATOM   2459  HB3 TYR   161      37.821  46.944  42.076  1.00  0.00           H  
ATOM   2460  CG  TYR   161      37.883  45.748  43.687  1.00  0.00           C  
ATOM   2461  CD1 TYR   161      37.153  44.902  44.349  1.00  0.00           C  
ATOM   2462  HD1 TYR   161      36.175  45.032  44.340  1.00  0.00           H  
ATOM   2463  CE1 TYR   161      37.696  43.887  45.024  1.00  0.00           C  
ATOM   2464  HE1 TYR   161      37.135  43.246  45.530  1.00  0.00           H  
ATOM   2465  CZ  TYR   161      38.974  43.717  45.050  1.00  0.00           C  
ATOM   2466  OH  TYR   161      39.495  42.738  45.699  1.00  0.00           O  
ATOM   2467  HH  TYR   161      39.045  42.214  45.833  1.00  0.00           H  
ATOM   2468  CE2 TYR   161      39.708  44.563  44.388  1.00  0.00           C  
ATOM   2469  HE2 TYR   161      40.683  44.425  44.401  1.00  0.00           H  
ATOM   2470  CD2 TYR   161      39.165  45.569  43.703  1.00  0.00           C  
ATOM   2471  HD2 TYR   161      39.733  46.199  43.189  1.00  0.00           H  
ATOM   2472  C   TYR   161      38.490  48.891  43.737  1.00  0.00           C  
ATOM   2473  O   TYR   161      38.888  49.574  42.810  1.00  0.00           O  
ATOM   2474  N   MET   162      39.224  48.675  44.816  1.00  0.00           N  
ATOM   2475  H   MET   162      38.795  48.170  45.557  1.00  0.00           H  
ATOM   2476  CA  MET   162      40.623  49.051  45.012  1.00  0.00           C  
ATOM   2477  HA  MET   162      41.066  49.263  44.050  1.00  0.00           H  
ATOM   2478  CB  MET   162      40.699  50.327  45.851  1.00  0.00           C  
ATOM   2479  HB2 MET   162      40.210  51.108  45.324  1.00  0.00           H  
ATOM   2480  HB3 MET   162      40.185  50.180  46.765  1.00  0.00           H  
ATOM   2481  CG  MET   162      42.104  50.776  46.167  1.00  0.00           C  
ATOM   2482  HG2 MET   162      42.542  50.060  46.798  1.00  0.00           H  
ATOM   2483  HG3 MET   162      42.660  50.800  45.279  1.00  0.00           H  
ATOM   2484  SD  MET   162      42.249  52.367  46.972  1.00  0.00           S  
ATOM   2485  CE  MET   162      42.242  53.449  45.620  1.00  0.00           C  
ATOM   2486  HE1 MET   162      42.242  53.670  45.350  1.00  0.00           H  
ATOM   2487  HE2 MET   162      42.242  53.670  45.348  1.00  0.00           H  
ATOM   2488  HE3 MET   162      42.241  53.669  45.351  1.00  0.00           H  
ATOM   2489  C   MET   162      41.393  47.883  45.637  1.00  0.00           C  
ATOM   2490  O   MET   162      40.929  47.276  46.576  1.00  0.00           O  
ATOM   2491  N   HID   163      42.553  47.546  45.105  1.00  0.00           N  
ATOM   2492  H   HID   163      42.867  48.085  44.333  1.00  0.00           H  
ATOM   2493  CA  HID   163      43.416  46.457  45.562  1.00  0.00           C  
ATOM   2494  HA  HID   163      42.800  45.609  45.820  1.00  0.00           H  
ATOM   2495  CB  HID   163      44.333  46.048  44.406  1.00  0.00           C  
ATOM   2496  HB2 HID   163      43.744  45.582  43.649  1.00  0.00           H  
ATOM   2497  HB3 HID   163      44.761  46.930  43.983  1.00  0.00           H  
ATOM   2498  CG  HID   163      45.465  45.131  44.758  1.00  0.00           C  
ATOM   2499  ND1 HID   163      46.746  45.253  44.345  1.00  0.00           N  
ATOM   2500  HD1 HID   163      47.109  45.966  43.765  1.00  0.00           H  
ATOM   2501  CE1 HID   163      47.459  44.273  44.883  1.00  0.00           C  
ATOM   2502  HE1 HID   163      48.496  44.132  44.751  1.00  0.00           H  
ATOM   2503  NE2 HID   163      46.690  43.495  45.614  1.00  0.00           N  
ATOM   2504  CD2 HID   163      45.418  44.025  45.532  1.00  0.00           C  
ATOM   2505  HD2 HID   163      44.554  43.642  46.007  1.00  0.00           H  
ATOM   2506  C   HID   163      44.229  46.846  46.802  1.00  0.00           C  
ATOM   2507  O   HID   163      45.015  47.772  46.752  1.00  0.00           O  
ATOM   2508  N   HIE   164      44.102  46.088  47.878  1.00  0.00           N  
ATOM   2509  H   HIE   164      43.418  45.375  47.850  1.00  0.00           H  
ATOM   2510  CA  HIE   164      44.885  46.238  49.108  1.00  0.00           C  
ATOM   2511  HA  HIE   164      45.473  47.142  49.062  1.00  0.00           H  
ATOM   2512  CB  HIE   164      43.955  46.371  50.313  1.00  0.00           C  
ATOM   2513  HB2 HIE   164      43.237  45.571  50.300  1.00  0.00           H  
ATOM   2514  HB3 HIE   164      44.540  46.258  51.207  1.00  0.00           H  
ATOM   2515  CG  HIE   164      43.227  47.677  50.421  1.00  0.00           C  
ATOM   2516  ND1 HIE   164      42.675  48.311  49.972  1.00  0.00           N  
ATOM   2517  CE1 HIE   164      42.110  49.416  50.282  1.00  0.00           C  
ATOM   2518  HE1 HIE   164      41.586  50.119  50.069  1.00  0.00           H  
ATOM   2519  NE2 HIE   164      42.264  49.500  50.904  1.00  0.00           N  
ATOM   2520  HE2 HIE   164      41.884  50.203  51.254  1.00  0.00           H  
ATOM   2521  CD2 HIE   164      42.960  48.408  51.002  1.00  0.00           C  
ATOM   2522  HD2 HIE   164      43.238  48.164  51.447  1.00  0.00           H  
ATOM   2523  C   HIE   164      45.866  45.096  49.341  1.00  0.00           C  
ATOM   2524  O   HIE   164      46.924  45.336  49.850  1.00  0.00           O  
ATOM   2525  N   MET   165      45.531  43.861  49.005  1.00  0.00           N  
ATOM   2526  H   MET   165      44.669  43.721  48.558  1.00  0.00           H  
ATOM   2527  CA  MET   165      46.281  42.675  49.393  1.00  0.00           C  
ATOM   2528  HA  MET   165      47.310  42.947  49.482  1.00  0.00           H  
ATOM   2529  CB  MET   165      45.822  42.217  50.757  1.00  0.00           C  
ATOM   2530  HB2 MET   165      46.408  41.433  51.058  1.00  0.00           H  
ATOM   2531  HB3 MET   165      45.954  42.983  51.437  1.00  0.00           H  
ATOM   2532  CG  MET   165      44.435  41.775  50.844  1.00  0.00           C  
ATOM   2533  HG2 MET   165      43.928  42.347  50.543  1.00  0.00           H  
ATOM   2534  HG3 MET   165      44.346  41.123  50.365  1.00  0.00           H  
ATOM   2535  SD  MET   165      43.688  41.364  52.163  1.00  0.00           S  
ATOM   2536  CE  MET   165      43.886  40.809  52.331  1.00  0.00           C  
ATOM   2537  HE1 MET   165      43.915  40.693  52.366  1.00  0.00           H  
ATOM   2538  HE2 MET   165      43.929  40.697  52.368  1.00  0.00           H  
ATOM   2539  HE3 MET   165      43.926  40.695  52.370  1.00  0.00           H  
ATOM   2540  C   MET   165      46.222  41.524  48.393  1.00  0.00           C  
ATOM   2541  O   MET   165      45.260  41.313  47.710  1.00  0.00           O  
ATOM   2542  N   GLU   166      47.252  40.739  48.368  1.00  0.00           N  
ATOM   2543  H   GLU   166      47.992  40.992  48.950  1.00  0.00           H  
ATOM   2544  CA  GLU   166      47.399  39.484  47.659  1.00  0.00           C  
ATOM   2545  HA  GLU   166      46.641  39.414  46.909  1.00  0.00           H  
ATOM   2546  CB  GLU   166      48.730  39.468  46.958  1.00  0.00           C  
ATOM   2547  HB2 GLU   166      48.755  38.797  46.342  1.00  0.00           H  
ATOM   2548  HB3 GLU   166      48.859  40.223  46.476  1.00  0.00           H  
ATOM   2549  CG  GLU   166      49.860  39.325  47.611  1.00  0.00           C  
ATOM   2550  HG2 GLU   166      49.893  38.865  47.895  1.00  0.00           H  
ATOM   2551  HG3 GLU   166      50.323  39.305  47.321  1.00  0.00           H  
ATOM   2552  CD  GLU   166      50.377  39.800  48.222  1.00  0.00           C  
ATOM   2553  OE1 GLU   166      50.483  39.821  48.627  1.00  0.00           O  
ATOM   2554  OE2 GLU   166      50.695  40.149  48.305  1.00  0.00           O  
ATOM   2555  C   GLU   166      47.226  38.279  48.559  1.00  0.00           C  
ATOM   2556  O   GLU   166      47.460  38.353  49.732  1.00  0.00           O  
ATOM   2557  N   LEU   167      46.839  37.156  48.005  1.00  0.00           N  
ATOM   2558  H   LEU   167      46.643  37.173  47.048  1.00  0.00           H  
ATOM   2559  CA  LEU   167      46.670  35.881  48.666  1.00  0.00           C  
ATOM   2560  HA  LEU   167      47.013  35.975  49.676  1.00  0.00           H  
ATOM   2561  CB  LEU   167      45.200  35.512  48.683  1.00  0.00           C  
ATOM   2562  HB2 LEU   167      44.846  35.521  47.693  1.00  0.00           H  
ATOM   2563  HB3 LEU   167      45.095  34.526  49.028  1.00  0.00           H  
ATOM   2564  CG  LEU   167      44.322  36.388  49.521  1.00  0.00           C  
ATOM   2565  HG  LEU   167      44.623  37.194  49.562  1.00  0.00           H  
ATOM   2566  CD1 LEU   167      43.107  36.529  49.143  1.00  0.00           C  
ATOM   2567 HD11 LEU   167      42.803  36.556  49.070  1.00  0.00           H  
ATOM   2568 HD12 LEU   167      42.808  36.590  49.052  1.00  0.00           H  
ATOM   2569 HD13 LEU   167      42.828  36.560  49.033  1.00  0.00           H  
ATOM   2570  CD2 LEU   167      44.172  36.031  50.704  1.00  0.00           C  
ATOM   2571 HD21 LEU   167      44.129  35.957  51.002  1.00  0.00           H  
ATOM   2572 HD22 LEU   167      44.129  35.942  50.998  1.00  0.00           H  
ATOM   2573 HD23 LEU   167      44.152  35.949  50.983  1.00  0.00           H  
ATOM   2574  C   LEU   167      47.501  34.808  47.990  1.00  0.00           C  
ATOM   2575  O   LEU   167      47.771  34.923  46.823  1.00  0.00           O  
ATOM   2576  N   PRO   168      47.902  33.750  48.672  1.00  0.00           N  
ATOM   2577  CD  PRO   168      47.636  33.484  50.041  1.00  0.00           C  
ATOM   2578  HD2 PRO   168      46.665  33.204  50.172  1.00  0.00           H  
ATOM   2579  HD3 PRO   168      47.844  34.290  50.643  1.00  0.00           H  
ATOM   2580  CG  PRO   168      48.495  32.390  50.422  1.00  0.00           C  
ATOM   2581  HG2 PRO   168      48.011  31.742  50.839  1.00  0.00           H  
ATOM   2582  HG3 PRO   168      49.159  32.696  50.975  1.00  0.00           H  
ATOM   2583  CB  PRO   168      49.088  31.842  49.290  1.00  0.00           C  
ATOM   2584  HB2 PRO   168      48.693  30.988  49.121  1.00  0.00           H  
ATOM   2585  HB3 PRO   168      50.020  31.726  49.466  1.00  0.00           H  
ATOM   2586  CA  PRO   168      48.844  32.780  48.169  1.00  0.00           C  
ATOM   2587  HA  PRO   168      49.744  33.280  47.963  1.00  0.00           H  
ATOM   2588  C   PRO   168      48.441  32.029  46.927  1.00  0.00           C  
ATOM   2589  O   PRO   168      49.273  31.548  46.244  1.00  0.00           O  
ATOM   2590  N   THR   169      47.186  31.942  46.606  1.00  0.00           N  
ATOM   2591  H   THR   169      46.550  32.344  47.209  1.00  0.00           H  
ATOM   2592  CA  THR   169      46.641  31.297  45.424  1.00  0.00           C  
ATOM   2593  HA  THR   169      47.254  30.465  45.192  1.00  0.00           H  
ATOM   2594  CB  THR   169      45.273  30.765  45.697  1.00  0.00           C  
ATOM   2595  HB  THR   169      44.849  30.415  44.837  1.00  0.00           H  
ATOM   2596  CG2 THR   169      45.257  29.686  46.647  1.00  0.00           C  
ATOM   2597 HG21 THR   169      45.253  29.422  46.882  1.00  0.00           H  
ATOM   2598 HG22 THR   169      45.241  29.417  46.869  1.00  0.00           H  
ATOM   2599 HG23 THR   169      45.257  29.415  46.868  1.00  0.00           H  
ATOM   2600  OG1 THR   169      44.498  31.710  46.174  1.00  0.00           O  
ATOM   2601  HG1 THR   169      43.765  31.562  46.058  1.00  0.00           H  
ATOM   2602  C   THR   169      46.626  32.166  44.190  1.00  0.00           C  
ATOM   2603  O   THR   169      46.058  31.813  43.225  1.00  0.00           O  
ATOM   2604  N   GLY   170      47.246  33.303  44.192  1.00  0.00           N  
ATOM   2605  H   GLY   170      47.694  33.541  45.003  1.00  0.00           H  
ATOM   2606  CA  GLY   170      47.358  34.202  43.074  1.00  0.00           C  
ATOM   2607  HA2 GLY   170      48.228  34.782  43.201  1.00  0.00           H  
ATOM   2608  HA3 GLY   170      47.463  33.645  42.193  1.00  0.00           H  
ATOM   2609  C   GLY   170      46.213  35.148  42.876  1.00  0.00           C  
ATOM   2610  O   GLY   170      46.146  35.820  41.953  1.00  0.00           O  
ATOM   2611  N   VAL   171      45.310  35.209  43.740  1.00  0.00           N  
ATOM   2612  H   VAL   171      45.440  34.638  44.460  1.00  0.00           H  
ATOM   2613  CA  VAL   171      44.173  36.107  43.766  1.00  0.00           C  
ATOM   2614  HA  VAL   171      44.046  36.520  42.788  1.00  0.00           H  
ATOM   2615  CB  VAL   171      42.886  35.362  44.093  1.00  0.00           C  
ATOM   2616  HB  VAL   171      42.133  36.040  44.107  1.00  0.00           H  
ATOM   2617  CG1 VAL   171      42.523  34.378  43.095  1.00  0.00           C  
ATOM   2618 HG11 VAL   171      42.423  34.148  42.864  1.00  0.00           H  
ATOM   2619 HG12 VAL   171      42.421  34.151  42.829  1.00  0.00           H  
ATOM   2620 HG13 VAL   171      42.440  34.127  42.861  1.00  0.00           H  
ATOM   2621  CG2 VAL   171      42.870  34.703  45.376  1.00  0.00           C  
ATOM   2622 HG21 VAL   171      42.853  34.576  45.709  1.00  0.00           H  
ATOM   2623 HG22 VAL   171      42.828  34.530  45.674  1.00  0.00           H  
ATOM   2624 HG23 VAL   171      42.897  34.528  45.686  1.00  0.00           H  
ATOM   2625  C   VAL   171      44.411  37.293  44.691  1.00  0.00           C  
ATOM   2626  O   VAL   171      45.315  37.294  45.490  1.00  0.00           O  
ATOM   2627  N   HID   172      43.604  38.319  44.566  1.00  0.00           N  
ATOM   2628  H   HID   172      42.882  38.241  43.895  1.00  0.00           H  
ATOM   2629  CA  HID   172      43.728  39.606  45.240  1.00  0.00           C  
ATOM   2630  HA  HID   172      44.481  39.538  46.011  1.00  0.00           H  
ATOM   2631  CB  HID   172      44.190  40.645  44.222  1.00  0.00           C  
ATOM   2632  HB2 HID   172      43.505  40.666  43.399  1.00  0.00           H  
ATOM   2633  HB3 HID   172      44.175  41.614  44.681  1.00  0.00           H  
ATOM   2634  CG  HID   172      45.568  40.405  43.693  1.00  0.00           C  
ATOM   2635  ND1 HID   172      46.722  40.862  44.231  1.00  0.00           N  
ATOM   2636  HD1 HID   172      46.791  41.517  44.970  1.00  0.00           H  
ATOM   2637  CE1 HID   172      47.733  40.379  43.524  1.00  0.00           C  
ATOM   2638  HE1 HID   172      48.754  40.587  43.709  1.00  0.00           H  
ATOM   2639  NE2 HID   172      47.287  39.614  42.542  1.00  0.00           N  
ATOM   2640  CD2 HID   172      45.908  39.628  42.645  1.00  0.00           C  
ATOM   2641  HD2 HID   172      45.225  39.100  42.032  1.00  0.00           H  
ATOM   2642  C   HID   172      42.420  40.026  45.916  1.00  0.00           C  
ATOM   2643  O   HID   172      41.354  39.593  45.524  1.00  0.00           O  
ATOM   2644  N   ALA   173      42.498  40.888  46.916  1.00  0.00           N  
ATOM   2645  H   ALA   173      43.403  41.195  47.187  1.00  0.00           H  
ATOM   2646  CA  ALA   173      41.363  41.442  47.640  1.00  0.00           C  
ATOM   2647  HA  ALA   173      40.505  41.401  47.002  1.00  0.00           H  
ATOM   2648  CB  ALA   173      41.074  40.573  48.840  1.00  0.00           C  
ATOM   2649  HB1 ALA   173      41.004  40.349  49.124  1.00  0.00           H  
ATOM   2650  HB2 ALA   173      41.005  40.368  49.138  1.00  0.00           H  
ATOM   2651  HB3 ALA   173      40.984  40.363  49.129  1.00  0.00           H  
ATOM   2652  C   ALA   173      41.561  42.912  48.024  1.00  0.00           C  
ATOM   2653  O   ALA   173      42.648  43.456  47.917  1.00  0.00           O  
ATOM   2654  N   GLY   174      40.499  43.570  48.460  1.00  0.00           N  
ATOM   2655  H   GLY   174      39.638  43.090  48.521  1.00  0.00           H  
ATOM   2656  CA  GLY   174      40.488  44.972  48.782  1.00  0.00           C  
ATOM   2657  HA2 GLY   174      41.106  45.137  49.607  1.00  0.00           H  
ATOM   2658  HA3 GLY   174      40.895  45.493  47.975  1.00  0.00           H  
ATOM   2659  C   GLY   174      39.125  45.558  49.105  1.00  0.00           C  
ATOM   2660  O   GLY   174      38.237  44.855  49.552  1.00  0.00           O  
ATOM   2661  N   THR   175      38.968  46.855  48.912  1.00  0.00           N  
ATOM   2662  H   THR   175      39.714  47.349  48.484  1.00  0.00           H  
ATOM   2663  CA  THR   175      37.798  47.643  49.324  1.00  0.00           C  
ATOM   2664  HA  THR   175      37.114  47.005  49.867  1.00  0.00           H  
ATOM   2665  CB  THR   175      38.199  48.793  50.258  1.00  0.00           C  
ATOM   2666  HB  THR   175      37.296  49.252  50.625  1.00  0.00           H  
ATOM   2667  CG2 THR   175      39.011  48.371  51.469  1.00  0.00           C  
ATOM   2668 HG21 THR   175      39.190  48.264  51.778  1.00  0.00           H  
ATOM   2669 HG22 THR   175      39.218  48.266  51.757  1.00  0.00           H  
ATOM   2670 HG23 THR   175      39.206  48.295  51.774  1.00  0.00           H  
ATOM   2671  OG1 THR   175      38.926  49.785  49.595  1.00  0.00           O  
ATOM   2672  HG1 THR   175      38.306  50.319  49.134  1.00  0.00           H  
ATOM   2673  C   THR   175      37.011  48.205  48.148  1.00  0.00           C  
ATOM   2674  O   THR   175      37.486  48.233  47.029  1.00  0.00           O  
ATOM   2675  N   ASP   176      35.818  48.721  48.410  1.00  0.00           N  
ATOM   2676  H   ASP   176      35.471  48.636  49.338  1.00  0.00           H  
ATOM   2677  CA  ASP   176      35.219  49.763  47.575  1.00  0.00           C  
ATOM   2678  HA  ASP   176      35.363  49.503  46.536  1.00  0.00           H  
ATOM   2679  CB  ASP   176      33.703  49.815  47.811  1.00  0.00           C  
ATOM   2680  HB2 ASP   176      33.274  50.512  47.127  1.00  0.00           H  
ATOM   2681  HB3 ASP   176      33.297  48.858  47.566  1.00  0.00           H  
ATOM   2682  CG  ASP   176      33.225  50.181  49.199  1.00  0.00           C  
ATOM   2683  OD1 ASP   176      32.737  50.161  49.675  1.00  0.00           O  
ATOM   2684  OD2 ASP   176      33.292  50.492  49.808  1.00  0.00           O  
ATOM   2685  C   ASP   176      35.933  51.112  47.799  1.00  0.00           C  
ATOM   2686  O   ASP   176      36.779  51.241  48.677  1.00  0.00           O  
ATOM   2687  N   LEU   177      35.633  52.134  47.006  1.00  0.00           N  
ATOM   2688  H   LEU   177      34.945  52.005  46.298  1.00  0.00           H  
ATOM   2689  CA  LEU   177      36.255  53.457  47.134  1.00  0.00           C  
ATOM   2690  HA  LEU   177      37.295  53.314  47.377  1.00  0.00           H  
ATOM   2691  CB  LEU   177      36.188  54.209  45.803  1.00  0.00           C  
ATOM   2692  HB2 LEU   177      35.230  54.082  45.368  1.00  0.00           H  
ATOM   2693  HB3 LEU   177      36.295  55.244  46.005  1.00  0.00           H  
ATOM   2694  CG  LEU   177      37.233  53.861  44.768  1.00  0.00           C  
ATOM   2695  HG  LEU   177      37.223  54.221  44.242  1.00  0.00           H  
ATOM   2696  CD1 LEU   177      38.166  53.932  44.884  1.00  0.00           C  
ATOM   2697 HD11 LEU   177      38.401  53.955  44.934  1.00  0.00           H  
ATOM   2698 HD12 LEU   177      38.360  53.948  44.928  1.00  0.00           H  
ATOM   2699 HD13 LEU   177      38.422  53.949  44.862  1.00  0.00           H  
ATOM   2700  CD2 LEU   177      37.402  53.021  44.227  1.00  0.00           C  
ATOM   2701 HD21 LEU   177      37.375  52.796  44.142  1.00  0.00           H  
ATOM   2702 HD22 LEU   177      37.422  52.849  44.007  1.00  0.00           H  
ATOM   2703 HD23 LEU   177      37.536  52.813  44.129  1.00  0.00           H  
ATOM   2704  C   LEU   177      35.700  54.283  48.303  1.00  0.00           C  
ATOM   2705  O   LEU   177      36.232  55.315  48.627  1.00  0.00           O  
ATOM   2706  N   GLU   178      34.678  53.812  48.986  1.00  0.00           N  
ATOM   2707  H   GLU   178      34.300  52.956  48.682  1.00  0.00           H  
ATOM   2708  CA  GLU   178      34.269  54.286  50.310  1.00  0.00           C  
ATOM   2709  HA  GLU   178      34.468  55.341  50.378  1.00  0.00           H  
ATOM   2710  CB  GLU   178      32.767  54.091  50.482  1.00  0.00           C  
ATOM   2711  HB2 GLU   178      32.452  53.385  50.175  1.00  0.00           H  
ATOM   2712  HB3 GLU   178      32.526  54.053  51.258  1.00  0.00           H  
ATOM   2713  CG  GLU   178      31.977  54.868  50.026  1.00  0.00           C  
ATOM   2714  HG2 GLU   178      32.168  55.027  49.662  1.00  0.00           H  
ATOM   2715  HG3 GLU   178      31.627  54.650  49.854  1.00  0.00           H  
ATOM   2716  CD  GLU   178      31.355  55.699  50.288  1.00  0.00           C  
ATOM   2717  OE1 GLU   178      31.079  56.030  50.404  1.00  0.00           O  
ATOM   2718  OE2 GLU   178      31.115  56.036  50.383  1.00  0.00           O  
ATOM   2719  C   GLU   178      35.074  53.633  51.444  1.00  0.00           C  
ATOM   2720  O   GLU   178      34.926  53.989  52.582  1.00  0.00           O  
ATOM   2721  N   GLY   179      35.960  52.706  51.140  1.00  0.00           N  
ATOM   2722  H   GLY   179      35.968  52.403  50.208  1.00  0.00           H  
ATOM   2723  CA  GLY   179      36.930  52.094  52.031  1.00  0.00           C  
ATOM   2724  HA2 GLY   179      37.762  51.774  51.436  1.00  0.00           H  
ATOM   2725  HA3 GLY   179      37.284  52.826  52.733  1.00  0.00           H  
ATOM   2726  C   GLY   179      36.447  50.877  52.802  1.00  0.00           C  
ATOM   2727  O   GLY   179      37.116  50.462  53.727  1.00  0.00           O  
ATOM   2728  N   ASN   180      35.308  50.302  52.460  1.00  0.00           N  
ATOM   2729  H   ASN   180      34.837  50.653  51.658  1.00  0.00           H  
ATOM   2730  CA  ASN   180      34.767  49.107  53.095  1.00  0.00           C  
ATOM   2731  HA  ASN   180      35.093  49.077  54.121  1.00  0.00           H  
ATOM   2732  CB  ASN   180      33.245  49.163  53.096  1.00  0.00           C  
ATOM   2733  HB2 ASN   180      32.886  49.066  52.114  1.00  0.00           H  
ATOM   2734  HB3 ASN   180      32.859  48.353  53.649  1.00  0.00           H  
ATOM   2735  CG  ASN   180      32.685  50.401  53.656  1.00  0.00           C  
ATOM   2736  OD1 ASN   180      32.560  50.573  54.786  1.00  0.00           O  
ATOM   2737  ND2 ASN   180      32.315  51.284  52.886  1.00  0.00           N  
ATOM   2738 HD21 ASN   180      31.947  52.096  53.244  1.00  0.00           H  
ATOM   2739 HD22 ASN   180      32.445  51.141  51.962  1.00  0.00           H  
ATOM   2740  C   ASN   180      35.273  47.845  52.395  1.00  0.00           C  
ATOM   2741  O   ASN   180      35.086  47.689  51.196  1.00  0.00           O  
ATOM   2742  N   PHE   181      35.887  46.924  53.125  1.00  0.00           N  
ATOM   2743  H   PHE   181      35.984  47.082  54.100  1.00  0.00           H  
ATOM   2744  CA  PHE   181      36.417  45.680  52.571  1.00  0.00           C  
ATOM   2745  HA  PHE   181      37.099  45.930  51.771  1.00  0.00           H  
ATOM   2746  CB  PHE   181      37.214  44.908  53.622  1.00  0.00           C  
ATOM   2747  HB2 PHE   181      36.932  45.215  54.582  1.00  0.00           H  
ATOM   2748  HB3 PHE   181      36.983  43.888  53.560  1.00  0.00           H  
ATOM   2749  CG  PHE   181      38.689  45.026  53.493  1.00  0.00           C  
ATOM   2750  CD1 PHE   181      39.365  44.225  52.622  1.00  0.00           C  
ATOM   2751  HD1 PHE   181      38.837  43.527  52.057  1.00  0.00           H  
ATOM   2752  CE1 PHE   181      40.729  44.330  52.488  1.00  0.00           C  
ATOM   2753  HE1 PHE   181      41.240  43.709  51.829  1.00  0.00           H  
ATOM   2754  CZ  PHE   181      41.421  45.245  53.214  1.00  0.00           C  
ATOM   2755  HZ  PHE   181      42.463  45.328  53.111  1.00  0.00           H  
ATOM   2756  CE2 PHE   181      40.750  46.051  54.076  1.00  0.00           C  
ATOM   2757  HE2 PHE   181      41.277  46.759  54.623  1.00  0.00           H  
ATOM   2758  CD2 PHE   181      39.388  45.940  54.220  1.00  0.00           C  
ATOM   2759  HD2 PHE   181      38.879  46.559  54.882  1.00  0.00           H  
ATOM   2760  C   PHE   181      35.331  44.802  51.959  1.00  0.00           C  
ATOM   2761  O   PHE   181      34.230  44.706  52.471  1.00  0.00           O  
ATOM   2762  N   TYR   182      35.649  44.141  50.865  1.00  0.00           N  
ATOM   2763  H   TYR   182      36.550  44.293  50.478  1.00  0.00           H  
ATOM   2764  CA  TYR   182      34.904  43.003  50.356  1.00  0.00           C  
ATOM   2765  HA  TYR   182      33.852  43.150  50.536  1.00  0.00           H  
ATOM   2766  CB  TYR   182      35.105  42.889  48.850  1.00  0.00           C  
ATOM   2767  HB2 TYR   182      36.156  42.851  48.633  1.00  0.00           H  
ATOM   2768  HB3 TYR   182      34.683  41.958  48.521  1.00  0.00           H  
ATOM   2769  CG  TYR   182      34.457  43.986  48.041  1.00  0.00           C  
ATOM   2770  CD1 TYR   182      33.084  43.945  47.807  1.00  0.00           C  
ATOM   2771  HD1 TYR   182      32.499  43.158  48.222  1.00  0.00           H  
ATOM   2772  CE1 TYR   182      32.475  44.919  47.010  1.00  0.00           C  
ATOM   2773  HE1 TYR   182      31.430  44.879  46.818  1.00  0.00           H  
ATOM   2774  CZ  TYR   182      33.236  45.938  46.437  1.00  0.00           C  
ATOM   2775  OH  TYR   182      32.648  46.852  45.640  1.00  0.00           O  
ATOM   2776  HH  TYR   182      33.280  47.363  45.176  1.00  0.00           H  
ATOM   2777  CE2 TYR   182      34.609  45.989  46.682  1.00  0.00           C  
ATOM   2778  HE2 TYR   182      35.194  46.763  46.239  1.00  0.00           H  
ATOM   2779  CD2 TYR   182      35.216  45.018  47.490  1.00  0.00           C  
ATOM   2780  HD2 TYR   182      36.267  45.053  47.659  1.00  0.00           H  
ATOM   2781  C   TYR   182      35.332  41.737  51.089  1.00  0.00           C  
ATOM   2782  O   TYR   182      36.493  41.470  51.227  1.00  0.00           O  
ATOM   2783  N   GLY   183      34.398  40.957  51.561  1.00  0.00           N  
ATOM   2784  H   GLY   183      33.470  41.240  51.434  1.00  0.00           H  
ATOM   2785  CA  GLY   183      34.649  39.734  52.301  1.00  0.00           C  
ATOM   2786  HA2 GLY   183      33.746  39.180  52.362  1.00  0.00           H  
ATOM   2787  HA3 GLY   183      35.351  39.154  51.755  1.00  0.00           H  
ATOM   2788  C   GLY   183      35.177  39.921  53.713  1.00  0.00           C  
ATOM   2789  O   GLY   183      35.140  41.004  54.241  1.00  0.00           O  
ATOM   2790  N   PRO   184      35.669  38.872  54.354  1.00  0.00           N  
ATOM   2791  CD  PRO   184      35.717  37.548  53.840  1.00  0.00           C  
ATOM   2792  HD2 PRO   184      36.368  37.473  53.049  1.00  0.00           H  
ATOM   2793  HD3 PRO   184      34.779  37.222  53.528  1.00  0.00           H  
ATOM   2794  CG  PRO   184      36.182  36.719  54.947  1.00  0.00           C  
ATOM   2795  HG2 PRO   184      37.069  36.508  54.831  1.00  0.00           H  
ATOM   2796  HG3 PRO   184      35.674  35.951  55.002  1.00  0.00           H  
ATOM   2797  CB  PRO   184      36.085  37.432  56.143  1.00  0.00           C  
ATOM   2798  HB2 PRO   184      36.819  37.172  56.753  1.00  0.00           H  
ATOM   2799  HB3 PRO   184      35.239  37.194  56.564  1.00  0.00           H  
ATOM   2800  CA  PRO   184      36.105  38.880  55.740  1.00  0.00           C  
ATOM   2801  HA  PRO   184      35.396  39.407  56.327  1.00  0.00           H  
ATOM   2802  C   PRO   184      37.466  39.512  55.998  1.00  0.00           C  
ATOM   2803  O   PRO   184      37.953  39.455  57.091  1.00  0.00           O  
ATOM   2804  N   PHE   185      38.115  40.066  55.008  1.00  0.00           N  
ATOM   2805  H   PHE   185      37.653  40.121  54.156  1.00  0.00           H  
ATOM   2806  CA  PHE   185      39.487  40.551  55.065  1.00  0.00           C  
ATOM   2807  HA  PHE   185      40.075  39.810  55.576  1.00  0.00           H  
ATOM   2808  CB  PHE   185      40.030  40.665  53.648  1.00  0.00           C  
ATOM   2809  HB2 PHE   185      39.530  41.465  53.164  1.00  0.00           H  
ATOM   2810  HB3 PHE   185      41.058  40.919  53.699  1.00  0.00           H  
ATOM   2811  CG  PHE   185      39.891  39.435  52.799  1.00  0.00           C  
ATOM   2812  CD1 PHE   185      40.569  38.308  53.103  1.00  0.00           C  
ATOM   2813  HD1 PHE   185      41.207  38.317  53.923  1.00  0.00           H  
ATOM   2814  CE1 PHE   185      40.414  37.169  52.338  1.00  0.00           C  
ATOM   2815  HE1 PHE   185      40.932  36.313  52.579  1.00  0.00           H  
ATOM   2816  CZ  PHE   185      39.585  37.152  51.262  1.00  0.00           C  
ATOM   2817  HZ  PHE   185      39.464  36.283  50.674  1.00  0.00           H  
ATOM   2818  CE2 PHE   185      38.911  38.273  50.950  1.00  0.00           C  
ATOM   2819  HE2 PHE   185      38.276  38.264  50.126  1.00  0.00           H  
ATOM   2820  CD2 PHE   185      39.065  39.411  51.717  1.00  0.00           C  
ATOM   2821  HD2 PHE   185      38.549  40.268  51.469  1.00  0.00           H  
ATOM   2822  C   PHE   185      39.648  41.861  55.841  1.00  0.00           C  
ATOM   2823  O   PHE   185      38.717  42.626  55.989  1.00  0.00           O  
ATOM   2824  N   VAL   186      40.847  42.113  56.332  1.00  0.00           N  
ATOM   2825  H   VAL   186      41.554  41.448  56.156  1.00  0.00           H  
ATOM   2826  CA  VAL   186      41.234  43.283  57.125  1.00  0.00           C  
ATOM   2827  HA  VAL   186      40.538  44.069  56.935  1.00  0.00           H  
ATOM   2828  CB  VAL   186      41.205  42.994  58.617  1.00  0.00           C  
ATOM   2829  HB  VAL   186      41.580  43.707  59.099  1.00  0.00           H  
ATOM   2830  CG1 VAL   186      39.997  42.851  59.164  1.00  0.00           C  
ATOM   2831 HG11 VAL   186      39.701  42.789  59.282  1.00  0.00           H  
ATOM   2832 HG12 VAL   186      39.724  42.812  59.330  1.00  0.00           H  
ATOM   2833 HG13 VAL   186      39.688  42.858  59.293  1.00  0.00           H  
ATOM   2834  CG2 VAL   186      41.876  41.936  59.020  1.00  0.00           C  
ATOM   2835 HG21 VAL   186      42.012  41.679  59.181  1.00  0.00           H  
ATOM   2836 HG22 VAL   186      42.021  41.651  59.072  1.00  0.00           H  
ATOM   2837 HG23 VAL   186      42.084  41.703  59.122  1.00  0.00           H  
ATOM   2838  C   VAL   186      42.598  43.806  56.724  1.00  0.00           C  
ATOM   2839  O   VAL   186      43.443  43.051  56.318  1.00  0.00           O  
ATOM   2840  N   ASP   187      42.842  45.094  56.868  1.00  0.00           N  
ATOM   2841  H   ASP   187      42.133  45.648  57.256  1.00  0.00           H  
ATOM   2842  CA  ASP   187      44.069  45.786  56.505  1.00  0.00           C  
ATOM   2843  HA  ASP   187      44.443  45.300  55.638  1.00  0.00           H  
ATOM   2844  CB  ASP   187      43.792  47.216  56.105  1.00  0.00           C  
ATOM   2845  HB2 ASP   187      44.692  47.676  55.802  1.00  0.00           H  
ATOM   2846  HB3 ASP   187      43.161  47.186  55.267  1.00  0.00           H  
ATOM   2847  CG  ASP   187      43.172  48.105  57.117  1.00  0.00           C  
ATOM   2848  OD1 ASP   187      42.698  47.659  58.129  1.00  0.00           O  
ATOM   2849  OD2 ASP   187      43.128  49.285  56.883  1.00  0.00           O  
ATOM   2850  C   ASP   187      45.181  45.692  57.535  1.00  0.00           C  
ATOM   2851  O   ASP   187      45.870  46.590  57.796  1.00  0.00           O  
ATOM   2852  N   ARG   188      45.362  44.590  58.117  1.00  0.00           N  
ATOM   2853  H   ARG   188      44.773  43.913  57.817  1.00  0.00           H  
ATOM   2854  CA  ARG   188      46.424  44.239  59.027  1.00  0.00           C  
ATOM   2855  HA  ARG   188      47.159  44.940  58.919  1.00  0.00           H  
ATOM   2856  CB  ARG   188      45.975  44.282  60.403  1.00  0.00           C  
ATOM   2857  HB2 ARG   188      46.569  44.113  60.880  1.00  0.00           H  
ATOM   2858  HB3 ARG   188      45.768  45.006  60.557  1.00  0.00           H  
ATOM   2859  CG  ARG   188      45.026  43.624  60.956  1.00  0.00           C  
ATOM   2860  HG2 ARG   188      44.424  43.768  60.505  1.00  0.00           H  
ATOM   2861  HG3 ARG   188      45.230  42.907  60.834  1.00  0.00           H  
ATOM   2862  CD  ARG   188      44.613  43.744  62.300  1.00  0.00           C  
ATOM   2863  HD2 ARG   188      44.713  43.457  62.711  1.00  0.00           H  
ATOM   2864  HD3 ARG   188      44.727  44.108  62.595  1.00  0.00           H  
ATOM   2865  NE  ARG   188      43.939  43.757  62.664  1.00  0.00           N  
ATOM   2866  HE  ARG   188      43.791  43.838  62.488  1.00  0.00           H  
ATOM   2867  CZ  ARG   188      43.507  43.683  63.209  1.00  0.00           C  
ATOM   2868  NH1 ARG   188      43.606  43.575  63.516  1.00  0.00           N  
ATOM   2869 HH11 ARG   188      44.006  43.543  63.359  1.00  0.00           H  
ATOM   2870 HH12 ARG   188      43.263  43.528  63.934  1.00  0.00           H  
ATOM   2871  NH2 ARG   188      42.954  43.717  63.457  1.00  0.00           N  
ATOM   2872 HH21 ARG   188      42.857  43.799  63.238  1.00  0.00           H  
ATOM   2873 HH22 ARG   188      42.630  43.663  63.867  1.00  0.00           H  
ATOM   2874  C   ARG   188      47.024  42.935  58.736  1.00  0.00           C  
ATOM   2875  O   ARG   188      46.409  42.143  58.154  1.00  0.00           O  
ATOM   2876  N   GLN   189      48.213  42.693  59.144  1.00  0.00           N  
ATOM   2877  H   GLN   189      48.648  43.375  59.631  1.00  0.00           H  
ATOM   2878  CA  GLN   189      48.897  41.487  58.960  1.00  0.00           C  
ATOM   2879  HA  GLN   189      48.774  41.262  57.969  1.00  0.00           H  
ATOM   2880  CB  GLN   189      50.307  41.640  59.246  1.00  0.00           C  
ATOM   2881  HB2 GLN   189      50.450  42.123  59.647  1.00  0.00           H  
ATOM   2882  HB3 GLN   189      50.694  41.140  59.589  1.00  0.00           H  
ATOM   2883  CG  GLN   189      51.035  41.816  58.541  1.00  0.00           C  
ATOM   2884  HG2 GLN   189      51.217  41.805  58.176  1.00  0.00           H  
ATOM   2885  HG3 GLN   189      50.938  42.036  58.626  1.00  0.00           H  
ATOM   2886  CD  GLN   189      51.682  41.729  58.204  1.00  0.00           C  
ATOM   2887  OE1 GLN   189      51.602  41.441  58.472  1.00  0.00           O  
ATOM   2888  NE2 GLN   189      52.343  41.979  57.601  1.00  0.00           N  
ATOM   2889 HE21 GLN   189      52.759  41.923  57.385  1.00  0.00           H  
ATOM   2890 HE22 GLN   189      52.428  42.209  57.365  1.00  0.00           H  
ATOM   2891  C   GLN   189      48.377  40.383  59.750  1.00  0.00           C  
ATOM   2892  O   GLN   189      48.557  40.376  60.605  1.00  0.00           O  
ATOM   2893  N   THR   190      47.725  39.448  59.456  1.00  0.00           N  
ATOM   2894  H   THR   190      47.614  39.513  58.749  1.00  0.00           H  
ATOM   2895  CA  THR   190      47.131  38.315  60.056  1.00  0.00           C  
ATOM   2896  HA  THR   190      47.717  38.091  60.837  1.00  0.00           H  
ATOM   2897  CB  THR   190      45.803  38.572  60.530  1.00  0.00           C  
ATOM   2898  HB  THR   190      45.725  38.847  60.932  1.00  0.00           H  
ATOM   2899  CG2 THR   190      45.266  38.916  60.182  1.00  0.00           C  
ATOM   2900 HG21 THR   190      45.110  39.012  60.103  1.00  0.00           H  
ATOM   2901 HG22 THR   190      45.136  38.987  60.107  1.00  0.00           H  
ATOM   2902 HG23 THR   190      45.151  39.007  60.093  1.00  0.00           H  
ATOM   2903  OG1 THR   190      45.095  38.143  60.849  1.00  0.00           O  
ATOM   2904  HG1 THR   190      44.950  38.149  61.208  1.00  0.00           H  
ATOM   2905  C   THR   190      47.059  37.157  59.197  1.00  0.00           C  
ATOM   2906  O   THR   190      47.001  37.282  58.086  1.00  0.00           O  
ATOM   2907  N   ALA   191      47.045  36.020  59.698  1.00  0.00           N  
ATOM   2908  H   ALA   191      47.098  35.982  60.606  1.00  0.00           H  
ATOM   2909  CA  ALA   191      46.915  34.824  59.011  1.00  0.00           C  
ATOM   2910  HA  ALA   191      47.526  34.888  58.222  1.00  0.00           H  
ATOM   2911  CB  ALA   191      47.389  33.808  59.826  1.00  0.00           C  
ATOM   2912  HB1 ALA   191      47.521  33.549  60.024  1.00  0.00           H  
ATOM   2913  HB2 ALA   191      47.499  33.564  60.025  1.00  0.00           H  
ATOM   2914  HB3 ALA   191      47.494  33.566  60.010  1.00  0.00           H  
ATOM   2915  C   ALA   191      45.560  34.489  58.529  1.00  0.00           C  
ATOM   2916  O   ALA   191      45.177  33.792  58.639  1.00  0.00           O  
ATOM   2917  N   GLN   192      44.832  34.969  57.997  1.00  0.00           N  
ATOM   2918  H   GLN   192      45.204  35.522  57.937  1.00  0.00           H  
ATOM   2919  CA  GLN   192      43.534  34.744  57.485  1.00  0.00           C  
ATOM   2920  HA  GLN   192      43.104  34.178  58.053  1.00  0.00           H  
ATOM   2921  CB  GLN   192      42.847  35.863  57.453  1.00  0.00           C  
ATOM   2922  HB2 GLN   192      43.140  36.214  57.638  1.00  0.00           H  
ATOM   2923  HB3 GLN   192      42.541  36.137  56.943  1.00  0.00           H  
ATOM   2924  CG  GLN   192      42.165  36.161  57.843  1.00  0.00           C  
ATOM   2925  HG2 GLN   192      42.179  36.084  57.629  1.00  0.00           H  
ATOM   2926  HG3 GLN   192      42.035  35.981  58.061  1.00  0.00           H  
ATOM   2927  CD  GLN   192      41.618  36.822  58.227  1.00  0.00           C  
ATOM   2928  OE1 GLN   192      41.594  37.196  58.302  1.00  0.00           O  
ATOM   2929  NE2 GLN   192      41.155  36.994  58.481  1.00  0.00           N  
ATOM   2930 HE21 GLN   192      40.801  37.413  58.731  1.00  0.00           H  
ATOM   2931 HE22 GLN   192      41.161  36.697  58.432  1.00  0.00           H  
ATOM   2932  C   GLN   192      43.417  34.156  56.247  1.00  0.00           C  
ATOM   2933  O   GLN   192      44.007  34.492  55.524  1.00  0.00           O  
ATOM   2934  N   ALA   193      42.637  33.295  55.989  1.00  0.00           N  
ATOM   2935  H   ALA   193      42.184  33.070  56.619  1.00  0.00           H  
ATOM   2936  CA  ALA   193      42.367  32.656  54.851  1.00  0.00           C  
ATOM   2937  HA  ALA   193      43.076  32.846  54.308  1.00  0.00           H  
ATOM   2938  CB  ALA   193      42.408  31.404  55.093  1.00  0.00           C  
ATOM   2939  HB1 ALA   193      42.409  31.099  55.157  1.00  0.00           H  
ATOM   2940  HB2 ALA   193      42.409  31.091  55.147  1.00  0.00           H  
ATOM   2941  HB3 ALA   193      42.439  31.108  55.144  1.00  0.00           H  
ATOM   2942  C   ALA   193      41.131  32.953  54.152  1.00  0.00           C  
ATOM   2943  O   ALA   193      40.225  33.243  54.729  1.00  0.00           O  
ATOM   2944  N   ALA   194      41.080  32.856  52.904  1.00  0.00           N  
ATOM   2945  H   ALA   194      41.845  32.596  52.492  1.00  0.00           H  
ATOM   2946  CA  ALA   194      39.946  32.984  52.101  1.00  0.00           C  
ATOM   2947  HA  ALA   194      39.366  33.728  52.492  1.00  0.00           H  
ATOM   2948  CB  ALA   194      40.340  33.393  50.784  1.00  0.00           C  
ATOM   2949  HB1 ALA   194      40.422  33.488  50.452  1.00  0.00           H  
ATOM   2950  HB2 ALA   194      40.426  33.507  50.473  1.00  0.00           H  
ATOM   2951  HB3 ALA   194      40.451  33.485  50.471  1.00  0.00           H  
ATOM   2952  C   ALA   194      39.149  31.756  52.031  1.00  0.00           C  
ATOM   2953  O   ALA   194      39.636  30.704  52.215  1.00  0.00           O  
ATOM   2954  N   GLY   195      37.924  31.884  51.722  1.00  0.00           N  
ATOM   2955  H   GLY   195      37.585  32.772  51.620  1.00  0.00           H  
ATOM   2956  CA  GLY   195      37.058  30.806  51.440  1.00  0.00           C  
ATOM   2957  HA2 GLY   195      37.128  30.119  52.215  1.00  0.00           H  
ATOM   2958  HA3 GLY   195      36.093  31.161  51.408  1.00  0.00           H  
ATOM   2959  C   GLY   195      37.317  30.104  50.153  1.00  0.00           C  
ATOM   2960  O   GLY   195      38.042  30.554  49.341  1.00  0.00           O  
ATOM   2961  N   THR   196      36.720  28.993  49.956  1.00  0.00           N  
ATOM   2962  H   THR   196      36.131  28.691  50.642  1.00  0.00           H  
ATOM   2963  CA  THR   196      36.879  28.162  48.799  1.00  0.00           C  
ATOM   2964  HA  THR   196      37.882  28.017  48.682  1.00  0.00           H  
ATOM   2965  CB  THR   196      36.270  26.855  49.008  1.00  0.00           C  
ATOM   2966  HB  THR   196      35.953  26.715  48.963  1.00  0.00           H  
ATOM   2967  CG2 THR   196      36.236  26.170  48.887  1.00  0.00           C  
ATOM   2968 HG21 THR   196      36.237  25.981  48.866  1.00  0.00           H  
ATOM   2969 HG22 THR   196      36.217  26.007  48.857  1.00  0.00           H  
ATOM   2970 HG23 THR   196      36.221  26.011  48.849  1.00  0.00           H  
ATOM   2971  OG1 THR   196      36.136  26.379  49.405  1.00  0.00           O  
ATOM   2972  HG1 THR   196      36.047  26.349  49.571  1.00  0.00           H  
ATOM   2973  C   THR   196      36.363  28.749  47.534  1.00  0.00           C  
ATOM   2974  O   THR   196      35.362  29.344  47.510  1.00  0.00           O  
ATOM   2975  N   ASP   197      37.039  28.579  46.467  1.00  0.00           N  
ATOM   2976  H   ASP   197      37.843  28.087  46.548  1.00  0.00           H  
ATOM   2977  CA  ASP   197      36.641  28.988  45.159  1.00  0.00           C  
ATOM   2978  HA  ASP   197      36.250  29.944  45.237  1.00  0.00           H  
ATOM   2979  CB  ASP   197      37.818  29.067  44.308  1.00  0.00           C  
ATOM   2980  HB2 ASP   197      38.493  29.528  44.789  1.00  0.00           H  
ATOM   2981  HB3 ASP   197      38.160  28.211  44.096  1.00  0.00           H  
ATOM   2982  CG  ASP   197      37.673  29.686  43.113  1.00  0.00           C  
ATOM   2983  OD1 ASP   197      37.815  29.830  42.595  1.00  0.00           O  
ATOM   2984  OD2 ASP   197      37.439  30.039  42.678  1.00  0.00           O  
ATOM   2985  C   ASP   197      35.596  28.096  44.550  1.00  0.00           C  
ATOM   2986  O   ASP   197      35.706  26.979  44.562  1.00  0.00           O  
ATOM   2987  N   THR   198      34.577  28.585  44.016  1.00  0.00           N  
ATOM   2988  H   THR   198      34.588  29.489  43.985  1.00  0.00           H  
ATOM   2989  CA  THR   198      33.440  27.922  43.425  1.00  0.00           C  
ATOM   2990  HA  THR   198      33.702  26.923  43.203  1.00  0.00           H  
ATOM   2991  CB  THR   198      32.290  27.890  44.387  1.00  0.00           C  
ATOM   2992  HB  THR   198      31.726  27.918  44.144  1.00  0.00           H  
ATOM   2993  CG2 THR   198      31.993  27.196  45.078  1.00  0.00           C  
ATOM   2994 HG21 THR   198      31.916  27.048  45.251  1.00  0.00           H  
ATOM   2995 HG22 THR   198      31.910  27.026  45.229  1.00  0.00           H  
ATOM   2996 HG23 THR   198      31.921  27.008  45.258  1.00  0.00           H  
ATOM   2997  OG1 THR   198      32.155  28.467  45.008  1.00  0.00           O  
ATOM   2998  HG1 THR   198      31.753  28.466  45.201  1.00  0.00           H  
ATOM   2999  C   THR   198      33.037  28.578  42.115  1.00  0.00           C  
ATOM   3000  O   THR   198      33.224  29.751  41.928  1.00  0.00           O  
ATOM   3001  N   THR   199      32.500  27.827  41.184  1.00  0.00           N  
ATOM   3002  H   THR   199      32.367  26.880  41.394  1.00  0.00           H  
ATOM   3003  CA  THR   199      32.107  28.309  39.856  1.00  0.00           C  
ATOM   3004  HA  THR   199      32.832  29.037  39.534  1.00  0.00           H  
ATOM   3005  CB  THR   199      32.123  27.179  38.838  1.00  0.00           C  
ATOM   3006  HB  THR   199      31.446  26.547  39.024  1.00  0.00           H  
ATOM   3007  CG2 THR   199      31.973  27.556  37.555  1.00  0.00           C  
ATOM   3008 HG21 THR   199      31.920  27.644  37.242  1.00  0.00           H  
ATOM   3009 HG22 THR   199      31.944  27.657  37.242  1.00  0.00           H  
ATOM   3010 HG23 THR   199      31.942  27.629  37.237  1.00  0.00           H  
ATOM   3011  OG1 THR   199      33.201  26.528  38.811  1.00  0.00           O  
ATOM   3012  HG1 THR   199      33.295  26.245  39.170  1.00  0.00           H  
ATOM   3013  C   THR   199      30.753  29.002  39.882  1.00  0.00           C  
ATOM   3014  O   THR   199      29.803  28.478  40.429  1.00  0.00           O  
ATOM   3015  N   ILE   200      30.652  30.179  39.285  1.00  0.00           N  
ATOM   3016  H   ILE   200      31.458  30.522  38.818  1.00  0.00           H  
ATOM   3017  CA  ILE   200      29.464  31.035  39.317  1.00  0.00           C  
ATOM   3018  HA  ILE   200      29.005  30.940  40.289  1.00  0.00           H  
ATOM   3019  CB  ILE   200      29.852  32.517  39.141  1.00  0.00           C  
ATOM   3020  HB  ILE   200      30.246  32.643  38.153  1.00  0.00           H  
ATOM   3021  CG2 ILE   200      28.621  33.406  39.269  1.00  0.00           C  
ATOM   3022 HG21 ILE   200      28.346  33.655  39.344  1.00  0.00           H  
ATOM   3023 HG22 ILE   200      28.331  33.651  39.240  1.00  0.00           H  
ATOM   3024 HG23 ILE   200      28.283  33.584  39.303  1.00  0.00           H  
ATOM   3025  CG1 ILE   200      30.918  32.987  40.132  1.00  0.00           C  
ATOM   3026 HG12 ILE   200      30.494  33.285  40.987  1.00  0.00           H  
ATOM   3027 HG13 ILE   200      31.555  32.242  40.372  1.00  0.00           H  
ATOM   3028  CD1 ILE   200      31.754  34.063  39.666  1.00  0.00           C  
ATOM   3029 HD11 ILE   200      31.967  34.313  39.556  1.00  0.00           H  
ATOM   3030 HD12 ILE   200      31.955  34.322  39.542  1.00  0.00           H  
ATOM   3031 HD13 ILE   200      31.958  34.334  39.563  1.00  0.00           H  
ATOM   3032  C   ILE   200      28.442  30.568  38.273  1.00  0.00           C  
ATOM   3033  O   ILE   200      28.522  30.913  37.110  1.00  0.00           O  
ATOM   3034  N   THR   201      27.466  29.778  38.677  1.00  0.00           N  
ATOM   3035  H   THR   201      27.479  29.494  39.619  1.00  0.00           H  
ATOM   3036  CA  THR   201      26.516  29.102  37.787  1.00  0.00           C  
ATOM   3037  HA  THR   201      27.078  28.460  37.129  1.00  0.00           H  
ATOM   3038  CB  THR   201      25.570  28.219  38.590  1.00  0.00           C  
ATOM   3039  HB  THR   201      24.965  28.815  39.215  1.00  0.00           H  
ATOM   3040  CG2 THR   201      24.693  27.358  37.758  1.00  0.00           C  
ATOM   3041 HG21 THR   201      24.480  27.159  37.541  1.00  0.00           H  
ATOM   3042 HG22 THR   201      24.490  27.130  37.568  1.00  0.00           H  
ATOM   3043 HG23 THR   201      24.458  27.158  37.575  1.00  0.00           H  
ATOM   3044  OG1 THR   201      26.297  27.366  39.375  1.00  0.00           O  
ATOM   3045  HG1 THR   201      25.929  27.315  40.194  1.00  0.00           H  
ATOM   3046  C   THR   201      25.707  30.047  36.908  1.00  0.00           C  
ATOM   3047  O   THR   201      25.555  29.784  35.727  1.00  0.00           O  
ATOM   3048  N   VAL   202      25.224  31.170  37.435  1.00  0.00           N  
ATOM   3049  H   VAL   202      25.359  31.324  38.408  1.00  0.00           H  
ATOM   3050  CA  VAL   202      24.471  32.167  36.657  1.00  0.00           C  
ATOM   3051  HA  VAL   202      23.647  31.649  36.189  1.00  0.00           H  
ATOM   3052  CB  VAL   202      23.856  33.234  37.576  1.00  0.00           C  
ATOM   3053  HB  VAL   202      23.341  32.745  38.333  1.00  0.00           H  
ATOM   3054  CG1 VAL   202      24.814  34.130  38.234  1.00  0.00           C  
ATOM   3055 HG11 VAL   202      25.034  34.339  38.430  1.00  0.00           H  
ATOM   3056 HG12 VAL   202      25.067  34.332  38.391  1.00  0.00           H  
ATOM   3057 HG13 VAL   202      25.030  34.382  38.388  1.00  0.00           H  
ATOM   3058  CG2 VAL   202      22.873  34.080  36.890  1.00  0.00           C  
ATOM   3059 HG21 VAL   202      22.617  34.303  36.773  1.00  0.00           H  
ATOM   3060 HG22 VAL   202      22.666  34.308  36.701  1.00  0.00           H  
ATOM   3061 HG23 VAL   202      22.602  34.246  36.708  1.00  0.00           H  
ATOM   3062  C   VAL   202      25.296  32.767  35.515  1.00  0.00           C  
ATOM   3063  O   VAL   202      24.762  33.026  34.455  1.00  0.00           O  
ATOM   3064  N   ASN   203      26.604  32.907  35.686  1.00  0.00           N  
ATOM   3065  H   ASN   203      26.993  32.627  36.551  1.00  0.00           H  
ATOM   3066  CA  ASN   203      27.513  33.379  34.648  1.00  0.00           C  
ATOM   3067  HA  ASN   203      27.044  34.203  34.126  1.00  0.00           H  
ATOM   3068  CB  ASN   203      28.806  33.896  35.282  1.00  0.00           C  
ATOM   3069  HB2 ASN   203      29.244  33.134  35.906  1.00  0.00           H  
ATOM   3070  HB3 ASN   203      29.500  34.098  34.482  1.00  0.00           H  
ATOM   3071  CG  ASN   203      28.676  35.167  36.093  1.00  0.00           C  
ATOM   3072  OD1 ASN   203      27.620  35.635  36.447  1.00  0.00           O  
ATOM   3073  ND2 ASN   203      29.770  35.769  36.431  1.00  0.00           N  
ATOM   3074 HD21 ASN   203      29.700  36.615  36.944  1.00  0.00           H  
ATOM   3075 HD22 ASN   203      30.641  35.354  36.187  1.00  0.00           H  
ATOM   3076  C   ASN   203      27.806  32.301  33.595  1.00  0.00           C  
ATOM   3077  O   ASN   203      27.852  32.610  32.418  1.00  0.00           O  
ATOM   3078  N   VAL   204      27.938  31.032  33.983  1.00  0.00           N  
ATOM   3079  H   VAL   204      27.918  30.835  34.957  1.00  0.00           H  
ATOM   3080  CA  VAL   204      28.080  29.918  33.029  1.00  0.00           C  
ATOM   3081  HA  VAL   204      28.894  30.155  32.361  1.00  0.00           H  
ATOM   3082  CB  VAL   204      28.422  28.591  33.720  1.00  0.00           C  
ATOM   3083  HB  VAL   204      27.839  28.412  34.366  1.00  0.00           H  
ATOM   3084  CG1 VAL   204      28.441  27.509  32.993  1.00  0.00           C  
ATOM   3085 HG11 VAL   204      28.453  27.251  32.820  1.00  0.00           H  
ATOM   3086 HG12 VAL   204      28.447  27.253  32.822  1.00  0.00           H  
ATOM   3087 HG13 VAL   204      28.438  27.224  32.813  1.00  0.00           H  
ATOM   3088  CG2 VAL   204      29.578  28.513  34.291  1.00  0.00           C  
ATOM   3089 HG21 VAL   204      29.847  28.494  34.436  1.00  0.00           H  
ATOM   3090 HG22 VAL   204      29.858  28.499  34.431  1.00  0.00           H  
ATOM   3091 HG23 VAL   204      29.875  28.484  34.433  1.00  0.00           H  
ATOM   3092  C   VAL   204      26.832  29.768  32.164  1.00  0.00           C  
ATOM   3093  O   VAL   204      26.940  29.584  30.964  1.00  0.00           O  
ATOM   3094  N   LEU   205      25.639  29.912  32.735  1.00  0.00           N  
ATOM   3095  H   LEU   205      25.605  30.043  33.722  1.00  0.00           H  
ATOM   3096  CA  LEU   205      24.386  29.913  31.981  1.00  0.00           C  
ATOM   3097  HA  LEU   205      24.349  29.017  31.376  1.00  0.00           H  
ATOM   3098  CB  LEU   205      23.194  29.906  32.946  1.00  0.00           C  
ATOM   3099  HB2 LEU   205      23.316  30.723  33.633  1.00  0.00           H  
ATOM   3100  HB3 LEU   205      22.295  30.088  32.386  1.00  0.00           H  
ATOM   3101  CG  LEU   205      23.018  28.612  33.742  1.00  0.00           C  
ATOM   3102  HG  LEU   205      23.948  28.318  34.154  1.00  0.00           H  
ATOM   3103  CD1 LEU   205      22.054  28.806  34.869  1.00  0.00           C  
ATOM   3104 HD11 LEU   205      21.743  28.841  35.061  1.00  0.00           H  
ATOM   3105 HD12 LEU   205      21.860  28.758  35.205  1.00  0.00           H  
ATOM   3106 HD13 LEU   205      21.869  28.952  35.172  1.00  0.00           H  
ATOM   3107  CD2 LEU   205      22.494  27.482  32.914  1.00  0.00           C  
ATOM   3108 HD21 LEU   205      22.371  27.170  32.756  1.00  0.00           H  
ATOM   3109 HD22 LEU   205      22.329  27.229  32.713  1.00  0.00           H  
ATOM   3110 HD23 LEU   205      22.407  27.209  32.686  1.00  0.00           H  
ATOM   3111  C   LEU   205      24.306  31.092  31.001  1.00  0.00           C  
ATOM   3112  O   LEU   205      23.884  30.904  29.873  1.00  0.00           O  
ATOM   3113  N   ALA   206      24.762  32.282  31.385  1.00  0.00           N  
ATOM   3114  H   ALA   206      25.083  32.386  32.320  1.00  0.00           H  
ATOM   3115  CA  ALA   206      24.856  33.432  30.493  1.00  0.00           C  
ATOM   3116  HA  ALA   206      23.887  33.596  30.047  1.00  0.00           H  
ATOM   3117  CB  ALA   206      25.204  34.664  31.316  1.00  0.00           C  
ATOM   3118  HB1 ALA   206      25.297  34.976  31.493  1.00  0.00           H  
ATOM   3119  HB2 ALA   206      25.261  34.967  31.521  1.00  0.00           H  
ATOM   3120  HB3 ALA   206      25.303  34.948  31.529  1.00  0.00           H  
ATOM   3121  C   ALA   206      25.852  33.213  29.343  1.00  0.00           C  
ATOM   3122  O   ALA   206      25.564  33.564  28.210  1.00  0.00           O  
ATOM   3123  N   TRP   207      26.989  32.578  29.607  1.00  0.00           N  
ATOM   3124  H   TRP   207      27.189  32.364  30.559  1.00  0.00           H  
ATOM   3125  CA  TRP   207      27.977  32.192  28.602  1.00  0.00           C  
ATOM   3126  HA  TRP   207      28.207  33.057  27.997  1.00  0.00           H  
ATOM   3127  CB  TRP   207      29.257  31.784  29.324  1.00  0.00           C  
ATOM   3128  HB2 TRP   207      29.565  32.592  29.955  1.00  0.00           H  
ATOM   3129  HB3 TRP   207      29.044  30.955  29.966  1.00  0.00           H  
ATOM   3130  CG  TRP   207      30.416  31.406  28.478  1.00  0.00           C  
ATOM   3131  CD1 TRP   207      31.259  32.253  27.897  1.00  0.00           C  
ATOM   3132  HD1 TRP   207      31.188  33.307  27.966  1.00  0.00           H  
ATOM   3133  NE1 TRP   207      32.229  31.565  27.231  1.00  0.00           N  
ATOM   3134  HE1 TRP   207      32.971  31.994  26.745  1.00  0.00           H  
ATOM   3135  CE2 TRP   207      32.039  30.226  27.324  1.00  0.00           C  
ATOM   3136  CZ2 TRP   207      32.734  29.139  26.829  1.00  0.00           C  
ATOM   3137  HZ2 TRP   207      33.605  29.280  26.244  1.00  0.00           H  
ATOM   3138  CH2 TRP   207      32.266  27.869  27.093  1.00  0.00           C  
ATOM   3139  HH2 TRP   207      32.786  27.024  26.716  1.00  0.00           H  
ATOM   3140  CZ3 TRP   207      31.113  27.703  27.839  1.00  0.00           C  
ATOM   3141  HZ3 TRP   207      30.744  26.729  28.014  1.00  0.00           H  
ATOM   3142  CE3 TRP   207      30.431  28.801  28.349  1.00  0.00           C  
ATOM   3143  HE3 TRP   207      29.555  28.666  28.928  1.00  0.00           H  
ATOM   3144  CD2 TRP   207      30.874  30.092  28.102  1.00  0.00           C  
ATOM   3145  C   TRP   207      27.458  31.114  27.639  1.00  0.00           C  
ATOM   3146  O   TRP   207      27.695  31.200  26.446  1.00  0.00           O  
ATOM   3147  N   LEU   208      26.653  30.160  28.106  1.00  0.00           N  
ATOM   3148  H   LEU   208      26.520  30.104  29.091  1.00  0.00           H  
ATOM   3149  CA  LEU   208      25.947  29.210  27.242  1.00  0.00           C  
ATOM   3150  HA  LEU   208      26.659  28.806  26.538  1.00  0.00           H  
ATOM   3151  CB  LEU   208      25.377  28.051  28.067  1.00  0.00           C  
ATOM   3152  HB2 LEU   208      24.765  28.459  28.850  1.00  0.00           H  
ATOM   3153  HB3 LEU   208      24.737  27.470  27.427  1.00  0.00           H  
ATOM   3154  CG  LEU   208      26.403  27.100  28.684  1.00  0.00           C  
ATOM   3155  HG  LEU   208      27.081  27.649  29.289  1.00  0.00           H  
ATOM   3156  CD1 LEU   208      25.714  26.096  29.558  1.00  0.00           C  
ATOM   3157 HD11 LEU   208      25.548  25.878  29.793  1.00  0.00           H  
ATOM   3158 HD12 LEU   208      25.531  25.854  29.752  1.00  0.00           H  
ATOM   3159 HD13 LEU   208      25.574  25.838  29.774  1.00  0.00           H  
ATOM   3160  CD2 LEU   208      27.205  26.342  27.669  1.00  0.00           C  
ATOM   3161 HD21 LEU   208      27.410  26.132  27.449  1.00  0.00           H  
ATOM   3162 HD22 LEU   208      27.378  26.158  27.403  1.00  0.00           H  
ATOM   3163 HD23 LEU   208      27.431  26.184  27.423  1.00  0.00           H  
ATOM   3164  C   LEU   208      24.856  29.874  26.390  1.00  0.00           C  
ATOM   3165  O   LEU   208      24.696  29.508  25.239  1.00  0.00           O  
ATOM   3166  N   TYR   209      24.153  30.890  26.882  1.00  0.00           N  
ATOM   3167  H   TYR   209      24.262  31.121  27.842  1.00  0.00           H  
ATOM   3168  CA  TYR   209      23.283  31.715  26.040  1.00  0.00           C  
ATOM   3169  HA  TYR   209      22.620  31.057  25.496  1.00  0.00           H  
ATOM   3170  CB  TYR   209      22.423  32.660  26.883  1.00  0.00           C  
ATOM   3171  HB2 TYR   209      23.024  33.090  27.664  1.00  0.00           H  
ATOM   3172  HB3 TYR   209      22.104  33.470  26.252  1.00  0.00           H  
ATOM   3173  CG  TYR   209      21.176  32.047  27.478  1.00  0.00           C  
ATOM   3174  CD1 TYR   209      20.158  31.612  26.638  1.00  0.00           C  
ATOM   3175  HD1 TYR   209      20.275  31.696  25.586  1.00  0.00           H  
ATOM   3176  CE1 TYR   209      18.986  31.064  27.163  1.00  0.00           C  
ATOM   3177  HE1 TYR   209      18.213  30.732  26.516  1.00  0.00           H  
ATOM   3178  CZ  TYR   209      18.822  30.954  28.538  1.00  0.00           C  
ATOM   3179  OH  TYR   209      17.699  30.418  29.041  1.00  0.00           O  
ATOM   3180  HH  TYR   209      17.092  30.169  28.380  1.00  0.00           H  
ATOM   3181  CE2 TYR   209      19.830  31.403  29.385  1.00  0.00           C  
ATOM   3182  HE2 TYR   209      19.694  31.317  30.433  1.00  0.00           H  
ATOM   3183  CD2 TYR   209      21.002  31.953  28.855  1.00  0.00           C  
ATOM   3184  HD2 TYR   209      21.767  32.298  29.504  1.00  0.00           H  
ATOM   3185  C   TYR   209      24.072  32.496  24.983  1.00  0.00           C  
ATOM   3186  O   TYR   209      23.645  32.554  23.841  1.00  0.00           O  
ATOM   3187  N   ALA   210      25.243  33.032  25.310  1.00  0.00           N  
ATOM   3188  H   ALA   210      25.534  32.989  26.261  1.00  0.00           H  
ATOM   3189  CA  ALA   210      26.135  33.657  24.340  1.00  0.00           C  
ATOM   3190  HA  ALA   210      25.591  34.442  23.838  1.00  0.00           H  
ATOM   3191  CB  ALA   210      27.309  34.302  25.064  1.00  0.00           C  
ATOM   3192  HB1 ALA   210      27.591  34.470  25.235  1.00  0.00           H  
ATOM   3193  HB2 ALA   210      27.595  34.456  25.244  1.00  0.00           H  
ATOM   3194  HB3 ALA   210      27.600  34.458  25.225  1.00  0.00           H  
ATOM   3195  C   ALA   210      26.612  32.673  23.264  1.00  0.00           C  
ATOM   3196  O   ALA   210      26.713  33.042  22.106  1.00  0.00           O  
ATOM   3197  N   ALA   211      26.843  31.412  23.614  1.00  0.00           N  
ATOM   3198  H   ALA   211      26.820  31.186  24.582  1.00  0.00           H  
ATOM   3199  CA  ALA   211      27.165  30.351  22.673  1.00  0.00           C  
ATOM   3200  HA  ALA   211      28.010  30.667  22.082  1.00  0.00           H  
ATOM   3201  CB  ALA   211      27.578  29.112  23.449  1.00  0.00           C  
ATOM   3202  HB1 ALA   211      27.696  28.812  23.628  1.00  0.00           H  
ATOM   3203  HB2 ALA   211      27.672  28.816  23.645  1.00  0.00           H  
ATOM   3204  HB3 ALA   211      27.671  28.797  23.621  1.00  0.00           H  
ATOM   3205  C   ALA   211      26.025  30.059  21.696  1.00  0.00           C  
ATOM   3206  O   ALA   211      26.269  29.961  20.507  1.00  0.00           O  
ATOM   3207  N   VAL   212      24.780  30.012  22.162  1.00  0.00           N  
ATOM   3208  H   VAL   212      24.657  30.072  23.145  1.00  0.00           H  
ATOM   3209  CA  VAL   212      23.592  29.865  21.309  1.00  0.00           C  
ATOM   3210  HA  VAL   212      23.726  28.989  20.697  1.00  0.00           H  
ATOM   3211  CB  VAL   212      22.325  29.659  22.147  1.00  0.00           C  
ATOM   3212  HB  VAL   212      22.272  30.411  22.876  1.00  0.00           H  
ATOM   3213  CG1 VAL   212      21.058  29.705  21.366  1.00  0.00           C  
ATOM   3214 HG11 VAL   212      20.712  29.675  21.229  1.00  0.00           H  
ATOM   3215 HG12 VAL   212      20.741  29.790  21.189  1.00  0.00           H  
ATOM   3216 HG13 VAL   212      20.775  29.691  21.122  1.00  0.00           H  
ATOM   3217  CG2 VAL   212      22.335  28.344  22.846  1.00  0.00           C  
ATOM   3218 HG21 VAL   212      22.354  28.027  23.022  1.00  0.00           H  
ATOM   3219 HG22 VAL   212      22.331  28.032  23.033  1.00  0.00           H  
ATOM   3220 HG23 VAL   212      22.334  28.018  23.010  1.00  0.00           H  
ATOM   3221  C   VAL   212      23.441  31.039  20.349  1.00  0.00           C  
ATOM   3222  O   VAL   212      23.177  30.830  19.179  1.00  0.00           O  
ATOM   3223  N   ILE   213      23.676  32.265  20.803  1.00  0.00           N  
ATOM   3224  H   ILE   213      23.862  32.366  21.774  1.00  0.00           H  
ATOM   3225  CA  ILE   213      23.659  33.473  19.971  1.00  0.00           C  
ATOM   3226  HA  ILE   213      22.725  33.501  19.435  1.00  0.00           H  
ATOM   3227  CB  ILE   213      23.723  34.725  20.864  1.00  0.00           C  
ATOM   3228  HB  ILE   213      24.529  34.600  21.556  1.00  0.00           H  
ATOM   3229  CG2 ILE   213      23.989  35.993  20.076  1.00  0.00           C  
ATOM   3230 HG21 ILE   213      24.099  36.305  19.892  1.00  0.00           H  
ATOM   3231 HG22 ILE   213      24.042  36.290  19.856  1.00  0.00           H  
ATOM   3232 HG23 ILE   213      24.037  36.330  19.911  1.00  0.00           H  
ATOM   3233  CG1 ILE   213      22.425  34.876  21.659  1.00  0.00           C  
ATOM   3234 HG12 ILE   213      21.653  35.193  21.024  1.00  0.00           H  
ATOM   3235 HG13 ILE   213      22.140  33.941  22.044  1.00  0.00           H  
ATOM   3236  CD1 ILE   213      22.483  35.807  22.823  1.00  0.00           C  
ATOM   3237 HD11 ILE   213      22.497  36.041  23.097  1.00  0.00           H  
ATOM   3238 HD12 ILE   213      22.471  36.030  23.112  1.00  0.00           H  
ATOM   3239 HD13 ILE   213      22.500  36.018  23.116  1.00  0.00           H  
ATOM   3240  C   ILE   213      24.758  33.438  18.905  1.00  0.00           C  
ATOM   3241  O   ILE   213      24.548  33.874  17.804  1.00  0.00           O  
ATOM   3242  N   ASN   214      25.904  32.861  19.192  1.00  0.00           N  
ATOM   3243  H   ASN   214      26.009  32.524  20.108  1.00  0.00           H  
ATOM   3244  CA  ASN   214      27.005  32.657  18.261  1.00  0.00           C  
ATOM   3245  HA  ASN   214      26.980  33.437  17.528  1.00  0.00           H  
ATOM   3246  CB  ASN   214      28.310  32.796  19.013  1.00  0.00           C  
ATOM   3247  HB2 ASN   214      28.318  32.338  19.897  1.00  0.00           H  
ATOM   3248  HB3 ASN   214      29.029  32.399  18.499  1.00  0.00           H  
ATOM   3249  CG  ASN   214      28.681  34.095  19.231  1.00  0.00           C  
ATOM   3250  OD1 ASN   214      29.233  34.705  18.505  1.00  0.00           O  
ATOM   3251  ND2 ASN   214      28.380  34.572  20.211  1.00  0.00           N  
ATOM   3252 HD21 ASN   214      28.586  35.440  20.308  1.00  0.00           H  
ATOM   3253 HD22 ASN   214      27.903  34.078  20.813  1.00  0.00           H  
ATOM   3254  C   ASN   214      26.910  31.366  17.454  1.00  0.00           C  
ATOM   3255  O   ASN   214      27.725  31.110  16.690  1.00  0.00           O  
ATOM   3256  N   GLY   215      25.918  30.567  17.590  1.00  0.00           N  
ATOM   3257  H   GLY   215      25.309  30.809  18.263  1.00  0.00           H  
ATOM   3258  CA  GLY   215      25.604  29.422  16.759  1.00  0.00           C  
ATOM   3259  HA2 GLY   215      24.573  29.405  16.618  1.00  0.00           H  
ATOM   3260  HA3 GLY   215      26.045  29.546  15.818  1.00  0.00           H  
ATOM   3261  C   GLY   215      25.998  28.056  17.250  1.00  0.00           C  
ATOM   3262  O   GLY   215      25.733  27.104  16.572  1.00  0.00           O  
ATOM   3263  N   ASP   216      26.598  27.920  18.405  1.00  0.00           N  
ATOM   3264  H   ASP   216      26.729  28.727  18.947  1.00  0.00           H  
ATOM   3265  CA  ASP   216      26.898  26.638  19.015  1.00  0.00           C  
ATOM   3266  HA  ASP   216      27.169  25.948  18.237  1.00  0.00           H  
ATOM   3267  CB  ASP   216      28.083  26.745  19.950  1.00  0.00           C  
ATOM   3268  HB2 ASP   216      27.924  27.519  20.606  1.00  0.00           H  
ATOM   3269  HB3 ASP   216      28.155  25.882  20.501  1.00  0.00           H  
ATOM   3270  CG  ASP   216      29.393  26.935  19.310  1.00  0.00           C  
ATOM   3271  OD1 ASP   216      29.848  26.904  18.858  1.00  0.00           O  
ATOM   3272  OD2 ASP   216      30.008  27.083  19.269  1.00  0.00           O  
ATOM   3273  C   ASP   216      25.686  26.057  19.714  1.00  0.00           C  
ATOM   3274  O   ASP   216      25.263  26.483  20.520  1.00  0.00           O  
ATOM   3275  N   ARG   217      25.110  25.082  19.391  1.00  0.00           N  
ATOM   3276  H   ARG   217      25.514  24.793  18.692  1.00  0.00           H  
ATOM   3277  CA  ARG   217      23.864  24.483  19.868  1.00  0.00           C  
ATOM   3278  HA  ARG   217      23.566  24.976  20.746  1.00  0.00           H  
ATOM   3279  CB  ARG   217      22.815  24.687  18.839  1.00  0.00           C  
ATOM   3280  HB2 ARG   217      22.967  24.272  18.254  1.00  0.00           H  
ATOM   3281  HB3 ARG   217      22.124  24.455  19.068  1.00  0.00           H  
ATOM   3282  CG  ARG   217      22.452  25.724  18.282  1.00  0.00           C  
ATOM   3283  HG2 ARG   217      22.668  26.169  18.592  1.00  0.00           H  
ATOM   3284  HG3 ARG   217      22.762  25.722  17.857  1.00  0.00           H  
ATOM   3285  CD  ARG   217      21.369  26.165  17.849  1.00  0.00           C  
ATOM   3286  HD2 ARG   217      21.139  26.352  17.680  1.00  0.00           H  
ATOM   3287  HD3 ARG   217      21.402  26.006  17.752  1.00  0.00           H  
ATOM   3288  NE  ARG   217      20.593  26.540  17.763  1.00  0.00           N  
ATOM   3289  HE  ARG   217      20.381  26.158  17.643  1.00  0.00           H  
ATOM   3290  CZ  ARG   217      20.122  27.325  17.810  1.00  0.00           C  
ATOM   3291  NH1 ARG   217      20.289  27.902  17.931  1.00  0.00           N  
ATOM   3292 HH11 ARG   217      20.776  27.767  17.961  1.00  0.00           H  
ATOM   3293 HH12 ARG   217      19.890  28.495  17.982  1.00  0.00           H  
ATOM   3294  NH2 ARG   217      19.457  27.551  17.740  1.00  0.00           N  
ATOM   3295 HH21 ARG   217      19.298  27.130  17.641  1.00  0.00           H  
ATOM   3296 HH22 ARG   217      19.098  28.141  17.753  1.00  0.00           H  
ATOM   3297  C   ARG   217      23.928  23.025  20.261  1.00  0.00           C  
ATOM   3298  O   ARG   217      22.971  22.524  20.803  1.00  0.00           O  
ATOM   3299  N   TRP   218      25.026  22.329  20.012  1.00  0.00           N  
ATOM   3300  H   TRP   218      25.761  22.787  19.550  1.00  0.00           H  
ATOM   3301  CA  TRP   218      25.136  20.880  20.179  1.00  0.00           C  
ATOM   3302  HA  TRP   218      24.413  20.414  19.534  1.00  0.00           H  
ATOM   3303  CB  TRP   218      26.521  20.428  19.723  1.00  0.00           C  
ATOM   3304  HB2 TRP   218      26.519  19.355  19.687  1.00  0.00           H  
ATOM   3305  HB3 TRP   218      26.683  20.766  18.717  1.00  0.00           H  
ATOM   3306  CG  TRP   218      27.683  20.840  20.559  1.00  0.00           C  
ATOM   3307  CD1 TRP   218      28.494  21.870  20.311  1.00  0.00           C  
ATOM   3308  HD1 TRP   218      28.413  22.515  19.473  1.00  0.00           H  
ATOM   3309  NE1 TRP   218      29.453  21.955  21.280  1.00  0.00           N  
ATOM   3310  HE1 TRP   218      30.186  22.623  21.269  1.00  0.00           H  
ATOM   3311  CE2 TRP   218      29.303  20.986  22.220  1.00  0.00           C  
ATOM   3312  CZ2 TRP   218      30.007  20.667  23.370  1.00  0.00           C  
ATOM   3313  HZ2 TRP   218      30.850  21.242  23.662  1.00  0.00           H  
ATOM   3314  CH2 TRP   218      29.602  19.582  24.130  1.00  0.00           C  
ATOM   3315  HH2 TRP   218      30.130  19.324  25.014  1.00  0.00           H  
ATOM   3316  CZ3 TRP   218      28.512  18.826  23.725  1.00  0.00           C  
ATOM   3317  HZ3 TRP   218      28.209  17.994  24.307  1.00  0.00           H  
ATOM   3318  CE3 TRP   218      27.822  19.143  22.559  1.00  0.00           C  
ATOM   3319  HE3 TRP   218      27.002  18.541  22.255  1.00  0.00           H  
ATOM   3320  CD2 TRP   218      28.188  20.241  21.780  1.00  0.00           C  
ATOM   3321  C   TRP   218      24.846  20.378  21.591  1.00  0.00           C  
ATOM   3322  O   TRP   218      24.358  19.282  21.761  1.00  0.00           O  
ATOM   3323  N   PHE   219      25.126  21.178  22.601  1.00  0.00           N  
ATOM   3324  H   PHE   219      25.529  22.051  22.379  1.00  0.00           H  
ATOM   3325  CA  PHE   219      24.992  20.840  24.007  1.00  0.00           C  
ATOM   3326  HA  PHE   219      25.332  19.831  24.151  1.00  0.00           H  
ATOM   3327  CB  PHE   219      25.914  21.757  24.801  1.00  0.00           C  
ATOM   3328  HB2 PHE   219      25.867  21.483  25.822  1.00  0.00           H  
ATOM   3329  HB3 PHE   219      26.917  21.596  24.492  1.00  0.00           H  
ATOM   3330  CG  PHE   219      25.612  23.207  24.684  1.00  0.00           C  
ATOM   3331  CD1 PHE   219      24.690  23.787  25.497  1.00  0.00           C  
ATOM   3332  HD1 PHE   219      24.219  23.215  26.225  1.00  0.00           H  
ATOM   3333  CE1 PHE   219      24.374  25.112  25.355  1.00  0.00           C  
ATOM   3334  HE1 PHE   219      23.668  25.553  25.975  1.00  0.00           H  
ATOM   3335  CZ  PHE   219      24.989  25.866  24.411  1.00  0.00           C  
ATOM   3336  HZ  PHE   219      24.755  26.881  24.307  1.00  0.00           H  
ATOM   3337  CE2 PHE   219      25.921  25.298  23.609  1.00  0.00           C  
ATOM   3338  HE2 PHE   219      26.398  25.883  22.895  1.00  0.00           H  
ATOM   3339  CD2 PHE   219      26.231  23.970  23.740  1.00  0.00           C  
ATOM   3340  HD2 PHE   219      26.947  23.542  23.122  1.00  0.00           H  
ATOM   3341  C   PHE   219      23.561  20.900  24.544  1.00  0.00           C  
ATOM   3342  O   PHE   219      23.332  20.489  25.662  1.00  0.00           O  
ATOM   3343  N   LEU   220      22.599  21.417  23.795  1.00  0.00           N  
ATOM   3344  H   LEU   220      22.831  21.710  22.881  1.00  0.00           H  
ATOM   3345  CA  LEU   220      21.232  21.608  24.258  1.00  0.00           C  
ATOM   3346  HA  LEU   220      21.280  22.125  25.201  1.00  0.00           H  
ATOM   3347  CB  LEU   220      20.455  22.490  23.282  1.00  0.00           C  
ATOM   3348  HB2 LEU   220      20.510  22.047  22.318  1.00  0.00           H  
ATOM   3349  HB3 LEU   220      19.431  22.491  23.566  1.00  0.00           H  
ATOM   3350  CG  LEU   220      20.918  23.931  23.183  1.00  0.00           C  
ATOM   3351  HG  LEU   220      21.952  23.948  22.971  1.00  0.00           H  
ATOM   3352  CD1 LEU   220      20.200  24.632  22.075  1.00  0.00           C  
ATOM   3353 HD11 LEU   220      20.015  24.718  21.759  1.00  0.00           H  
ATOM   3354 HD12 LEU   220      19.967  24.831  21.865  1.00  0.00           H  
ATOM   3355 HD13 LEU   220      20.107  24.847  21.783  1.00  0.00           H  
ATOM   3356  CD2 LEU   220      20.678  24.709  24.432  1.00  0.00           C  
ATOM   3357 HD21 LEU   220      20.631  24.896  24.739  1.00  0.00           H  
ATOM   3358 HD22 LEU   220      20.630  24.911  24.734  1.00  0.00           H  
ATOM   3359 HD23 LEU   220      20.621  24.898  24.736  1.00  0.00           H  
ATOM   3360  C   LEU   220      20.516  20.284  24.515  1.00  0.00           C  
ATOM   3361  O   LEU   220      20.464  19.429  23.688  1.00  0.00           O  
ATOM   3362  N   ASN   221      19.949  20.131  25.665  1.00  0.00           N  
ATOM   3363  H   ASN   221      20.029  20.885  26.274  1.00  0.00           H  
ATOM   3364  CA  ASN   221      19.223  18.965  26.127  1.00  0.00           C  
ATOM   3365  HA  ASN   221      19.309  18.242  25.496  1.00  0.00           H  
ATOM   3366  CB  ASN   221      19.743  18.497  27.330  1.00  0.00           C  
ATOM   3367  HB2 ASN   221      20.639  18.586  27.442  1.00  0.00           H  
ATOM   3368  HB3 ASN   221      19.428  18.934  27.915  1.00  0.00           H  
ATOM   3369  CG  ASN   221      19.515  17.326  27.634  1.00  0.00           C  
ATOM   3370  OD1 ASN   221      18.946  16.736  27.438  1.00  0.00           O  
ATOM   3371  ND2 ASN   221      19.952  16.948  28.122  1.00  0.00           N  
ATOM   3372 HD21 ASN   221      19.820  16.176  28.322  1.00  0.00           H  
ATOM   3373 HD22 ASN   221      20.441  17.414  28.280  1.00  0.00           H  
ATOM   3374  C   ASN   221      17.874  19.200  26.258  1.00  0.00           C  
ATOM   3375  O   ASN   221      17.554  20.078  26.649  1.00  0.00           O  
ATOM   3376  N   ARG   222      17.075  18.426  25.949  1.00  0.00           N  
ATOM   3377  H   ARG   222      17.406  17.725  25.633  1.00  0.00           H  
ATOM   3378  CA  ARG   222      15.748  18.551  26.039  1.00  0.00           C  
ATOM   3379  HA  ARG   222      15.663  19.386  26.011  1.00  0.00           H  
ATOM   3380  CB  ARG   222      15.271  18.104  25.058  1.00  0.00           C  
ATOM   3381  HB2 ARG   222      15.122  17.781  24.785  1.00  0.00           H  
ATOM   3382  HB3 ARG   222      15.054  18.156  25.037  1.00  0.00           H  
ATOM   3383  CG  ARG   222      15.267  18.034  24.456  1.00  0.00           C  
ATOM   3384  HG2 ARG   222      15.458  18.279  24.682  1.00  0.00           H  
ATOM   3385  HG3 ARG   222      15.395  17.946  24.398  1.00  0.00           H  
ATOM   3386  CD  ARG   222      14.831  17.745  23.605  1.00  0.00           C  
ATOM   3387  HD2 ARG   222      14.848  17.755  23.374  1.00  0.00           H  
ATOM   3388  HD3 ARG   222      14.738  17.548  23.352  1.00  0.00           H  
ATOM   3389  NE  ARG   222      14.521  17.715  23.414  1.00  0.00           N  
ATOM   3390  HE  ARG   222      14.626  17.819  23.638  1.00  0.00           H  
ATOM   3391  CZ  ARG   222      14.107  17.558  22.967  1.00  0.00           C  
ATOM   3392  NH1 ARG   222      13.909  17.410  22.624  1.00  0.00           N  
ATOM   3393 HH11 ARG   222      14.068  17.408  22.687  1.00  0.00           H  
ATOM   3394 HH12 ARG   222      13.593  17.294  22.291  1.00  0.00           H  
ATOM   3395  NH2 ARG   222      13.878  17.546  22.857  1.00  0.00           N  
ATOM   3396 HH21 ARG   222      14.017  17.644  23.108  1.00  0.00           H  
ATOM   3397 HH22 ARG   222      13.558  17.424  22.523  1.00  0.00           H  
ATOM   3398  C   ARG   222      14.937  18.089  27.134  1.00  0.00           C  
ATOM   3399  O   ARG   222      13.798  18.207  27.118  1.00  0.00           O  
ATOM   3400  N   PHE   223      15.505  17.565  28.077  1.00  0.00           N  
ATOM   3401  H   PHE   223      16.442  17.508  28.032  1.00  0.00           H  
ATOM   3402  CA  PHE   223      14.860  17.109  29.216  1.00  0.00           C  
ATOM   3403  HA  PHE   223      13.944  16.804  28.912  1.00  0.00           H  
ATOM   3404  CB  PHE   223      15.573  15.998  29.791  1.00  0.00           C  
ATOM   3405  HB2 PHE   223      16.310  16.043  29.864  1.00  0.00           H  
ATOM   3406  HB3 PHE   223      15.376  15.911  30.479  1.00  0.00           H  
ATOM   3407  CG  PHE   223      15.584  14.937  29.407  1.00  0.00           C  
ATOM   3408  CD1 PHE   223      15.805  14.325  29.149  1.00  0.00           C  
ATOM   3409  HD1 PHE   223      15.968  14.605  29.216  1.00  0.00           H  
ATOM   3410  CE1 PHE   223      15.815  13.345  28.804  1.00  0.00           C  
ATOM   3411  HE1 PHE   223      15.984  12.882  28.609  1.00  0.00           H  
ATOM   3412  CZ  PHE   223      15.603  12.968  28.716  1.00  0.00           C  
ATOM   3413  HZ  PHE   223      15.609  12.218  28.455  1.00  0.00           H  
ATOM   3414  CE2 PHE   223      15.382  13.570  28.974  1.00  0.00           C  
ATOM   3415  HE2 PHE   223      15.219  13.281  28.909  1.00  0.00           H  
ATOM   3416  CD2 PHE   223      15.373  14.551  29.319  1.00  0.00           C  
ATOM   3417  HD2 PHE   223      15.202  15.004  29.520  1.00  0.00           H  
ATOM   3418  C   PHE   223      14.675  18.119  30.232  1.00  0.00           C  
ATOM   3419  O   PHE   223      15.369  18.979  30.302  1.00  0.00           O  
ATOM   3420  N   THR   224      13.739  18.017  31.029  1.00  0.00           N  
ATOM   3421  H   THR   224      13.219  17.284  30.929  1.00  0.00           H  
ATOM   3422  CA  THR   224      13.415  18.913  32.052  1.00  0.00           C  
ATOM   3423  HA  THR   224      13.656  19.749  31.723  1.00  0.00           H  
ATOM   3424  CB  THR   224      12.121  18.932  32.229  1.00  0.00           C  
ATOM   3425  HB  THR   224      11.931  18.944  32.097  1.00  0.00           H  
ATOM   3426  CG2 THR   224      11.149  18.813  32.445  1.00  0.00           C  
ATOM   3427 HG21 THR   224      10.902  18.790  32.494  1.00  0.00           H  
ATOM   3428 HG22 THR   224      10.911  18.778  32.490  1.00  0.00           H  
ATOM   3429 HG23 THR   224      10.910  18.787  32.505  1.00  0.00           H  
ATOM   3430  OG1 THR   224      12.010  19.081  32.345  1.00  0.00           O  
ATOM   3431  HG1 THR   224      12.170  19.214  32.041  1.00  0.00           H  
ATOM   3432  C   THR   224      14.049  18.773  33.353  1.00  0.00           C  
ATOM   3433  O   THR   224      14.383  17.743  33.723  1.00  0.00           O  
ATOM   3434  N   THR   225      14.228  19.806  34.056  1.00  0.00           N  
ATOM   3435  H   THR   225      13.915  20.613  33.700  1.00  0.00           H  
ATOM   3436  CA  THR   225      14.815  19.847  35.308  1.00  0.00           C  
ATOM   3437  HA  THR   225      14.683  18.944  35.752  1.00  0.00           H  
ATOM   3438  CB  THR   225      16.257  20.013  35.159  1.00  0.00           C  
ATOM   3439  HB  THR   225      16.465  19.934  34.396  1.00  0.00           H  
ATOM   3440  CG2 THR   225      17.011  21.047  35.493  1.00  0.00           C  
ATOM   3441 HG21 THR   225      17.161  21.278  35.594  1.00  0.00           H  
ATOM   3442 HG22 THR   225      17.236  21.282  35.567  1.00  0.00           H  
ATOM   3443 HG23 THR   225      17.195  21.336  35.544  1.00  0.00           H  
ATOM   3444  OG1 THR   225      16.724  19.259  35.668  1.00  0.00           O  
ATOM   3445  HG1 THR   225      16.416  18.838  35.477  1.00  0.00           H  
ATOM   3446  C   THR   225      14.163  20.895  36.173  1.00  0.00           C  
ATOM   3447  O   THR   225      13.670  21.848  35.694  1.00  0.00           O  
ATOM   3448  N   THR   226      14.161  20.739  37.447  1.00  0.00           N  
ATOM   3449  H   THR   226      14.574  19.946  37.769  1.00  0.00           H  
ATOM   3450  CA  THR   226      13.776  21.737  38.430  1.00  0.00           C  
ATOM   3451  HA  THR   226      13.256  22.533  37.947  1.00  0.00           H  
ATOM   3452  CB  THR   226      12.843  21.178  39.462  1.00  0.00           C  
ATOM   3453  HB  THR   226      12.518  21.840  39.968  1.00  0.00           H  
ATOM   3454  CG2 THR   226      11.763  20.526  39.092  1.00  0.00           C  
ATOM   3455 HG21 THR   226      11.490  20.396  39.012  1.00  0.00           H  
ATOM   3456 HG22 THR   226      11.498  20.364  38.988  1.00  0.00           H  
ATOM   3457 HG23 THR   226      11.500  20.353  39.019  1.00  0.00           H  
ATOM   3458  OG1 THR   226      13.350  20.442  40.206  1.00  0.00           O  
ATOM   3459  HG1 THR   226      13.285  19.896  40.035  1.00  0.00           H  
ATOM   3460  C   THR   226      14.989  22.338  39.089  1.00  0.00           C  
ATOM   3461  O   THR   226      16.044  21.750  39.071  1.00  0.00           O  
ATOM   3462  N   LEU   227      14.861  23.501  39.700  1.00  0.00           N  
ATOM   3463  H   LEU   227      13.978  23.936  39.695  1.00  0.00           H  
ATOM   3464  CA  LEU   227      15.955  24.171  40.376  1.00  0.00           C  
ATOM   3465  HA  LEU   227      16.739  24.321  39.667  1.00  0.00           H  
ATOM   3466  CB  LEU   227      15.483  25.521  40.876  1.00  0.00           C  
ATOM   3467  HB2 LEU   227      14.834  25.699  40.719  1.00  0.00           H  
ATOM   3468  HB3 LEU   227      15.462  25.580  41.554  1.00  0.00           H  
ATOM   3469  CG  LEU   227      15.881  26.572  40.713  1.00  0.00           C  
ATOM   3470  HG  LEU   227      15.981  26.262  40.749  1.00  0.00           H  
ATOM   3471  CD1 LEU   227      16.009  27.406  40.431  1.00  0.00           C  
ATOM   3472 HD11 LEU   227      16.043  27.641  40.361  1.00  0.00           H  
ATOM   3473 HD12 LEU   227      16.052  27.595  40.367  1.00  0.00           H  
ATOM   3474 HD13 LEU   227      16.027  27.592  40.363  1.00  0.00           H  
ATOM   3475  CD2 LEU   227      16.003  27.284  40.799  1.00  0.00           C  
ATOM   3476 HD21 LEU   227      16.064  27.475  40.851  1.00  0.00           H  
ATOM   3477 HD22 LEU   227      16.023  27.456  40.792  1.00  0.00           H  
ATOM   3478 HD23 LEU   227      16.014  27.439  40.823  1.00  0.00           H  
ATOM   3479  C   LEU   227      16.545  23.336  41.496  1.00  0.00           C  
ATOM   3480  O   LEU   227      17.740  23.261  41.622  1.00  0.00           O  
ATOM   3481  N   ASN   228      15.727  22.652  42.261  1.00  0.00           N  
ATOM   3482  H   ASN   228      14.763  22.758  42.111  1.00  0.00           H  
ATOM   3483  CA  ASN   228      16.169  21.774  43.313  1.00  0.00           C  
ATOM   3484  HA  ASN   228      16.828  22.317  43.942  1.00  0.00           H  
ATOM   3485  CB  ASN   228      14.974  21.361  44.128  1.00  0.00           C  
ATOM   3486  HB2 ASN   228      14.434  21.499  44.102  1.00  0.00           H  
ATOM   3487  HB3 ASN   228      14.775  20.873  44.194  1.00  0.00           H  
ATOM   3488  CG  ASN   228      14.764  21.410  44.927  1.00  0.00           C  
ATOM   3489  OD1 ASN   228      15.001  21.773  45.227  1.00  0.00           O  
ATOM   3490  ND2 ASN   228      14.315  21.052  45.301  1.00  0.00           N  
ATOM   3491 HD21 ASN   228      14.174  21.085  45.827  1.00  0.00           H  
ATOM   3492 HD22 ASN   228      14.117  20.750  45.062  1.00  0.00           H  
ATOM   3493  C   ASN   228      16.950  20.574  42.807  1.00  0.00           C  
ATOM   3494  O   ASN   228      17.911  20.201  43.396  1.00  0.00           O  
ATOM   3495  N   ASP   229      16.579  19.997  41.702  1.00  0.00           N  
ATOM   3496  H   ASP   229      15.799  20.361  41.256  1.00  0.00           H  
ATOM   3497  CA  ASP   229      17.293  18.900  41.076  1.00  0.00           C  
ATOM   3498  HA  ASP   229      17.514  18.165  41.814  1.00  0.00           H  
ATOM   3499  CB  ASP   229      16.430  18.260  40.027  1.00  0.00           C  
ATOM   3500  HB2 ASP   229      16.048  18.761  39.575  1.00  0.00           H  
ATOM   3501  HB3 ASP   229      16.817  17.828  39.492  1.00  0.00           H  
ATOM   3502  CG  ASP   229      15.569  17.510  40.256  1.00  0.00           C  
ATOM   3503  OD1 ASP   229      15.312  17.141  40.539  1.00  0.00           O  
ATOM   3504  OD2 ASP   229      15.138  17.271  40.134  1.00  0.00           O  
ATOM   3505  C   ASP   229      18.617  19.324  40.472  1.00  0.00           C  
ATOM   3506  O   ASP   229      19.571  18.598  40.527  1.00  0.00           O  
ATOM   3507  N   PHE   230      18.702  20.509  39.931  1.00  0.00           N  
ATOM   3508  H   PHE   230      17.882  21.045  39.883  1.00  0.00           H  
ATOM   3509  CA  PHE   230      19.944  21.072  39.455  1.00  0.00           C  
ATOM   3510  HA  PHE   230      20.439  20.342  38.845  1.00  0.00           H  
ATOM   3511  CB  PHE   230      19.659  22.283  38.598  1.00  0.00           C  
ATOM   3512  HB2 PHE   230      19.056  21.991  37.775  1.00  0.00           H  
ATOM   3513  HB3 PHE   230      19.106  22.989  39.164  1.00  0.00           H  
ATOM   3514  CG  PHE   230      20.893  22.930  38.075  1.00  0.00           C  
ATOM   3515  CD1 PHE   230      21.558  22.428  37.008  1.00  0.00           C  
ATOM   3516  HD1 PHE   230      21.162  21.628  36.531  1.00  0.00           H  
ATOM   3517  CE1 PHE   230      22.746  22.956  36.579  1.00  0.00           C  
ATOM   3518  HE1 PHE   230      23.254  22.562  35.771  1.00  0.00           H  
ATOM   3519  CZ  PHE   230      23.275  23.984  37.216  1.00  0.00           C  
ATOM   3520  HZ  PHE   230      24.193  24.375  36.903  1.00  0.00           H  
ATOM   3521  CE2 PHE   230      22.611  24.496  38.273  1.00  0.00           C  
ATOM   3522  HE2 PHE   230      23.019  25.277  38.769  1.00  0.00           H  
ATOM   3523  CD2 PHE   230      21.421  23.977  38.699  1.00  0.00           C  
ATOM   3524  HD2 PHE   230      20.928  24.363  39.523  1.00  0.00           H  
ATOM   3525  C   PHE   230      20.894  21.407  40.585  1.00  0.00           C  
ATOM   3526  O   PHE   230      22.052  21.057  40.522  1.00  0.00           O  
ATOM   3527  N   ASN   231      20.416  22.030  41.648  1.00  0.00           N  
ATOM   3528  H   ASN   231      19.470  22.311  41.639  1.00  0.00           H  
ATOM   3529  CA  ASN   231      21.235  22.424  42.776  1.00  0.00           C  
ATOM   3530  HA  ASN   231      22.054  23.003  42.403  1.00  0.00           H  
ATOM   3531  CB  ASN   231      20.425  23.316  43.708  1.00  0.00           C  
ATOM   3532  HB2 ASN   231      19.489  22.859  43.919  1.00  0.00           H  
ATOM   3533  HB3 ASN   231      20.947  23.425  44.628  1.00  0.00           H  
ATOM   3534  CG  ASN   231      20.189  24.694  43.180  1.00  0.00           C  
ATOM   3535  OD1 ASN   231      20.809  25.162  42.341  1.00  0.00           O  
ATOM   3536  ND2 ASN   231      19.328  25.417  43.691  1.00  0.00           N  
ATOM   3537 HD21 ASN   231      19.196  26.334  43.365  1.00  0.00           H  
ATOM   3538 HD22 ASN   231      18.816  25.046  44.375  1.00  0.00           H  
ATOM   3539  C   ASN   231      21.863  21.243  43.504  1.00  0.00           C  
ATOM   3540  O   ASN   231      22.938  21.374  44.018  1.00  0.00           O  
ATOM   3541  N   LEU   232      21.254  20.079  43.492  1.00  0.00           N  
ATOM   3542  H   LEU   232      20.363  20.044  43.089  1.00  0.00           H  
ATOM   3543  CA  LEU   232      21.837  18.849  43.997  1.00  0.00           C  
ATOM   3544  HA  LEU   232      22.195  19.032  44.979  1.00  0.00           H  
ATOM   3545  CB  LEU   232      20.772  17.790  44.064  1.00  0.00           C  
ATOM   3546  HB2 LEU   232      20.155  17.895  43.723  1.00  0.00           H  
ATOM   3547  HB3 LEU   232      20.930  17.175  43.785  1.00  0.00           H  
ATOM   3548  CG  LEU   232      20.296  17.382  44.929  1.00  0.00           C  
ATOM   3549  HG  LEU   232      20.334  17.782  44.738  1.00  0.00           H  
ATOM   3550  CD1 LEU   232      19.753  16.810  45.339  1.00  0.00           C  
ATOM   3551 HD11 LEU   232      19.632  16.684  45.442  1.00  0.00           H  
ATOM   3552 HD12 LEU   232      19.607  16.684  45.436  1.00  0.00           H  
ATOM   3553 HD13 LEU   232      19.626  16.647  45.438  1.00  0.00           H  
ATOM   3554  CD2 LEU   232      20.254  16.959  45.656  1.00  0.00           C  
ATOM   3555 HD21 LEU   232      20.217  16.868  45.874  1.00  0.00           H  
ATOM   3556 HD22 LEU   232      20.233  16.855  45.812  1.00  0.00           H  
ATOM   3557 HD23 LEU   232      20.278  16.849  45.812  1.00  0.00           H  
ATOM   3558  C   LEU   232      23.030  18.375  43.191  1.00  0.00           C  
ATOM   3559  O   LEU   232      23.934  17.848  43.723  1.00  0.00           O  
ATOM   3560  N   VAL   233      23.064  18.593  41.923  1.00  0.00           N  
ATOM   3561  H   VAL   233      22.295  19.040  41.547  1.00  0.00           H  
ATOM   3562  CA  VAL   233      24.193  18.295  41.055  1.00  0.00           C  
ATOM   3563  HA  VAL   233      24.665  17.410  41.412  1.00  0.00           H  
ATOM   3564  CB  VAL   233      23.731  18.017  39.647  1.00  0.00           C  
ATOM   3565  HB  VAL   233      23.295  18.608  39.397  1.00  0.00           H  
ATOM   3566  CG1 VAL   233      24.493  17.843  38.743  1.00  0.00           C  
ATOM   3567 HG11 VAL   233      24.659  17.776  38.508  1.00  0.00           H  
ATOM   3568 HG12 VAL   233      24.669  17.839  38.522  1.00  0.00           H  
ATOM   3569 HG13 VAL   233      24.701  17.790  38.526  1.00  0.00           H  
ATOM   3570  CG2 VAL   233      23.064  17.062  39.412  1.00  0.00           C  
ATOM   3571 HG21 VAL   233      22.864  16.839  39.355  1.00  0.00           H  
ATOM   3572 HG22 VAL   233      22.919  16.832  39.335  1.00  0.00           H  
ATOM   3573 HG23 VAL   233      22.913  16.817  39.369  1.00  0.00           H  
ATOM   3574  C   VAL   233      25.254  19.373  41.102  1.00  0.00           C  
ATOM   3575  O   VAL   233      26.421  19.062  41.113  1.00  0.00           O  
ATOM   3576  N   ALA   234      24.879  20.632  41.200  1.00  0.00           N  
ATOM   3577  H   ALA   234      23.912  20.833  41.164  1.00  0.00           H  
ATOM   3578  CA  ALA   234      25.803  21.739  41.275  1.00  0.00           C  
ATOM   3579  HA  ALA   234      26.390  21.739  40.391  1.00  0.00           H  
ATOM   3580  CB  ALA   234      25.014  23.025  41.313  1.00  0.00           C  
ATOM   3581  HB1 ALA   234      24.834  23.351  41.307  1.00  0.00           H  
ATOM   3582  HB2 ALA   234      24.810  23.328  41.314  1.00  0.00           H  
ATOM   3583  HB3 ALA   234      24.827  23.342  41.338  1.00  0.00           H  
ATOM   3584  C   ALA   234      26.764  21.623  42.440  1.00  0.00           C  
ATOM   3585  O   ALA   234      27.950  21.762  42.273  1.00  0.00           O  
ATOM   3586  N   MET   235      26.278  21.275  43.601  1.00  0.00           N  
ATOM   3587  H   MET   235      25.304  21.177  43.678  1.00  0.00           H  
ATOM   3588  CA  MET   235      27.085  21.082  44.776  1.00  0.00           C  
ATOM   3589  HA  MET   235      27.652  21.962  44.929  1.00  0.00           H  
ATOM   3590  CB  MET   235      26.196  20.908  45.962  1.00  0.00           C  
ATOM   3591  HB2 MET   235      25.787  20.874  46.100  1.00  0.00           H  
ATOM   3592  HB3 MET   235      26.116  20.666  46.272  1.00  0.00           H  
ATOM   3593  CG  MET   235      25.958  21.132  46.576  1.00  0.00           C  
ATOM   3594  HG2 MET   235      26.260  21.285  46.574  1.00  0.00           H  
ATOM   3595  HG3 MET   235      25.862  21.244  46.383  1.00  0.00           H  
ATOM   3596  SD  MET   235      25.352  21.002  47.625  1.00  0.00           S  
ATOM   3597  CE  MET   235      24.809  20.810  47.945  1.00  0.00           C  
ATOM   3598  HE1 MET   235      24.698  20.772  48.004  1.00  0.00           H  
ATOM   3599  HE2 MET   235      24.705  20.764  48.008  1.00  0.00           H  
ATOM   3600  HE3 MET   235      24.692  20.779  48.021  1.00  0.00           H  
ATOM   3601  C   MET   235      28.080  19.947  44.654  1.00  0.00           C  
ATOM   3602  O   MET   235      29.144  20.038  45.186  1.00  0.00           O  
ATOM   3603  N   LYS   236      27.790  18.913  43.907  1.00  0.00           N  
ATOM   3604  H   LYS   236      26.910  18.908  43.488  1.00  0.00           H  
ATOM   3605  CA  LYS   236      28.693  17.803  43.636  1.00  0.00           C  
ATOM   3606  HA  LYS   236      29.068  17.440  44.555  1.00  0.00           H  
ATOM   3607  CB  LYS   236      27.938  16.688  42.969  1.00  0.00           C  
ATOM   3608  HB2 LYS   236      27.231  16.642  43.030  1.00  0.00           H  
ATOM   3609  HB3 LYS   236      27.970  16.659  42.294  1.00  0.00           H  
ATOM   3610  CG  LYS   236      28.072  15.654  43.123  1.00  0.00           C  
ATOM   3611  HG2 LYS   236      28.541  15.640  43.022  1.00  0.00           H  
ATOM   3612  HG3 LYS   236      28.100  15.638  43.590  1.00  0.00           H  
ATOM   3613  CD  LYS   236      27.515  14.650  42.765  1.00  0.00           C  
ATOM   3614  HD2 LYS   236      27.102  14.601  42.858  1.00  0.00           H  
ATOM   3615  HD3 LYS   236      27.438  14.647  42.363  1.00  0.00           H  
ATOM   3616  CE  LYS   236      27.631  13.715  42.828  1.00  0.00           C  
ATOM   3617  HE2 LYS   236      27.794  13.697  42.719  1.00  0.00           H  
ATOM   3618  HE3 LYS   236      27.777  13.671  43.018  1.00  0.00           H  
ATOM   3619  NZ  LYS   236      27.342  12.903  42.782  1.00  0.00           N  
ATOM   3620  HZ1 LYS   236      27.276  12.706  42.756  1.00  0.00           H  
ATOM   3621  HZ2 LYS   236      27.279  12.688  42.781  1.00  0.00           H  
ATOM   3622  HZ3 LYS   236      27.261  12.705  42.776  1.00  0.00           H  
ATOM   3623  C   LYS   236      29.896  18.204  42.832  1.00  0.00           C  
ATOM   3624  O   LYS   236      30.927  17.654  42.995  1.00  0.00           O  
ATOM   3625  N   TYR   237      29.781  19.183  42.004  1.00  0.00           N  
ATOM   3626  H   TYR   237      28.894  19.560  41.916  1.00  0.00           H  
ATOM   3627  CA  TYR   237      30.832  19.721  41.172  1.00  0.00           C  
ATOM   3628  HA  TYR   237      31.661  19.058  41.214  1.00  0.00           H  
ATOM   3629  CB  TYR   237      30.362  19.742  39.749  1.00  0.00           C  
ATOM   3630  HB2 TYR   237      29.531  20.336  39.673  1.00  0.00           H  
ATOM   3631  HB3 TYR   237      31.085  20.174  39.162  1.00  0.00           H  
ATOM   3632  CG  TYR   237      30.054  18.435  39.178  1.00  0.00           C  
ATOM   3633  CD1 TYR   237      28.841  18.016  39.017  1.00  0.00           C  
ATOM   3634  HD1 TYR   237      28.125  18.627  39.285  1.00  0.00           H  
ATOM   3635  CE1 TYR   237      28.564  16.797  38.515  1.00  0.00           C  
ATOM   3636  HE1 TYR   237      27.641  16.473  38.396  1.00  0.00           H  
ATOM   3637  CZ  TYR   237      29.498  15.992  38.170  1.00  0.00           C  
ATOM   3638  OH  TYR   237      29.229  14.815  37.706  1.00  0.00           O  
ATOM   3639  HH  TYR   237      29.358  14.485  37.509  1.00  0.00           H  
ATOM   3640  CE2 TYR   237      30.710  16.412  38.322  1.00  0.00           C  
ATOM   3641  HE2 TYR   237      31.422  15.799  38.059  1.00  0.00           H  
ATOM   3642  CD2 TYR   237      30.987  17.631  38.824  1.00  0.00           C  
ATOM   3643  HD2 TYR   237      31.914  17.944  38.945  1.00  0.00           H  
ATOM   3644  C   TYR   237      31.369  21.066  41.639  1.00  0.00           C  
ATOM   3645  O   TYR   237      32.095  21.702  40.924  1.00  0.00           O  
ATOM   3646  N   ASN   238      31.032  21.502  42.833  1.00  0.00           N  
ATOM   3647  H   ASN   238      30.453  20.923  43.366  1.00  0.00           H  
ATOM   3648  CA  ASN   238      31.423  22.766  43.427  1.00  0.00           C  
ATOM   3649  HA  ASN   238      30.872  22.842  44.331  1.00  0.00           H  
ATOM   3650  CB  ASN   238      32.879  22.733  43.819  1.00  0.00           C  
ATOM   3651  HB2 ASN   238      33.450  22.588  43.132  1.00  0.00           H  
ATOM   3652  HB3 ASN   238      33.132  23.522  44.154  1.00  0.00           H  
ATOM   3653  CG  ASN   238      33.265  21.873  44.691  1.00  0.00           C  
ATOM   3654  OD1 ASN   238      33.213  21.362  45.032  1.00  0.00           O  
ATOM   3655  ND2 ASN   238      33.663  21.681  45.080  1.00  0.00           N  
ATOM   3656 HD21 ASN   238      33.913  21.126  45.647  1.00  0.00           H  
ATOM   3657 HD22 ASN   238      33.713  22.097  44.814  1.00  0.00           H  
ATOM   3658  C   ASN   238      31.002  24.005  42.644  1.00  0.00           C  
ATOM   3659  O   ASN   238      31.678  24.983  42.611  1.00  0.00           O  
ATOM   3660  N   TYR   239      29.877  23.963  42.010  1.00  0.00           N  
ATOM   3661  H   TYR   239      29.367  23.135  42.087  1.00  0.00           H  
ATOM   3662  CA  TYR   239      29.197  25.097  41.418  1.00  0.00           C  
ATOM   3663  HA  TYR   239      29.915  25.828  41.103  1.00  0.00           H  
ATOM   3664  CB  TYR   239      28.422  24.639  40.190  1.00  0.00           C  
ATOM   3665  HB2 TYR   239      27.967  23.707  40.383  1.00  0.00           H  
ATOM   3666  HB3 TYR   239      27.639  25.325  40.033  1.00  0.00           H  
ATOM   3667  CG  TYR   239      29.183  24.514  38.908  1.00  0.00           C  
ATOM   3668  CD1 TYR   239      30.257  23.703  38.782  1.00  0.00           C  
ATOM   3669  HD1 TYR   239      30.551  23.159  39.598  1.00  0.00           H  
ATOM   3670  CE1 TYR   239      30.963  23.604  37.597  1.00  0.00           C  
ATOM   3671  HE1 TYR   239      31.791  22.995  37.513  1.00  0.00           H  
ATOM   3672  CZ  TYR   239      30.584  24.307  36.519  1.00  0.00           C  
ATOM   3673  OH  TYR   239      31.268  24.231  35.382  1.00  0.00           O  
ATOM   3674  HH  TYR   239      31.908  23.909  35.376  1.00  0.00           H  
ATOM   3675  CE2 TYR   239      29.494  25.100  36.632  1.00  0.00           C  
ATOM   3676  HE2 TYR   239      29.208  25.628  35.804  1.00  0.00           H  
ATOM   3677  CD2 TYR   239      28.800  25.206  37.824  1.00  0.00           C  
ATOM   3678  HD2 TYR   239      27.976  25.820  37.907  1.00  0.00           H  
ATOM   3679  C   TYR   239      28.284  25.769  42.441  1.00  0.00           C  
ATOM   3680  O   TYR   239      27.777  25.132  43.338  1.00  0.00           O  
ATOM   3681  N   GLU   240      28.063  27.060  42.315  1.00  0.00           N  
ATOM   3682  H   GLU   240      28.509  27.530  41.569  1.00  0.00           H  
ATOM   3683  CA  GLU   240      27.148  27.823  43.155  1.00  0.00           C  
ATOM   3684  HA  GLU   240      27.380  27.609  44.181  1.00  0.00           H  
ATOM   3685  CB  GLU   240      27.360  29.311  42.917  1.00  0.00           C  
ATOM   3686  HB2 GLU   240      27.592  29.485  42.136  1.00  0.00           H  
ATOM   3687  HB3 GLU   240      26.665  29.774  43.010  1.00  0.00           H  
ATOM   3688  CG  GLU   240      28.169  29.982  43.574  1.00  0.00           C  
ATOM   3689  HG2 GLU   240      28.811  29.714  43.288  1.00  0.00           H  
ATOM   3690  HG3 GLU   240      28.108  30.694  43.302  1.00  0.00           H  
ATOM   3691  CD  GLU   240      28.186  30.101  44.956  1.00  0.00           C  
ATOM   3692  OE1 GLU   240      28.234  30.091  45.538  1.00  0.00           O  
ATOM   3693  OE2 GLU   240      28.138  30.208  45.476  1.00  0.00           O  
ATOM   3694  C   GLU   240      25.687  27.453  42.890  1.00  0.00           C  
ATOM   3695  O   GLU   240      25.300  27.371  41.757  1.00  0.00           O  
ATOM   3696  N   PRO   241      24.846  27.266  43.887  1.00  0.00           N  
ATOM   3697  CD  PRO   241      25.169  27.245  45.261  1.00  0.00           C  
ATOM   3698  HD2 PRO   241      25.526  28.149  45.581  1.00  0.00           H  
ATOM   3699  HD3 PRO   241      25.869  26.523  45.476  1.00  0.00           H  
ATOM   3700  CG  PRO   241      23.924  26.941  45.940  1.00  0.00           C  
ATOM   3701  HG2 PRO   241      23.664  27.646  46.415  1.00  0.00           H  
ATOM   3702  HG3 PRO   241      24.033  26.238  46.476  1.00  0.00           H  
ATOM   3703  CB  PRO   241      22.906  26.650  45.044  1.00  0.00           C  
ATOM   3704  HB2 PRO   241      22.119  27.152  45.279  1.00  0.00           H  
ATOM   3705  HB3 PRO   241      22.698  25.718  45.121  1.00  0.00           H  
ATOM   3706  CA  PRO   241      23.438  26.992  43.693  1.00  0.00           C  
ATOM   3707  HA  PRO   241      23.333  26.145  43.066  1.00  0.00           H  
ATOM   3708  C   PRO   241      22.688  28.141  43.067  1.00  0.00           C  
ATOM   3709  O   PRO   241      22.959  29.271  43.331  1.00  0.00           O  
ATOM   3710  N   LEU   242      21.720  27.849  42.244  1.00  0.00           N  
ATOM   3711  H   LEU   242      21.531  26.902  42.116  1.00  0.00           H  
ATOM   3712  CA  LEU   242      20.850  28.797  41.585  1.00  0.00           C  
ATOM   3713  HA  LEU   242      21.414  29.684  41.371  1.00  0.00           H  
ATOM   3714  CB  LEU   242      20.379  28.197  40.280  1.00  0.00           C  
ATOM   3715  HB2 LEU   242      20.546  27.488  40.188  1.00  0.00           H  
ATOM   3716  HB3 LEU   242      19.657  28.178  40.206  1.00  0.00           H  
ATOM   3717  CG  LEU   242      20.617  28.528  39.195  1.00  0.00           C  
ATOM   3718  HG  LEU   242      20.684  28.544  39.586  1.00  0.00           H  
ATOM   3719  CD1 LEU   242      20.800  28.547  38.330  1.00  0.00           C  
ATOM   3720 HD11 LEU   242      20.858  28.567  38.079  1.00  0.00           H  
ATOM   3721 HD12 LEU   242      20.848  28.526  38.175  1.00  0.00           H  
ATOM   3722 HD13 LEU   242      20.832  28.554  38.105  1.00  0.00           H  
ATOM   3723  CD2 LEU   242      20.564  28.800  38.377  1.00  0.00           C  
ATOM   3724 HD21 LEU   242      20.569  28.842  38.186  1.00  0.00           H  
ATOM   3725 HD22 LEU   242      20.527  28.861  38.200  1.00  0.00           H  
ATOM   3726 HD23 LEU   242      20.560  28.894  38.147  1.00  0.00           H  
ATOM   3727  C   LEU   242      19.675  29.196  42.463  1.00  0.00           C  
ATOM   3728  O   LEU   242      19.154  28.413  43.201  1.00  0.00           O  
ATOM   3729  N   THR   243      19.232  30.409  42.347  1.00  0.00           N  
ATOM   3730  H   THR   243      19.717  30.984  41.729  1.00  0.00           H  
ATOM   3731  CA  THR   243      18.068  30.985  43.015  1.00  0.00           C  
ATOM   3732  HA  THR   243      17.594  30.232  43.610  1.00  0.00           H  
ATOM   3733  CB  THR   243      18.461  32.113  43.943  1.00  0.00           C  
ATOM   3734  HB  THR   243      17.617  32.401  44.489  1.00  0.00           H  
ATOM   3735  CG2 THR   243      19.515  31.779  44.918  1.00  0.00           C  
ATOM   3736 HG21 THR   243      19.769  31.698  45.157  1.00  0.00           H  
ATOM   3737 HG22 THR   243      19.767  31.703  45.166  1.00  0.00           H  
ATOM   3738 HG23 THR   243      19.765  31.694  45.165  1.00  0.00           H  
ATOM   3739  OG1 THR   243      18.877  33.194  43.250  1.00  0.00           O  
ATOM   3740  HG1 THR   243      19.607  33.075  42.985  1.00  0.00           H  
ATOM   3741  C   THR   243      17.043  31.484  42.018  1.00  0.00           C  
ATOM   3742  O   THR   243      17.353  31.681  40.863  1.00  0.00           O  
ATOM   3743  N   GLN   244      15.824  31.745  42.453  1.00  0.00           N  
ATOM   3744  H   GLN   244      15.610  31.560  43.396  1.00  0.00           H  
ATOM   3745  CA  GLN   244      14.794  32.339  41.616  1.00  0.00           C  
ATOM   3746  HA  GLN   244      14.680  31.723  40.749  1.00  0.00           H  
ATOM   3747  CB  GLN   244      13.474  32.354  42.361  1.00  0.00           C  
ATOM   3748  HB2 GLN   244      13.438  32.288  42.987  1.00  0.00           H  
ATOM   3749  HB3 GLN   244      13.091  32.863  42.368  1.00  0.00           H  
ATOM   3750  CG  GLN   244      12.686  31.793  42.269  1.00  0.00           C  
ATOM   3751  HG2 GLN   244      12.630  31.629  42.487  1.00  0.00           H  
ATOM   3752  HG3 GLN   244      12.492  31.976  42.373  1.00  0.00           H  
ATOM   3753  CD  GLN   244      12.183  31.204  41.778  1.00  0.00           C  
ATOM   3754  OE1 GLN   244      12.137  30.963  41.574  1.00  0.00           O  
ATOM   3755  NE2 GLN   244      11.776  30.943  41.571  1.00  0.00           N  
ATOM   3756 HE21 GLN   244      11.436  30.560  41.254  1.00  0.00           H  
ATOM   3757 HE22 GLN   244      11.805  31.135  41.727  1.00  0.00           H  
ATOM   3758  C   GLN   244      15.162  33.732  41.115  1.00  0.00           C  
ATOM   3759  O   GLN   244      14.787  34.099  40.028  1.00  0.00           O  
ATOM   3760  N   ASP   245      15.956  34.484  41.851  1.00  0.00           N  
ATOM   3761  H   ASP   245      16.214  34.146  42.737  1.00  0.00           H  
ATOM   3762  CA  ASP   245      16.495  35.764  41.415  1.00  0.00           C  
ATOM   3763  HA  ASP   245      15.688  36.367  41.050  1.00  0.00           H  
ATOM   3764  CB  ASP   245      17.128  36.491  42.581  1.00  0.00           C  
ATOM   3765  HB2 ASP   245      17.872  35.943  42.965  1.00  0.00           H  
ATOM   3766  HB3 ASP   245      17.543  37.347  42.259  1.00  0.00           H  
ATOM   3767  CG  ASP   245      16.260  36.840  43.654  1.00  0.00           C  
ATOM   3768  OD1 ASP   245      15.896  36.999  44.060  1.00  0.00           O  
ATOM   3769  OD2 ASP   245      15.949  36.977  44.108  1.00  0.00           O  
ATOM   3770  C   ASP   245      17.497  35.634  40.273  1.00  0.00           C  
ATOM   3771  O   ASP   245      17.575  36.500  39.441  1.00  0.00           O  
ATOM   3772  N   HIE   246      18.233  34.543  40.188  1.00  0.00           N  
ATOM   3773  H   HIE   246      18.130  33.872  40.899  1.00  0.00           H  
ATOM   3774  CA  HIE   246      19.105  34.235  39.060  1.00  0.00           C  
ATOM   3775  HA  HIE   246      19.693  35.106  38.820  1.00  0.00           H  
ATOM   3776  CB  HIE   246      20.060  33.107  39.422  1.00  0.00           C  
ATOM   3777  HB2 HIE   246      19.499  32.217  39.618  1.00  0.00           H  
ATOM   3778  HB3 HIE   246      20.678  32.907  38.572  1.00  0.00           H  
ATOM   3779  CG  HIE   246      20.960  33.357  40.584  1.00  0.00           C  
ATOM   3780  ND1 HIE   246      21.372  32.453  41.460  1.00  0.00           N  
ATOM   3781  CE1 HIE   246      22.201  33.034  42.297  1.00  0.00           C  
ATOM   3782  HE1 HIE   246      22.699  32.595  43.089  1.00  0.00           H  
ATOM   3783  NE2 HIE   246      22.322  34.241  41.996  1.00  0.00           N  
ATOM   3784  HE2 HIE   246      22.892  34.862  42.470  1.00  0.00           H  
ATOM   3785  CD2 HIE   246      21.552  34.465  40.918  1.00  0.00           C  
ATOM   3786  HD2 HIE   246      21.448  35.335  40.423  1.00  0.00           H  
ATOM   3787  C   HIE   246      18.322  33.881  37.804  1.00  0.00           C  
ATOM   3788  O   HIE   246      18.723  34.243  36.722  1.00  0.00           O  
ATOM   3789  N   VAL   247      17.184  33.222  37.940  1.00  0.00           N  
ATOM   3790  H   VAL   247      16.925  32.950  38.854  1.00  0.00           H  
ATOM   3791  CA  VAL   247      16.273  32.919  36.834  1.00  0.00           C  
ATOM   3792  HA  VAL   247      16.841  32.452  36.048  1.00  0.00           H  
ATOM   3793  CB  VAL   247      15.193  31.927  37.283  1.00  0.00           C  
ATOM   3794  HB  VAL   247      14.695  32.324  38.133  1.00  0.00           H  
ATOM   3795  CG1 VAL   247      14.145  31.650  36.239  1.00  0.00           C  
ATOM   3796 HG11 VAL   247      13.886  31.591  35.985  1.00  0.00           H  
ATOM   3797 HG12 VAL   247      13.885  31.574  35.986  1.00  0.00           H  
ATOM   3798 HG13 VAL   247      13.874  31.581  35.997  1.00  0.00           H  
ATOM   3799  CG2 VAL   247      15.786  30.602  37.679  1.00  0.00           C  
ATOM   3800 HG21 VAL   247      15.918  30.270  37.773  1.00  0.00           H  
ATOM   3801 HG22 VAL   247      15.941  30.282  37.777  1.00  0.00           H  
ATOM   3802 HG23 VAL   247      15.923  30.281  37.795  1.00  0.00           H  
ATOM   3803  C   VAL   247      15.677  34.189  36.236  1.00  0.00           C  
ATOM   3804  O   VAL   247      15.538  34.285  35.034  1.00  0.00           O  
ATOM   3805  N   ASP   248      15.393  35.197  37.043  1.00  0.00           N  
ATOM   3806  H   ASP   248      15.506  35.052  38.014  1.00  0.00           H  
ATOM   3807  CA  ASP   248      14.923  36.500  36.586  1.00  0.00           C  
ATOM   3808  HA  ASP   248      14.092  36.349  35.931  1.00  0.00           H  
ATOM   3809  CB  ASP   248      14.443  37.323  37.764  1.00  0.00           C  
ATOM   3810  HB2 ASP   248      14.781  37.192  38.456  1.00  0.00           H  
ATOM   3811  HB3 ASP   248      14.562  38.083  37.694  1.00  0.00           H  
ATOM   3812  CG  ASP   248      13.350  37.358  38.118  1.00  0.00           C  
ATOM   3813  OD1 ASP   248      12.865  37.361  38.209  1.00  0.00           O  
ATOM   3814  OD2 ASP   248      12.935  37.430  38.312  1.00  0.00           O  
ATOM   3815  C   ASP   248      15.963  37.276  35.791  1.00  0.00           C  
ATOM   3816  O   ASP   248      15.635  37.856  34.786  1.00  0.00           O  
ATOM   3817  N   ILE   249      17.220  37.266  36.194  1.00  0.00           N  
ATOM   3818  H   ILE   249      17.425  36.785  37.028  1.00  0.00           H  
ATOM   3819  CA  ILE   249      18.301  37.969  35.503  1.00  0.00           C  
ATOM   3820  HA  ILE   249      17.922  38.919  35.222  1.00  0.00           H  
ATOM   3821  CB  ILE   249      19.467  38.224  36.427  1.00  0.00           C  
ATOM   3822  HB  ILE   249      19.710  38.154  36.443  1.00  0.00           H  
ATOM   3823  CG2 ILE   249      19.886  38.566  36.700  1.00  0.00           C  
ATOM   3824 HG21 ILE   249      19.997  38.642  36.777  1.00  0.00           H  
ATOM   3825 HG22 ILE   249      19.987  38.645  36.779  1.00  0.00           H  
ATOM   3826 HG23 ILE   249      19.986  38.661  36.749  1.00  0.00           H  
ATOM   3827  CG1 ILE   249      19.899  38.276  37.062  1.00  0.00           C  
ATOM   3828 HG12 ILE   249      19.772  38.375  37.250  1.00  0.00           H  
ATOM   3829 HG13 ILE   249      19.637  37.983  36.772  1.00  0.00           H  
ATOM   3830  CD1 ILE   249      20.838  38.592  37.854  1.00  0.00           C  
ATOM   3831 HD11 ILE   249      21.056  38.664  38.068  1.00  0.00           H  
ATOM   3832 HD12 ILE   249      21.080  38.656  38.034  1.00  0.00           H  
ATOM   3833 HD13 ILE   249      21.063  38.687  38.041  1.00  0.00           H  
ATOM   3834  C   ILE   249      18.721  37.308  34.203  1.00  0.00           C  
ATOM   3835  O   ILE   249      19.194  37.982  33.317  1.00  0.00           O  
ATOM   3836  N   LEU   250      18.502  36.014  34.044  1.00  0.00           N  
ATOM   3837  H   LEU   250      18.160  35.515  34.823  1.00  0.00           H  
ATOM   3838  CA  LEU   250      18.653  35.294  32.782  1.00  0.00           C  
ATOM   3839  HA  LEU   250      19.496  35.701  32.253  1.00  0.00           H  
ATOM   3840  CB  LEU   250      18.931  33.822  33.081  1.00  0.00           C  
ATOM   3841  HB2 LEU   250      18.168  33.466  33.739  1.00  0.00           H  
ATOM   3842  HB3 LEU   250      18.854  33.261  32.173  1.00  0.00           H  
ATOM   3843  CG  LEU   250      20.293  33.544  33.705  1.00  0.00           C  
ATOM   3844  HG  LEU   250      20.468  34.219  34.508  1.00  0.00           H  
ATOM   3845  CD1 LEU   250      20.347  32.146  34.253  1.00  0.00           C  
ATOM   3846 HD11 LEU   250      20.284  31.776  34.307  1.00  0.00           H  
ATOM   3847 HD12 LEU   250      20.480  31.807  34.371  1.00  0.00           H  
ATOM   3848 HD13 LEU   250      20.320  31.847  34.498  1.00  0.00           H  
ATOM   3849  CD2 LEU   250      21.409  33.689  32.717  1.00  0.00           C  
ATOM   3850 HD21 LEU   250      21.690  33.730  32.484  1.00  0.00           H  
ATOM   3851 HD22 LEU   250      21.685  33.722  32.483  1.00  0.00           H  
ATOM   3852 HD23 LEU   250      21.680  33.729  32.480  1.00  0.00           H  
ATOM   3853  C   LEU   250      17.455  35.454  31.837  1.00  0.00           C  
ATOM   3854  O   LEU   250      17.553  35.120  30.672  1.00  0.00           O  
ATOM   3855  N   GLY   251      16.344  35.993  32.307  1.00  0.00           N  
ATOM   3856  H   GLY   251      16.333  36.240  33.264  1.00  0.00           H  
ATOM   3857  CA  GLY   251      15.115  36.193  31.556  1.00  0.00           C  
ATOM   3858  HA2 GLY   251      14.659  35.242  31.381  1.00  0.00           H  
ATOM   3859  HA3 GLY   251      14.447  36.770  32.158  1.00  0.00           H  
ATOM   3860  C   GLY   251      15.259  36.898  30.212  1.00  0.00           C  
ATOM   3861  O   GLY   251      14.776  36.365  29.229  1.00  0.00           O  
ATOM   3862  N   PRO   252      15.954  38.033  30.102  1.00  0.00           N  
ATOM   3863  CD  PRO   252      16.381  38.874  31.184  1.00  0.00           C  
ATOM   3864  HD2 PRO   252      17.283  38.530  31.584  1.00  0.00           H  
ATOM   3865  HD3 PRO   252      15.665  38.930  31.941  1.00  0.00           H  
ATOM   3866  CG  PRO   252      16.590  40.210  30.595  1.00  0.00           C  
ATOM   3867  HG2 PRO   252      17.343  40.679  31.044  1.00  0.00           H  
ATOM   3868  HG3 PRO   252      15.757  40.741  30.673  1.00  0.00           H  
ATOM   3869  CB  PRO   252      16.877  39.997  29.178  1.00  0.00           C  
ATOM   3870  HB2 PRO   252      17.891  39.901  29.055  1.00  0.00           H  
ATOM   3871  HB3 PRO   252      16.535  40.790  28.616  1.00  0.00           H  
ATOM   3872  CA  PRO   252      16.164  38.709  28.833  1.00  0.00           C  
ATOM   3873  HA  PRO   252      15.205  38.950  28.416  1.00  0.00           H  
ATOM   3874  C   PRO   252      16.933  37.897  27.800  1.00  0.00           C  
ATOM   3875  O   PRO   252      16.626  37.960  26.634  1.00  0.00           O  
ATOM   3876  N   LEU   253      17.898  37.099  28.206  1.00  0.00           N  
ATOM   3877  H   LEU   253      18.083  37.068  29.171  1.00  0.00           H  
ATOM   3878  CA  LEU   253      18.645  36.212  27.322  1.00  0.00           C  
ATOM   3879  HA  LEU   253      18.897  36.750  26.425  1.00  0.00           H  
ATOM   3880  CB  LEU   253      19.938  35.779  28.006  1.00  0.00           C  
ATOM   3881  HB2 LEU   253      19.771  35.490  28.816  1.00  0.00           H  
ATOM   3882  HB3 LEU   253      20.319  35.086  27.596  1.00  0.00           H  
ATOM   3883  CG  LEU   253      20.963  36.598  28.159  1.00  0.00           C  
ATOM   3884  HG  LEU   253      20.551  37.054  28.574  1.00  0.00           H  
ATOM   3885  CD1 LEU   253      21.945  36.293  28.622  1.00  0.00           C  
ATOM   3886 HD11 LEU   253      22.194  36.218  28.734  1.00  0.00           H  
ATOM   3887 HD12 LEU   253      22.186  36.223  28.727  1.00  0.00           H  
ATOM   3888 HD13 LEU   253      22.168  36.228  28.746  1.00  0.00           H  
ATOM   3889  CD2 LEU   253      21.631  37.103  27.327  1.00  0.00           C  
ATOM   3890 HD21 LEU   253      21.756  37.233  27.102  1.00  0.00           H  
ATOM   3891 HD22 LEU   253      21.819  37.282  27.152  1.00  0.00           H  
ATOM   3892 HD23 LEU   253      21.806  37.183  27.122  1.00  0.00           H  
ATOM   3893  C   LEU   253      17.814  35.008  26.887  1.00  0.00           C  
ATOM   3894  O   LEU   253      17.864  34.603  25.739  1.00  0.00           O  
ATOM   3895  N   SER   254      16.985  34.487  27.774  1.00  0.00           N  
ATOM   3896  H   SER   254      17.022  34.843  28.699  1.00  0.00           H  
ATOM   3897  CA  SER   254      15.992  33.475  27.459  1.00  0.00           C  
ATOM   3898  HA  SER   254      16.494  32.632  27.018  1.00  0.00           H  
ATOM   3899  CB  SER   254      15.332  33.010  28.742  1.00  0.00           C  
ATOM   3900  HB2 SER   254      16.012  32.575  29.350  1.00  0.00           H  
ATOM   3901  HB3 SER   254      14.935  33.790  29.246  1.00  0.00           H  
ATOM   3902  OG  SER   254      14.359  32.139  28.528  1.00  0.00           O  
ATOM   3903  HG  SER   254      14.738  31.502  28.161  1.00  0.00           H  
ATOM   3904  C   SER   254      14.966  33.968  26.450  1.00  0.00           C  
ATOM   3905  O   SER   254      14.662  33.270  25.511  1.00  0.00           O  
ATOM   3906  N   ALA   255      14.492  35.192  26.574  1.00  0.00           N  
ATOM   3907  H   ALA   255      14.746  35.707  27.380  1.00  0.00           H  
ATOM   3908  CA  ALA   255      13.589  35.812  25.625  1.00  0.00           C  
ATOM   3909  HA  ALA   255      12.764  35.150  25.459  1.00  0.00           H  
ATOM   3910  CB  ALA   255      13.049  37.080  26.245  1.00  0.00           C  
ATOM   3911  HB1 ALA   255      12.909  37.385  26.388  1.00  0.00           H  
ATOM   3912  HB2 ALA   255      12.911  37.382  26.398  1.00  0.00           H  
ATOM   3913  HB3 ALA   255      12.919  37.388  26.392  1.00  0.00           H  
ATOM   3914  C   ALA   255      14.231  36.078  24.266  1.00  0.00           C  
ATOM   3915  O   ALA   255      13.611  35.887  23.261  1.00  0.00           O  
ATOM   3916  N   GLN   256      15.480  36.464  24.219  1.00  0.00           N  
ATOM   3917  H   GLN   256      15.919  36.649  25.074  1.00  0.00           H  
ATOM   3918  CA  GLN   256      16.220  36.712  22.990  1.00  0.00           C  
ATOM   3919  HA  GLN   256      15.620  37.323  22.351  1.00  0.00           H  
ATOM   3920  CB  GLN   256      17.470  37.490  23.330  1.00  0.00           C  
ATOM   3921  HB2 GLN   256      17.401  38.110  23.809  1.00  0.00           H  
ATOM   3922  HB3 GLN   256      17.993  37.094  23.697  1.00  0.00           H  
ATOM   3923  CG  GLN   256      18.117  38.001  22.550  1.00  0.00           C  
ATOM   3924  HG2 GLN   256      18.344  37.460  22.307  1.00  0.00           H  
ATOM   3925  HG3 GLN   256      17.744  38.248  22.083  1.00  0.00           H  
ATOM   3926  CD  GLN   256      18.969  38.923  22.701  1.00  0.00           C  
ATOM   3927  OE1 GLN   256      19.171  39.312  23.360  1.00  0.00           O  
ATOM   3928  NE2 GLN   256      19.500  39.315  22.085  1.00  0.00           N  
ATOM   3929 HE21 GLN   256      20.051  39.922  22.175  1.00  0.00           H  
ATOM   3930 HE22 GLN   256      19.338  39.020  21.533  1.00  0.00           H  
ATOM   3931  C   GLN   256      16.534  35.449  22.202  1.00  0.00           C  
ATOM   3932  O   GLN   256      16.623  35.481  21.029  1.00  0.00           O  
ATOM   3933  N   THR   257      16.689  34.333  22.827  1.00  0.00           N  
ATOM   3934  H   THR   257      16.623  34.383  23.788  1.00  0.00           H  
ATOM   3935  CA  THR   257      17.030  33.047  22.210  1.00  0.00           C  
ATOM   3936  HA  THR   257      17.378  33.216  21.205  1.00  0.00           H  
ATOM   3937  CB  THR   257      18.154  32.362  22.967  1.00  0.00           C  
ATOM   3938  HB  THR   257      18.342  31.415  22.502  1.00  0.00           H  
ATOM   3939  CG2 THR   257      19.442  33.143  22.957  1.00  0.00           C  
ATOM   3940 HG21 THR   257      19.757  33.329  22.946  1.00  0.00           H  
ATOM   3941 HG22 THR   257      19.764  33.325  22.951  1.00  0.00           H  
ATOM   3942 HG23 THR   257      19.760  33.323  22.942  1.00  0.00           H  
ATOM   3943  OG1 THR   257      17.786  32.135  24.289  1.00  0.00           O  
ATOM   3944  HG1 THR   257      17.892  32.929  24.763  1.00  0.00           H  
ATOM   3945  C   THR   257      15.871  32.075  22.092  1.00  0.00           C  
ATOM   3946  O   THR   257      15.952  31.140  21.336  1.00  0.00           O  
ATOM   3947  N   GLY   258      14.797  32.266  22.827  1.00  0.00           N  
ATOM   3948  H   GLY   258      14.802  33.028  23.447  1.00  0.00           H  
ATOM   3949  CA  GLY   258      13.653  31.375  22.888  1.00  0.00           C  
ATOM   3950  HA2 GLY   258      12.830  31.912  23.298  1.00  0.00           H  
ATOM   3951  HA3 GLY   258      13.386  31.075  21.902  1.00  0.00           H  
ATOM   3952  C   GLY   258      13.847  30.121  23.723  1.00  0.00           C  
ATOM   3953  O   GLY   258      12.995  29.338  23.777  1.00  0.00           O  
ATOM   3954  N   ILE   259      14.947  29.912  24.370  1.00  0.00           N  
ATOM   3955  H   ILE   259      15.590  30.607  24.305  1.00  0.00           H  
ATOM   3956  CA  ILE   259      15.251  28.752  25.212  1.00  0.00           C  
ATOM   3957  HA  ILE   259      14.585  27.945  24.950  1.00  0.00           H  
ATOM   3958  CB  ILE   259      16.685  28.258  24.967  1.00  0.00           C  
ATOM   3959  HB  ILE   259      17.348  29.076  25.132  1.00  0.00           H  
ATOM   3960  CG2 ILE   259      17.075  27.154  25.932  1.00  0.00           C  
ATOM   3961 HG21 ILE   259      17.177  26.896  26.188  1.00  0.00           H  
ATOM   3962 HG22 ILE   259      17.164  26.868  26.167  1.00  0.00           H  
ATOM   3963 HG23 ILE   259      17.195  26.884  26.159  1.00  0.00           H  
ATOM   3964  CG1 ILE   259      16.883  27.784  23.538  1.00  0.00           C  
ATOM   3965 HG12 ILE   259      16.606  27.181  23.371  1.00  0.00           H  
ATOM   3966 HG13 ILE   259      16.616  28.177  23.033  1.00  0.00           H  
ATOM   3967  CD1 ILE   259      17.828  27.610  22.954  1.00  0.00           C  
ATOM   3968 HD11 ILE   259      18.056  27.579  22.794  1.00  0.00           H  
ATOM   3969 HD12 ILE   259      18.057  27.562  22.823  1.00  0.00           H  
ATOM   3970 HD13 ILE   259      18.050  27.563  22.802  1.00  0.00           H  
ATOM   3971  C   ILE   259      14.996  29.096  26.675  1.00  0.00           C  
ATOM   3972  O   ILE   259      15.587  30.024  27.204  1.00  0.00           O  
ATOM   3973  N   ALA   260      14.133  28.347  27.338  1.00  0.00           N  
ATOM   3974  H   ALA   260      13.699  27.602  26.851  1.00  0.00           H  
ATOM   3975  CA  ALA   260      13.783  28.533  28.738  1.00  0.00           C  
ATOM   3976  HA  ALA   260      13.435  29.543  28.868  1.00  0.00           H  
ATOM   3977  CB  ALA   260      12.635  27.603  29.076  1.00  0.00           C  
ATOM   3978  HB1 ALA   260      12.348  27.380  29.140  1.00  0.00           H  
ATOM   3979  HB2 ALA   260      12.368  27.367  29.167  1.00  0.00           H  
ATOM   3980  HB3 ALA   260      12.347  27.395  29.173  1.00  0.00           H  
ATOM   3981  C   ALA   260      14.973  28.321  29.679  1.00  0.00           C  
ATOM   3982  O   ALA   260      15.828  27.489  29.425  1.00  0.00           O  
ATOM   3983  N   VAL   261      15.021  29.042  30.791  1.00  0.00           N  
ATOM   3984  H   VAL   261      14.276  29.668  30.975  1.00  0.00           H  
ATOM   3985  CA  VAL   261      16.151  29.000  31.730  1.00  0.00           C  
ATOM   3986  HA  VAL   261      17.051  29.217  31.176  1.00  0.00           H  
ATOM   3987  CB  VAL   261      16.025  30.068  32.823  1.00  0.00           C  
ATOM   3988  HB  VAL   261      15.125  29.900  33.376  1.00  0.00           H  
ATOM   3989  CG1 VAL   261      17.190  30.027  33.790  1.00  0.00           C  
ATOM   3990 HG11 VAL   261      17.481  30.030  34.023  1.00  0.00           H  
ATOM   3991 HG12 VAL   261      17.462  30.020  34.041  1.00  0.00           H  
ATOM   3992 HG13 VAL   261      17.477  30.004  34.025  1.00  0.00           H  
ATOM   3993  CG2 VAL   261      15.969  31.466  32.238  1.00  0.00           C  
ATOM   3994 HG21 VAL   261      15.936  31.827  32.142  1.00  0.00           H  
ATOM   3995 HG22 VAL   261      16.000  31.803  32.088  1.00  0.00           H  
ATOM   3996 HG23 VAL   261      15.917  31.797  32.062  1.00  0.00           H  
ATOM   3997  C   VAL   261      16.351  27.614  32.328  1.00  0.00           C  
ATOM   3998  O   VAL   261      17.472  27.144  32.392  1.00  0.00           O  
ATOM   3999  N   LEU   262      15.288  26.915  32.704  1.00  0.00           N  
ATOM   4000  H   LEU   262      14.394  27.345  32.639  1.00  0.00           H  
ATOM   4001  CA  LEU   262      15.375  25.550  33.219  1.00  0.00           C  
ATOM   4002  HA  LEU   262      16.161  25.524  33.951  1.00  0.00           H  
ATOM   4003  CB  LEU   262      14.083  25.173  33.921  1.00  0.00           C  
ATOM   4004  HB2 LEU   262      13.277  25.327  33.260  1.00  0.00           H  
ATOM   4005  HB3 LEU   262      14.113  24.136  34.141  1.00  0.00           H  
ATOM   4006  CG  LEU   262      13.801  25.915  35.202  1.00  0.00           C  
ATOM   4007  HG  LEU   262      13.715  26.744  35.066  1.00  0.00           H  
ATOM   4008  CD1 LEU   262      12.766  25.603  35.789  1.00  0.00           C  
ATOM   4009 HD11 LEU   262      12.520  25.545  35.940  1.00  0.00           H  
ATOM   4010 HD12 LEU   262      12.508  25.542  35.895  1.00  0.00           H  
ATOM   4011 HD13 LEU   262      12.510  25.509  35.959  1.00  0.00           H  
ATOM   4012  CD2 LEU   262      14.607  25.856  36.140  1.00  0.00           C  
ATOM   4013 HD21 LEU   262      14.832  25.874  36.359  1.00  0.00           H  
ATOM   4014 HD22 LEU   262      14.787  25.875  36.400  1.00  0.00           H  
ATOM   4015 HD23 LEU   262      14.783  25.796  36.356  1.00  0.00           H  
ATOM   4016  C   LEU   262      15.776  24.517  32.162  1.00  0.00           C  
ATOM   4017  O   LEU   262      16.392  23.526  32.501  1.00  0.00           O  
ATOM   4018  N   ASP   263      15.524  24.759  30.883  1.00  0.00           N  
ATOM   4019  H   ASP   263      15.044  25.591  30.652  1.00  0.00           H  
ATOM   4020  CA  ASP   263      16.052  23.938  29.791  1.00  0.00           C  
ATOM   4021  HA  ASP   263      15.950  22.896  30.058  1.00  0.00           H  
ATOM   4022  CB  ASP   263      15.262  24.155  28.504  1.00  0.00           C  
ATOM   4023  HB2 ASP   263      15.320  25.183  28.221  1.00  0.00           H  
ATOM   4024  HB3 ASP   263      15.728  23.589  27.728  1.00  0.00           H  
ATOM   4025  CG  ASP   263      13.808  23.753  28.550  1.00  0.00           C  
ATOM   4026  OD1 ASP   263      13.239  23.554  28.636  1.00  0.00           O  
ATOM   4027  OD2 ASP   263      13.217  23.626  28.458  1.00  0.00           O  
ATOM   4028  C   ASP   263      17.545  24.190  29.556  1.00  0.00           C  
ATOM   4029  O   ASP   263      18.289  23.267  29.266  1.00  0.00           O  
ATOM   4030  N   MET   264      18.023  25.415  29.757  1.00  0.00           N  
ATOM   4031  H   MET   264      17.376  26.146  29.944  1.00  0.00           H  
ATOM   4032  CA  MET   264      19.453  25.714  29.786  1.00  0.00           C  
ATOM   4033  HA  MET   264      19.897  25.248  28.917  1.00  0.00           H  
ATOM   4034  CB  MET   264      19.682  27.223  29.660  1.00  0.00           C  
ATOM   4035  HB2 MET   264      19.090  27.609  28.854  1.00  0.00           H  
ATOM   4036  HB3 MET   264      19.370  27.710  30.560  1.00  0.00           H  
ATOM   4037  CG  MET   264      21.137  27.569  29.398  1.00  0.00           C  
ATOM   4038  HG2 MET   264      21.255  28.631  29.419  1.00  0.00           H  
ATOM   4039  HG3 MET   264      21.725  27.166  30.185  1.00  0.00           H  
ATOM   4040  SD  MET   264      21.811  26.969  27.866  1.00  0.00           S  
ATOM   4041  CE  MET   264      21.252  28.179  26.754  1.00  0.00           C  
ATOM   4042  HE1 MET   264      21.136  28.423  26.532  1.00  0.00           H  
ATOM   4043  HE2 MET   264      21.148  28.425  26.534  1.00  0.00           H  
ATOM   4044  HE3 MET   264      21.147  28.417  26.521  1.00  0.00           H  
ATOM   4045  C   MET   264      20.140  25.103  31.017  1.00  0.00           C  
ATOM   4046  O   MET   264      21.232  24.574  30.906  1.00  0.00           O  
ATOM   4047  N   CYS   265      19.475  25.063  32.169  1.00  0.00           N  
ATOM   4048  H   CYS   265      18.612  25.553  32.222  1.00  0.00           H  
ATOM   4049  CA  CYS   265      19.943  24.332  33.348  1.00  0.00           C  
ATOM   4050  HA  CYS   265      20.944  24.661  33.583  1.00  0.00           H  
ATOM   4051  CB  CYS   265      19.060  24.633  34.554  1.00  0.00           C  
ATOM   4052  HB2 CYS   265      18.050  24.337  34.360  1.00  0.00           H  
ATOM   4053  HB3 CYS   265      19.414  24.071  35.393  1.00  0.00           H  
ATOM   4054  SG  CYS   265      19.113  26.372  34.981  1.00  0.00           S  
ATOM   4055  HG  CYS   265      18.560  26.804  33.984  1.00  0.00           H  
ATOM   4056  C   CYS   265      20.024  22.823  33.098  1.00  0.00           C  
ATOM   4057  O   CYS   265      21.009  22.209  33.462  1.00  0.00           O  
ATOM   4058  N   ALA   266      19.047  22.227  32.420  1.00  0.00           N  
ATOM   4059  H   ALA   266      18.237  22.758  32.192  1.00  0.00           H  
ATOM   4060  CA  ALA   266      19.089  20.829  31.999  1.00  0.00           C  
ATOM   4061  HA  ALA   266      19.251  20.212  32.869  1.00  0.00           H  
ATOM   4062  CB  ALA   266      17.743  20.458  31.401  1.00  0.00           C  
ATOM   4063  HB1 ALA   266      17.392  20.392  31.297  1.00  0.00           H  
ATOM   4064  HB2 ALA   266      17.427  20.390  31.211  1.00  0.00           H  
ATOM   4065  HB3 ALA   266      17.426  20.311  31.261  1.00  0.00           H  
ATOM   4066  C   ALA   266      20.222  20.545  31.008  1.00  0.00           C  
ATOM   4067  O   ALA   266      20.832  19.498  31.057  1.00  0.00           O  
ATOM   4068  N   SER   267      20.537  21.496  30.142  1.00  0.00           N  
ATOM   4069  H   SER   267      19.961  22.299  30.131  1.00  0.00           H  
ATOM   4070  CA  SER   267      21.658  21.435  29.207  1.00  0.00           C  
ATOM   4071  HA  SER   267      21.626  20.495  28.678  1.00  0.00           H  
ATOM   4072  CB  SER   267      21.540  22.546  28.172  1.00  0.00           C  
ATOM   4073  HB2 SER   267      21.648  23.507  28.638  1.00  0.00           H  
ATOM   4074  HB3 SER   267      22.325  22.435  27.447  1.00  0.00           H  
ATOM   4075  OG  SER   267      20.300  22.480  27.518  1.00  0.00           O  
ATOM   4076  HG  SER   267      19.623  22.733  28.107  1.00  0.00           H  
ATOM   4077  C   SER   267      23.008  21.496  29.918  1.00  0.00           C  
ATOM   4078  O   SER   267      23.884  20.711  29.617  1.00  0.00           O  
ATOM   4079  N   LEU   268      23.160  22.360  30.915  1.00  0.00           N  
ATOM   4080  H   LEU   268      22.424  23.003  31.087  1.00  0.00           H  
ATOM   4081  CA  LEU   268      24.343  22.420  31.772  1.00  0.00           C  
ATOM   4082  HA  LEU   268      25.209  22.439  31.129  1.00  0.00           H  
ATOM   4083  CB  LEU   268      24.319  23.730  32.565  1.00  0.00           C  
ATOM   4084  HB2 LEU   268      24.300  24.546  31.866  1.00  0.00           H  
ATOM   4085  HB3 LEU   268      23.406  23.770  33.125  1.00  0.00           H  
ATOM   4086  CG  LEU   268      25.484  23.942  33.538  1.00  0.00           C  
ATOM   4087  HG  LEU   268      25.450  23.184  34.295  1.00  0.00           H  
ATOM   4088  CD1 LEU   268      26.844  23.904  32.886  1.00  0.00           C  
ATOM   4089 HD11 LEU   268      27.195  23.881  32.758  1.00  0.00           H  
ATOM   4090 HD12 LEU   268      27.170  23.871  32.716  1.00  0.00           H  
ATOM   4091 HD13 LEU   268      27.181  23.918  32.727  1.00  0.00           H  
ATOM   4092  CD2 LEU   268      25.345  25.280  34.219  1.00  0.00           C  
ATOM   4093 HD21 LEU   268      25.285  25.588  34.417  1.00  0.00           H  
ATOM   4094 HD22 LEU   268      25.354  25.606  34.395  1.00  0.00           H  
ATOM   4095 HD23 LEU   268      25.295  25.617  34.351  1.00  0.00           H  
ATOM   4096  C   LEU   268      24.480  21.183  32.668  1.00  0.00           C  
ATOM   4097  O   LEU   268      25.575  20.684  32.832  1.00  0.00           O  
ATOM   4098  N   LYS   269      23.389  20.638  33.196  1.00  0.00           N  
ATOM   4099  H   LYS   269      22.528  21.114  33.052  1.00  0.00           H  
ATOM   4100  CA  LYS   269      23.381  19.413  34.002  1.00  0.00           C  
ATOM   4101  HA  LYS   269      24.004  19.569  34.860  1.00  0.00           H  
ATOM   4102  CB  LYS   269      21.964  19.132  34.478  1.00  0.00           C  
ATOM   4103  HB2 LYS   269      21.601  19.941  34.941  1.00  0.00           H  
ATOM   4104  HB3 LYS   269      21.378  18.955  33.693  1.00  0.00           H  
ATOM   4105  CG  LYS   269      21.795  18.033  35.402  1.00  0.00           C  
ATOM   4106  HG2 LYS   269      22.127  17.252  35.009  1.00  0.00           H  
ATOM   4107  HG3 LYS   269      22.314  18.202  36.154  1.00  0.00           H  
ATOM   4108  CD  LYS   269      20.461  17.776  35.842  1.00  0.00           C  
ATOM   4109  HD2 LYS   269      20.266  18.204  36.401  1.00  0.00           H  
ATOM   4110  HD3 LYS   269      19.971  17.935  35.329  1.00  0.00           H  
ATOM   4111  CE  LYS   269      20.053  16.731  36.238  1.00  0.00           C  
ATOM   4112  HE2 LYS   269      20.312  16.557  36.404  1.00  0.00           H  
ATOM   4113  HE3 LYS   269      19.860  16.830  36.514  1.00  0.00           H  
ATOM   4114  NZ  LYS   269      19.559  15.830  36.052  1.00  0.00           N  
ATOM   4115  HZ1 LYS   269      19.437  15.594  36.015  1.00  0.00           H  
ATOM   4116  HZ2 LYS   269      19.424  15.606  36.001  1.00  0.00           H  
ATOM   4117  HZ3 LYS   269      19.441  15.610  36.001  1.00  0.00           H  
ATOM   4118  C   LYS   269      23.975  18.233  33.258  1.00  0.00           C  
ATOM   4119  O   LYS   269      24.779  17.518  33.810  1.00  0.00           O  
ATOM   4120  N   GLU   270      23.641  18.069  31.997  1.00  0.00           N  
ATOM   4121  H   GLU   270      22.965  18.683  31.616  1.00  0.00           H  
ATOM   4122  CA  GLU   270      24.215  17.043  31.144  1.00  0.00           C  
ATOM   4123  HA  GLU   270      24.160  16.100  31.657  1.00  0.00           H  
ATOM   4124  CB  GLU   270      23.396  16.944  29.874  1.00  0.00           C  
ATOM   4125  HB2 GLU   270      22.791  17.296  29.849  1.00  0.00           H  
ATOM   4126  HB3 GLU   270      23.685  17.201  29.310  1.00  0.00           H  
ATOM   4127  CG  GLU   270      22.969  16.071  29.353  1.00  0.00           C  
ATOM   4128  HG2 GLU   270      22.413  16.406  29.128  1.00  0.00           H  
ATOM   4129  HG3 GLU   270      23.337  16.095  28.804  1.00  0.00           H  
ATOM   4130  CD  GLU   270      22.769  14.739  29.808  1.00  0.00           C  
ATOM   4131  OE1 GLU   270      22.724  14.169  29.916  1.00  0.00           O  
ATOM   4132  OE2 GLU   270      22.645  14.235  30.043  1.00  0.00           O  
ATOM   4133  C   GLU   270      25.688  17.284  30.841  1.00  0.00           C  
ATOM   4134  O   GLU   270      26.457  16.350  30.844  1.00  0.00           O  
ATOM   4135  N   LEU   271      26.112  18.524  30.645  1.00  0.00           N  
ATOM   4136  H   LEU   271      25.442  19.249  30.663  1.00  0.00           H  
ATOM   4137  CA  LEU   271      27.507  18.884  30.448  1.00  0.00           C  
ATOM   4138  HA  LEU   271      27.908  18.249  29.685  1.00  0.00           H  
ATOM   4139  CB  LEU   271      27.607  20.335  29.980  1.00  0.00           C  
ATOM   4140  HB2 LEU   271      26.976  20.756  30.088  1.00  0.00           H  
ATOM   4141  HB3 LEU   271      28.122  20.760  30.359  1.00  0.00           H  
ATOM   4142  CG  LEU   271      27.860  20.717  28.896  1.00  0.00           C  
ATOM   4143  HG  LEU   271      27.542  20.522  29.050  1.00  0.00           H  
ATOM   4144  CD1 LEU   271      28.054  21.325  28.360  1.00  0.00           C  
ATOM   4145 HD11 LEU   271      28.120  21.453  28.249  1.00  0.00           H  
ATOM   4146 HD12 LEU   271      28.094  21.466  28.197  1.00  0.00           H  
ATOM   4147 HD13 LEU   271      28.088  21.498  28.241  1.00  0.00           H  
ATOM   4148  CD2 LEU   271      28.349  20.826  28.109  1.00  0.00           C  
ATOM   4149 HD21 LEU   271      28.472  20.857  27.913  1.00  0.00           H  
ATOM   4150 HD22 LEU   271      28.472  20.855  27.901  1.00  0.00           H  
ATOM   4151 HD23 LEU   271      28.457  20.843  27.932  1.00  0.00           H  
ATOM   4152  C   LEU   271      28.353  18.647  31.688  1.00  0.00           C  
ATOM   4153  O   LEU   271      29.472  18.261  31.575  1.00  0.00           O  
ATOM   4154  N   LEU   272      27.826  18.827  32.868  1.00  0.00           N  
ATOM   4155  H   LEU   272      26.922  19.197  32.893  1.00  0.00           H  
ATOM   4156  CA  LEU   272      28.493  18.503  34.115  1.00  0.00           C  
ATOM   4157  HA  LEU   272      29.493  18.873  34.068  1.00  0.00           H  
ATOM   4158  CB  LEU   272      27.784  19.177  35.273  1.00  0.00           C  
ATOM   4159  HB2 LEU   272      26.820  18.995  35.224  1.00  0.00           H  
ATOM   4160  HB3 LEU   272      28.101  18.774  36.115  1.00  0.00           H  
ATOM   4161  CG  LEU   272      27.919  20.596  35.423  1.00  0.00           C  
ATOM   4162  HG  LEU   272      27.668  20.904  34.677  1.00  0.00           H  
ATOM   4163  CD1 LEU   272      27.252  21.182  36.346  1.00  0.00           C  
ATOM   4164 HD11 LEU   272      27.081  21.333  36.563  1.00  0.00           H  
ATOM   4165 HD12 LEU   272      27.073  21.339  36.571  1.00  0.00           H  
ATOM   4166 HD13 LEU   272      27.114  21.310  36.567  1.00  0.00           H  
ATOM   4167  CD2 LEU   272      29.032  21.072  35.700  1.00  0.00           C  
ATOM   4168 HD21 LEU   272      29.293  21.169  35.781  1.00  0.00           H  
ATOM   4169 HD22 LEU   272      29.321  21.196  35.739  1.00  0.00           H  
ATOM   4170 HD23 LEU   272      29.294  21.222  35.768  1.00  0.00           H  
ATOM   4171  C   LEU   272      28.606  17.002  34.343  1.00  0.00           C  
ATOM   4172  O   LEU   272      29.642  16.529  34.706  1.00  0.00           O  
ATOM   4173  N   GLN   273      27.567  16.247  34.099  1.00  0.00           N  
ATOM   4174  H   GLN   273      26.748  16.698  33.804  1.00  0.00           H  
ATOM   4175  CA  GLN   273      27.533  14.812  34.325  1.00  0.00           C  
ATOM   4176  HA  GLN   273      28.010  14.608  35.258  1.00  0.00           H  
ATOM   4177  CB  GLN   273      26.100  14.356  34.435  1.00  0.00           C  
ATOM   4178  HB2 GLN   273      25.651  14.591  34.187  1.00  0.00           H  
ATOM   4179  HB3 GLN   273      25.928  13.870  34.273  1.00  0.00           H  
ATOM   4180  CG  GLN   273      25.491  14.224  35.111  1.00  0.00           C  
ATOM   4181  HG2 GLN   273      25.693  14.208  35.289  1.00  0.00           H  
ATOM   4182  HG3 GLN   273      25.499  14.443  35.067  1.00  0.00           H  
ATOM   4183  CD  GLN   273      24.584  13.813  35.617  1.00  0.00           C  
ATOM   4184  OE1 GLN   273      24.320  13.884  35.930  1.00  0.00           O  
ATOM   4185  NE2 GLN   273      24.066  13.367  35.724  1.00  0.00           N  
ATOM   4186 HE21 GLN   273      23.480  13.085  36.054  1.00  0.00           H  
ATOM   4187 HE22 GLN   273      24.260  13.273  35.470  1.00  0.00           H  
ATOM   4188  C   GLN   273      28.289  14.008  33.289  1.00  0.00           C  
ATOM   4189  O   GLN   273      28.831  13.011  33.606  1.00  0.00           O  
ATOM   4190  N   ASN   274      28.350  14.428  32.067  1.00  0.00           N  
ATOM   4191  H   ASN   274      27.863  15.239  31.867  1.00  0.00           H  
ATOM   4192  CA  ASN   274      29.000  13.728  30.976  1.00  0.00           C  
ATOM   4193  HA  ASN   274      29.269  12.763  31.286  1.00  0.00           H  
ATOM   4194  CB  ASN   274      28.040  13.581  29.868  1.00  0.00           C  
ATOM   4195  HB2 ASN   274      27.633  14.342  29.649  1.00  0.00           H  
ATOM   4196  HB3 ASN   274      28.446  13.304  29.121  1.00  0.00           H  
ATOM   4197  CG  ASN   274      27.090  12.769  30.007  1.00  0.00           C  
ATOM   4198  OD1 ASN   274      27.164  11.822  30.285  1.00  0.00           O  
ATOM   4199  ND2 ASN   274      26.172  13.103  29.816  1.00  0.00           N  
ATOM   4200 HD21 ASN   274      25.541  12.589  29.910  1.00  0.00           H  
ATOM   4201 HD22 ASN   274      26.102  13.872  29.593  1.00  0.00           H  
ATOM   4202  C   ASN   274      30.278  14.350  30.499  1.00  0.00           C  
ATOM   4203  O   ASN   274      31.024  13.706  29.881  1.00  0.00           O  
ATOM   4204  N   GLY   275      30.544  15.577  30.780  1.00  0.00           N  
ATOM   4205  H   GLY   275      29.888  16.051  31.275  1.00  0.00           H  
ATOM   4206  CA  GLY   275      31.685  16.319  30.301  1.00  0.00           C  
ATOM   4207  HA2 GLY   275      31.866  17.116  30.968  1.00  0.00           H  
ATOM   4208  HA3 GLY   275      32.539  15.700  30.299  1.00  0.00           H  
ATOM   4209  C   GLY   275      31.534  16.889  28.922  1.00  0.00           C  
ATOM   4210  O   GLY   275      30.610  16.629  28.242  1.00  0.00           O  
ATOM   4211  N   MET   276      32.458  17.675  28.496  1.00  0.00           N  
ATOM   4212  H   MET   276      33.173  17.855  29.106  1.00  0.00           H  
ATOM   4213  CA  MET   276      32.526  18.262  27.176  1.00  0.00           C  
ATOM   4214  HA  MET   276      31.549  18.452  26.839  1.00  0.00           H  
ATOM   4215  CB  MET   276      33.225  19.573  27.228  1.00  0.00           C  
ATOM   4216  HB2 MET   276      33.699  19.626  27.748  1.00  0.00           H  
ATOM   4217  HB3 MET   276      33.611  19.732  26.657  1.00  0.00           H  
ATOM   4218  CG  MET   276      32.768  20.614  27.347  1.00  0.00           C  
ATOM   4219  HG2 MET   276      32.464  20.621  27.095  1.00  0.00           H  
ATOM   4220  HG3 MET   276      32.607  20.475  27.710  1.00  0.00           H  
ATOM   4221  SD  MET   276      32.941  22.073  27.338  1.00  0.00           S  
ATOM   4222  CE  MET   276      33.243  22.890  26.572  1.00  0.00           C  
ATOM   4223  HE1 MET   276      33.303  23.055  26.420  1.00  0.00           H  
ATOM   4224  HE2 MET   276      33.307  23.058  26.415  1.00  0.00           H  
ATOM   4225  HE3 MET   276      33.304  23.054  26.416  1.00  0.00           H  
ATOM   4226  C   MET   276      33.152  17.356  26.171  1.00  0.00           C  
ATOM   4227  O   MET   276      32.999  17.512  25.098  1.00  0.00           O  
ATOM   4228  N   ASN   277      33.827  16.389  26.508  1.00  0.00           N  
ATOM   4229  H   ASN   277      33.925  16.343  27.394  1.00  0.00           H  
ATOM   4230  CA  ASN   277      34.388  15.351  25.720  1.00  0.00           C  
ATOM   4231  HA  ASN   277      35.130  14.968  26.259  1.00  0.00           H  
ATOM   4232  CB  ASN   277      33.439  14.327  25.579  1.00  0.00           C  
ATOM   4233  HB2 ASN   277      32.799  14.563  25.366  1.00  0.00           H  
ATOM   4234  HB3 ASN   277      33.620  13.801  25.072  1.00  0.00           H  
ATOM   4235  CG  ASN   277      33.105  13.664  26.385  1.00  0.00           C  
ATOM   4236  OD1 ASN   277      33.426  13.432  26.800  1.00  0.00           O  
ATOM   4237  ND2 ASN   277      32.451  13.345  26.637  1.00  0.00           N  
ATOM   4238 HD21 ASN   277      32.232  12.962  27.182  1.00  0.00           H  
ATOM   4239 HD22 ASN   277      32.182  13.527  26.310  1.00  0.00           H  
ATOM   4240  C   ASN   277      35.024  15.720  24.444  1.00  0.00           C  
ATOM   4241  O   ASN   277      34.773  15.212  23.481  1.00  0.00           O  
ATOM   4242  N   GLY   278      35.834  16.628  24.425  1.00  0.00           N  
ATOM   4243  H   GLY   278      36.001  17.003  25.244  1.00  0.00           H  
ATOM   4244  CA  GLY   278      36.542  17.077  23.305  1.00  0.00           C  
ATOM   4245  HA2 GLY   278      37.345  17.529  23.630  1.00  0.00           H  
ATOM   4246  HA3 GLY   278      36.835  16.282  22.793  1.00  0.00           H  
ATOM   4247  C   GLY   278      35.887  18.010  22.359  1.00  0.00           C  
ATOM   4248  O   GLY   278      36.465  18.478  21.481  1.00  0.00           O  
ATOM   4249  N   ARG   279      34.702  18.303  22.523  1.00  0.00           N  
ATOM   4250  H   ARG   279      34.290  17.893  23.270  1.00  0.00           H  
ATOM   4251  CA  ARG   279      33.982  19.270  21.757  1.00  0.00           C  
ATOM   4252  HA  ARG   279      34.404  19.307  20.784  1.00  0.00           H  
ATOM   4253  CB  ARG   279      32.543  18.867  21.643  1.00  0.00           C  
ATOM   4254  HB2 ARG   279      32.194  18.699  22.421  1.00  0.00           H  
ATOM   4255  HB3 ARG   279      32.040  19.502  21.309  1.00  0.00           H  
ATOM   4256  CG  ARG   279      32.240  17.848  20.916  1.00  0.00           C  
ATOM   4257  HG2 ARG   279      32.637  17.974  20.185  1.00  0.00           H  
ATOM   4258  HG3 ARG   279      32.653  17.211  21.284  1.00  0.00           H  
ATOM   4259  CD  ARG   279      30.839  17.503  20.682  1.00  0.00           C  
ATOM   4260  HD2 ARG   279      30.691  17.020  20.592  1.00  0.00           H  
ATOM   4261  HD3 ARG   279      30.412  17.569  21.029  1.00  0.00           H  
ATOM   4262  NE  ARG   279      30.263  17.691  20.116  1.00  0.00           N  
ATOM   4263  HE  ARG   279      30.675  18.110  20.063  1.00  0.00           H  
ATOM   4264  CZ  ARG   279      29.260  17.349  19.647  1.00  0.00           C  
ATOM   4265  NH1 ARG   279      28.608  16.804  19.647  1.00  0.00           N  
ATOM   4266 HH11 ARG   279      28.853  16.634  20.020  1.00  0.00           H  
ATOM   4267 HH12 ARG   279      27.860  16.562  19.279  1.00  0.00           H  
ATOM   4268  NH2 ARG   279      28.888  17.552  19.155  1.00  0.00           N  
ATOM   4269 HH21 ARG   279      29.366  17.970  19.140  1.00  0.00           H  
ATOM   4270 HH22 ARG   279      28.138  17.286  18.795  1.00  0.00           H  
ATOM   4271  C   ARG   279      34.118  20.638  22.331  1.00  0.00           C  
ATOM   4272  O   ARG   279      34.323  20.777  23.440  1.00  0.00           O  
ATOM   4273  N   THR   280      34.019  21.650  21.579  1.00  0.00           N  
ATOM   4274  H   THR   280      33.845  21.464  20.682  1.00  0.00           H  
ATOM   4275  CA  THR   280      34.210  23.032  21.968  1.00  0.00           C  
ATOM   4276  HA  THR   280      34.636  23.047  22.938  1.00  0.00           H  
ATOM   4277  CB  THR   280      35.177  23.723  21.056  1.00  0.00           C  
ATOM   4278  HB  THR   280      35.170  24.542  21.246  1.00  0.00           H  
ATOM   4279  CG2 THR   280      36.383  23.395  21.075  1.00  0.00           C  
ATOM   4280 HG21 THR   280      36.667  23.305  21.061  1.00  0.00           H  
ATOM   4281 HG22 THR   280      36.692  23.343  21.077  1.00  0.00           H  
ATOM   4282 HG23 THR   280      36.679  23.316  21.102  1.00  0.00           H  
ATOM   4283  OG1 THR   280      35.010  23.687  19.910  1.00  0.00           O  
ATOM   4284  HG1 THR   280      34.665  23.915  19.737  1.00  0.00           H  
ATOM   4285  C   THR   280      32.921  23.821  22.048  1.00  0.00           C  
ATOM   4286  O   THR   280      31.972  23.534  21.348  1.00  0.00           O  
ATOM   4287  N   ILE   281      32.904  24.851  22.874  1.00  0.00           N  
ATOM   4288  H   ILE   281      33.710  25.007  23.427  1.00  0.00           H  
ATOM   4289  CA  ILE   281      31.866  25.876  22.955  1.00  0.00           C  
ATOM   4290  HA  ILE   281      31.222  25.804  22.095  1.00  0.00           H  
ATOM   4291  CB  ILE   281      31.004  25.693  24.213  1.00  0.00           C  
ATOM   4292  HB  ILE   281      31.650  25.712  25.064  1.00  0.00           H  
ATOM   4293  CG2 ILE   281      30.014  26.831  24.354  1.00  0.00           C  
ATOM   4294 HG21 ILE   281      29.774  27.120  24.396  1.00  0.00           H  
ATOM   4295 HG22 ILE   281      29.772  27.106  24.388  1.00  0.00           H  
ATOM   4296 HG23 ILE   281      29.766  27.112  24.401  1.00  0.00           H  
ATOM   4297  CG1 ILE   281      30.267  24.356  24.213  1.00  0.00           C  
ATOM   4298 HG12 ILE   281      29.644  24.297  23.431  1.00  0.00           H  
ATOM   4299 HG13 ILE   281      30.928  23.611  24.112  1.00  0.00           H  
ATOM   4300  CD1 ILE   281      29.500  24.017  25.387  1.00  0.00           C  
ATOM   4301 HD11 ILE   281      29.328  23.916  25.681  1.00  0.00           H  
ATOM   4302 HD12 ILE   281      29.303  23.951  25.675  1.00  0.00           H  
ATOM   4303 HD13 ILE   281      29.307  23.916  25.650  1.00  0.00           H  
ATOM   4304  C   ILE   281      32.553  27.239  22.916  1.00  0.00           C  
ATOM   4305  O   ILE   281      33.490  27.464  23.657  1.00  0.00           O  
ATOM   4306  N   LEU   282      32.136  28.131  22.027  1.00  0.00           N  
ATOM   4307  H   LEU   282      31.388  27.866  21.430  1.00  0.00           H  
ATOM   4308  CA  LEU   282      32.767  29.427  21.774  1.00  0.00           C  
ATOM   4309  HA  LEU   282      32.364  29.787  20.847  1.00  0.00           H  
ATOM   4310  CB  LEU   282      32.378  30.430  22.858  1.00  0.00           C  
ATOM   4311  HB2 LEU   282      32.431  30.008  23.747  1.00  0.00           H  
ATOM   4312  HB3 LEU   282      33.013  31.178  22.879  1.00  0.00           H  
ATOM   4313  CG  LEU   282      31.085  31.018  22.769  1.00  0.00           C  
ATOM   4314  HG  LEU   282      30.522  30.297  22.620  1.00  0.00           H  
ATOM   4315  CD1 LEU   282      30.679  31.712  23.888  1.00  0.00           C  
ATOM   4316 HD11 LEU   282      30.586  31.907  24.146  1.00  0.00           H  
ATOM   4317 HD12 LEU   282      30.539  31.855  24.165  1.00  0.00           H  
ATOM   4318 HD13 LEU   282      30.607  31.862  24.184  1.00  0.00           H  
ATOM   4319  CD2 LEU   282      30.916  31.936  21.796  1.00  0.00           C  
ATOM   4320 HD21 LEU   282      30.844  32.172  21.576  1.00  0.00           H  
ATOM   4321 HD22 LEU   282      30.906  32.170  21.565  1.00  0.00           H  
ATOM   4322 HD23 LEU   282      30.866  32.132  21.536  1.00  0.00           H  
ATOM   4323  C   LEU   282      34.271  29.326  21.524  1.00  0.00           C  
ATOM   4324  O   LEU   282      35.032  30.169  21.916  1.00  0.00           O  
ATOM   4325  N   GLY   283      34.715  28.260  20.899  1.00  0.00           N  
ATOM   4326  H   GLY   283      34.039  27.630  20.571  1.00  0.00           H  
ATOM   4327  CA  GLY   283      36.107  27.941  20.658  1.00  0.00           C  
ATOM   4328  HA2 GLY   283      36.155  27.199  19.900  1.00  0.00           H  
ATOM   4329  HA3 GLY   283      36.601  28.809  20.299  1.00  0.00           H  
ATOM   4330  C   GLY   283      36.888  27.423  21.847  1.00  0.00           C  
ATOM   4331  O   GLY   283      38.009  27.095  21.713  1.00  0.00           O  
ATOM   4332  N   SER   284      36.319  27.329  22.997  1.00  0.00           N  
ATOM   4333  H   SER   284      35.383  27.586  23.040  1.00  0.00           H  
ATOM   4334  CA  SER   284      36.931  26.841  24.219  1.00  0.00           C  
ATOM   4335  HA  SER   284      37.983  26.936  24.138  1.00  0.00           H  
ATOM   4336  CB  SER   284      36.492  27.690  25.366  1.00  0.00           C  
ATOM   4337  HB2 SER   284      36.649  28.654  25.167  1.00  0.00           H  
ATOM   4338  HB3 SER   284      35.526  27.578  25.528  1.00  0.00           H  
ATOM   4339  OG  SER   284      37.117  27.393  26.476  1.00  0.00           O  
ATOM   4340  HG  SER   284      36.707  27.489  27.028  1.00  0.00           H  
ATOM   4341  C   SER   284      36.619  25.392  24.503  1.00  0.00           C  
ATOM   4342  O   SER   284      35.523  24.948  24.288  1.00  0.00           O  
ATOM   4343  N   ALA   285      37.572  24.656  25.027  1.00  0.00           N  
ATOM   4344  H   ALA   285      38.442  25.081  25.161  1.00  0.00           H  
ATOM   4345  CA  ALA   285      37.419  23.298  25.499  1.00  0.00           C  
ATOM   4346  HA  ALA   285      36.705  22.813  24.889  1.00  0.00           H  
ATOM   4347  CB  ALA   285      38.721  22.595  25.320  1.00  0.00           C  
ATOM   4348  HB1 ALA   285      39.028  22.417  25.271  1.00  0.00           H  
ATOM   4349  HB2 ALA   285      39.042  22.426  25.273  1.00  0.00           H  
ATOM   4350  HB3 ALA   285      39.033  22.420  25.284  1.00  0.00           H  
ATOM   4351  C   ALA   285      36.923  23.179  26.930  1.00  0.00           C  
ATOM   4352  O   ALA   285      36.739  22.097  27.405  1.00  0.00           O  
ATOM   4353  N   LEU   286      36.723  24.274  27.621  1.00  0.00           N  
ATOM   4354  H   LEU   286      36.873  25.115  27.155  1.00  0.00           H  
ATOM   4355  CA  LEU   286      36.297  24.374  28.999  1.00  0.00           C  
ATOM   4356  HA  LEU   286      35.903  23.444  29.311  1.00  0.00           H  
ATOM   4357  CB  LEU   286      37.475  24.705  29.864  1.00  0.00           C  
ATOM   4358  HB2 LEU   286      37.773  25.399  29.663  1.00  0.00           H  
ATOM   4359  HB3 LEU   286      37.281  24.807  30.638  1.00  0.00           H  
ATOM   4360  CG  LEU   286      38.514  24.032  30.011  1.00  0.00           C  
ATOM   4361  HG  LEU   286      38.610  23.875  29.291  1.00  0.00           H  
ATOM   4362  CD1 LEU   286      39.493  24.441  30.578  1.00  0.00           C  
ATOM   4363 HD11 LEU   286      39.744  24.530  30.709  1.00  0.00           H  
ATOM   4364 HD12 LEU   286      39.732  24.556  30.705  1.00  0.00           H  
ATOM   4365 HD13 LEU   286      39.722  24.536  30.722  1.00  0.00           H  
ATOM   4366  CD2 LEU   286      38.517  23.168  30.609  1.00  0.00           C  
ATOM   4367 HD21 LEU   286      38.533  22.946  30.766  1.00  0.00           H  
ATOM   4368 HD22 LEU   286      38.507  22.962  30.745  1.00  0.00           H  
ATOM   4369 HD23 LEU   286      38.517  22.958  30.742  1.00  0.00           H  
ATOM   4370  C   LEU   286      35.200  25.408  29.182  1.00  0.00           C  
ATOM   4371  O   LEU   286      35.109  26.338  28.423  1.00  0.00           O  
ATOM   4372  N   LEU   287      34.392  25.270  30.210  1.00  0.00           N  
ATOM   4373  H   LEU   287      34.545  24.503  30.802  1.00  0.00           H  
ATOM   4374  CA  LEU   287      33.381  26.241  30.607  1.00  0.00           C  
ATOM   4375  HA  LEU   287      32.868  26.575  29.726  1.00  0.00           H  
ATOM   4376  CB  LEU   287      32.366  25.582  31.535  1.00  0.00           C  
ATOM   4377  HB2 LEU   287      32.860  25.286  32.412  1.00  0.00           H  
ATOM   4378  HB3 LEU   287      31.660  26.308  31.814  1.00  0.00           H  
ATOM   4379  CG  LEU   287      31.622  24.387  30.995  1.00  0.00           C  
ATOM   4380  HG  LEU   287      32.134  23.881  30.630  1.00  0.00           H  
ATOM   4381  CD1 LEU   287      31.018  23.671  31.769  1.00  0.00           C  
ATOM   4382 HD11 LEU   287      30.866  23.476  31.950  1.00  0.00           H  
ATOM   4383 HD12 LEU   287      30.887  23.488  31.956  1.00  0.00           H  
ATOM   4384 HD13 LEU   287      30.871  23.514  31.966  1.00  0.00           H  
ATOM   4385  CD2 LEU   287      30.732  24.533  30.190  1.00  0.00           C  
ATOM   4386 HD21 LEU   287      30.514  24.535  29.995  1.00  0.00           H  
ATOM   4387 HD22 LEU   287      30.516  24.578  30.004  1.00  0.00           H  
ATOM   4388 HD23 LEU   287      30.527  24.573  29.974  1.00  0.00           H  
ATOM   4389  C   LEU   287      34.005  27.483  31.250  1.00  0.00           C  
ATOM   4390  O   LEU   287      35.042  27.415  31.823  1.00  0.00           O  
ATOM   4391  N   GLU   288      33.373  28.615  31.183  1.00  0.00           N  
ATOM   4392  H   GLU   288      32.523  28.617  30.722  1.00  0.00           H  
ATOM   4393  CA  GLU   288      33.841  29.891  31.722  1.00  0.00           C  
ATOM   4394  HA  GLU   288      34.635  29.701  32.416  1.00  0.00           H  
ATOM   4395  CB  GLU   288      34.400  30.723  30.582  1.00  0.00           C  
ATOM   4396  HB2 GLU   288      35.095  30.180  30.087  1.00  0.00           H  
ATOM   4397  HB3 GLU   288      33.663  30.910  29.922  1.00  0.00           H  
ATOM   4398  CG  GLU   288      35.007  32.005  30.882  1.00  0.00           C  
ATOM   4399  HG2 GLU   288      35.272  32.415  30.028  1.00  0.00           H  
ATOM   4400  HG3 GLU   288      34.313  32.593  31.272  1.00  0.00           H  
ATOM   4401  CD  GLU   288      36.188  31.979  31.749  1.00  0.00           C  
ATOM   4402  OE1 GLU   288      36.732  32.037  32.015  1.00  0.00           O  
ATOM   4403  OE2 GLU   288      36.584  31.925  32.178  1.00  0.00           O  
ATOM   4404  C   GLU   288      32.748  30.627  32.492  1.00  0.00           C  
ATOM   4405  O   GLU   288      31.620  30.570  32.134  1.00  0.00           O  
ATOM   4406  N   ASP   289      33.083  31.329  33.546  1.00  0.00           N  
ATOM   4407  H   ASP   289      34.029  31.343  33.778  1.00  0.00           H  
ATOM   4408  CA  ASP   289      32.151  32.014  34.448  1.00  0.00           C  
ATOM   4409  HA  ASP   289      31.172  31.985  33.991  1.00  0.00           H  
ATOM   4410  CB  ASP   289      32.028  31.247  35.769  1.00  0.00           C  
ATOM   4411  HB2 ASP   289      31.167  31.612  36.293  1.00  0.00           H  
ATOM   4412  HB3 ASP   289      31.841  30.215  35.544  1.00  0.00           H  
ATOM   4413  CG  ASP   289      33.220  31.306  36.709  1.00  0.00           C  
ATOM   4414  OD1 ASP   289      34.305  31.753  36.345  1.00  0.00           O  
ATOM   4415  OD2 ASP   289      33.097  30.867  37.850  1.00  0.00           O  
ATOM   4416  C   ASP   289      32.455  33.510  34.652  1.00  0.00           C  
ATOM   4417  O   ASP   289      31.955  34.137  35.567  1.00  0.00           O  
ATOM   4418  N   GLU   290      33.249  34.118  33.784  1.00  0.00           N  
ATOM   4419  H   GLU   290      33.657  33.553  33.081  1.00  0.00           H  
ATOM   4420  CA  GLU   290      33.635  35.534  33.853  1.00  0.00           C  
ATOM   4421  HA  GLU   290      33.806  35.780  34.872  1.00  0.00           H  
ATOM   4422  CB  GLU   290      34.928  35.732  33.116  1.00  0.00           C  
ATOM   4423  HB2 GLU   290      35.507  34.895  33.150  1.00  0.00           H  
ATOM   4424  HB3 GLU   290      34.715  35.878  32.162  1.00  0.00           H  
ATOM   4425  CG  GLU   290      35.749  36.826  33.572  1.00  0.00           C  
ATOM   4426  HG2 GLU   290      36.061  37.257  32.795  1.00  0.00           H  
ATOM   4427  HG3 GLU   290      35.205  37.447  34.031  1.00  0.00           H  
ATOM   4428  CD  GLU   290      36.913  36.502  34.426  1.00  0.00           C  
ATOM   4429  OE1 GLU   290      37.654  36.270  34.388  1.00  0.00           O  
ATOM   4430  OE2 GLU   290      37.110  36.474  35.137  1.00  0.00           O  
ATOM   4431  C   GLU   290      32.575  36.500  33.348  1.00  0.00           C  
ATOM   4432  O   GLU   290      32.798  37.618  33.313  1.00  0.00           O  
ATOM   4433  N   PHE   291      31.427  36.085  32.925  1.00  0.00           N  
ATOM   4434  H   PHE   291      31.288  35.167  33.023  1.00  0.00           H  
ATOM   4435  CA  PHE   291      30.433  36.850  32.182  1.00  0.00           C  
ATOM   4436  HA  PHE   291      30.788  37.855  32.044  1.00  0.00           H  
ATOM   4437  CB  PHE   291      30.264  36.236  30.803  1.00  0.00           C  
ATOM   4438  HB2 PHE   291      29.869  35.262  30.902  1.00  0.00           H  
ATOM   4439  HB3 PHE   291      29.543  36.802  30.282  1.00  0.00           H  
ATOM   4440  CG  PHE   291      31.492  36.157  29.956  1.00  0.00           C  
ATOM   4441  CD1 PHE   291      31.869  37.214  29.208  1.00  0.00           C  
ATOM   4442  HD1 PHE   291      31.311  38.090  29.259  1.00  0.00           H  
ATOM   4443  CE1 PHE   291      32.960  37.119  28.368  1.00  0.00           C  
ATOM   4444  HE1 PHE   291      33.221  37.918  27.775  1.00  0.00           H  
ATOM   4445  CZ  PHE   291      33.685  35.973  28.278  1.00  0.00           C  
ATOM   4446  HZ  PHE   291      34.502  35.890  27.615  1.00  0.00           H  
ATOM   4447  CE2 PHE   291      33.327  34.925  29.041  1.00  0.00           C  
ATOM   4448  HE2 PHE   291      33.874  34.045  28.959  1.00  0.00           H  
ATOM   4449  CD2 PHE   291      32.232  35.013  29.879  1.00  0.00           C  
ATOM   4450  HD2 PHE   291      31.947  34.196  30.442  1.00  0.00           H  
ATOM   4451  C   PHE   291      29.083  36.930  32.893  1.00  0.00           C  
ATOM   4452  O   PHE   291      28.331  36.012  32.908  1.00  0.00           O  
ATOM   4453  N   THR   292      28.736  38.042  33.438  1.00  0.00           N  
ATOM   4454  H   THR   292      29.392  38.750  33.415  1.00  0.00           H  
ATOM   4455  CA  THR   292      27.379  38.329  33.916  1.00  0.00           C  
ATOM   4456  HA  THR   292      27.034  37.467  34.461  1.00  0.00           H  
ATOM   4457  CB  THR   292      27.385  39.506  34.884  1.00  0.00           C  
ATOM   4458  HB  THR   292      27.595  39.432  35.429  1.00  0.00           H  
ATOM   4459  CG2 THR   292      27.762  40.399  34.904  1.00  0.00           C  
ATOM   4460 HG21 THR   292      27.859  40.595  34.862  1.00  0.00           H  
ATOM   4461 HG22 THR   292      27.803  40.634  34.929  1.00  0.00           H  
ATOM   4462 HG23 THR   292      27.897  40.619  34.948  1.00  0.00           H  
ATOM   4463  OG1 THR   292      26.735  39.922  35.158  1.00  0.00           O  
ATOM   4464  HG1 THR   292      26.999  39.492  35.494  1.00  0.00           H  
ATOM   4465  C   THR   292      26.427  38.567  32.745  1.00  0.00           C  
ATOM   4466  O   THR   292      26.875  39.015  31.706  1.00  0.00           O  
ATOM   4467  N   PRO   293      25.116  38.340  32.864  1.00  0.00           N  
ATOM   4468  CD  PRO   293      24.453  37.671  33.950  1.00  0.00           C  
ATOM   4469  HD2 PRO   293      24.390  38.297  34.788  1.00  0.00           H  
ATOM   4470  HD3 PRO   293      24.941  36.782  34.212  1.00  0.00           H  
ATOM   4471  CG  PRO   293      23.080  37.359  33.479  1.00  0.00           C  
ATOM   4472  HG2 PRO   293      22.409  37.480  34.222  1.00  0.00           H  
ATOM   4473  HG3 PRO   293      23.045  36.416  33.132  1.00  0.00           H  
ATOM   4474  CB  PRO   293      22.813  38.284  32.374  1.00  0.00           C  
ATOM   4475  HB2 PRO   293      22.378  39.133  32.752  1.00  0.00           H  
ATOM   4476  HB3 PRO   293      22.189  37.851  31.680  1.00  0.00           H  
ATOM   4477  CA  PRO   293      24.172  38.594  31.790  1.00  0.00           C  
ATOM   4478  HA  PRO   293      24.371  37.900  30.998  1.00  0.00           H  
ATOM   4479  C   PRO   293      24.225  39.993  31.198  1.00  0.00           C  
ATOM   4480  O   PRO   293      24.036  40.152  30.015  1.00  0.00           O  
ATOM   4481  N   PHE   294      24.547  41.001  31.983  1.00  0.00           N  
ATOM   4482  H   PHE   294      24.660  40.822  32.945  1.00  0.00           H  
ATOM   4483  CA  PHE   294      24.736  42.358  31.511  1.00  0.00           C  
ATOM   4484  HA  PHE   294      23.878  42.630  30.934  1.00  0.00           H  
ATOM   4485  CB  PHE   294      24.809  43.287  32.699  1.00  0.00           C  
ATOM   4486  HB2 PHE   294      24.745  43.208  33.222  1.00  0.00           H  
ATOM   4487  HB3 PHE   294      25.204  43.571  32.899  1.00  0.00           H  
ATOM   4488  CG  PHE   294      24.443  43.958  32.964  1.00  0.00           C  
ATOM   4489  CD1 PHE   294      24.587  44.264  33.238  1.00  0.00           C  
ATOM   4490  HD1 PHE   294      24.960  44.030  33.255  1.00  0.00           H  
ATOM   4491  CE1 PHE   294      24.243  44.881  33.495  1.00  0.00           C  
ATOM   4492  HE1 PHE   294      24.354  45.112  33.705  1.00  0.00           H  
ATOM   4493  CZ  PHE   294      23.753  45.198  33.481  1.00  0.00           C  
ATOM   4494  HZ  PHE   294      23.490  45.671  33.680  1.00  0.00           H  
ATOM   4495  CE2 PHE   294      23.606  44.897  33.212  1.00  0.00           C  
ATOM   4496  HE2 PHE   294      23.229  45.141  33.204  1.00  0.00           H  
ATOM   4497  CD2 PHE   294      23.949  44.280  32.953  1.00  0.00           C  
ATOM   4498  HD2 PHE   294      23.830  44.057  32.750  1.00  0.00           H  
ATOM   4499  C   PHE   294      25.946  42.527  30.600  1.00  0.00           C  
ATOM   4500  O   PHE   294      25.897  43.304  29.698  1.00  0.00           O  
ATOM   4501  N   ASP   295      27.009  41.777  30.782  1.00  0.00           N  
ATOM   4502  H   ASP   295      26.984  41.119  31.502  1.00  0.00           H  
ATOM   4503  CA  ASP   295      28.163  41.769  29.897  1.00  0.00           C  
ATOM   4504  HA  ASP   295      28.405  42.779  29.650  1.00  0.00           H  
ATOM   4505  CB  ASP   295      29.362  41.161  30.594  1.00  0.00           C  
ATOM   4506  HB2 ASP   295      29.199  40.917  31.251  1.00  0.00           H  
ATOM   4507  HB3 ASP   295      29.732  40.531  30.300  1.00  0.00           H  
ATOM   4508  CG  ASP   295      30.309  41.735  30.805  1.00  0.00           C  
ATOM   4509  OD1 ASP   295      30.731  41.964  30.903  1.00  0.00           O  
ATOM   4510  OD2 ASP   295      30.649  41.974  30.874  1.00  0.00           O  
ATOM   4511  C   ASP   295      27.893  41.052  28.581  1.00  0.00           C  
ATOM   4512  O   ASP   295      28.420  41.418  27.565  1.00  0.00           O  
ATOM   4513  N   VAL   296      27.033  40.067  28.573  1.00  0.00           N  
ATOM   4514  H   VAL   296      26.655  39.802  29.442  1.00  0.00           H  
ATOM   4515  CA  VAL   296      26.597  39.391  27.358  1.00  0.00           C  
ATOM   4516  HA  VAL   296      27.466  39.124  26.791  1.00  0.00           H  
ATOM   4517  CB  VAL   296      25.840  38.104  27.676  1.00  0.00           C  
ATOM   4518  HB  VAL   296      25.005  38.335  28.288  1.00  0.00           H  
ATOM   4519  CG1 VAL   296      25.334  37.410  26.438  1.00  0.00           C  
ATOM   4520 HG11 VAL   296      25.343  37.228  26.084  1.00  0.00           H  
ATOM   4521 HG12 VAL   296      25.153  37.133  26.227  1.00  0.00           H  
ATOM   4522 HG13 VAL   296      25.122  37.354  26.101  1.00  0.00           H  
ATOM   4523  CG2 VAL   296      26.701  37.131  28.425  1.00  0.00           C  
ATOM   4524 HG21 VAL   296      26.940  36.894  28.582  1.00  0.00           H  
ATOM   4525 HG22 VAL   296      26.908  36.919  28.645  1.00  0.00           H  
ATOM   4526 HG23 VAL   296      26.878  36.861  28.607  1.00  0.00           H  
ATOM   4527  C   VAL   296      25.792  40.319  26.477  1.00  0.00           C  
ATOM   4528  O   VAL   296      26.083  40.438  25.306  1.00  0.00           O  
ATOM   4529  N   VAL   297      24.835  41.043  27.030  1.00  0.00           N  
ATOM   4530  H   VAL   297      24.653  40.908  27.994  1.00  0.00           H  
ATOM   4531  CA  VAL   297      24.005  41.995  26.292  1.00  0.00           C  
ATOM   4532  HA  VAL   297      23.559  41.474  25.472  1.00  0.00           H  
ATOM   4533  CB  VAL   297      22.872  42.513  27.158  1.00  0.00           C  
ATOM   4534  HB  VAL   297      22.966  42.750  27.621  1.00  0.00           H  
ATOM   4535  CG1 VAL   297      22.215  43.095  27.049  1.00  0.00           C  
ATOM   4536 HG11 VAL   297      22.041  43.249  27.046  1.00  0.00           H  
ATOM   4537 HG12 VAL   297      22.063  43.246  27.015  1.00  0.00           H  
ATOM   4538 HG13 VAL   297      22.049  43.223  27.021  1.00  0.00           H  
ATOM   4539  CG2 VAL   297      22.186  42.122  27.541  1.00  0.00           C  
ATOM   4540 HG21 VAL   297      22.011  42.047  27.649  1.00  0.00           H  
ATOM   4541 HG22 VAL   297      22.015  42.021  27.610  1.00  0.00           H  
ATOM   4542 HG23 VAL   297      22.021  42.016  27.657  1.00  0.00           H  
ATOM   4543  C   VAL   297      24.809  43.128  25.677  1.00  0.00           C  
ATOM   4544  O   VAL   297      24.491  43.565  24.596  1.00  0.00           O  
ATOM   4545  N   ARG   298      25.897  43.553  26.295  1.00  0.00           N  
ATOM   4546  H   ARG   298      26.091  43.156  27.176  1.00  0.00           H  
ATOM   4547  CA  ARG   298      26.820  44.559  25.765  1.00  0.00           C  
ATOM   4548  HA  ARG   298      26.268  45.444  25.530  1.00  0.00           H  
ATOM   4549  CB  ARG   298      27.837  44.904  26.833  1.00  0.00           C  
ATOM   4550  HB2 ARG   298      27.719  44.783  27.341  1.00  0.00           H  
ATOM   4551  HB3 ARG   298      28.373  44.689  26.879  1.00  0.00           H  
ATOM   4552  CG  ARG   298      28.305  45.704  27.180  1.00  0.00           C  
ATOM   4553  HG2 ARG   298      28.543  45.848  26.711  1.00  0.00           H  
ATOM   4554  HG3 ARG   298      27.750  45.969  27.085  1.00  0.00           H  
ATOM   4555  CD  ARG   298      29.199  45.950  28.315  1.00  0.00           C  
ATOM   4556  HD2 ARG   298      28.949  46.599  28.826  1.00  0.00           H  
ATOM   4557  HD3 ARG   298      29.160  45.257  28.782  1.00  0.00           H  
ATOM   4558  NE  ARG   298      30.411  46.252  28.136  1.00  0.00           N  
ATOM   4559  HE  ARG   298      30.567  46.911  27.631  1.00  0.00           H  
ATOM   4560  CZ  ARG   298      31.332  45.746  28.557  1.00  0.00           C  
ATOM   4561  NH1 ARG   298      31.290  44.892  29.245  1.00  0.00           N  
ATOM   4562 HH11 ARG   298      30.546  44.610  29.548  1.00  0.00           H  
ATOM   4563 HH12 ARG   298      32.023  44.517  29.496  1.00  0.00           H  
ATOM   4564  NH2 ARG   298      32.346  46.086  28.278  1.00  0.00           N  
ATOM   4565 HH21 ARG   298      32.436  46.740  27.757  1.00  0.00           H  
ATOM   4566 HH22 ARG   298      33.027  45.681  28.582  1.00  0.00           H  
ATOM   4567  C   ARG   298      27.493  44.147  24.471  1.00  0.00           C  
ATOM   4568  O   ARG   298      27.829  44.953  23.687  1.00  0.00           O  
ATOM   4569  N   GLN   299      27.672  42.912  24.232  1.00  0.00           N  
ATOM   4570  H   GLN   299      27.385  42.315  24.933  1.00  0.00           H  
ATOM   4571  CA  GLN   299      28.274  42.377  23.026  1.00  0.00           C  
ATOM   4572  HA  GLN   299      28.704  43.174  22.492  1.00  0.00           H  
ATOM   4573  CB  GLN   299      29.376  41.433  23.386  1.00  0.00           C  
ATOM   4574  HB2 GLN   299      29.419  41.157  23.706  1.00  0.00           H  
ATOM   4575  HB3 GLN   299      29.522  41.115  23.166  1.00  0.00           H  
ATOM   4576  CG  GLN   299      30.245  41.300  23.605  1.00  0.00           C  
ATOM   4577  HG2 GLN   299      30.120  41.532  23.401  1.00  0.00           H  
ATOM   4578  HG3 GLN   299      30.137  41.490  23.758  1.00  0.00           H  
ATOM   4579  CD  GLN   299      31.444  40.604  23.888  1.00  0.00           C  
ATOM   4580  OE1 GLN   299      32.089  40.198  23.091  1.00  0.00           O  
ATOM   4581  NE2 GLN   299      31.798  40.438  25.018  1.00  0.00           N  
ATOM   4582 HE21 GLN   299      32.595  39.988  25.193  1.00  0.00           H  
ATOM   4583 HE22 GLN   299      31.287  40.758  25.698  1.00  0.00           H  
ATOM   4584  C   GLN   299      27.299  41.731  22.081  1.00  0.00           C  
ATOM   4585  O   GLN   299      27.521  41.713  20.949  1.00  0.00           O  
ATOM   4586  N   CYS   300      26.216  41.224  22.522  1.00  0.00           N  
ATOM   4587  H   CYS   300      26.105  41.241  23.459  1.00  0.00           H  
ATOM   4588  CA  CYS   300      25.231  40.544  21.744  1.00  0.00           C  
ATOM   4589  HA  CYS   300      25.628  40.235  20.842  1.00  0.00           H  
ATOM   4590  CB  CYS   300      24.824  39.353  22.430  1.00  0.00           C  
ATOM   4591  HB2 CYS   300      24.443  39.610  23.338  1.00  0.00           H  
ATOM   4592  HB3 CYS   300      24.104  38.879  21.865  1.00  0.00           H  
ATOM   4593  SG  CYS   300      26.114  38.267  22.661  1.00  0.00           S  
ATOM   4594  HG  CYS   300      26.454  38.583  22.818  1.00  0.00           H  
ATOM   4595  C   CYS   300      24.088  41.366  21.394  1.00  0.00           C  
ATOM   4596  O   CYS   300      23.295  40.934  20.897  1.00  0.00           O  
ATOM   4597  N   SER   301      23.994  42.546  21.639  1.00  0.00           N  
ATOM   4598  H   SER   301      24.659  42.849  22.039  1.00  0.00           H  
ATOM   4599  CA  SER   301      22.979  43.424  21.348  1.00  0.00           C  
ATOM   4600  HA  SER   301      22.241  43.067  21.617  1.00  0.00           H  
ATOM   4601  CB  SER   301      23.027  44.608  21.969  1.00  0.00           C  
ATOM   4602  HB2 SER   301      23.165  44.810  22.217  1.00  0.00           H  
ATOM   4603  HB3 SER   301      23.071  44.975  21.959  1.00  0.00           H  
ATOM   4604  OG  SER   301      22.830  44.981  22.248  1.00  0.00           O  
ATOM   4605  HG  SER   301      22.894  44.986  22.627  1.00  0.00           H  
ATOM   4606  C   SER   301      22.820  43.656  20.095  1.00  0.00           C  
ATOM   4607  O   SER   301      22.977  43.766  19.557  1.00  0.00           O  
ATOM   4608  N   GLY   302      22.503  43.708  19.617  1.00  0.00           N  
ATOM   4609  H   GLY   302      22.393  43.618  20.105  1.00  0.00           H  
ATOM   4610  CA  GLY   302      22.301  43.913  18.435  1.00  0.00           C  
ATOM   4611  HA2 GLY   302      21.843  44.162  18.284  1.00  0.00           H  
ATOM   4612  HA3 GLY   302      22.610  44.296  18.009  1.00  0.00           H  
ATOM   4613  C   GLY   302      22.273  43.307  17.930  1.00  0.00           C  
ATOM   4614  O   GLY   302      21.926  43.452  17.348  1.00  0.00           O  
ATOM   4615  N   VAL   303      22.615  42.637  18.142  1.00  0.00           N  
ATOM   4616  H   VAL   303      22.887  42.561  18.623  1.00  0.00           H  
ATOM   4617  CA  VAL   303      22.638  42.011  17.713  1.00  0.00           C  
ATOM   4618  HA  VAL   303      22.606  42.117  17.105  1.00  0.00           H  
ATOM   4619  CB  VAL   303      23.462  41.538  17.744  1.00  0.00           C  
ATOM   4620  HB  VAL   303      23.584  41.289  18.012  1.00  0.00           H  
ATOM   4621  CG1 VAL   303      23.668  41.156  17.292  1.00  0.00           C  
ATOM   4622 HG11 VAL   303      23.707  41.046  17.178  1.00  0.00           H  
ATOM   4623 HG12 VAL   303      23.743  41.066  17.172  1.00  0.00           H  
ATOM   4624 HG13 VAL   303      23.714  41.067  17.200  1.00  0.00           H  
ATOM   4625  CG2 VAL   303      23.973  41.756  17.848  1.00  0.00           C  
ATOM   4626 HG21 VAL   303      24.111  41.803  17.868  1.00  0.00           H  
ATOM   4627 HG22 VAL   303      24.114  41.820  17.879  1.00  0.00           H  
ATOM   4628 HG23 VAL   303      24.079  41.803  17.872  1.00  0.00           H  
ATOM   4629  C   VAL   303      21.894  41.682  17.994  1.00  0.00           C  
ATOM   4630  O   VAL   303      21.910  41.408  17.940  1.00  0.00           O  
ATOM   4631  N   THR   304      21.234  41.717  18.284  1.00  0.00           N  
ATOM   4632  H   THR   304      21.246  41.956  18.307  1.00  0.00           H  
ATOM   4633  CA  THR   304      20.467  41.430  18.560  1.00  0.00           C  
ATOM   4634  HA  THR   304      20.661  41.098  18.722  1.00  0.00           H  
ATOM   4635  CB  THR   304      19.825  41.622  19.175  1.00  0.00           C  
ATOM   4636  HB  THR   304      19.338  41.992  19.280  1.00  0.00           H  
ATOM   4637  CG2 THR   304      19.755  41.277  19.357  1.00  0.00           C  
ATOM   4638 HG21 THR   304      19.738  41.196  19.409  1.00  0.00           H  
ATOM   4639 HG22 THR   304      19.734  41.190  19.412  1.00  0.00           H  
ATOM   4640 HG23 THR   304      19.728  41.201  19.391  1.00  0.00           H  
ATOM   4641  OG1 THR   304      19.885  41.667  19.489  1.00  0.00           O  
ATOM   4642  HG1 THR   304      19.841  41.825  19.513  1.00  0.00           H  
ATOM   4643  C   THR   304      20.026  41.367  18.048  1.00  0.00           C  
ATOM   4644  O   THR   304      19.414  41.378  18.068  1.00  0.00           O  
ATOM   4645  N   PHE   305      20.334  41.300  17.589  1.00  0.00           N  
ATOM   4646  H   PHE   305      20.837  41.293  17.602  1.00  0.00           H  
ATOM   4647  CA  PHE   305      19.986  41.242  17.060  1.00  0.00           C  
ATOM   4648  HA  PHE   305      19.543  41.469  16.904  1.00  0.00           H  
ATOM   4649  CB  PHE   305      20.309  41.230  17.065  1.00  0.00           C  
ATOM   4650  HB2 PHE   305      20.596  41.147  17.099  1.00  0.00           H  
ATOM   4651  HB3 PHE   305      20.098  41.258  16.791  1.00  0.00           H  
ATOM   4652  CG  PHE   305      20.525  41.292  17.362  1.00  0.00           C  
ATOM   4653  CD1 PHE   305      20.915  41.260  17.631  1.00  0.00           C  
ATOM   4654  HD1 PHE   305      21.063  41.191  17.629  1.00  0.00           H  
ATOM   4655  CE1 PHE   305      21.114  41.320  17.904  1.00  0.00           C  
ATOM   4656  HE1 PHE   305      21.411  41.296  18.110  1.00  0.00           H  
ATOM   4657  CZ  PHE   305      20.924  41.409  17.907  1.00  0.00           C  
ATOM   4658  HZ  PHE   305      21.075  41.455  18.115  1.00  0.00           H  
ATOM   4659  CE2 PHE   305      20.534  41.443  17.636  1.00  0.00           C  
ATOM   4660  HE2 PHE   305      20.388  41.513  17.637  1.00  0.00           H  
ATOM   4661  CD2 PHE   305      20.335  41.385  17.364  1.00  0.00           C  
ATOM   4662  HD2 PHE   305      20.035  41.412  17.158  1.00  0.00           H  
ATOM   4663  C   PHE   305      19.883  40.924  16.673  1.00  0.00           C  
ATOM   4664  O   PHE   305      20.111  40.813  16.502  1.00  0.00           O  
ATOM   4665  N   GLN   306      19.534  40.784  16.525  1.00  0.00           N  
ATOM   4666  H   GLN   306      19.365  40.890  16.677  1.00  0.00           H  
ATOM   4667  CA  GLN   306      19.371  40.498  16.132  1.00  0.00           C  
ATOM   4668  HA  GLN   306      19.613  40.418  16.127  1.00  0.00           H  
ATOM   4669  CB  GLN   306      19.091  40.166  16.530  1.00  0.00           C  
ATOM   4670  HB2 GLN   306      19.013  40.196  16.655  1.00  0.00           H  
ATOM   4671  HB3 GLN   306      18.915  40.046  16.385  1.00  0.00           H  
ATOM   4672  CG  GLN   306      19.143  39.945  16.959  1.00  0.00           C  
ATOM   4673  HG2 GLN   306      19.164  39.947  16.979  1.00  0.00           H  
ATOM   4674  HG3 GLN   306      19.214  39.950  17.088  1.00  0.00           H  
ATOM   4675  CD  GLN   306      19.068  39.711  17.197  1.00  0.00           C  
ATOM   4676  OE1 GLN   306      18.984  39.614  17.120  1.00  0.00           O  
ATOM   4677  NE2 GLN   306      19.093  39.608  17.499  1.00  0.00           N  
ATOM   4678 HE21 GLN   306      19.037  39.457  17.655  1.00  0.00           H  
ATOM   4679 HE22 GLN   306      19.160  39.683  17.566  1.00  0.00           H  
ATOM   4680  C   GLN   306      19.170  40.631  15.329  1.00  0.00           C  
ATOM   4681  O   GLN   306      19.061  40.720  14.998  1.00  0.00           O  
ATOM   4682  OXT GLN   306      19.121  40.642  15.027  1.00  0.00           O  
TER    4683      GLN   306 
ATOM   4683  N   M39   307      52.766  36.115  47.174  1.00  0.00           N  
ATOM   4684  C   M39   307      52.745  36.006  47.277  1.00  0.00           C  
ATOM   4685  C1  M39   307      52.525  35.893  47.012  1.00  0.00           C  
ATOM   4686  C2  M39   307      52.911  35.958  47.192  1.00  0.00           C  
ATOM   4687  C3  M39   307      52.885  35.879  46.918  1.00  0.00           C  
ATOM   4688  C4  M39   307      53.377  35.751  47.239  1.00  0.00           C  
ATOM   4689  N1  M39   307      54.302  36.362  47.669  1.00  0.00           N  
ATOM   4690  C5  M39   307      54.887  36.720  48.588  1.00  0.00           C  
ATOM   4691  O   M39   307      54.644  36.483  49.089  1.00  0.00           O  
ATOM   4692  C6  M39   307      55.853  37.426  48.950  1.00  0.00           C  
ATOM   4693  C7  M39   307      56.541  37.002  49.200  1.00  0.00           C  
ATOM   4694  C8  M39   307      56.885  36.930  48.535  1.00  0.00           C  
ATOM   4695  C9  M39   307      56.617  37.491  47.966  1.00  0.00           C  
ATOM   4696  N2  M39   307      56.000  37.792  48.241  1.00  0.00           N  
ATOM   4697  C10 M39   307      55.713  38.399  47.897  1.00  0.00           C  
ATOM   4698  O1  M39   307      55.866  38.551  47.197  1.00  0.00           O  
ATOM   4699  C11 M39   307      55.240  38.921  48.471  1.00  0.00           C  
ATOM   4700  C12 M39   307      54.761  39.418  47.852  1.00  0.00           C  
ATOM   4701  S   M39   307      53.771  39.422  48.145  1.00  0.00           S  
ATOM   4702  S1  M39   307      53.488  41.110  48.722  1.00  0.00           S  
ATOM   4703  C13 M39   307      53.061  42.236  48.309  1.00  0.00           C  
ATOM   4704  C14 M39   307      52.639  43.500  48.842  1.00  0.00           C  
ATOM   4705  N3  M39   307      52.394  43.395  50.189  1.00  0.00           N  
ATOM   4706  C15 M39   307      52.099  43.721  51.089  1.00  0.00           C  
ATOM   4707  O2  M39   307      52.063  44.059  50.843  1.00  0.00           O  
ATOM   4708  C16 M39   307      51.848  43.685  52.403  1.00  0.00           C  
ATOM   4709  N4  M39   307      50.630  43.805  52.877  1.00  0.00           N  
ATOM   4710  C17 M39   307      50.287  43.963  53.844  1.00  0.00           C  
ATOM   4711  O3  M39   307      51.029  44.096  54.344  1.00  0.00           O  
ATOM   4712  C18 M39   307      48.917  43.896  54.255  1.00  0.00           C  
ATOM   4713  N5  M39   307      48.311  42.752  54.225  1.00  0.00           N  
ATOM   4714  C19 M39   307      47.143  42.574  54.602  1.00  0.00           C  
ATOM   4715  O4  M39   307      46.534  43.390  54.975  1.00  0.00           O  
ATOM   4716  C20 M39   307      46.669  41.283  54.531  1.00  0.00           C  
ATOM   4717  N6  M39   307      46.488  40.678  55.377  1.00  0.00           N  
ATOM   4718  C21 M39   307      53.539  44.645  48.448  1.00  0.00           C  
ATOM   4719  O5  M39   307      53.853  44.895  47.549  1.00  0.00           O  
ATOM   4720  N7  M39   307      53.942  45.429  49.177  1.00  0.00           N  
ATOM   4721  C22 M39   307      54.611  46.690  48.951  1.00  0.00           C  
ATOM   4722  C23 M39   307      53.683  47.824  49.242  1.00  0.00           C  
ATOM   4723  C24 M39   307      53.286  47.943  50.652  1.00  0.00           C  
ATOM   4724  C25 M39   307      54.017  48.715  51.494  1.00  0.00           C  
ATOM   4725  C26 M39   307      53.654  48.824  52.796  1.00  0.00           C  
ATOM   4726  C27 M39   307      52.566  48.166  53.260  1.00  0.00           C  
ATOM   4727  O6  M39   307      52.230  48.252  54.509  1.00  0.00           O  
ATOM   4728  C28 M39   307      51.828  47.409  52.430  1.00  0.00           C  
ATOM   4729  C29 M39   307      52.178  47.301  51.125  1.00  0.00           C  
ATOM   4730  C30 M39   307      55.934  46.869  49.660  1.00  0.00           C  
ATOM   4731  O7  M39   307      56.603  47.822  49.535  1.00  0.00           O  
ATOM   4732  N8  M39   307      56.360  45.911  50.438  1.00  0.00           N  
ATOM   4733  C31 M39   307      57.614  45.970  51.164  1.00  0.00           C  
ATOM   4734  C32 M39   307      57.403  46.467  52.535  1.00  0.00           C  
ATOM   4735  C33 M39   307      56.623  45.616  53.361  1.00  0.00           C  
ATOM   4736  C34 M39   307      55.887  45.545  53.788  1.00  0.00           C  
ATOM   4737  C35 M39   307      55.165  44.785  54.566  1.00  0.00           C  
ATOM   4738  C36 M39   307      55.175  44.085  54.916  1.00  0.00           C  
ATOM   4739  C37 M39   307      55.907  44.151  54.500  1.00  0.00           C  
ATOM   4740  C38 M39   307      56.629  44.914  53.728  1.00  0.00           C  
ATOM   4741  C39 M39   307      58.428  44.741  51.108  1.00  0.00           C  
ATOM   4742  O8  M39   307      59.416  44.537  51.646  1.00  0.00           O  
ATOM   4743  N9  M39   307      58.006  43.855  50.413  1.00  0.00           N  
ATOM   4744  C40 M39   307      58.774  42.718  50.160  1.00  0.00           C  
ATOM   4745  C41 M39   307      59.262  42.747  48.920  1.00  0.00           C  
ATOM   4746  C42 M39   307      60.061  43.683  48.642  1.00  0.00           C  
ATOM   4747  C43 M39   307      60.667  43.845  48.274  1.00  0.00           C  
ATOM   4748  N10 M39   307      61.074  44.422  48.157  1.00  0.00           N  
ATOM   4749  O9  M39   307      60.799  43.498  48.085  1.00  0.00           O  
ATOM   4750  C44 M39   307      58.064  41.574  50.355  1.00  0.00           C  
ATOM   4751  O10 M39   307      58.424  40.583  50.032  1.00  0.00           O  
ATOM   4752  N11 M39   307      56.960  41.709  50.920  1.00  0.00           N  
ATOM   4753  C45 M39   307      56.191  40.714  51.409  1.00  0.00           C  
ATOM   4754  C46 M39   307      56.889  40.198  52.563  1.00  0.00           C  
ATOM   4755  C47 M39   307      56.040  39.419  53.303  1.00  0.00           C  
ATOM   4756  N12 M39   307      56.528  38.565  53.881  1.00  0.00           N  
ATOM   4757  O11 M39   307      54.991  39.519  53.427  1.00  0.00           O  
ATOM   4758  C48 M39   307      55.686  39.743  50.400  1.00  0.00           C  
ATOM   4759  O12 M39   307      55.114  39.176  50.315  1.00  0.00           O  
ATOM   4760  N13 M39   307      55.880  39.580  49.564  1.00  0.00           N  
ATOM   4761  C49 M39   307      52.903  35.069  46.692  1.00  0.00           C  
ATOM   4762  O13 M39   307      52.105  34.734  46.391  1.00  0.00           O  
ATOM   4763  N14 M39   307      53.438  34.865  46.570  1.00  0.00           N  
ATOM   4764  C50 M39   307      53.129  34.271  46.117  1.00  0.00           C  
ATOM   4765  C51 M39   307      53.710  34.222  46.083  1.00  0.00           C  
ATOM   4766  N15 M39   307      54.308  34.510  46.268  1.00  0.00           N  
ATOM   4767  O14 M39   307      53.671  33.960  45.914  1.00  0.00           O  
ATOM   4768  H   M39   307      52.772  36.160  47.157  1.00  0.00           H  
ATOM   4769  H1  M39   307      52.788  36.126  47.141  1.00  0.00           H  
ATOM   4770  H2  M39   307      52.753  36.142  47.152  1.00  0.00           H  
ATOM   4771  H3  M39   307      52.978  35.879  47.337  1.00  0.00           H  
ATOM   4772  H4  M39   307      52.665  36.137  47.499  1.00  0.00           H  
ATOM   4773  H5  M39   307      52.280  35.925  46.787  1.00  0.00           H  
ATOM   4774  H6  M39   307      52.312  35.722  46.901  1.00  0.00           H  
ATOM   4775  H7  M39   307      53.091  35.793  47.420  1.00  0.00           H  
ATOM   4776  H8  M39   307      53.039  36.235  47.307  1.00  0.00           H  
ATOM   4777  H9  M39   307      52.556  35.552  46.791  1.00  0.00           H  
ATOM   4778  H10 M39   307      52.810  36.243  46.586  1.00  0.00           H  
ATOM   4779  H11 M39   307      53.358  35.673  47.551  1.00  0.00           H  
ATOM   4780  H12 M39   307      54.523  36.550  47.282  1.00  0.00           H  
ATOM   4781  H13 M39   307      56.016  38.000  49.597  1.00  0.00           H  
ATOM   4782  H14 M39   307      56.315  36.339  49.198  1.00  0.00           H  
ATOM   4783  H15 M39   307      57.020  37.448  49.830  1.00  0.00           H  
ATOM   4784  H16 M39   307      56.640  36.266  48.193  1.00  0.00           H  
ATOM   4785  H17 M39   307      57.527  37.166  48.810  1.00  0.00           H  
ATOM   4786  H18 M39   307      56.297  37.096  47.250  1.00  0.00           H  
ATOM   4787  H19 M39   307      57.202  38.068  48.098  1.00  0.00           H  
ATOM   4788  H20 M39   307      54.728  38.412  48.500  1.00  0.00           H  
ATOM   4789  H21 M39   307      54.751  38.831  47.370  1.00  0.00           H  
ATOM   4790  H22 M39   307      55.008  40.390  47.676  1.00  0.00           H  
ATOM   4791  H23 M39   307      53.426  42.403  47.980  1.00  0.00           H  
ATOM   4792  H24 M39   307      52.729  41.806  47.985  1.00  0.00           H  
ATOM   4793  H25 M39   307      51.747  43.690  48.410  1.00  0.00           H  
ATOM   4794  H26 M39   307      52.403  43.094  50.452  1.00  0.00           H  
ATOM   4795  H27 M39   307      52.072  42.892  52.772  1.00  0.00           H  
ATOM   4796  H28 M39   307      52.416  44.363  52.646  1.00  0.00           H  
ATOM   4797  H29 M39   307      49.968  43.712  52.510  1.00  0.00           H  
ATOM   4798  H30 M39   307      48.448  44.492  53.722  1.00  0.00           H  
ATOM   4799  H31 M39   307      48.854  44.165  55.111  1.00  0.00           H  
ATOM   4800  H32 M39   307      48.759  42.029  53.923  1.00  0.00           H  
ATOM   4801  H33 M39   307      46.054  41.270  54.212  1.00  0.00           H  
ATOM   4802  H34 M39   307      47.062  40.812  54.165  1.00  0.00           H  
ATOM   4803  H35 M39   307      46.431  40.532  55.594  1.00  0.00           H  
ATOM   4804  H36 M39   307      46.451  40.534  55.605  1.00  0.00           H  
ATOM   4805  H37 M39   307      46.450  40.526  55.585  1.00  0.00           H  
ATOM   4806  H38 M39   307      53.665  45.178  49.895  1.00  0.00           H  
ATOM   4807  H39 M39   307      54.868  46.738  47.930  1.00  0.00           H  
ATOM   4808  H40 M39   307      52.820  47.713  48.641  1.00  0.00           H  
ATOM   4809  H41 M39   307      54.144  48.728  48.934  1.00  0.00           H  
ATOM   4810  H42 M39   307      54.860  49.228  51.139  1.00  0.00           H  
ATOM   4811  H43 M39   307      54.221  49.410  53.444  1.00  0.00           H  
ATOM   4812  H44 M39   307      52.575  48.898  54.793  1.00  0.00           H  
ATOM   4813  H45 M39   307      50.979  46.918  52.804  1.00  0.00           H  
ATOM   4814  H46 M39   307      51.588  46.729  50.485  1.00  0.00           H  
ATOM   4815  H47 M39   307      55.782  45.142  50.503  1.00  0.00           H  
ATOM   4816  H48 M39   307      58.240  46.658  50.703  1.00  0.00           H  
ATOM   4817  H49 M39   307      58.324  46.631  52.979  1.00  0.00           H  
ATOM   4818  H50 M39   307      56.959  47.386  52.504  1.00  0.00           H  
ATOM   4819  H51 M39   307      55.879  46.087  53.524  1.00  0.00           H  
ATOM   4820  H52 M39   307      54.607  44.744  54.902  1.00  0.00           H  
ATOM   4821  H53 M39   307      54.622  43.501  55.516  1.00  0.00           H  
ATOM   4822  H54 M39   307      55.918  43.621  54.784  1.00  0.00           H  
ATOM   4823  H55 M39   307      57.197  44.964  53.426  1.00  0.00           H  
ATOM   4824  H56 M39   307      57.218  44.085  49.960  1.00  0.00           H  
ATOM   4825  H57 M39   307      59.583  42.600  50.766  1.00  0.00           H  
ATOM   4826  H58 M39   307      58.540  42.811  48.317  1.00  0.00           H  
ATOM   4827  H59 M39   307      59.751  41.948  48.762  1.00  0.00           H  
ATOM   4828  H60 M39   307      60.292  43.921  48.867  1.00  0.00           H  
ATOM   4829  H61 M39   307      60.000  44.048  48.460  1.00  0.00           H  
ATOM   4830  H62 M39   307      61.471  44.534  47.913  1.00  0.00           H  
ATOM   4831  H63 M39   307      60.972  44.708  48.303  1.00  0.00           H  
ATOM   4832  H64 M39   307      56.710  42.562  51.135  1.00  0.00           H  
ATOM   4833  H65 M39   307      55.371  41.179  51.727  1.00  0.00           H  
ATOM   4834  H66 M39   307      57.679  39.640  52.282  1.00  0.00           H  
ATOM   4835  H67 M39   307      57.241  40.962  53.180  1.00  0.00           H  
ATOM   4836  H68 M39   307      55.993  38.046  54.408  1.00  0.00           H  
ATOM   4837  H69 M39   307      57.396  38.508  53.797  1.00  0.00           H  
ATOM   4838  H70 M39   307      56.408  40.052  49.693  1.00  0.00           H  
ATOM   4839  H71 M39   307      54.088  35.159  46.827  1.00  0.00           H  
ATOM   4840  H72 M39   307      52.662  34.128  45.654  1.00  0.00           H  
ATOM   4841  H73 M39   307      52.905  33.957  46.233  1.00  0.00           H  
ATOM   4842  H74 M39   307      54.685  34.472  46.239  1.00  0.00           H  
ATOM   4843  H75 M39   307      54.328  34.702  46.384  1.00  0.00           H  
TER    4844      M39   307 
END   
