# Supplementary material for: Drug repurposing and computational modeling for discovery of inhibitors of the main protease (Mpro) of SARS-CoV-2
Source: RSC Adv. 2021 Jul 2;11(38):23450–8. doi: 10.1039/d1ra03956c (PMC9036595; doi:10.1039/d1ra03956c)
Supplement: RA-011-D1RA03956C-s003 [file RA-011-D1RA03956C-s003.pdb]

ATOM      1  N   SER     1      40.611  31.127  22.053  1.00  0.00           N  
ATOM      2  H1  SER     1      40.690  31.037  21.944  1.00  0.00           H  
ATOM      3  H2  SER     1      40.673  31.037  21.952  1.00  0.00           H  
ATOM      4  H3  SER     1      40.673  31.032  21.961  1.00  0.00           H  
ATOM      5  CA  SER     1      40.329  31.521  22.479  1.00  0.00           C  
ATOM      6  HA  SER     1      40.581  31.513  22.560  1.00  0.00           H  
ATOM      7  CB  SER     1      40.531  31.727  22.134  1.00  0.00           C  
ATOM      8  HB2 SER     1      40.548  31.672  21.929  1.00  0.00           H  
ATOM      9  HB3 SER     1      40.620  31.846  22.180  1.00  0.00           H  
ATOM     10  OG  SER     1      40.588  31.832  22.011  1.00  0.00           O  
ATOM     11  HG  SER     1      40.735  31.913  21.847  1.00  0.00           H  
ATOM     12  C   SER     1      39.497  31.733  23.159  1.00  0.00           C  
ATOM     13  O   SER     1      39.081  31.553  23.207  1.00  0.00           O  
ATOM     14  N   GLY     2      39.245  32.115  23.689  1.00  0.00           N  
ATOM     15  H   GLY     2      39.617  32.236  23.616  1.00  0.00           H  
ATOM     16  CA  GLY     2      38.443  32.425  24.343  1.00  0.00           C  
ATOM     17  HA2 GLY     2      37.953  31.826  24.366  1.00  0.00           H  
ATOM     18  HA3 GLY     2      38.703  32.593  24.892  1.00  0.00           H  
ATOM     19  C   GLY     2      37.891  33.333  24.286  1.00  0.00           C  
ATOM     20  O   GLY     2      38.248  33.931  23.673  1.00  0.00           O  
ATOM     21  N   PHE     3      37.017  33.449  24.931  1.00  0.00           N  
ATOM     22  H   PHE     3      36.777  32.940  25.413  1.00  0.00           H  
ATOM     23  CA  PHE     3      36.395  34.282  24.988  1.00  0.00           C  
ATOM     24  HA  PHE     3      36.194  34.463  24.295  1.00  0.00           H  
ATOM     25  CB  PHE     3      35.121  33.991  25.613  1.00  0.00           C  
ATOM     26  HB2 PHE     3      34.546  33.376  25.309  1.00  0.00           H  
ATOM     27  HB3 PHE     3      35.310  33.745  26.303  1.00  0.00           H  
ATOM     28  CG  PHE     3      34.344  34.797  25.737  1.00  0.00           C  
ATOM     29  CD1 PHE     3      33.733  35.097  24.947  1.00  0.00           C  
ATOM     30  HD1 PHE     3      33.819  34.760  24.247  1.00  0.00           H  
ATOM     31  CE1 PHE     3      33.007  35.840  25.064  1.00  0.00           C  
ATOM     32  HE1 PHE     3      32.553  36.077  24.457  1.00  0.00           H  
ATOM     33  CZ  PHE     3      32.872  36.274  25.973  1.00  0.00           C  
ATOM     34  HZ  PHE     3      32.310  36.835  26.064  1.00  0.00           H  
ATOM     35  CE2 PHE     3      33.480  35.976  26.763  1.00  0.00           C  
ATOM     36  HE2 PHE     3      33.384  36.311  27.457  1.00  0.00           H  
ATOM     37  CD2 PHE     3      34.220  35.244  26.643  1.00  0.00           C  
ATOM     38  HD2 PHE     3      34.688  35.026  27.249  1.00  0.00           H  
ATOM     39  C   PHE     3      37.244  35.179  25.329  1.00  0.00           C  
ATOM     40  O   PHE     3      37.832  35.111  25.987  1.00  0.00           O  
ATOM     41  N   ARG     4      37.300  36.028  24.889  1.00  0.00           N  
ATOM     42  H   ARG     4      36.782  36.027  24.371  1.00  0.00           H  
ATOM     43  CA  ARG     4      38.064  36.979  25.108  1.00  0.00           C  
ATOM     44  HA  ARG     4      38.826  36.665  25.465  1.00  0.00           H  
ATOM     45  CB  ARG     4      38.498  37.509  23.898  1.00  0.00           C  
ATOM     46  HB2 ARG     4      38.378  37.410  23.688  1.00  0.00           H  
ATOM     47  HB3 ARG     4      38.550  37.844  23.662  1.00  0.00           H  
ATOM     48  CG  ARG     4      39.055  37.737  23.277  1.00  0.00           C  
ATOM     49  HG2 ARG     4      39.052  37.824  23.286  1.00  0.00           H  
ATOM     50  HG3 ARG     4      39.172  37.647  23.394  1.00  0.00           H  
ATOM     51  CD  ARG     4      39.469  37.984  22.466  1.00  0.00           C  
ATOM     52  HD2 ARG     4      39.608  38.058  22.429  1.00  0.00           H  
ATOM     53  HD3 ARG     4      39.477  37.944  22.332  1.00  0.00           H  
ATOM     54  NE  ARG     4      39.683  38.175  21.910  1.00  0.00           N  
ATOM     55  HE  ARG     4      39.710  38.117  21.871  1.00  0.00           H  
ATOM     56  CZ  ARG     4      39.851  38.414  21.438  1.00  0.00           C  
ATOM     57  NH1 ARG     4      39.849  38.520  21.405  1.00  0.00           N  
ATOM     58 HH11 ARG     4      39.720  38.422  21.740  1.00  0.00           H  
ATOM     59 HH12 ARG     4      39.982  38.702  21.034  1.00  0.00           H  
ATOM     60  NH2 ARG     4      40.027  38.556  20.978  1.00  0.00           N  
ATOM     61 HH21 ARG     4      40.035  38.482  20.979  1.00  0.00           H  
ATOM     62 HH22 ARG     4      40.159  38.737  20.620  1.00  0.00           H  
ATOM     63  C   ARG     4      37.454  37.845  26.069  1.00  0.00           C  
ATOM     64  O   ARG     4      36.430  38.253  25.915  1.00  0.00           O  
ATOM     65  N   LYS     5      38.096  38.159  27.054  1.00  0.00           N  
ATOM     66  H   LYS     5      38.924  37.790  27.093  1.00  0.00           H  
ATOM     67  CA  LYS     5      37.730  39.054  28.054  1.00  0.00           C  
ATOM     68  HA  LYS     5      36.751  38.893  28.269  1.00  0.00           H  
ATOM     69  CB  LYS     5      38.468  38.771  29.247  1.00  0.00           C  
ATOM     70  HB2 LYS     5      39.329  38.815  29.072  1.00  0.00           H  
ATOM     71  HB3 LYS     5      38.302  39.420  29.843  1.00  0.00           H  
ATOM     72  CG  LYS     5      38.267  37.582  29.898  1.00  0.00           C  
ATOM     73  HG2 LYS     5      37.643  37.522  29.907  1.00  0.00           H  
ATOM     74  HG3 LYS     5      38.481  37.059  29.570  1.00  0.00           H  
ATOM     75  CD  LYS     5      38.617  37.174  30.989  1.00  0.00           C  
ATOM     76  HD2 LYS     5      38.816  37.492  31.129  1.00  0.00           H  
ATOM     77  HD3 LYS     5      38.362  37.118  31.279  1.00  0.00           H  
ATOM     78  CE  LYS     5      39.033  36.395  31.495  1.00  0.00           C  
ATOM     79  HE2 LYS     5      39.009  36.180  31.282  1.00  0.00           H  
ATOM     80  HE3 LYS     5      39.273  36.464  31.473  1.00  0.00           H  
ATOM     81  NZ  LYS     5      39.153  35.836  32.283  1.00  0.00           N  
ATOM     82  HZ1 LYS     5      39.162  35.661  32.443  1.00  0.00           H  
ATOM     83  HZ2 LYS     5      39.216  35.674  32.500  1.00  0.00           H  
ATOM     84  HZ3 LYS     5      39.166  35.750  32.498  1.00  0.00           H  
ATOM     85  C   LYS     5      37.885  40.473  27.635  1.00  0.00           C  
ATOM     86  O   LYS     5      38.743  40.911  27.455  1.00  0.00           O  
ATOM     87  N   MET     6      37.067  41.186  27.472  1.00  0.00           N  
ATOM     88  H   MET     6      36.392  40.757  27.660  1.00  0.00           H  
ATOM     89  CA  MET     6      37.083  42.534  27.006  1.00  0.00           C  
ATOM     90  HA  MET     6      38.030  42.736  26.596  1.00  0.00           H  
ATOM     91  CB  MET     6      36.109  42.690  25.911  1.00  0.00           C  
ATOM     92  HB2 MET     6      35.838  42.542  25.716  1.00  0.00           H  
ATOM     93  HB3 MET     6      35.778  42.879  25.716  1.00  0.00           H  
ATOM     94  CG  MET     6      35.945  42.803  25.303  1.00  0.00           C  
ATOM     95  HG2 MET     6      36.064  43.010  25.480  1.00  0.00           H  
ATOM     96  HG3 MET     6      36.127  42.749  25.239  1.00  0.00           H  
ATOM     97  SD  MET     6      35.270  42.713  24.385  1.00  0.00           S  
ATOM     98  CE  MET     6      34.918  42.638  24.178  1.00  0.00           C  
ATOM     99  HE1 MET     6      34.847  42.623  24.124  1.00  0.00           H  
ATOM    100  HE2 MET     6      34.835  42.627  24.133  1.00  0.00           H  
ATOM    101  HE3 MET     6      34.855  42.618  24.146  1.00  0.00           H  
ATOM    102  C   MET     6      36.838  43.520  28.111  1.00  0.00           C  
ATOM    103  O   MET     6      35.840  43.510  28.737  1.00  0.00           O  
ATOM    104  N   ALA     7      37.746  44.389  28.336  1.00  0.00           N  
ATOM    105  H   ALA     7      38.522  44.343  27.780  1.00  0.00           H  
ATOM    106  CA  ALA     7      37.705  45.435  29.329  1.00  0.00           C  
ATOM    107  HA  ALA     7      37.144  45.093  30.170  1.00  0.00           H  
ATOM    108  CB  ALA     7      39.112  45.685  29.784  1.00  0.00           C  
ATOM    109  HB1 ALA     7      39.447  45.742  29.920  1.00  0.00           H  
ATOM    110  HB2 ALA     7      39.458  45.728  29.882  1.00  0.00           H  
ATOM    111  HB3 ALA     7      39.450  45.769  29.889  1.00  0.00           H  
ATOM    112  C   ALA     7      37.054  46.715  28.828  1.00  0.00           C  
ATOM    113  O   ALA     7      36.947  46.936  27.647  1.00  0.00           O  
ATOM    114  N   PHE     8      36.654  47.587  29.730  1.00  0.00           N  
ATOM    115  H   PHE     8      36.778  47.343  30.676  1.00  0.00           H  
ATOM    116  CA  PHE     8      36.270  48.960  29.437  1.00  0.00           C  
ATOM    117  HA  PHE     8      35.557  48.940  28.629  1.00  0.00           H  
ATOM    118  CB  PHE     8      35.602  49.573  30.661  1.00  0.00           C  
ATOM    119  HB2 PHE     8      36.231  49.428  31.512  1.00  0.00           H  
ATOM    120  HB3 PHE     8      35.522  50.628  30.524  1.00  0.00           H  
ATOM    121  CG  PHE     8      34.232  49.058  30.960  1.00  0.00           C  
ATOM    122  CD1 PHE     8      33.176  49.405  30.165  1.00  0.00           C  
ATOM    123  HD1 PHE     8      33.335  50.027  29.340  1.00  0.00           H  
ATOM    124  CE1 PHE     8      31.906  48.950  30.447  1.00  0.00           C  
ATOM    125  HE1 PHE     8      31.104  49.222  29.838  1.00  0.00           H  
ATOM    126  CZ  PHE     8      31.684  48.141  31.521  1.00  0.00           C  
ATOM    127  HZ  PHE     8      30.714  47.788  31.733  1.00  0.00           H  
ATOM    128  CE2 PHE     8      32.732  47.790  32.314  1.00  0.00           C  
ATOM    129  HE2 PHE     8      32.564  47.157  33.127  1.00  0.00           H  
ATOM    130  CD2 PHE     8      34.000  48.256  32.042  1.00  0.00           C  
ATOM    131  HD2 PHE     8      34.795  47.996  32.664  1.00  0.00           H  
ATOM    132  C   PHE     8      37.474  49.811  29.008  1.00  0.00           C  
ATOM    133  O   PHE     8      38.591  49.508  29.388  1.00  0.00           O  
ATOM    134  N   PRO     9      37.282  50.890  28.252  1.00  0.00           N  
ATOM    135  CD  PRO     9      36.054  51.301  27.638  1.00  0.00           C  
ATOM    136  HD2 PRO     9      35.325  51.504  28.329  1.00  0.00           H  
ATOM    137  HD3 PRO     9      35.700  50.593  26.981  1.00  0.00           H  
ATOM    138  CG  PRO     9      36.362  52.511  26.909  1.00  0.00           C  
ATOM    139  HG2 PRO     9      35.900  53.185  27.253  1.00  0.00           H  
ATOM    140  HG3 PRO     9      36.156  52.407  26.048  1.00  0.00           H  
ATOM    141  CB  PRO     9      37.713  52.834  26.995  1.00  0.00           C  
ATOM    142  HB2 PRO     9      37.802  53.737  27.319  1.00  0.00           H  
ATOM    143  HB3 PRO     9      38.082  52.790  26.106  1.00  0.00           H  
ATOM    144  CA  PRO     9      38.338  51.825  27.917  1.00  0.00           C  
ATOM    145  HA  PRO     9      39.100  51.305  27.385  1.00  0.00           H  
ATOM    146  C   PRO     9      38.951  52.474  29.145  1.00  0.00           C  
ATOM    147  O   PRO     9      38.271  52.968  29.990  1.00  0.00           O  
ATOM    148  N   SER    10      40.245  52.476  29.248  1.00  0.00           N  
ATOM    149  H   SER    10      40.738  52.080  28.513  1.00  0.00           H  
ATOM    150  CA  SER    10      41.004  52.852  30.429  1.00  0.00           C  
ATOM    151  HA  SER    10      40.354  52.894  31.268  1.00  0.00           H  
ATOM    152  CB  SER    10      42.005  51.790  30.722  1.00  0.00           C  
ATOM    153  HB2 SER    10      42.557  52.036  31.547  1.00  0.00           H  
ATOM    154  HB3 SER    10      41.508  50.932  30.920  1.00  0.00           H  
ATOM    155  OG  SER    10      42.845  51.558  29.702  1.00  0.00           O  
ATOM    156  HG  SER    10      43.521  51.879  29.752  1.00  0.00           H  
ATOM    157  C   SER    10      41.673  54.193  30.362  1.00  0.00           C  
ATOM    158  O   SER    10      42.157  54.640  31.368  1.00  0.00           O  
ATOM    159  N   GLY    11      41.698  54.860  29.224  1.00  0.00           N  
ATOM    160  H   GLY    11      41.270  54.451  28.446  1.00  0.00           H  
ATOM    161  CA  GLY    11      42.462  56.050  28.992  1.00  0.00           C  
ATOM    162  HA2 GLY    11      43.470  55.798  29.005  1.00  0.00           H  
ATOM    163  HA3 GLY    11      42.231  56.404  28.032  1.00  0.00           H  
ATOM    164  C   GLY    11      42.262  57.186  29.958  1.00  0.00           C  
ATOM    165  O   GLY    11      43.202  57.800  30.350  1.00  0.00           O  
ATOM    166  N   LYS    12      41.067  57.441  30.405  1.00  0.00           N  
ATOM    167  H   LYS    12      40.344  56.900  30.052  1.00  0.00           H  
ATOM    168  CA  LYS    12      40.773  58.433  31.420  1.00  0.00           C  
ATOM    169  HA  LYS    12      41.327  59.297  31.203  1.00  0.00           H  
ATOM    170  CB  LYS    12      39.339  58.791  31.385  1.00  0.00           C  
ATOM    171  HB2 LYS    12      38.849  58.072  31.344  1.00  0.00           H  
ATOM    172  HB3 LYS    12      39.069  59.224  32.139  1.00  0.00           H  
ATOM    173  CG  LYS    12      38.922  59.564  30.412  1.00  0.00           C  
ATOM    174  HG2 LYS    12      39.341  60.073  30.373  1.00  0.00           H  
ATOM    175  HG3 LYS    12      39.016  59.223  29.805  1.00  0.00           H  
ATOM    176  CD  LYS    12      37.801  60.108  30.316  1.00  0.00           C  
ATOM    177  HD2 LYS    12      37.398  59.662  30.395  1.00  0.00           H  
ATOM    178  HD3 LYS    12      37.710  60.472  30.834  1.00  0.00           H  
ATOM    179  CE  LYS    12      37.365  60.766  29.395  1.00  0.00           C  
ATOM    180  HE2 LYS    12      37.571  61.021  29.291  1.00  0.00           H  
ATOM    181  HE3 LYS    12      37.399  60.590  29.067  1.00  0.00           H  
ATOM    182  NZ  LYS    12      36.635  61.293  29.079  1.00  0.00           N  
ATOM    183  HZ1 LYS    12      36.446  61.429  28.996  1.00  0.00           H  
ATOM    184  HZ2 LYS    12      36.462  61.421  29.006  1.00  0.00           H  
ATOM    185  HZ3 LYS    12      36.448  61.425  28.990  1.00  0.00           H  
ATOM    186  C   LYS    12      41.176  58.024  32.817  1.00  0.00           C  
ATOM    187  O   LYS    12      41.569  58.812  33.589  1.00  0.00           O  
ATOM    188  N   VAL    13      41.123  56.801  33.134  1.00  0.00           N  
ATOM    189  H   VAL    13      40.822  56.214  32.434  1.00  0.00           H  
ATOM    190  CA  VAL    13      41.543  56.250  34.415  1.00  0.00           C  
ATOM    191  HA  VAL    13      41.210  56.911  35.197  1.00  0.00           H  
ATOM    192  CB  VAL    13      40.909  54.892  34.661  1.00  0.00           C  
ATOM    193  HB  VAL    13      41.246  54.212  33.923  1.00  0.00           H  
ATOM    194  CG1 VAL    13      41.265  54.337  36.004  1.00  0.00           C  
ATOM    195 HG11 VAL    13      41.340  54.221  36.338  1.00  0.00           H  
ATOM    196 HG12 VAL    13      41.342  54.173  36.330  1.00  0.00           H  
ATOM    197 HG13 VAL    13      41.382  54.201  36.323  1.00  0.00           H  
ATOM    198  CG2 VAL    13      39.420  54.951  34.591  1.00  0.00           C  
ATOM    199 HG21 VAL    13      39.055  54.966  34.545  1.00  0.00           H  
ATOM    200 HG22 VAL    13      39.059  54.933  34.579  1.00  0.00           H  
ATOM    201 HG23 VAL    13      39.052  54.980  34.590  1.00  0.00           H  
ATOM    202  C   VAL    13      43.049  56.176  34.522  1.00  0.00           C  
ATOM    203  O   VAL    13      43.597  56.521  35.547  1.00  0.00           O  
ATOM    204  N   GLU    14      43.740  55.816  33.455  1.00  0.00           N  
ATOM    205  H   GLU    14      43.238  55.523  32.650  1.00  0.00           H  
ATOM    206  CA  GLU    14      45.192  55.804  33.389  1.00  0.00           C  
ATOM    207  HA  GLU    14      45.571  55.175  34.164  1.00  0.00           H  
ATOM    208  CB  GLU    14      45.638  55.236  32.056  1.00  0.00           C  
ATOM    209  HB2 GLU    14      45.261  55.576  31.422  1.00  0.00           H  
ATOM    210  HB3 GLU    14      46.429  55.360  31.906  1.00  0.00           H  
ATOM    211  CG  GLU    14      45.548  54.042  31.779  1.00  0.00           C  
ATOM    212  HG2 GLU    14      46.017  53.716  32.346  1.00  0.00           H  
ATOM    213  HG3 GLU    14      44.804  53.860  32.019  1.00  0.00           H  
ATOM    214  CD  GLU    14      45.828  53.516  30.440  1.00  0.00           C  
ATOM    215  OE1 GLU    14      45.837  53.185  29.925  1.00  0.00           O  
ATOM    216  OE2 GLU    14      46.045  53.404  29.891  1.00  0.00           O  
ATOM    217  C   GLU    14      45.803  57.177  33.617  1.00  0.00           C  
ATOM    218  O   GLU    14      46.812  57.292  34.274  1.00  0.00           O  
ATOM    219  N   GLY    15      45.157  58.228  33.158  1.00  0.00           N  
ATOM    220  H   GLY    15      44.354  58.061  32.614  1.00  0.00           H  
ATOM    221  CA  GLY    15      45.518  59.605  33.438  1.00  0.00           C  
ATOM    222  HA2 GLY    15      46.541  59.755  33.188  1.00  0.00           H  
ATOM    223  HA3 GLY    15      44.929  60.236  32.817  1.00  0.00           H  
ATOM    224  C   GLY    15      45.313  60.053  34.878  1.00  0.00           C  
ATOM    225  O   GLY    15      45.780  61.077  35.260  1.00  0.00           O  
ATOM    226  N   CYS    16      44.647  59.292  35.688  1.00  0.00           N  
ATOM    227  H   CYS    16      44.273  58.477  35.306  1.00  0.00           H  
ATOM    228  CA  CYS    16      44.449  59.524  37.112  1.00  0.00           C  
ATOM    229  HA  CYS    16      44.637  60.560  37.335  1.00  0.00           H  
ATOM    230  CB  CYS    16      43.000  59.234  37.466  1.00  0.00           C  
ATOM    231  HB2 CYS    16      42.782  58.203  37.299  1.00  0.00           H  
ATOM    232  HB3 CYS    16      42.851  59.448  38.504  1.00  0.00           H  
ATOM    233  SG  CYS    16      41.870  60.236  36.513  1.00  0.00           S  
ATOM    234  HG  CYS    16      42.063  59.920  35.715  1.00  0.00           H  
ATOM    235  C   CYS    16      45.402  58.729  38.007  1.00  0.00           C  
ATOM    236  O   CYS    16      45.478  59.016  39.180  1.00  0.00           O  
ATOM    237  N   MET    17      46.127  57.741  37.506  1.00  0.00           N  
ATOM    238  H   MET    17      46.035  57.532  36.548  1.00  0.00           H  
ATOM    239  CA  MET    17      47.072  56.963  38.311  1.00  0.00           C  
ATOM    240  HA  MET    17      46.610  56.760  39.266  1.00  0.00           H  
ATOM    241  CB  MET    17      47.378  55.616  37.663  1.00  0.00           C  
ATOM    242  HB2 MET    17      47.814  55.782  36.700  1.00  0.00           H  
ATOM    243  HB3 MET    17      48.103  55.101  38.262  1.00  0.00           H  
ATOM    244  CG  MET    17      46.163  54.721  37.496  1.00  0.00           C  
ATOM    245  HG2 MET    17      45.487  55.187  36.944  1.00  0.00           H  
ATOM    246  HG3 MET    17      46.415  53.901  36.987  1.00  0.00           H  
ATOM    247  SD  MET    17      45.348  54.165  38.854  1.00  0.00           S  
ATOM    248  CE  MET    17      46.128  53.643  40.000  1.00  0.00           C  
ATOM    249  HE1 MET    17      46.275  53.545  40.237  1.00  0.00           H  
ATOM    250  HE2 MET    17      46.281  53.526  40.241  1.00  0.00           H  
ATOM    251  HE3 MET    17      46.290  53.543  40.226  1.00  0.00           H  
ATOM    252  C   MET    17      48.362  57.735  38.594  1.00  0.00           C  
ATOM    253  O   MET    17      48.945  58.316  37.698  1.00  0.00           O  
ATOM    254  N   VAL    18      48.820  57.712  39.836  1.00  0.00           N  
ATOM    255  H   VAL    18      48.275  57.223  40.505  1.00  0.00           H  
ATOM    256  CA  VAL    18      50.027  58.389  40.340  1.00  0.00           C  
ATOM    257  HA  VAL    18      50.685  58.597  39.510  1.00  0.00           H  
ATOM    258  CB  VAL    18      49.692  59.733  41.011  1.00  0.00           C  
ATOM    259  HB  VAL    18      50.613  60.169  41.346  1.00  0.00           H  
ATOM    260  CG1 VAL    18      49.070  60.720  40.046  1.00  0.00           C  
ATOM    261 HG11 VAL    18      49.026  61.047  39.830  1.00  0.00           H  
ATOM    262 HG12 VAL    18      48.930  60.868  39.714  1.00  0.00           H  
ATOM    263 HG13 VAL    18      48.814  60.970  39.889  1.00  0.00           H  
ATOM    264  CG2 VAL    18      48.795  59.619  42.224  1.00  0.00           C  
ATOM    265 HG21 VAL    18      48.611  59.593  42.544  1.00  0.00           H  
ATOM    266 HG22 VAL    18      48.570  59.637  42.512  1.00  0.00           H  
ATOM    267 HG23 VAL    18      48.559  59.569  42.508  1.00  0.00           H  
ATOM    268  C   VAL    18      50.806  57.495  41.302  1.00  0.00           C  
ATOM    269  O   VAL    18      50.280  56.530  41.827  1.00  0.00           O  
ATOM    270  N   GLN    19      52.067  57.809  41.546  1.00  0.00           N  
ATOM    271  H   GLN    19      52.436  58.621  41.108  1.00  0.00           H  
ATOM    272  CA  GLN    19      52.887  57.182  42.582  1.00  0.00           C  
ATOM    273  HA  GLN    19      52.566  56.159  42.719  1.00  0.00           H  
ATOM    274  CB  GLN    19      54.345  57.165  42.127  1.00  0.00           C  
ATOM    275  HB2 GLN    19      54.395  56.755  41.149  1.00  0.00           H  
ATOM    276  HB3 GLN    19      54.708  58.159  42.076  1.00  0.00           H  
ATOM    277  CG  GLN    19      55.255  56.358  43.030  1.00  0.00           C  
ATOM    278  HG2 GLN    19      55.292  56.789  43.973  1.00  0.00           H  
ATOM    279  HG3 GLN    19      54.860  55.406  43.141  1.00  0.00           H  
ATOM    280  CD  GLN    19      56.653  56.217  42.545  1.00  0.00           C  
ATOM    281  OE1 GLN    19      57.081  56.802  41.671  1.00  0.00           O  
ATOM    282  NE2 GLN    19      57.430  55.436  43.108  1.00  0.00           N  
ATOM    283 HE21 GLN    19      58.339  55.339  42.801  1.00  0.00           H  
ATOM    284 HE22 GLN    19      57.111  54.984  43.859  1.00  0.00           H  
ATOM    285  C   GLN    19      52.733  57.916  43.913  1.00  0.00           C  
ATOM    286  O   GLN    19      52.749  59.131  43.938  1.00  0.00           O  
ATOM    287  N   VAL    20      52.642  57.190  45.016  1.00  0.00           N  
ATOM    288  H   VAL    20      52.628  56.201  44.920  1.00  0.00           H  
ATOM    289  CA  VAL    20      52.635  57.720  46.383  1.00  0.00           C  
ATOM    290  HA  VAL    20      52.863  58.776  46.353  1.00  0.00           H  
ATOM    291  CB  VAL    20      51.258  57.570  47.043  1.00  0.00           C  
ATOM    292  HB  VAL    20      51.031  56.650  47.120  1.00  0.00           H  
ATOM    293  CG1 VAL    20      51.158  58.081  48.310  1.00  0.00           C  
ATOM    294 HG11 VAL    20      51.120  58.185  48.633  1.00  0.00           H  
ATOM    295 HG12 VAL    20      51.154  58.205  48.622  1.00  0.00           H  
ATOM    296 HG13 VAL    20      51.108  58.219  48.617  1.00  0.00           H  
ATOM    297  CG2 VAL    20      50.218  58.146  46.370  1.00  0.00           C  
ATOM    298 HG21 VAL    20      49.958  58.265  46.188  1.00  0.00           H  
ATOM    299 HG22 VAL    20      49.933  58.295  46.233  1.00  0.00           H  
ATOM    300 HG23 VAL    20      49.994  58.284  46.198  1.00  0.00           H  
ATOM    301  C   VAL    20      53.723  57.036  47.201  1.00  0.00           C  
ATOM    302  O   VAL    20      53.881  55.831  47.134  1.00  0.00           O  
ATOM    303  N   THR    21      54.474  57.799  47.975  1.00  0.00           N  
ATOM    304  H   THR    21      54.297  58.776  47.963  1.00  0.00           H  
ATOM    305  CA  THR    21      55.643  57.351  48.734  1.00  0.00           C  
ATOM    306  HA  THR    21      55.615  56.276  48.838  1.00  0.00           H  
ATOM    307  CB  THR    21      56.927  57.723  47.989  1.00  0.00           C  
ATOM    308  HB  THR    21      56.955  58.788  47.866  1.00  0.00           H  
ATOM    309  CG2 THR    21      58.205  57.295  48.668  1.00  0.00           C  
ATOM    310 HG21 THR    21      58.529  57.212  48.828  1.00  0.00           H  
ATOM    311 HG22 THR    21      58.515  57.194  48.843  1.00  0.00           H  
ATOM    312 HG23 THR    21      58.524  57.187  48.819  1.00  0.00           H  
ATOM    313  OG1 THR    21      56.943  57.150  46.719  1.00  0.00           O  
ATOM    314  HG1 THR    21      56.843  57.692  46.177  1.00  0.00           H  
ATOM    315  C   THR    21      55.656  57.958  50.130  1.00  0.00           C  
ATOM    316  O   THR    21      55.316  59.112  50.304  1.00  0.00           O  
ATOM    317  N   CYS    22      56.090  57.198  51.123  1.00  0.00           N  
ATOM    318  H   CYS    22      56.316  56.252  50.921  1.00  0.00           H  
ATOM    319  CA  CYS    22      56.429  57.687  52.448  1.00  0.00           C  
ATOM    320  HA  CYS    22      56.774  58.702  52.367  1.00  0.00           H  
ATOM    321  CB  CYS    22      55.188  57.681  53.316  1.00  0.00           C  
ATOM    322  HB2 CYS    22      54.427  58.198  52.836  1.00  0.00           H  
ATOM    323  HB3 CYS    22      54.872  56.703  53.477  1.00  0.00           H  
ATOM    324  SG  CYS    22      55.484  58.433  54.864  1.00  0.00           S  
ATOM    325  HG  CYS    22      55.781  58.885  54.725  1.00  0.00           H  
ATOM    326  C   CYS    22      57.557  56.849  53.028  1.00  0.00           C  
ATOM    327  O   CYS    22      57.422  55.714  53.245  1.00  0.00           O  
ATOM    328  N   GLY    23      58.687  57.387  53.249  1.00  0.00           N  
ATOM    329  H   GLY    23      58.745  58.313  53.059  1.00  0.00           H  
ATOM    330  CA  GLY    23      59.890  56.669  53.611  1.00  0.00           C  
ATOM    331  HA2 GLY    23      60.665  57.358  53.808  1.00  0.00           H  
ATOM    332  HA3 GLY    23      59.719  56.113  54.492  1.00  0.00           H  
ATOM    333  C   GLY    23      60.359  55.740  52.528  1.00  0.00           C  
ATOM    334  O   GLY    23      60.471  56.130  51.421  1.00  0.00           O  
ATOM    335  N   THR    24      60.618  54.503  52.835  1.00  0.00           N  
ATOM    336  H   THR    24      60.518  54.254  53.758  1.00  0.00           H  
ATOM    337  CA  THR    24      60.975  53.459  51.893  1.00  0.00           C  
ATOM    338  HA  THR    24      61.599  53.879  51.153  1.00  0.00           H  
ATOM    339  CB  THR    24      61.753  52.376  52.570  1.00  0.00           C  
ATOM    340  HB  THR    24      61.786  51.755  52.221  1.00  0.00           H  
ATOM    341  CG2 THR    24      62.782  52.459  52.817  1.00  0.00           C  
ATOM    342 HG21 THR    24      63.048  52.460  52.876  1.00  0.00           H  
ATOM    343 HG22 THR    24      63.028  52.478  52.869  1.00  0.00           H  
ATOM    344 HG23 THR    24      63.026  52.487  52.880  1.00  0.00           H  
ATOM    345  OG1 THR    24      61.522  52.032  53.441  1.00  0.00           O  
ATOM    346  HG1 THR    24      61.434  51.853  53.628  1.00  0.00           H  
ATOM    347  C   THR    24      59.800  52.849  51.161  1.00  0.00           C  
ATOM    348  O   THR    24      59.963  52.302  50.121  1.00  0.00           O  
ATOM    349  N   THR    25      58.615  52.936  51.671  1.00  0.00           N  
ATOM    350  H   THR    25      58.530  53.428  52.495  1.00  0.00           H  
ATOM    351  CA  THR    25      57.417  52.339  51.097  1.00  0.00           C  
ATOM    352  HA  THR    25      57.686  51.387  50.675  1.00  0.00           H  
ATOM    353  CB  THR    25      56.374  52.072  52.171  1.00  0.00           C  
ATOM    354  HB  THR    25      56.081  52.998  52.617  1.00  0.00           H  
ATOM    355  CG2 THR    25      55.146  51.364  51.660  1.00  0.00           C  
ATOM    356 HG21 THR    25      54.811  51.242  51.562  1.00  0.00           H  
ATOM    357 HG22 THR    25      54.865  51.197  51.484  1.00  0.00           H  
ATOM    358 HG23 THR    25      54.857  51.149  51.577  1.00  0.00           H  
ATOM    359  OG1 THR    25      56.918  51.248  53.150  1.00  0.00           O  
ATOM    360  HG1 THR    25      56.348  51.230  53.863  1.00  0.00           H  
ATOM    361  C   THR    25      56.839  53.200  49.984  1.00  0.00           C  
ATOM    362  O   THR    25      56.623  54.381  50.156  1.00  0.00           O  
ATOM    363  N   THR    26      56.541  52.602  48.847  1.00  0.00           N  
ATOM    364  H   THR    26      56.720  51.635  48.775  1.00  0.00           H  
ATOM    365  CA  THR    26      55.921  53.253  47.689  1.00  0.00           C  
ATOM    366  HA  THR    26      55.381  54.118  48.048  1.00  0.00           H  
ATOM    367  CB  THR    26      56.980  53.763  46.711  1.00  0.00           C  
ATOM    368  HB  THR    26      57.669  54.382  47.249  1.00  0.00           H  
ATOM    369  CG2 THR    26      57.765  52.692  45.999  1.00  0.00           C  
ATOM    370 HG21 THR    26      57.988  52.450  45.835  1.00  0.00           H  
ATOM    371 HG22 THR    26      57.951  52.416  45.842  1.00  0.00           H  
ATOM    372 HG23 THR    26      57.951  52.446  45.800  1.00  0.00           H  
ATOM    373  OG1 THR    26      56.385  54.538  45.723  1.00  0.00           O  
ATOM    374  HG1 THR    26      56.192  55.342  46.106  1.00  0.00           H  
ATOM    375  C   THR    26      54.899  52.347  47.016  1.00  0.00           C  
ATOM    376  O   THR    26      55.058  51.138  47.015  1.00  0.00           O  
ATOM    377  N   LEU    27      53.825  52.918  46.489  1.00  0.00           N  
ATOM    378  H   LEU    27      53.786  53.912  46.500  1.00  0.00           H  
ATOM    379  CA  LEU    27      52.693  52.223  45.874  1.00  0.00           C  
ATOM    380  HA  LEU    27      53.075  51.434  45.253  1.00  0.00           H  
ATOM    381  CB  LEU    27      51.836  51.566  46.965  1.00  0.00           C  
ATOM    382  HB2 LEU    27      50.980  51.242  46.560  1.00  0.00           H  
ATOM    383  HB3 LEU    27      52.321  50.738  47.258  1.00  0.00           H  
ATOM    384  CG  LEU    27      51.479  52.275  48.213  1.00  0.00           C  
ATOM    385  HG  LEU    27      52.286  52.631  48.634  1.00  0.00           H  
ATOM    386  CD1 LEU    27      50.596  53.304  48.047  1.00  0.00           C  
ATOM    387 HD11 LEU    27      50.445  53.614  48.036  1.00  0.00           H  
ATOM    388 HD12 LEU    27      50.381  53.533  47.918  1.00  0.00           H  
ATOM    389 HD13 LEU    27      50.323  53.524  48.063  1.00  0.00           H  
ATOM    390  CD2 LEU    27      50.875  51.435  49.139  1.00  0.00           C  
ATOM    391 HD21 LEU    27      50.720  51.233  49.362  1.00  0.00           H  
ATOM    392 HD22 LEU    27      50.734  51.219  49.354  1.00  0.00           H  
ATOM    393 HD23 LEU    27      50.729  51.235  49.380  1.00  0.00           H  
ATOM    394  C   LEU    27      51.904  53.149  44.934  1.00  0.00           C  
ATOM    395  O   LEU    27      52.266  54.293  44.732  1.00  0.00           O  
ATOM    396  N   ASN    28      50.844  52.653  44.320  1.00  0.00           N  
ATOM    397  H   ASN    28      50.565  51.731  44.554  1.00  0.00           H  
ATOM    398  CA  ASN    28      49.960  53.429  43.452  1.00  0.00           C  
ATOM    399  HA  ASN    28      50.555  54.130  42.889  1.00  0.00           H  
ATOM    400  CB  ASN    28      49.259  52.508  42.460  1.00  0.00           C  
ATOM    401  HB2 ASN    28      48.542  51.914  42.986  1.00  0.00           H  
ATOM    402  HB3 ASN    28      48.726  53.110  41.753  1.00  0.00           H  
ATOM    403  CG  ASN    28      50.158  51.587  41.692  1.00  0.00           C  
ATOM    404  OD1 ASN    28      50.768  51.949  40.735  1.00  0.00           O  
ATOM    405  ND2 ASN    28      50.253  50.368  42.068  1.00  0.00           N  
ATOM    406 HD21 ASN    28      50.791  49.755  41.527  1.00  0.00           H  
ATOM    407 HD22 ASN    28      49.822  50.080  42.906  1.00  0.00           H  
ATOM    408  C   ASN    28      48.915  54.232  44.239  1.00  0.00           C  
ATOM    409  O   ASN    28      48.469  53.828  45.294  1.00  0.00           O  
ATOM    410  N   GLY    29      48.455  55.327  43.673  1.00  0.00           N  
ATOM    411  H   GLY    29      48.889  55.628  42.833  1.00  0.00           H  
ATOM    412  CA  GLY    29      47.287  56.075  44.108  1.00  0.00           C  
ATOM    413  HA2 GLY    29      46.651  55.443  44.686  1.00  0.00           H  
ATOM    414  HA3 GLY    29      47.594  56.887  44.724  1.00  0.00           H  
ATOM    415  C   GLY    29      46.477  56.631  42.952  1.00  0.00           C  
ATOM    416  O   GLY    29      46.920  56.627  41.821  1.00  0.00           O  
ATOM    417  N   LEU    30      45.287  57.111  43.238  1.00  0.00           N  
ATOM    418  H   LEU    30      45.009  57.075  44.190  1.00  0.00           H  
ATOM    419  CA  LEU    30      44.326  57.647  42.282  1.00  0.00           C  
ATOM    420  HA  LEU    30      44.721  57.538  41.282  1.00  0.00           H  
ATOM    421  CB  LEU    30      43.052  56.810  42.384  1.00  0.00           C  
ATOM    422  HB2 LEU    30      43.248  55.898  42.320  1.00  0.00           H  
ATOM    423  HB3 LEU    30      42.682  56.933  43.227  1.00  0.00           H  
ATOM    424  CG  LEU    30      42.001  57.006  41.498  1.00  0.00           C  
ATOM    425  HG  LEU    30      41.918  57.882  41.578  1.00  0.00           H  
ATOM    426  CD1 LEU    30      42.135  56.639  40.267  1.00  0.00           C  
ATOM    427 HD11 LEU    30      42.130  56.540  39.971  1.00  0.00           H  
ATOM    428 HD12 LEU    30      42.175  56.601  39.952  1.00  0.00           H  
ATOM    429 HD13 LEU    30      42.199  56.519  39.980  1.00  0.00           H  
ATOM    430  CD2 LEU    30      40.859  56.376  41.731  1.00  0.00           C  
ATOM    431 HD21 LEU    30      40.579  56.247  41.804  1.00  0.00           H  
ATOM    432 HD22 LEU    30      40.575  56.222  41.768  1.00  0.00           H  
ATOM    433 HD23 LEU    30      40.585  56.211  41.792  1.00  0.00           H  
ATOM    434  C   LEU    30      44.079  59.137  42.535  1.00  0.00           C  
ATOM    435  O   LEU    30      43.560  59.503  43.564  1.00  0.00           O  
ATOM    436  N   TRP    31      44.457  59.989  41.605  1.00  0.00           N  
ATOM    437  H   TRP    31      44.865  59.601  40.789  1.00  0.00           H  
ATOM    438  CA  TRP    31      44.364  61.448  41.646  1.00  0.00           C  
ATOM    439  HA  TRP    31      44.367  61.779  42.674  1.00  0.00           H  
ATOM    440  CB  TRP    31      45.613  62.001  40.959  1.00  0.00           C  
ATOM    441  HB2 TRP    31      46.466  61.558  41.439  1.00  0.00           H  
ATOM    442  HB3 TRP    31      45.617  61.657  39.942  1.00  0.00           H  
ATOM    443  CG  TRP    31      45.867  63.471  40.925  1.00  0.00           C  
ATOM    444  CD1 TRP    31      45.425  64.396  41.786  1.00  0.00           C  
ATOM    445  HD1 TRP    31      44.787  64.208  42.616  1.00  0.00           H  
ATOM    446  NE1 TRP    31      45.921  65.627  41.440  1.00  0.00           N  
ATOM    447  HE1 TRP    31      45.697  66.464  41.914  1.00  0.00           H  
ATOM    448  CE2 TRP    31      46.709  65.561  40.332  1.00  0.00           C  
ATOM    449  CZ2 TRP    31      47.394  66.519  39.592  1.00  0.00           C  
ATOM    450  HZ2 TRP    31      47.380  67.537  39.892  1.00  0.00           H  
ATOM    451  CH2 TRP    31      48.088  66.132  38.454  1.00  0.00           C  
ATOM    452  HH2 TRP    31      48.617  66.853  37.877  1.00  0.00           H  
ATOM    453  CZ3 TRP    31      48.085  64.797  38.071  1.00  0.00           C  
ATOM    454  HZ3 TRP    31      48.613  64.505  37.196  1.00  0.00           H  
ATOM    455  CE3 TRP    31      47.396  63.841  38.821  1.00  0.00           C  
ATOM    456  HE3 TRP    31      47.391  62.826  38.507  1.00  0.00           H  
ATOM    457  CD2 TRP    31      46.693  64.196  39.975  1.00  0.00           C  
ATOM    458  C   TRP    31      43.074  61.941  40.983  1.00  0.00           C  
ATOM    459  O   TRP    31      42.935  61.885  39.778  1.00  0.00           O  
ATOM    460  N   LEU    32      42.129  62.421  41.760  1.00  0.00           N  
ATOM    461  H   LEU    32      42.329  62.485  42.728  1.00  0.00           H  
ATOM    462  CA  LEU    32      40.828  62.921  41.318  1.00  0.00           C  
ATOM    463  HA  LEU    32      40.808  62.990  40.244  1.00  0.00           H  
ATOM    464  CB  LEU    32      39.717  61.975  41.762  1.00  0.00           C  
ATOM    465  HB2 LEU    32      39.749  61.917  42.824  1.00  0.00           H  
ATOM    466  HB3 LEU    32      38.775  62.406  41.496  1.00  0.00           H  
ATOM    467  CG  LEU    32      39.771  60.560  41.211  1.00  0.00           C  
ATOM    468  HG  LEU    32      40.738  60.152  41.392  1.00  0.00           H  
ATOM    469  CD1 LEU    32      38.764  59.693  41.910  1.00  0.00           C  
ATOM    470 HD11 LEU    32      38.512  59.493  42.091  1.00  0.00           H  
ATOM    471 HD12 LEU    32      38.518  59.476  42.065  1.00  0.00           H  
ATOM    472 HD13 LEU    32      38.536  59.472  42.089  1.00  0.00           H  
ATOM    473  CD2 LEU    32      39.482  60.495  39.742  1.00  0.00           C  
ATOM    474 HD21 LEU    32      39.427  60.496  39.390  1.00  0.00           H  
ATOM    475 HD22 LEU    32      39.433  60.459  39.383  1.00  0.00           H  
ATOM    476 HD23 LEU    32      39.397  60.468  39.384  1.00  0.00           H  
ATOM    477  C   LEU    32      40.601  64.320  41.864  1.00  0.00           C  
ATOM    478  O   LEU    32      40.581  64.527  43.061  1.00  0.00           O  
ATOM    479  N   ASP    33      40.435  65.280  40.990  1.00  0.00           N  
ATOM    480  H   ASP    33      40.428  65.034  40.031  1.00  0.00           H  
ATOM    481  CA  ASP    33      40.544  66.695  41.317  1.00  0.00           C  
ATOM    482  HA  ASP    33      40.632  67.208  40.397  1.00  0.00           H  
ATOM    483  CB  ASP    33      39.296  67.215  41.968  1.00  0.00           C  
ATOM    484  HB2 ASP    33      39.174  66.787  42.899  1.00  0.00           H  
ATOM    485  HB3 ASP    33      39.386  68.249  42.126  1.00  0.00           H  
ATOM    486  CG  ASP    33      38.089  66.970  41.176  1.00  0.00           C  
ATOM    487  OD1 ASP    33      37.541  66.892  40.961  1.00  0.00           O  
ATOM    488  OD2 ASP    33      37.659  66.913  40.788  1.00  0.00           O  
ATOM    489  C   ASP    33      41.834  67.005  42.065  1.00  0.00           C  
ATOM    490  O   ASP    33      42.870  66.672  41.589  1.00  0.00           O  
ATOM    491  N   ASP    34      41.810  67.636  43.208  1.00  0.00           N  
ATOM    492  H   ASP    34      40.941  67.871  43.571  1.00  0.00           H  
ATOM    493  CA  ASP    34      42.967  67.978  44.026  1.00  0.00           C  
ATOM    494  HA  ASP    34      43.835  67.923  43.413  1.00  0.00           H  
ATOM    495  CB  ASP    34      42.863  69.411  44.481  1.00  0.00           C  
ATOM    496  HB2 ASP    34      43.732  69.661  44.980  1.00  0.00           H  
ATOM    497  HB3 ASP    34      42.805  70.023  43.647  1.00  0.00           H  
ATOM    498  CG  ASP    34      41.728  69.762  45.339  1.00  0.00           C  
ATOM    499  OD1 ASP    34      41.220  69.826  45.659  1.00  0.00           O  
ATOM    500  OD2 ASP    34      41.324  70.033  45.691  1.00  0.00           O  
ATOM    501  C   ASP    34      43.240  67.008  45.181  1.00  0.00           C  
ATOM    502  O   ASP    34      43.905  67.362  46.134  1.00  0.00           O  
ATOM    503  N   VAL    35      42.746  65.782  45.109  1.00  0.00           N  
ATOM    504  H   VAL    35      42.223  65.544  44.301  1.00  0.00           H  
ATOM    505  CA  VAL    35      42.929  64.741  46.126  1.00  0.00           C  
ATOM    506  HA  VAL    35      43.660  65.088  46.839  1.00  0.00           H  
ATOM    507  CB  VAL    35      41.640  64.478  46.906  1.00  0.00           C  
ATOM    508  HB  VAL    35      41.075  64.162  46.462  1.00  0.00           H  
ATOM    509  CG1 VAL    35      41.619  63.761  47.841  1.00  0.00           C  
ATOM    510 HG11 VAL    35      41.671  63.605  48.092  1.00  0.00           H  
ATOM    511 HG12 VAL    35      41.541  63.605  48.097  1.00  0.00           H  
ATOM    512 HG13 VAL    35      41.609  63.541  48.016  1.00  0.00           H  
ATOM    513  CG2 VAL    35      41.064  65.356  47.420  1.00  0.00           C  
ATOM    514 HG21 VAL    35      40.912  65.561  47.556  1.00  0.00           H  
ATOM    515 HG22 VAL    35      40.957  65.580  47.525  1.00  0.00           H  
ATOM    516 HG23 VAL    35      40.891  65.566  47.546  1.00  0.00           H  
ATOM    517  C   VAL    35      43.482  63.458  45.520  1.00  0.00           C  
ATOM    518  O   VAL    35      43.073  63.034  44.463  1.00  0.00           O  
ATOM    519  N   VAL    36      44.405  62.819  46.205  1.00  0.00           N  
ATOM    520  H   VAL    36      44.711  63.248  47.042  1.00  0.00           H  
ATOM    521  CA  VAL    36      44.964  61.507  45.883  1.00  0.00           C  
ATOM    522  HA  VAL    36      44.593  61.203  44.914  1.00  0.00           H  
ATOM    523  CB  VAL    36      46.491  61.560  45.782  1.00  0.00           C  
ATOM    524  HB  VAL    36      46.882  61.885  46.672  1.00  0.00           H  
ATOM    525  CG1 VAL    36      47.099  60.265  45.494  1.00  0.00           C  
ATOM    526 HG11 VAL    36      47.180  59.914  45.440  1.00  0.00           H  
ATOM    527 HG12 VAL    36      47.268  59.978  45.351  1.00  0.00           H  
ATOM    528 HG13 VAL    36      47.313  59.962  45.490  1.00  0.00           H  
ATOM    529  CG2 VAL    36      46.956  62.478  44.750  1.00  0.00           C  
ATOM    530 HG21 VAL    36      47.075  62.714  44.507  1.00  0.00           H  
ATOM    531 HG22 VAL    36      47.080  62.700  44.512  1.00  0.00           H  
ATOM    532 HG23 VAL    36      47.063  62.697  44.483  1.00  0.00           H  
ATOM    533  C   VAL    36      44.500  60.475  46.904  1.00  0.00           C  
ATOM    534  O   VAL    36      44.738  60.621  48.077  1.00  0.00           O  
ATOM    535  N   TYR    37      43.852  59.428  46.456  1.00  0.00           N  
ATOM    536  H   TYR    37      43.691  59.395  45.481  1.00  0.00           H  
ATOM    537  CA  TYR    37      43.398  58.286  47.246  1.00  0.00           C  
ATOM    538  HA  TYR    37      43.287  58.582  48.280  1.00  0.00           H  
ATOM    539  CB  TYR    37      42.035  57.821  46.732  1.00  0.00           C  
ATOM    540  HB2 TYR    37      42.129  57.530  45.703  1.00  0.00           H  
ATOM    541  HB3 TYR    37      41.756  56.941  47.277  1.00  0.00           H  
ATOM    542  CG  TYR    37      40.912  58.824  46.832  1.00  0.00           C  
ATOM    543  CD1 TYR    37      40.770  59.833  45.903  1.00  0.00           C  
ATOM    544  HD1 TYR    37      41.455  59.906  45.112  1.00  0.00           H  
ATOM    545  CE1 TYR    37      39.741  60.764  46.005  1.00  0.00           C  
ATOM    546  HE1 TYR    37      39.654  61.544  45.307  1.00  0.00           H  
ATOM    547  CZ  TYR    37      38.828  60.675  47.023  1.00  0.00           C  
ATOM    548  OH  TYR    37      37.839  61.569  47.130  1.00  0.00           O  
ATOM    549  HH  TYR    37      37.772  62.056  46.664  1.00  0.00           H  
ATOM    550  CE2 TYR    37      38.948  59.650  47.933  1.00  0.00           C  
ATOM    551  HE2 TYR    37      38.237  59.572  48.696  1.00  0.00           H  
ATOM    552  CD2 TYR    37      39.989  58.732  47.842  1.00  0.00           C  
ATOM    553  HD2 TYR    37      40.071  57.954  48.540  1.00  0.00           H  
ATOM    554  C   TYR    37      44.417  57.145  47.166  1.00  0.00           C  
ATOM    555  O   TYR    37      44.817  56.768  46.078  1.00  0.00           O  
ATOM    556  N   CYS    38      44.826  56.571  48.290  1.00  0.00           N  
ATOM    557  H   CYS    38      44.507  56.944  49.155  1.00  0.00           H  
ATOM    558  CA  CYS    38      45.780  55.460  48.352  1.00  0.00           C  
ATOM    559  HA  CYS    38      45.629  54.843  47.480  1.00  0.00           H  
ATOM    560  CB  CYS    38      47.196  56.029  48.280  1.00  0.00           C  
ATOM    561  HB2 CYS    38      47.897  55.245  48.203  1.00  0.00           H  
ATOM    562  HB3 CYS    38      47.296  56.628  47.415  1.00  0.00           H  
ATOM    563  SG  CYS    38      47.600  57.007  49.699  1.00  0.00           S  
ATOM    564  HG  CYS    38      46.905  57.227  49.873  1.00  0.00           H  
ATOM    565  C   CYS    38      45.579  54.573  49.597  1.00  0.00           C  
ATOM    566  O   CYS    38      44.958  55.009  50.552  1.00  0.00           O  
ATOM    567  N   PRO    39      46.095  53.337  49.638  1.00  0.00           N  
ATOM    568  CD  PRO    39      46.642  52.597  48.531  1.00  0.00           C  
ATOM    569  HD2 PRO    39      47.655  52.872  48.380  1.00  0.00           H  
ATOM    570  HD3 PRO    39      46.089  52.746  47.632  1.00  0.00           H  
ATOM    571  CG  PRO    39      46.565  51.154  48.940  1.00  0.00           C  
ATOM    572  HG2 PRO    39      47.318  50.602  48.511  1.00  0.00           H  
ATOM    573  HG3 PRO    39      45.650  50.764  48.687  1.00  0.00           H  
ATOM    574  CB  PRO    39      46.696  51.176  50.410  1.00  0.00           C  
ATOM    575  HB2 PRO    39      47.708  51.144  50.653  1.00  0.00           H  
ATOM    576  HB3 PRO    39      46.209  50.363  50.839  1.00  0.00           H  
ATOM    577  CA  PRO    39      46.071  52.498  50.833  1.00  0.00           C  
ATOM    578  HA  PRO    39      45.042  52.326  51.112  1.00  0.00           H  
ATOM    579  C   PRO    39      46.822  53.118  52.016  1.00  0.00           C  
ATOM    580  O   PRO    39      47.943  53.573  51.870  1.00  0.00           O  
ATOM    581  N   ARG    40      46.234  53.104  53.213  1.00  0.00           N  
ATOM    582  H   ARG    40      45.322  52.712  53.272  1.00  0.00           H  
ATOM    583  CA  ARG    40      46.784  53.791  54.397  1.00  0.00           C  
ATOM    584  HA  ARG    40      46.929  54.821  54.129  1.00  0.00           H  
ATOM    585  CB  ARG    40      45.794  53.753  55.561  1.00  0.00           C  
ATOM    586  HB2 ARG    40      46.159  54.415  56.322  1.00  0.00           H  
ATOM    587  HB3 ARG    40      44.843  54.127  55.231  1.00  0.00           H  
ATOM    588  CG  ARG    40      45.595  52.378  56.180  1.00  0.00           C  
ATOM    589  HG2 ARG    40      45.162  51.724  55.467  1.00  0.00           H  
ATOM    590  HG3 ARG    40      46.529  51.976  56.476  1.00  0.00           H  
ATOM    591  CD  ARG    40      44.716  52.423  57.396  1.00  0.00           C  
ATOM    592  HD2 ARG    40      45.229  52.950  58.157  1.00  0.00           H  
ATOM    593  HD3 ARG    40      43.829  52.952  57.165  1.00  0.00           H  
ATOM    594  NE  ARG    40      44.390  51.086  57.861  1.00  0.00           N  
ATOM    595  HE  ARG    40      44.833  50.332  57.429  1.00  0.00           H  
ATOM    596  CZ  ARG    40      43.624  50.754  58.826  1.00  0.00           C  
ATOM    597  NH1 ARG    40      42.963  51.599  59.471  1.00  0.00           N  
ATOM    598 HH11 ARG    40      42.949  52.522  59.184  1.00  0.00           H  
ATOM    599 HH12 ARG    40      42.413  51.292  60.188  1.00  0.00           H  
ATOM    600  NH2 ARG    40      43.506  49.536  59.162  1.00  0.00           N  
ATOM    601 HH21 ARG    40      43.979  48.858  58.653  1.00  0.00           H  
ATOM    602 HH22 ARG    40      42.942  49.284  59.896  1.00  0.00           H  
ATOM    603  C   ARG    40      48.159  53.318  54.841  1.00  0.00           C  
ATOM    604  O   ARG    40      48.918  54.091  55.386  1.00  0.00           O  
ATOM    605  N   HID    41      48.495  52.064  54.589  1.00  0.00           N  
ATOM    606  H   HID    41      47.835  51.502  54.110  1.00  0.00           H  
ATOM    607  CA  HID    41      49.730  51.432  55.030  1.00  0.00           C  
ATOM    608  HA  HID    41      49.878  51.696  56.063  1.00  0.00           H  
ATOM    609  CB  HID    41      49.561  49.917  54.985  1.00  0.00           C  
ATOM    610  HB2 HID    41      50.455  49.445  55.349  1.00  0.00           H  
ATOM    611  HB3 HID    41      48.768  49.650  55.652  1.00  0.00           H  
ATOM    612  CG  HID    41      49.246  49.358  53.644  1.00  0.00           C  
ATOM    613  ND1 HID    41      48.048  48.912  53.214  1.00  0.00           N  
ATOM    614  HD1 HID    41      47.242  48.820  53.758  1.00  0.00           H  
ATOM    615  CE1 HID    41      48.194  48.438  51.989  1.00  0.00           C  
ATOM    616  HE1 HID    41      47.431  47.991  51.414  1.00  0.00           H  
ATOM    617  NE2 HID    41      49.439  48.565  51.599  1.00  0.00           N  
ATOM    618  CD2 HID    41      50.115  49.151  52.645  1.00  0.00           C  
ATOM    619  HD2 HID    41      51.141  49.377  52.677  1.00  0.00           H  
ATOM    620  C   HID    41      50.990  51.911  54.297  1.00  0.00           C  
ATOM    621  O   HID    41      52.063  51.430  54.586  1.00  0.00           O  
ATOM    622  N   VAL    42      50.901  52.890  53.399  1.00  0.00           N  
ATOM    623  H   VAL    42      49.999  53.221  53.160  1.00  0.00           H  
ATOM    624  CA  VAL    42      52.064  53.574  52.818  1.00  0.00           C  
ATOM    625  HA  VAL    42      52.662  52.823  52.331  1.00  0.00           H  
ATOM    626  CB  VAL    42      51.623  54.578  51.742  1.00  0.00           C  
ATOM    627  HB  VAL    42      50.941  54.066  51.089  1.00  0.00           H  
ATOM    628  CG1 VAL    42      50.894  55.793  52.284  1.00  0.00           C  
ATOM    629 HG11 VAL    42      50.725  56.098  52.402  1.00  0.00           H  
ATOM    630 HG12 VAL    42      50.696  56.088  52.396  1.00  0.00           H  
ATOM    631 HG13 VAL    42      50.709  56.084  52.424  1.00  0.00           H  
ATOM    632  CG2 VAL    42      52.787  55.053  50.890  1.00  0.00           C  
ATOM    633 HG21 VAL    42      53.060  55.148  50.654  1.00  0.00           H  
ATOM    634 HG22 VAL    42      53.060  55.193  50.675  1.00  0.00           H  
ATOM    635 HG23 VAL    42      53.083  55.156  50.695  1.00  0.00           H  
ATOM    636  C   VAL    42      52.960  54.222  53.873  1.00  0.00           C  
ATOM    637  O   VAL    42      54.156  54.291  53.694  1.00  0.00           O  
ATOM    638  N   ILE    43      52.406  54.634  55.008  1.00  0.00           N  
ATOM    639  H   ILE    43      51.422  54.544  55.093  1.00  0.00           H  
ATOM    640  CA  ILE    43      53.136  55.207  56.143  1.00  0.00           C  
ATOM    641  HA  ILE    43      53.847  55.903  55.747  1.00  0.00           H  
ATOM    642  CB  ILE    43      52.185  55.997  57.041  1.00  0.00           C  
ATOM    643  HB  ILE    43      52.455  56.244  57.515  1.00  0.00           H  
ATOM    644  CG2 ILE    43      51.725  56.786  56.799  1.00  0.00           C  
ATOM    645 HG21 ILE    43      51.586  56.998  56.777  1.00  0.00           H  
ATOM    646 HG22 ILE    43      51.640  57.012  56.757  1.00  0.00           H  
ATOM    647 HG23 ILE    43      51.614  56.933  56.700  1.00  0.00           H  
ATOM    648  CG1 ILE    43      51.371  55.738  57.569  1.00  0.00           C  
ATOM    649 HG12 ILE    43      51.008  55.669  57.272  1.00  0.00           H  
ATOM    650 HG13 ILE    43      51.645  55.180  57.612  1.00  0.00           H  
ATOM    651  CD1 ILE    43      50.664  56.301  58.462  1.00  0.00           C  
ATOM    652 HD11 ILE    43      50.505  56.444  58.677  1.00  0.00           H  
ATOM    653 HD12 ILE    43      50.474  56.435  58.676  1.00  0.00           H  
ATOM    654 HD13 ILE    43      50.495  56.425  58.686  1.00  0.00           H  
ATOM    655  C   ILE    43      53.955  54.189  56.938  1.00  0.00           C  
ATOM    656  O   ILE    43      54.668  54.564  57.825  1.00  0.00           O  
ATOM    657  N   CYS    44      53.862  52.914  56.637  1.00  0.00           N  
ATOM    658  H   CYS    44      53.326  52.679  55.851  1.00  0.00           H  
ATOM    659  CA  CYS    44      54.432  51.805  57.385  1.00  0.00           C  
ATOM    660  HA  CYS    44      54.982  52.170  58.214  1.00  0.00           H  
ATOM    661  CB  CYS    44      53.302  50.973  57.910  1.00  0.00           C  
ATOM    662  HB2 CYS    44      52.687  50.768  57.279  1.00  0.00           H  
ATOM    663  HB3 CYS    44      53.569  50.162  58.235  1.00  0.00           H  
ATOM    664  SG  CYS    44      52.518  51.610  59.037  1.00  0.00           S  
ATOM    665  HG  CYS    44      52.292  51.241  59.329  1.00  0.00           H  
ATOM    666  C   CYS    44      55.381  50.959  56.567  1.00  0.00           C  
ATOM    667  O   CYS    44      55.406  51.013  55.376  1.00  0.00           O  
ATOM    668  N   THR    45      56.147  50.137  57.220  1.00  0.00           N  
ATOM    669  H   THR    45      56.112  50.187  58.190  1.00  0.00           H  
ATOM    670  CA  THR    45      56.903  49.026  56.671  1.00  0.00           C  
ATOM    671  HA  THR    45      56.925  49.100  55.603  1.00  0.00           H  
ATOM    672  CB  THR    45      58.324  49.034  57.169  1.00  0.00           C  
ATOM    673  HB  THR    45      58.782  48.363  56.738  1.00  0.00           H  
ATOM    674  CG2 THR    45      59.058  50.144  56.987  1.00  0.00           C  
ATOM    675 HG21 THR    45      59.255  50.400  56.945  1.00  0.00           H  
ATOM    676 HG22 THR    45      59.239  50.412  56.924  1.00  0.00           H  
ATOM    677 HG23 THR    45      59.230  50.416  56.950  1.00  0.00           H  
ATOM    678  OG1 THR    45      58.457  48.809  58.359  1.00  0.00           O  
ATOM    679  HG1 THR    45      58.165  49.468  58.763  1.00  0.00           H  
ATOM    680  C   THR    45      56.258  47.711  57.020  1.00  0.00           C  
ATOM    681  O   THR    45      55.418  47.659  57.881  1.00  0.00           O  
ATOM    682  N   SER    46      56.669  46.626  56.402  1.00  0.00           N  
ATOM    683  H   SER    46      57.345  46.718  55.700  1.00  0.00           H  
ATOM    684  CA  SER    46      56.175  45.293  56.689  1.00  0.00           C  
ATOM    685  HA  SER    46      55.131  45.268  56.466  1.00  0.00           H  
ATOM    686  CB  SER    46      56.854  44.298  55.792  1.00  0.00           C  
ATOM    687  HB2 SER    46      56.541  43.615  55.747  1.00  0.00           H  
ATOM    688  HB3 SER    46      56.897  44.463  55.046  1.00  0.00           H  
ATOM    689  OG  SER    46      57.814  44.028  55.937  1.00  0.00           O  
ATOM    690  HG  SER    46      58.025  43.919  55.804  1.00  0.00           H  
ATOM    691  C   SER    46      56.338  44.879  58.137  1.00  0.00           C  
ATOM    692  O   SER    46      55.515  44.202  58.652  1.00  0.00           O  
ATOM    693  N   GLU    47      57.365  45.318  58.816  1.00  0.00           N  
ATOM    694  H   GLU    47      58.008  45.856  58.335  1.00  0.00           H  
ATOM    695  CA  GLU    47      57.606  45.052  60.219  1.00  0.00           C  
ATOM    696  HA  GLU    47      57.423  44.026  60.408  1.00  0.00           H  
ATOM    697  CB  GLU    47      59.046  45.335  60.552  1.00  0.00           C  
ATOM    698  HB2 GLU    47      59.397  45.704  60.249  1.00  0.00           H  
ATOM    699  HB3 GLU    47      59.222  45.586  61.054  1.00  0.00           H  
ATOM    700  CG  GLU    47      59.809  44.812  60.636  1.00  0.00           C  
ATOM    701  HG2 GLU    47      59.977  45.049  60.363  1.00  0.00           H  
ATOM    702  HG3 GLU    47      59.993  44.844  60.929  1.00  0.00           H  
ATOM    703  CD  GLU    47      60.138  43.953  60.702  1.00  0.00           C  
ATOM    704  OE1 GLU    47      60.278  43.623  60.791  1.00  0.00           O  
ATOM    705  OE2 GLU    47      60.283  43.598  60.671  1.00  0.00           O  
ATOM    706  C   GLU    47      56.688  45.828  61.131  1.00  0.00           C  
ATOM    707  O   GLU    47      56.335  45.357  62.165  1.00  0.00           O  
ATOM    708  N   ASP    48      56.258  46.995  60.746  1.00  0.00           N  
ATOM    709  H   ASP    48      56.557  47.315  59.879  1.00  0.00           H  
ATOM    710  CA  ASP    48      55.286  47.784  61.470  1.00  0.00           C  
ATOM    711  HA  ASP    48      55.538  47.758  62.504  1.00  0.00           H  
ATOM    712  CB  ASP    48      55.328  49.214  61.020  1.00  0.00           C  
ATOM    713  HB2 ASP    48      55.014  49.263  60.039  1.00  0.00           H  
ATOM    714  HB3 ASP    48      54.658  49.786  61.576  1.00  0.00           H  
ATOM    715  CG  ASP    48      56.638  49.836  61.119  1.00  0.00           C  
ATOM    716  OD1 ASP    48      57.149  50.127  61.022  1.00  0.00           O  
ATOM    717  OD2 ASP    48      57.156  50.055  61.286  1.00  0.00           O  
ATOM    718  C   ASP    48      53.873  47.250  61.332  1.00  0.00           C  
ATOM    719  O   ASP    48      53.110  47.322  62.253  1.00  0.00           O  
ATOM    720  N   MET    49      53.530  46.670  60.204  1.00  0.00           N  
ATOM    721  H   MET    49      54.204  46.651  59.493  1.00  0.00           H  
ATOM    722  CA  MET    49      52.220  46.115  59.921  1.00  0.00           C  
ATOM    723  HA  MET    49      51.498  46.803  60.300  1.00  0.00           H  
ATOM    724  CB  MET    49      52.007  46.002  58.425  1.00  0.00           C  
ATOM    725  HB2 MET    49      52.762  45.439  58.003  1.00  0.00           H  
ATOM    726  HB3 MET    49      51.118  45.509  58.245  1.00  0.00           H  
ATOM    727  CG  MET    49      51.963  47.296  57.708  1.00  0.00           C  
ATOM    728  HG2 MET    49      52.662  47.704  57.772  1.00  0.00           H  
ATOM    729  HG3 MET    49      51.858  47.236  56.898  1.00  0.00           H  
ATOM    730  SD  MET    49      51.027  48.315  57.950  1.00  0.00           S  
ATOM    731  CE  MET    49      49.818  47.955  57.625  1.00  0.00           C  
ATOM    732  HE1 MET    49      49.597  47.840  57.548  1.00  0.00           H  
ATOM    733  HE2 MET    49      49.557  47.891  57.603  1.00  0.00           H  
ATOM    734  HE3 MET    49      49.559  47.921  57.527  1.00  0.00           H  
ATOM    735  C   MET    49      51.928  44.794  60.615  1.00  0.00           C  
ATOM    736  O   MET    49      50.834  44.298  60.531  1.00  0.00           O  
ATOM    737  N   LEU    50      52.868  44.223  61.319  1.00  0.00           N  
ATOM    738  H   LEU    50      53.746  44.648  61.306  1.00  0.00           H  
ATOM    739  CA  LEU    50      52.658  43.098  62.198  1.00  0.00           C  
ATOM    740  HA  LEU    50      52.009  42.400  61.742  1.00  0.00           H  
ATOM    741  CB  LEU    50      53.943  42.414  62.443  1.00  0.00           C  
ATOM    742  HB2 LEU    50      54.430  42.752  62.216  1.00  0.00           H  
ATOM    743  HB3 LEU    50      54.154  42.328  63.079  1.00  0.00           H  
ATOM    744  CG  LEU    50      54.337  41.407  62.172  1.00  0.00           C  
ATOM    745  HG  LEU    50      54.200  41.764  62.138  1.00  0.00           H  
ATOM    746  CD1 LEU    50      54.720  40.764  62.082  1.00  0.00           C  
ATOM    747 HD11 LEU    50      54.805  40.588  62.077  1.00  0.00           H  
ATOM    748 HD12 LEU    50      54.816  40.606  62.040  1.00  0.00           H  
ATOM    749 HD13 LEU    50      54.821  40.628  62.064  1.00  0.00           H  
ATOM    750  CD2 LEU    50      54.591  40.513  62.041  1.00  0.00           C  
ATOM    751 HD21 LEU    50      54.658  40.284  62.001  1.00  0.00           H  
ATOM    752 HD22 LEU    50      54.652  40.306  62.018  1.00  0.00           H  
ATOM    753 HD23 LEU    50      54.651  40.298  62.006  1.00  0.00           H  
ATOM    754  C   LEU    50      52.012  43.505  63.467  1.00  0.00           C  
ATOM    755  O   LEU    50      51.352  42.729  64.021  1.00  0.00           O  
ATOM    756  N   ASN    51      52.168  44.719  63.915  1.00  0.00           N  
ATOM    757  H   ASN    51      52.702  45.306  63.404  1.00  0.00           H  
ATOM    758  CA  ASN    51      51.570  45.278  65.066  1.00  0.00           C  
ATOM    759  HA  ASN    51      51.269  44.674  65.447  1.00  0.00           H  
ATOM    760  CB  ASN    51      52.273  45.835  65.842  1.00  0.00           C  
ATOM    761  HB2 ASN    51      52.850  45.673  65.707  1.00  0.00           H  
ATOM    762  HB3 ASN    51      52.269  46.362  65.882  1.00  0.00           H  
ATOM    763  CG  ASN    51      52.218  45.912  66.761  1.00  0.00           C  
ATOM    764  OD1 ASN    51      51.596  45.875  67.115  1.00  0.00           O  
ATOM    765  ND2 ASN    51      52.858  46.016  67.180  1.00  0.00           N  
ATOM    766 HD21 ASN    51      52.823  46.066  67.784  1.00  0.00           H  
ATOM    767 HD22 ASN    51      53.370  46.048  66.896  1.00  0.00           H  
ATOM    768  C   ASN    51      50.674  46.097  64.963  1.00  0.00           C  
ATOM    769  O   ASN    51      50.656  46.701  64.657  1.00  0.00           O  
ATOM    770  N   PRO    52      49.944  46.163  65.199  1.00  0.00           N  
ATOM    771  CD  PRO    52      49.847  45.438  65.540  1.00  0.00           C  
ATOM    772  HD2 PRO    52      49.937  45.544  66.092  1.00  0.00           H  
ATOM    773  HD3 PRO    52      50.318  44.637  65.200  1.00  0.00           H  
ATOM    774  CG  PRO    52      48.899  45.695  65.588  1.00  0.00           C  
ATOM    775  HG2 PRO    52      48.595  45.912  66.167  1.00  0.00           H  
ATOM    776  HG3 PRO    52      48.805  45.066  65.210  1.00  0.00           H  
ATOM    777  CB  PRO    52      48.558  46.593  65.321  1.00  0.00           C  
ATOM    778  HB2 PRO    52      48.158  47.298  65.652  1.00  0.00           H  
ATOM    779  HB3 PRO    52      48.394  46.255  64.976  1.00  0.00           H  
ATOM    780  CA  PRO    52      49.105  46.909  65.073  1.00  0.00           C  
ATOM    781  HA  PRO    52      49.202  46.752  64.551  1.00  0.00           H  
ATOM    782  C   PRO    52      48.623  48.123  65.391  1.00  0.00           C  
ATOM    783  O   PRO    52      47.631  48.232  65.394  1.00  0.00           O  
ATOM    784  N   ASN    53      49.302  49.049  65.637  1.00  0.00           N  
ATOM    785  H   ASN    53      50.104  48.894  65.615  1.00  0.00           H  
ATOM    786  CA  ASN    53      48.957  50.292  65.914  1.00  0.00           C  
ATOM    787  HA  ASN    53      48.044  50.267  65.989  1.00  0.00           H  
ATOM    788  CB  ASN    53      49.489  50.673  67.101  1.00  0.00           C  
ATOM    789  HB2 ASN    53      50.031  50.273  67.443  1.00  0.00           H  
ATOM    790  HB3 ASN    53      49.768  51.306  67.014  1.00  0.00           H  
ATOM    791  CG  ASN    53      48.937  50.759  67.962  1.00  0.00           C  
ATOM    792  OD1 ASN    53      48.612  50.660  68.260  1.00  0.00           O  
ATOM    793  ND2 ASN    53      48.811  50.947  68.391  1.00  0.00           N  
ATOM    794 HD21 ASN    53      48.456  51.009  68.958  1.00  0.00           H  
ATOM    795 HD22 ASN    53      49.073  51.038  68.161  1.00  0.00           H  
ATOM    796  C   ASN    53      49.259  51.244  64.938  1.00  0.00           C  
ATOM    797  O   ASN    53      49.936  51.721  64.861  1.00  0.00           O  
ATOM    798  N   TYR    54      48.760  51.542  64.201  1.00  0.00           N  
ATOM    799  H   TYR    54      48.220  51.112  64.314  1.00  0.00           H  
ATOM    800  CA  TYR    54      48.965  52.470  63.244  1.00  0.00           C  
ATOM    801  HA  TYR    54      49.908  52.707  63.170  1.00  0.00           H  
ATOM    802  CB  TYR    54      48.574  51.908  62.020  1.00  0.00           C  
ATOM    803  HB2 TYR    54      48.571  52.098  61.715  1.00  0.00           H  
ATOM    804  HB3 TYR    54      48.771  51.686  61.849  1.00  0.00           H  
ATOM    805  CG  TYR    54      47.965  51.408  61.392  1.00  0.00           C  
ATOM    806  CD1 TYR    54      47.898  50.925  61.307  1.00  0.00           C  
ATOM    807  HD1 TYR    54      48.274  50.902  61.671  1.00  0.00           H  
ATOM    808  CE1 TYR    54      47.345  50.474  60.748  1.00  0.00           C  
ATOM    809  HE1 TYR    54      47.297  50.104  60.686  1.00  0.00           H  
ATOM    810  CZ  TYR    54      46.851  50.500  60.259  1.00  0.00           C  
ATOM    811  OH  TYR    54      46.311  50.068  59.706  1.00  0.00           O  
ATOM    812  HH  TYR    54      45.816  49.870  59.447  1.00  0.00           H  
ATOM    813  CE2 TYR    54      46.917  50.979  60.337  1.00  0.00           C  
ATOM    814  HE2 TYR    54      46.542  50.997  59.962  1.00  0.00           H  
ATOM    815  CD2 TYR    54      47.473  51.433  60.904  1.00  0.00           C  
ATOM    816  HD2 TYR    54      47.524  51.800  60.964  1.00  0.00           H  
ATOM    817  C   TYR    54      48.370  53.698  63.512  1.00  0.00           C  
ATOM    818  O   TYR    54      48.757  54.671  63.028  1.00  0.00           O  
ATOM    819  N   GLU    55      47.453  53.684  64.297  1.00  0.00           N  
ATOM    820  H   GLU    55      47.181  52.863  64.667  1.00  0.00           H  
ATOM    821  CA  GLU    55      46.766  54.788  64.593  1.00  0.00           C  
ATOM    822  HA  GLU    55      46.451  55.198  63.751  1.00  0.00           H  
ATOM    823  CB  GLU    55      45.648  54.373  65.354  1.00  0.00           C  
ATOM    824  HB2 GLU    55      45.692  53.916  65.905  1.00  0.00           H  
ATOM    825  HB3 GLU    55      45.417  54.888  65.627  1.00  0.00           H  
ATOM    826  CG  GLU    55      44.766  53.904  65.030  1.00  0.00           C  
ATOM    827  HG2 GLU    55      44.505  53.951  65.026  1.00  0.00           H  
ATOM    828  HG3 GLU    55      44.860  53.809  64.797  1.00  0.00           H  
ATOM    829  CD  GLU    55      44.080  53.503  65.041  1.00  0.00           C  
ATOM    830  OE1 GLU    55      43.777  53.263  65.033  1.00  0.00           O  
ATOM    831  OE2 GLU    55      43.821  53.415  65.061  1.00  0.00           O  
ATOM    832  C   GLU    55      47.529  55.834  65.244  1.00  0.00           C  
ATOM    833  O   GLU    55      47.286  56.928  65.093  1.00  0.00           O  
ATOM    834  N   ASP    56      48.471  55.519  65.934  1.00  0.00           N  
ATOM    835  H   ASP    56      48.620  54.608  66.025  1.00  0.00           H  
ATOM    836  CA  ASP    56      49.354  56.424  66.498  1.00  0.00           C  
ATOM    837  HA  ASP    56      48.848  57.260  66.773  1.00  0.00           H  
ATOM    838  CB  ASP    56      49.902  55.812  67.690  1.00  0.00           C  
ATOM    839  HB2 ASP    56      50.002  55.352  67.809  1.00  0.00           H  
ATOM    840  HB3 ASP    56      50.285  55.904  67.827  1.00  0.00           H  
ATOM    841  CG  ASP    56      49.828  55.701  68.556  1.00  0.00           C  
ATOM    842  OD1 ASP    56      49.779  55.700  68.915  1.00  0.00           O  
ATOM    843  OD2 ASP    56      49.837  55.618  68.909  1.00  0.00           O  
ATOM    844  C   ASP    56      50.404  56.898  65.570  1.00  0.00           C  
ATOM    845  O   ASP    56      50.829  57.994  65.639  1.00  0.00           O  
ATOM    846  N   LEU    57      50.800  56.106  64.668  1.00  0.00           N  
ATOM    847  H   LEU    57      50.409  55.228  64.657  1.00  0.00           H  
ATOM    848  CA  LEU    57      51.767  56.452  63.694  1.00  0.00           C  
ATOM    849  HA  LEU    57      52.574  56.864  64.179  1.00  0.00           H  
ATOM    850  CB  LEU    57      52.197  55.224  63.021  1.00  0.00           C  
ATOM    851  HB2 LEU    57      51.861  54.648  63.157  1.00  0.00           H  
ATOM    852  HB3 LEU    57      52.149  55.237  62.354  1.00  0.00           H  
ATOM    853  CG  LEU    57      53.128  54.721  63.017  1.00  0.00           C  
ATOM    854  HG  LEU    57      52.831  54.893  63.096  1.00  0.00           H  
ATOM    855  CD1 LEU    57      53.766  54.269  62.980  1.00  0.00           C  
ATOM    856 HD11 LEU    57      53.894  54.181  62.968  1.00  0.00           H  
ATOM    857 HD12 LEU    57      53.917  54.146  62.984  1.00  0.00           H  
ATOM    858 HD13 LEU    57      53.955  54.148  62.962  1.00  0.00           H  
ATOM    859  CD2 LEU    57      53.855  54.374  62.911  1.00  0.00           C  
ATOM    860 HD21 LEU    57      53.991  54.311  62.903  1.00  0.00           H  
ATOM    861 HD22 LEU    57      54.054  54.269  62.876  1.00  0.00           H  
ATOM    862 HD23 LEU    57      54.051  54.283  62.882  1.00  0.00           H  
ATOM    863  C   LEU    57      51.313  57.491  62.725  1.00  0.00           C  
ATOM    864  O   LEU    57      52.061  58.309  62.309  1.00  0.00           O  
ATOM    865  N   LEU    58      50.093  57.509  62.406  1.00  0.00           N  
ATOM    866  H   LEU    58      49.541  56.812  62.782  1.00  0.00           H  
ATOM    867  CA  LEU    58      49.527  58.492  61.557  1.00  0.00           C  
ATOM    868  HA  LEU    58      50.120  58.575  60.701  1.00  0.00           H  
ATOM    869  CB  LEU    58      48.186  58.032  61.167  1.00  0.00           C  
ATOM    870  HB2 LEU    58      47.970  57.454  61.421  1.00  0.00           H  
ATOM    871  HB3 LEU    58      47.644  58.396  61.340  1.00  0.00           H  
ATOM    872  CG  LEU    58      47.818  57.854  60.234  1.00  0.00           C  
ATOM    873  HG  LEU    58      48.108  57.941  60.551  1.00  0.00           H  
ATOM    874  CD1 LEU    58      47.458  57.585  59.619  1.00  0.00           C  
ATOM    875 HD11 LEU    58      47.362  57.515  59.488  1.00  0.00           H  
ATOM    876 HD12 LEU    58      47.349  57.542  59.461  1.00  0.00           H  
ATOM    877 HD13 LEU    58      47.397  57.511  59.465  1.00  0.00           H  
ATOM    878  CD2 LEU    58      47.353  57.803  59.457  1.00  0.00           C  
ATOM    879 HD21 LEU    58      47.221  57.796  59.264  1.00  0.00           H  
ATOM    880 HD22 LEU    58      47.256  57.800  59.269  1.00  0.00           H  
ATOM    881 HD23 LEU    58      47.246  57.776  59.276  1.00  0.00           H  
ATOM    882  C   LEU    58      49.507  59.855  62.149  1.00  0.00           C  
ATOM    883  O   LEU    58      49.542  60.802  61.482  1.00  0.00           O  
ATOM    884  N   ILE    59      49.492  59.970  63.393  1.00  0.00           N  
ATOM    885  H   ILE    59      49.446  59.157  63.891  1.00  0.00           H  
ATOM    886  CA  ILE    59      49.576  61.211  64.063  1.00  0.00           C  
ATOM    887  HA  ILE    59      49.054  61.917  63.516  1.00  0.00           H  
ATOM    888  CB  ILE    59      48.940  61.081  65.405  1.00  0.00           C  
ATOM    889  HB  ILE    59      49.174  60.498  65.743  1.00  0.00           H  
ATOM    890  CG2 ILE    59      49.071  61.838  66.168  1.00  0.00           C  
ATOM    891 HG21 ILE    59      49.119  62.034  66.349  1.00  0.00           H  
ATOM    892 HG22 ILE    59      49.075  62.032  66.355  1.00  0.00           H  
ATOM    893 HG23 ILE    59      49.117  61.996  66.378  1.00  0.00           H  
ATOM    894  CG1 ILE    59      47.840  60.956  65.572  1.00  0.00           C  
ATOM    895 HG12 ILE    59      47.596  61.112  65.516  1.00  0.00           H  
ATOM    896 HG13 ILE    59      47.758  60.740  65.372  1.00  0.00           H  
ATOM    897  CD1 ILE    59      47.134  60.881  66.092  1.00  0.00           C  
ATOM    898 HD11 ILE    59      46.961  60.857  66.207  1.00  0.00           H  
ATOM    899 HD12 ILE    59      46.956  60.856  66.223  1.00  0.00           H  
ATOM    900 HD13 ILE    59      46.955  60.868  66.219  1.00  0.00           H  
ATOM    901  C   ILE    59      50.954  61.736  64.107  1.00  0.00           C  
ATOM    902  O   ILE    59      51.144  62.887  64.111  1.00  0.00           O  
ATOM    903  N   ARG    60      51.926  60.909  64.102  1.00  0.00           N  
ATOM    904  H   ARG    60      51.698  59.987  64.098  1.00  0.00           H  
ATOM    905  CA  ARG    60      53.296  61.256  64.141  1.00  0.00           C  
ATOM    906  HA  ARG    60      53.410  62.080  64.749  1.00  0.00           H  
ATOM    907  CB  ARG    60      54.042  60.141  64.756  1.00  0.00           C  
ATOM    908  HB2 ARG    60      53.943  59.551  64.661  1.00  0.00           H  
ATOM    909  HB3 ARG    60      54.615  60.095  64.658  1.00  0.00           H  
ATOM    910  CG  ARG    60      54.173  59.886  65.648  1.00  0.00           C  
ATOM    911  HG2 ARG    60      54.214  60.317  65.727  1.00  0.00           H  
ATOM    912  HG3 ARG    60      53.744  59.899  65.727  1.00  0.00           H  
ATOM    913  CD  ARG    60      54.838  59.028  66.336  1.00  0.00           C  
ATOM    914  HD2 ARG    60      55.156  58.808  66.131  1.00  0.00           H  
ATOM    915  HD3 ARG    60      55.106  59.138  66.689  1.00  0.00           H  
ATOM    916  NE  ARG    60      54.725  58.363  66.807  1.00  0.00           N  
ATOM    917  HE  ARG    60      54.647  58.352  66.762  1.00  0.00           H  
ATOM    918  CZ  ARG    60      54.722  57.765  67.306  1.00  0.00           C  
ATOM    919  NH1 ARG    60      54.820  57.682  67.447  1.00  0.00           N  
ATOM    920 HH11 ARG    60      54.917  58.077  67.196  1.00  0.00           H  
ATOM    921 HH12 ARG    60      54.812  57.215  67.829  1.00  0.00           H  
ATOM    922  NH2 ARG    60      54.614  57.222  67.679  1.00  0.00           N  
ATOM    923 HH21 ARG    60      54.546  57.252  67.608  1.00  0.00           H  
ATOM    924 HH22 ARG    60      54.612  56.772  68.057  1.00  0.00           H  
ATOM    925  C   ARG    60      53.872  61.686  62.832  1.00  0.00           C  
ATOM    926  O   ARG    60      54.842  62.286  62.809  1.00  0.00           O  
ATOM    927  N   LYS    61      53.296  61.404  61.751  1.00  0.00           N  
ATOM    928  H   LYS    61      52.504  60.918  61.855  1.00  0.00           H  
ATOM    929  CA  LYS    61      53.707  61.822  60.434  1.00  0.00           C  
ATOM    930  HA  LYS    61      54.738  61.960  60.437  1.00  0.00           H  
ATOM    931  CB  LYS    61      53.396  60.776  59.414  1.00  0.00           C  
ATOM    932  HB2 LYS    61      52.443  60.553  59.456  1.00  0.00           H  
ATOM    933  HB3 LYS    61      53.564  61.123  58.488  1.00  0.00           H  
ATOM    934  CG  LYS    61      54.106  59.573  59.529  1.00  0.00           C  
ATOM    935  HG2 LYS    61      54.143  59.432  60.021  1.00  0.00           H  
ATOM    936  HG3 LYS    61      53.830  59.164  59.311  1.00  0.00           H  
ATOM    937  CD  LYS    61      55.106  59.078  59.252  1.00  0.00           C  
ATOM    938  HD2 LYS    61      55.025  59.136  58.885  1.00  0.00           H  
ATOM    939  HD3 LYS    61      55.386  59.377  59.341  1.00  0.00           H  
ATOM    940  CE  LYS    61      55.829  58.077  59.367  1.00  0.00           C  
ATOM    941  HE2 LYS    61      55.800  57.941  59.709  1.00  0.00           H  
ATOM    942  HE3 LYS    61      55.622  57.813  59.173  1.00  0.00           H  
ATOM    943  NZ  LYS    61      56.827  57.637  59.290  1.00  0.00           N  
ATOM    944  HZ1 LYS    61      57.076  57.506  59.281  1.00  0.00           H  
ATOM    945  HZ2 LYS    61      57.068  57.535  59.255  1.00  0.00           H  
ATOM    946  HZ3 LYS    61      57.087  57.533  59.280  1.00  0.00           H  
ATOM    947  C   LYS    61      53.122  63.138  60.064  1.00  0.00           C  
ATOM    948  O   LYS    61      52.137  63.491  60.499  1.00  0.00           O  
ATOM    949  N   SER    62      53.733  63.858  59.246  1.00  0.00           N  
ATOM    950  H   SER    62      54.533  63.494  58.931  1.00  0.00           H  
ATOM    951  CA  SER    62      53.339  65.131  58.725  1.00  0.00           C  
ATOM    952  HA  SER    62      52.404  65.353  59.044  1.00  0.00           H  
ATOM    953  CB  SER    62      54.223  66.117  59.257  1.00  0.00           C  
ATOM    954  HB2 SER    62      54.128  66.423  59.746  1.00  0.00           H  
ATOM    955  HB3 SER    62      54.778  66.045  59.483  1.00  0.00           H  
ATOM    956  OG  SER    62      54.459  66.738  58.851  1.00  0.00           O  
ATOM    957  HG  SER    62      54.608  66.872  59.317  1.00  0.00           H  
ATOM    958  C   SER    62      53.305  65.190  57.238  1.00  0.00           C  
ATOM    959  O   SER    62      53.831  64.322  56.596  1.00  0.00           O  
ATOM    960  N   ASN    63      52.725  66.228  56.664  1.00  0.00           N  
ATOM    961  H   ASN    63      52.336  66.912  57.244  1.00  0.00           H  
ATOM    962  CA  ASN    63      52.621  66.413  55.233  1.00  0.00           C  
ATOM    963  HA  ASN    63      52.035  65.616  54.831  1.00  0.00           H  
ATOM    964  CB  ASN    63      51.897  67.714  54.951  1.00  0.00           C  
ATOM    965  HB2 ASN    63      52.404  68.493  55.384  1.00  0.00           H  
ATOM    966  HB3 ASN    63      51.884  67.883  53.939  1.00  0.00           H  
ATOM    967  CG  ASN    63      50.514  67.772  55.394  1.00  0.00           C  
ATOM    968  OD1 ASN    63      49.773  66.872  55.336  1.00  0.00           O  
ATOM    969  ND2 ASN    63      50.128  68.821  55.863  1.00  0.00           N  
ATOM    970 HD21 ASN    63      49.233  68.857  56.184  1.00  0.00           H  
ATOM    971 HD22 ASN    63      50.727  69.561  55.918  1.00  0.00           H  
ATOM    972  C   ASN    63      53.960  66.368  54.511  1.00  0.00           C  
ATOM    973  O   ASN    63      54.026  65.909  53.404  1.00  0.00           O  
ATOM    974  N   HID    64      55.035  66.784  55.141  1.00  0.00           N  
ATOM    975  H   HID    64      54.917  67.161  56.037  1.00  0.00           H  
ATOM    976  CA  HID    64      56.375  66.737  54.593  1.00  0.00           C  
ATOM    977  HA  HID    64      56.343  67.162  53.624  1.00  0.00           H  
ATOM    978  CB  HID    64      57.277  67.594  55.431  1.00  0.00           C  
ATOM    979  HB2 HID    64      57.558  67.695  55.637  1.00  0.00           H  
ATOM    980  HB3 HID    64      57.479  67.835  55.492  1.00  0.00           H  
ATOM    981  CG  HID    64      57.567  68.015  55.903  1.00  0.00           C  
ATOM    982  ND1 HID    64      57.627  68.298  55.942  1.00  0.00           N  
ATOM    983  HD1 HID    64      57.506  68.284  55.678  1.00  0.00           H  
ATOM    984  CE1 HID    64      57.893  68.615  56.406  1.00  0.00           C  
ATOM    985  HE1 HID    64      58.001  68.885  56.544  1.00  0.00           H  
ATOM    986  NE2 HID    64      58.011  68.551  56.672  1.00  0.00           N  
ATOM    987  CD2 HID    64      57.801  68.166  56.352  1.00  0.00           C  
ATOM    988  HD2 HID    64      57.820  68.013  56.438  1.00  0.00           H  
ATOM    989  C   HID    64      56.948  65.337  54.428  1.00  0.00           C  
ATOM    990  O   HID    64      57.856  65.152  53.662  1.00  0.00           O  
ATOM    991  N   ASN    65      56.427  64.340  55.108  1.00  0.00           N  
ATOM    992  H   ASN    65      55.677  64.539  55.711  1.00  0.00           H  
ATOM    993  CA  ASN    65      56.854  62.956  54.979  1.00  0.00           C  
ATOM    994  HA  ASN    65      57.918  62.931  54.901  1.00  0.00           H  
ATOM    995  CB  ASN    65      56.454  62.180  56.216  1.00  0.00           C  
ATOM    996  HB2 ASN    65      55.431  62.177  56.309  1.00  0.00           H  
ATOM    997  HB3 ASN    65      56.756  61.195  56.110  1.00  0.00           H  
ATOM    998  CG  ASN    65      57.008  62.656  57.473  1.00  0.00           C  
ATOM    999  OD1 ASN    65      56.467  62.917  58.295  1.00  0.00           O  
ATOM   1000  ND2 ASN    65      58.083  62.776  57.682  1.00  0.00           N  
ATOM   1001 HD21 ASN    65      58.427  63.084  58.511  1.00  0.00           H  
ATOM   1002 HD22 ASN    65      58.554  62.552  57.030  1.00  0.00           H  
ATOM   1003  C   ASN    65      56.322  62.266  53.732  1.00  0.00           C  
ATOM   1004  O   ASN    65      56.878  61.303  53.300  1.00  0.00           O  
ATOM   1005  N   PHE    66      55.255  62.733  53.157  1.00  0.00           N  
ATOM   1006  H   PHE    66      54.864  63.536  53.539  1.00  0.00           H  
ATOM   1007  CA  PHE    66      54.634  62.166  51.972  1.00  0.00           C  
ATOM   1008  HA  PHE    66      54.811  61.102  51.957  1.00  0.00           H  
ATOM   1009  CB  PHE    66      53.131  62.379  52.026  1.00  0.00           C  
ATOM   1010  HB2 PHE    66      52.931  63.424  52.007  1.00  0.00           H  
ATOM   1011  HB3 PHE    66      52.705  61.964  51.149  1.00  0.00           H  
ATOM   1012  CG  PHE    66      52.430  61.787  53.202  1.00  0.00           C  
ATOM   1013  CD1 PHE    66      52.175  61.003  53.535  1.00  0.00           C  
ATOM   1014  HD1 PHE    66      52.481  60.814  52.960  1.00  0.00           H  
ATOM   1015  CE1 PHE    66      51.520  60.471  54.621  1.00  0.00           C  
ATOM   1016  HE1 PHE    66      51.327  59.877  54.869  1.00  0.00           H  
ATOM   1017  CZ  PHE    66      51.113  60.715  55.376  1.00  0.00           C  
ATOM   1018  HZ  PHE    66      50.608  60.312  56.205  1.00  0.00           H  
ATOM   1019  CE2 PHE    66      51.364  61.490  55.047  1.00  0.00           C  
ATOM   1020  HE2 PHE    66      51.054  61.677  55.624  1.00  0.00           H  
ATOM   1021  CD2 PHE    66      52.018  62.024  53.962  1.00  0.00           C  
ATOM   1022  HD2 PHE    66      52.202  62.620  53.713  1.00  0.00           H  
ATOM   1023  C   PHE    66      55.210  62.752  50.690  1.00  0.00           C  
ATOM   1024  O   PHE    66      55.432  63.906  50.588  1.00  0.00           O  
ATOM   1025  N   LEU    67      55.399  61.967  49.690  1.00  0.00           N  
ATOM   1026  H   LEU    67      55.222  61.026  49.853  1.00  0.00           H  
ATOM   1027  CA  LEU    67      55.787  62.360  48.345  1.00  0.00           C  
ATOM   1028  HA  LEU    67      55.731  63.431  48.259  1.00  0.00           H  
ATOM   1029  CB  LEU    67      57.226  61.936  48.084  1.00  0.00           C  
ATOM   1030  HB2 LEU    67      57.522  61.580  48.458  1.00  0.00           H  
ATOM   1031  HB3 LEU    67      57.399  61.596  47.612  1.00  0.00           H  
ATOM   1032  CG  LEU    67      58.064  62.388  47.948  1.00  0.00           C  
ATOM   1033  HG  LEU    67      57.680  62.308  48.118  1.00  0.00           H  
ATOM   1034  CD1 LEU    67      58.800  62.583  47.846  1.00  0.00           C  
ATOM   1035 HD11 LEU    67      58.981  62.620  47.833  1.00  0.00           H  
ATOM   1036 HD12 LEU    67      58.974  62.628  47.803  1.00  0.00           H  
ATOM   1037 HD13 LEU    67      58.981  62.647  47.829  1.00  0.00           H  
ATOM   1038  CD2 LEU    67      58.766  62.731  47.666  1.00  0.00           C  
ATOM   1039 HD21 LEU    67      58.903  62.798  47.574  1.00  0.00           H  
ATOM   1040 HD22 LEU    67      58.944  62.844  47.609  1.00  0.00           H  
ATOM   1041 HD23 LEU    67      58.963  62.804  47.613  1.00  0.00           H  
ATOM   1042  C   LEU    67      54.818  61.764  47.328  1.00  0.00           C  
ATOM   1043  O   LEU    67      54.446  60.618  47.427  1.00  0.00           O  
ATOM   1044  N   VAL    68      54.418  62.532  46.342  1.00  0.00           N  
ATOM   1045  H   VAL    68      54.772  63.450  46.317  1.00  0.00           H  
ATOM   1046  CA  VAL    68      53.496  62.139  45.277  1.00  0.00           C  
ATOM   1047  HA  VAL    68      53.391  61.064  45.280  1.00  0.00           H  
ATOM   1048  CB  VAL    68      52.105  62.737  45.498  1.00  0.00           C  
ATOM   1049  HB  VAL    68      52.182  63.802  45.492  1.00  0.00           H  
ATOM   1050  CG1 VAL    68      51.124  62.338  44.428  1.00  0.00           C  
ATOM   1051 HG11 VAL    68      50.879  62.307  44.145  1.00  0.00           H  
ATOM   1052 HG12 VAL    68      50.920  62.206  44.144  1.00  0.00           H  
ATOM   1053 HG13 VAL    68      50.838  62.230  44.211  1.00  0.00           H  
ATOM   1054  CG2 VAL    68      51.500  62.337  46.818  1.00  0.00           C  
ATOM   1055 HG21 VAL    68      51.382  62.219  47.145  1.00  0.00           H  
ATOM   1056 HG22 VAL    68      51.355  62.281  47.157  1.00  0.00           H  
ATOM   1057 HG23 VAL    68      51.320  62.233  47.123  1.00  0.00           H  
ATOM   1058  C   VAL    68      54.067  62.550  43.929  1.00  0.00           C  
ATOM   1059  O   VAL    68      54.559  63.651  43.788  1.00  0.00           O  
ATOM   1060  N   GLN    69      53.996  61.690  42.929  1.00  0.00           N  
ATOM   1061  H   GLN    69      53.572  60.810  43.101  1.00  0.00           H  
ATOM   1062  CA  GLN    69      54.524  61.949  41.597  1.00  0.00           C  
ATOM   1063  HA  GLN    69      54.598  63.011  41.467  1.00  0.00           H  
ATOM   1064  CB  GLN    69      55.926  61.389  41.491  1.00  0.00           C  
ATOM   1065  HB2 GLN    69      56.331  61.559  41.874  1.00  0.00           H  
ATOM   1066  HB3 GLN    69      56.021  60.818  41.558  1.00  0.00           H  
ATOM   1067  CG  GLN    69      56.684  61.380  40.788  1.00  0.00           C  
ATOM   1068  HG2 GLN    69      56.505  61.023  40.422  1.00  0.00           H  
ATOM   1069  HG3 GLN    69      56.529  61.962  40.560  1.00  0.00           H  
ATOM   1070  CD  GLN    69      57.916  61.077  40.862  1.00  0.00           C  
ATOM   1071  OE1 GLN    69      58.362  61.038  41.489  1.00  0.00           O  
ATOM   1072  NE2 GLN    69      58.524  60.858  40.226  1.00  0.00           N  
ATOM   1073 HE21 GLN    69      59.328  60.655  40.270  1.00  0.00           H  
ATOM   1074 HE22 GLN    69      58.176  60.867  39.704  1.00  0.00           H  
ATOM   1075  C   GLN    69      53.612  61.435  40.488  1.00  0.00           C  
ATOM   1076  O   GLN    69      53.155  60.319  40.516  1.00  0.00           O  
ATOM   1077  N   ALA    70      53.385  62.249  39.494  1.00  0.00           N  
ATOM   1078  H   ALA    70      53.822  63.133  39.534  1.00  0.00           H  
ATOM   1079  CA  ALA    70      52.630  61.968  38.298  1.00  0.00           C  
ATOM   1080  HA  ALA    70      52.185  60.998  38.369  1.00  0.00           H  
ATOM   1081  CB  ALA    70      51.522  62.978  38.193  1.00  0.00           C  
ATOM   1082  HB1 ALA    70      51.272  63.242  38.147  1.00  0.00           H  
ATOM   1083  HB2 ALA    70      51.231  63.197  38.153  1.00  0.00           H  
ATOM   1084  HB3 ALA    70      51.254  63.225  38.203  1.00  0.00           H  
ATOM   1085  C   ALA    70      53.544  61.969  37.093  1.00  0.00           C  
ATOM   1086  O   ALA    70      53.723  62.910  36.456  1.00  0.00           O  
ATOM   1087  N   GLY    71      54.174  60.930  36.805  1.00  0.00           N  
ATOM   1088  H   GLY    71      53.984  60.192  37.346  1.00  0.00           H  
ATOM   1089  CA  GLY    71      55.203  60.826  35.809  1.00  0.00           C  
ATOM   1090  HA2 GLY    71      55.487  59.848  35.702  1.00  0.00           H  
ATOM   1091  HA3 GLY    71      54.850  61.143  34.906  1.00  0.00           H  
ATOM   1092  C   GLY    71      56.397  61.595  36.143  1.00  0.00           C  
ATOM   1093  O   GLY    71      56.987  61.348  37.083  1.00  0.00           O  
ATOM   1094  N   ASN    72      56.742  62.549  35.395  1.00  0.00           N  
ATOM   1095  H   ASN    72      56.219  62.692  34.643  1.00  0.00           H  
ATOM   1096  CA  ASN    72      57.803  63.435  35.631  1.00  0.00           C  
ATOM   1097  HA  ASN    72      58.561  62.900  36.047  1.00  0.00           H  
ATOM   1098  CB  ASN    72      58.270  63.924  34.348  1.00  0.00           C  
ATOM   1099  HB2 ASN    72      58.134  64.019  33.906  1.00  0.00           H  
ATOM   1100  HB3 ASN    72      58.437  64.279  34.211  1.00  0.00           H  
ATOM   1101  CG  ASN    72      58.727  63.825  33.823  1.00  0.00           C  
ATOM   1102  OD1 ASN    72      58.876  63.559  33.891  1.00  0.00           O  
ATOM   1103  ND2 ASN    72      58.965  64.036  33.282  1.00  0.00           N  
ATOM   1104 HD21 ASN    72      59.263  63.972  32.938  1.00  0.00           H  
ATOM   1105 HD22 ASN    72      58.850  64.253  33.214  1.00  0.00           H  
ATOM   1106  C   ASN    72      57.506  64.560  36.589  1.00  0.00           C  
ATOM   1107  O   ASN    72      58.340  65.204  37.007  1.00  0.00           O  
ATOM   1108  N   VAL    73      56.344  64.818  36.936  1.00  0.00           N  
ATOM   1109  H   VAL    73      55.701  64.232  36.597  1.00  0.00           H  
ATOM   1110  CA  VAL    73      55.935  65.923  37.772  1.00  0.00           C  
ATOM   1111  HA  VAL    73      56.703  66.635  37.782  1.00  0.00           H  
ATOM   1112  CB  VAL    73      54.736  66.584  37.203  1.00  0.00           C  
ATOM   1113  HB  VAL    73      54.165  66.035  37.069  1.00  0.00           H  
ATOM   1114  CG1 VAL    73      54.143  67.479  37.821  1.00  0.00           C  
ATOM   1115 HG11 VAL    73      53.977  67.665  37.979  1.00  0.00           H  
ATOM   1116 HG12 VAL    73      54.003  67.719  37.982  1.00  0.00           H  
ATOM   1117 HG13 VAL    73      53.994  67.707  37.946  1.00  0.00           H  
ATOM   1118  CG2 VAL    73      54.855  67.137  36.145  1.00  0.00           C  
ATOM   1119 HG21 VAL    73      54.871  67.272  35.898  1.00  0.00           H  
ATOM   1120 HG22 VAL    73      54.906  67.278  35.879  1.00  0.00           H  
ATOM   1121 HG23 VAL    73      54.864  67.261  35.879  1.00  0.00           H  
ATOM   1122  C   VAL    73      55.708  65.515  39.195  1.00  0.00           C  
ATOM   1123  O   VAL    73      54.972  64.625  39.452  1.00  0.00           O  
ATOM   1124  N   GLN    74      56.319  66.179  40.133  1.00  0.00           N  
ATOM   1125  H   GLN    74      56.904  66.892  39.856  1.00  0.00           H  
ATOM   1126  CA  GLN    74      56.101  66.019  41.552  1.00  0.00           C  
ATOM   1127  HA  GLN    74      55.832  65.005  41.747  1.00  0.00           H  
ATOM   1128  CB  GLN    74      57.369  66.306  42.298  1.00  0.00           C  
ATOM   1129  HB2 GLN    74      57.814  66.819  42.045  1.00  0.00           H  
ATOM   1130  HB3 GLN    74      57.321  66.555  42.983  1.00  0.00           H  
ATOM   1131  CG  GLN    74      58.108  65.574  42.485  1.00  0.00           C  
ATOM   1132  HG2 GLN    74      57.912  65.352  42.559  1.00  0.00           H  
ATOM   1133  HG3 GLN    74      58.215  65.402  42.201  1.00  0.00           H  
ATOM   1134  CD  GLN    74      58.991  65.357  42.971  1.00  0.00           C  
ATOM   1135  OE1 GLN    74      59.263  65.700  43.301  1.00  0.00           O  
ATOM   1136  NE2 GLN    74      59.476  64.779  43.037  1.00  0.00           N  
ATOM   1137 HE21 GLN    74      60.046  64.637  43.353  1.00  0.00           H  
ATOM   1138 HE22 GLN    74      59.264  64.489  42.769  1.00  0.00           H  
ATOM   1139  C   GLN    74      54.972  66.898  42.045  1.00  0.00           C  
ATOM   1140  O   GLN    74      54.872  68.024  41.689  1.00  0.00           O  
ATOM   1141  N   LEU    75      54.135  66.396  42.882  1.00  0.00           N  
ATOM   1142  H   LEU    75      54.300  65.479  43.165  1.00  0.00           H  
ATOM   1143  CA  LEU    75      53.016  67.093  43.490  1.00  0.00           C  
ATOM   1144  HA  LEU    75      52.907  68.051  43.031  1.00  0.00           H  
ATOM   1145  CB  LEU    75      51.727  66.316  43.275  1.00  0.00           C  
ATOM   1146  HB2 LEU    75      51.802  65.423  43.765  1.00  0.00           H  
ATOM   1147  HB3 LEU    75      50.962  66.834  43.722  1.00  0.00           H  
ATOM   1148  CG  LEU    75      51.311  66.025  41.888  1.00  0.00           C  
ATOM   1149  HG  LEU    75      51.914  65.836  41.513  1.00  0.00           H  
ATOM   1150  CD1 LEU    75      50.520  65.180  41.613  1.00  0.00           C  
ATOM   1151 HD11 LEU    75      50.311  64.999  41.537  1.00  0.00           H  
ATOM   1152 HD12 LEU    75      50.343  64.967  41.520  1.00  0.00           H  
ATOM   1153 HD13 LEU    75      50.327  64.953  41.560  1.00  0.00           H  
ATOM   1154  CD2 LEU    75      50.797  66.791  41.255  1.00  0.00           C  
ATOM   1155 HD21 LEU    75      50.698  66.965  41.066  1.00  0.00           H  
ATOM   1156 HD22 LEU    75      50.641  66.953  41.102  1.00  0.00           H  
ATOM   1157 HD23 LEU    75      50.682  67.012  41.121  1.00  0.00           H  
ATOM   1158  C   LEU    75      53.270  67.327  44.967  1.00  0.00           C  
ATOM   1159  O   LEU    75      53.733  66.479  45.637  1.00  0.00           O  
ATOM   1160  N   ARG    76      52.963  68.468  45.487  1.00  0.00           N  
ATOM   1161  H   ARG    76      52.550  69.098  44.892  1.00  0.00           H  
ATOM   1162  CA  ARG    76      53.122  68.833  46.883  1.00  0.00           C  
ATOM   1163  HA  ARG    76      53.915  68.259  47.299  1.00  0.00           H  
ATOM   1164  CB  ARG    76      53.488  70.284  47.006  1.00  0.00           C  
ATOM   1165  HB2 ARG    76      53.214  70.760  46.518  1.00  0.00           H  
ATOM   1166  HB3 ARG    76      53.256  70.614  47.618  1.00  0.00           H  
ATOM   1167  CG  ARG    76      54.522  70.688  47.012  1.00  0.00           C  
ATOM   1168  HG2 ARG    76      54.588  70.953  47.353  1.00  0.00           H  
ATOM   1169  HG3 ARG    76      54.968  70.252  47.112  1.00  0.00           H  
ATOM   1170  CD  ARG    76      54.906  71.355  46.457  1.00  0.00           C  
ATOM   1171  HD2 ARG    76      55.404  71.659  46.588  1.00  0.00           H  
ATOM   1172  HD3 ARG    76      55.081  71.059  46.244  1.00  0.00           H  
ATOM   1173  NE  ARG    76      54.423  71.976  46.040  1.00  0.00           N  
ATOM   1174  HE  ARG    76      54.006  72.084  46.133  1.00  0.00           H  
ATOM   1175  CZ  ARG    76      54.459  72.404  45.545  1.00  0.00           C  
ATOM   1176  NH1 ARG    76      54.966  72.368  45.348  1.00  0.00           N  
ATOM   1177 HH11 ARG    76      55.355  72.011  45.573  1.00  0.00           H  
ATOM   1178 HH12 ARG    76      54.963  72.713  44.969  1.00  0.00           H  
ATOM   1179  NH2 ARG    76      53.961  72.885  45.234  1.00  0.00           N  
ATOM   1180 HH21 ARG    76      53.551  72.888  45.385  1.00  0.00           H  
ATOM   1181 HH22 ARG    76      53.968  73.199  44.856  1.00  0.00           H  
ATOM   1182  C   ARG    76      51.875  68.528  47.680  1.00  0.00           C  
ATOM   1183  O   ARG    76      50.809  68.969  47.332  1.00  0.00           O  
ATOM   1184  N   VAL    77      52.010  67.796  48.761  1.00  0.00           N  
ATOM   1185  H   VAL    77      52.916  67.490  48.981  1.00  0.00           H  
ATOM   1186  CA  VAL    77      50.936  67.488  49.703  1.00  0.00           C  
ATOM   1187  HA  VAL    77      50.025  67.344  49.146  1.00  0.00           H  
ATOM   1188  CB  VAL    77      51.214  66.185  50.454  1.00  0.00           C  
ATOM   1189  HB  VAL    77      52.145  66.271  50.966  1.00  0.00           H  
ATOM   1190  CG1 VAL    77      50.156  65.852  51.478  1.00  0.00           C  
ATOM   1191 HG11 VAL    77      49.864  65.774  51.699  1.00  0.00           H  
ATOM   1192 HG12 VAL    77      49.919  65.720  51.743  1.00  0.00           H  
ATOM   1193 HG13 VAL    77      49.919  65.805  51.762  1.00  0.00           H  
ATOM   1194  CG2 VAL    77      51.305  65.020  49.496  1.00  0.00           C  
ATOM   1195 HG21 VAL    77      51.292  64.726  49.271  1.00  0.00           H  
ATOM   1196 HG22 VAL    77      51.343  64.759  49.235  1.00  0.00           H  
ATOM   1197 HG23 VAL    77      51.361  64.716  49.288  1.00  0.00           H  
ATOM   1198  C   VAL    77      50.720  68.656  50.652  1.00  0.00           C  
ATOM   1199  O   VAL    77      51.646  69.144  51.256  1.00  0.00           O  
ATOM   1200  N   ILE    78      49.493  69.095  50.793  1.00  0.00           N  
ATOM   1201  H   ILE    78      48.802  68.643  50.249  1.00  0.00           H  
ATOM   1202  CA  ILE    78      49.064  70.209  51.645  1.00  0.00           C  
ATOM   1203  HA  ILE    78      49.919  70.621  52.117  1.00  0.00           H  
ATOM   1204  CB  ILE    78      48.452  71.307  50.812  1.00  0.00           C  
ATOM   1205  HB  ILE    78      48.142  71.638  51.098  1.00  0.00           H  
ATOM   1206  CG2 ILE    78      48.874  71.927  50.414  1.00  0.00           C  
ATOM   1207 HG21 ILE    78      48.979  72.135  50.330  1.00  0.00           H  
ATOM   1208 HG22 ILE    78      48.989  72.078  50.328  1.00  0.00           H  
ATOM   1209 HG23 ILE    78      48.955  72.036  50.297  1.00  0.00           H  
ATOM   1210  CG1 ILE    78      47.828  71.388  50.013  1.00  0.00           C  
ATOM   1211 HG12 ILE    78      48.025  70.999  49.470  1.00  0.00           H  
ATOM   1212 HG13 ILE    78      47.396  71.077  50.276  1.00  0.00           H  
ATOM   1213  CD1 ILE    78      47.489  72.402  49.567  1.00  0.00           C  
ATOM   1214 HD11 ILE    78      47.391  72.643  49.467  1.00  0.00           H  
ATOM   1215 HD12 ILE    78      47.417  72.659  49.462  1.00  0.00           H  
ATOM   1216 HD13 ILE    78      47.405  72.637  49.439  1.00  0.00           H  
ATOM   1217  C   ILE    78      48.163  69.780  52.786  1.00  0.00           C  
ATOM   1218  O   ILE    78      47.910  70.546  53.638  1.00  0.00           O  
ATOM   1219  N   GLY    79      47.694  68.557  52.825  1.00  0.00           N  
ATOM   1220  H   GLY    79      47.918  67.976  52.090  1.00  0.00           H  
ATOM   1221  CA  GLY    79      46.901  67.973  53.885  1.00  0.00           C  
ATOM   1222  HA2 GLY    79      47.386  68.124  54.807  1.00  0.00           H  
ATOM   1223  HA3 GLY    79      45.970  68.455  53.927  1.00  0.00           H  
ATOM   1224  C   GLY    79      46.659  66.494  53.716  1.00  0.00           C  
ATOM   1225  O   GLY    79      46.813  65.972  52.641  1.00  0.00           O  
ATOM   1226  N   HID    80      46.269  65.810  54.763  1.00  0.00           N  
ATOM   1227  H   HID    80      46.156  66.289  55.610  1.00  0.00           H  
ATOM   1228  CA  HID    80      45.964  64.394  54.742  1.00  0.00           C  
ATOM   1229  HA  HID    80      45.632  64.144  53.757  1.00  0.00           H  
ATOM   1230  CB  HID    80      47.210  63.590  55.006  1.00  0.00           C  
ATOM   1231  HB2 HID    80      46.984  62.563  54.871  1.00  0.00           H  
ATOM   1232  HB3 HID    80      47.949  63.845  54.284  1.00  0.00           H  
ATOM   1233  CG  HID    80      47.799  63.766  56.340  1.00  0.00           C  
ATOM   1234  ND1 HID    80      48.570  64.765  56.748  1.00  0.00           N  
ATOM   1235  HD1 HID    80      48.873  65.501  56.207  1.00  0.00           H  
ATOM   1236  CE1 HID    80      48.866  64.589  57.995  1.00  0.00           C  
ATOM   1237  HE1 HID    80      49.454  65.223  58.567  1.00  0.00           H  
ATOM   1238  NE2 HID    80      48.313  63.516  58.427  1.00  0.00           N  
ATOM   1239  CD2 HID    80      47.633  62.986  57.379  1.00  0.00           C  
ATOM   1240  HD2 HID    80      47.066  62.128  57.387  1.00  0.00           H  
ATOM   1241  C   HID    80      44.841  64.016  55.695  1.00  0.00           C  
ATOM   1242  O   HID    80      44.711  64.561  56.731  1.00  0.00           O  
ATOM   1243  N   SER    81      44.042  63.055  55.356  1.00  0.00           N  
ATOM   1244  H   SER    81      44.183  62.676  54.481  1.00  0.00           H  
ATOM   1245  CA  SER    81      42.959  62.507  56.159  1.00  0.00           C  
ATOM   1246  HA  SER    81      43.212  62.604  57.188  1.00  0.00           H  
ATOM   1247  CB  SER    81      41.705  63.291  55.919  1.00  0.00           C  
ATOM   1248  HB2 SER    81      41.558  63.773  56.224  1.00  0.00           H  
ATOM   1249  HB3 SER    81      41.589  63.553  55.417  1.00  0.00           H  
ATOM   1250  OG  SER    81      40.871  63.083  55.954  1.00  0.00           O  
ATOM   1251  HG  SER    81      40.714  63.306  56.100  1.00  0.00           H  
ATOM   1252  C   SER    81      42.731  61.033  55.874  1.00  0.00           C  
ATOM   1253  O   SER    81      42.921  60.588  54.802  1.00  0.00           O  
ATOM   1254  N   MET    82      42.336  60.256  56.828  1.00  0.00           N  
ATOM   1255  H   MET    82      42.187  60.674  57.676  1.00  0.00           H  
ATOM   1256  CA  MET    82      42.069  58.831  56.721  1.00  0.00           C  
ATOM   1257  HA  MET    82      42.481  58.460  55.825  1.00  0.00           H  
ATOM   1258  CB  MET    82      42.741  58.127  57.832  1.00  0.00           C  
ATOM   1259  HB2 MET    82      43.511  58.388  57.950  1.00  0.00           H  
ATOM   1260  HB3 MET    82      42.389  58.265  58.557  1.00  0.00           H  
ATOM   1261  CG  MET    82      42.884  56.892  57.824  1.00  0.00           C  
ATOM   1262  HG2 MET    82      42.355  56.654  57.942  1.00  0.00           H  
ATOM   1263  HG3 MET    82      42.982  56.713  57.247  1.00  0.00           H  
ATOM   1264  SD  MET    82      43.745  56.044  58.516  1.00  0.00           S  
ATOM   1265  CE  MET    82      43.482  56.282  59.743  1.00  0.00           C  
ATOM   1266  HE1 MET    82      43.425  56.322  59.980  1.00  0.00           H  
ATOM   1267  HE2 MET    82      43.434  56.327  60.011  1.00  0.00           H  
ATOM   1268  HE3 MET    82      43.432  56.337  59.988  1.00  0.00           H  
ATOM   1269  C   MET    82      40.616  58.521  56.679  1.00  0.00           C  
ATOM   1270  O   MET    82      39.876  59.116  57.362  1.00  0.00           O  
ATOM   1271  N   GLN    83      40.217  57.558  55.903  1.00  0.00           N  
ATOM   1272  H   GLN    83      40.878  57.128  55.356  1.00  0.00           H  
ATOM   1273  CA  GLN    83      38.917  57.002  55.823  1.00  0.00           C  
ATOM   1274  HA  GLN    83      38.409  57.259  56.688  1.00  0.00           H  
ATOM   1275  CB  GLN    83      38.216  57.605  54.700  1.00  0.00           C  
ATOM   1276  HB2 GLN    83      38.126  58.288  54.732  1.00  0.00           H  
ATOM   1277  HB3 GLN    83      38.503  57.568  54.108  1.00  0.00           H  
ATOM   1278  CG  GLN    83      37.252  57.386  54.307  1.00  0.00           C  
ATOM   1279  HG2 GLN    83      37.300  57.526  53.975  1.00  0.00           H  
ATOM   1280  HG3 GLN    83      37.081  56.891  54.205  1.00  0.00           H  
ATOM   1281  CD  GLN    83      36.432  57.652  54.451  1.00  0.00           C  
ATOM   1282  OE1 GLN    83      36.322  58.254  54.848  1.00  0.00           O  
ATOM   1283  NE2 GLN    83      35.825  57.223  54.136  1.00  0.00           N  
ATOM   1284 HE21 GLN    83      35.280  57.390  54.233  1.00  0.00           H  
ATOM   1285 HE22 GLN    83      35.890  56.728  53.804  1.00  0.00           H  
ATOM   1286  C   GLN    83      38.975  55.496  55.740  1.00  0.00           C  
ATOM   1287  O   GLN    83      39.319  54.942  54.723  1.00  0.00           O  
ATOM   1288  N   ASN    84      38.681  54.834  56.833  1.00  0.00           N  
ATOM   1289  H   ASN    84      38.418  55.356  57.623  1.00  0.00           H  
ATOM   1290  CA  ASN    84      38.850  53.408  57.007  1.00  0.00           C  
ATOM   1291  HA  ASN    84      38.767  53.213  58.049  1.00  0.00           H  
ATOM   1292  CB  ASN    84      37.702  52.673  56.339  1.00  0.00           C  
ATOM   1293  HB2 ASN    84      37.690  52.844  55.422  1.00  0.00           H  
ATOM   1294  HB3 ASN    84      37.752  51.722  56.418  1.00  0.00           H  
ATOM   1295  CG  ASN    84      36.480  52.969  56.784  1.00  0.00           C  
ATOM   1296  OD1 ASN    84      36.180  52.935  57.746  1.00  0.00           O  
ATOM   1297  ND2 ASN    84      35.742  53.273  56.108  1.00  0.00           N  
ATOM   1298 HD21 ASN    84      34.937  53.447  56.391  1.00  0.00           H  
ATOM   1299 HD22 ASN    84      35.979  53.301  55.314  1.00  0.00           H  
ATOM   1300  C   ASN    84      40.268  52.953  56.634  1.00  0.00           C  
ATOM   1301  O   ASN    84      41.203  53.408  57.221  1.00  0.00           O  
ATOM   1302  N   CYS    85      40.457  52.090  55.670  1.00  0.00           N  
ATOM   1303  H   CYS    85      39.662  51.729  55.235  1.00  0.00           H  
ATOM   1304  CA  CYS    85      41.761  51.622  55.207  1.00  0.00           C  
ATOM   1305  HA  CYS    85      42.456  51.733  56.022  1.00  0.00           H  
ATOM   1306  CB  CYS    85      41.693  50.132  54.914  1.00  0.00           C  
ATOM   1307  HB2 CYS    85      41.016  49.911  54.278  1.00  0.00           H  
ATOM   1308  HB3 CYS    85      42.512  49.804  54.553  1.00  0.00           H  
ATOM   1309  SG  CYS    85      41.396  49.246  56.215  1.00  0.00           S  
ATOM   1310  HG  CYS    85      41.083  49.365  56.323  1.00  0.00           H  
ATOM   1311  C   CYS    85      42.372  52.434  54.050  1.00  0.00           C  
ATOM   1312  O   CYS    85      43.400  52.059  53.518  1.00  0.00           O  
ATOM   1313  N   VAL    86      41.778  53.544  53.655  1.00  0.00           N  
ATOM   1314  H   VAL    86      40.968  53.833  54.149  1.00  0.00           H  
ATOM   1315  CA  VAL    86      42.267  54.454  52.609  1.00  0.00           C  
ATOM   1316  HA  VAL    86      43.155  54.034  52.163  1.00  0.00           H  
ATOM   1317  CB  VAL    86      41.232  54.584  51.483  1.00  0.00           C  
ATOM   1318  HB  VAL    86      40.282  54.667  51.901  1.00  0.00           H  
ATOM   1319  CG1 VAL    86      41.398  55.733  50.570  1.00  0.00           C  
ATOM   1320 HG11 VAL    86      41.438  55.966  50.298  1.00  0.00           H  
ATOM   1321 HG12 VAL    86      41.364  56.033  50.362  1.00  0.00           H  
ATOM   1322 HG13 VAL    86      41.483  56.037  50.372  1.00  0.00           H  
ATOM   1323  CG2 VAL    86      41.242  53.383  50.628  1.00  0.00           C  
ATOM   1324 HG21 VAL    86      41.172  53.082  50.406  1.00  0.00           H  
ATOM   1325 HG22 VAL    86      41.280  53.120  50.374  1.00  0.00           H  
ATOM   1326 HG23 VAL    86      41.276  53.060  50.475  1.00  0.00           H  
ATOM   1327  C   VAL    86      42.690  55.789  53.205  1.00  0.00           C  
ATOM   1328  O   VAL    86      42.061  56.322  54.063  1.00  0.00           O  
ATOM   1329  N   LEU    87      43.778  56.335  52.741  1.00  0.00           N  
ATOM   1330  H   LEU    87      44.224  55.849  52.013  1.00  0.00           H  
ATOM   1331  CA  LEU    87      44.302  57.656  53.032  1.00  0.00           C  
ATOM   1332  HA  LEU    87      43.817  58.054  53.910  1.00  0.00           H  
ATOM   1333  CB  LEU    87      45.789  57.514  53.321  1.00  0.00           C  
ATOM   1334  HB2 LEU    87      45.927  56.882  53.891  1.00  0.00           H  
ATOM   1335  HB3 LEU    87      46.204  57.270  52.609  1.00  0.00           H  
ATOM   1336  CG  LEU    87      46.575  58.469  53.788  1.00  0.00           C  
ATOM   1337  HG  LEU    87      46.387  58.866  53.225  1.00  0.00           H  
ATOM   1338  CD1 LEU    87      46.569  58.969  54.807  1.00  0.00           C  
ATOM   1339 HD11 LEU    87      46.562  59.088  55.054  1.00  0.00           H  
ATOM   1340 HD12 LEU    87      46.586  59.107  55.062  1.00  0.00           H  
ATOM   1341 HD13 LEU    87      46.554  59.092  55.042  1.00  0.00           H  
ATOM   1342  CD2 LEU    87      47.699  58.380  54.017  1.00  0.00           C  
ATOM   1343 HD21 LEU    87      47.964  58.340  54.080  1.00  0.00           H  
ATOM   1344 HD22 LEU    87      47.974  58.356  54.054  1.00  0.00           H  
ATOM   1345 HD23 LEU    87      47.976  58.386  54.070  1.00  0.00           H  
ATOM   1346  C   LEU    87      44.012  58.592  51.864  1.00  0.00           C  
ATOM   1347  O   LEU    87      44.256  58.257  50.731  1.00  0.00           O  
ATOM   1348  N   LYS    88      43.504  59.769  52.147  1.00  0.00           N  
ATOM   1349  H   LYS    88      43.324  59.954  53.098  1.00  0.00           H  
ATOM   1350  CA  LYS    88      43.262  60.860  51.212  1.00  0.00           C  
ATOM   1351  HA  LYS    88      43.346  60.496  50.201  1.00  0.00           H  
ATOM   1352  CB  LYS    88      41.857  61.398  51.412  1.00  0.00           C  
ATOM   1353  HB2 LYS    88      41.674  61.518  52.130  1.00  0.00           H  
ATOM   1354  HB3 LYS    88      41.721  62.080  51.101  1.00  0.00           H  
ATOM   1355  CG  LYS    88      40.881  60.873  51.050  1.00  0.00           C  
ATOM   1356  HG2 LYS    88      41.055  60.771  50.338  1.00  0.00           H  
ATOM   1357  HG3 LYS    88      40.991  60.194  51.344  1.00  0.00           H  
ATOM   1358  CD  LYS    88      39.508  61.393  51.246  1.00  0.00           C  
ATOM   1359  HD2 LYS    88      39.272  61.588  51.137  1.00  0.00           H  
ATOM   1360  HD3 LYS    88      39.186  61.326  51.257  1.00  0.00           H  
ATOM   1361  CE  LYS    88      38.891  61.715  51.565  1.00  0.00           C  
ATOM   1362  HE2 LYS    88      39.117  61.550  51.683  1.00  0.00           H  
ATOM   1363  HE3 LYS    88      39.199  61.781  51.535  1.00  0.00           H  
ATOM   1364  NZ  LYS    88      37.612  62.148  51.759  1.00  0.00           N  
ATOM   1365  HZ1 LYS    88      37.292  62.260  51.782  1.00  0.00           H  
ATOM   1366  HZ2 LYS    88      37.287  62.230  51.820  1.00  0.00           H  
ATOM   1367  HZ3 LYS    88      37.306  62.275  51.820  1.00  0.00           H  
ATOM   1368  C   LYS    88      44.306  61.942  51.407  1.00  0.00           C  
ATOM   1369  O   LYS    88      44.379  62.523  52.430  1.00  0.00           O  
ATOM   1370  N   LEU    89      45.109  62.217  50.444  1.00  0.00           N  
ATOM   1371  H   LEU    89      44.991  61.683  49.639  1.00  0.00           H  
ATOM   1372  CA  LEU    89      46.118  63.271  50.428  1.00  0.00           C  
ATOM   1373  HA  LEU    89      46.279  63.639  51.431  1.00  0.00           H  
ATOM   1374  CB  LEU    89      47.447  62.722  49.903  1.00  0.00           C  
ATOM   1375  HB2 LEU    89      47.309  62.430  48.892  1.00  0.00           H  
ATOM   1376  HB3 LEU    89      48.154  63.514  49.903  1.00  0.00           H  
ATOM   1377  CG  LEU    89      48.044  61.543  50.651  1.00  0.00           C  
ATOM   1378  HG  LEU    89      47.384  60.874  50.815  1.00  0.00           H  
ATOM   1379  CD1 LEU    89      49.050  60.918  49.962  1.00  0.00           C  
ATOM   1380 HD11 LEU    89      49.292  60.763  49.791  1.00  0.00           H  
ATOM   1381 HD12 LEU    89      49.292  60.759  49.798  1.00  0.00           H  
ATOM   1382 HD13 LEU    89      49.287  60.757  49.796  1.00  0.00           H  
ATOM   1383  CD2 LEU    89      48.589  61.850  51.856  1.00  0.00           C  
ATOM   1384 HD21 LEU    89      48.720  61.919  52.142  1.00  0.00           H  
ATOM   1385 HD22 LEU    89      48.713  61.920  52.150  1.00  0.00           H  
ATOM   1386 HD23 LEU    89      48.723  61.919  52.161  1.00  0.00           H  
ATOM   1387  C   LEU    89      45.633  64.441  49.573  1.00  0.00           C  
ATOM   1388  O   LEU    89      45.398  64.280  48.410  1.00  0.00           O  
ATOM   1389  N   LYS    90      45.494  65.616  50.129  1.00  0.00           N  
ATOM   1390  H   LYS    90      45.753  65.682  51.074  1.00  0.00           H  
ATOM   1391  CA  LYS    90      45.203  66.856  49.410  1.00  0.00           C  
ATOM   1392  HA  LYS    90      44.525  66.644  48.598  1.00  0.00           H  
ATOM   1393  CB  LYS    90      44.536  67.842  50.361  1.00  0.00           C  
ATOM   1394  HB2 LYS    90      43.938  67.425  50.890  1.00  0.00           H  
ATOM   1395  HB3 LYS    90      45.122  68.223  50.937  1.00  0.00           H  
ATOM   1396  CG  LYS    90      43.872  68.871  49.872  1.00  0.00           C  
ATOM   1397  HG2 LYS    90      43.984  69.333  49.958  1.00  0.00           H  
ATOM   1398  HG3 LYS    90      43.949  68.845  49.404  1.00  0.00           H  
ATOM   1399  CD  LYS    90      42.952  69.337  49.940  1.00  0.00           C  
ATOM   1400  HD2 LYS    90      42.785  69.115  49.837  1.00  0.00           H  
ATOM   1401  HD3 LYS    90      42.989  69.258  50.278  1.00  0.00           H  
ATOM   1402  CE  LYS    90      42.218  70.231  49.702  1.00  0.00           C  
ATOM   1403  HE2 LYS    90      42.120  70.464  50.107  1.00  0.00           H  
ATOM   1404  HE3 LYS    90      42.530  70.521  49.445  1.00  0.00           H  
ATOM   1405  NZ  LYS    90      41.239  70.416  49.297  1.00  0.00           N  
ATOM   1406  HZ1 LYS    90      41.010  70.446  49.179  1.00  0.00           H  
ATOM   1407  HZ2 LYS    90      40.982  70.467  49.214  1.00  0.00           H  
ATOM   1408  HZ3 LYS    90      41.002  70.489  49.186  1.00  0.00           H  
ATOM   1409  C   LYS    90      46.487  67.409  48.817  1.00  0.00           C  
ATOM   1410  O   LYS    90      47.457  67.574  49.528  1.00  0.00           O  
ATOM   1411  N   VAL    91      46.501  67.701  47.536  1.00  0.00           N  
ATOM   1412  H   VAL    91      45.656  67.580  47.034  1.00  0.00           H  
ATOM   1413  CA  VAL    91      47.656  68.204  46.794  1.00  0.00           C  
ATOM   1414  HA  VAL    91      48.486  68.287  47.478  1.00  0.00           H  
ATOM   1415  CB  VAL    91      48.089  67.242  45.686  1.00  0.00           C  
ATOM   1416  HB  VAL    91      48.862  67.718  45.125  1.00  0.00           H  
ATOM   1417  CG1 VAL    91      48.681  65.972  46.251  1.00  0.00           C  
ATOM   1418 HG11 VAL    91      48.875  65.690  46.401  1.00  0.00           H  
ATOM   1419 HG12 VAL    91      48.788  65.661  46.417  1.00  0.00           H  
ATOM   1420 HG13 VAL    91      48.830  65.643  46.334  1.00  0.00           H  
ATOM   1421  CG2 VAL    91      46.986  66.875  44.719  1.00  0.00           C  
ATOM   1422 HG21 VAL    91      46.722  66.753  44.487  1.00  0.00           H  
ATOM   1423 HG22 VAL    91      46.702  66.808  44.499  1.00  0.00           H  
ATOM   1424 HG23 VAL    91      46.738  66.798  44.452  1.00  0.00           H  
ATOM   1425  C   VAL    91      47.425  69.603  46.265  1.00  0.00           C  
ATOM   1426  O   VAL    91      46.310  70.040  46.128  1.00  0.00           O  
ATOM   1427  N   ASP    92      48.482  70.328  45.977  1.00  0.00           N  
ATOM   1428  H   ASP    92      49.369  69.930  46.138  1.00  0.00           H  
ATOM   1429  CA  ASP    92      48.430  71.719  45.562  1.00  0.00           C  
ATOM   1430  HA  ASP    92      47.755  72.217  46.216  1.00  0.00           H  
ATOM   1431  CB  ASP    92      49.780  72.367  45.764  1.00  0.00           C  
ATOM   1432  HB2 ASP    92      49.647  73.392  45.754  1.00  0.00           H  
ATOM   1433  HB3 ASP    92      50.158  72.127  46.712  1.00  0.00           H  
ATOM   1434  CG  ASP    92      50.812  72.050  44.777  1.00  0.00           C  
ATOM   1435  OD1 ASP    92      51.269  72.061  44.478  1.00  0.00           O  
ATOM   1436  OD2 ASP    92      51.200  71.823  44.294  1.00  0.00           O  
ATOM   1437  C   ASP    92      47.904  71.957  44.146  1.00  0.00           C  
ATOM   1438  O   ASP    92      47.732  73.072  43.754  1.00  0.00           O  
ATOM   1439  N   THR    93      47.659  70.931  43.373  1.00  0.00           N  
ATOM   1440  H   THR    93      47.788  70.060  43.778  1.00  0.00           H  
ATOM   1441  CA  THR    93      47.311  70.981  41.961  1.00  0.00           C  
ATOM   1442  HA  THR    93      46.956  71.954  41.718  1.00  0.00           H  
ATOM   1443  CB  THR    93      48.526  70.714  41.116  1.00  0.00           C  
ATOM   1444  HB  THR    93      48.879  69.760  41.328  1.00  0.00           H  
ATOM   1445  CG2 THR    93      48.294  70.805  39.648  1.00  0.00           C  
ATOM   1446 HG21 THR    93      48.242  70.807  39.287  1.00  0.00           H  
ATOM   1447 HG22 THR    93      48.228  70.833  39.292  1.00  0.00           H  
ATOM   1448 HG23 THR    93      48.257  70.831  39.286  1.00  0.00           H  
ATOM   1449  OG1 THR    93      49.515  71.609  41.399  1.00  0.00           O  
ATOM   1450  HG1 THR    93      49.775  71.474  42.252  1.00  0.00           H  
ATOM   1451  C   THR    93      46.220  69.987  41.632  1.00  0.00           C  
ATOM   1452  O   THR    93      46.327  68.832  41.969  1.00  0.00           O  
ATOM   1453  N   ALA    94      45.176  70.417  40.960  1.00  0.00           N  
ATOM   1454  H   ALA    94      45.140  71.366  40.713  1.00  0.00           H  
ATOM   1455  CA  ALA    94      44.097  69.565  40.509  1.00  0.00           C  
ATOM   1456  HA  ALA    94      43.911  68.838  41.277  1.00  0.00           H  
ATOM   1457  CB  ALA    94      42.851  70.397  40.353  1.00  0.00           C  
ATOM   1458  HB1 ALA    94      42.561  70.608  40.281  1.00  0.00           H  
ATOM   1459  HB2 ALA    94      42.527  70.562  40.317  1.00  0.00           H  
ATOM   1460  HB3 ALA    94      42.551  70.617  40.350  1.00  0.00           H  
ATOM   1461  C   ALA    94      44.432  68.816  39.222  1.00  0.00           C  
ATOM   1462  O   ALA    94      45.035  69.369  38.329  1.00  0.00           O  
ATOM   1463  N   ASN    95      44.001  67.578  39.101  1.00  0.00           N  
ATOM   1464  H   ASN    95      43.557  67.171  39.884  1.00  0.00           H  
ATOM   1465  CA  ASN    95      44.168  66.765  37.910  1.00  0.00           C  
ATOM   1466  HA  ASN    95      45.207  66.729  37.678  1.00  0.00           H  
ATOM   1467  CB  ASN    95      43.727  65.350  38.234  1.00  0.00           C  
ATOM   1468  HB2 ASN    95      44.275  64.987  39.070  1.00  0.00           H  
ATOM   1469  HB3 ASN    95      42.713  65.347  38.528  1.00  0.00           H  
ATOM   1470  CG  ASN    95      43.900  64.386  37.102  1.00  0.00           C  
ATOM   1471  OD1 ASN    95      44.259  64.718  36.011  1.00  0.00           O  
ATOM   1472  ND2 ASN    95      43.637  63.155  37.306  1.00  0.00           N  
ATOM   1473 HD21 ASN    95      43.748  62.531  36.560  1.00  0.00           H  
ATOM   1474 HD22 ASN    95      43.354  62.839  38.196  1.00  0.00           H  
ATOM   1475  C   ASN    95      43.402  67.341  36.721  1.00  0.00           C  
ATOM   1476  O   ASN    95      42.211  67.392  36.786  1.00  0.00           O  
ATOM   1477  N   PRO    96      44.030  67.727  35.615  1.00  0.00           N  
ATOM   1478  CD  PRO    96      45.427  67.757  35.403  1.00  0.00           C  
ATOM   1479  HD2 PRO    96      45.839  66.827  35.449  1.00  0.00           H  
ATOM   1480  HD3 PRO    96      45.892  68.362  36.096  1.00  0.00           H  
ATOM   1481  CG  PRO    96      45.628  68.297  34.067  1.00  0.00           C  
ATOM   1482  HG2 PRO    96      45.890  67.639  33.498  1.00  0.00           H  
ATOM   1483  HG3 PRO    96      46.248  68.958  34.084  1.00  0.00           H  
ATOM   1484  CB  PRO    96      44.445  68.812  33.582  1.00  0.00           C  
ATOM   1485  HB2 PRO    96      44.350  68.573  32.642  1.00  0.00           H  
ATOM   1486  HB3 PRO    96      44.492  69.765  33.652  1.00  0.00           H  
ATOM   1487  CA  PRO    96      43.365  68.263  34.454  1.00  0.00           C  
ATOM   1488  HA  PRO    96      42.741  69.050  34.765  1.00  0.00           H  
ATOM   1489  C   PRO    96      42.532  67.279  33.688  1.00  0.00           C  
ATOM   1490  O   PRO    96      41.732  67.655  32.914  1.00  0.00           O  
ATOM   1491  N   LYS    97      42.705  66.025  33.892  1.00  0.00           N  
ATOM   1492  H   LYS    97      43.373  65.792  34.550  1.00  0.00           H  
ATOM   1493  CA  LYS    97      42.046  64.946  33.194  1.00  0.00           C  
ATOM   1494  HA  LYS    97      41.494  65.350  32.426  1.00  0.00           H  
ATOM   1495  CB  LYS    97      43.057  64.084  32.593  1.00  0.00           C  
ATOM   1496  HB2 LYS    97      43.473  63.738  33.162  1.00  0.00           H  
ATOM   1497  HB3 LYS    97      42.735  63.455  32.150  1.00  0.00           H  
ATOM   1498  CG  LYS    97      43.935  64.503  31.800  1.00  0.00           C  
ATOM   1499  HG2 LYS    97      43.689  64.929  31.425  1.00  0.00           H  
ATOM   1500  HG3 LYS    97      44.323  64.853  32.156  1.00  0.00           H  
ATOM   1501  CD  LYS    97      44.632  63.857  31.025  1.00  0.00           C  
ATOM   1502  HD2 LYS    97      44.897  63.475  31.363  1.00  0.00           H  
ATOM   1503  HD3 LYS    97      44.295  63.512  30.689  1.00  0.00           H  
ATOM   1504  CE  LYS    97      45.428  64.210  30.247  1.00  0.00           C  
ATOM   1505  HE2 LYS    97      45.281  64.474  29.950  1.00  0.00           H  
ATOM   1506  HE3 LYS    97      45.663  64.494  30.451  1.00  0.00           H  
ATOM   1507  NZ  LYS    97      46.073  63.835  29.623  1.00  0.00           N  
ATOM   1508  HZ1 LYS    97      46.231  63.742  29.470  1.00  0.00           H  
ATOM   1509  HZ2 LYS    97      46.234  63.746  29.466  1.00  0.00           H  
ATOM   1510  HZ3 LYS    97      46.237  63.744  29.466  1.00  0.00           H  
ATOM   1511  C   LYS    97      41.044  64.157  34.000  1.00  0.00           C  
ATOM   1512  O   LYS    97      40.741  63.067  33.636  1.00  0.00           O  
ATOM   1513  N   THR    98      40.523  64.684  35.087  1.00  0.00           N  
ATOM   1514  H   THR    98      40.807  65.579  35.327  1.00  0.00           H  
ATOM   1515  CA  THR    98      39.551  64.010  35.945  1.00  0.00           C  
ATOM   1516  HA  THR    98      40.016  63.120  36.319  1.00  0.00           H  
ATOM   1517  CB  THR    98      39.187  64.865  37.155  1.00  0.00           C  
ATOM   1518  HB  THR    98      38.733  65.710  36.853  1.00  0.00           H  
ATOM   1519  CG2 THR    98      38.337  64.229  38.107  1.00  0.00           C  
ATOM   1520 HG21 THR    98      38.126  64.097  38.351  1.00  0.00           H  
ATOM   1521 HG22 THR    98      38.113  64.077  38.327  1.00  0.00           H  
ATOM   1522 HG23 THR    98      38.142  64.069  38.343  1.00  0.00           H  
ATOM   1523  OG1 THR    98      40.236  65.219  37.872  1.00  0.00           O  
ATOM   1524  HG1 THR    98      40.379  65.917  37.796  1.00  0.00           H  
ATOM   1525  C   THR    98      38.276  63.655  35.171  1.00  0.00           C  
ATOM   1526  O   THR    98      37.658  64.550  34.625  1.00  0.00           O  
ATOM   1527  N   PRO    99      37.848  62.393  35.106  1.00  0.00           N  
ATOM   1528  CD  PRO    99      38.523  61.230  35.619  1.00  0.00           C  
ATOM   1529  HD2 PRO    99      38.724  61.324  36.652  1.00  0.00           H  
ATOM   1530  HD3 PRO    99      39.425  61.075  35.088  1.00  0.00           H  
ATOM   1531  CG  PRO    99      37.614  60.066  35.392  1.00  0.00           C  
ATOM   1532  HG2 PRO    99      37.062  59.886  36.246  1.00  0.00           H  
ATOM   1533  HG3 PRO    99      38.148  59.221  35.122  1.00  0.00           H  
ATOM   1534  CB  PRO    99      36.705  60.503  34.303  1.00  0.00           C  
ATOM   1535  HB2 PRO    99      35.778  60.012  34.361  1.00  0.00           H  
ATOM   1536  HB3 PRO    99      37.158  60.294  33.382  1.00  0.00           H  
ATOM   1537  CA  PRO    99      36.589  62.001  34.491  1.00  0.00           C  
ATOM   1538  HA  PRO    99      36.477  62.469  33.533  1.00  0.00           H  
ATOM   1539  C   PRO    99      35.385  62.361  35.356  1.00  0.00           C  
ATOM   1540  O   PRO    99      35.530  62.727  36.502  1.00  0.00           O  
ATOM   1541  N   LYS   100      34.176  62.189  34.848  1.00  0.00           N  
ATOM   1542  H   LYS   100      34.118  61.913  33.904  1.00  0.00           H  
ATOM   1543  CA  LYS   100      32.983  62.039  35.681  1.00  0.00           C  
ATOM   1544  HA  LYS   100      32.953  62.833  36.405  1.00  0.00           H  
ATOM   1545  CB  LYS   100      31.737  62.116  34.816  1.00  0.00           C  
ATOM   1546  HB2 LYS   100      31.814  62.140  34.152  1.00  0.00           H  
ATOM   1547  HB3 LYS   100      31.286  61.607  34.833  1.00  0.00           H  
ATOM   1548  CG  LYS   100      30.986  62.844  34.823  1.00  0.00           C  
ATOM   1549  HG2 LYS   100      30.889  62.814  35.318  1.00  0.00           H  
ATOM   1550  HG3 LYS   100      31.306  63.272  34.828  1.00  0.00           H  
ATOM   1551  CD  LYS   100      29.918  63.030  34.144  1.00  0.00           C  
ATOM   1552  HD2 LYS   100      29.861  62.980  33.814  1.00  0.00           H  
ATOM   1553  HD3 LYS   100      29.637  62.824  34.148  1.00  0.00           H  
ATOM   1554  CE  LYS   100      29.307  63.566  33.917  1.00  0.00           C  
ATOM   1555  HE2 LYS   100      29.264  63.574  34.113  1.00  0.00           H  
ATOM   1556  HE3 LYS   100      29.476  63.786  34.000  1.00  0.00           H  
ATOM   1557  NZ  LYS   100      28.557  63.781  33.335  1.00  0.00           N  
ATOM   1558  HZ1 LYS   100      28.364  63.829  33.175  1.00  0.00           H  
ATOM   1559  HZ2 LYS   100      28.374  63.820  33.207  1.00  0.00           H  
ATOM   1560  HZ3 LYS   100      28.377  63.852  33.189  1.00  0.00           H  
ATOM   1561  C   LYS   100      33.070  60.716  36.428  1.00  0.00           C  
ATOM   1562  O   LYS   100      33.306  59.705  35.807  1.00  0.00           O  
ATOM   1563  N   TYR   101      32.910  60.702  37.734  1.00  0.00           N  
ATOM   1564  H   TYR   101      32.699  61.550  38.184  1.00  0.00           H  
ATOM   1565  CA  TYR   101      33.132  59.514  38.558  1.00  0.00           C  
ATOM   1566  HA  TYR   101      32.993  58.650  37.930  1.00  0.00           H  
ATOM   1567  CB  TYR   101      34.578  59.476  39.052  1.00  0.00           C  
ATOM   1568  HB2 TYR   101      34.768  58.489  39.421  1.00  0.00           H  
ATOM   1569  HB3 TYR   101      35.239  59.623  38.220  1.00  0.00           H  
ATOM   1570  CG  TYR   101      34.938  60.455  40.137  1.00  0.00           C  
ATOM   1571  CD1 TYR   101      35.440  61.704  39.820  1.00  0.00           C  
ATOM   1572  HD1 TYR   101      35.571  61.966  38.811  1.00  0.00           H  
ATOM   1573  CE1 TYR   101      35.774  62.615  40.815  1.00  0.00           C  
ATOM   1574  HE1 TYR   101      36.154  63.568  40.568  1.00  0.00           H  
ATOM   1575  CZ  TYR   101      35.608  62.277  42.141  1.00  0.00           C  
ATOM   1576  OH  TYR   101      35.921  63.148  43.103  1.00  0.00           O  
ATOM   1577  HH  TYR   101      36.183  63.881  42.848  1.00  0.00           H  
ATOM   1578  CE2 TYR   101      35.113  61.024  42.464  1.00  0.00           C  
ATOM   1579  HE2 TYR   101      34.994  60.769  43.477  1.00  0.00           H  
ATOM   1580  CD2 TYR   101      34.785  60.114  41.466  1.00  0.00           C  
ATOM   1581  HD2 TYR   101      34.417  59.158  41.726  1.00  0.00           H  
ATOM   1582  C   TYR   101      32.155  59.352  39.719  1.00  0.00           C  
ATOM   1583  O   TYR   101      31.569  60.310  40.192  1.00  0.00           O  
ATOM   1584  N   LYS   102      32.036  58.123  40.209  1.00  0.00           N  
ATOM   1585  H   LYS   102      32.509  57.401  39.717  1.00  0.00           H  
ATOM   1586  CA  LYS   102      31.358  57.733  41.441  1.00  0.00           C  
ATOM   1587  HA  LYS   102      31.413  58.551  42.129  1.00  0.00           H  
ATOM   1588  CB  LYS   102      29.893  57.462  41.166  1.00  0.00           C  
ATOM   1589  HB2 LYS   102      29.502  57.368  41.750  1.00  0.00           H  
ATOM   1590  HB3 LYS   102      29.553  58.005  40.858  1.00  0.00           H  
ATOM   1591  CG  LYS   102      29.375  56.624  40.546  1.00  0.00           C  
ATOM   1592  HG2 LYS   102      29.763  56.686  39.949  1.00  0.00           H  
ATOM   1593  HG3 LYS   102      29.648  56.064  40.871  1.00  0.00           H  
ATOM   1594  CD  LYS   102      27.944  56.459  40.297  1.00  0.00           C  
ATOM   1595  HD2 LYS   102      27.597  56.340  40.689  1.00  0.00           H  
ATOM   1596  HD3 LYS   102      27.653  56.855  40.106  1.00  0.00           H  
ATOM   1597  CE  LYS   102      27.392  55.908  39.768  1.00  0.00           C  
ATOM   1598  HE2 LYS   102      27.685  55.985  39.395  1.00  0.00           H  
ATOM   1599  HE3 LYS   102      27.641  55.535  39.960  1.00  0.00           H  
ATOM   1600  NZ  LYS   102      26.169  55.766  39.495  1.00  0.00           N  
ATOM   1601  HZ1 LYS   102      25.863  55.735  39.415  1.00  0.00           H  
ATOM   1602  HZ2 LYS   102      25.871  55.717  39.425  1.00  0.00           H  
ATOM   1603  HZ3 LYS   102      25.869  55.736  39.437  1.00  0.00           H  
ATOM   1604  C   LYS   102      32.048  56.545  42.102  1.00  0.00           C  
ATOM   1605  O   LYS   102      32.719  55.781  41.449  1.00  0.00           O  
ATOM   1606  N   PHE   103      31.885  56.379  43.388  1.00  0.00           N  
ATOM   1607  H   PHE   103      31.344  57.050  43.860  1.00  0.00           H  
ATOM   1608  CA  PHE   103      32.356  55.226  44.154  1.00  0.00           C  
ATOM   1609  HA  PHE   103      33.074  54.667  43.571  1.00  0.00           H  
ATOM   1610  CB  PHE   103      33.058  55.695  45.426  1.00  0.00           C  
ATOM   1611  HB2 PHE   103      32.335  56.174  46.049  1.00  0.00           H  
ATOM   1612  HB3 PHE   103      33.400  54.833  45.955  1.00  0.00           H  
ATOM   1613  CG  PHE   103      34.235  56.626  45.281  1.00  0.00           C  
ATOM   1614  CD1 PHE   103      34.952  56.837  44.785  1.00  0.00           C  
ATOM   1615  HD1 PHE   103      34.670  56.348  44.477  1.00  0.00           H  
ATOM   1616  CE1 PHE   103      36.047  57.681  44.687  1.00  0.00           C  
ATOM   1617  HE1 PHE   103      36.589  57.833  44.309  1.00  0.00           H  
ATOM   1618  CZ  PHE   103      36.438  58.319  45.088  1.00  0.00           C  
ATOM   1619  HZ  PHE   103      37.278  58.959  45.019  1.00  0.00           H  
ATOM   1620  CE2 PHE   103      35.732  58.113  45.582  1.00  0.00           C  
ATOM   1621  HE2 PHE   103      36.035  58.594  45.891  1.00  0.00           H  
ATOM   1622  CD2 PHE   103      34.637  57.269  45.678  1.00  0.00           C  
ATOM   1623  HD2 PHE   103      34.112  57.110  46.061  1.00  0.00           H  
ATOM   1624  C   PHE   103      31.195  54.283  44.471  1.00  0.00           C  
ATOM   1625  O   PHE   103      30.178  54.712  44.932  1.00  0.00           O  
ATOM   1626  N   VAL   104      31.337  53.006  44.229  1.00  0.00           N  
ATOM   1627  H   VAL   104      32.189  52.724  43.840  1.00  0.00           H  
ATOM   1628  CA  VAL   104      30.311  51.974  44.430  1.00  0.00           C  
ATOM   1629  HA  VAL   104      29.567  52.357  45.099  1.00  0.00           H  
ATOM   1630  CB  VAL   104      29.606  51.628  43.123  1.00  0.00           C  
ATOM   1631  HB  VAL   104      29.289  51.268  43.058  1.00  0.00           H  
ATOM   1632  CG1 VAL   104      29.060  51.963  42.587  1.00  0.00           C  
ATOM   1633 HG11 VAL   104      28.922  52.027  42.449  1.00  0.00           H  
ATOM   1634 HG12 VAL   104      28.908  52.050  42.485  1.00  0.00           H  
ATOM   1635 HG13 VAL   104      28.939  52.046  42.427  1.00  0.00           H  
ATOM   1636  CG2 VAL   104      29.787  51.408  42.383  1.00  0.00           C  
ATOM   1637 HG21 VAL   104      29.856  51.356  42.176  1.00  0.00           H  
ATOM   1638 HG22 VAL   104      29.808  51.319  42.227  1.00  0.00           H  
ATOM   1639 HG23 VAL   104      29.817  51.379  42.192  1.00  0.00           H  
ATOM   1640  C   VAL   104      30.878  50.725  45.084  1.00  0.00           C  
ATOM   1641  O   VAL   104      32.004  50.408  44.909  1.00  0.00           O  
ATOM   1642  N   ARG   105      30.096  49.992  45.817  1.00  0.00           N  
ATOM   1643  H   ARG   105      29.200  50.330  45.938  1.00  0.00           H  
ATOM   1644  CA  ARG   105      30.414  48.677  46.369  1.00  0.00           C  
ATOM   1645  HA  ARG   105      31.476  48.548  46.357  1.00  0.00           H  
ATOM   1646  CB  ARG   105      29.947  48.623  47.801  1.00  0.00           C  
ATOM   1647  HB2 ARG   105      30.144  49.476  48.244  1.00  0.00           H  
ATOM   1648  HB3 ARG   105      28.985  48.512  47.828  1.00  0.00           H  
ATOM   1649  CG  ARG   105      30.510  47.601  48.619  1.00  0.00           C  
ATOM   1650  HG2 ARG   105      30.079  47.036  48.675  1.00  0.00           H  
ATOM   1651  HG3 ARG   105      31.102  47.350  48.300  1.00  0.00           H  
ATOM   1652  CD  ARG   105      30.849  47.703  49.820  1.00  0.00           C  
ATOM   1653  HD2 ARG   105      31.370  48.331  49.810  1.00  0.00           H  
ATOM   1654  HD3 ARG   105      30.150  48.015  50.147  1.00  0.00           H  
ATOM   1655  NE  ARG   105      31.379  46.578  50.563  1.00  0.00           N  
ATOM   1656  HE  ARG   105      30.772  45.834  50.745  1.00  0.00           H  
ATOM   1657  CZ  ARG   105      32.579  46.438  51.037  1.00  0.00           C  
ATOM   1658  NH1 ARG   105      33.481  47.327  50.899  1.00  0.00           N  
ATOM   1659 HH11 ARG   105      33.248  48.200  50.490  1.00  0.00           H  
ATOM   1660 HH12 ARG   105      34.398  47.178  51.227  1.00  0.00           H  
ATOM   1661  NH2 ARG   105      32.890  45.380  51.681  1.00  0.00           N  
ATOM   1662 HH21 ARG   105      32.222  44.680  51.801  1.00  0.00           H  
ATOM   1663 HH22 ARG   105      33.773  45.287  52.106  1.00  0.00           H  
ATOM   1664  C   ARG   105      29.815  47.574  45.526  1.00  0.00           C  
ATOM   1665  O   ARG   105      28.712  47.671  45.145  1.00  0.00           O  
ATOM   1666  N   ILE   106      30.524  46.534  45.235  1.00  0.00           N  
ATOM   1667  H   ILE   106      31.416  46.521  45.598  1.00  0.00           H  
ATOM   1668  CA  ILE   106      30.095  45.406  44.402  1.00  0.00           C  
ATOM   1669  HA  ILE   106      29.136  45.643  43.990  1.00  0.00           H  
ATOM   1670  CB  ILE   106      31.038  45.216  43.216  1.00  0.00           C  
ATOM   1671  HB  ILE   106      30.785  44.669  42.733  1.00  0.00           H  
ATOM   1672  CG2 ILE   106      31.125  46.078  42.531  1.00  0.00           C  
ATOM   1673 HG21 ILE   106      31.117  46.280  42.345  1.00  0.00           H  
ATOM   1674 HG22 ILE   106      31.156  46.308  42.381  1.00  0.00           H  
ATOM   1675 HG23 ILE   106      31.153  46.273  42.352  1.00  0.00           H  
ATOM   1676  CG1 ILE   106      32.182  44.878  43.274  1.00  0.00           C  
ATOM   1677 HG12 ILE   106      32.643  45.305  43.261  1.00  0.00           H  
ATOM   1678 HG13 ILE   106      32.136  44.577  43.867  1.00  0.00           H  
ATOM   1679  CD1 ILE   106      32.810  44.355  42.546  1.00  0.00           C  
ATOM   1680 HD11 ILE   106      32.941  44.233  42.388  1.00  0.00           H  
ATOM   1681 HD12 ILE   106      32.953  44.231  42.362  1.00  0.00           H  
ATOM   1682 HD13 ILE   106      33.008  44.221  42.371  1.00  0.00           H  
ATOM   1683  C   ILE   106      29.877  44.122  45.196  1.00  0.00           C  
ATOM   1684  O   ILE   106      30.337  43.979  46.294  1.00  0.00           O  
ATOM   1685  N   GLN   107      29.159  43.184  44.639  1.00  0.00           N  
ATOM   1686  H   GLN   107      28.812  43.374  43.746  1.00  0.00           H  
ATOM   1687  CA  GLN   107      28.861  41.871  45.193  1.00  0.00           C  
ATOM   1688  HA  GLN   107      29.197  41.841  46.199  1.00  0.00           H  
ATOM   1689  CB  GLN   107      27.375  41.664  45.191  1.00  0.00           C  
ATOM   1690  HB2 GLN   107      27.085  41.518  44.577  1.00  0.00           H  
ATOM   1691  HB3 GLN   107      27.109  41.112  45.560  1.00  0.00           H  
ATOM   1692  CG  GLN   107      26.590  42.349  45.512  1.00  0.00           C  
ATOM   1693  HG2 GLN   107      26.711  42.875  45.319  1.00  0.00           H  
ATOM   1694  HG3 GLN   107      26.068  42.231  45.418  1.00  0.00           H  
ATOM   1695  CD  GLN   107      26.280  42.486  46.211  1.00  0.00           C  
ATOM   1696  OE1 GLN   107      26.452  42.162  46.574  1.00  0.00           O  
ATOM   1697  NE2 GLN   107      25.810  42.972  46.434  1.00  0.00           N  
ATOM   1698 HE21 GLN   107      25.597  43.058  46.891  1.00  0.00           H  
ATOM   1699 HE22 GLN   107      25.653  43.244  46.149  1.00  0.00           H  
ATOM   1700  C   GLN   107      29.564  40.751  44.446  1.00  0.00           C  
ATOM   1701  O   GLN   107      29.961  40.955  43.322  1.00  0.00           O  
ATOM   1702  N   PRO   108      29.713  39.553  45.013  1.00  0.00           N  
ATOM   1703  CD  PRO   108      29.468  39.200  46.373  1.00  0.00           C  
ATOM   1704  HD2 PRO   108      28.448  39.101  46.542  1.00  0.00           H  
ATOM   1705  HD3 PRO   108      29.867  39.904  47.041  1.00  0.00           H  
ATOM   1706  CG  PRO   108      30.125  37.892  46.573  1.00  0.00           C  
ATOM   1707  HG2 PRO   108      29.620  37.318  47.147  1.00  0.00           H  
ATOM   1708  HG3 PRO   108      30.993  38.027  46.935  1.00  0.00           H  
ATOM   1709  CB  PRO   108      30.252  37.278  45.307  1.00  0.00           C  
ATOM   1710  HB2 PRO   108      29.472  36.681  45.170  1.00  0.00           H  
ATOM   1711  HB3 PRO   108      31.078  36.743  45.268  1.00  0.00           H  
ATOM   1712  CA  PRO   108      30.280  38.416  44.322  1.00  0.00           C  
ATOM   1713  HA  PRO   108      31.302  38.642  44.101  1.00  0.00           H  
ATOM   1714  C   PRO   108      29.572  38.061  43.023  1.00  0.00           C  
ATOM   1715  O   PRO   108      28.373  38.176  42.905  1.00  0.00           O  
ATOM   1716  N   GLY   109      30.331  37.634  42.036  1.00  0.00           N  
ATOM   1717  H   GLY   109      31.300  37.539  42.218  1.00  0.00           H  
ATOM   1718  CA  GLY   109      29.884  37.345  40.684  1.00  0.00           C  
ATOM   1719  HA2 GLY   109      30.583  36.676  40.233  1.00  0.00           H  
ATOM   1720  HA3 GLY   109      28.936  36.856  40.722  1.00  0.00           H  
ATOM   1721  C   GLY   109      29.751  38.546  39.762  1.00  0.00           C  
ATOM   1722  O   GLY   109      29.676  38.359  38.571  1.00  0.00           O  
ATOM   1723  N   GLN   110      29.760  39.767  40.272  1.00  0.00           N  
ATOM   1724  H   GLN   110      29.821  39.863  41.252  1.00  0.00           H  
ATOM   1725  CA  GLN   110      29.789  40.982  39.467  1.00  0.00           C  
ATOM   1726  HA  GLN   110      29.082  40.868  38.661  1.00  0.00           H  
ATOM   1727  CB  GLN   110      29.349  42.180  40.301  1.00  0.00           C  
ATOM   1728  HB2 GLN   110      29.359  42.169  40.979  1.00  0.00           H  
ATOM   1729  HB3 GLN   110      29.682  42.752  40.250  1.00  0.00           H  
ATOM   1730  CG  GLN   110      28.448  42.642  40.301  1.00  0.00           C  
ATOM   1731  HG2 GLN   110      28.183  42.747  40.014  1.00  0.00           H  
ATOM   1732  HG3 GLN   110      28.523  42.280  40.472  1.00  0.00           H  
ATOM   1733  CD  GLN   110      27.778  43.463  40.468  1.00  0.00           C  
ATOM   1734  OE1 GLN   110      27.752  43.701  40.873  1.00  0.00           O  
ATOM   1735  NE2 GLN   110      27.207  43.923  40.170  1.00  0.00           N  
ATOM   1736 HE21 GLN   110      26.772  44.456  40.285  1.00  0.00           H  
ATOM   1737 HE22 GLN   110      27.213  43.739  39.837  1.00  0.00           H  
ATOM   1738  C   GLN   110      31.168  41.208  38.846  1.00  0.00           C  
ATOM   1739  O   GLN   110      32.186  40.999  39.477  1.00  0.00           O  
ATOM   1740  N   THR   111      31.194  41.644  37.605  1.00  0.00           N  
ATOM   1741  H   THR   111      30.331  41.805  37.154  1.00  0.00           H  
ATOM   1742  CA  THR   111      32.397  41.911  36.812  1.00  0.00           C  
ATOM   1743  HA  THR   111      33.212  41.344  37.239  1.00  0.00           H  
ATOM   1744  CB  THR   111      32.228  41.453  35.366  1.00  0.00           C  
ATOM   1745  HB  THR   111      33.050  41.824  34.783  1.00  0.00           H  
ATOM   1746  CG2 THR   111      32.220  39.949  35.239  1.00  0.00           C  
ATOM   1747 HG21 THR   111      32.238  39.579  35.220  1.00  0.00           H  
ATOM   1748 HG22 THR   111      32.210  39.585  35.200  1.00  0.00           H  
ATOM   1749 HG23 THR   111      32.241  39.588  35.186  1.00  0.00           H  
ATOM   1750  OG1 THR   111      31.046  41.961  34.825  1.00  0.00           O  
ATOM   1751  HG1 THR   111      30.938  41.610  33.966  1.00  0.00           H  
ATOM   1752  C   THR   111      32.812  43.373  36.833  1.00  0.00           C  
ATOM   1753  O   THR   111      31.991  44.268  36.958  1.00  0.00           O  
ATOM   1754  N   PHE   112      34.105  43.614  36.688  1.00  0.00           N  
ATOM   1755  H   PHE   112      34.720  42.834  36.630  1.00  0.00           H  
ATOM   1756  CA  PHE   112      34.724  44.931  36.582  1.00  0.00           C  
ATOM   1757  HA  PHE   112      34.087  45.566  35.983  1.00  0.00           H  
ATOM   1758  CB  PHE   112      34.853  45.568  37.969  1.00  0.00           C  
ATOM   1759  HB2 PHE   112      35.313  46.524  37.863  1.00  0.00           H  
ATOM   1760  HB3 PHE   112      33.874  45.754  38.351  1.00  0.00           H  
ATOM   1761  CG  PHE   112      35.605  44.796  39.009  1.00  0.00           C  
ATOM   1762  CD1 PHE   112      34.977  43.857  39.772  1.00  0.00           C  
ATOM   1763  HD1 PHE   112      33.974  43.654  39.598  1.00  0.00           H  
ATOM   1764  CE1 PHE   112      35.651  43.186  40.770  1.00  0.00           C  
ATOM   1765  HE1 PHE   112      35.165  42.468  41.343  1.00  0.00           H  
ATOM   1766  CZ  PHE   112      36.949  43.463  41.027  1.00  0.00           C  
ATOM   1767  HZ  PHE   112      37.457  42.968  41.806  1.00  0.00           H  
ATOM   1768  CE2 PHE   112      37.586  44.388  40.262  1.00  0.00           C  
ATOM   1769  HE2 PHE   112      38.585  44.585  40.453  1.00  0.00           H  
ATOM   1770  CD2 PHE   112      36.916  45.051  39.253  1.00  0.00           C  
ATOM   1771  HD2 PHE   112      37.402  45.760  38.667  1.00  0.00           H  
ATOM   1772  C   PHE   112      36.071  44.845  35.860  1.00  0.00           C  
ATOM   1773  O   PHE   112      36.704  43.812  35.825  1.00  0.00           O  
ATOM   1774  N   SER   113      36.518  45.937  35.278  1.00  0.00           N  
ATOM   1775  H   SER   113      35.984  46.764  35.388  1.00  0.00           H  
ATOM   1776  CA  SER   113      37.840  46.064  34.672  1.00  0.00           C  
ATOM   1777  HA  SER   113      38.147  45.113  34.265  1.00  0.00           H  
ATOM   1778  CB  SER   113      37.789  47.063  33.537  1.00  0.00           C  
ATOM   1779  HB2 SER   113      37.342  47.972  33.868  1.00  0.00           H  
ATOM   1780  HB3 SER   113      38.779  47.276  33.204  1.00  0.00           H  
ATOM   1781  OG  SER   113      37.066  46.536  32.475  1.00  0.00           O  
ATOM   1782  HG  SER   113      36.336  46.076  32.778  1.00  0.00           H  
ATOM   1783  C   SER   113      38.863  46.496  35.709  1.00  0.00           C  
ATOM   1784  O   SER   113      38.600  47.381  36.476  1.00  0.00           O  
ATOM   1785  N   VAL   114      40.030  45.899  35.740  1.00  0.00           N  
ATOM   1786  H   VAL   114      40.180  45.170  35.092  1.00  0.00           H  
ATOM   1787  CA  VAL   114      41.114  46.190  36.688  1.00  0.00           C  
ATOM   1788  HA  VAL   114      40.833  47.034  37.288  1.00  0.00           H  
ATOM   1789  CB  VAL   114      41.339  45.031  37.643  1.00  0.00           C  
ATOM   1790  HB  VAL   114      41.082  44.574  37.508  1.00  0.00           H  
ATOM   1791  CG1 VAL   114      42.074  44.571  37.941  1.00  0.00           C  
ATOM   1792 HG11 VAL   114      42.227  44.448  38.013  1.00  0.00           H  
ATOM   1793 HG12 VAL   114      42.246  44.466  38.008  1.00  0.00           H  
ATOM   1794 HG13 VAL   114      42.284  44.442  38.022  1.00  0.00           H  
ATOM   1795  CG2 VAL   114      41.142  44.903  38.565  1.00  0.00           C  
ATOM   1796 HG21 VAL   114      41.090  44.909  38.749  1.00  0.00           H  
ATOM   1797 HG22 VAL   114      41.074  44.856  38.782  1.00  0.00           H  
ATOM   1798 HG23 VAL   114      41.112  44.840  38.842  1.00  0.00           H  
ATOM   1799  C   VAL   114      42.380  46.583  35.960  1.00  0.00           C  
ATOM   1800  O   VAL   114      42.771  45.945  35.003  1.00  0.00           O  
ATOM   1801  N   LEU   115      43.017  47.648  36.400  1.00  0.00           N  
ATOM   1802  H   LEU   115      42.652  48.105  37.200  1.00  0.00           H  
ATOM   1803  CA  LEU   115      44.263  48.149  35.846  1.00  0.00           C  
ATOM   1804  HA  LEU   115      44.300  47.935  34.798  1.00  0.00           H  
ATOM   1805  CB  LEU   115      44.339  49.645  36.005  1.00  0.00           C  
ATOM   1806  HB2 LEU   115      43.978  49.835  36.502  1.00  0.00           H  
ATOM   1807  HB3 LEU   115      44.945  49.901  36.168  1.00  0.00           H  
ATOM   1808  CG  LEU   115      44.141  50.568  35.309  1.00  0.00           C  
ATOM   1809  HG  LEU   115      44.144  50.305  35.271  1.00  0.00           H  
ATOM   1810  CD1 LEU   115      43.856  51.017  35.067  1.00  0.00           C  
ATOM   1811 HD11 LEU   115      43.787  51.132  34.995  1.00  0.00           H  
ATOM   1812 HD12 LEU   115      43.776  51.096  35.024  1.00  0.00           H  
ATOM   1813 HD13 LEU   115      43.799  51.148  35.002  1.00  0.00           H  
ATOM   1814  CD2 LEU   115      44.235  51.482  34.900  1.00  0.00           C  
ATOM   1815 HD21 LEU   115      44.235  51.713  34.801  1.00  0.00           H  
ATOM   1816 HD22 LEU   115      44.279  51.672  34.840  1.00  0.00           H  
ATOM   1817 HD23 LEU   115      44.262  51.724  34.762  1.00  0.00           H  
ATOM   1818  C   LEU   115      45.449  47.479  36.487  1.00  0.00           C  
ATOM   1819  O   LEU   115      45.593  47.508  37.660  1.00  0.00           O  
ATOM   1820  N   ALA   116      46.347  46.953  35.719  1.00  0.00           N  
ATOM   1821  H   ALA   116      46.163  46.968  34.768  1.00  0.00           H  
ATOM   1822  CA  ALA   116      47.675  46.570  36.133  1.00  0.00           C  
ATOM   1823  HA  ALA   116      47.621  46.164  37.116  1.00  0.00           H  
ATOM   1824  CB  ALA   116      48.162  45.486  35.214  1.00  0.00           C  
ATOM   1825  HB1 ALA   116      48.291  45.218  35.009  1.00  0.00           H  
ATOM   1826  HB2 ALA   116      48.262  45.222  34.995  1.00  0.00           H  
ATOM   1827  HB3 ALA   116      48.293  45.228  34.978  1.00  0.00           H  
ATOM   1828  C   ALA   116      48.611  47.778  36.184  1.00  0.00           C  
ATOM   1829  O   ALA   116      49.202  48.140  35.289  1.00  0.00           O  
ATOM   1830  N   CYS   117      48.723  48.431  37.213  1.00  0.00           N  
ATOM   1831  H   CYS   117      48.217  48.090  37.916  1.00  0.00           H  
ATOM   1832  CA  CYS   117      49.553  49.600  37.446  1.00  0.00           C  
ATOM   1833  HA  CYS   117      50.036  49.883  36.527  1.00  0.00           H  
ATOM   1834  CB  CYS   117      48.660  50.750  37.875  1.00  0.00           C  
ATOM   1835  HB2 CYS   117      47.953  50.782  37.422  1.00  0.00           H  
ATOM   1836  HB3 CYS   117      48.401  50.704  38.686  1.00  0.00           H  
ATOM   1837  SG  CYS   117      49.169  52.149  37.783  1.00  0.00           S  
ATOM   1838  HG  CYS   117      49.552  51.825  38.703  1.00  0.00           H  
ATOM   1839  C   CYS   117      50.647  49.292  38.461  1.00  0.00           C  
ATOM   1840  O   CYS   117      50.386  48.655  39.460  1.00  0.00           O  
ATOM   1841  N   TYR   118      51.859  49.756  38.216  1.00  0.00           N  
ATOM   1842  H   TYR   118      51.989  50.293  37.395  1.00  0.00           H  
ATOM   1843  CA  TYR   118      53.035  49.505  39.036  1.00  0.00           C  
ATOM   1844  HA  TYR   118      52.732  49.062  39.969  1.00  0.00           H  
ATOM   1845  CB  TYR   118      53.963  48.520  38.335  1.00  0.00           C  
ATOM   1846  HB2 TYR   118      54.240  48.920  37.382  1.00  0.00           H  
ATOM   1847  HB3 TYR   118      54.862  48.435  38.911  1.00  0.00           H  
ATOM   1848  CG  TYR   118      53.400  47.138  38.143  1.00  0.00           C  
ATOM   1849  CD1 TYR   118      52.843  46.755  36.952  1.00  0.00           C  
ATOM   1850  HD1 TYR   118      52.812  47.445  36.169  1.00  0.00           H  
ATOM   1851  CE1 TYR   118      52.325  45.472  36.784  1.00  0.00           C  
ATOM   1852  HE1 TYR   118      51.901  45.180  35.876  1.00  0.00           H  
ATOM   1853  CZ  TYR   118      52.366  44.567  37.810  1.00  0.00           C  
ATOM   1854  OH  TYR   118      51.879  43.328  37.665  1.00  0.00           O  
ATOM   1855  HH  TYR   118      51.644  43.138  36.817  1.00  0.00           H  
ATOM   1856  CE2 TYR   118      52.931  44.952  38.995  1.00  0.00           C  
ATOM   1857  HE2 TYR   118      52.965  44.261  39.775  1.00  0.00           H  
ATOM   1858  CD2 TYR   118      53.446  46.231  39.162  1.00  0.00           C  
ATOM   1859  HD2 TYR   118      53.878  46.515  40.071  1.00  0.00           H  
ATOM   1860  C   TYR   118      53.763  50.801  39.342  1.00  0.00           C  
ATOM   1861  O   TYR   118      54.187  51.493  38.444  1.00  0.00           O  
ATOM   1862  N   ASN   119      53.918  51.132  40.605  1.00  0.00           N  
ATOM   1863  H   ASN   119      53.567  50.502  41.278  1.00  0.00           H  
ATOM   1864  CA  ASN   119      54.572  52.340  41.088  1.00  0.00           C  
ATOM   1865  HA  ASN   119      54.283  52.460  42.101  1.00  0.00           H  
ATOM   1866  CB  ASN   119      56.063  52.143  41.079  1.00  0.00           C  
ATOM   1867  HB2 ASN   119      56.416  52.058  40.131  1.00  0.00           H  
ATOM   1868  HB3 ASN   119      56.505  52.957  41.485  1.00  0.00           H  
ATOM   1869  CG  ASN   119      56.523  51.004  41.792  1.00  0.00           C  
ATOM   1870  OD1 ASN   119      56.185  50.679  42.703  1.00  0.00           O  
ATOM   1871  ND2 ASN   119      57.304  50.359  41.405  1.00  0.00           N  
ATOM   1872 HD21 ASN   119      57.618  49.614  41.870  1.00  0.00           H  
ATOM   1873 HD22 ASN   119      57.601  50.621  40.665  1.00  0.00           H  
ATOM   1874  C   ASN   119      54.112  53.624  40.405  1.00  0.00           C  
ATOM   1875  O   ASN   119      54.896  54.467  40.064  1.00  0.00           O  
ATOM   1876  N   GLY   120      52.836  53.746  40.149  1.00  0.00           N  
ATOM   1877  H   GLY   120      52.253  53.003  40.424  1.00  0.00           H  
ATOM   1878  CA  GLY   120      52.204  54.853  39.475  1.00  0.00           C  
ATOM   1879  HA2 GLY   120      51.195  54.902  39.796  1.00  0.00           H  
ATOM   1880  HA3 GLY   120      52.687  55.761  39.760  1.00  0.00           H  
ATOM   1881  C   GLY   120      52.191  54.802  37.965  1.00  0.00           C  
ATOM   1882  O   GLY   120      51.647  55.672  37.376  1.00  0.00           O  
ATOM   1883  N   SER   121      52.766  53.817  37.333  1.00  0.00           N  
ATOM   1884  H   SER   121      53.200  53.136  37.877  1.00  0.00           H  
ATOM   1885  CA  SER   121      52.810  53.644  35.891  1.00  0.00           C  
ATOM   1886  HA  SER   121      52.533  54.565  35.433  1.00  0.00           H  
ATOM   1887  CB  SER   121      54.220  53.381  35.463  1.00  0.00           C  
ATOM   1888  HB2 SER   121      54.759  53.814  35.783  1.00  0.00           H  
ATOM   1889  HB3 SER   121      54.489  52.690  35.601  1.00  0.00           H  
ATOM   1890  OG  SER   121      54.504  53.474  34.478  1.00  0.00           O  
ATOM   1891  HG  SER   121      54.787  53.676  34.356  1.00  0.00           H  
ATOM   1892  C   SER   121      51.883  52.532  35.404  1.00  0.00           C  
ATOM   1893  O   SER   121      52.065  51.393  35.795  1.00  0.00           O  
ATOM   1894  N   PRO   122      50.896  52.812  34.557  1.00  0.00           N  
ATOM   1895  CD  PRO   122      50.476  54.112  34.160  1.00  0.00           C  
ATOM   1896  HD2 PRO   122      51.167  54.563  33.544  1.00  0.00           H  
ATOM   1897  HD3 PRO   122      50.304  54.726  34.971  1.00  0.00           H  
ATOM   1898  CG  PRO   122      49.237  53.916  33.435  1.00  0.00           C  
ATOM   1899  HG2 PRO   122      49.305  54.262  32.634  1.00  0.00           H  
ATOM   1900  HG3 PRO   122      48.577  54.293  33.868  1.00  0.00           H  
ATOM   1901  CB  PRO   122      48.927  52.591  33.290  1.00  0.00           C  
ATOM   1902  HB2 PRO   122      48.871  52.400  32.361  1.00  0.00           H  
ATOM   1903  HB3 PRO   122      48.072  52.446  33.673  1.00  0.00           H  
ATOM   1904  CA  PRO   122      50.005  51.812  33.992  1.00  0.00           C  
ATOM   1905  HA  PRO   122      49.552  51.254  34.784  1.00  0.00           H  
ATOM   1906  C   PRO   122      50.702  50.844  33.051  1.00  0.00           C  
ATOM   1907  O   PRO   122      51.619  51.194  32.388  1.00  0.00           O  
ATOM   1908  N   SER   123      50.250  49.629  32.965  1.00  0.00           N  
ATOM   1909  H   SER   123      49.514  49.410  33.552  1.00  0.00           H  
ATOM   1910  CA  SER   123      50.796  48.593  32.094  1.00  0.00           C  
ATOM   1911  HA  SER   123      51.365  49.063  31.331  1.00  0.00           H  
ATOM   1912  CB  SER   123      51.740  47.730  32.863  1.00  0.00           C  
ATOM   1913  HB2 SER   123      52.196  47.401  32.548  1.00  0.00           H  
ATOM   1914  HB3 SER   123      52.138  47.993  33.305  1.00  0.00           H  
ATOM   1915  OG  SER   123      51.555  47.010  33.402  1.00  0.00           O  
ATOM   1916  HG  SER   123      51.405  47.124  33.713  1.00  0.00           H  
ATOM   1917  C   SER   123      49.770  47.744  31.372  1.00  0.00           C  
ATOM   1918  O   SER   123      50.090  47.080  30.513  1.00  0.00           O  
ATOM   1919  N   GLY   124      48.541  47.762  31.686  1.00  0.00           N  
ATOM   1920  H   GLY   124      48.332  48.317  32.387  1.00  0.00           H  
ATOM   1921  CA  GLY   124      47.473  47.030  31.048  1.00  0.00           C  
ATOM   1922  HA2 GLY   124      47.288  47.454  30.115  1.00  0.00           H  
ATOM   1923  HA3 GLY   124      47.780  46.044  30.894  1.00  0.00           H  
ATOM   1924  C   GLY   124      46.170  46.998  31.804  1.00  0.00           C  
ATOM   1925  O   GLY   124      46.112  47.371  32.913  1.00  0.00           O  
ATOM   1926  N   VAL   125      45.116  46.542  31.210  1.00  0.00           N  
ATOM   1927  H   VAL   125      45.239  46.245  30.312  1.00  0.00           H  
ATOM   1928  CA  VAL   125      43.776  46.432  31.780  1.00  0.00           C  
ATOM   1929  HA  VAL   125      43.873  46.433  32.851  1.00  0.00           H  
ATOM   1930  CB  VAL   125      42.933  47.652  31.410  1.00  0.00           C  
ATOM   1931  HB  VAL   125      43.469  48.503  31.662  1.00  0.00           H  
ATOM   1932  CG1 VAL   125      42.620  47.764  29.982  1.00  0.00           C  
ATOM   1933 HG11 VAL   125      42.574  47.826  29.627  1.00  0.00           H  
ATOM   1934 HG12 VAL   125      42.564  47.757  29.631  1.00  0.00           H  
ATOM   1935 HG13 VAL   125      42.494  47.813  29.634  1.00  0.00           H  
ATOM   1936  CG2 VAL   125      41.666  47.739  32.153  1.00  0.00           C  
ATOM   1937 HG21 VAL   125      41.354  47.759  32.329  1.00  0.00           H  
ATOM   1938 HG22 VAL   125      41.365  47.758  32.336  1.00  0.00           H  
ATOM   1939 HG23 VAL   125      41.354  47.783  32.341  1.00  0.00           H  
ATOM   1940  C   VAL   125      43.119  45.119  31.394  1.00  0.00           C  
ATOM   1941  O   VAL   125      43.261  44.671  30.279  1.00  0.00           O  
ATOM   1942  N   TYR   126      42.398  44.495  32.308  1.00  0.00           N  
ATOM   1943  H   TYR   126      42.343  44.900  33.208  1.00  0.00           H  
ATOM   1944  CA  TYR   126      41.721  43.222  32.107  1.00  0.00           C  
ATOM   1945  HA  TYR   126      41.530  43.096  31.067  1.00  0.00           H  
ATOM   1946  CB  TYR   126      42.615  42.093  32.548  1.00  0.00           C  
ATOM   1947  HB2 TYR   126      42.393  41.701  32.857  1.00  0.00           H  
ATOM   1948  HB3 TYR   126      42.857  41.704  32.183  1.00  0.00           H  
ATOM   1949  CG  TYR   126      43.467  41.941  33.042  1.00  0.00           C  
ATOM   1950  CD1 TYR   126      44.148  42.118  32.835  1.00  0.00           C  
ATOM   1951  HD1 TYR   126      44.067  42.370  32.329  1.00  0.00           H  
ATOM   1952  CE1 TYR   126      44.931  41.975  33.290  1.00  0.00           C  
ATOM   1953  HE1 TYR   126      45.446  42.117  33.134  1.00  0.00           H  
ATOM   1954  CZ  TYR   126      45.035  41.652  33.955  1.00  0.00           C  
ATOM   1955  OH  TYR   126      45.786  41.516  34.392  1.00  0.00           O  
ATOM   1956  HH  TYR   126      45.772  41.190  34.506  1.00  0.00           H  
ATOM   1957  CE2 TYR   126      44.361  41.463  34.162  1.00  0.00           C  
ATOM   1958  HE2 TYR   126      44.445  41.208  34.665  1.00  0.00           H  
ATOM   1959  CD2 TYR   126      43.581  41.608  33.707  1.00  0.00           C  
ATOM   1960  HD2 TYR   126      43.067  41.464  33.867  1.00  0.00           H  
ATOM   1961  C   TYR   126      40.378  43.154  32.819  1.00  0.00           C  
ATOM   1962  O   TYR   126      40.197  43.773  33.831  1.00  0.00           O  
ATOM   1963  N   GLN   127      39.437  42.392  32.307  1.00  0.00           N  
ATOM   1964  H   GLN   127      39.641  41.928  31.470  1.00  0.00           H  
ATOM   1965  CA  GLN   127      38.172  42.080  32.960  1.00  0.00           C  
ATOM   1966  HA  GLN   127      37.809  42.968  33.443  1.00  0.00           H  
ATOM   1967  CB  GLN   127      37.149  41.681  31.915  1.00  0.00           C  
ATOM   1968  HB2 GLN   127      37.002  42.507  31.278  1.00  0.00           H  
ATOM   1969  HB3 GLN   127      37.533  40.898  31.329  1.00  0.00           H  
ATOM   1970  CG  GLN   127      35.825  41.235  32.467  1.00  0.00           C  
ATOM   1971  HG2 GLN   127      35.851  40.442  32.749  1.00  0.00           H  
ATOM   1972  HG3 GLN   127      35.585  41.691  33.132  1.00  0.00           H  
ATOM   1973  CD  GLN   127      34.757  41.239  31.767  1.00  0.00           C  
ATOM   1974  OE1 GLN   127      34.712  41.951  31.165  1.00  0.00           O  
ATOM   1975  NE2 GLN   127      33.840  40.455  31.834  1.00  0.00           N  
ATOM   1976 HE21 GLN   127      33.114  40.502  31.464  1.00  0.00           H  
ATOM   1977 HE22 GLN   127      33.845  39.844  32.309  1.00  0.00           H  
ATOM   1978  C   GLN   127      38.345  41.006  34.032  1.00  0.00           C  
ATOM   1979  O   GLN   127      38.964  39.995  33.803  1.00  0.00           O  
ATOM   1980  N   CYS   128      37.753  41.204  35.185  1.00  0.00           N  
ATOM   1981  H   CYS   128      37.277  42.060  35.311  1.00  0.00           H  
ATOM   1982  CA  CYS   128      37.725  40.294  36.312  1.00  0.00           C  
ATOM   1983  HA  CYS   128      38.005  39.316  35.983  1.00  0.00           H  
ATOM   1984  CB  CYS   128      38.746  40.769  37.313  1.00  0.00           C  
ATOM   1985  HB2 CYS   128      38.997  40.805  37.471  1.00  0.00           H  
ATOM   1986  HB3 CYS   128      38.932  40.934  37.464  1.00  0.00           H  
ATOM   1987  SG  CYS   128      39.254  41.008  38.003  1.00  0.00           S  
ATOM   1988  HG  CYS   128      39.248  41.105  37.482  1.00  0.00           H  
ATOM   1989  C   CYS   128      36.325  40.199  36.921  1.00  0.00           C  
ATOM   1990  O   CYS   128      35.504  41.041  36.703  1.00  0.00           O  
ATOM   1991  N   ALA   129      36.052  39.197  37.708  1.00  0.00           N  
ATOM   1992  H   ALA   129      36.745  38.519  37.798  1.00  0.00           H  
ATOM   1993  CA  ALA   129      34.885  39.087  38.572  1.00  0.00           C  
ATOM   1994  HA  ALA   129      34.333  40.007  38.536  1.00  0.00           H  
ATOM   1995  CB  ALA   129      33.978  37.982  38.081  1.00  0.00           C  
ATOM   1996  HB1 ALA   129      33.768  37.706  37.963  1.00  0.00           H  
ATOM   1997  HB2 ALA   129      33.749  37.717  37.980  1.00  0.00           H  
ATOM   1998  HB3 ALA   129      33.748  37.724  37.951  1.00  0.00           H  
ATOM   1999  C   ALA   129      35.286  38.856  40.020  1.00  0.00           C  
ATOM   2000  O   ALA   129      36.245  38.157  40.289  1.00  0.00           O  
ATOM   2001  N   MET   130      34.530  39.401  40.961  1.00  0.00           N  
ATOM   2002  H   MET   130      33.751  39.944  40.675  1.00  0.00           H  
ATOM   2003  CA  MET   130      34.711  39.119  42.381  1.00  0.00           C  
ATOM   2004  HA  MET   130      35.761  39.200  42.612  1.00  0.00           H  
ATOM   2005  CB  MET   130      33.980  40.163  43.215  1.00  0.00           C  
ATOM   2006  HB2 MET   130      34.363  41.130  42.960  1.00  0.00           H  
ATOM   2007  HB3 MET   130      32.939  40.147  42.979  1.00  0.00           H  
ATOM   2008  CG  MET   130      34.145  39.952  44.706  1.00  0.00           C  
ATOM   2009  HG2 MET   130      33.538  39.725  45.035  1.00  0.00           H  
ATOM   2010  HG3 MET   130      34.624  39.429  44.926  1.00  0.00           H  
ATOM   2011  SD  MET   130      34.529  40.852  45.655  1.00  0.00           S  
ATOM   2012  CE  MET   130      34.721  41.952  45.541  1.00  0.00           C  
ATOM   2013  HE1 MET   130      34.771  42.170  45.530  1.00  0.00           H  
ATOM   2014  HE2 MET   130      34.762  42.176  45.513  1.00  0.00           H  
ATOM   2015  HE3 MET   130      34.751  42.180  45.523  1.00  0.00           H  
ATOM   2016  C   MET   130      34.267  37.693  42.708  1.00  0.00           C  
ATOM   2017  O   MET   130      33.129  37.328  42.470  1.00  0.00           O  
ATOM   2018  N   ARG   131      35.160  36.882  43.256  1.00  0.00           N  
ATOM   2019  H   ARG   131      36.061  37.258  43.445  1.00  0.00           H  
ATOM   2020  CA  ARG   131      34.892  35.497  43.663  1.00  0.00           C  
ATOM   2021  HA  ARG   131      34.344  35.013  42.866  1.00  0.00           H  
ATOM   2022  CB  ARG   131      36.225  34.766  43.876  1.00  0.00           C  
ATOM   2023  HB2 ARG   131      36.739  35.238  44.697  1.00  0.00           H  
ATOM   2024  HB3 ARG   131      36.023  33.749  44.169  1.00  0.00           H  
ATOM   2025  CG  ARG   131      37.194  34.735  42.690  1.00  0.00           C  
ATOM   2026  HG2 ARG   131      37.676  35.690  42.605  1.00  0.00           H  
ATOM   2027  HG3 ARG   131      37.959  34.017  42.906  1.00  0.00           H  
ATOM   2028  CD  ARG   131      36.593  34.406  41.332  1.00  0.00           C  
ATOM   2029  HD2 ARG   131      35.973  35.223  41.023  1.00  0.00           H  
ATOM   2030  HD3 ARG   131      37.391  34.314  40.624  1.00  0.00           H  
ATOM   2031  NE  ARG   131      35.813  33.176  41.337  1.00  0.00           N  
ATOM   2032  HE  ARG   131      35.903  32.556  42.106  1.00  0.00           H  
ATOM   2033  CZ  ARG   131      35.004  32.766  40.407  1.00  0.00           C  
ATOM   2034  NH1 ARG   131      34.878  33.361  39.281  1.00  0.00           N  
ATOM   2035 HH11 ARG   131      35.477  34.110  39.041  1.00  0.00           H  
ATOM   2036 HH12 ARG   131      34.313  32.934  38.588  1.00  0.00           H  
ATOM   2037  NH2 ARG   131      34.284  31.727  40.595  1.00  0.00           N  
ATOM   2038 HH21 ARG   131      34.326  31.254  41.461  1.00  0.00           H  
ATOM   2039 HH22 ARG   131      33.657  31.452  39.880  1.00  0.00           H  
ATOM   2040  C   ARG   131      34.019  35.440  44.927  1.00  0.00           C  
ATOM   2041  O   ARG   131      34.041  36.383  45.702  1.00  0.00           O  
ATOM   2042  N   PRO   132      33.291  34.344  45.204  1.00  0.00           N  
ATOM   2043  CD  PRO   132      33.097  33.207  44.350  1.00  0.00           C  
ATOM   2044  HD2 PRO   132      33.946  32.630  44.307  1.00  0.00           H  
ATOM   2045  HD3 PRO   132      32.822  33.477  43.391  1.00  0.00           H  
ATOM   2046  CG  PRO   132      32.022  32.426  44.956  1.00  0.00           C  
ATOM   2047  HG2 PRO   132      32.253  31.549  44.997  1.00  0.00           H  
ATOM   2048  HG3 PRO   132      31.261  32.525  44.473  1.00  0.00           H  
ATOM   2049  CB  PRO   132      31.761  32.871  46.252  1.00  0.00           C  
ATOM   2050  HB2 PRO   132      32.101  32.214  46.867  1.00  0.00           H  
ATOM   2051  HB3 PRO   132      30.806  32.939  46.371  1.00  0.00           H  
ATOM   2052  CA  PRO   132      32.452  34.205  46.397  1.00  0.00           C  
ATOM   2053  HA  PRO   132      31.704  34.968  46.388  1.00  0.00           H  
ATOM   2054  C   PRO   132      33.180  34.308  47.732  1.00  0.00           C  
ATOM   2055  O   PRO   132      32.576  34.634  48.717  1.00  0.00           O  
ATOM   2056  N   ASN   133      34.480  34.079  47.766  1.00  0.00           N  
ATOM   2057  H   ASN   133      34.905  33.805  46.925  1.00  0.00           H  
ATOM   2058  CA  ASN   133      35.363  34.304  48.909  1.00  0.00           C  
ATOM   2059  HA  ASN   133      34.795  34.136  49.813  1.00  0.00           H  
ATOM   2060  CB  ASN   133      36.477  33.252  48.870  1.00  0.00           C  
ATOM   2061  HB2 ASN   133      37.090  33.347  49.746  1.00  0.00           H  
ATOM   2062  HB3 ASN   133      36.029  32.277  48.893  1.00  0.00           H  
ATOM   2063  CG  ASN   133      37.375  33.332  47.665  1.00  0.00           C  
ATOM   2064  OD1 ASN   133      37.389  34.276  46.921  1.00  0.00           O  
ATOM   2065  ND2 ASN   133      38.140  32.341  47.425  1.00  0.00           N  
ATOM   2066 HD21 ASN   133      38.721  32.375  46.622  1.00  0.00           H  
ATOM   2067 HD22 ASN   133      38.147  31.564  48.040  1.00  0.00           H  
ATOM   2068  C   ASN   133      35.900  35.749  49.016  1.00  0.00           C  
ATOM   2069  O   ASN   133      36.805  36.001  49.795  1.00  0.00           O  
ATOM   2070  N   PHE   134      35.353  36.682  48.240  1.00  0.00           N  
ATOM   2071  H   PHE   134      34.629  36.384  47.629  1.00  0.00           H  
ATOM   2072  CA  PHE   134      35.695  38.103  48.166  1.00  0.00           C  
ATOM   2073  HA  PHE   134      35.046  38.511  47.409  1.00  0.00           H  
ATOM   2074  CB  PHE   134      35.312  38.818  49.459  1.00  0.00           C  
ATOM   2075  HB2 PHE   134      35.913  38.453  50.254  1.00  0.00           H  
ATOM   2076  HB3 PHE   134      35.539  39.853  49.360  1.00  0.00           H  
ATOM   2077  CG  PHE   134      33.876  38.707  49.839  1.00  0.00           C  
ATOM   2078  CD1 PHE   134      32.956  39.562  49.305  1.00  0.00           C  
ATOM   2079  HD1 PHE   134      33.266  40.290  48.626  1.00  0.00           H  
ATOM   2080  CE1 PHE   134      31.634  39.473  49.657  1.00  0.00           C  
ATOM   2081  HE1 PHE   134      30.936  40.132  49.253  1.00  0.00           H  
ATOM   2082  CZ  PHE   134      31.224  38.525  50.539  1.00  0.00           C  
ATOM   2083  HZ  PHE   134      30.214  38.456  50.807  1.00  0.00           H  
ATOM   2084  CE2 PHE   134      32.136  37.668  51.073  1.00  0.00           C  
ATOM   2085  HE2 PHE   134      31.821  36.942  51.748  1.00  0.00           H  
ATOM   2086  CD2 PHE   134      33.458  37.758  50.726  1.00  0.00           C  
ATOM   2087  HD2 PHE   134      34.150  37.098  51.142  1.00  0.00           H  
ATOM   2088  C   PHE   134      37.106  38.429  47.657  1.00  0.00           C  
ATOM   2089  O   PHE   134      37.649  39.424  47.950  1.00  0.00           O  
ATOM   2090  N   THR   135      37.692  37.608  46.853  1.00  0.00           N  
ATOM   2091  H   THR   135      37.192  36.826  46.646  1.00  0.00           H  
ATOM   2092  CA  THR   135      38.982  37.817  46.175  1.00  0.00           C  
ATOM   2093  HA  THR   135      39.443  38.713  46.561  1.00  0.00           H  
ATOM   2094  CB  THR   135      39.953  36.667  46.447  1.00  0.00           C  
ATOM   2095  HB  THR   135      40.915  36.937  46.038  1.00  0.00           H  
ATOM   2096  CG2 THR   135      40.148  36.370  47.919  1.00  0.00           C  
ATOM   2097 HG21 THR   135      40.221  36.302  48.275  1.00  0.00           H  
ATOM   2098 HG22 THR   135      40.192  36.313  48.280  1.00  0.00           H  
ATOM   2099 HG23 THR   135      40.196  36.282  48.275  1.00  0.00           H  
ATOM   2100  OG1 THR   135      39.549  35.487  45.820  1.00  0.00           O  
ATOM   2101  HG1 THR   135      38.781  35.173  46.259  1.00  0.00           H  
ATOM   2102  C   THR   135      38.818  38.024  44.671  1.00  0.00           C  
ATOM   2103  O   THR   135      37.737  37.843  44.133  1.00  0.00           O  
ATOM   2104  N   ILE   136      39.894  38.374  43.979  1.00  0.00           N  
ATOM   2105  H   ILE   136      40.725  38.562  44.492  1.00  0.00           H  
ATOM   2106  CA  ILE   136      40.025  38.297  42.523  1.00  0.00           C  
ATOM   2107  HA  ILE   136      39.160  37.780  42.136  1.00  0.00           H  
ATOM   2108  CB  ILE   136      40.043  39.679  41.857  1.00  0.00           C  
ATOM   2109  HB  ILE   136      40.094  39.514  40.823  1.00  0.00           H  
ATOM   2110  CG2 ILE   136      38.770  40.411  42.101  1.00  0.00           C  
ATOM   2111 HG21 ILE   136      38.446  40.571  42.157  1.00  0.00           H  
ATOM   2112 HG22 ILE   136      38.469  40.602  42.166  1.00  0.00           H  
ATOM   2113 HG23 ILE   136      38.455  40.585  42.133  1.00  0.00           H  
ATOM   2114  CG1 ILE   136      41.231  40.522  42.215  1.00  0.00           C  
ATOM   2115 HG12 ILE   136      41.175  40.810  43.188  1.00  0.00           H  
ATOM   2116 HG13 ILE   136      42.067  39.951  42.099  1.00  0.00           H  
ATOM   2117  CD1 ILE   136      41.435  41.737  41.420  1.00  0.00           C  
ATOM   2118 HD11 ILE   136      41.470  42.028  41.218  1.00  0.00           H  
ATOM   2119 HD12 ILE   136      41.489  42.045  41.253  1.00  0.00           H  
ATOM   2120 HD13 ILE   136      41.515  42.022  41.224  1.00  0.00           H  
ATOM   2121  C   ILE   136      41.234  37.451  42.133  1.00  0.00           C  
ATOM   2122  O   ILE   136      42.212  37.385  42.862  1.00  0.00           O  
ATOM   2123  N   LYS   137      41.173  36.801  40.981  1.00  0.00           N  
ATOM   2124  H   LYS   137      40.353  36.920  40.437  1.00  0.00           H  
ATOM   2125  CA  LYS   137      42.214  35.931  40.460  1.00  0.00           C  
ATOM   2126  HA  LYS   137      42.432  35.218  41.189  1.00  0.00           H  
ATOM   2127  CB  LYS   137      41.755  35.199  39.226  1.00  0.00           C  
ATOM   2128  HB2 LYS   137      41.392  35.847  38.572  1.00  0.00           H  
ATOM   2129  HB3 LYS   137      42.531  34.736  38.790  1.00  0.00           H  
ATOM   2130  CG  LYS   137      40.766  34.202  39.450  1.00  0.00           C  
ATOM   2131  HG2 LYS   137      41.136  33.567  40.065  1.00  0.00           H  
ATOM   2132  HG3 LYS   137      39.999  34.621  39.883  1.00  0.00           H  
ATOM   2133  CD  LYS   137      40.318  33.482  38.258  1.00  0.00           C  
ATOM   2134  HD2 LYS   137      40.349  33.673  37.782  1.00  0.00           H  
ATOM   2135  HD3 LYS   137      40.535  33.047  38.125  1.00  0.00           H  
ATOM   2136  CE  LYS   137      39.526  33.084  37.920  1.00  0.00           C  
ATOM   2137  HE2 LYS   137      39.441  32.992  38.324  1.00  0.00           H  
ATOM   2138  HE3 LYS   137      39.389  33.423  37.974  1.00  0.00           H  
ATOM   2139  NZ  LYS   137      39.056  32.388  37.003  1.00  0.00           N  
ATOM   2140  HZ1 LYS   137      38.928  32.226  36.778  1.00  0.00           H  
ATOM   2141  HZ2 LYS   137      38.948  32.211  36.768  1.00  0.00           H  
ATOM   2142  HZ3 LYS   137      38.938  32.212  36.785  1.00  0.00           H  
ATOM   2143  C   LYS   137      43.472  36.656  40.191  1.00  0.00           C  
ATOM   2144  O   LYS   137      43.464  37.794  39.863  1.00  0.00           O  
ATOM   2145  N   GLY   138      44.553  35.982  40.306  1.00  0.00           N  
ATOM   2146  H   GLY   138      44.482  35.049  40.531  1.00  0.00           H  
ATOM   2147  CA  GLY   138      45.836  36.506  40.128  1.00  0.00           C  
ATOM   2148  HA2 GLY   138      45.896  37.067  40.503  1.00  0.00           H  
ATOM   2149  HA3 GLY   138      46.303  36.076  40.366  1.00  0.00           H  
ATOM   2150  C   GLY   138      46.496  36.876  39.125  1.00  0.00           C  
ATOM   2151  O   GLY   138      46.430  36.243  38.498  1.00  0.00           O  
ATOM   2152  N   SER   139      47.114  37.916  38.978  1.00  0.00           N  
ATOM   2153  H   SER   139      47.128  38.364  39.527  1.00  0.00           H  
ATOM   2154  CA  SER   139      47.645  38.484  38.070  1.00  0.00           C  
ATOM   2155  HA  SER   139      47.816  37.819  37.584  1.00  0.00           H  
ATOM   2156  CB  SER   139      46.807  39.021  37.543  1.00  0.00           C  
ATOM   2157  HB2 SER   139      46.433  39.069  37.785  1.00  0.00           H  
ATOM   2158  HB3 SER   139      46.858  39.519  37.332  1.00  0.00           H  
ATOM   2159  OG  SER   139      46.430  38.831  37.009  1.00  0.00           O  
ATOM   2160  HG  SER   139      46.146  38.703  37.237  1.00  0.00           H  
ATOM   2161  C   SER   139      48.770  39.450  38.231  1.00  0.00           C  
ATOM   2162  O   SER   139      49.389  39.744  37.349  1.00  0.00           O  
ATOM   2163  N   PHE   140      49.038  39.962  39.326  1.00  0.00           N  
ATOM   2164  H   PHE   140      48.528  39.658  40.025  1.00  0.00           H  
ATOM   2165  CA  PHE   140      49.941  41.060  39.546  1.00  0.00           C  
ATOM   2166  HA  PHE   140      50.239  41.423  38.615  1.00  0.00           H  
ATOM   2167  CB  PHE   140      49.231  42.152  40.232  1.00  0.00           C  
ATOM   2168  HB2 PHE   140      49.172  41.918  41.177  1.00  0.00           H  
ATOM   2169  HB3 PHE   140      49.818  42.942  40.162  1.00  0.00           H  
ATOM   2170  CG  PHE   140      47.895  42.560  39.814  1.00  0.00           C  
ATOM   2171  CD1 PHE   140      47.698  43.088  38.662  1.00  0.00           C  
ATOM   2172  HD1 PHE   140      48.490  43.203  38.058  1.00  0.00           H  
ATOM   2173  CE1 PHE   140      46.464  43.458  38.299  1.00  0.00           C  
ATOM   2174  HE1 PHE   140      46.312  43.854  37.421  1.00  0.00           H  
ATOM   2175  CZ  PHE   140      45.427  43.309  39.084  1.00  0.00           C  
ATOM   2176  HZ  PHE   140      44.486  43.587  38.803  1.00  0.00           H  
ATOM   2177  CE2 PHE   140      45.618  42.797  40.234  1.00  0.00           C  
ATOM   2178  HE2 PHE   140      44.826  42.685  40.836  1.00  0.00           H  
ATOM   2179  CD2 PHE   140      46.850  42.425  40.598  1.00  0.00           C  
ATOM   2180  HD2 PHE   140      46.994  42.033  41.485  1.00  0.00           H  
ATOM   2181  C   PHE   140      51.208  40.716  40.300  1.00  0.00           C  
ATOM   2182  O   PHE   140      51.203  39.913  41.160  1.00  0.00           O  
ATOM   2183  N   LEU   141      52.286  41.380  40.012  1.00  0.00           N  
ATOM   2184  H   LEU   141      52.199  42.019  39.297  1.00  0.00           H  
ATOM   2185  CA  LEU   141      53.555  41.348  40.728  1.00  0.00           C  
ATOM   2186  HA  LEU   141      53.680  40.390  41.183  1.00  0.00           H  
ATOM   2187  CB  LEU   141      54.684  41.551  39.734  1.00  0.00           C  
ATOM   2188  HB2 LEU   141      54.595  42.505  39.316  1.00  0.00           H  
ATOM   2189  HB3 LEU   141      55.602  41.535  40.254  1.00  0.00           H  
ATOM   2190  CG  LEU   141      54.769  40.565  38.612  1.00  0.00           C  
ATOM   2191  HG  LEU   141      53.990  40.485  38.225  1.00  0.00           H  
ATOM   2192  CD1 LEU   141      55.584  40.867  37.670  1.00  0.00           C  
ATOM   2193 HD11 LEU   141      55.780  40.948  37.448  1.00  0.00           H  
ATOM   2194 HD12 LEU   141      55.781  40.928  37.435  1.00  0.00           H  
ATOM   2195 HD13 LEU   141      55.772  40.943  37.428  1.00  0.00           H  
ATOM   2196  CD2 LEU   141      55.145  39.382  38.891  1.00  0.00           C  
ATOM   2197 HD21 LEU   141      55.239  39.095  38.974  1.00  0.00           H  
ATOM   2198 HD22 LEU   141      55.215  39.084  38.947  1.00  0.00           H  
ATOM   2199 HD23 LEU   141      55.243  39.097  38.944  1.00  0.00           H  
ATOM   2200  C   LEU   141      53.608  42.377  41.860  1.00  0.00           C  
ATOM   2201  O   LEU   141      52.692  43.153  42.038  1.00  0.00           O  
ATOM   2202  N   ASN   142      54.691  42.412  42.618  1.00  0.00           N  
ATOM   2203  H   ASN   142      55.392  41.745  42.448  1.00  0.00           H  
ATOM   2204  CA  ASN   142      54.942  43.415  43.642  1.00  0.00           C  
ATOM   2205  HA  ASN   142      54.125  43.378  44.333  1.00  0.00           H  
ATOM   2206  CB  ASN   142      56.216  43.061  44.396  1.00  0.00           C  
ATOM   2207  HB2 ASN   142      56.228  42.207  44.664  1.00  0.00           H  
ATOM   2208  HB3 ASN   142      56.966  43.151  43.902  1.00  0.00           H  
ATOM   2209  CG  ASN   142      56.487  43.712  45.471  1.00  0.00           C  
ATOM   2210  OD1 ASN   142      56.013  44.135  45.785  1.00  0.00           O  
ATOM   2211  ND2 ASN   142      57.251  43.829  46.062  1.00  0.00           N  
ATOM   2212 HD21 ASN   142      57.441  44.254  46.768  1.00  0.00           H  
ATOM   2213 HD22 ASN   142      57.646  43.480  45.821  1.00  0.00           H  
ATOM   2214  C   ASN   142      54.991  44.830  43.070  1.00  0.00           C  
ATOM   2215  O   ASN   142      55.407  45.040  41.959  1.00  0.00           O  
ATOM   2216  N   GLY   143      54.564  45.805  43.838  1.00  0.00           N  
ATOM   2217  H   GLY   143      54.267  45.563  44.743  1.00  0.00           H  
ATOM   2218  CA  GLY   143      54.389  47.190  43.435  1.00  0.00           C  
ATOM   2219  HA2 GLY   143      54.527  47.805  44.291  1.00  0.00           H  
ATOM   2220  HA3 GLY   143      55.130  47.451  42.718  1.00  0.00           H  
ATOM   2221  C   GLY   143      53.025  47.525  42.850  1.00  0.00           C  
ATOM   2222  O   GLY   143      52.794  48.648  42.465  1.00  0.00           O  
ATOM   2223  N   SER   144      52.116  46.570  42.786  1.00  0.00           N  
ATOM   2224  H   SER   144      52.371  45.685  43.136  1.00  0.00           H  
ATOM   2225  CA  SER   144      50.748  46.717  42.279  1.00  0.00           C  
ATOM   2226  HA  SER   144      50.744  47.496  41.535  1.00  0.00           H  
ATOM   2227  CB  SER   144      50.314  45.443  41.588  1.00  0.00           C  
ATOM   2228  HB2 SER   144      49.334  45.574  41.178  1.00  0.00           H  
ATOM   2229  HB3 SER   144      50.989  45.219  40.788  1.00  0.00           H  
ATOM   2230  OG  SER   144      50.297  44.385  42.492  1.00  0.00           O  
ATOM   2231  HG  SER   144      51.096  43.921  42.424  1.00  0.00           H  
ATOM   2232  C   SER   144      49.711  47.110  43.328  1.00  0.00           C  
ATOM   2233  O   SER   144      48.553  47.322  42.993  1.00  0.00           O  
ATOM   2234  N   CYS   145      50.088  47.227  44.595  1.00  0.00           N  
ATOM   2235  H   CYS   145      51.022  46.986  44.828  1.00  0.00           H  
ATOM   2236  CA  CYS   145      49.224  47.738  45.652  1.00  0.00           C  
ATOM   2237  HA  CYS   145      48.370  47.083  45.738  1.00  0.00           H  
ATOM   2238  CB  CYS   145      49.983  47.692  46.971  1.00  0.00           C  
ATOM   2239  HB2 CYS   145      50.329  46.710  47.150  1.00  0.00           H  
ATOM   2240  HB3 CYS   145      50.812  48.344  46.937  1.00  0.00           H  
ATOM   2241  SG  CYS   145      48.926  48.158  48.308  1.00  0.00           S  
ATOM   2242  HG  CYS   145      49.406  47.806  49.070  1.00  0.00           H  
ATOM   2243  C   CYS   145      48.711  49.146  45.310  1.00  0.00           C  
ATOM   2244  O   CYS   145      49.436  49.966  44.770  1.00  0.00           O  
ATOM   2245  N   GLY   146      47.445  49.410  45.568  1.00  0.00           N  
ATOM   2246  H   GLY   146      46.920  48.718  46.053  1.00  0.00           H  
ATOM   2247  CA  GLY   146      46.751  50.629  45.177  1.00  0.00           C  
ATOM   2248  HA2 GLY   146      45.902  50.753  45.824  1.00  0.00           H  
ATOM   2249  HA3 GLY   146      47.401  51.473  45.324  1.00  0.00           H  
ATOM   2250  C   GLY   146      46.240  50.668  43.739  1.00  0.00           C  
ATOM   2251  O   GLY   146      45.634  51.647  43.359  1.00  0.00           O  
ATOM   2252  N   SER   147      46.455  49.633  42.929  1.00  0.00           N  
ATOM   2253  H   SER   147      46.983  48.867  43.273  1.00  0.00           H  
ATOM   2254  CA  SER   147      45.824  49.512  41.611  1.00  0.00           C  
ATOM   2255  HA  SER   147      45.994  50.426  41.075  1.00  0.00           H  
ATOM   2256  CB  SER   147      46.444  48.398  40.803  1.00  0.00           C  
ATOM   2257  HB2 SER   147      47.127  48.238  41.024  1.00  0.00           H  
ATOM   2258  HB3 SER   147      46.114  47.659  40.757  1.00  0.00           H  
ATOM   2259  OG  SER   147      46.551  48.549  39.808  1.00  0.00           O  
ATOM   2260  HG  SER   147      46.639  47.980  39.743  1.00  0.00           H  
ATOM   2261  C   SER   147      44.314  49.317  41.725  1.00  0.00           C  
ATOM   2262  O   SER   147      43.848  48.675  42.641  1.00  0.00           O  
ATOM   2263  N   VAL   148      43.544  49.880  40.815  1.00  0.00           N  
ATOM   2264  H   VAL   148      43.992  50.284  40.042  1.00  0.00           H  
ATOM   2265  CA  VAL   148      42.092  50.066  40.936  1.00  0.00           C  
ATOM   2266  HA  VAL   148      41.794  49.697  41.904  1.00  0.00           H  
ATOM   2267  CB  VAL   148      41.708  51.545  40.906  1.00  0.00           C  
ATOM   2268  HB  VAL   148      40.788  51.621  41.028  1.00  0.00           H  
ATOM   2269  CG1 VAL   148      42.235  52.295  41.886  1.00  0.00           C  
ATOM   2270 HG11 VAL   148      42.370  52.455  42.135  1.00  0.00           H  
ATOM   2271 HG12 VAL   148      42.377  52.492  42.114  1.00  0.00           H  
ATOM   2272 HG13 VAL   148      42.331  52.490  42.132  1.00  0.00           H  
ATOM   2273  CG2 VAL   148      41.958  52.234  39.778  1.00  0.00           C  
ATOM   2274 HG21 VAL   148      42.044  52.418  39.513  1.00  0.00           H  
ATOM   2275 HG22 VAL   148      42.006  52.370  39.484  1.00  0.00           H  
ATOM   2276 HG23 VAL   148      41.991  52.432  39.511  1.00  0.00           H  
ATOM   2277  C   VAL   148      41.277  49.277  39.922  1.00  0.00           C  
ATOM   2278  O   VAL   148      41.735  48.968  38.844  1.00  0.00           O  
ATOM   2279  N   GLY   149      40.038  48.987  40.274  1.00  0.00           N  
ATOM   2280  H   GLY   149      39.751  49.285  41.175  1.00  0.00           H  
ATOM   2281  CA  GLY   149      39.017  48.404  39.421  1.00  0.00           C  
ATOM   2282  HA2 GLY   149      39.428  48.244  38.453  1.00  0.00           H  
ATOM   2283  HA3 GLY   149      38.724  47.464  39.814  1.00  0.00           H  
ATOM   2284  C   GLY   149      37.781  49.266  39.268  1.00  0.00           C  
ATOM   2285  O   GLY   149      37.417  49.996  40.177  1.00  0.00           O  
ATOM   2286  N   PHE   150      37.147  49.200  38.107  1.00  0.00           N  
ATOM   2287  H   PHE   150      37.494  48.567  37.424  1.00  0.00           H  
ATOM   2288  CA  PHE   150      36.091  50.110  37.679  1.00  0.00           C  
ATOM   2289  HA  PHE   150      35.511  50.382  38.547  1.00  0.00           H  
ATOM   2290  CB  PHE   150      36.733  51.382  37.114  1.00  0.00           C  
ATOM   2291  HB2 PHE   150      35.968  52.122  36.997  1.00  0.00           H  
ATOM   2292  HB3 PHE   150      37.424  51.776  37.831  1.00  0.00           H  
ATOM   2293  CG  PHE   150      37.446  51.224  35.798  1.00  0.00           C  
ATOM   2294  CD1 PHE   150      38.723  50.717  35.751  1.00  0.00           C  
ATOM   2295  HD1 PHE   150      39.209  50.447  36.647  1.00  0.00           H  
ATOM   2296  CE1 PHE   150      39.361  50.540  34.534  1.00  0.00           C  
ATOM   2297  HE1 PHE   150      40.323  50.129  34.506  1.00  0.00           H  
ATOM   2298  CZ  PHE   150      38.740  50.893  33.358  1.00  0.00           C  
ATOM   2299  HZ  PHE   150      39.222  50.755  32.426  1.00  0.00           H  
ATOM   2300  CE2 PHE   150      37.481  51.424  33.399  1.00  0.00           C  
ATOM   2301  HE2 PHE   150      37.014  51.707  32.498  1.00  0.00           H  
ATOM   2302  CD2 PHE   150      36.831  51.580  34.613  1.00  0.00           C  
ATOM   2303  HD2 PHE   150      35.859  51.974  34.632  1.00  0.00           H  
ATOM   2304  C   PHE   150      35.115  49.499  36.660  1.00  0.00           C  
ATOM   2305  O   PHE   150      35.408  48.527  35.987  1.00  0.00           O  
ATOM   2306  N   ASN   151      33.962  50.125  36.518  1.00  0.00           N  
ATOM   2307  H   ASN   151      33.794  50.887  37.133  1.00  0.00           H  
ATOM   2308  CA  ASN   151      32.966  49.917  35.480  1.00  0.00           C  
ATOM   2309  HA  ASN   151      33.388  49.309  34.700  1.00  0.00           H  
ATOM   2310  CB  ASN   151      31.776  49.188  36.075  1.00  0.00           C  
ATOM   2311  HB2 ASN   151      31.603  49.364  36.769  1.00  0.00           H  
ATOM   2312  HB3 ASN   151      31.134  49.312  35.739  1.00  0.00           H  
ATOM   2313  CG  ASN   151      31.637  48.052  36.183  1.00  0.00           C  
ATOM   2314  OD1 ASN   151      31.738  47.710  35.843  1.00  0.00           O  
ATOM   2315  ND2 ASN   151      31.370  47.423  36.647  1.00  0.00           N  
ATOM   2316 HD21 ASN   151      31.264  46.672  36.695  1.00  0.00           H  
ATOM   2317 HD22 ASN   151      31.228  47.679  36.947  1.00  0.00           H  
ATOM   2318  C   ASN   151      32.564  51.257  34.857  1.00  0.00           C  
ATOM   2319  O   ASN   151      32.748  52.286  35.466  1.00  0.00           O  
ATOM   2320  N   ILE   152      32.004  51.263  33.661  1.00  0.00           N  
ATOM   2321  H   ILE   152      31.865  50.397  33.210  1.00  0.00           H  
ATOM   2322  CA  ILE   152      31.475  52.453  32.996  1.00  0.00           C  
ATOM   2323  HA  ILE   152      31.423  53.250  33.702  1.00  0.00           H  
ATOM   2324  CB  ILE   152      32.376  52.919  31.863  1.00  0.00           C  
ATOM   2325  HB  ILE   152      32.493  52.195  31.262  1.00  0.00           H  
ATOM   2326  CG2 ILE   152      31.845  53.951  31.131  1.00  0.00           C  
ATOM   2327 HG21 ILE   152      31.700  54.189  30.922  1.00  0.00           H  
ATOM   2328 HG22 ILE   152      31.710  54.208  30.969  1.00  0.00           H  
ATOM   2329 HG23 ILE   152      31.737  54.210  30.936  1.00  0.00           H  
ATOM   2330  CG1 ILE   152      33.659  53.314  32.241  1.00  0.00           C  
ATOM   2331 HG12 ILE   152      33.590  53.856  32.831  1.00  0.00           H  
ATOM   2332 HG13 ILE   152      34.010  52.651  32.578  1.00  0.00           H  
ATOM   2333  CD1 ILE   152      34.611  53.846  31.415  1.00  0.00           C  
ATOM   2334 HD11 ILE   152      34.853  53.956  31.222  1.00  0.00           H  
ATOM   2335 HD12 ILE   152      34.837  53.984  31.205  1.00  0.00           H  
ATOM   2336 HD13 ILE   152      34.853  53.987  31.233  1.00  0.00           H  
ATOM   2337  C   ILE   152      30.071  52.195  32.531  1.00  0.00           C  
ATOM   2338  O   ILE   152      29.808  51.251  31.885  1.00  0.00           O  
ATOM   2339  N   ASP   153      29.166  53.036  32.840  1.00  0.00           N  
ATOM   2340  H   ASP   153      29.437  53.781  33.374  1.00  0.00           H  
ATOM   2341  CA  ASP   153      27.815  52.969  32.374  1.00  0.00           C  
ATOM   2342  HA  ASP   153      27.554  51.972  32.286  1.00  0.00           H  
ATOM   2343  CB  ASP   153      26.892  53.571  33.345  1.00  0.00           C  
ATOM   2344  HB2 ASP   153      26.435  53.743  33.226  1.00  0.00           H  
ATOM   2345  HB3 ASP   153      26.663  53.342  33.747  1.00  0.00           H  
ATOM   2346  CG  ASP   153      26.829  54.212  33.971  1.00  0.00           C  
ATOM   2347  OD1 ASP   153      26.671  54.401  34.321  1.00  0.00           O  
ATOM   2348  OD2 ASP   153      26.906  54.532  34.134  1.00  0.00           O  
ATOM   2349  C   ASP   153      27.637  53.557  31.031  1.00  0.00           C  
ATOM   2350  O   ASP   153      27.378  53.027  30.265  1.00  0.00           O  
ATOM   2351  N   TYR   154      27.820  54.636  30.735  1.00  0.00           N  
ATOM   2352  H   TYR   154      27.977  55.013  31.436  1.00  0.00           H  
ATOM   2353  CA  TYR   154      27.848  55.307  29.488  1.00  0.00           C  
ATOM   2354  HA  TYR   154      28.063  54.612  28.754  1.00  0.00           H  
ATOM   2355  CB  TYR   154      26.533  55.882  29.181  1.00  0.00           C  
ATOM   2356  HB2 TYR   154      26.174  55.821  29.108  1.00  0.00           H  
ATOM   2357  HB3 TYR   154      26.274  56.084  29.293  1.00  0.00           H  
ATOM   2358  CG  TYR   154      26.011  56.266  28.806  1.00  0.00           C  
ATOM   2359  CD1 TYR   154      25.881  56.519  28.447  1.00  0.00           C  
ATOM   2360  HD1 TYR   154      26.154  56.442  28.442  1.00  0.00           H  
ATOM   2361  CE1 TYR   154      25.399  56.872  28.096  1.00  0.00           C  
ATOM   2362  HE1 TYR   154      25.304  57.063  27.825  1.00  0.00           H  
ATOM   2363  CZ  TYR   154      25.039  56.976  28.100  1.00  0.00           C  
ATOM   2364  OH  TYR   154      24.577  57.316  27.763  1.00  0.00           O  
ATOM   2365  HH  TYR   154      24.441  57.381  27.686  1.00  0.00           H  
ATOM   2366  CE2 TYR   154      25.163  56.726  28.458  1.00  0.00           C  
ATOM   2367  HE2 TYR   154      24.887  56.805  28.460  1.00  0.00           H  
ATOM   2368  CD2 TYR   154      25.647  56.372  28.809  1.00  0.00           C  
ATOM   2369  HD2 TYR   154      25.739  56.180  29.080  1.00  0.00           H  
ATOM   2370  C   TYR   154      28.899  56.358  29.429  1.00  0.00           C  
ATOM   2371  O   TYR   154      29.505  56.485  28.449  1.00  0.00           O  
ATOM   2372  N   ASP   155      29.150  57.081  30.476  1.00  0.00           N  
ATOM   2373  H   ASP   155      28.588  56.954  31.223  1.00  0.00           H  
ATOM   2374  CA  ASP   155      30.149  58.092  30.582  1.00  0.00           C  
ATOM   2375  HA  ASP   155      30.911  57.834  29.951  1.00  0.00           H  
ATOM   2376  CB  ASP   155      29.591  59.354  30.117  1.00  0.00           C  
ATOM   2377  HB2 ASP   155      29.598  59.535  29.566  1.00  0.00           H  
ATOM   2378  HB3 ASP   155      29.046  59.490  30.135  1.00  0.00           H  
ATOM   2379  CG  ASP   155      29.750  60.217  30.306  1.00  0.00           C  
ATOM   2380  OD1 ASP   155      29.880  60.450  30.374  1.00  0.00           O  
ATOM   2381  OD2 ASP   155      29.732  60.695  30.368  1.00  0.00           O  
ATOM   2382  C   ASP   155      30.775  58.269  31.941  1.00  0.00           C  
ATOM   2383  O   ASP   155      31.819  58.706  32.087  1.00  0.00           O  
ATOM   2384  N   CYS   156      30.166  57.926  32.939  1.00  0.00           N  
ATOM   2385  H   CYS   156      29.327  57.560  32.769  1.00  0.00           H  
ATOM   2386  CA  CYS   156      30.635  58.028  34.296  1.00  0.00           C  
ATOM   2387  HA  CYS   156      31.295  58.869  34.373  1.00  0.00           H  
ATOM   2388  CB  CYS   156      29.445  58.294  35.180  1.00  0.00           C  
ATOM   2389  HB2 CYS   156      28.945  59.139  34.849  1.00  0.00           H  
ATOM   2390  HB3 CYS   156      28.795  57.490  35.127  1.00  0.00           H  
ATOM   2391  SG  CYS   156      29.893  58.545  36.851  1.00  0.00           S  
ATOM   2392  HG  CYS   156      29.403  58.538  37.106  1.00  0.00           H  
ATOM   2393  C   CYS   156      31.404  56.788  34.722  1.00  0.00           C  
ATOM   2394  O   CYS   156      30.946  55.684  34.540  1.00  0.00           O  
ATOM   2395  N   VAL   157      32.560  56.964  35.322  1.00  0.00           N  
ATOM   2396  H   VAL   157      32.863  57.894  35.450  1.00  0.00           H  
ATOM   2397  CA  VAL   157      33.401  55.896  35.856  1.00  0.00           C  
ATOM   2398  HA  VAL   157      33.297  55.027  35.224  1.00  0.00           H  
ATOM   2399  CB  VAL   157      34.882  56.294  35.839  1.00  0.00           C  
ATOM   2400  HB  VAL   157      35.031  57.127  36.494  1.00  0.00           H  
ATOM   2401  CG1 VAL   157      35.762  55.156  36.302  1.00  0.00           C  
ATOM   2402 HG11 VAL   157      35.990  54.905  36.456  1.00  0.00           H  
ATOM   2403 HG12 VAL   157      35.946  54.854  36.413  1.00  0.00           H  
ATOM   2404 HG13 VAL   157      36.010  54.889  36.379  1.00  0.00           H  
ATOM   2405  CG2 VAL   157      35.357  56.701  34.460  1.00  0.00           C  
ATOM   2406 HG21 VAL   157      35.471  56.842  34.134  1.00  0.00           H  
ATOM   2407 HG22 VAL   157      35.507  56.787  34.135  1.00  0.00           H  
ATOM   2408 HG23 VAL   157      35.449  56.787  34.109  1.00  0.00           H  
ATOM   2409  C   VAL   157      32.946  55.511  37.258  1.00  0.00           C  
ATOM   2410  O   VAL   157      33.091  56.263  38.193  1.00  0.00           O  
ATOM   2411  N   SER   158      32.418  54.321  37.416  1.00  0.00           N  
ATOM   2412  H   SER   158      32.341  53.753  36.613  1.00  0.00           H  
ATOM   2413  CA  SER   158      32.097  53.711  38.697  1.00  0.00           C  
ATOM   2414  HA  SER   158      31.840  54.477  39.413  1.00  0.00           H  
ATOM   2415  CB  SER   158      30.898  52.797  38.550  1.00  0.00           C  
ATOM   2416  HB2 SER   158      30.862  52.380  37.846  1.00  0.00           H  
ATOM   2417  HB3 SER   158      30.851  52.209  39.115  1.00  0.00           H  
ATOM   2418  OG  SER   158      29.887  53.232  38.607  1.00  0.00           O  
ATOM   2419  HG  SER   158      29.598  53.131  38.066  1.00  0.00           H  
ATOM   2420  C   SER   158      33.296  52.946  39.229  1.00  0.00           C  
ATOM   2421  O   SER   158      33.527  51.830  38.840  1.00  0.00           O  
ATOM   2422  N   PHE   159      34.081  53.531  40.105  1.00  0.00           N  
ATOM   2423  H   PHE   159      33.829  54.436  40.399  1.00  0.00           H  
ATOM   2424  CA  PHE   159      35.184  52.856  40.784  1.00  0.00           C  
ATOM   2425  HA  PHE   159      35.734  52.269  40.063  1.00  0.00           H  
ATOM   2426  CB  PHE   159      36.147  53.872  41.384  1.00  0.00           C  
ATOM   2427  HB2 PHE   159      35.602  54.520  42.041  1.00  0.00           H  
ATOM   2428  HB3 PHE   159      36.858  53.338  41.983  1.00  0.00           H  
ATOM   2429  CG  PHE   159      36.925  54.703  40.398  1.00  0.00           C  
ATOM   2430  CD1 PHE   159      38.041  54.169  39.777  1.00  0.00           C  
ATOM   2431  HD1 PHE   159      38.327  53.173  39.984  1.00  0.00           H  
ATOM   2432  CE1 PHE   159      38.791  54.940  38.893  1.00  0.00           C  
ATOM   2433  HE1 PHE   159      39.644  54.528  38.427  1.00  0.00           H  
ATOM   2434  CZ  PHE   159      38.437  56.249  38.632  1.00  0.00           C  
ATOM   2435  HZ  PHE   159      39.016  56.842  37.964  1.00  0.00           H  
ATOM   2436  CE2 PHE   159      37.324  56.784  39.250  1.00  0.00           C  
ATOM   2437  HE2 PHE   159      37.059  57.785  39.050  1.00  0.00           H  
ATOM   2438  CD2 PHE   159      36.566  56.012  40.129  1.00  0.00           C  
ATOM   2439  HD2 PHE   159      35.714  56.425  40.599  1.00  0.00           H  
ATOM   2440  C   PHE   159      34.658  51.912  41.866  1.00  0.00           C  
ATOM   2441  O   PHE   159      33.865  52.305  42.697  1.00  0.00           O  
ATOM   2442  N   CYS   160      35.116  50.677  41.873  1.00  0.00           N  
ATOM   2443  H   CYS   160      35.768  50.431  41.169  1.00  0.00           H  
ATOM   2444  CA  CYS   160      34.562  49.601  42.687  1.00  0.00           C  
ATOM   2445  HA  CYS   160      33.841  50.003  43.358  1.00  0.00           H  
ATOM   2446  CB  CYS   160      33.843  48.653  41.777  1.00  0.00           C  
ATOM   2447  HB2 CYS   160      33.745  48.044  42.086  1.00  0.00           H  
ATOM   2448  HB3 CYS   160      33.182  48.832  41.570  1.00  0.00           H  
ATOM   2449  SG  CYS   160      34.207  48.214  40.545  1.00  0.00           S  
ATOM   2450  HG  CYS   160      33.803  48.019  40.365  1.00  0.00           H  
ATOM   2451  C   CYS   160      35.551  48.853  43.572  1.00  0.00           C  
ATOM   2452  O   CYS   160      35.131  48.207  44.510  1.00  0.00           O  
ATOM   2453  N   TYR   161      36.845  48.910  43.292  1.00  0.00           N  
ATOM   2454  H   TYR   161      37.134  49.466  42.525  1.00  0.00           H  
ATOM   2455  CA  TYR   161      37.858  48.088  43.955  1.00  0.00           C  
ATOM   2456  HA  TYR   161      37.559  47.915  44.979  1.00  0.00           H  
ATOM   2457  CB  TYR   161      37.924  46.733  43.242  1.00  0.00           C  
ATOM   2458  HB2 TYR   161      36.967  46.316  43.200  1.00  0.00           H  
ATOM   2459  HB3 TYR   161      38.215  46.884  42.253  1.00  0.00           H  
ATOM   2460  CG  TYR   161      38.812  45.713  43.820  1.00  0.00           C  
ATOM   2461  CD1 TYR   161      38.369  44.880  44.763  1.00  0.00           C  
ATOM   2462  HD1 TYR   161      37.412  44.984  45.091  1.00  0.00           H  
ATOM   2463  CE1 TYR   161      39.169  43.903  45.269  1.00  0.00           C  
ATOM   2464  HE1 TYR   161      38.825  43.265  45.983  1.00  0.00           H  
ATOM   2465  CZ  TYR   161      40.419  43.759  44.835  1.00  0.00           C  
ATOM   2466  OH  TYR   161      41.185  42.808  45.304  1.00  0.00           O  
ATOM   2467  HH  TYR   161      40.912  42.200  45.375  1.00  0.00           H  
ATOM   2468  CE2 TYR   161      40.868  44.597  43.895  1.00  0.00           C  
ATOM   2469  HE2 TYR   161      41.819  44.477  43.558  1.00  0.00           H  
ATOM   2470  CD2 TYR   161      40.067  45.568  43.386  1.00  0.00           C  
ATOM   2471  HD2 TYR   161      40.413  46.193  42.659  1.00  0.00           H  
ATOM   2472  C   TYR   161      39.230  48.769  43.978  1.00  0.00           C  
ATOM   2473  O   TYR   161      39.584  49.469  43.047  1.00  0.00           O  
ATOM   2474  N   MET   162      40.024  48.508  45.003  1.00  0.00           N  
ATOM   2475  H   MET   162      39.629  47.999  45.760  1.00  0.00           H  
ATOM   2476  CA  MET   162      41.434  48.867  45.124  1.00  0.00           C  
ATOM   2477  HA  MET   162      41.837  49.061  44.140  1.00  0.00           H  
ATOM   2478  CB  MET   162      41.562  50.152  45.945  1.00  0.00           C  
ATOM   2479  HB2 MET   162      41.093  50.933  45.426  1.00  0.00           H  
ATOM   2480  HB3 MET   162      41.066  50.033  46.857  1.00  0.00           H  
ATOM   2481  CG  MET   162      42.966  50.569  46.239  1.00  0.00           C  
ATOM   2482  HG2 MET   162      43.406  49.829  46.807  1.00  0.00           H  
ATOM   2483  HG3 MET   162      43.480  50.627  45.347  1.00  0.00           H  
ATOM   2484  SD  MET   162      43.173  52.107  47.124  1.00  0.00           S  
ATOM   2485  CE  MET   162      43.112  53.267  45.858  1.00  0.00           C  
ATOM   2486  HE1 MET   162      43.095  53.507  45.609  1.00  0.00           H  
ATOM   2487  HE2 MET   162      43.111  53.504  45.608  1.00  0.00           H  
ATOM   2488  HE3 MET   162      43.096  53.498  45.598  1.00  0.00           H  
ATOM   2489  C   MET   162      42.214  47.699  45.737  1.00  0.00           C  
ATOM   2490  O   MET   162      41.867  47.222  46.801  1.00  0.00           O  
ATOM   2491  N   HID   163      43.266  47.235  45.077  1.00  0.00           N  
ATOM   2492  H   HID   163      43.502  47.683  44.220  1.00  0.00           H  
ATOM   2493  CA  HID   163      44.125  46.137  45.526  1.00  0.00           C  
ATOM   2494  HA  HID   163      43.504  45.301  45.811  1.00  0.00           H  
ATOM   2495  CB  HID   163      45.008  45.710  44.348  1.00  0.00           C  
ATOM   2496  HB2 HID   163      44.384  45.320  43.577  1.00  0.00           H  
ATOM   2497  HB3 HID   163      45.492  46.576  43.956  1.00  0.00           H  
ATOM   2498  CG  HID   163      46.073  44.695  44.636  1.00  0.00           C  
ATOM   2499  ND1 HID   163      47.280  44.636  44.043  1.00  0.00           N  
ATOM   2500  HD1 HID   163      47.634  45.272  43.379  1.00  0.00           H  
ATOM   2501  CE1 HID   163      47.927  43.575  44.502  1.00  0.00           C  
ATOM   2502  HE1 HID   163      48.895  43.279  44.212  1.00  0.00           H  
ATOM   2503  NE2 HID   163      47.195  42.932  45.381  1.00  0.00           N  
ATOM   2504  CD2 HID   163      46.004  43.619  45.450  1.00  0.00           C  
ATOM   2505  HD2 HID   163      45.169  43.341  46.029  1.00  0.00           H  
ATOM   2506  C   HID   163      44.983  46.535  46.734  1.00  0.00           C  
ATOM   2507  O   HID   163      45.648  47.552  46.696  1.00  0.00           O  
ATOM   2508  N   HIE   164      45.017  45.716  47.780  1.00  0.00           N  
ATOM   2509  H   HIE   164      44.421  44.920  47.763  1.00  0.00           H  
ATOM   2510  CA  HIE   164      45.931  45.864  48.922  1.00  0.00           C  
ATOM   2511  HA  HIE   164      46.535  46.752  48.794  1.00  0.00           H  
ATOM   2512  CB  HIE   164      45.160  46.039  50.233  1.00  0.00           C  
ATOM   2513  HB2 HIE   164      44.415  45.269  50.311  1.00  0.00           H  
ATOM   2514  HB3 HIE   164      45.845  45.894  51.047  1.00  0.00           H  
ATOM   2515  CG  HIE   164      44.499  47.369  50.451  1.00  0.00           C  
ATOM   2516  ND1 HIE   164      44.612  48.126  51.577  1.00  0.00           N  
ATOM   2517  CE1 HIE   164      43.788  49.159  51.428  1.00  0.00           C  
ATOM   2518  HE1 HIE   164      43.618  49.912  52.143  1.00  0.00           H  
ATOM   2519  NE2 HIE   164      43.178  49.095  50.275  1.00  0.00           N  
ATOM   2520  HE2 HIE   164      42.437  49.685  49.983  1.00  0.00           H  
ATOM   2521  CD2 HIE   164      43.610  47.971  49.651  1.00  0.00           C  
ATOM   2522  HD2 HIE   164      43.276  47.608  48.728  1.00  0.00           H  
ATOM   2523  C   HIE   164      46.916  44.704  49.060  1.00  0.00           C  
ATOM   2524  O   HIE   164      48.084  44.941  49.288  1.00  0.00           O  
ATOM   2525  N   MET   165      46.467  43.460  48.940  1.00  0.00           N  
ATOM   2526  H   MET   165      45.520  43.323  48.683  1.00  0.00           H  
ATOM   2527  CA  MET   165      47.214  42.277  49.364  1.00  0.00           C  
ATOM   2528  HA  MET   165      48.258  42.512  49.373  1.00  0.00           H  
ATOM   2529  CB  MET   165      46.823  41.916  50.784  1.00  0.00           C  
ATOM   2530  HB2 MET   165      47.236  41.133  51.036  1.00  0.00           H  
ATOM   2531  HB3 MET   165      47.105  42.563  51.379  1.00  0.00           H  
ATOM   2532  CG  MET   165      45.529  41.715  51.103  1.00  0.00           C  
ATOM   2533  HG2 MET   165      45.156  42.233  50.852  1.00  0.00           H  
ATOM   2534  HG3 MET   165      45.337  41.170  50.730  1.00  0.00           H  
ATOM   2535  SD  MET   165      44.837  41.494  52.442  1.00  0.00           S  
ATOM   2536  CE  MET   165      45.281  41.857  53.567  1.00  0.00           C  
ATOM   2537  HE1 MET   165      45.360  41.932  53.789  1.00  0.00           H  
ATOM   2538  HE2 MET   165      45.369  41.925  53.804  1.00  0.00           H  
ATOM   2539  HE3 MET   165      45.373  41.928  53.806  1.00  0.00           H  
ATOM   2540  C   MET   165      47.047  41.068  48.452  1.00  0.00           C  
ATOM   2541  O   MET   165      45.984  40.824  47.929  1.00  0.00           O  
ATOM   2542  N   GLU   166      48.088  40.274  48.332  1.00  0.00           N  
ATOM   2543  H   GLU   166      48.933  40.560  48.758  1.00  0.00           H  
ATOM   2544  CA  GLU   166      48.087  38.928  47.775  1.00  0.00           C  
ATOM   2545  HA  GLU   166      47.189  38.792  47.190  1.00  0.00           H  
ATOM   2546  CB  GLU   166      49.271  38.782  46.832  1.00  0.00           C  
ATOM   2547  HB2 GLU   166      49.229  39.578  46.118  1.00  0.00           H  
ATOM   2548  HB3 GLU   166      50.174  38.883  47.393  1.00  0.00           H  
ATOM   2549  CG  GLU   166      49.309  37.470  46.078  1.00  0.00           C  
ATOM   2550  HG2 GLU   166      49.392  36.673  46.774  1.00  0.00           H  
ATOM   2551  HG3 GLU   166      48.394  37.356  45.558  1.00  0.00           H  
ATOM   2552  CD  GLU   166      50.444  37.374  45.087  1.00  0.00           C  
ATOM   2553  OE1 GLU   166      50.831  37.159  44.626  1.00  0.00           O  
ATOM   2554  OE2 GLU   166      50.961  37.502  44.733  1.00  0.00           O  
ATOM   2555  C   GLU   166      48.087  37.880  48.894  1.00  0.00           C  
ATOM   2556  O   GLU   166      48.845  37.962  49.841  1.00  0.00           O  
ATOM   2557  N   LEU   167      47.214  36.903  48.791  1.00  0.00           N  
ATOM   2558  H   LEU   167      46.654  36.895  47.975  1.00  0.00           H  
ATOM   2559  CA  LEU   167      46.946  35.856  49.776  1.00  0.00           C  
ATOM   2560  HA  LEU   167      47.319  36.181  50.734  1.00  0.00           H  
ATOM   2561  CB  LEU   167      45.425  35.681  49.868  1.00  0.00           C  
ATOM   2562  HB2 LEU   167      45.057  35.472  48.895  1.00  0.00           H  
ATOM   2563  HB3 LEU   167      45.190  34.833  50.465  1.00  0.00           H  
ATOM   2564  CG  LEU   167      44.668  36.865  50.431  1.00  0.00           C  
ATOM   2565  HG  LEU   167      44.886  37.588  50.010  1.00  0.00           H  
ATOM   2566  CD1 LEU   167      43.399  36.805  50.350  1.00  0.00           C  
ATOM   2567 HD11 LEU   167      43.089  36.755  50.353  1.00  0.00           H  
ATOM   2568 HD12 LEU   167      43.088  36.837  50.341  1.00  0.00           H  
ATOM   2569 HD13 LEU   167      43.097  36.798  50.288  1.00  0.00           H  
ATOM   2570  CD2 LEU   167      44.801  37.140  51.666  1.00  0.00           C  
ATOM   2571 HD21 LEU   167      44.810  37.206  51.972  1.00  0.00           H  
ATOM   2572 HD22 LEU   167      44.850  37.198  51.958  1.00  0.00           H  
ATOM   2573 HD23 LEU   167      44.839  37.236  51.967  1.00  0.00           H  
ATOM   2574  C   LEU   167      47.663  34.540  49.432  1.00  0.00           C  
ATOM   2575  O   LEU   167      48.082  34.375  48.302  1.00  0.00           O  
ATOM   2576  N   PRO   168      47.792  33.571  50.352  1.00  0.00           N  
ATOM   2577  CD  PRO   168      47.360  33.646  51.723  1.00  0.00           C  
ATOM   2578  HD2 PRO   168      46.330  33.551  51.787  1.00  0.00           H  
ATOM   2579  HD3 PRO   168      47.658  34.532  52.173  1.00  0.00           H  
ATOM   2580  CG  PRO   168      47.976  32.516  52.445  1.00  0.00           C  
ATOM   2581  HG2 PRO   168      47.330  32.102  53.070  1.00  0.00           H  
ATOM   2582  HG3 PRO   168      48.770  32.835  52.936  1.00  0.00           H  
ATOM   2583  CB  PRO   168      48.399  31.556  51.436  1.00  0.00           C  
ATOM   2584  HB2 PRO   168      47.666  30.861  51.326  1.00  0.00           H  
ATOM   2585  HB3 PRO   168      49.265  31.096  51.725  1.00  0.00           H  
ATOM   2586  CA  PRO   168      48.582  32.355  50.167  1.00  0.00           C  
ATOM   2587  HA  PRO   168      49.609  32.642  50.093  1.00  0.00           H  
ATOM   2588  C   PRO   168      48.258  31.493  48.959  1.00  0.00           C  
ATOM   2589  O   PRO   168      49.113  30.795  48.481  1.00  0.00           O  
ATOM   2590  N   THR   169      47.050  31.538  48.443  1.00  0.00           N  
ATOM   2591  H   THR   169      46.382  32.094  48.899  1.00  0.00           H  
ATOM   2592  CA  THR   169      46.625  30.858  47.222  1.00  0.00           C  
ATOM   2593  HA  THR   169      47.184  29.955  47.143  1.00  0.00           H  
ATOM   2594  CB  THR   169      45.170  30.474  47.290  1.00  0.00           C  
ATOM   2595  HB  THR   169      44.874  30.233  46.364  1.00  0.00           H  
ATOM   2596  CG2 THR   169      44.893  29.360  48.149  1.00  0.00           C  
ATOM   2597 HG21 THR   169      44.811  29.090  48.357  1.00  0.00           H  
ATOM   2598 HG22 THR   169      44.821  29.075  48.338  1.00  0.00           H  
ATOM   2599 HG23 THR   169      44.838  29.085  48.357  1.00  0.00           H  
ATOM   2600  OG1 THR   169      44.393  31.449  47.746  1.00  0.00           O  
ATOM   2601  HG1 THR   169      43.639  31.233  47.467  1.00  0.00           H  
ATOM   2602  C   THR   169      46.902  31.630  45.944  1.00  0.00           C  
ATOM   2603  O   THR   169      46.517  31.212  44.888  1.00  0.00           O  
ATOM   2604  N   GLY   170      47.576  32.751  46.014  1.00  0.00           N  
ATOM   2605  H   GLY   170      47.857  33.052  46.906  1.00  0.00           H  
ATOM   2606  CA  GLY   170      47.944  33.586  44.895  1.00  0.00           C  
ATOM   2607  HA2 GLY   170      48.767  34.193  45.190  1.00  0.00           H  
ATOM   2608  HA3 GLY   170      48.262  32.979  44.087  1.00  0.00           H  
ATOM   2609  C   GLY   170      46.847  34.496  44.390  1.00  0.00           C  
ATOM   2610  O   GLY   170      46.901  34.963  43.386  1.00  0.00           O  
ATOM   2611  N   VAL   171      45.842  34.734  45.075  1.00  0.00           N  
ATOM   2612  H   VAL   171      45.889  34.328  45.883  1.00  0.00           H  
ATOM   2613  CA  VAL   171      44.692  35.590  44.772  1.00  0.00           C  
ATOM   2614  HA  VAL   171      44.707  35.824  43.722  1.00  0.00           H  
ATOM   2615  CB  VAL   171      43.373  34.872  45.057  1.00  0.00           C  
ATOM   2616  HB  VAL   171      42.570  35.535  44.809  1.00  0.00           H  
ATOM   2617  CG1 VAL   171      43.218  33.650  44.190  1.00  0.00           C  
ATOM   2618 HG11 VAL   171      43.189  33.362  43.966  1.00  0.00           H  
ATOM   2619 HG12 VAL   171      43.176  33.342  43.992  1.00  0.00           H  
ATOM   2620 HG13 VAL   171      43.154  33.360  43.972  1.00  0.00           H  
ATOM   2621  CG2 VAL   171      43.195  34.484  46.503  1.00  0.00           C  
ATOM   2622 HG21 VAL   171      43.166  34.396  46.859  1.00  0.00           H  
ATOM   2623 HG22 VAL   171      43.131  34.407  46.861  1.00  0.00           H  
ATOM   2624 HG23 VAL   171      43.140  34.374  46.846  1.00  0.00           H  
ATOM   2625  C   VAL   171      44.776  36.918  45.512  1.00  0.00           C  
ATOM   2626  O   VAL   171      45.423  37.018  46.532  1.00  0.00           O  
ATOM   2627  N   HID   172      44.129  37.944  45.005  1.00  0.00           N  
ATOM   2628  H   HID   172      43.566  37.782  44.208  1.00  0.00           H  
ATOM   2629  CA  HID   172      44.237  39.315  45.495  1.00  0.00           C  
ATOM   2630  HA  HID   172      45.065  39.372  46.186  1.00  0.00           H  
ATOM   2631  CB  HID   172      44.564  40.249  44.335  1.00  0.00           C  
ATOM   2632  HB2 HID   172      43.734  40.280  43.668  1.00  0.00           H  
ATOM   2633  HB3 HID   172      44.704  41.235  44.718  1.00  0.00           H  
ATOM   2634  CG  HID   172      45.775  39.870  43.554  1.00  0.00           C  
ATOM   2635  ND1 HID   172      46.744  39.811  43.644  1.00  0.00           N  
ATOM   2636  HD1 HID   172      46.770  40.106  44.189  1.00  0.00           H  
ATOM   2637  CE1 HID   172      47.646  39.365  42.836  1.00  0.00           C  
ATOM   2638  HE1 HID   172      48.516  39.221  42.703  1.00  0.00           H  
ATOM   2639  NE2 HID   172      47.306  39.139  42.212  1.00  0.00           N  
ATOM   2640  CD2 HID   172      46.116  39.448  42.672  1.00  0.00           C  
ATOM   2641  HD2 HID   172      45.559  39.360  42.398  1.00  0.00           H  
ATOM   2642  C   HID   172      42.988  39.783  46.243  1.00  0.00           C  
ATOM   2643  O   HID   172      41.880  39.484  45.856  1.00  0.00           O  
ATOM   2644  N   ALA   173      43.166  40.572  47.280  1.00  0.00           N  
ATOM   2645  H   ALA   173      44.101  40.775  47.532  1.00  0.00           H  
ATOM   2646  CA  ALA   173      42.114  41.200  48.068  1.00  0.00           C  
ATOM   2647  HA  ALA   173      41.193  41.142  47.527  1.00  0.00           H  
ATOM   2648  CB  ALA   173      41.930  40.422  49.346  1.00  0.00           C  
ATOM   2649  HB1 ALA   173      41.873  40.231  49.653  1.00  0.00           H  
ATOM   2650  HB2 ALA   173      41.885  40.224  49.651  1.00  0.00           H  
ATOM   2651  HB3 ALA   173      41.883  40.237  49.656  1.00  0.00           H  
ATOM   2652  C   ALA   173      42.378  42.685  48.322  1.00  0.00           C  
ATOM   2653  O   ALA   173      43.475  43.186  48.119  1.00  0.00           O  
ATOM   2654  N   GLY   174      41.354  43.405  48.755  1.00  0.00           N  
ATOM   2655  H   GLY   174      40.493  42.955  48.941  1.00  0.00           H  
ATOM   2656  CA  GLY   174      41.389  44.836  48.903  1.00  0.00           C  
ATOM   2657  HA2 GLY   174      42.131  45.091  49.593  1.00  0.00           H  
ATOM   2658  HA3 GLY   174      41.658  45.241  47.978  1.00  0.00           H  
ATOM   2659  C   GLY   174      40.095  45.487  49.351  1.00  0.00           C  
ATOM   2660  O   GLY   174      39.216  44.830  49.877  1.00  0.00           O  
ATOM   2661  N   THR   175      39.990  46.787  49.154  1.00  0.00           N  
ATOM   2662  H   THR   175      40.708  47.233  48.636  1.00  0.00           H  
ATOM   2663  CA  THR   175      38.892  47.644  49.619  1.00  0.00           C  
ATOM   2664  HA  THR   175      38.224  47.064  50.243  1.00  0.00           H  
ATOM   2665  CB  THR   175      39.422  48.816  50.460  1.00  0.00           C  
ATOM   2666  HB  THR   175      38.578  49.387  50.815  1.00  0.00           H  
ATOM   2667  CG2 THR   175      40.217  48.395  51.679  1.00  0.00           C  
ATOM   2668 HG21 THR   175      40.413  48.293  51.980  1.00  0.00           H  
ATOM   2669 HG22 THR   175      40.410  48.309  51.987  1.00  0.00           H  
ATOM   2670 HG23 THR   175      40.395  48.297  51.988  1.00  0.00           H  
ATOM   2671  OG1 THR   175      40.230  49.683  49.710  1.00  0.00           O  
ATOM   2672  HG1 THR   175      39.644  50.252  49.249  1.00  0.00           H  
ATOM   2673  C   THR   175      38.049  48.184  48.474  1.00  0.00           C  
ATOM   2674  O   THR   175      38.443  48.126  47.324  1.00  0.00           O  
ATOM   2675  N   ASP   176      36.904  48.771  48.789  1.00  0.00           N  
ATOM   2676  H   ASP   176      36.620  48.749  49.741  1.00  0.00           H  
ATOM   2677  CA  ASP   176      36.303  49.810  47.953  1.00  0.00           C  
ATOM   2678  HA  ASP   176      36.391  49.520  46.915  1.00  0.00           H  
ATOM   2679  CB  ASP   176      34.803  49.914  48.258  1.00  0.00           C  
ATOM   2680  HB2 ASP   176      34.363  50.623  47.592  1.00  0.00           H  
ATOM   2681  HB3 ASP   176      34.355  48.969  48.040  1.00  0.00           H  
ATOM   2682  CG  ASP   176      34.408  50.298  49.668  1.00  0.00           C  
ATOM   2683  OD1 ASP   176      33.762  50.236  50.124  1.00  0.00           O  
ATOM   2684  OD2 ASP   176      34.700  50.662  50.315  1.00  0.00           O  
ATOM   2685  C   ASP   176      37.072  51.140  48.106  1.00  0.00           C  
ATOM   2686  O   ASP   176      37.998  51.247  48.901  1.00  0.00           O  
ATOM   2687  N   LEU   177      36.726  52.165  47.337  1.00  0.00           N  
ATOM   2688  H   LEU   177      35.980  52.044  46.691  1.00  0.00           H  
ATOM   2689  CA  LEU   177      37.369  53.482  47.412  1.00  0.00           C  
ATOM   2690  HA  LEU   177      38.420  53.333  47.592  1.00  0.00           H  
ATOM   2691  CB  LEU   177      37.216  54.223  46.081  1.00  0.00           C  
ATOM   2692  HB2 LEU   177      36.255  54.073  45.698  1.00  0.00           H  
ATOM   2693  HB3 LEU   177      37.301  55.248  46.265  1.00  0.00           H  
ATOM   2694  CG  LEU   177      38.198  53.905  45.003  1.00  0.00           C  
ATOM   2695  HG  LEU   177      38.088  54.293  44.420  1.00  0.00           H  
ATOM   2696  CD1 LEU   177      39.224  54.078  45.117  1.00  0.00           C  
ATOM   2697 HD11 LEU   177      39.473  54.112  45.139  1.00  0.00           H  
ATOM   2698 HD12 LEU   177      39.487  54.110  45.126  1.00  0.00           H  
ATOM   2699 HD13 LEU   177      39.461  54.145  45.156  1.00  0.00           H  
ATOM   2700  CD2 LEU   177      38.337  52.953  44.495  1.00  0.00           C  
ATOM   2701 HD21 LEU   177      38.410  52.702  44.457  1.00  0.00           H  
ATOM   2702 HD22 LEU   177      38.294  52.713  44.337  1.00  0.00           H  
ATOM   2703 HD23 LEU   177      38.412  52.754  44.310  1.00  0.00           H  
ATOM   2704  C   LEU   177      36.887  54.324  48.598  1.00  0.00           C  
ATOM   2705  O   LEU   177      37.489  55.318  48.922  1.00  0.00           O  
ATOM   2706  N   GLU   178      35.849  53.905  49.295  1.00  0.00           N  
ATOM   2707  H   GLU   178      35.414  53.078  48.991  1.00  0.00           H  
ATOM   2708  CA  GLU   178      35.489  54.402  50.622  1.00  0.00           C  
ATOM   2709  HA  GLU   178      35.666  55.460  50.652  1.00  0.00           H  
ATOM   2710  CB  GLU   178      34.006  54.172  50.874  1.00  0.00           C  
ATOM   2711  HB2 GLU   178      33.670  53.513  50.572  1.00  0.00           H  
ATOM   2712  HB3 GLU   178      33.811  54.091  51.619  1.00  0.00           H  
ATOM   2713  CG  GLU   178      33.200  54.909  50.536  1.00  0.00           C  
ATOM   2714  HG2 GLU   178      33.337  54.998  50.165  1.00  0.00           H  
ATOM   2715  HG3 GLU   178      32.858  54.694  50.453  1.00  0.00           H  
ATOM   2716  CD  GLU   178      32.625  55.787  50.812  1.00  0.00           C  
ATOM   2717  OE1 GLU   178      32.398  56.154  50.943  1.00  0.00           O  
ATOM   2718  OE2 GLU   178      32.370  56.129  50.906  1.00  0.00           O  
ATOM   2719  C   GLU   178      36.357  53.797  51.728  1.00  0.00           C  
ATOM   2720  O   GLU   178      36.325  54.247  52.827  1.00  0.00           O  
ATOM   2721  N   GLY   179      37.172  52.813  51.433  1.00  0.00           N  
ATOM   2722  H   GLY   179      37.079  52.439  50.542  1.00  0.00           H  
ATOM   2723  CA  GLY   179      38.194  52.230  52.279  1.00  0.00           C  
ATOM   2724  HA2 GLY   179      38.991  51.914  51.646  1.00  0.00           H  
ATOM   2725  HA3 GLY   179      38.572  52.971  52.949  1.00  0.00           H  
ATOM   2726  C   GLY   179      37.780  51.027  53.095  1.00  0.00           C  
ATOM   2727  O   GLY   179      38.524  50.619  53.958  1.00  0.00           O  
ATOM   2728  N   ASN   180      36.620  50.457  52.857  1.00  0.00           N  
ATOM   2729  H   ASN   180      36.091  50.795  52.088  1.00  0.00           H  
ATOM   2730  CA  ASN   180      36.121  49.280  53.554  1.00  0.00           C  
ATOM   2731  HA  ASN   180      36.536  49.261  54.546  1.00  0.00           H  
ATOM   2732  CB  ASN   180      34.609  49.366  53.684  1.00  0.00           C  
ATOM   2733  HB2 ASN   180      34.182  49.344  52.813  1.00  0.00           H  
ATOM   2734  HB3 ASN   180      34.252  48.600  54.174  1.00  0.00           H  
ATOM   2735  CG  ASN   180      34.115  50.477  54.320  1.00  0.00           C  
ATOM   2736  OD1 ASN   180      34.149  50.637  55.356  1.00  0.00           O  
ATOM   2737  ND2 ASN   180      33.628  51.265  53.722  1.00  0.00           N  
ATOM   2738 HD21 ASN   180      33.299  51.991  54.132  1.00  0.00           H  
ATOM   2739 HD22 ASN   180      33.613  51.131  52.873  1.00  0.00           H  
ATOM   2740  C   ASN   180      36.547  48.000  52.834  1.00  0.00           C  
ATOM   2741  O   ASN   180      36.292  47.844  51.647  1.00  0.00           O  
ATOM   2742  N   PHE   181      37.166  47.060  53.537  1.00  0.00           N  
ATOM   2743  H   PHE   181      37.316  47.216  54.505  1.00  0.00           H  
ATOM   2744  CA  PHE   181      37.608  45.790  52.965  1.00  0.00           C  
ATOM   2745  HA  PHE   181      38.243  46.004  52.116  1.00  0.00           H  
ATOM   2746  CB  PHE   181      38.450  44.997  53.966  1.00  0.00           C  
ATOM   2747  HB2 PHE   181      38.211  45.285  54.955  1.00  0.00           H  
ATOM   2748  HB3 PHE   181      38.210  43.968  53.891  1.00  0.00           H  
ATOM   2749  CG  PHE   181      39.922  45.127  53.762  1.00  0.00           C  
ATOM   2750  CD1 PHE   181      40.569  44.298  52.883  1.00  0.00           C  
ATOM   2751  HD1 PHE   181      40.021  43.567  52.367  1.00  0.00           H  
ATOM   2752  CE1 PHE   181      41.926  44.423  52.674  1.00  0.00           C  
ATOM   2753  HE1 PHE   181      42.417  43.784  52.008  1.00  0.00           H  
ATOM   2754  CZ  PHE   181      42.640  45.386  53.332  1.00  0.00           C  
ATOM   2755  HZ  PHE   181      43.677  45.492  53.165  1.00  0.00           H  
ATOM   2756  CE2 PHE   181      41.998  46.219  54.202  1.00  0.00           C  
ATOM   2757  HE2 PHE   181      42.544  46.961  54.697  1.00  0.00           H  
ATOM   2758  CD2 PHE   181      40.643  46.086  54.424  1.00  0.00           C  
ATOM   2759  HD2 PHE   181      40.154  46.725  55.092  1.00  0.00           H  
ATOM   2760  C   PHE   181      36.447  44.951  52.441  1.00  0.00           C  
ATOM   2761  O   PHE   181      35.370  44.925  53.014  1.00  0.00           O  
ATOM   2762  N   TYR   182      36.672  44.248  51.349  1.00  0.00           N  
ATOM   2763  H   TYR   182      37.560  44.341  50.913  1.00  0.00           H  
ATOM   2764  CA  TYR   182      35.847  43.132  50.920  1.00  0.00           C  
ATOM   2765  HA  TYR   182      34.811  43.346  51.132  1.00  0.00           H  
ATOM   2766  CB  TYR   182      35.984  42.947  49.412  1.00  0.00           C  
ATOM   2767  HB2 TYR   182      37.023  42.857  49.154  1.00  0.00           H  
ATOM   2768  HB3 TYR   182      35.508  42.024  49.139  1.00  0.00           H  
ATOM   2769  CG  TYR   182      35.342  44.043  48.593  1.00  0.00           C  
ATOM   2770  CD1 TYR   182      33.957  44.061  48.447  1.00  0.00           C  
ATOM   2771  HD1 TYR   182      33.365  43.315  48.924  1.00  0.00           H  
ATOM   2772  CE1 TYR   182      33.341  45.042  47.665  1.00  0.00           C  
ATOM   2773  HE1 TYR   182      32.284  45.048  47.545  1.00  0.00           H  
ATOM   2774  CZ  TYR   182      34.107  46.010  47.017  1.00  0.00           C  
ATOM   2775  OH  TYR   182      33.502  46.936  46.245  1.00  0.00           O  
ATOM   2776  HH  TYR   182      34.115  47.416  45.728  1.00  0.00           H  
ATOM   2777  CE2 TYR   182      35.494  46.000  47.167  1.00  0.00           C  
ATOM   2778  HE2 TYR   182      36.079  46.741  46.672  1.00  0.00           H  
ATOM   2779  CD2 TYR   182      36.110  45.020  47.959  1.00  0.00           C  
ATOM   2780  HD2 TYR   182      37.169  45.011  48.068  1.00  0.00           H  
ATOM   2781  C   TYR   182      36.230  41.874  51.696  1.00  0.00           C  
ATOM   2782  O   TYR   182      37.387  41.594  51.884  1.00  0.00           O  
ATOM   2783  N   GLY   183      35.258  41.119  52.150  1.00  0.00           N  
ATOM   2784  H   GLY   183      34.336  41.416  51.984  1.00  0.00           H  
ATOM   2785  CA  GLY   183      35.461  39.904  52.921  1.00  0.00           C  
ATOM   2786  HA2 GLY   183      34.536  39.385  53.004  1.00  0.00           H  
ATOM   2787  HA3 GLY   183      36.138  39.285  52.386  1.00  0.00           H  
ATOM   2788  C   GLY   183      36.005  40.107  54.326  1.00  0.00           C  
ATOM   2789  O   GLY   183      35.957  41.199  54.848  1.00  0.00           O  
ATOM   2790  N   PRO   184      36.525  39.069  54.965  1.00  0.00           N  
ATOM   2791  CD  PRO   184      36.581  37.732  54.461  1.00  0.00           C  
ATOM   2792  HD2 PRO   184      37.200  37.663  53.633  1.00  0.00           H  
ATOM   2793  HD3 PRO   184      35.630  37.384  54.204  1.00  0.00           H  
ATOM   2794  CG  PRO   184      37.121  36.916  55.554  1.00  0.00           C  
ATOM   2795  HG2 PRO   184      38.043  36.736  55.395  1.00  0.00           H  
ATOM   2796  HG3 PRO   184      36.631  36.099  55.635  1.00  0.00           H  
ATOM   2797  CB  PRO   184      37.027  37.663  56.764  1.00  0.00           C  
ATOM   2798  HB2 PRO   184      37.790  37.435  57.377  1.00  0.00           H  
ATOM   2799  HB3 PRO   184      36.171  37.416  57.211  1.00  0.00           H  
ATOM   2800  CA  PRO   184      37.013  39.106  56.335  1.00  0.00           C  
ATOM   2801  HA  PRO   184      36.322  39.640  56.945  1.00  0.00           H  
ATOM   2802  C   PRO   184      38.383  39.754  56.519  1.00  0.00           C  
ATOM   2803  O   PRO   184      38.898  39.769  57.598  1.00  0.00           O  
ATOM   2804  N   PHE   185      39.008  40.243  55.481  1.00  0.00           N  
ATOM   2805  H   PHE   185      38.526  40.245  54.638  1.00  0.00           H  
ATOM   2806  CA  PHE   185      40.397  40.688  55.467  1.00  0.00           C  
ATOM   2807  HA  PHE   185      40.971  39.976  56.037  1.00  0.00           H  
ATOM   2808  CB  PHE   185      40.921  40.651  54.037  1.00  0.00           C  
ATOM   2809  HB2 PHE   185      40.484  41.455  53.499  1.00  0.00           H  
ATOM   2810  HB3 PHE   185      41.972  40.814  54.054  1.00  0.00           H  
ATOM   2811  CG  PHE   185      40.656  39.375  53.291  1.00  0.00           C  
ATOM   2812  CD1 PHE   185      41.206  38.193  53.718  1.00  0.00           C  
ATOM   2813  HD1 PHE   185      41.845  38.192  54.555  1.00  0.00           H  
ATOM   2814  CE1 PHE   185      40.909  37.011  53.064  1.00  0.00           C  
ATOM   2815  HE1 PHE   185      41.322  36.110  53.401  1.00  0.00           H  
ATOM   2816  CZ  PHE   185      40.071  37.006  51.972  1.00  0.00           C  
ATOM   2817  HZ  PHE   185      39.843  36.106  51.466  1.00  0.00           H  
ATOM   2818  CE2 PHE   185      39.530  38.183  51.532  1.00  0.00           C  
ATOM   2819  HE2 PHE   185      38.890  38.182  50.696  1.00  0.00           H  
ATOM   2820  CD2 PHE   185      39.823  39.363  52.191  1.00  0.00           C  
ATOM   2821  HD2 PHE   185      39.403  40.261  51.850  1.00  0.00           H  
ATOM   2822  C   PHE   185      40.621  42.055  56.117  1.00  0.00           C  
ATOM   2823  O   PHE   185      39.715  42.861  56.226  1.00  0.00           O  
ATOM   2824  N   VAL   186      41.850  42.311  56.537  1.00  0.00           N  
ATOM   2825  H   VAL   186      42.523  41.592  56.434  1.00  0.00           H  
ATOM   2826  CA  VAL   186      42.336  43.570  57.084  1.00  0.00           C  
ATOM   2827  HA  VAL   186      41.783  44.354  56.634  1.00  0.00           H  
ATOM   2828  CB  VAL   186      42.111  43.639  58.569  1.00  0.00           C  
ATOM   2829  HB  VAL   186      41.682  43.621  58.802  1.00  0.00           H  
ATOM   2830  CG1 VAL   186      42.282  43.250  59.336  1.00  0.00           C  
ATOM   2831 HG11 VAL   186      42.343  43.137  59.586  1.00  0.00           H  
ATOM   2832 HG12 VAL   186      42.304  43.190  59.534  1.00  0.00           H  
ATOM   2833 HG13 VAL   186      42.313  43.140  59.463  1.00  0.00           H  
ATOM   2834  CG2 VAL   186      42.234  44.151  59.062  1.00  0.00           C  
ATOM   2835 HG21 VAL   186      42.206  44.263  59.205  1.00  0.00           H  
ATOM   2836 HG22 VAL   186      42.276  44.257  59.206  1.00  0.00           H  
ATOM   2837 HG23 VAL   186      42.293  44.308  59.155  1.00  0.00           H  
ATOM   2838  C   VAL   186      43.797  43.780  56.730  1.00  0.00           C  
ATOM   2839  O   VAL   186      44.510  42.831  56.538  1.00  0.00           O  
ATOM   2840  N   ASP   187      44.272  45.003  56.653  1.00  0.00           N  
ATOM   2841  H   ASP   187      43.673  45.742  56.890  1.00  0.00           H  
ATOM   2842  CA  ASP   187      45.626  45.362  56.251  1.00  0.00           C  
ATOM   2843  HA  ASP   187      45.862  44.766  55.398  1.00  0.00           H  
ATOM   2844  CB  ASP   187      45.684  46.810  55.783  1.00  0.00           C  
ATOM   2845  HB2 ASP   187      46.658  47.021  55.430  1.00  0.00           H  
ATOM   2846  HB3 ASP   187      45.036  46.913  54.957  1.00  0.00           H  
ATOM   2847  CG  ASP   187      45.319  47.865  56.773  1.00  0.00           C  
ATOM   2848  OD1 ASP   187      44.686  47.599  57.738  1.00  0.00           O  
ATOM   2849  OD2 ASP   187      45.631  49.000  56.568  1.00  0.00           O  
ATOM   2850  C   ASP   187      46.709  45.039  57.278  1.00  0.00           C  
ATOM   2851  O   ASP   187      47.534  45.679  57.447  1.00  0.00           O  
ATOM   2852  N   ARG   188      46.729  44.023  57.953  1.00  0.00           N  
ATOM   2853  H   ARG   188      46.023  43.514  57.740  1.00  0.00           H  
ATOM   2854  CA  ARG   188      47.741  43.493  58.869  1.00  0.00           C  
ATOM   2855  HA  ARG   188      48.409  44.288  59.129  1.00  0.00           H  
ATOM   2856  CB  ARG   188      47.092  43.001  60.140  1.00  0.00           C  
ATOM   2857  HB2 ARG   188      47.068  42.683  60.372  1.00  0.00           H  
ATOM   2858  HB3 ARG   188      47.095  43.073  60.515  1.00  0.00           H  
ATOM   2859  CG  ARG   188      46.485  42.849  60.631  1.00  0.00           C  
ATOM   2860  HG2 ARG   188      46.454  43.148  60.341  1.00  0.00           H  
ATOM   2861  HG3 ARG   188      46.478  42.697  60.368  1.00  0.00           H  
ATOM   2862  CD  ARG   188      45.920  42.505  61.885  1.00  0.00           C  
ATOM   2863  HD2 ARG   188      46.110  42.278  62.216  1.00  0.00           H  
ATOM   2864  HD3 ARG   188      45.767  42.798  62.213  1.00  0.00           H  
ATOM   2865  NE  ARG   188      45.329  42.107  62.230  1.00  0.00           N  
ATOM   2866  HE  ARG   188      45.169  42.165  62.059  1.00  0.00           H  
ATOM   2867  CZ  ARG   188      44.974  41.669  62.779  1.00  0.00           C  
ATOM   2868  NH1 ARG   188      45.110  41.519  63.086  1.00  0.00           N  
ATOM   2869 HH11 ARG   188      45.499  41.736  62.918  1.00  0.00           H  
ATOM   2870 HH12 ARG   188      44.822  41.182  63.502  1.00  0.00           H  
ATOM   2871  NH2 ARG   188      44.458  41.364  63.034  1.00  0.00           N  
ATOM   2872 HH21 ARG   188      44.331  41.461  62.817  1.00  0.00           H  
ATOM   2873 HH22 ARG   188      44.187  41.030  63.453  1.00  0.00           H  
ATOM   2874  C   ARG   188      48.575  42.406  58.225  1.00  0.00           C  
ATOM   2875  O   ARG   188      48.069  41.600  57.475  1.00  0.00           O  
ATOM   2876  N   GLN   189      49.849  42.356  58.556  1.00  0.00           N  
ATOM   2877  H   GLN   189      50.177  43.044  59.188  1.00  0.00           H  
ATOM   2878  CA  GLN   189      50.806  41.372  58.059  1.00  0.00           C  
ATOM   2879  HA  GLN   189      50.563  41.174  57.031  1.00  0.00           H  
ATOM   2880  CB  GLN   189      52.195  42.003  58.095  1.00  0.00           C  
ATOM   2881  HB2 GLN   189      52.146  42.944  57.600  1.00  0.00           H  
ATOM   2882  HB3 GLN   189      52.450  42.194  59.107  1.00  0.00           H  
ATOM   2883  CG  GLN   189      53.335  41.219  57.467  1.00  0.00           C  
ATOM   2884  HG2 GLN   189      54.184  41.708  57.586  1.00  0.00           H  
ATOM   2885  HG3 GLN   189      53.453  40.363  57.934  1.00  0.00           H  
ATOM   2886  CD  GLN   189      53.264  40.950  56.074  1.00  0.00           C  
ATOM   2887  OE1 GLN   189      52.681  41.572  55.365  1.00  0.00           O  
ATOM   2888  NE2 GLN   189      53.871  40.029  55.615  1.00  0.00           N  
ATOM   2889 HE21 GLN   189      53.801  39.856  54.708  1.00  0.00           H  
ATOM   2890 HE22 GLN   189      54.363  39.512  56.170  1.00  0.00           H  
ATOM   2891  C   GLN   189      50.727  40.019  58.771  1.00  0.00           C  
ATOM   2892  O   GLN   189      51.407  39.119  58.454  1.00  0.00           O  
ATOM   2893  N   THR   190      49.888  39.847  59.724  1.00  0.00           N  
ATOM   2894  H   THR   190      49.333  40.592  59.930  1.00  0.00           H  
ATOM   2895  CA  THR   190      49.548  38.564  60.333  1.00  0.00           C  
ATOM   2896  HA  THR   190      50.448  38.066  60.582  1.00  0.00           H  
ATOM   2897  CB  THR   190      48.769  38.747  61.598  1.00  0.00           C  
ATOM   2898  HB  THR   190      48.401  37.936  61.877  1.00  0.00           H  
ATOM   2899  CG2 THR   190      49.461  39.208  62.620  1.00  0.00           C  
ATOM   2900 HG21 THR   190      49.623  39.308  62.875  1.00  0.00           H  
ATOM   2901 HG22 THR   190      49.636  39.314  62.870  1.00  0.00           H  
ATOM   2902 HG23 THR   190      49.623  39.319  62.874  1.00  0.00           H  
ATOM   2903  OG1 THR   190      47.843  39.530  61.524  1.00  0.00           O  
ATOM   2904  HG1 THR   190      47.475  39.374  61.673  1.00  0.00           H  
ATOM   2905  C   THR   190      48.790  37.671  59.379  1.00  0.00           C  
ATOM   2906  O   THR   190      48.042  38.134  58.592  1.00  0.00           O  
ATOM   2907  N   ALA   191      48.996  36.389  59.425  1.00  0.00           N  
ATOM   2908  H   ALA   191      49.588  36.072  60.118  1.00  0.00           H  
ATOM   2909  CA  ALA   191      48.566  35.449  58.418  1.00  0.00           C  
ATOM   2910  HA  ALA   191      48.989  35.767  57.506  1.00  0.00           H  
ATOM   2911  CB  ALA   191      49.148  34.121  58.743  1.00  0.00           C  
ATOM   2912  HB1 ALA   191      49.287  33.795  58.806  1.00  0.00           H  
ATOM   2913  HB2 ALA   191      49.300  33.805  58.817  1.00  0.00           H  
ATOM   2914  HB3 ALA   191      49.281  33.800  58.826  1.00  0.00           H  
ATOM   2915  C   ALA   191      47.061  35.358  58.210  1.00  0.00           C  
ATOM   2916  O   ALA   191      46.342  35.169  59.085  1.00  0.00           O  
ATOM   2917  N   GLN   192      46.594  35.465  57.036  1.00  0.00           N  
ATOM   2918  H   GLN   192      47.251  35.569  56.380  1.00  0.00           H  
ATOM   2919  CA  GLN   192      45.205  35.418  56.596  1.00  0.00           C  
ATOM   2920  HA  GLN   192      44.612  34.959  57.358  1.00  0.00           H  
ATOM   2921  CB  GLN   192      44.663  36.821  56.353  1.00  0.00           C  
ATOM   2922  HB2 GLN   192      45.033  37.186  55.618  1.00  0.00           H  
ATOM   2923  HB3 GLN   192      43.777  36.796  56.183  1.00  0.00           H  
ATOM   2924  CG  GLN   192      44.785  37.778  57.289  1.00  0.00           C  
ATOM   2925  HG2 GLN   192      44.332  37.476  57.959  1.00  0.00           H  
ATOM   2926  HG3 GLN   192      45.615  37.752  57.520  1.00  0.00           H  
ATOM   2927  CD  GLN   192      44.417  39.194  57.034  1.00  0.00           C  
ATOM   2928  OE1 GLN   192      43.316  39.517  56.778  1.00  0.00           O  
ATOM   2929  NE2 GLN   192      45.310  40.095  57.109  1.00  0.00           N  
ATOM   2930 HE21 GLN   192      45.066  41.021  56.904  1.00  0.00           H  
ATOM   2931 HE22 GLN   192      46.228  39.871  57.331  1.00  0.00           H  
ATOM   2932  C   GLN   192      45.071  34.573  55.336  1.00  0.00           C  
ATOM   2933  O   GLN   192      45.976  34.501  54.567  1.00  0.00           O  
ATOM   2934  N   ALA   193      43.946  33.948  55.114  1.00  0.00           N  
ATOM   2935  H   ALA   193      43.245  34.049  55.778  1.00  0.00           H  
ATOM   2936  CA  ALA   193      43.669  33.074  53.989  1.00  0.00           C  
ATOM   2937  HA  ALA   193      44.311  33.329  53.187  1.00  0.00           H  
ATOM   2938  CB  ALA   193      43.974  31.669  54.395  1.00  0.00           C  
ATOM   2939  HB1 ALA   193      44.056  31.331  54.493  1.00  0.00           H  
ATOM   2940  HB2 ALA   193      44.044  31.329  54.495  1.00  0.00           H  
ATOM   2941  HB3 ALA   193      44.048  31.324  54.484  1.00  0.00           H  
ATOM   2942  C   ALA   193      42.244  33.197  53.475  1.00  0.00           C  
ATOM   2943  O   ALA   193      41.351  33.500  54.218  1.00  0.00           O  
ATOM   2944  N   ALA   194      42.025  32.951  52.202  1.00  0.00           N  
ATOM   2945  H   ALA   194      42.787  32.671  51.654  1.00  0.00           H  
ATOM   2946  CA  ALA   194      40.722  32.980  51.565  1.00  0.00           C  
ATOM   2947  HA  ALA   194      40.168  33.801  51.967  1.00  0.00           H  
ATOM   2948  CB  ALA   194      40.912  33.231  50.092  1.00  0.00           C  
ATOM   2949  HB1 ALA   194      40.952  33.268  49.734  1.00  0.00           H  
ATOM   2950  HB2 ALA   194      40.936  33.308  49.732  1.00  0.00           H  
ATOM   2951  HB3 ALA   194      40.976  33.304  49.739  1.00  0.00           H  
ATOM   2952  C   ALA   194      39.904  31.719  51.805  1.00  0.00           C  
ATOM   2953  O   ALA   194      40.440  30.642  51.930  1.00  0.00           O  
ATOM   2954  N   GLY   195      38.596  31.851  51.814  1.00  0.00           N  
ATOM   2955  H   GLY   195      38.233  32.766  51.774  1.00  0.00           H  
ATOM   2956  CA  GLY   195      37.653  30.751  51.794  1.00  0.00           C  
ATOM   2957  HA2 GLY   195      37.936  30.025  52.520  1.00  0.00           H  
ATOM   2958  HA3 GLY   195      36.696  31.123  52.062  1.00  0.00           H  
ATOM   2959  C   GLY   195      37.528  30.060  50.454  1.00  0.00           C  
ATOM   2960  O   GLY   195      38.215  30.367  49.514  1.00  0.00           O  
ATOM   2961  N   THR   196      36.633  29.125  50.350  1.00  0.00           N  
ATOM   2962  H   THR   196      36.096  28.934  51.143  1.00  0.00           H  
ATOM   2963  CA  THR   196      36.397  28.327  49.156  1.00  0.00           C  
ATOM   2964  HA  THR   196      37.326  27.949  48.834  1.00  0.00           H  
ATOM   2965  CB  THR   196      35.535  27.153  49.481  1.00  0.00           C  
ATOM   2966  HB  THR   196      34.948  27.284  49.690  1.00  0.00           H  
ATOM   2967  CG2 THR   196      35.241  26.369  48.882  1.00  0.00           C  
ATOM   2968 HG21 THR   196      35.151  26.181  48.739  1.00  0.00           H  
ATOM   2969 HG22 THR   196      35.168  26.179  48.730  1.00  0.00           H  
ATOM   2970 HG23 THR   196      35.173  26.169  48.745  1.00  0.00           H  
ATOM   2971  OG1 THR   196      35.745  26.550  50.126  1.00  0.00           O  
ATOM   2972  HG1 THR   196      35.706  26.619  50.421  1.00  0.00           H  
ATOM   2973  C   THR   196      35.804  29.113  48.004  1.00  0.00           C  
ATOM   2974  O   THR   196      34.851  29.820  48.166  1.00  0.00           O  
ATOM   2975  N   ASP   197      36.349  28.980  46.828  1.00  0.00           N  
ATOM   2976  H   ASP   197      37.128  28.399  46.767  1.00  0.00           H  
ATOM   2977  CA  ASP   197      35.796  29.488  45.579  1.00  0.00           C  
ATOM   2978  HA  ASP   197      35.328  30.435  45.766  1.00  0.00           H  
ATOM   2979  CB  ASP   197      36.929  29.726  44.598  1.00  0.00           C  
ATOM   2980  HB2 ASP   197      37.687  30.281  45.082  1.00  0.00           H  
ATOM   2981  HB3 ASP   197      37.343  28.793  44.328  1.00  0.00           H  
ATOM   2982  CG  ASP   197      36.554  30.476  43.347  1.00  0.00           C  
ATOM   2983  OD1 ASP   197      36.960  30.624  42.632  1.00  0.00           O  
ATOM   2984  OD2 ASP   197      35.870  30.923  43.059  1.00  0.00           O  
ATOM   2985  C   ASP   197      34.736  28.541  45.017  1.00  0.00           C  
ATOM   2986  O   ASP   197      34.785  27.376  45.224  1.00  0.00           O  
ATOM   2987  N   THR   198      33.772  29.033  44.296  1.00  0.00           N  
ATOM   2988  H   THR   198      33.859  29.969  44.075  1.00  0.00           H  
ATOM   2989  CA  THR   198      32.657  28.306  43.683  1.00  0.00           C  
ATOM   2990  HA  THR   198      32.960  27.296  43.473  1.00  0.00           H  
ATOM   2991  CB  THR   198      31.461  28.258  44.626  1.00  0.00           C  
ATOM   2992  HB  THR   198      31.221  29.013  44.854  1.00  0.00           H  
ATOM   2993  CG2 THR   198      30.388  27.724  44.330  1.00  0.00           C  
ATOM   2994 HG21 THR   198      30.142  27.589  44.237  1.00  0.00           H  
ATOM   2995 HG22 THR   198      30.119  27.577  44.288  1.00  0.00           H  
ATOM   2996 HG23 THR   198      30.104  27.627  44.262  1.00  0.00           H  
ATOM   2997  OG1 THR   198      31.613  27.734  45.591  1.00  0.00           O  
ATOM   2998  HG1 THR   198      32.021  27.471  45.617  1.00  0.00           H  
ATOM   2999  C   THR   198      32.287  28.962  42.360  1.00  0.00           C  
ATOM   3000  O   THR   198      32.325  30.171  42.242  1.00  0.00           O  
ATOM   3001  N   THR   199      31.951  28.180  41.349  1.00  0.00           N  
ATOM   3002  H   THR   199      31.911  27.202  41.507  1.00  0.00           H  
ATOM   3003  CA  THR   199      31.653  28.678  40.001  1.00  0.00           C  
ATOM   3004  HA  THR   199      32.405  29.409  39.742  1.00  0.00           H  
ATOM   3005  CB  THR   199      31.736  27.559  38.967  1.00  0.00           C  
ATOM   3006  HB  THR   199      30.981  26.846  39.145  1.00  0.00           H  
ATOM   3007  CG2 THR   199      31.616  28.043  37.564  1.00  0.00           C  
ATOM   3008 HG21 THR   199      31.615  28.148  37.219  1.00  0.00           H  
ATOM   3009 HG22 THR   199      31.566  28.135  37.213  1.00  0.00           H  
ATOM   3010 HG23 THR   199      31.578  28.185  37.228  1.00  0.00           H  
ATOM   3011  OG1 THR   199      32.947  26.929  39.044  1.00  0.00           O  
ATOM   3012  HG1 THR   199      33.026  26.596  39.477  1.00  0.00           H  
ATOM   3013  C   THR   199      30.296  29.369  39.945  1.00  0.00           C  
ATOM   3014  O   THR   199      29.299  28.807  40.365  1.00  0.00           O  
ATOM   3015  N   ILE   200      30.244  30.586  39.420  1.00  0.00           N  
ATOM   3016  H   ILE   200      31.089  30.969  39.061  1.00  0.00           H  
ATOM   3017  CA  ILE   200      29.043  31.424  39.379  1.00  0.00           C  
ATOM   3018  HA  ILE   200      28.497  31.275  40.299  1.00  0.00           H  
ATOM   3019  CB  ILE   200      29.428  32.916  39.312  1.00  0.00           C  
ATOM   3020  HB  ILE   200      29.934  33.086  38.382  1.00  0.00           H  
ATOM   3021  CG2 ILE   200      28.189  33.807  39.315  1.00  0.00           C  
ATOM   3022 HG21 ILE   200      27.882  34.027  39.263  1.00  0.00           H  
ATOM   3023 HG22 ILE   200      27.867  33.997  39.337  1.00  0.00           H  
ATOM   3024 HG23 ILE   200      27.913  34.064  39.328  1.00  0.00           H  
ATOM   3025  CG1 ILE   200      30.392  33.354  40.416  1.00  0.00           C  
ATOM   3026 HG12 ILE   200      31.097  32.919  40.474  1.00  0.00           H  
ATOM   3027 HG13 ILE   200      30.693  34.111  40.301  1.00  0.00           H  
ATOM   3028  CD1 ILE   200      30.106  33.412  41.583  1.00  0.00           C  
ATOM   3029 HD11 ILE   200      30.049  33.424  41.874  1.00  0.00           H  
ATOM   3030 HD12 ILE   200      30.051  33.432  41.872  1.00  0.00           H  
ATOM   3031 HD13 ILE   200      30.037  33.434  41.865  1.00  0.00           H  
ATOM   3032  C   ILE   200      28.125  30.989  38.229  1.00  0.00           C  
ATOM   3033  O   ILE   200      28.302  31.376  37.089  1.00  0.00           O  
ATOM   3034  N   THR   201      27.128  30.175  38.519  1.00  0.00           N  
ATOM   3035  H   THR   201      27.062  29.859  39.450  1.00  0.00           H  
ATOM   3036  CA  THR   201      26.267  29.517  37.528  1.00  0.00           C  
ATOM   3037  HA  THR   201      26.892  28.903  36.900  1.00  0.00           H  
ATOM   3038  CB  THR   201      25.271  28.594  38.222  1.00  0.00           C  
ATOM   3039  HB  THR   201      24.595  29.174  38.809  1.00  0.00           H  
ATOM   3040  CG2 THR   201      24.484  27.742  37.272  1.00  0.00           C  
ATOM   3041 HG21 THR   201      24.296  27.551  37.017  1.00  0.00           H  
ATOM   3042 HG22 THR   201      24.309  27.510  37.056  1.00  0.00           H  
ATOM   3043 HG23 THR   201      24.259  27.542  37.061  1.00  0.00           H  
ATOM   3044  OG1 THR   201      25.949  27.723  39.057  1.00  0.00           O  
ATOM   3045  HG1 THR   201      25.468  27.618  39.828  1.00  0.00           H  
ATOM   3046  C   THR   201      25.520  30.483  36.614  1.00  0.00           C  
ATOM   3047  O   THR   201      25.456  30.250  35.418  1.00  0.00           O  
ATOM   3048  N   VAL   202      24.995  31.593  37.131  1.00  0.00           N  
ATOM   3049  H   VAL   202      25.066  31.727  38.115  1.00  0.00           H  
ATOM   3050  CA  VAL   202      24.291  32.604  36.325  1.00  0.00           C  
ATOM   3051  HA  VAL   202      23.511  32.096  35.779  1.00  0.00           H  
ATOM   3052  CB  VAL   202      23.606  33.639  37.228  1.00  0.00           C  
ATOM   3053  HB  VAL   202      23.248  33.222  37.956  1.00  0.00           H  
ATOM   3054  CG1 VAL   202      24.323  34.616  37.747  1.00  0.00           C  
ATOM   3055 HG11 VAL   202      24.520  34.836  37.893  1.00  0.00           H  
ATOM   3056 HG12 VAL   202      24.500  34.861  37.848  1.00  0.00           H  
ATOM   3057 HG13 VAL   202      24.463  34.871  37.903  1.00  0.00           H  
ATOM   3058  CG2 VAL   202      22.587  34.274  36.699  1.00  0.00           C  
ATOM   3059 HG21 VAL   202      22.331  34.409  36.600  1.00  0.00           H  
ATOM   3060 HG22 VAL   202      22.350  34.461  36.584  1.00  0.00           H  
ATOM   3061 HG23 VAL   202      22.321  34.411  36.539  1.00  0.00           H  
ATOM   3062  C   VAL   202      25.194  33.248  35.270  1.00  0.00           C  
ATOM   3063  O   VAL   202      24.740  33.543  34.181  1.00  0.00           O  
ATOM   3064  N   ASN   203      26.483  33.391  35.550  1.00  0.00           N  
ATOM   3065  H   ASN   203      26.801  33.077  36.433  1.00  0.00           H  
ATOM   3066  CA  ASN   203      27.476  33.881  34.602  1.00  0.00           C  
ATOM   3067  HA  ASN   203      27.075  34.740  34.081  1.00  0.00           H  
ATOM   3068  CB  ASN   203      28.728  34.332  35.361  1.00  0.00           C  
ATOM   3069  HB2 ASN   203      29.065  33.552  36.022  1.00  0.00           H  
ATOM   3070  HB3 ASN   203      29.514  34.492  34.641  1.00  0.00           H  
ATOM   3071  CG  ASN   203      28.575  35.609  36.160  1.00  0.00           C  
ATOM   3072  OD1 ASN   203      27.515  36.152  36.365  1.00  0.00           O  
ATOM   3073  ND2 ASN   203      29.649  36.125  36.662  1.00  0.00           N  
ATOM   3074 HD21 ASN   203      29.573  36.956  37.202  1.00  0.00           H  
ATOM   3075 HD22 ASN   203      30.515  35.666  36.509  1.00  0.00           H  
ATOM   3076  C   ASN   203      27.808  32.835  33.531  1.00  0.00           C  
ATOM   3077  O   ASN   203      27.874  33.172  32.364  1.00  0.00           O  
ATOM   3078  N   VAL   204      27.934  31.557  33.890  1.00  0.00           N  
ATOM   3079  H   VAL   204      27.881  31.334  34.856  1.00  0.00           H  
ATOM   3080  CA  VAL   204      28.140  30.471  32.915  1.00  0.00           C  
ATOM   3081  HA  VAL   204      28.993  30.731  32.307  1.00  0.00           H  
ATOM   3082  CB  VAL   204      28.443  29.124  33.586  1.00  0.00           C  
ATOM   3083  HB  VAL   204      27.750  28.880  34.157  1.00  0.00           H  
ATOM   3084  CG1 VAL   204      28.612  28.067  32.760  1.00  0.00           C  
ATOM   3085 HG11 VAL   204      28.578  27.847  32.509  1.00  0.00           H  
ATOM   3086 HG12 VAL   204      28.741  27.835  32.546  1.00  0.00           H  
ATOM   3087 HG13 VAL   204      28.638  27.738  32.628  1.00  0.00           H  
ATOM   3088  CG2 VAL   204      29.552  29.089  34.336  1.00  0.00           C  
ATOM   3089 HG21 VAL   204      29.830  29.074  34.524  1.00  0.00           H  
ATOM   3090 HG22 VAL   204      29.823  29.076  34.520  1.00  0.00           H  
ATOM   3091 HG23 VAL   204      29.813  29.089  34.524  1.00  0.00           H  
ATOM   3092  C   VAL   204      26.949  30.335  31.968  1.00  0.00           C  
ATOM   3093  O   VAL   204      27.131  30.192  30.772  1.00  0.00           O  
ATOM   3094  N   LEU   205      25.722  30.442  32.471  1.00  0.00           N  
ATOM   3095  H   LEU   205      25.629  30.543  33.458  1.00  0.00           H  
ATOM   3096  CA  LEU   205      24.517  30.441  31.642  1.00  0.00           C  
ATOM   3097  HA  LEU   205      24.539  29.568  31.005  1.00  0.00           H  
ATOM   3098  CB  LEU   205      23.271  30.368  32.529  1.00  0.00           C  
ATOM   3099  HB2 LEU   205      23.331  31.160  33.253  1.00  0.00           H  
ATOM   3100  HB3 LEU   205      22.405  30.550  31.919  1.00  0.00           H  
ATOM   3101  CG  LEU   205      23.073  29.040  33.264  1.00  0.00           C  
ATOM   3102  HG  LEU   205      23.980  28.758  33.744  1.00  0.00           H  
ATOM   3103  CD1 LEU   205      22.010  29.162  34.318  1.00  0.00           C  
ATOM   3104 HD11 LEU   205      21.609  29.150  34.433  1.00  0.00           H  
ATOM   3105 HD12 LEU   205      21.843  29.028  34.687  1.00  0.00           H  
ATOM   3106 HD13 LEU   205      21.819  29.385  34.614  1.00  0.00           H  
ATOM   3107  CD2 LEU   205      22.655  27.926  32.350  1.00  0.00           C  
ATOM   3108 HD21 LEU   205      22.539  27.688  32.091  1.00  0.00           H  
ATOM   3109 HD22 LEU   205      22.612  27.632  32.138  1.00  0.00           H  
ATOM   3110 HD23 LEU   205      22.513  27.629  32.170  1.00  0.00           H  
ATOM   3111  C   LEU   205      24.468  31.650  30.700  1.00  0.00           C  
ATOM   3112  O   LEU   205      24.116  31.489  29.544  1.00  0.00           O  
ATOM   3113  N   ALA   206      24.876  32.836  31.144  1.00  0.00           N  
ATOM   3114  H   ALA   206      25.144  32.919  32.098  1.00  0.00           H  
ATOM   3115  CA  ALA   206      25.008  34.010  30.289  1.00  0.00           C  
ATOM   3116  HA  ALA   206      24.066  34.174  29.789  1.00  0.00           H  
ATOM   3117  CB  ALA   206      25.295  35.225  31.159  1.00  0.00           C  
ATOM   3118  HB1 ALA   206      25.342  35.528  31.361  1.00  0.00           H  
ATOM   3119  HB2 ALA   206      25.366  35.510  31.381  1.00  0.00           H  
ATOM   3120  HB3 ALA   206      25.377  35.527  31.352  1.00  0.00           H  
ATOM   3121  C   ALA   206      26.074  33.838  29.200  1.00  0.00           C  
ATOM   3122  O   ALA   206      25.852  34.221  28.064  1.00  0.00           O  
ATOM   3123  N   TRP   207      27.201  33.214  29.519  1.00  0.00           N  
ATOM   3124  H   TRP   207      27.345  32.971  30.473  1.00  0.00           H  
ATOM   3125  CA  TRP   207      28.258  32.880  28.570  1.00  0.00           C  
ATOM   3126  HA  TRP   207      28.524  33.771  28.021  1.00  0.00           H  
ATOM   3127  CB  TRP   207      29.489  32.451  29.363  1.00  0.00           C  
ATOM   3128  HB2 TRP   207      29.712  33.206  30.093  1.00  0.00           H  
ATOM   3129  HB3 TRP   207      29.259  31.555  29.904  1.00  0.00           H  
ATOM   3130  CG  TRP   207      30.728  32.205  28.586  1.00  0.00           C  
ATOM   3131  CD1 TRP   207      31.588  33.140  28.184  1.00  0.00           C  
ATOM   3132  HD1 TRP   207      31.478  34.178  28.373  1.00  0.00           H  
ATOM   3133  NE1 TRP   207      32.627  32.561  27.515  1.00  0.00           N  
ATOM   3134  HE1 TRP   207      33.382  33.074  27.136  1.00  0.00           H  
ATOM   3135  CE2 TRP   207      32.486  31.210  27.446  1.00  0.00           C  
ATOM   3136  CZ2 TRP   207      33.259  30.202  26.895  1.00  0.00           C  
ATOM   3137  HZ2 TRP   207      34.167  30.433  26.398  1.00  0.00           H  
ATOM   3138  CH2 TRP   207      32.823  28.892  26.985  1.00  0.00           C  
ATOM   3139  HH2 TRP   207      33.407  28.108  26.567  1.00  0.00           H  
ATOM   3140  CZ3 TRP   207      31.619  28.608  27.610  1.00  0.00           C  
ATOM   3141  HZ3 TRP   207      31.276  27.606  27.650  1.00  0.00           H  
ATOM   3142  CE3 TRP   207      30.854  29.625  28.174  1.00  0.00           C  
ATOM   3143  HE3 TRP   207      29.938  29.401  28.661  1.00  0.00           H  
ATOM   3144  CD2 TRP   207      31.266  30.952  28.105  1.00  0.00           C  
ATOM   3145  C   TRP   207      27.810  31.843  27.531  1.00  0.00           C  
ATOM   3146  O   TRP   207      28.103  31.990  26.359  1.00  0.00           O  
ATOM   3147  N   LEU   208      27.000  30.860  27.912  1.00  0.00           N  
ATOM   3148  H   LEU   208      26.818  30.761  28.885  1.00  0.00           H  
ATOM   3149  CA  LEU   208      26.356  29.935  26.978  1.00  0.00           C  
ATOM   3150  HA  LEU   208      27.107  29.581  26.287  1.00  0.00           H  
ATOM   3151  CB  LEU   208      25.789  28.727  27.726  1.00  0.00           C  
ATOM   3152  HB2 LEU   208      25.123  29.083  28.489  1.00  0.00           H  
ATOM   3153  HB3 LEU   208      25.205  28.149  27.030  1.00  0.00           H  
ATOM   3154  CG  LEU   208      26.818  27.792  28.361  1.00  0.00           C  
ATOM   3155  HG  LEU   208      27.443  28.344  29.022  1.00  0.00           H  
ATOM   3156  CD1 LEU   208      26.125  26.730  29.158  1.00  0.00           C  
ATOM   3157 HD11 LEU   208      25.973  26.475  29.363  1.00  0.00           H  
ATOM   3158 HD12 LEU   208      25.952  26.489  29.356  1.00  0.00           H  
ATOM   3159 HD13 LEU   208      25.957  26.465  29.345  1.00  0.00           H  
ATOM   3160  CD2 LEU   208      27.702  27.106  27.363  1.00  0.00           C  
ATOM   3161 HD21 LEU   208      27.939  26.947  27.129  1.00  0.00           H  
ATOM   3162 HD22 LEU   208      27.920  26.921  27.128  1.00  0.00           H  
ATOM   3163 HD23 LEU   208      27.912  26.948  27.109  1.00  0.00           H  
ATOM   3164  C   LEU   208      25.285  30.606  26.108  1.00  0.00           C  
ATOM   3165  O   LEU   208      25.176  30.280  24.941  1.00  0.00           O  
ATOM   3166  N   TYR   209      24.541  31.588  26.605  1.00  0.00           N  
ATOM   3167  H   TYR   209      24.604  31.784  27.576  1.00  0.00           H  
ATOM   3168  CA  TYR   209      23.683  32.420  25.760  1.00  0.00           C  
ATOM   3169  HA  TYR   209      23.060  31.765  25.165  1.00  0.00           H  
ATOM   3170  CB  TYR   209      22.763  33.309  26.597  1.00  0.00           C  
ATOM   3171  HB2 TYR   209      23.309  33.701  27.437  1.00  0.00           H  
ATOM   3172  HB3 TYR   209      22.473  34.151  25.996  1.00  0.00           H  
ATOM   3173  CG  TYR   209      21.489  32.649  27.072  1.00  0.00           C  
ATOM   3174  CD1 TYR   209      20.525  32.266  26.142  1.00  0.00           C  
ATOM   3175  HD1 TYR   209      20.699  32.430  25.110  1.00  0.00           H  
ATOM   3176  CE1 TYR   209      19.335  31.663  26.555  1.00  0.00           C  
ATOM   3177  HE1 TYR   209      18.605  31.366  25.842  1.00  0.00           H  
ATOM   3178  CZ  TYR   209      19.097  31.447  27.904  1.00  0.00           C  
ATOM   3179  OH  TYR   209      17.961  30.850  28.297  1.00  0.00           O  
ATOM   3180  HH  TYR   209      17.413  30.608  27.584  1.00  0.00           H  
ATOM   3181  CE2 TYR   209      20.049  31.845  28.840  1.00  0.00           C  
ATOM   3182  HE2 TYR   209      19.858  31.676  29.867  1.00  0.00           H  
ATOM   3183  CD2 TYR   209      21.240  32.449  28.423  1.00  0.00           C  
ATOM   3184  HD2 TYR   209      21.964  32.753  29.140  1.00  0.00           H  
ATOM   3185  C   TYR   209      24.491  33.256  24.765  1.00  0.00           C  
ATOM   3186  O   TYR   209      24.106  33.343  23.611  1.00  0.00           O  
ATOM   3187  N   ALA   210      25.636  33.808  25.157  1.00  0.00           N  
ATOM   3188  H   ALA   210      25.893  33.738  26.114  1.00  0.00           H  
ATOM   3189  CA  ALA   210      26.549  34.481  24.242  1.00  0.00           C  
ATOM   3190  HA  ALA   210      26.007  35.266  23.740  1.00  0.00           H  
ATOM   3191  CB  ALA   210      27.678  35.133  25.029  1.00  0.00           C  
ATOM   3192  HB1 ALA   210      27.967  35.290  25.207  1.00  0.00           H  
ATOM   3193  HB2 ALA   210      27.946  35.310  25.213  1.00  0.00           H  
ATOM   3194  HB3 ALA   210      27.948  35.285  25.230  1.00  0.00           H  
ATOM   3195  C   ALA   210      27.086  33.537  23.163  1.00  0.00           C  
ATOM   3196  O   ALA   210      27.203  33.934  22.019  1.00  0.00           O  
ATOM   3197  N   ALA   211      27.348  32.278  23.488  1.00  0.00           N  
ATOM   3198  H   ALA   211      27.297  32.026  24.446  1.00  0.00           H  
ATOM   3199  CA  ALA   211      27.737  31.258  22.529  1.00  0.00           C  
ATOM   3200  HA  ALA   211      28.611  31.604  22.003  1.00  0.00           H  
ATOM   3201  CB  ALA   211      28.121  29.998  23.280  1.00  0.00           C  
ATOM   3202  HB1 ALA   211      28.230  29.692  23.458  1.00  0.00           H  
ATOM   3203  HB2 ALA   211      28.207  29.694  23.464  1.00  0.00           H  
ATOM   3204  HB3 ALA   211      28.212  29.681  23.446  1.00  0.00           H  
ATOM   3205  C   ALA   211      26.660  30.993  21.476  1.00  0.00           C  
ATOM   3206  O   ALA   211      26.972  30.969  20.302  1.00  0.00           O  
ATOM   3207  N   VAL   212      25.394  30.894  21.868  1.00  0.00           N  
ATOM   3208  H   VAL   212      25.217  30.902  22.843  1.00  0.00           H  
ATOM   3209  CA  VAL   212      24.259  30.750  20.946  1.00  0.00           C  
ATOM   3210  HA  VAL   212      24.458  29.911  20.302  1.00  0.00           H  
ATOM   3211  CB  VAL   212      22.962  30.452  21.700  1.00  0.00           C  
ATOM   3212  HB  VAL   212      22.837  31.149  22.433  1.00  0.00           H  
ATOM   3213  CG1 VAL   212      21.752  30.469  20.881  1.00  0.00           C  
ATOM   3214 HG11 VAL   212      21.447  30.475  20.698  1.00  0.00           H  
ATOM   3215 HG12 VAL   212      21.444  30.490  20.679  1.00  0.00           H  
ATOM   3216 HG13 VAL   212      21.462  30.460  20.684  1.00  0.00           H  
ATOM   3217  CG2 VAL   212      22.980  29.146  22.332  1.00  0.00           C  
ATOM   3218 HG21 VAL   212      22.996  28.843  22.518  1.00  0.00           H  
ATOM   3219 HG22 VAL   212      22.958  28.829  22.486  1.00  0.00           H  
ATOM   3220 HG23 VAL   212      23.006  28.816  22.469  1.00  0.00           H  
ATOM   3221  C   VAL   212      24.107  31.960  20.037  1.00  0.00           C  
ATOM   3222  O   VAL   212      23.884  31.793  18.854  1.00  0.00           O  
ATOM   3223  N   ILE   213      24.294  33.171  20.548  1.00  0.00           N  
ATOM   3224  H   ILE   213      24.447  33.238  21.525  1.00  0.00           H  
ATOM   3225  CA  ILE   213      24.283  34.408  19.762  1.00  0.00           C  
ATOM   3226  HA  ILE   213      23.371  34.434  19.190  1.00  0.00           H  
ATOM   3227  CB  ILE   213      24.280  35.631  20.698  1.00  0.00           C  
ATOM   3228  HB  ILE   213      25.062  35.505  21.413  1.00  0.00           H  
ATOM   3229  CG2 ILE   213      24.543  36.927  19.967  1.00  0.00           C  
ATOM   3230 HG21 ILE   213      24.616  37.247  19.804  1.00  0.00           H  
ATOM   3231 HG22 ILE   213      24.620  37.254  19.781  1.00  0.00           H  
ATOM   3232 HG23 ILE   213      24.602  37.247  19.792  1.00  0.00           H  
ATOM   3233  CG1 ILE   213      22.954  35.730  21.449  1.00  0.00           C  
ATOM   3234 HG12 ILE   213      22.200  36.044  20.799  1.00  0.00           H  
ATOM   3235 HG13 ILE   213      22.679  34.782  21.795  1.00  0.00           H  
ATOM   3236  CD1 ILE   213      22.948  36.629  22.637  1.00  0.00           C  
ATOM   3237 HD11 ILE   213      22.929  36.847  22.928  1.00  0.00           H  
ATOM   3238 HD12 ILE   213      22.945  36.832  22.931  1.00  0.00           H  
ATOM   3239 HD13 ILE   213      22.945  36.851  22.925  1.00  0.00           H  
ATOM   3240  C   ILE   213      25.427  34.436  18.745  1.00  0.00           C  
ATOM   3241  O   ILE   213      25.244  34.881  17.642  1.00  0.00           O  
ATOM   3242  N   ASN   214      26.583  33.906  19.076  1.00  0.00           N  
ATOM   3243  H   ASN   214      26.661  33.551  19.989  1.00  0.00           H  
ATOM   3244  CA  ASN   214      27.734  33.771  18.194  1.00  0.00           C  
ATOM   3245  HA  ASN   214      27.731  34.588  17.503  1.00  0.00           H  
ATOM   3246  CB  ASN   214      29.009  33.884  19.010  1.00  0.00           C  
ATOM   3247  HB2 ASN   214      28.959  33.259  19.856  1.00  0.00           H  
ATOM   3248  HB3 ASN   214      29.822  33.568  18.425  1.00  0.00           H  
ATOM   3249  CG  ASN   214      29.312  35.260  19.437  1.00  0.00           C  
ATOM   3250  OD1 ASN   214      30.007  35.955  18.839  1.00  0.00           O  
ATOM   3251  ND2 ASN   214      28.808  35.704  20.469  1.00  0.00           N  
ATOM   3252 HD21 ASN   214      29.006  36.603  20.737  1.00  0.00           H  
ATOM   3253 HD22 ASN   214      28.240  35.129  20.986  1.00  0.00           H  
ATOM   3254  C   ASN   214      27.702  32.516  17.325  1.00  0.00           C  
ATOM   3255  O   ASN   214      28.528  32.336  16.556  1.00  0.00           O  
ATOM   3256  N   GLY   215      26.754  31.658  17.416  1.00  0.00           N  
ATOM   3257  H   GLY   215      26.132  31.840  18.091  1.00  0.00           H  
ATOM   3258  CA  GLY   215      26.512  30.520  16.546  1.00  0.00           C  
ATOM   3259  HA2 GLY   215      25.478  30.436  16.402  1.00  0.00           H  
ATOM   3260  HA3 GLY   215      26.945  30.701  15.607  1.00  0.00           H  
ATOM   3261  C   GLY   215      26.996  29.171  17.004  1.00  0.00           C  
ATOM   3262  O   GLY   215      26.812  28.222  16.293  1.00  0.00           O  
ATOM   3263  N   ASP   216      27.583  29.047  18.168  1.00  0.00           N  
ATOM   3264  H   ASP   216      27.636  29.845  18.738  1.00  0.00           H  
ATOM   3265  CA  ASP   216      27.945  27.776  18.759  1.00  0.00           C  
ATOM   3266  HA  ASP   216      28.248  27.112  17.972  1.00  0.00           H  
ATOM   3267  CB  ASP   216      29.121  27.934  19.703  1.00  0.00           C  
ATOM   3268  HB2 ASP   216      28.951  28.712  20.327  1.00  0.00           H  
ATOM   3269  HB3 ASP   216      29.203  27.105  20.272  1.00  0.00           H  
ATOM   3270  CG  ASP   216      30.430  28.132  19.092  1.00  0.00           C  
ATOM   3271  OD1 ASP   216      31.014  28.247  18.983  1.00  0.00           O  
ATOM   3272  OD2 ASP   216      30.920  28.142  18.730  1.00  0.00           O  
ATOM   3273  C   ASP   216      26.760  27.129  19.442  1.00  0.00           C  
ATOM   3274  O   ASP   216      26.417  27.436  20.355  1.00  0.00           O  
ATOM   3275  N   ARG   217      26.118  26.233  18.991  1.00  0.00           N  
ATOM   3276  H   ARG   217      26.468  26.039  18.221  1.00  0.00           H  
ATOM   3277  CA  ARG   217      24.869  25.612  19.427  1.00  0.00           C  
ATOM   3278  HA  ARG   217      24.593  26.040  20.360  1.00  0.00           H  
ATOM   3279  CB  ARG   217      23.787  25.935  18.427  1.00  0.00           C  
ATOM   3280  HB2 ARG   217      23.836  25.628  17.887  1.00  0.00           H  
ATOM   3281  HB3 ARG   217      23.162  25.793  18.562  1.00  0.00           H  
ATOM   3282  CG  ARG   217      23.441  26.850  17.970  1.00  0.00           C  
ATOM   3283  HG2 ARG   217      23.397  27.147  18.443  1.00  0.00           H  
ATOM   3284  HG3 ARG   217      23.975  27.001  17.799  1.00  0.00           H  
ATOM   3285  CD  ARG   217      22.412  27.153  17.090  1.00  0.00           C  
ATOM   3286  HD2 ARG   217      22.494  26.935  16.490  1.00  0.00           H  
ATOM   3287  HD3 ARG   217      21.876  26.857  17.258  1.00  0.00           H  
ATOM   3288  NE  ARG   217      22.027  28.100  16.806  1.00  0.00           N  
ATOM   3289  HE  ARG   217      22.217  28.367  16.812  1.00  0.00           H  
ATOM   3290  CZ  ARG   217      21.438  28.642  16.512  1.00  0.00           C  
ATOM   3291  NH1 ARG   217      21.095  28.409  16.427  1.00  0.00           N  
ATOM   3292 HH11 ARG   217      21.244  27.786  16.548  1.00  0.00           H  
ATOM   3293 HH12 ARG   217      20.645  28.854  16.192  1.00  0.00           H  
ATOM   3294  NH2 ARG   217      21.177  29.455  16.293  1.00  0.00           N  
ATOM   3295 HH21 ARG   217      21.420  29.666  16.339  1.00  0.00           H  
ATOM   3296 HH22 ARG   217      20.735  29.863  16.066  1.00  0.00           H  
ATOM   3297  C   ARG   217      24.931  24.115  19.687  1.00  0.00           C  
ATOM   3298  O   ARG   217      23.952  23.549  20.122  1.00  0.00           O  
ATOM   3299  N   TRP   218      26.051  23.457  19.447  1.00  0.00           N  
ATOM   3300  H   TRP   218      26.804  23.970  19.076  1.00  0.00           H  
ATOM   3301  CA  TRP   218      26.186  22.001  19.510  1.00  0.00           C  
ATOM   3302  HA  TRP   218      25.507  21.571  18.793  1.00  0.00           H  
ATOM   3303  CB  TRP   218      27.602  21.612  19.099  1.00  0.00           C  
ATOM   3304  HB2 TRP   218      27.629  20.544  18.995  1.00  0.00           H  
ATOM   3305  HB3 TRP   218      27.804  22.019  18.128  1.00  0.00           H  
ATOM   3306  CG  TRP   218      28.710  21.999  20.019  1.00  0.00           C  
ATOM   3307  CD1 TRP   218      29.506  23.061  19.879  1.00  0.00           C  
ATOM   3308  HD1 TRP   218      29.449  23.757  19.082  1.00  0.00           H  
ATOM   3309  NE1 TRP   218      30.413  23.107  20.901  1.00  0.00           N  
ATOM   3310  HE1 TRP   218      31.130  23.789  20.972  1.00  0.00           H  
ATOM   3311  CE2 TRP   218      30.239  22.080  21.770  1.00  0.00           C  
ATOM   3312  CZ2 TRP   218      30.889  21.710  22.936  1.00  0.00           C  
ATOM   3313  HZ2 TRP   218      31.700  22.286  23.308  1.00  0.00           H  
ATOM   3314  CH2 TRP   218      30.473  20.572  23.603  1.00  0.00           C  
ATOM   3315  HH2 TRP   218      30.959  20.275  24.498  1.00  0.00           H  
ATOM   3316  CZ3 TRP   218      29.431  19.812  23.090  1.00  0.00           C  
ATOM   3317  HZ3 TRP   218      29.120  18.939  23.601  1.00  0.00           H  
ATOM   3318  CE3 TRP   218      28.795  20.184  21.910  1.00  0.00           C  
ATOM   3319  HE3 TRP   218      28.010  19.580  21.524  1.00  0.00           H  
ATOM   3320  CD2 TRP   218      29.170  21.338  21.223  1.00  0.00           C  
ATOM   3321  C   TRP   218      25.837  21.390  20.864  1.00  0.00           C  
ATOM   3322  O   TRP   218      25.373  20.272  20.929  1.00  0.00           O  
ATOM   3323  N   PHE   219      26.038  22.123  21.942  1.00  0.00           N  
ATOM   3324  H   PHE   219      26.421  23.023  21.804  1.00  0.00           H  
ATOM   3325  CA  PHE   219      25.844  21.687  23.313  1.00  0.00           C  
ATOM   3326  HA  PHE   219      26.210  20.681  23.408  1.00  0.00           H  
ATOM   3327  CB  PHE   219      26.693  22.577  24.217  1.00  0.00           C  
ATOM   3328  HB2 PHE   219      26.602  22.236  25.215  1.00  0.00           H  
ATOM   3329  HB3 PHE   219      27.715  22.468  23.954  1.00  0.00           H  
ATOM   3330  CG  PHE   219      26.348  24.021  24.177  1.00  0.00           C  
ATOM   3331  CD1 PHE   219      25.370  24.518  24.986  1.00  0.00           C  
ATOM   3332  HD1 PHE   219      24.892  23.888  25.661  1.00  0.00           H  
ATOM   3333  CE1 PHE   219      25.007  25.835  24.908  1.00  0.00           C  
ATOM   3334  HE1 PHE   219      24.255  26.210  25.521  1.00  0.00           H  
ATOM   3335  CZ  PHE   219      25.629  26.664  24.032  1.00  0.00           C  
ATOM   3336  HZ  PHE   219      25.354  27.672  23.973  1.00  0.00           H  
ATOM   3337  CE2 PHE   219      26.619  26.179  23.237  1.00  0.00           C  
ATOM   3338  HE2 PHE   219      27.101  26.820  22.573  1.00  0.00           H  
ATOM   3339  CD2 PHE   219      26.978  24.860  23.306  1.00  0.00           C  
ATOM   3340  HD2 PHE   219      27.738  24.498  22.693  1.00  0.00           H  
ATOM   3341  C   PHE   219      24.388  21.667  23.775  1.00  0.00           C  
ATOM   3342  O   PHE   219      24.113  21.170  24.844  1.00  0.00           O  
ATOM   3343  N   LEU   220      23.454  22.215  23.015  1.00  0.00           N  
ATOM   3344  H   LEU   220      23.726  22.585  22.142  1.00  0.00           H  
ATOM   3345  CA  LEU   220      22.062  22.343  23.413  1.00  0.00           C  
ATOM   3346  HA  LEU   220      22.044  22.782  24.392  1.00  0.00           H  
ATOM   3347  CB  LEU   220      21.320  23.278  22.466  1.00  0.00           C  
ATOM   3348  HB2 LEU   220      21.434  22.917  21.485  1.00  0.00           H  
ATOM   3349  HB3 LEU   220      20.294  23.240  22.687  1.00  0.00           H  
ATOM   3350  CG  LEU   220      21.741  24.718  22.496  1.00  0.00           C  
ATOM   3351  HG  LEU   220      22.761  24.762  22.336  1.00  0.00           H  
ATOM   3352  CD1 LEU   220      21.062  25.473  21.435  1.00  0.00           C  
ATOM   3353 HD11 LEU   220      20.877  25.645  21.183  1.00  0.00           H  
ATOM   3354 HD12 LEU   220      20.908  25.679  21.183  1.00  0.00           H  
ATOM   3355 HD13 LEU   220      20.914  25.639  21.160  1.00  0.00           H  
ATOM   3356  CD2 LEU   220      21.429  25.405  23.753  1.00  0.00           C  
ATOM   3357 HD21 LEU   220      21.396  25.558  24.075  1.00  0.00           H  
ATOM   3358 HD22 LEU   220      21.356  25.617  24.043  1.00  0.00           H  
ATOM   3359 HD23 LEU   220      21.327  25.554  24.061  1.00  0.00           H  
ATOM   3360  C   LEU   220      21.356  20.999  23.521  1.00  0.00           C  
ATOM   3361  O   LEU   220      21.480  20.156  22.690  1.00  0.00           O  
ATOM   3362  N   ASN   221      20.582  20.825  24.533  1.00  0.00           N  
ATOM   3363  H   ASN   221      20.539  21.561  25.163  1.00  0.00           H  
ATOM   3364  CA  ASN   221      19.766  19.687  24.797  1.00  0.00           C  
ATOM   3365  HA  ASN   221      19.608  19.190  23.897  1.00  0.00           H  
ATOM   3366  CB  ASN   221      20.482  18.775  25.706  1.00  0.00           C  
ATOM   3367  HB2 ASN   221      20.715  18.334  25.441  1.00  0.00           H  
ATOM   3368  HB3 ASN   221      20.954  18.969  25.993  1.00  0.00           H  
ATOM   3369  CG  ASN   221      20.264  18.166  26.590  1.00  0.00           C  
ATOM   3370  OD1 ASN   221      19.447  18.136  27.197  1.00  0.00           O  
ATOM   3371  ND2 ASN   221      20.968  17.650  26.695  1.00  0.00           N  
ATOM   3372 HD21 ASN   221      20.828  17.257  27.279  1.00  0.00           H  
ATOM   3373 HD22 ASN   221      21.638  17.657  26.201  1.00  0.00           H  
ATOM   3374  C   ASN   221      18.433  20.084  25.338  1.00  0.00           C  
ATOM   3375  O   ASN   221      18.294  21.112  25.825  1.00  0.00           O  
ATOM   3376  N   ARG   222      17.451  19.276  25.254  1.00  0.00           N  
ATOM   3377  H   ARG   222      17.634  18.462  24.823  1.00  0.00           H  
ATOM   3378  CA  ARG   222      16.112  19.516  25.690  1.00  0.00           C  
ATOM   3379  HA  ARG   222      16.098  20.405  26.100  1.00  0.00           H  
ATOM   3380  CB  ARG   222      15.274  19.559  24.579  1.00  0.00           C  
ATOM   3381  HB2 ARG   222      15.063  19.198  24.187  1.00  0.00           H  
ATOM   3382  HB3 ARG   222      14.861  19.663  24.625  1.00  0.00           H  
ATOM   3383  CG  ARG   222      15.253  19.963  23.917  1.00  0.00           C  
ATOM   3384  HG2 ARG   222      15.504  20.339  24.111  1.00  0.00           H  
ATOM   3385  HG3 ARG   222      15.595  19.699  23.817  1.00  0.00           H  
ATOM   3386  CD  ARG   222      14.425  20.213  23.098  1.00  0.00           C  
ATOM   3387  HD2 ARG   222      14.535  20.518  22.755  1.00  0.00           H  
ATOM   3388  HD3 ARG   222      14.240  19.894  22.704  1.00  0.00           H  
ATOM   3389  NE  ARG   222      13.747  20.476  23.268  1.00  0.00           N  
ATOM   3390  HE  ARG   222      13.824  20.602  23.701  1.00  0.00           H  
ATOM   3391  CZ  ARG   222      13.046  20.574  22.915  1.00  0.00           C  
ATOM   3392  NH1 ARG   222      12.844  20.461  22.338  1.00  0.00           N  
ATOM   3393 HH11 ARG   222      13.223  20.298  22.134  1.00  0.00           H  
ATOM   3394 HH12 ARG   222      12.305  20.544  22.098  1.00  0.00           H  
ATOM   3395  NH2 ARG   222      12.523  20.795  23.147  1.00  0.00           N  
ATOM   3396 HH21 ARG   222      12.655  20.877  23.588  1.00  0.00           H  
ATOM   3397 HH22 ARG   222      11.995  20.866  22.885  1.00  0.00           H  
ATOM   3398  C   ARG   222      15.552  18.642  26.735  1.00  0.00           C  
ATOM   3399  O   ARG   222      14.398  18.556  26.891  1.00  0.00           O  
ATOM   3400  N   PHE   223      16.341  17.985  27.447  1.00  0.00           N  
ATOM   3401  H   PHE   223      17.275  18.115  27.295  1.00  0.00           H  
ATOM   3402  CA  PHE   223      15.913  17.133  28.495  1.00  0.00           C  
ATOM   3403  HA  PHE   223      15.160  16.511  28.117  1.00  0.00           H  
ATOM   3404  CB  PHE   223      17.060  16.287  28.933  1.00  0.00           C  
ATOM   3405  HB2 PHE   223      17.642  16.330  28.654  1.00  0.00           H  
ATOM   3406  HB3 PHE   223      17.282  16.350  29.517  1.00  0.00           H  
ATOM   3407  CG  PHE   223      17.168  15.300  28.990  1.00  0.00           C  
ATOM   3408  CD1 PHE   223      17.360  15.120  29.442  1.00  0.00           C  
ATOM   3409  HD1 PHE   223      17.431  15.679  29.747  1.00  0.00           H  
ATOM   3410  CE1 PHE   223      17.455  14.212  29.497  1.00  0.00           C  
ATOM   3411  HE1 PHE   223      17.599  14.080  29.842  1.00  0.00           H  
ATOM   3412  CZ  PHE   223      17.361  13.474  29.104  1.00  0.00           C  
ATOM   3413  HZ  PHE   223      17.433  12.781  29.148  1.00  0.00           H  
ATOM   3414  CE2 PHE   223      17.174  13.642  28.656  1.00  0.00           C  
ATOM   3415  HE2 PHE   223      17.103  13.074  28.357  1.00  0.00           H  
ATOM   3416  CD2 PHE   223      17.078  14.550  28.599  1.00  0.00           C  
ATOM   3417  HD2 PHE   223      16.935  14.669  28.255  1.00  0.00           H  
ATOM   3418  C   PHE   223      15.313  17.885  29.636  1.00  0.00           C  
ATOM   3419  O   PHE   223      15.740  18.889  29.958  1.00  0.00           O  
ATOM   3420  N   THR   224      14.324  17.404  30.255  1.00  0.00           N  
ATOM   3421  H   THR   224      14.039  16.571  29.961  1.00  0.00           H  
ATOM   3422  CA  THR   224      13.586  18.061  31.296  1.00  0.00           C  
ATOM   3423  HA  THR   224      13.356  18.987  30.964  1.00  0.00           H  
ATOM   3424  CB  THR   224      12.355  17.379  31.523  1.00  0.00           C  
ATOM   3425  HB  THR   224      12.338  16.936  31.592  1.00  0.00           H  
ATOM   3426  CG2 THR   224      11.590  17.361  32.033  1.00  0.00           C  
ATOM   3427 HG21 THR   224      11.397  17.350  32.154  1.00  0.00           H  
ATOM   3428 HG22 THR   224      11.404  17.362  32.159  1.00  0.00           H  
ATOM   3429 HG23 THR   224      11.399  17.343  32.161  1.00  0.00           H  
ATOM   3430  OG1 THR   224      11.868  17.320  31.151  1.00  0.00           O  
ATOM   3431  HG1 THR   224      12.008  17.263  30.886  1.00  0.00           H  
ATOM   3432  C   THR   224      14.321  18.238  32.575  1.00  0.00           C  
ATOM   3433  O   THR   224      14.822  17.322  33.107  1.00  0.00           O  
ATOM   3434  N   THR   225      14.405  19.425  33.063  1.00  0.00           N  
ATOM   3435  H   THR   225      13.974  20.119  32.570  1.00  0.00           H  
ATOM   3436  CA  THR   225      15.152  19.805  34.210  1.00  0.00           C  
ATOM   3437  HA  THR   225      15.253  18.978  34.840  1.00  0.00           H  
ATOM   3438  CB  THR   225      16.517  20.219  33.800  1.00  0.00           C  
ATOM   3439  HB  THR   225      16.476  20.685  33.078  1.00  0.00           H  
ATOM   3440  CG2 THR   225      17.375  20.934  34.571  1.00  0.00           C  
ATOM   3441 HG21 THR   225      17.581  21.117  34.756  1.00  0.00           H  
ATOM   3442 HG22 THR   225      17.586  21.100  34.754  1.00  0.00           H  
ATOM   3443 HG23 THR   225      17.595  21.116  34.748  1.00  0.00           H  
ATOM   3444  OG1 THR   225      17.132  19.312  33.569  1.00  0.00           O  
ATOM   3445  HG1 THR   225      16.725  19.099  33.038  1.00  0.00           H  
ATOM   3446  C   THR   225      14.445  20.901  34.974  1.00  0.00           C  
ATOM   3447  O   THR   225      14.027  21.848  34.427  1.00  0.00           O  
ATOM   3448  N   THR   226      14.320  20.788  36.237  1.00  0.00           N  
ATOM   3449  H   THR   226      14.652  19.974  36.612  1.00  0.00           H  
ATOM   3450  CA  THR   226      13.893  21.832  37.165  1.00  0.00           C  
ATOM   3451  HA  THR   226      13.399  22.614  36.623  1.00  0.00           H  
ATOM   3452  CB  THR   226      12.911  21.301  38.192  1.00  0.00           C  
ATOM   3453  HB  THR   226      12.576  22.119  38.787  1.00  0.00           H  
ATOM   3454  CG2 THR   226      11.702  20.654  37.596  1.00  0.00           C  
ATOM   3455 HG21 THR   226      11.397  20.505  37.463  1.00  0.00           H  
ATOM   3456 HG22 THR   226      11.404  20.508  37.447  1.00  0.00           H  
ATOM   3457 HG23 THR   226      11.409  20.493  37.455  1.00  0.00           H  
ATOM   3458  OG1 THR   226      13.508  20.391  39.037  1.00  0.00           O  
ATOM   3459  HG1 THR   226      13.561  19.680  38.699  1.00  0.00           H  
ATOM   3460  C   THR   226      15.088  22.451  37.864  1.00  0.00           C  
ATOM   3461  O   THR   226      16.169  21.899  37.839  1.00  0.00           O  
ATOM   3462  N   LEU   227      14.913  23.577  38.533  1.00  0.00           N  
ATOM   3463  H   LEU   227      14.020  23.998  38.524  1.00  0.00           H  
ATOM   3464  CA  LEU   227      15.965  24.181  39.339  1.00  0.00           C  
ATOM   3465  HA  LEU   227      16.807  24.373  38.707  1.00  0.00           H  
ATOM   3466  CB  LEU   227      15.490  25.496  39.924  1.00  0.00           C  
ATOM   3467  HB2 LEU   227      14.753  25.443  40.246  1.00  0.00           H  
ATOM   3468  HB3 LEU   227      15.953  25.725  40.545  1.00  0.00           H  
ATOM   3469  CG  LEU   227      15.380  26.583  39.315  1.00  0.00           C  
ATOM   3470  HG  LEU   227      14.982  26.293  38.960  1.00  0.00           H  
ATOM   3471  CD1 LEU   227      15.128  27.627  39.651  1.00  0.00           C  
ATOM   3472 HD11 LEU   227      15.053  27.889  39.725  1.00  0.00           H  
ATOM   3473 HD12 LEU   227      15.062  27.882  39.744  1.00  0.00           H  
ATOM   3474 HD13 LEU   227      15.073  27.869  39.726  1.00  0.00           H  
ATOM   3475  CD2 LEU   227      16.036  27.090  38.866  1.00  0.00           C  
ATOM   3476 HD21 LEU   227      16.204  27.205  38.744  1.00  0.00           H  
ATOM   3477 HD22 LEU   227      16.183  27.241  38.745  1.00  0.00           H  
ATOM   3478 HD23 LEU   227      16.195  27.191  38.775  1.00  0.00           H  
ATOM   3479  C   LEU   227      16.459  23.242  40.429  1.00  0.00           C  
ATOM   3480  O   LEU   227      17.643  23.145  40.650  1.00  0.00           O  
ATOM   3481  N   ASN   228      15.576  22.490  41.054  1.00  0.00           N  
ATOM   3482  H   ASN   228      14.626  22.614  40.828  1.00  0.00           H  
ATOM   3483  CA  ASN   228      15.926  21.498  42.048  1.00  0.00           C  
ATOM   3484  HA  ASN   228      16.514  21.974  42.803  1.00  0.00           H  
ATOM   3485  CB  ASN   228      14.658  20.979  42.685  1.00  0.00           C  
ATOM   3486  HB2 ASN   228      14.067  21.156  42.514  1.00  0.00           H  
ATOM   3487  HB3 ASN   228      14.498  20.366  42.673  1.00  0.00           H  
ATOM   3488  CG  ASN   228      14.385  21.027  43.596  1.00  0.00           C  
ATOM   3489  OD1 ASN   228      14.572  21.393  44.020  1.00  0.00           O  
ATOM   3490  ND2 ASN   228      13.938  20.666  43.927  1.00  0.00           N  
ATOM   3491 HD21 ASN   228      13.757  20.697  44.524  1.00  0.00           H  
ATOM   3492 HD22 ASN   228      13.782  20.361  43.589  1.00  0.00           H  
ATOM   3493  C   ASN   228      16.775  20.366  41.490  1.00  0.00           C  
ATOM   3494  O   ASN   228      17.692  19.934  42.137  1.00  0.00           O  
ATOM   3495  N   ASP   229      16.516  19.913  40.285  1.00  0.00           N  
ATOM   3496  H   ASP   229      15.768  20.320  39.799  1.00  0.00           H  
ATOM   3497  CA  ASP   229      17.304  18.886  39.622  1.00  0.00           C  
ATOM   3498  HA  ASP   229      17.451  18.079  40.302  1.00  0.00           H  
ATOM   3499  CB  ASP   229      16.563  18.352  38.427  1.00  0.00           C  
ATOM   3500  HB2 ASP   229      16.433  18.940  37.875  1.00  0.00           H  
ATOM   3501  HB3 ASP   229      16.994  17.772  38.013  1.00  0.00           H  
ATOM   3502  CG  ASP   229      15.445  17.787  38.490  1.00  0.00           C  
ATOM   3503  OD1 ASP   229      14.950  17.667  38.340  1.00  0.00           O  
ATOM   3504  OD2 ASP   229      15.050  17.450  38.669  1.00  0.00           O  
ATOM   3505  C   ASP   229      18.687  19.358  39.206  1.00  0.00           C  
ATOM   3506  O   ASP   229      19.608  18.588  39.191  1.00  0.00           O  
ATOM   3507  N   PHE   230      18.857  20.617  38.897  1.00  0.00           N  
ATOM   3508  H   PHE   230      18.062  21.191  38.884  1.00  0.00           H  
ATOM   3509  CA  PHE   230      20.164  21.205  38.689  1.00  0.00           C  
ATOM   3510  HA  PHE   230      20.752  20.534  38.092  1.00  0.00           H  
ATOM   3511  CB  PHE   230      20.036  22.509  37.929  1.00  0.00           C  
ATOM   3512  HB2 PHE   230      19.510  22.331  37.020  1.00  0.00           H  
ATOM   3513  HB3 PHE   230      19.461  23.200  38.498  1.00  0.00           H  
ATOM   3514  CG  PHE   230      21.360  23.120  37.606  1.00  0.00           C  
ATOM   3515  CD1 PHE   230      22.048  22.732  36.498  1.00  0.00           C  
ATOM   3516  HD1 PHE   230      21.614  22.051  35.849  1.00  0.00           H  
ATOM   3517  CE1 PHE   230      23.311  23.217  36.245  1.00  0.00           C  
ATOM   3518  HE1 PHE   230      23.835  22.908  35.403  1.00  0.00           H  
ATOM   3519  CZ  PHE   230      23.893  24.089  37.101  1.00  0.00           C  
ATOM   3520  HZ  PHE   230      24.865  24.448  36.917  1.00  0.00           H  
ATOM   3521  CE2 PHE   230      23.205  24.491  38.201  1.00  0.00           C  
ATOM   3522  HE2 PHE   230      23.651  25.155  38.861  1.00  0.00           H  
ATOM   3523  CD2 PHE   230      21.940  24.013  38.452  1.00  0.00           C  
ATOM   3524  HD2 PHE   230      21.426  24.315  39.306  1.00  0.00           H  
ATOM   3525  C   PHE   230      20.915  21.394  39.997  1.00  0.00           C  
ATOM   3526  O   PHE   230      22.059  21.008  40.109  1.00  0.00           O  
ATOM   3527  N   ASN   231      20.270  21.932  41.013  1.00  0.00           N  
ATOM   3528  H   ASN   231      19.344  22.247  40.859  1.00  0.00           H  
ATOM   3529  CA  ASN   231      20.881  22.218  42.295  1.00  0.00           C  
ATOM   3530  HA  ASN   231      21.758  22.806  42.121  1.00  0.00           H  
ATOM   3531  CB  ASN   231      19.928  23.057  43.133  1.00  0.00           C  
ATOM   3532  HB2 ASN   231      18.984  22.563  43.203  1.00  0.00           H  
ATOM   3533  HB3 ASN   231      20.324  23.153  44.122  1.00  0.00           H  
ATOM   3534  CG  ASN   231      19.715  24.447  42.606  1.00  0.00           C  
ATOM   3535  OD1 ASN   231      20.413  24.937  41.777  1.00  0.00           O  
ATOM   3536  ND2 ASN   231      18.778  25.152  43.105  1.00  0.00           N  
ATOM   3537 HD21 ASN   231      18.654  26.071  42.774  1.00  0.00           H  
ATOM   3538 HD22 ASN   231      18.197  24.762  43.779  1.00  0.00           H  
ATOM   3539  C   ASN   231      21.357  20.970  43.027  1.00  0.00           C  
ATOM   3540  O   ASN   231      22.290  21.044  43.770  1.00  0.00           O  
ATOM   3541  N   LEU   232      20.787  19.818  42.770  1.00  0.00           N  
ATOM   3542  H   LEU   232      19.994  19.837  42.197  1.00  0.00           H  
ATOM   3543  CA  LEU   232      21.255  18.533  43.252  1.00  0.00           C  
ATOM   3544  HA  LEU   232      21.379  18.601  44.299  1.00  0.00           H  
ATOM   3545  CB  LEU   232      20.206  17.504  42.956  1.00  0.00           C  
ATOM   3546  HB2 LEU   232      19.511  17.714  42.783  1.00  0.00           H  
ATOM   3547  HB3 LEU   232      20.335  17.114  42.393  1.00  0.00           H  
ATOM   3548  CG  LEU   232      19.879  16.705  43.600  1.00  0.00           C  
ATOM   3549  HG  LEU   232      20.265  16.890  43.434  1.00  0.00           H  
ATOM   3550  CD1 LEU   232      19.399  16.262  44.259  1.00  0.00           C  
ATOM   3551 HD11 LEU   232      19.296  16.145  44.438  1.00  0.00           H  
ATOM   3552 HD12 LEU   232      19.266  16.178  44.423  1.00  0.00           H  
ATOM   3553 HD13 LEU   232      19.288  16.138  44.399  1.00  0.00           H  
ATOM   3554  CD2 LEU   232      19.457  16.047  43.805  1.00  0.00           C  
ATOM   3555 HD21 LEU   232      19.393  15.857  43.831  1.00  0.00           H  
ATOM   3556 HD22 LEU   232      19.371  15.898  43.878  1.00  0.00           H  
ATOM   3557 HD23 LEU   232      19.303  15.905  43.856  1.00  0.00           H  
ATOM   3558  C   LEU   232      22.597  18.119  42.693  1.00  0.00           C  
ATOM   3559  O   LEU   232      23.318  17.440  43.322  1.00  0.00           O  
ATOM   3560  N   VAL   233      22.955  18.540  41.537  1.00  0.00           N  
ATOM   3561  H   VAL   233      22.316  19.095  41.071  1.00  0.00           H  
ATOM   3562  CA  VAL   233      24.233  18.265  40.900  1.00  0.00           C  
ATOM   3563  HA  VAL   233      24.694  17.464  41.411  1.00  0.00           H  
ATOM   3564  CB  VAL   233      24.039  17.817  39.485  1.00  0.00           C  
ATOM   3565  HB  VAL   233      24.303  17.937  39.206  1.00  0.00           H  
ATOM   3566  CG1 VAL   233      24.037  17.165  39.094  1.00  0.00           C  
ATOM   3567 HG11 VAL   233      24.043  17.025  38.995  1.00  0.00           H  
ATOM   3568 HG12 VAL   233      24.055  16.995  39.025  1.00  0.00           H  
ATOM   3569 HG13 VAL   233      24.018  16.995  38.965  1.00  0.00           H  
ATOM   3570  CG2 VAL   233      23.504  17.778  38.774  1.00  0.00           C  
ATOM   3571 HG21 VAL   233      23.368  17.720  38.547  1.00  0.00           H  
ATOM   3572 HG22 VAL   233      23.325  17.779  38.637  1.00  0.00           H  
ATOM   3573 HG23 VAL   233      23.427  17.799  38.606  1.00  0.00           H  
ATOM   3574  C   VAL   233      25.227  19.397  40.997  1.00  0.00           C  
ATOM   3575  O   VAL   233      26.402  19.154  40.960  1.00  0.00           O  
ATOM   3576  N   ALA   234      24.792  20.624  41.179  1.00  0.00           N  
ATOM   3577  H   ALA   234      23.822  20.770  41.162  1.00  0.00           H  
ATOM   3578  CA  ALA   234      25.643  21.781  41.254  1.00  0.00           C  
ATOM   3579  HA  ALA   234      26.146  21.872  40.338  1.00  0.00           H  
ATOM   3580  CB  ALA   234      24.784  23.003  41.432  1.00  0.00           C  
ATOM   3581  HB1 ALA   234      24.551  23.289  41.469  1.00  0.00           H  
ATOM   3582  HB2 ALA   234      24.589  23.306  41.500  1.00  0.00           H  
ATOM   3583  HB3 ALA   234      24.591  23.312  41.447  1.00  0.00           H  
ATOM   3584  C   ALA   234      26.697  21.675  42.323  1.00  0.00           C  
ATOM   3585  O   ALA   234      27.835  21.937  42.083  1.00  0.00           O  
ATOM   3586  N   MET   235      26.351  21.206  43.476  1.00  0.00           N  
ATOM   3587  H   MET   235      25.413  21.002  43.612  1.00  0.00           H  
ATOM   3588  CA  MET   235      27.263  21.007  44.557  1.00  0.00           C  
ATOM   3589  HA  MET   235      27.775  21.918  44.715  1.00  0.00           H  
ATOM   3590  CB  MET   235      26.511  20.707  45.794  1.00  0.00           C  
ATOM   3591  HB2 MET   235      26.357  20.748  46.133  1.00  0.00           H  
ATOM   3592  HB3 MET   235      26.250  20.633  46.024  1.00  0.00           H  
ATOM   3593  CG  MET   235      26.322  20.476  46.305  1.00  0.00           C  
ATOM   3594  HG2 MET   235      26.496  20.386  46.254  1.00  0.00           H  
ATOM   3595  HG3 MET   235      26.411  20.512  46.279  1.00  0.00           H  
ATOM   3596  SD  MET   235      25.684  20.278  47.059  1.00  0.00           S  
ATOM   3597  CE  MET   235      25.235  20.291  47.573  1.00  0.00           C  
ATOM   3598  HE1 MET   235      25.146  20.293  47.679  1.00  0.00           H  
ATOM   3599  HE2 MET   235      25.146  20.303  47.678  1.00  0.00           H  
ATOM   3600  HE3 MET   235      25.138  20.284  47.680  1.00  0.00           H  
ATOM   3601  C   MET   235      28.308  19.958  44.285  1.00  0.00           C  
ATOM   3602  O   MET   235      29.377  20.081  44.749  1.00  0.00           O  
ATOM   3603  N   LYS   236      28.044  18.964  43.488  1.00  0.00           N  
ATOM   3604  H   LYS   236      27.159  18.933  43.124  1.00  0.00           H  
ATOM   3605  CA  LYS   236      28.986  17.942  43.080  1.00  0.00           C  
ATOM   3606  HA  LYS   236      29.470  17.564  43.935  1.00  0.00           H  
ATOM   3607  CB  LYS   236      28.255  16.806  42.424  1.00  0.00           C  
ATOM   3608  HB2 LYS   236      27.628  16.712  42.464  1.00  0.00           H  
ATOM   3609  HB3 LYS   236      28.258  16.753  41.824  1.00  0.00           H  
ATOM   3610  CG  LYS   236      28.355  15.842  42.513  1.00  0.00           C  
ATOM   3611  HG2 LYS   236      28.780  15.962  42.398  1.00  0.00           H  
ATOM   3612  HG3 LYS   236      28.400  15.785  42.948  1.00  0.00           H  
ATOM   3613  CD  LYS   236      27.802  14.783  42.155  1.00  0.00           C  
ATOM   3614  HD2 LYS   236      27.452  14.625  42.265  1.00  0.00           H  
ATOM   3615  HD3 LYS   236      27.687  14.796  41.803  1.00  0.00           H  
ATOM   3616  CE  LYS   236      27.886  13.922  42.130  1.00  0.00           C  
ATOM   3617  HE2 LYS   236      28.004  13.973  42.013  1.00  0.00           H  
ATOM   3618  HE3 LYS   236      28.046  13.902  42.276  1.00  0.00           H  
ATOM   3619  NZ  LYS   236      27.605  13.058  42.063  1.00  0.00           N  
ATOM   3620  HZ1 LYS   236      27.541  12.846  42.040  1.00  0.00           H  
ATOM   3621  HZ2 LYS   236      27.538  12.831  42.052  1.00  0.00           H  
ATOM   3622  HZ3 LYS   236      27.532  12.849  42.049  1.00  0.00           H  
ATOM   3623  C   LYS   236      30.065  18.477  42.202  1.00  0.00           C  
ATOM   3624  O   LYS   236      31.145  18.017  42.251  1.00  0.00           O  
ATOM   3625  N   TYR   237      29.790  19.469  41.439  1.00  0.00           N  
ATOM   3626  H   TYR   237      28.871  19.760  41.438  1.00  0.00           H  
ATOM   3627  CA  TYR   237      30.712  20.131  40.555  1.00  0.00           C  
ATOM   3628  HA  TYR   237      31.551  19.512  40.438  1.00  0.00           H  
ATOM   3629  CB  TYR   237      30.076  20.268  39.217  1.00  0.00           C  
ATOM   3630  HB2 TYR   237      29.265  20.906  39.294  1.00  0.00           H  
ATOM   3631  HB3 TYR   237      30.756  20.732  38.561  1.00  0.00           H  
ATOM   3632  CG  TYR   237      29.629  18.994  38.618  1.00  0.00           C  
ATOM   3633  CD1 TYR   237      28.346  18.731  38.426  1.00  0.00           C  
ATOM   3634  HD1 TYR   237      27.674  19.430  38.702  1.00  0.00           H  
ATOM   3635  CE1 TYR   237      27.941  17.556  37.875  1.00  0.00           C  
ATOM   3636  HE1 TYR   237      26.965  17.354  37.726  1.00  0.00           H  
ATOM   3637  CZ  TYR   237      28.816  16.632  37.522  1.00  0.00           C  
ATOM   3638  OH  TYR   237      28.422  15.495  37.013  1.00  0.00           O  
ATOM   3639  HH  TYR   237      28.420  15.172  36.864  1.00  0.00           H  
ATOM   3640  CE2 TYR   237      30.098  16.894  37.709  1.00  0.00           C  
ATOM   3641  HE2 TYR   237      30.766  16.193  37.433  1.00  0.00           H  
ATOM   3642  CD2 TYR   237      30.503  18.074  38.251  1.00  0.00           C  
ATOM   3643  HD2 TYR   237      31.485  18.268  38.388  1.00  0.00           H  
ATOM   3644  C   TYR   237      31.256  21.457  41.066  1.00  0.00           C  
ATOM   3645  O   TYR   237      31.969  22.126  40.356  1.00  0.00           O  
ATOM   3646  N   ASN   238      30.932  21.847  42.284  1.00  0.00           N  
ATOM   3647  H   ASN   238      30.372  21.237  42.812  1.00  0.00           H  
ATOM   3648  CA  ASN   238      31.265  23.124  42.894  1.00  0.00           C  
ATOM   3649  HA  ASN   238      30.729  23.148  43.816  1.00  0.00           H  
ATOM   3650  CB  ASN   238      32.738  23.166  43.262  1.00  0.00           C  
ATOM   3651  HB2 ASN   238      33.119  22.579  43.312  1.00  0.00           H  
ATOM   3652  HB3 ASN   238      33.161  23.497  42.844  1.00  0.00           H  
ATOM   3653  CG  ASN   238      33.159  23.548  44.137  1.00  0.00           C  
ATOM   3654  OD1 ASN   238      32.812  23.595  44.723  1.00  0.00           O  
ATOM   3655  ND2 ASN   238      33.922  23.831  44.260  1.00  0.00           N  
ATOM   3656 HD21 ASN   238      34.189  24.101  44.815  1.00  0.00           H  
ATOM   3657 HD22 ASN   238      34.209  23.803  43.786  1.00  0.00           H  
ATOM   3658  C   ASN   238      30.748  24.339  42.116  1.00  0.00           C  
ATOM   3659  O   ASN   238      31.443  25.296  41.900  1.00  0.00           O  
ATOM   3660  N   TYR   239      29.519  24.286  41.684  1.00  0.00           N  
ATOM   3661  H   TYR   239      29.019  23.467  41.892  1.00  0.00           H  
ATOM   3662  CA  TYR   239      28.749  25.371  41.090  1.00  0.00           C  
ATOM   3663  HA  TYR   239      29.409  26.169  40.795  1.00  0.00           H  
ATOM   3664  CB  TYR   239      28.026  24.866  39.840  1.00  0.00           C  
ATOM   3665  HB2 TYR   239      27.685  23.865  39.999  1.00  0.00           H  
ATOM   3666  HB3 TYR   239      27.150  25.459  39.697  1.00  0.00           H  
ATOM   3667  CG  TYR   239      28.818  24.890  38.562  1.00  0.00           C  
ATOM   3668  CD1 TYR   239      29.958  24.148  38.417  1.00  0.00           C  
ATOM   3669  HD1 TYR   239      30.274  23.551  39.213  1.00  0.00           H  
ATOM   3670  CE1 TYR   239      30.699  24.191  37.244  1.00  0.00           C  
ATOM   3671  HE1 TYR   239      31.576  23.632  37.149  1.00  0.00           H  
ATOM   3672  CZ  TYR   239      30.291  24.972  36.194  1.00  0.00           C  
ATOM   3673  OH  TYR   239      31.009  25.043  35.070  1.00  0.00           O  
ATOM   3674  HH  TYR   239      31.703  24.722  35.070  1.00  0.00           H  
ATOM   3675  CE2 TYR   239      29.137  25.696  36.324  1.00  0.00           C  
ATOM   3676  HE2 TYR   239      28.828  26.284  35.519  1.00  0.00           H  
ATOM   3677  CD2 TYR   239      28.407  25.659  37.505  1.00  0.00           C  
ATOM   3678  HD2 TYR   239      27.538  26.227  37.603  1.00  0.00           H  
ATOM   3679  C   TYR   239      27.764  25.952  42.105  1.00  0.00           C  
ATOM   3680  O   TYR   239      27.289  25.262  42.982  1.00  0.00           O  
ATOM   3681  N   GLU   240      27.451  27.228  41.993  1.00  0.00           N  
ATOM   3682  H   GLU   240      27.885  27.742  41.269  1.00  0.00           H  
ATOM   3683  CA  GLU   240      26.483  27.923  42.834  1.00  0.00           C  
ATOM   3684  HA  GLU   240      26.697  27.676  43.860  1.00  0.00           H  
ATOM   3685  CB  GLU   240      26.672  29.424  42.665  1.00  0.00           C  
ATOM   3686  HB2 GLU   240      27.382  29.646  42.523  1.00  0.00           H  
ATOM   3687  HB3 GLU   240      26.318  29.743  42.071  1.00  0.00           H  
ATOM   3688  CG  GLU   240      26.406  30.243  43.430  1.00  0.00           C  
ATOM   3689  HG2 GLU   240      26.694  30.644  43.222  1.00  0.00           H  
ATOM   3690  HG3 GLU   240      25.893  30.359  43.226  1.00  0.00           H  
ATOM   3691  CD  GLU   240      26.428  30.426  44.714  1.00  0.00           C  
ATOM   3692  OE1 GLU   240      26.399  30.548  45.235  1.00  0.00           O  
ATOM   3693  OE2 GLU   240      26.453  30.467  45.225  1.00  0.00           O  
ATOM   3694  C   GLU   240      25.044  27.511  42.501  1.00  0.00           C  
ATOM   3695  O   GLU   240      24.685  27.517  41.346  1.00  0.00           O  
ATOM   3696  N   PRO   241      24.192  27.189  43.462  1.00  0.00           N  
ATOM   3697  CD  PRO   241      24.492  27.023  44.839  1.00  0.00           C  
ATOM   3698  HD2 PRO   241      24.733  27.908  45.288  1.00  0.00           H  
ATOM   3699  HD3 PRO   241      25.263  26.363  44.988  1.00  0.00           H  
ATOM   3700  CG  PRO   241      23.284  26.498  45.429  1.00  0.00           C  
ATOM   3701  HG2 PRO   241      23.025  27.022  46.074  1.00  0.00           H  
ATOM   3702  HG3 PRO   241      23.433  25.698  45.737  1.00  0.00           H  
ATOM   3703  CB  PRO   241      22.246  26.405  44.528  1.00  0.00           C  
ATOM   3704  HB2 PRO   241      21.523  26.953  44.832  1.00  0.00           H  
ATOM   3705  HB3 PRO   241      21.941  25.497  44.515  1.00  0.00           H  
ATOM   3706  CA  PRO   241      22.805  26.849  43.205  1.00  0.00           C  
ATOM   3707  HA  PRO   241      22.777  26.023  42.531  1.00  0.00           H  
ATOM   3708  C   PRO   241      22.001  27.985  42.600  1.00  0.00           C  
ATOM   3709  O   PRO   241      22.176  29.123  42.942  1.00  0.00           O  
ATOM   3710  N   LEU   242      21.096  27.668  41.707  1.00  0.00           N  
ATOM   3711  H   LEU   242      20.975  26.710  41.528  1.00  0.00           H  
ATOM   3712  CA  LEU   242      20.216  28.592  41.016  1.00  0.00           C  
ATOM   3713  HA  LEU   242      20.754  29.506  40.845  1.00  0.00           H  
ATOM   3714  CB  LEU   242      19.828  28.001  39.671  1.00  0.00           C  
ATOM   3715  HB2 LEU   242      19.742  27.156  39.713  1.00  0.00           H  
ATOM   3716  HB3 LEU   242      19.067  28.273  39.411  1.00  0.00           H  
ATOM   3717  CG  LEU   242      20.529  28.149  38.613  1.00  0.00           C  
ATOM   3718  HG  LEU   242      20.990  27.928  39.019  1.00  0.00           H  
ATOM   3719  CD1 LEU   242      20.418  27.742  37.612  1.00  0.00           C  
ATOM   3720 HD11 LEU   242      20.391  27.638  37.334  1.00  0.00           H  
ATOM   3721 HD12 LEU   242      20.392  27.657  37.360  1.00  0.00           H  
ATOM   3722 HD13 LEU   242      20.401  27.625  37.414  1.00  0.00           H  
ATOM   3723  CD2 LEU   242      20.703  28.983  37.938  1.00  0.00           C  
ATOM   3724 HD21 LEU   242      20.733  29.181  37.798  1.00  0.00           H  
ATOM   3725 HD22 LEU   242      20.755  29.189  37.777  1.00  0.00           H  
ATOM   3726 HD23 LEU   242      20.760  29.184  37.742  1.00  0.00           H  
ATOM   3727  C   LEU   242      18.979  28.940  41.829  1.00  0.00           C  
ATOM   3728  O   LEU   242      18.469  28.141  42.573  1.00  0.00           O  
ATOM   3729  N   THR   243      18.468  30.127  41.634  1.00  0.00           N  
ATOM   3730  H   THR   243      18.950  30.711  41.013  1.00  0.00           H  
ATOM   3731  CA  THR   243      17.247  30.669  42.223  1.00  0.00           C  
ATOM   3732  HA  THR   243      16.716  29.887  42.720  1.00  0.00           H  
ATOM   3733  CB  THR   243      17.553  31.735  43.252  1.00  0.00           C  
ATOM   3734  HB  THR   243      16.705  31.973  43.735  1.00  0.00           H  
ATOM   3735  CG2 THR   243      18.510  31.394  44.264  1.00  0.00           C  
ATOM   3736 HG21 THR   243      18.748  31.319  44.513  1.00  0.00           H  
ATOM   3737 HG22 THR   243      18.730  31.316  44.525  1.00  0.00           H  
ATOM   3738 HG23 THR   243      18.735  31.303  44.515  1.00  0.00           H  
ATOM   3739  OG1 THR   243      17.984  32.828  42.694  1.00  0.00           O  
ATOM   3740  HG1 THR   243      18.712  32.678  42.462  1.00  0.00           H  
ATOM   3741  C   THR   243      16.327  31.242  41.163  1.00  0.00           C  
ATOM   3742  O   THR   243      16.751  31.504  40.057  1.00  0.00           O  
ATOM   3743  N   GLN   244      15.072  31.492  41.489  1.00  0.00           N  
ATOM   3744  H   GLN   244      14.762  31.253  42.393  1.00  0.00           H  
ATOM   3745  CA  GLN   244      14.129  32.138  40.586  1.00  0.00           C  
ATOM   3746  HA  GLN   244      14.093  31.562  39.684  1.00  0.00           H  
ATOM   3747  CB  GLN   244      12.746  32.127  41.204  1.00  0.00           C  
ATOM   3748  HB2 GLN   244      12.594  31.819  41.698  1.00  0.00           H  
ATOM   3749  HB3 GLN   244      12.462  32.611  41.433  1.00  0.00           H  
ATOM   3750  CG  GLN   244      11.919  31.888  40.874  1.00  0.00           C  
ATOM   3751  HG2 GLN   244      11.661  31.745  41.201  1.00  0.00           H  
ATOM   3752  HG3 GLN   244      11.843  32.316  40.874  1.00  0.00           H  
ATOM   3753  CD  GLN   244      11.489  31.268  40.135  1.00  0.00           C  
ATOM   3754  OE1 GLN   244      11.413  30.801  39.922  1.00  0.00           O  
ATOM   3755  NE2 GLN   244      11.178  31.230  39.717  1.00  0.00           N  
ATOM   3756 HE21 GLN   244      10.880  30.829  39.239  1.00  0.00           H  
ATOM   3757 HE22 GLN   244      11.242  31.608  39.876  1.00  0.00           H  
ATOM   3758  C   GLN   244      14.552  33.548  40.189  1.00  0.00           C  
ATOM   3759  O   GLN   244      14.281  33.970  39.090  1.00  0.00           O  
ATOM   3760  N   ASP   245      15.279  34.256  41.031  1.00  0.00           N  
ATOM   3761  H   ASP   245      15.455  33.875  41.920  1.00  0.00           H  
ATOM   3762  CA  ASP   245      15.860  35.551  40.708  1.00  0.00           C  
ATOM   3763  HA  ASP   245      15.086  36.185  40.324  1.00  0.00           H  
ATOM   3764  CB  ASP   245      16.419  36.201  41.955  1.00  0.00           C  
ATOM   3765  HB2 ASP   245      17.113  35.620  42.368  1.00  0.00           H  
ATOM   3766  HB3 ASP   245      16.877  37.052  41.713  1.00  0.00           H  
ATOM   3767  CG  ASP   245      15.491  36.522  42.966  1.00  0.00           C  
ATOM   3768  OD1 ASP   245      15.128  36.669  43.374  1.00  0.00           O  
ATOM   3769  OD2 ASP   245      15.132  36.650  43.374  1.00  0.00           O  
ATOM   3770  C   ASP   245      16.936  35.474  39.632  1.00  0.00           C  
ATOM   3771  O   ASP   245      17.077  36.384  38.857  1.00  0.00           O  
ATOM   3772  N   HIE   246      17.666  34.379  39.536  1.00  0.00           N  
ATOM   3773  H   HIE   246      17.505  33.666  40.194  1.00  0.00           H  
ATOM   3774  CA  HIE   246      18.612  34.125  38.458  1.00  0.00           C  
ATOM   3775  HA  HIE   246      19.214  35.004  38.304  1.00  0.00           H  
ATOM   3776  CB  HIE   246      19.541  32.975  38.831  1.00  0.00           C  
ATOM   3777  HB2 HIE   246      18.971  32.073  38.921  1.00  0.00           H  
ATOM   3778  HB3 HIE   246      20.233  32.828  38.029  1.00  0.00           H  
ATOM   3779  CG  HIE   246      20.330  33.157  40.085  1.00  0.00           C  
ATOM   3780  ND1 HIE   246      20.621  32.216  40.975  1.00  0.00           N  
ATOM   3781  CE1 HIE   246      21.381  32.743  41.909  1.00  0.00           C  
ATOM   3782  HE1 HIE   246      21.780  32.267  42.739  1.00  0.00           H  
ATOM   3783  NE2 HIE   246      21.571  33.952  41.656  1.00  0.00           N  
ATOM   3784  HE2 HIE   246      22.112  34.537  42.203  1.00  0.00           H  
ATOM   3785  CD2 HIE   246      20.922  34.231  40.508  1.00  0.00           C  
ATOM   3786  HD2 HIE   246      20.894  35.118  40.029  1.00  0.00           H  
ATOM   3787  C   HIE   246      17.914  33.841  37.136  1.00  0.00           C  
ATOM   3788  O   HIE   246      18.392  34.249  36.104  1.00  0.00           O  
ATOM   3789  N   VAL   247      16.762  33.196  37.159  1.00  0.00           N  
ATOM   3790  H   VAL   247      16.432  32.893  38.039  1.00  0.00           H  
ATOM   3791  CA  VAL   247      15.927  32.958  35.980  1.00  0.00           C  
ATOM   3792  HA  VAL   247      16.548  32.539  35.209  1.00  0.00           H  
ATOM   3793  CB  VAL   247      14.824  31.944  36.296  1.00  0.00           C  
ATOM   3794  HB  VAL   247      14.257  32.300  37.122  1.00  0.00           H  
ATOM   3795  CG1 VAL   247      13.863  31.715  35.155  1.00  0.00           C  
ATOM   3796 HG11 VAL   247      13.608  31.656  34.895  1.00  0.00           H  
ATOM   3797 HG12 VAL   247      13.623  31.675  34.874  1.00  0.00           H  
ATOM   3798 HG13 VAL   247      13.633  31.646  34.875  1.00  0.00           H  
ATOM   3799  CG2 VAL   247      15.398  30.604  36.677  1.00  0.00           C  
ATOM   3800 HG21 VAL   247      15.510  30.268  36.783  1.00  0.00           H  
ATOM   3801 HG22 VAL   247      15.541  30.270  36.749  1.00  0.00           H  
ATOM   3802 HG23 VAL   247      15.549  30.286  36.792  1.00  0.00           H  
ATOM   3803  C   VAL   247      15.369  34.260  35.416  1.00  0.00           C  
ATOM   3804  O   VAL   247      15.311  34.425  34.216  1.00  0.00           O  
ATOM   3805  N   ASP   248      15.025  35.217  36.259  1.00  0.00           N  
ATOM   3806  H   ASP   248      15.067  35.012  37.225  1.00  0.00           H  
ATOM   3807  CA  ASP   248      14.578  36.543  35.848  1.00  0.00           C  
ATOM   3808  HA  ASP   248      13.787  36.429  35.137  1.00  0.00           H  
ATOM   3809  CB  ASP   248      14.028  37.299  37.041  1.00  0.00           C  
ATOM   3810  HB2 ASP   248      14.359  37.147  37.736  1.00  0.00           H  
ATOM   3811  HB3 ASP   248      14.119  38.075  37.005  1.00  0.00           H  
ATOM   3812  CG  ASP   248      12.913  37.275  37.363  1.00  0.00           C  
ATOM   3813  OD1 ASP   248      12.530  37.475  37.797  1.00  0.00           O  
ATOM   3814  OD2 ASP   248      12.378  37.109  37.184  1.00  0.00           O  
ATOM   3815  C   ASP   248      15.662  37.360  35.160  1.00  0.00           C  
ATOM   3816  O   ASP   248      15.389  38.009  34.181  1.00  0.00           O  
ATOM   3817  N   ILE   249      16.896  37.312  35.622  1.00  0.00           N  
ATOM   3818  H   ILE   249      17.052  36.774  36.429  1.00  0.00           H  
ATOM   3819  CA  ILE   249      18.022  38.030  35.026  1.00  0.00           C  
ATOM   3820  HA  ILE   249      17.691  39.012  34.804  1.00  0.00           H  
ATOM   3821  CB  ILE   249      19.161  38.158  36.010  1.00  0.00           C  
ATOM   3822  HB  ILE   249      19.259  37.854  36.259  1.00  0.00           H  
ATOM   3823  CG2 ILE   249      19.906  38.274  36.020  1.00  0.00           C  
ATOM   3824 HG21 ILE   249      20.102  38.302  36.066  1.00  0.00           H  
ATOM   3825 HG22 ILE   249      20.101  38.265  36.012  1.00  0.00           H  
ATOM   3826 HG23 ILE   249      20.067  38.334  35.997  1.00  0.00           H  
ATOM   3827  CG1 ILE   249      19.432  38.599  36.680  1.00  0.00           C  
ATOM   3828 HG12 ILE   249      19.411  38.824  36.691  1.00  0.00           H  
ATOM   3829 HG13 ILE   249      19.094  38.473  36.563  1.00  0.00           H  
ATOM   3830  CD1 ILE   249      20.167  38.921  37.521  1.00  0.00           C  
ATOM   3831 HD11 ILE   249      20.332  39.005  37.741  1.00  0.00           H  
ATOM   3832 HD12 ILE   249      20.350  38.985  37.725  1.00  0.00           H  
ATOM   3833 HD13 ILE   249      20.349  39.014  37.713  1.00  0.00           H  
ATOM   3834  C   ILE   249      18.468  37.446  33.698  1.00  0.00           C  
ATOM   3835  O   ILE   249      18.943  38.168  32.856  1.00  0.00           O  
ATOM   3836  N   LEU   250      18.274  36.157  33.475  1.00  0.00           N  
ATOM   3837  H   LEU   250      17.917  35.620  34.220  1.00  0.00           H  
ATOM   3838  CA  LEU   250      18.513  35.488  32.201  1.00  0.00           C  
ATOM   3839  HA  LEU   250      19.356  35.953  31.722  1.00  0.00           H  
ATOM   3840  CB  LEU   250      18.860  34.027  32.467  1.00  0.00           C  
ATOM   3841  HB2 LEU   250      18.062  33.598  33.034  1.00  0.00           H  
ATOM   3842  HB3 LEU   250      18.905  33.508  31.532  1.00  0.00           H  
ATOM   3843  CG  LEU   250      20.175  33.803  33.215  1.00  0.00           C  
ATOM   3844  HG  LEU   250      20.217  34.424  34.076  1.00  0.00           H  
ATOM   3845  CD1 LEU   250      20.277  32.383  33.673  1.00  0.00           C  
ATOM   3846 HD11 LEU   250      20.338  32.062  33.839  1.00  0.00           H  
ATOM   3847 HD12 LEU   250      20.242  32.032  33.804  1.00  0.00           H  
ATOM   3848 HD13 LEU   250      20.326  32.033  33.736  1.00  0.00           H  
ATOM   3849  CD2 LEU   250      21.372  34.101  32.371  1.00  0.00           C  
ATOM   3850 HD21 LEU   250      21.678  34.218  32.201  1.00  0.00           H  
ATOM   3851 HD22 LEU   250      21.685  34.130  32.186  1.00  0.00           H  
ATOM   3852 HD23 LEU   250      21.638  34.183  32.128  1.00  0.00           H  
ATOM   3853  C   LEU   250      17.350  35.619  31.210  1.00  0.00           C  
ATOM   3854  O   LEU   250      17.510  35.325  30.043  1.00  0.00           O  
ATOM   3855  N   GLY   251      16.199  36.097  31.644  1.00  0.00           N  
ATOM   3856  H   GLY   251      16.134  36.303  32.606  1.00  0.00           H  
ATOM   3857  CA  GLY   251      15.001  36.287  30.838  1.00  0.00           C  
ATOM   3858  HA2 GLY   251      14.590  35.329  30.601  1.00  0.00           H  
ATOM   3859  HA3 GLY   251      14.283  36.815  31.426  1.00  0.00           H  
ATOM   3860  C   GLY   251      15.189  37.054  29.533  1.00  0.00           C  
ATOM   3861  O   GLY   251      14.773  36.549  28.506  1.00  0.00           O  
ATOM   3862  N   PRO   252      15.860  38.209  29.506  1.00  0.00           N  
ATOM   3863  CD  PRO   252      16.220  39.013  30.638  1.00  0.00           C  
ATOM   3864  HD2 PRO   252      17.105  38.666  31.068  1.00  0.00           H  
ATOM   3865  HD3 PRO   252      15.466  39.031  31.356  1.00  0.00           H  
ATOM   3866  CG  PRO   252      16.440  40.372  30.115  1.00  0.00           C  
ATOM   3867  HG2 PRO   252      17.163  40.823  30.608  1.00  0.00           H  
ATOM   3868  HG3 PRO   252      15.608  40.889  30.179  1.00  0.00           H  
ATOM   3869  CB  PRO   252      16.787  40.228  28.711  1.00  0.00           C  
ATOM   3870  HB2 PRO   252      17.801  40.167  28.629  1.00  0.00           H  
ATOM   3871  HB3 PRO   252      16.449  41.033  28.178  1.00  0.00           H  
ATOM   3872  CA  PRO   252      16.125  38.938  28.278  1.00  0.00           C  
ATOM   3873  HA  PRO   252      15.186  39.175  27.813  1.00  0.00           H  
ATOM   3874  C   PRO   252      16.977  38.182  27.267  1.00  0.00           C  
ATOM   3875  O   PRO   252      16.761  38.313  26.085  1.00  0.00           O  
ATOM   3876  N   LEU   253      17.910  37.358  27.707  1.00  0.00           N  
ATOM   3877  H   LEU   253      18.010  37.262  28.681  1.00  0.00           H  
ATOM   3878  CA  LEU   253      18.736  36.520  26.844  1.00  0.00           C  
ATOM   3879  HA  LEU   253      19.057  37.103  25.998  1.00  0.00           H  
ATOM   3880  CB  LEU   253      19.976  36.045  27.602  1.00  0.00           C  
ATOM   3881  HB2 LEU   253      19.678  35.436  28.392  1.00  0.00           H  
ATOM   3882  HB3 LEU   253      20.546  35.450  26.961  1.00  0.00           H  
ATOM   3883  CG  LEU   253      20.873  37.100  28.150  1.00  0.00           C  
ATOM   3884  HG  LEU   253      20.354  37.662  28.720  1.00  0.00           H  
ATOM   3885  CD1 LEU   253      21.933  36.601  28.905  1.00  0.00           C  
ATOM   3886 HD11 LEU   253      22.191  36.499  29.103  1.00  0.00           H  
ATOM   3887 HD12 LEU   253      22.170  36.471  29.097  1.00  0.00           H  
ATOM   3888 HD13 LEU   253      22.205  36.483  29.074  1.00  0.00           H  
ATOM   3889  CD2 LEU   253      21.472  37.886  27.213  1.00  0.00           C  
ATOM   3890 HD21 LEU   253      21.591  38.097  26.995  1.00  0.00           H  
ATOM   3891 HD22 LEU   253      21.645  38.087  26.993  1.00  0.00           H  
ATOM   3892 HD23 LEU   253      21.613  38.067  26.977  1.00  0.00           H  
ATOM   3893  C   LEU   253      17.951  35.335  26.286  1.00  0.00           C  
ATOM   3894  O   LEU   253      18.093  34.986  25.127  1.00  0.00           O  
ATOM   3895  N   SER   254      17.061  34.765  27.082  1.00  0.00           N  
ATOM   3896  H   SER   254      17.026  35.074  28.024  1.00  0.00           H  
ATOM   3897  CA  SER   254      16.100  33.766  26.644  1.00  0.00           C  
ATOM   3898  HA  SER   254      16.640  32.952  26.192  1.00  0.00           H  
ATOM   3899  CB  SER   254      15.356  33.221  27.847  1.00  0.00           C  
ATOM   3900  HB2 SER   254      15.950  32.761  28.449  1.00  0.00           H  
ATOM   3901  HB3 SER   254      14.941  33.921  28.357  1.00  0.00           H  
ATOM   3902  OG  SER   254      14.435  32.407  27.551  1.00  0.00           O  
ATOM   3903  HG  SER   254      14.816  31.870  27.286  1.00  0.00           H  
ATOM   3904  C   SER   254      15.142  34.308  25.596  1.00  0.00           C  
ATOM   3905  O   SER   254      14.914  33.665  24.599  1.00  0.00           O  
ATOM   3906  N   ALA   255      14.647  35.522  25.757  1.00  0.00           N  
ATOM   3907  H   ALA   255      14.837  35.989  26.606  1.00  0.00           H  
ATOM   3908  CA  ALA   255      13.812  36.195  24.780  1.00  0.00           C  
ATOM   3909  HA  ALA   255      13.001  35.543  24.519  1.00  0.00           H  
ATOM   3910  CB  ALA   255      13.223  37.428  25.426  1.00  0.00           C  
ATOM   3911  HB1 ALA   255      13.096  37.726  25.596  1.00  0.00           H  
ATOM   3912  HB2 ALA   255      13.075  37.742  25.559  1.00  0.00           H  
ATOM   3913  HB3 ALA   255      13.055  37.712  25.587  1.00  0.00           H  
ATOM   3914  C   ALA   255      14.550  36.534  23.486  1.00  0.00           C  
ATOM   3915  O   ALA   255      13.996  36.417  22.434  1.00  0.00           O  
ATOM   3916  N   GLN   256      15.807  36.905  23.548  1.00  0.00           N  
ATOM   3917  H   GLN   256      16.187  37.031  24.440  1.00  0.00           H  
ATOM   3918  CA  GLN   256      16.640  37.211  22.393  1.00  0.00           C  
ATOM   3919  HA  GLN   256      16.094  37.874  21.750  1.00  0.00           H  
ATOM   3920  CB  GLN   256      17.881  37.945  22.876  1.00  0.00           C  
ATOM   3921  HB2 GLN   256      17.666  38.668  23.428  1.00  0.00           H  
ATOM   3922  HB3 GLN   256      18.415  37.399  23.393  1.00  0.00           H  
ATOM   3923  CG  GLN   256      18.701  38.469  21.964  1.00  0.00           C  
ATOM   3924  HG2 GLN   256      19.119  37.986  21.725  1.00  0.00           H  
ATOM   3925  HG3 GLN   256      18.365  38.676  21.389  1.00  0.00           H  
ATOM   3926  CD  GLN   256      19.437  39.375  22.125  1.00  0.00           C  
ATOM   3927  OE1 GLN   256      19.448  39.736  22.837  1.00  0.00           O  
ATOM   3928  NE2 GLN   256      20.082  39.785  21.463  1.00  0.00           N  
ATOM   3929 HE21 GLN   256      20.560  40.380  21.568  1.00  0.00           H  
ATOM   3930 HE22 GLN   256      20.085  39.515  20.868  1.00  0.00           H  
ATOM   3931  C   GLN   256      16.997  35.986  21.560  1.00  0.00           C  
ATOM   3932  O   GLN   256      17.118  36.067  20.391  1.00  0.00           O  
ATOM   3933  N   THR   257      17.162  34.849  22.143  1.00  0.00           N  
ATOM   3934  H   THR   257      17.062  34.858  23.102  1.00  0.00           H  
ATOM   3935  CA  THR   257      17.595  33.608  21.490  1.00  0.00           C  
ATOM   3936  HA  THR   257      17.991  33.839  20.516  1.00  0.00           H  
ATOM   3937  CB  THR   257      18.705  32.937  22.283  1.00  0.00           C  
ATOM   3938  HB  THR   257      18.968  32.026  21.783  1.00  0.00           H  
ATOM   3939  CG2 THR   257      19.954  33.774  22.397  1.00  0.00           C  
ATOM   3940 HG21 THR   257      20.270  33.959  22.431  1.00  0.00           H  
ATOM   3941 HG22 THR   257      20.266  33.968  22.398  1.00  0.00           H  
ATOM   3942 HG23 THR   257      20.253  33.988  22.423  1.00  0.00           H  
ATOM   3943  OG1 THR   257      18.265  32.622  23.564  1.00  0.00           O  
ATOM   3944  HG1 THR   257      18.294  33.398  24.080  1.00  0.00           H  
ATOM   3945  C   THR   257      16.492  32.591  21.259  1.00  0.00           C  
ATOM   3946  O   THR   257      16.661  31.698  20.466  1.00  0.00           O  
ATOM   3947  N   GLY   258      15.375  32.690  21.948  1.00  0.00           N  
ATOM   3948  H   GLY   258      15.305  33.425  22.597  1.00  0.00           H  
ATOM   3949  CA  GLY   258      14.289  31.728  21.923  1.00  0.00           C  
ATOM   3950  HA2 GLY   258      13.411  32.201  22.297  1.00  0.00           H  
ATOM   3951  HA3 GLY   258      14.094  31.435  20.916  1.00  0.00           H  
ATOM   3952  C   GLY   258      14.517  30.470  22.741  1.00  0.00           C  
ATOM   3953  O   GLY   258      13.685  29.647  22.769  1.00  0.00           O  
ATOM   3954  N   ILE   259      15.623  30.302  23.403  1.00  0.00           N  
ATOM   3955  H   ILE   259      16.248  31.027  23.358  1.00  0.00           H  
ATOM   3956  CA  ILE   259      15.954  29.148  24.237  1.00  0.00           C  
ATOM   3957  HA  ILE   259      15.385  28.299  23.897  1.00  0.00           H  
ATOM   3958  CB  ILE   259      17.438  28.785  24.110  1.00  0.00           C  
ATOM   3959  HB  ILE   259      18.008  29.633  24.400  1.00  0.00           H  
ATOM   3960  CG2 ILE   259      17.825  27.654  25.039  1.00  0.00           C  
ATOM   3961 HG21 ILE   259      17.950  27.372  25.253  1.00  0.00           H  
ATOM   3962 HG22 ILE   259      17.929  27.399  25.294  1.00  0.00           H  
ATOM   3963 HG23 ILE   259      17.901  27.362  25.267  1.00  0.00           H  
ATOM   3964  CG1 ILE   259      17.838  28.445  22.692  1.00  0.00           C  
ATOM   3965 HG12 ILE   259      17.689  28.469  22.363  1.00  0.00           H  
ATOM   3966 HG13 ILE   259      18.111  28.557  22.417  1.00  0.00           H  
ATOM   3967  CD1 ILE   259      18.121  27.958  22.036  1.00  0.00           C  
ATOM   3968 HD11 ILE   259      18.174  27.840  21.878  1.00  0.00           H  
ATOM   3969 HD12 ILE   259      18.200  27.847  21.849  1.00  0.00           H  
ATOM   3970 HD13 ILE   259      18.199  27.833  21.884  1.00  0.00           H  
ATOM   3971  C   ILE   259      15.553  29.417  25.680  1.00  0.00           C  
ATOM   3972  O   ILE   259      16.025  30.363  26.287  1.00  0.00           O  
ATOM   3973  N   ALA   260      14.698  28.586  26.243  1.00  0.00           N  
ATOM   3974  H   ALA   260      14.366  27.827  25.703  1.00  0.00           H  
ATOM   3975  CA  ALA   260      14.230  28.695  27.614  1.00  0.00           C  
ATOM   3976  HA  ALA   260      13.811  29.675  27.751  1.00  0.00           H  
ATOM   3977  CB  ALA   260      13.121  27.687  27.824  1.00  0.00           C  
ATOM   3978  HB1 ALA   260      12.836  27.458  27.868  1.00  0.00           H  
ATOM   3979  HB2 ALA   260      12.861  27.430  27.866  1.00  0.00           H  
ATOM   3980  HB3 ALA   260      12.853  27.446  27.899  1.00  0.00           H  
ATOM   3981  C   ALA   260      15.354  28.516  28.637  1.00  0.00           C  
ATOM   3982  O   ALA   260      16.259  27.729  28.432  1.00  0.00           O  
ATOM   3983  N   VAL   261      15.288  29.210  29.765  1.00  0.00           N  
ATOM   3984  H   VAL   261      14.504  29.798  29.907  1.00  0.00           H  
ATOM   3985  CA  VAL   261      16.338  29.178  30.791  1.00  0.00           C  
ATOM   3986  HA  VAL   261      17.272  29.435  30.318  1.00  0.00           H  
ATOM   3987  CB  VAL   261      16.092  30.210  31.896  1.00  0.00           C  
ATOM   3988  HB  VAL   261      15.167  29.986  32.383  1.00  0.00           H  
ATOM   3989  CG1 VAL   261      17.188  30.191  32.939  1.00  0.00           C  
ATOM   3990 HG11 VAL   261      17.495  30.277  33.158  1.00  0.00           H  
ATOM   3991 HG12 VAL   261      17.383  30.193  33.275  1.00  0.00           H  
ATOM   3992 HG13 VAL   261      17.484  30.095  33.160  1.00  0.00           H  
ATOM   3993  CG2 VAL   261      16.011  31.620  31.345  1.00  0.00           C  
ATOM   3994 HG21 VAL   261      16.052  31.958  31.172  1.00  0.00           H  
ATOM   3995 HG22 VAL   261      15.916  31.952  31.179  1.00  0.00           H  
ATOM   3996 HG23 VAL   261      15.987  31.988  31.289  1.00  0.00           H  
ATOM   3997  C   VAL   261      16.527  27.783  31.373  1.00  0.00           C  
ATOM   3998  O   VAL   261      17.652  27.348  31.538  1.00  0.00           O  
ATOM   3999  N   LEU   262      15.457  27.040  31.618  1.00  0.00           N  
ATOM   4000  H   LEU   262      14.562  27.448  31.479  1.00  0.00           H  
ATOM   4001  CA  LEU   262      15.536  25.662  32.095  1.00  0.00           C  
ATOM   4002  HA  LEU   262      16.243  25.631  32.905  1.00  0.00           H  
ATOM   4003  CB  LEU   262      14.187  25.225  32.641  1.00  0.00           C  
ATOM   4004  HB2 LEU   262      13.468  25.385  31.942  1.00  0.00           H  
ATOM   4005  HB3 LEU   262      14.213  24.222  32.810  1.00  0.00           H  
ATOM   4006  CG  LEU   262      13.746  25.858  33.877  1.00  0.00           C  
ATOM   4007  HG  LEU   262      13.746  26.693  33.717  1.00  0.00           H  
ATOM   4008  CD1 LEU   262      12.598  25.553  34.307  1.00  0.00           C  
ATOM   4009 HD11 LEU   262      12.319  25.441  34.403  1.00  0.00           H  
ATOM   4010 HD12 LEU   262      12.350  25.489  34.439  1.00  0.00           H  
ATOM   4011 HD13 LEU   262      12.285  25.518  34.392  1.00  0.00           H  
ATOM   4012  CD2 LEU   262      14.385  25.675  34.947  1.00  0.00           C  
ATOM   4013 HD21 LEU   262      14.540  25.637  35.180  1.00  0.00           H  
ATOM   4014 HD22 LEU   262      14.534  25.650  35.223  1.00  0.00           H  
ATOM   4015 HD23 LEU   262      14.541  25.619  35.224  1.00  0.00           H  
ATOM   4016  C   LEU   262      16.072  24.681  31.050  1.00  0.00           C  
ATOM   4017  O   LEU   262      16.694  23.706  31.416  1.00  0.00           O  
ATOM   4018  N   ASP   263      15.918  24.950  29.762  1.00  0.00           N  
ATOM   4019  H   ASP   263      15.433  25.773  29.514  1.00  0.00           H  
ATOM   4020  CA  ASP   263      16.575  24.187  28.699  1.00  0.00           C  
ATOM   4021  HA  ASP   263      16.511  23.137  28.934  1.00  0.00           H  
ATOM   4022  CB  ASP   263      15.875  24.389  27.357  1.00  0.00           C  
ATOM   4023  HB2 ASP   263      15.879  25.426  27.108  1.00  0.00           H  
ATOM   4024  HB3 ASP   263      16.437  23.879  26.609  1.00  0.00           H  
ATOM   4025  CG  ASP   263      14.457  23.880  27.277  1.00  0.00           C  
ATOM   4026  OD1 ASP   263      13.944  23.353  27.882  1.00  0.00           O  
ATOM   4027  OD2 ASP   263      13.843  23.995  26.568  1.00  0.00           O  
ATOM   4028  C   ASP   263      18.063  24.523  28.591  1.00  0.00           C  
ATOM   4029  O   ASP   263      18.872  23.649  28.345  1.00  0.00           O  
ATOM   4030  N   MET   264      18.465  25.761  28.853  1.00  0.00           N  
ATOM   4031  H   MET   264      17.775  26.460  28.997  1.00  0.00           H  
ATOM   4032  CA  MET   264      19.875  26.118  29.002  1.00  0.00           C  
ATOM   4033  HA  MET   264      20.399  25.712  28.151  1.00  0.00           H  
ATOM   4034  CB  MET   264      20.047  27.635  28.964  1.00  0.00           C  
ATOM   4035  HB2 MET   264      19.485  28.041  28.210  1.00  0.00           H  
ATOM   4036  HB3 MET   264      19.722  28.050  29.838  1.00  0.00           H  
ATOM   4037  CG  MET   264      21.423  28.064  28.758  1.00  0.00           C  
ATOM   4038  HG2 MET   264      21.455  29.063  28.844  1.00  0.00           H  
ATOM   4039  HG3 MET   264      21.965  27.694  29.513  1.00  0.00           H  
ATOM   4040  SD  MET   264      22.213  27.612  27.244  1.00  0.00           S  
ATOM   4041  CE  MET   264      21.755  28.873  26.245  1.00  0.00           C  
ATOM   4042  HE1 MET   264      21.661  29.128  26.053  1.00  0.00           H  
ATOM   4043  HE2 MET   264      21.673  29.133  26.041  1.00  0.00           H  
ATOM   4044  HE3 MET   264      21.663  29.125  26.039  1.00  0.00           H  
ATOM   4045  C   MET   264      20.495  25.482  30.254  1.00  0.00           C  
ATOM   4046  O   MET   264      21.618  25.013  30.210  1.00  0.00           O  
ATOM   4047  N   CYS   265      19.748  25.360  31.345  1.00  0.00           N  
ATOM   4048  H   CYS   265      18.858  25.801  31.347  1.00  0.00           H  
ATOM   4049  CA  CYS   265      20.157  24.605  32.527  1.00  0.00           C  
ATOM   4050  HA  CYS   265      21.126  24.958  32.845  1.00  0.00           H  
ATOM   4051  CB  CYS   265      19.179  24.848  33.668  1.00  0.00           C  
ATOM   4052  HB2 CYS   265      18.360  24.771  33.467  1.00  0.00           H  
ATOM   4053  HB3 CYS   265      19.265  24.310  34.317  1.00  0.00           H  
ATOM   4054  SG  CYS   265      19.235  26.126  34.333  1.00  0.00           S  
ATOM   4055  HG  CYS   265      18.859  26.491  33.493  1.00  0.00           H  
ATOM   4056  C   CYS   265      20.309  23.111  32.236  1.00  0.00           C  
ATOM   4057  O   CYS   265      21.281  22.518  32.664  1.00  0.00           O  
ATOM   4058  N   ALA   266      19.415  22.509  31.458  1.00  0.00           N  
ATOM   4059  H   ALA   266      18.610  23.021  31.178  1.00  0.00           H  
ATOM   4060  CA  ALA   266      19.544  21.136  30.987  1.00  0.00           C  
ATOM   4061  HA  ALA   266      19.659  20.489  31.841  1.00  0.00           H  
ATOM   4062  CB  ALA   266      18.264  20.747  30.261  1.00  0.00           C  
ATOM   4063  HB1 ALA   266      17.956  20.639  30.081  1.00  0.00           H  
ATOM   4064  HB2 ALA   266      17.946  20.647  30.090  1.00  0.00           H  
ATOM   4065  HB3 ALA   266      17.960  20.655  30.082  1.00  0.00           H  
ATOM   4066  C   ALA   266      20.765  20.939  30.086  1.00  0.00           C  
ATOM   4067  O   ALA   266      21.456  19.943  30.191  1.00  0.00           O  
ATOM   4068  N   SER   267      21.066  21.917  29.245  1.00  0.00           N  
ATOM   4069  H   SER   267      20.424  22.669  29.184  1.00  0.00           H  
ATOM   4070  CA  SER   267      22.247  21.948  28.390  1.00  0.00           C  
ATOM   4071  HA  SER   267      22.288  21.038  27.815  1.00  0.00           H  
ATOM   4072  CB  SER   267      22.155  23.104  27.406  1.00  0.00           C  
ATOM   4073  HB2 SER   267      22.188  24.039  27.925  1.00  0.00           H  
ATOM   4074  HB3 SER   267      22.993  23.060  26.740  1.00  0.00           H  
ATOM   4075  OG  SER   267      20.973  23.027  26.657  1.00  0.00           O  
ATOM   4076  HG  SER   267      20.251  23.155  27.211  1.00  0.00           H  
ATOM   4077  C   SER   267      23.540  22.026  29.196  1.00  0.00           C  
ATOM   4078  O   SER   267      24.459  21.283  28.929  1.00  0.00           O  
ATOM   4079  N   LEU   268      23.594  22.857  30.230  1.00  0.00           N  
ATOM   4080  H   LEU   268      22.825  23.466  30.374  1.00  0.00           H  
ATOM   4081  CA  LEU   268      24.717  22.934  31.162  1.00  0.00           C  
ATOM   4082  HA  LEU   268      25.618  23.027  30.581  1.00  0.00           H  
ATOM   4083  CB  LEU   268      24.575  24.197  32.014  1.00  0.00           C  
ATOM   4084  HB2 LEU   268      24.566  25.046  31.359  1.00  0.00           H  
ATOM   4085  HB3 LEU   268      23.625  24.165  32.508  1.00  0.00           H  
ATOM   4086  CG  LEU   268      25.658  24.404  33.079  1.00  0.00           C  
ATOM   4087  HG  LEU   268      25.628  23.593  33.774  1.00  0.00           H  
ATOM   4088  CD1 LEU   268      27.052  24.493  32.517  1.00  0.00           C  
ATOM   4089 HD11 LEU   268      27.419  24.481  32.432  1.00  0.00           H  
ATOM   4090 HD12 LEU   268      27.379  24.482  32.339  1.00  0.00           H  
ATOM   4091 HD13 LEU   268      27.397  24.569  32.386  1.00  0.00           H  
ATOM   4092  CD2 LEU   268      25.390  25.671  33.843  1.00  0.00           C  
ATOM   4093 HD21 LEU   268      25.337  26.022  33.976  1.00  0.00           H  
ATOM   4094 HD22 LEU   268      25.257  25.955  34.050  1.00  0.00           H  
ATOM   4095 HD23 LEU   268      25.384  25.950  34.074  1.00  0.00           H  
ATOM   4096  C   LEU   268      24.862  21.668  32.008  1.00  0.00           C  
ATOM   4097  O   LEU   268      25.963  21.191  32.184  1.00  0.00           O  
ATOM   4098  N   LYS   269      23.772  21.080  32.489  1.00  0.00           N  
ATOM   4099  H   LYS   269      22.901  21.531  32.333  1.00  0.00           H  
ATOM   4100  CA  LYS   269      23.783  19.837  33.259  1.00  0.00           C  
ATOM   4101  HA  LYS   269      24.401  19.986  34.124  1.00  0.00           H  
ATOM   4102  CB  LYS   269      22.370  19.513  33.721  1.00  0.00           C  
ATOM   4103  HB2 LYS   269      21.968  20.316  34.138  1.00  0.00           H  
ATOM   4104  HB3 LYS   269      21.798  19.270  32.950  1.00  0.00           H  
ATOM   4105  CG  LYS   269      22.250  18.458  34.677  1.00  0.00           C  
ATOM   4106  HG2 LYS   269      22.592  17.678  34.291  1.00  0.00           H  
ATOM   4107  HG3 LYS   269      22.797  18.674  35.402  1.00  0.00           H  
ATOM   4108  CD  LYS   269      20.917  18.177  35.174  1.00  0.00           C  
ATOM   4109  HD2 LYS   269      20.695  18.738  35.740  1.00  0.00           H  
ATOM   4110  HD3 LYS   269      20.344  18.238  34.577  1.00  0.00           H  
ATOM   4111  CE  LYS   269      20.664  17.060  35.727  1.00  0.00           C  
ATOM   4112  HE2 LYS   269      20.994  16.797  35.760  1.00  0.00           H  
ATOM   4113  HE3 LYS   269      20.608  17.103  36.133  1.00  0.00           H  
ATOM   4114  NZ  LYS   269      20.055  16.275  35.686  1.00  0.00           N  
ATOM   4115  HZ1 LYS   269      19.894  16.075  35.663  1.00  0.00           H  
ATOM   4116  HZ2 LYS   269      19.915  16.055  35.678  1.00  0.00           H  
ATOM   4117  HZ3 LYS   269      19.898  16.096  35.685  1.00  0.00           H  
ATOM   4118  C   LYS   269      24.404  18.689  32.491  1.00  0.00           C  
ATOM   4119  O   LYS   269      25.192  17.956  33.042  1.00  0.00           O  
ATOM   4120  N   GLU   270      24.116  18.573  31.214  1.00  0.00           N  
ATOM   4121  H   GLU   270      23.446  19.194  30.836  1.00  0.00           H  
ATOM   4122  CA  GLU   270      24.729  17.592  30.340  1.00  0.00           C  
ATOM   4123  HA  GLU   270      24.682  16.634  30.821  1.00  0.00           H  
ATOM   4124  CB  GLU   270      23.927  17.506  29.058  1.00  0.00           C  
ATOM   4125  HB2 GLU   270      23.185  17.630  29.078  1.00  0.00           H  
ATOM   4126  HB3 GLU   270      24.113  18.001  28.578  1.00  0.00           H  
ATOM   4127  CG  GLU   270      23.831  16.631  28.358  1.00  0.00           C  
ATOM   4128  HG2 GLU   270      23.259  16.937  27.890  1.00  0.00           H  
ATOM   4129  HG3 GLU   270      24.406  16.713  27.905  1.00  0.00           H  
ATOM   4130  CD  GLU   270      23.715  15.263  28.821  1.00  0.00           C  
ATOM   4131  OE1 GLU   270      23.610  14.760  29.025  1.00  0.00           O  
ATOM   4132  OE2 GLU   270      23.717  14.662  28.962  1.00  0.00           O  
ATOM   4133  C   GLU   270      26.206  17.871  30.077  1.00  0.00           C  
ATOM   4134  O   GLU   270      26.996  16.953  30.078  1.00  0.00           O  
ATOM   4135  N   LEU   271      26.607  19.125  29.925  1.00  0.00           N  
ATOM   4136  H   LEU   271      25.920  19.835  29.937  1.00  0.00           H  
ATOM   4137  CA  LEU   271      28.000  19.522  29.782  1.00  0.00           C  
ATOM   4138  HA  LEU   271      28.435  18.930  29.005  1.00  0.00           H  
ATOM   4139  CB  LEU   271      28.081  20.993  29.387  1.00  0.00           C  
ATOM   4140  HB2 LEU   271      27.428  21.381  29.492  1.00  0.00           H  
ATOM   4141  HB3 LEU   271      28.575  21.414  29.812  1.00  0.00           H  
ATOM   4142  CG  LEU   271      28.374  21.440  28.318  1.00  0.00           C  
ATOM   4143  HG  LEU   271      28.080  21.173  28.449  1.00  0.00           H  
ATOM   4144  CD1 LEU   271      28.527  22.086  27.758  1.00  0.00           C  
ATOM   4145 HD11 LEU   271      28.546  22.238  27.615  1.00  0.00           H  
ATOM   4146 HD12 LEU   271      28.565  22.251  27.628  1.00  0.00           H  
ATOM   4147 HD13 LEU   271      28.577  22.241  27.619  1.00  0.00           H  
ATOM   4148  CD2 LEU   271      28.917  21.673  27.605  1.00  0.00           C  
ATOM   4149 HD21 LEU   271      29.042  21.728  27.424  1.00  0.00           H  
ATOM   4150 HD22 LEU   271      29.045  21.727  27.440  1.00  0.00           H  
ATOM   4151 HD23 LEU   271      29.058  21.731  27.427  1.00  0.00           H  
ATOM   4152  C   LEU   271      28.819  19.250  31.033  1.00  0.00           C  
ATOM   4153  O   LEU   271      29.962  18.927  30.937  1.00  0.00           O  
ATOM   4154  N   LEU   272      28.246  19.333  32.201  1.00  0.00           N  
ATOM   4155  H   LEU   272      27.326  19.662  32.216  1.00  0.00           H  
ATOM   4156  CA  LEU   272      28.887  18.966  33.449  1.00  0.00           C  
ATOM   4157  HA  LEU   272      29.895  19.324  33.431  1.00  0.00           H  
ATOM   4158  CB  LEU   272      28.172  19.624  34.616  1.00  0.00           C  
ATOM   4159  HB2 LEU   272      27.148  19.354  34.586  1.00  0.00           H  
ATOM   4160  HB3 LEU   272      28.576  19.229  35.516  1.00  0.00           H  
ATOM   4161  CG  LEU   272      28.269  21.133  34.674  1.00  0.00           C  
ATOM   4162  HG  LEU   272      27.933  21.539  33.779  1.00  0.00           H  
ATOM   4163  CD1 LEU   272      27.427  21.689  35.757  1.00  0.00           C  
ATOM   4164 HD11 LEU   272      27.188  21.834  35.989  1.00  0.00           H  
ATOM   4165 HD12 LEU   272      27.227  21.787  36.032  1.00  0.00           H  
ATOM   4166 HD13 LEU   272      27.251  21.863  36.027  1.00  0.00           H  
ATOM   4167  CD2 LEU   272      29.636  21.601  34.893  1.00  0.00           C  
ATOM   4168 HD21 LEU   272      29.960  21.744  34.941  1.00  0.00           H  
ATOM   4169 HD22 LEU   272      29.967  21.707  34.957  1.00  0.00           H  
ATOM   4170 HD23 LEU   272      29.975  21.718  34.924  1.00  0.00           H  
ATOM   4171  C   LEU   272      28.988  17.459  33.638  1.00  0.00           C  
ATOM   4172  O   LEU   272      30.018  16.975  34.006  1.00  0.00           O  
ATOM   4173  N   GLN   273      27.954  16.707  33.355  1.00  0.00           N  
ATOM   4174  H   GLN   273      27.135  17.161  33.062  1.00  0.00           H  
ATOM   4175  CA  GLN   273      27.930  15.269  33.548  1.00  0.00           C  
ATOM   4176  HA  GLN   273      28.396  15.057  34.486  1.00  0.00           H  
ATOM   4177  CB  GLN   273      26.498  14.803  33.645  1.00  0.00           C  
ATOM   4178  HB2 GLN   273      26.227  14.561  34.138  1.00  0.00           H  
ATOM   4179  HB3 GLN   273      26.105  15.187  33.586  1.00  0.00           H  
ATOM   4180  CG  GLN   273      25.931  14.145  33.196  1.00  0.00           C  
ATOM   4181  HG2 GLN   273      25.904  14.406  32.773  1.00  0.00           H  
ATOM   4182  HG3 GLN   273      26.193  13.607  32.916  1.00  0.00           H  
ATOM   4183  CD  GLN   273      25.031  13.846  33.659  1.00  0.00           C  
ATOM   4184  OE1 GLN   273      24.761  13.901  34.455  1.00  0.00           O  
ATOM   4185  NE2 GLN   273      24.523  13.508  33.180  1.00  0.00           N  
ATOM   4186 HE21 GLN   273      23.939  13.304  33.478  1.00  0.00           H  
ATOM   4187 HE22 GLN   273      24.719  13.441  32.521  1.00  0.00           H  
ATOM   4188  C   GLN   273      28.715  14.496  32.511  1.00  0.00           C  
ATOM   4189  O   GLN   273      29.263  13.496  32.824  1.00  0.00           O  
ATOM   4190  N   ASN   274      28.793  14.953  31.294  1.00  0.00           N  
ATOM   4191  H   ASN   274      28.295  15.764  31.098  1.00  0.00           H  
ATOM   4192  CA  ASN   274      29.491  14.304  30.201  1.00  0.00           C  
ATOM   4193  HA  ASN   274      29.789  13.340  30.494  1.00  0.00           H  
ATOM   4194  CB  ASN   274      28.555  14.150  29.069  1.00  0.00           C  
ATOM   4195  HB2 ASN   274      28.058  14.869  28.904  1.00  0.00           H  
ATOM   4196  HB3 ASN   274      28.981  13.988  28.315  1.00  0.00           H  
ATOM   4197  CG  ASN   274      27.720  13.232  29.124  1.00  0.00           C  
ATOM   4198  OD1 ASN   274      27.939  12.269  29.381  1.00  0.00           O  
ATOM   4199  ND2 ASN   274      26.741  13.487  28.883  1.00  0.00           N  
ATOM   4200 HD21 ASN   274      26.190  12.896  28.923  1.00  0.00           H  
ATOM   4201 HD22 ASN   274      26.547  14.267  28.669  1.00  0.00           H  
ATOM   4202  C   ASN   274      30.765  14.978  29.778  1.00  0.00           C  
ATOM   4203  O   ASN   274      31.533  14.377  29.119  1.00  0.00           O  
ATOM   4204  N   GLY   275      31.010  16.200  30.155  1.00  0.00           N  
ATOM   4205  H   GLY   275      30.335  16.639  30.676  1.00  0.00           H  
ATOM   4206  CA  GLY   275      32.175  16.976  29.783  1.00  0.00           C  
ATOM   4207  HA2 GLY   275      32.334  17.718  30.516  1.00  0.00           H  
ATOM   4208  HA3 GLY   275      33.031  16.354  29.776  1.00  0.00           H  
ATOM   4209  C   GLY   275      32.092  17.655  28.444  1.00  0.00           C  
ATOM   4210  O   GLY   275      31.224  17.420  27.675  1.00  0.00           O  
ATOM   4211  N   MET   276      33.016  18.506  28.153  1.00  0.00           N  
ATOM   4212  H   MET   276      33.679  18.662  28.834  1.00  0.00           H  
ATOM   4213  CA  MET   276      33.170  19.187  26.883  1.00  0.00           C  
ATOM   4214  HA  MET   276      32.218  19.364  26.470  1.00  0.00           H  
ATOM   4215  CB  MET   276      33.809  20.512  27.091  1.00  0.00           C  
ATOM   4216  HB2 MET   276      34.126  20.552  27.645  1.00  0.00           H  
ATOM   4217  HB3 MET   276      34.274  20.707  26.663  1.00  0.00           H  
ATOM   4218  CG  MET   276      33.398  21.538  27.135  1.00  0.00           C  
ATOM   4219  HG2 MET   276      33.221  21.463  26.865  1.00  0.00           H  
ATOM   4220  HG3 MET   276      33.165  21.453  27.382  1.00  0.00           H  
ATOM   4221  SD  MET   276      33.537  23.020  27.254  1.00  0.00           S  
ATOM   4222  CE  MET   276      33.907  23.893  26.325  1.00  0.00           C  
ATOM   4223  HE1 MET   276      33.991  24.047  26.131  1.00  0.00           H  
ATOM   4224  HE2 MET   276      33.959  24.078  26.131  1.00  0.00           H  
ATOM   4225  HE3 MET   276      33.997  24.087  26.153  1.00  0.00           H  
ATOM   4226  C   MET   276      33.922  18.379  25.881  1.00  0.00           C  
ATOM   4227  O   MET   276      33.797  18.580  24.770  1.00  0.00           O  
ATOM   4228  N   ASN   277      34.673  17.441  26.262  1.00  0.00           N  
ATOM   4229  H   ASN   277      34.743  17.359  27.181  1.00  0.00           H  
ATOM   4230  CA  ASN   277      35.348  16.468  25.474  1.00  0.00           C  
ATOM   4231  HA  ASN   277      36.068  16.064  26.080  1.00  0.00           H  
ATOM   4232  CB  ASN   277      34.433  15.393  25.169  1.00  0.00           C  
ATOM   4233  HB2 ASN   277      33.740  15.681  24.694  1.00  0.00           H  
ATOM   4234  HB3 ASN   277      34.845  14.767  24.661  1.00  0.00           H  
ATOM   4235  CG  ASN   277      33.902  14.741  26.157  1.00  0.00           C  
ATOM   4236  OD1 ASN   277      34.287  14.440  26.818  1.00  0.00           O  
ATOM   4237  ND2 ASN   277      33.006  14.511  26.299  1.00  0.00           N  
ATOM   4238 HD21 ASN   277      32.657  14.149  26.974  1.00  0.00           H  
ATOM   4239 HD22 ASN   277      32.680  14.751  25.770  1.00  0.00           H  
ATOM   4240  C   ASN   277      36.103  16.972  24.285  1.00  0.00           C  
ATOM   4241  O   ASN   277      36.035  16.485  23.256  1.00  0.00           O  
ATOM   4242  N   GLY   278      36.807  17.970  24.415  1.00  0.00           N  
ATOM   4243  H   GLY   278      36.825  18.322  25.281  1.00  0.00           H  
ATOM   4244  CA  GLY   278      37.609  18.552  23.402  1.00  0.00           C  
ATOM   4245  HA2 GLY   278      38.319  19.080  23.855  1.00  0.00           H  
ATOM   4246  HA3 GLY   278      38.058  17.820  22.889  1.00  0.00           H  
ATOM   4247  C   GLY   278      36.974  19.448  22.407  1.00  0.00           C  
ATOM   4248  O   GLY   278      37.610  20.016  21.613  1.00  0.00           O  
ATOM   4249  N   ARG   279      35.742  19.601  22.442  1.00  0.00           N  
ATOM   4250  H   ARG   279      35.283  19.117  23.128  1.00  0.00           H  
ATOM   4251  CA  ARG   279      35.022  20.520  21.621  1.00  0.00           C  
ATOM   4252  HA  ARG   279      35.512  20.590  20.677  1.00  0.00           H  
ATOM   4253  CB  ARG   279      33.624  20.025  21.407  1.00  0.00           C  
ATOM   4254  HB2 ARG   279      33.317  19.702  22.064  1.00  0.00           H  
ATOM   4255  HB3 ARG   279      33.087  20.600  21.216  1.00  0.00           H  
ATOM   4256  CG  ARG   279      33.352  19.199  20.552  1.00  0.00           C  
ATOM   4257  HG2 ARG   279      33.666  19.473  19.946  1.00  0.00           H  
ATOM   4258  HG3 ARG   279      33.812  18.640  20.758  1.00  0.00           H  
ATOM   4259  CD  ARG   279      32.030  18.732  20.236  1.00  0.00           C  
ATOM   4260  HD2 ARG   279      32.029  18.055  20.060  1.00  0.00           H  
ATOM   4261  HD3 ARG   279      31.513  18.766  20.776  1.00  0.00           H  
ATOM   4262  NE  ARG   279      31.458  19.106  19.454  1.00  0.00           N  
ATOM   4263  HE  ARG   279      31.855  19.682  19.298  1.00  0.00           H  
ATOM   4264  CZ  ARG   279      30.479  18.748  18.914  1.00  0.00           C  
ATOM   4265  NH1 ARG   279      29.850  18.006  19.029  1.00  0.00           N  
ATOM   4266 HH11 ARG   279      30.094  17.688  19.553  1.00  0.00           H  
ATOM   4267 HH12 ARG   279      29.119  17.765  18.598  1.00  0.00           H  
ATOM   4268  NH2 ARG   279      30.108  19.136  18.228  1.00  0.00           N  
ATOM   4269 HH21 ARG   279      30.567  19.709  18.120  1.00  0.00           H  
ATOM   4270 HH22 ARG   279      29.377  18.856  17.812  1.00  0.00           H  
ATOM   4271  C   ARG   279      35.030  21.887  22.212  1.00  0.00           C  
ATOM   4272  O   ARG   279      35.060  22.018  23.344  1.00  0.00           O  
ATOM   4273  N   THR   280      35.014  22.906  21.453  1.00  0.00           N  
ATOM   4274  H   THR   280      34.982  22.727  20.536  1.00  0.00           H  
ATOM   4275  CA  THR   280      35.118  24.286  21.884  1.00  0.00           C  
ATOM   4276  HA  THR   280      35.497  24.295  22.875  1.00  0.00           H  
ATOM   4277  CB  THR   280      36.094  25.046  21.038  1.00  0.00           C  
ATOM   4278  HB  THR   280      36.012  25.844  21.215  1.00  0.00           H  
ATOM   4279  CG2 THR   280      37.303  24.833  21.142  1.00  0.00           C  
ATOM   4280 HG21 THR   280      37.602  24.772  21.172  1.00  0.00           H  
ATOM   4281 HG22 THR   280      37.595  24.788  21.148  1.00  0.00           H  
ATOM   4282 HG23 THR   280      37.602  24.801  21.187  1.00  0.00           H  
ATOM   4283  OG1 THR   280      36.030  24.994  19.901  1.00  0.00           O  
ATOM   4284  HG1 THR   280      35.660  25.206  19.710  1.00  0.00           H  
ATOM   4285  C   THR   280      33.793  25.012  21.919  1.00  0.00           C  
ATOM   4286  O   THR   280      32.896  24.712  21.154  1.00  0.00           O  
ATOM   4287  N   ILE   281      33.687  26.005  22.784  1.00  0.00           N  
ATOM   4288  H   ILE   281      34.456  26.168  23.390  1.00  0.00           H  
ATOM   4289  CA  ILE   281      32.607  26.982  22.841  1.00  0.00           C  
ATOM   4290  HA  ILE   281      32.024  26.928  21.935  1.00  0.00           H  
ATOM   4291  CB  ILE   281      31.672  26.709  24.028  1.00  0.00           C  
ATOM   4292  HB  ILE   281      32.259  26.714  24.923  1.00  0.00           H  
ATOM   4293  CG2 ILE   281      30.631  27.801  24.149  1.00  0.00           C  
ATOM   4294 HG21 ILE   281      30.365  28.059  24.224  1.00  0.00           H  
ATOM   4295 HG22 ILE   281      30.405  28.099  24.181  1.00  0.00           H  
ATOM   4296 HG23 ILE   281      30.357  28.052  24.152  1.00  0.00           H  
ATOM   4297  CG1 ILE   281      30.985  25.349  23.916  1.00  0.00           C  
ATOM   4298 HG12 ILE   281      30.357  25.334  23.074  1.00  0.00           H  
ATOM   4299 HG13 ILE   281      31.717  24.610  23.774  1.00  0.00           H  
ATOM   4300  CD1 ILE   281      30.188  24.924  25.110  1.00  0.00           C  
ATOM   4301 HD11 ILE   281      29.976  24.816  25.393  1.00  0.00           H  
ATOM   4302 HD12 ILE   281      29.998  24.800  25.394  1.00  0.00           H  
ATOM   4303 HD13 ILE   281      30.007  24.823  25.401  1.00  0.00           H  
ATOM   4304  C   ILE   281      33.242  28.367  22.913  1.00  0.00           C  
ATOM   4305  O   ILE   281      34.118  28.590  23.730  1.00  0.00           O  
ATOM   4306  N   LEU   282      32.850  29.285  22.041  1.00  0.00           N  
ATOM   4307  H   LEU   282      32.163  29.020  21.373  1.00  0.00           H  
ATOM   4308  CA  LEU   282      33.439  30.614  21.903  1.00  0.00           C  
ATOM   4309  HA  LEU   282      33.087  31.003  20.966  1.00  0.00           H  
ATOM   4310  CB  LEU   282      32.924  31.539  23.004  1.00  0.00           C  
ATOM   4311  HB2 LEU   282      32.934  31.100  23.818  1.00  0.00           H  
ATOM   4312  HB3 LEU   282      33.484  32.266  23.112  1.00  0.00           H  
ATOM   4313  CG  LEU   282      31.670  32.095  22.915  1.00  0.00           C  
ATOM   4314  HG  LEU   282      31.297  31.425  22.771  1.00  0.00           H  
ATOM   4315  CD1 LEU   282      31.194  32.692  23.827  1.00  0.00           C  
ATOM   4316 HD11 LEU   282      31.057  32.806  24.053  1.00  0.00           H  
ATOM   4317 HD12 LEU   282      31.107  32.828  24.064  1.00  0.00           H  
ATOM   4318 HD13 LEU   282      31.057  32.862  24.041  1.00  0.00           H  
ATOM   4319  CD2 LEU   282      31.350  33.009  22.142  1.00  0.00           C  
ATOM   4320 HD21 LEU   282      31.246  33.234  21.953  1.00  0.00           H  
ATOM   4321 HD22 LEU   282      31.267  33.239  21.966  1.00  0.00           H  
ATOM   4322 HD23 LEU   282      31.293  33.219  21.945  1.00  0.00           H  
ATOM   4323  C   LEU   282      34.962  30.593  21.765  1.00  0.00           C  
ATOM   4324  O   LEU   282      35.657  31.436  22.276  1.00  0.00           O  
ATOM   4325  N   GLY   283      35.497  29.590  21.108  1.00  0.00           N  
ATOM   4326  H   GLY   283      34.875  28.955  20.687  1.00  0.00           H  
ATOM   4327  CA  GLY   283      36.918  29.344  20.955  1.00  0.00           C  
ATOM   4328  HA2 GLY   283      37.054  28.653  20.160  1.00  0.00           H  
ATOM   4329  HA3 GLY   283      37.398  30.250  20.684  1.00  0.00           H  
ATOM   4330  C   GLY   283      37.633  28.792  22.174  1.00  0.00           C  
ATOM   4331  O   GLY   283      38.772  28.500  22.108  1.00  0.00           O  
ATOM   4332  N   SER   284      36.986  28.629  23.278  1.00  0.00           N  
ATOM   4333  H   SER   284      36.040  28.857  23.260  1.00  0.00           H  
ATOM   4334  CA  SER   284      37.522  28.099  24.519  1.00  0.00           C  
ATOM   4335  HA  SER   284      38.574  28.269  24.548  1.00  0.00           H  
ATOM   4336  CB  SER   284      36.917  28.832  25.676  1.00  0.00           C  
ATOM   4337  HB2 SER   284      37.064  29.862  25.549  1.00  0.00           H  
ATOM   4338  HB3 SER   284      35.887  28.646  25.706  1.00  0.00           H  
ATOM   4339  OG  SER   284      37.479  28.434  26.872  1.00  0.00           O  
ATOM   4340  HG  SER   284      36.903  28.370  27.445  1.00  0.00           H  
ATOM   4341  C   SER   284      37.278  26.619  24.671  1.00  0.00           C  
ATOM   4342  O   SER   284      36.222  26.133  24.350  1.00  0.00           O  
ATOM   4343  N   ALA   285      38.238  25.902  25.209  1.00  0.00           N  
ATOM   4344  H   ALA   285      39.076  26.363  25.432  1.00  0.00           H  
ATOM   4345  CA  ALA   285      38.123  24.515  25.593  1.00  0.00           C  
ATOM   4346  HA  ALA   285      37.478  24.026  24.906  1.00  0.00           H  
ATOM   4347  CB  ALA   285      39.474  23.889  25.476  1.00  0.00           C  
ATOM   4348  HB1 ALA   285      39.795  23.718  25.465  1.00  0.00           H  
ATOM   4349  HB2 ALA   285      39.797  23.724  25.423  1.00  0.00           H  
ATOM   4350  HB3 ALA   285      39.806  23.757  25.450  1.00  0.00           H  
ATOM   4351  C   ALA   285      37.534  24.300  26.976  1.00  0.00           C  
ATOM   4352  O   ALA   285      37.349  23.188  27.377  1.00  0.00           O  
ATOM   4353  N   LEU   286      37.255  25.350  27.710  1.00  0.00           N  
ATOM   4354  H   LEU   286      37.414  26.219  27.300  1.00  0.00           H  
ATOM   4355  CA  LEU   286      36.737  25.364  29.060  1.00  0.00           C  
ATOM   4356  HA  LEU   286      36.362  24.405  29.302  1.00  0.00           H  
ATOM   4357  CB  LEU   286      37.841  25.707  30.019  1.00  0.00           C  
ATOM   4358  HB2 LEU   286      38.128  26.467  29.841  1.00  0.00           H  
ATOM   4359  HB3 LEU   286      37.559  25.774  30.824  1.00  0.00           H  
ATOM   4360  CG  LEU   286      38.928  25.018  30.200  1.00  0.00           C  
ATOM   4361  HG  LEU   286      39.118  24.916  29.571  1.00  0.00           H  
ATOM   4362  CD1 LEU   286      39.794  25.339  30.824  1.00  0.00           C  
ATOM   4363 HD11 LEU   286      40.012  25.397  30.979  1.00  0.00           H  
ATOM   4364 HD12 LEU   286      40.008  25.427  30.948  1.00  0.00           H  
ATOM   4365 HD13 LEU   286      39.999  25.427  30.990  1.00  0.00           H  
ATOM   4366  CD2 LEU   286      38.965  24.153  30.661  1.00  0.00           C  
ATOM   4367 HD21 LEU   286      38.978  23.952  30.766  1.00  0.00           H  
ATOM   4368 HD22 LEU   286      38.990  23.936  30.775  1.00  0.00           H  
ATOM   4369 HD23 LEU   286      38.962  23.932  30.771  1.00  0.00           H  
ATOM   4370  C   LEU   286      35.589  26.341  29.214  1.00  0.00           C  
ATOM   4371  O   LEU   286      35.519  27.309  28.507  1.00  0.00           O  
ATOM   4372  N   LEU   287      34.715  26.118  30.169  1.00  0.00           N  
ATOM   4373  H   LEU   287      34.848  25.321  30.719  1.00  0.00           H  
ATOM   4374  CA  LEU   287      33.655  27.037  30.555  1.00  0.00           C  
ATOM   4375  HA  LEU   287      33.185  27.408  29.664  1.00  0.00           H  
ATOM   4376  CB  LEU   287      32.606  26.298  31.381  1.00  0.00           C  
ATOM   4377  HB2 LEU   287      33.065  25.955  32.269  1.00  0.00           H  
ATOM   4378  HB3 LEU   287      31.862  26.991  31.669  1.00  0.00           H  
ATOM   4379  CG  LEU   287      31.925  25.118  30.712  1.00  0.00           C  
ATOM   4380  HG  LEU   287      32.531  24.588  30.341  1.00  0.00           H  
ATOM   4381  CD1 LEU   287      31.227  24.335  31.491  1.00  0.00           C  
ATOM   4382 HD11 LEU   287      31.059  24.119  31.656  1.00  0.00           H  
ATOM   4383 HD12 LEU   287      31.085  24.143  31.702  1.00  0.00           H  
ATOM   4384 HD13 LEU   287      31.036  24.161  31.683  1.00  0.00           H  
ATOM   4385  CD2 LEU   287      31.068  25.376  29.776  1.00  0.00           C  
ATOM   4386 HD21 LEU   287      30.863  25.436  29.537  1.00  0.00           H  
ATOM   4387 HD22 LEU   287      30.863  25.421  29.549  1.00  0.00           H  
ATOM   4388 HD23 LEU   287      30.866  25.441  29.548  1.00  0.00           H  
ATOM   4389  C   LEU   287      34.204  28.255  31.306  1.00  0.00           C  
ATOM   4390  O   LEU   287      35.226  28.198  31.906  1.00  0.00           O  
ATOM   4391  N   GLU   288      33.522  29.355  31.297  1.00  0.00           N  
ATOM   4392  H   GLU   288      32.689  29.349  30.807  1.00  0.00           H  
ATOM   4393  CA  GLU   288      33.909  30.608  31.941  1.00  0.00           C  
ATOM   4394  HA  GLU   288      34.727  30.432  32.602  1.00  0.00           H  
ATOM   4395  CB  GLU   288      34.367  31.565  30.877  1.00  0.00           C  
ATOM   4396  HB2 GLU   288      35.148  31.117  30.335  1.00  0.00           H  
ATOM   4397  HB3 GLU   288      33.571  31.699  30.202  1.00  0.00           H  
ATOM   4398  CG  GLU   288      34.830  32.924  31.333  1.00  0.00           C  
ATOM   4399  HG2 GLU   288      35.062  33.481  30.475  1.00  0.00           H  
ATOM   4400  HG3 GLU   288      34.048  33.424  31.824  1.00  0.00           H  
ATOM   4401  CD  GLU   288      36.017  32.895  32.231  1.00  0.00           C  
ATOM   4402  OE1 GLU   288      36.371  32.851  32.751  1.00  0.00           O  
ATOM   4403  OE2 GLU   288      36.601  32.929  32.436  1.00  0.00           O  
ATOM   4404  C   GLU   288      32.795  31.187  32.780  1.00  0.00           C  
ATOM   4405  O   GLU   288      31.677  31.090  32.412  1.00  0.00           O  
ATOM   4406  N   ASP   289      33.103  31.809  33.896  1.00  0.00           N  
ATOM   4407  H   ASP   289      34.041  31.843  34.137  1.00  0.00           H  
ATOM   4408  CA  ASP   289      32.160  32.483  34.784  1.00  0.00           C  
ATOM   4409  HA  ASP   289      31.208  32.516  34.278  1.00  0.00           H  
ATOM   4410  CB  ASP   289      31.936  31.681  36.061  1.00  0.00           C  
ATOM   4411  HB2 ASP   289      31.062  32.051  36.541  1.00  0.00           H  
ATOM   4412  HB3 ASP   289      31.737  30.670  35.789  1.00  0.00           H  
ATOM   4413  CG  ASP   289      33.061  31.681  37.075  1.00  0.00           C  
ATOM   4414  OD1 ASP   289      34.204  31.920  36.748  1.00  0.00           O  
ATOM   4415  OD2 ASP   289      32.822  31.407  38.241  1.00  0.00           O  
ATOM   4416  C   ASP   289      32.520  33.946  35.074  1.00  0.00           C  
ATOM   4417  O   ASP   289      31.903  34.594  35.888  1.00  0.00           O  
ATOM   4418  N   GLU   290      33.490  34.506  34.390  1.00  0.00           N  
ATOM   4419  H   GLU   290      33.985  33.920  33.775  1.00  0.00           H  
ATOM   4420  CA  GLU   290      33.927  35.899  34.502  1.00  0.00           C  
ATOM   4421  HA  GLU   290      33.718  36.218  35.491  1.00  0.00           H  
ATOM   4422  CB  GLU   290      35.417  35.964  34.324  1.00  0.00           C  
ATOM   4423  HB2 GLU   290      35.865  35.306  34.335  1.00  0.00           H  
ATOM   4424  HB3 GLU   290      35.558  36.227  33.688  1.00  0.00           H  
ATOM   4425  CG  GLU   290      36.135  36.510  35.004  1.00  0.00           C  
ATOM   4426  HG2 GLU   290      36.051  36.891  34.685  1.00  0.00           H  
ATOM   4427  HG3 GLU   290      35.826  36.592  35.349  1.00  0.00           H  
ATOM   4428  CD  GLU   290      37.383  36.419  35.654  1.00  0.00           C  
ATOM   4429  OE1 GLU   290      38.182  36.301  35.120  1.00  0.00           O  
ATOM   4430  OE2 GLU   290      37.579  36.448  36.708  1.00  0.00           O  
ATOM   4431  C   GLU   290      33.175  36.865  33.584  1.00  0.00           C  
ATOM   4432  O   GLU   290      33.733  37.815  33.099  1.00  0.00           O  
ATOM   4433  N   PHE   291      31.907  36.603  33.309  1.00  0.00           N  
ATOM   4434  H   PHE   291      31.511  35.826  33.757  1.00  0.00           H  
ATOM   4435  CA  PHE   291      31.069  37.281  32.335  1.00  0.00           C  
ATOM   4436  HA  PHE   291      31.412  38.293  32.200  1.00  0.00           H  
ATOM   4437  CB  PHE   291      31.197  36.553  31.018  1.00  0.00           C  
ATOM   4438  HB2 PHE   291      31.764  36.171  30.918  1.00  0.00           H  
ATOM   4439  HB3 PHE   291      30.724  36.087  30.937  1.00  0.00           H  
ATOM   4440  CG  PHE   291      31.211  36.900  29.924  1.00  0.00           C  
ATOM   4441  CD1 PHE   291      30.490  36.969  29.383  1.00  0.00           C  
ATOM   4442  HD1 PHE   291      29.919  36.809  29.773  1.00  0.00           H  
ATOM   4443  CE1 PHE   291      30.514  37.232  28.314  1.00  0.00           C  
ATOM   4444  HE1 PHE   291      29.961  37.267  27.891  1.00  0.00           H  
ATOM   4445  CZ  PHE   291      31.250  37.431  27.788  1.00  0.00           C  
ATOM   4446  HZ  PHE   291      31.260  37.622  26.961  1.00  0.00           H  
ATOM   4447  CE2 PHE   291      31.968  37.381  28.341  1.00  0.00           C  
ATOM   4448  HE2 PHE   291      32.529  37.539  27.942  1.00  0.00           H  
ATOM   4449  CD2 PHE   291      31.948  37.114  29.406  1.00  0.00           C  
ATOM   4450  HD2 PHE   291      32.497  37.064  29.816  1.00  0.00           H  
ATOM   4451  C   PHE   291      29.614  37.318  32.797  1.00  0.00           C  
ATOM   4452  O   PHE   291      28.997  36.309  32.973  1.00  0.00           O  
ATOM   4453  N   THR   292      29.050  38.471  33.008  1.00  0.00           N  
ATOM   4454  H   THR   292      29.582  39.270  32.801  1.00  0.00           H  
ATOM   4455  CA  THR   292      27.669  38.661  33.475  1.00  0.00           C  
ATOM   4456  HA  THR   292      27.393  37.812  34.074  1.00  0.00           H  
ATOM   4457  CB  THR   292      27.541  39.903  34.352  1.00  0.00           C  
ATOM   4458  HB  THR   292      26.523  39.992  34.679  1.00  0.00           H  
ATOM   4459  CG2 THR   292      28.385  39.864  35.592  1.00  0.00           C  
ATOM   4460 HG21 THR   292      28.575  39.851  35.903  1.00  0.00           H  
ATOM   4461 HG22 THR   292      28.587  39.843  35.893  1.00  0.00           H  
ATOM   4462 HG23 THR   292      28.588  39.861  35.895  1.00  0.00           H  
ATOM   4463  OG1 THR   292      27.839  41.056  33.635  1.00  0.00           O  
ATOM   4464  HG1 THR   292      28.723  41.060  33.440  1.00  0.00           H  
ATOM   4465  C   THR   292      26.674  38.767  32.332  1.00  0.00           C  
ATOM   4466  O   THR   292      27.061  39.062  31.215  1.00  0.00           O  
ATOM   4467  N   PRO   293      25.371  38.645  32.589  1.00  0.00           N  
ATOM   4468  CD  PRO   293      24.778  38.082  33.773  1.00  0.00           C  
ATOM   4469  HD2 PRO   293      24.863  38.741  34.578  1.00  0.00           H  
ATOM   4470  HD3 PRO   293      25.207  37.161  34.022  1.00  0.00           H  
ATOM   4471  CG  PRO   293      23.348  37.882  33.474  1.00  0.00           C  
ATOM   4472  HG2 PRO   293      22.786  38.097  34.273  1.00  0.00           H  
ATOM   4473  HG3 PRO   293      23.190  36.934  33.189  1.00  0.00           H  
ATOM   4474  CB  PRO   293      23.039  38.784  32.364  1.00  0.00           C  
ATOM   4475  HB2 PRO   293      22.702  39.673  32.746  1.00  0.00           H  
ATOM   4476  HB3 PRO   293      22.321  38.370  31.763  1.00  0.00           H  
ATOM   4477  CA  PRO   293      24.341  38.980  31.628  1.00  0.00           C  
ATOM   4478  HA  PRO   293      24.388  38.275  30.826  1.00  0.00           H  
ATOM   4479  C   PRO   293      24.442  40.381  31.032  1.00  0.00           C  
ATOM   4480  O   PRO   293      24.028  40.592  29.947  1.00  0.00           O  
ATOM   4481  N   PHE   294      25.024  41.329  31.704  1.00  0.00           N  
ATOM   4482  H   PHE   294      25.327  41.110  32.591  1.00  0.00           H  
ATOM   4483  CA  PHE   294      25.277  42.670  31.204  1.00  0.00           C  
ATOM   4484  HA  PHE   294      24.425  42.990  30.640  1.00  0.00           H  
ATOM   4485  CB  PHE   294      25.431  43.609  32.377  1.00  0.00           C  
ATOM   4486  HB2 PHE   294      25.935  43.427  32.870  1.00  0.00           H  
ATOM   4487  HB3 PHE   294      25.661  44.314  32.250  1.00  0.00           H  
ATOM   4488  CG  PHE   294      24.644  43.883  33.070  1.00  0.00           C  
ATOM   4489  CD1 PHE   294      24.298  43.911  33.466  1.00  0.00           C  
ATOM   4490  HD1 PHE   294      24.588  43.753  33.285  1.00  0.00           H  
ATOM   4491  CE1 PHE   294      23.572  44.145  34.100  1.00  0.00           C  
ATOM   4492  HE1 PHE   294      23.310  44.164  34.399  1.00  0.00           H  
ATOM   4493  CZ  PHE   294      23.187  44.355  34.343  1.00  0.00           C  
ATOM   4494  HZ  PHE   294      22.632  44.535  34.828  1.00  0.00           H  
ATOM   4495  CE2 PHE   294      23.529  44.332  33.954  1.00  0.00           C  
ATOM   4496  HE2 PHE   294      23.235  44.494  34.140  1.00  0.00           H  
ATOM   4497  CD2 PHE   294      24.255  44.097  33.319  1.00  0.00           C  
ATOM   4498  HD2 PHE   294      24.512  44.080  33.024  1.00  0.00           H  
ATOM   4499  C   PHE   294      26.475  42.750  30.267  1.00  0.00           C  
ATOM   4500  O   PHE   294      26.488  43.542  29.365  1.00  0.00           O  
ATOM   4501  N   ASP   295      27.462  41.903  30.425  1.00  0.00           N  
ATOM   4502  H   ASP   295      27.390  41.256  31.160  1.00  0.00           H  
ATOM   4503  CA  ASP   295      28.601  41.796  29.523  1.00  0.00           C  
ATOM   4504  HA  ASP   295      28.959  42.788  29.312  1.00  0.00           H  
ATOM   4505  CB  ASP   295      29.739  41.032  30.185  1.00  0.00           C  
ATOM   4506  HB2 ASP   295      29.434  40.023  30.368  1.00  0.00           H  
ATOM   4507  HB3 ASP   295      30.565  41.001  29.508  1.00  0.00           H  
ATOM   4508  CG  ASP   295      30.220  41.653  31.472  1.00  0.00           C  
ATOM   4509  OD1 ASP   295      30.386  42.049  31.935  1.00  0.00           O  
ATOM   4510  OD2 ASP   295      30.448  41.744  32.023  1.00  0.00           O  
ATOM   4511  C   ASP   295      28.243  41.171  28.178  1.00  0.00           C  
ATOM   4512  O   ASP   295      28.859  41.479  27.185  1.00  0.00           O  
ATOM   4513  N   VAL   296      27.215  40.360  28.115  1.00  0.00           N  
ATOM   4514  H   VAL   296      26.786  40.117  28.969  1.00  0.00           H  
ATOM   4515  CA  VAL   296      26.685  39.824  26.867  1.00  0.00           C  
ATOM   4516  HA  VAL   296      27.463  39.361  26.336  1.00  0.00           H  
ATOM   4517  CB  VAL   296      25.644  38.797  27.118  1.00  0.00           C  
ATOM   4518  HB  VAL   296      25.034  39.091  27.620  1.00  0.00           H  
ATOM   4519  CG1 VAL   296      25.047  38.322  26.118  1.00  0.00           C  
ATOM   4520 HG11 VAL   296      24.859  38.215  25.880  1.00  0.00           H  
ATOM   4521 HG12 VAL   296      24.907  38.220  25.845  1.00  0.00           H  
ATOM   4522 HG13 VAL   296      24.923  38.180  25.896  1.00  0.00           H  
ATOM   4523  CG2 VAL   296      25.988  37.787  27.701  1.00  0.00           C  
ATOM   4524 HG21 VAL   296      26.061  37.559  27.836  1.00  0.00           H  
ATOM   4525 HG22 VAL   296      26.094  37.536  27.831  1.00  0.00           H  
ATOM   4526 HG23 VAL   296      26.046  37.514  27.871  1.00  0.00           H  
ATOM   4527  C   VAL   296      26.174  40.889  25.965  1.00  0.00           C  
ATOM   4528  O   VAL   296      26.469  40.894  24.800  1.00  0.00           O  
ATOM   4529  N   VAL   297      25.475  41.841  26.495  1.00  0.00           N  
ATOM   4530  H   VAL   297      25.283  41.791  27.455  1.00  0.00           H  
ATOM   4531  CA  VAL   297      24.973  42.953  25.738  1.00  0.00           C  
ATOM   4532  HA  VAL   297      24.450  42.582  24.897  1.00  0.00           H  
ATOM   4533  CB  VAL   297      24.020  43.749  26.557  1.00  0.00           C  
ATOM   4534  HB  VAL   297      24.226  43.971  27.142  1.00  0.00           H  
ATOM   4535  CG1 VAL   297      23.600  44.597  26.283  1.00  0.00           C  
ATOM   4536 HG11 VAL   297      23.463  44.790  26.243  1.00  0.00           H  
ATOM   4537 HG12 VAL   297      23.540  44.829  26.230  1.00  0.00           H  
ATOM   4538 HG13 VAL   297      23.483  44.806  26.189  1.00  0.00           H  
ATOM   4539  CG2 VAL   297      23.139  43.420  26.897  1.00  0.00           C  
ATOM   4540 HG21 VAL   297      22.915  43.346  26.984  1.00  0.00           H  
ATOM   4541 HG22 VAL   297      22.927  43.343  26.993  1.00  0.00           H  
ATOM   4542 HG23 VAL   297      22.923  43.337  26.972  1.00  0.00           H  
ATOM   4543  C   VAL   297      26.056  43.796  25.184  1.00  0.00           C  
ATOM   4544  O   VAL   297      25.944  44.255  24.087  1.00  0.00           O  
ATOM   4545  N   ARG   298      27.140  43.944  25.891  1.00  0.00           N  
ATOM   4546  H   ARG   298      27.161  43.535  26.776  1.00  0.00           H  
ATOM   4547  CA  ARG   298      28.303  44.629  25.429  1.00  0.00           C  
ATOM   4548  HA  ARG   298      28.017  45.571  25.064  1.00  0.00           H  
ATOM   4549  CB  ARG   298      29.264  44.834  26.571  1.00  0.00           C  
ATOM   4550  HB2 ARG   298      29.172  44.257  27.143  1.00  0.00           H  
ATOM   4551  HB3 ARG   298      30.085  44.782  26.374  1.00  0.00           H  
ATOM   4552  CG  ARG   298      29.268  45.896  27.209  1.00  0.00           C  
ATOM   4553  HG2 ARG   298      29.447  46.471  26.682  1.00  0.00           H  
ATOM   4554  HG3 ARG   298      28.439  45.989  27.358  1.00  0.00           H  
ATOM   4555  CD  ARG   298      30.140  46.069  28.367  1.00  0.00           C  
ATOM   4556  HD2 ARG   298      30.197  46.612  28.642  1.00  0.00           H  
ATOM   4557  HD3 ARG   298      29.951  45.767  28.798  1.00  0.00           H  
ATOM   4558  NE  ARG   298      31.128  45.956  28.554  1.00  0.00           N  
ATOM   4559  HE  ARG   298      31.430  46.367  28.133  1.00  0.00           H  
ATOM   4560  CZ  ARG   298      31.673  45.358  29.192  1.00  0.00           C  
ATOM   4561  NH1 ARG   298      31.414  44.791  29.820  1.00  0.00           N  
ATOM   4562 HH11 ARG   298      30.787  44.820  29.894  1.00  0.00           H  
ATOM   4563 HH12 ARG   298      31.856  44.345  30.291  1.00  0.00           H  
ATOM   4564  NH2 ARG   298      32.514  45.308  29.198  1.00  0.00           N  
ATOM   4565 HH21 ARG   298      32.739  45.718  28.714  1.00  0.00           H  
ATOM   4566 HH22 ARG   298      32.913  44.816  29.628  1.00  0.00           H  
ATOM   4567  C   ARG   298      28.946  43.930  24.277  1.00  0.00           C  
ATOM   4568  O   ARG   298      29.391  44.557  23.388  1.00  0.00           O  
ATOM   4569  N   GLN   299      28.956  42.649  24.258  1.00  0.00           N  
ATOM   4570  H   GLN   299      28.588  42.203  25.028  1.00  0.00           H  
ATOM   4571  CA  GLN   299      29.498  41.860  23.198  1.00  0.00           C  
ATOM   4572  HA  GLN   299      30.322  42.326  22.849  1.00  0.00           H  
ATOM   4573  CB  GLN   299      29.900  40.594  23.732  1.00  0.00           C  
ATOM   4574  HB2 GLN   299      30.003  40.484  24.488  1.00  0.00           H  
ATOM   4575  HB3 GLN   299      29.427  40.147  23.582  1.00  0.00           H  
ATOM   4576  CG  GLN   299      30.833  40.068  23.502  1.00  0.00           C  
ATOM   4577  HG2 GLN   299      31.257  40.499  23.326  1.00  0.00           H  
ATOM   4578  HG3 GLN   299      31.001  39.635  23.993  1.00  0.00           H  
ATOM   4579  CD  GLN   299      31.015  39.505  22.881  1.00  0.00           C  
ATOM   4580  OE1 GLN   299      30.589  39.289  22.424  1.00  0.00           O  
ATOM   4581  NE2 GLN   299      31.662  39.234  22.834  1.00  0.00           N  
ATOM   4582 HE21 GLN   299      31.782  38.866  22.417  1.00  0.00           H  
ATOM   4583 HE22 GLN   299      32.027  39.399  23.200  1.00  0.00           H  
ATOM   4584  C   GLN   299      28.632  41.695  22.018  1.00  0.00           C  
ATOM   4585  O   GLN   299      29.077  41.669  20.953  1.00  0.00           O  
ATOM   4586  N   CYS   300      27.406  41.632  22.193  1.00  0.00           N  
ATOM   4587  H   CYS   300      27.100  41.629  23.089  1.00  0.00           H  
ATOM   4588  CA  CYS   300      26.492  41.479  21.168  1.00  0.00           C  
ATOM   4589  HA  CYS   300      26.790  40.892  20.427  1.00  0.00           H  
ATOM   4590  CB  CYS   300      25.432  40.922  21.686  1.00  0.00           C  
ATOM   4591  HB2 CYS   300      25.169  41.128  22.401  1.00  0.00           H  
ATOM   4592  HB3 CYS   300      24.891  41.011  21.233  1.00  0.00           H  
ATOM   4593  SG  CYS   300      25.467  39.758  21.854  1.00  0.00           S  
ATOM   4594  HG  CYS   300      25.815  39.989  22.218  1.00  0.00           H  
ATOM   4595  C   CYS   300      26.187  42.602  20.538  1.00  0.00           C  
ATOM   4596  O   CYS   300      25.688  42.622  19.825  1.00  0.00           O  
ATOM   4597  N   SER   301      26.495  43.532  20.784  1.00  0.00           N  
ATOM   4598  H   SER   301      26.888  43.469  21.371  1.00  0.00           H  
ATOM   4599  CA  SER   301      26.304  44.631  20.228  1.00  0.00           C  
ATOM   4600  HA  SER   301      25.504  44.800  20.119  1.00  0.00           H  
ATOM   4601  CB  SER   301      26.657  45.693  20.915  1.00  0.00           C  
ATOM   4602  HB2 SER   301      26.648  45.863  21.279  1.00  0.00           H  
ATOM   4603  HB3 SER   301      26.959  45.904  21.040  1.00  0.00           H  
ATOM   4604  OG  SER   301      26.603  46.205  20.931  1.00  0.00           O  
ATOM   4605  HG  SER   301      26.582  46.237  21.208  1.00  0.00           H  
ATOM   4606  C   SER   301      26.790  44.527  19.118  1.00  0.00           C  
ATOM   4607  O   SER   301      27.311  44.508  18.601  1.00  0.00           O  
ATOM   4608  N   GLY   302      26.613  44.439  18.729  1.00  0.00           N  
ATOM   4609  H   GLY   302      26.187  44.462  19.194  1.00  0.00           H  
ATOM   4610  CA  GLY   302      26.996  44.319  17.671  1.00  0.00           C  
ATOM   4611  HA2 GLY   302      26.802  45.046  17.328  1.00  0.00           H  
ATOM   4612  HA3 GLY   302      27.704  44.222  17.715  1.00  0.00           H  
ATOM   4613  C   GLY   302      26.726  43.368  16.930  1.00  0.00           C  
ATOM   4614  O   GLY   302      26.902  43.371  16.443  1.00  0.00           O  
ATOM   4615  N   VAL   303      26.293  42.565  16.822  1.00  0.00           N  
ATOM   4616  H   VAL   303      26.178  42.608  17.249  1.00  0.00           H  
ATOM   4617  CA  VAL   303      25.977  41.617  16.116  1.00  0.00           C  
ATOM   4618  HA  VAL   303      26.306  41.573  15.795  1.00  0.00           H  
ATOM   4619  CB  VAL   303      25.844  40.864  16.218  1.00  0.00           C  
ATOM   4620  HB  VAL   303      25.447  40.769  16.437  1.00  0.00           H  
ATOM   4621  CG1 VAL   303      25.773  40.440  15.820  1.00  0.00           C  
ATOM   4622 HG11 VAL   303      25.696  40.313  15.731  1.00  0.00           H  
ATOM   4623 HG12 VAL   303      25.758  40.366  15.678  1.00  0.00           H  
ATOM   4624 HG13 VAL   303      25.807  40.320  15.766  1.00  0.00           H  
ATOM   4625  CG2 VAL   303      26.314  40.619  16.429  1.00  0.00           C  
ATOM   4626 HG21 VAL   303      26.418  40.561  16.478  1.00  0.00           H  
ATOM   4627 HG22 VAL   303      26.418  40.544  16.481  1.00  0.00           H  
ATOM   4628 HG23 VAL   303      26.444  40.563  16.485  1.00  0.00           H  
ATOM   4629  C   VAL   303      25.358  41.420  15.681  1.00  0.00           C  
ATOM   4630  O   VAL   303      25.298  41.317  15.493  1.00  0.00           O  
ATOM   4631  N   THR   304      24.903  41.369  15.512  1.00  0.00           N  
ATOM   4632  H   THR   304      24.979  41.464  15.684  1.00  0.00           H  
ATOM   4633  CA  THR   304      24.289  41.168  15.105  1.00  0.00           C  
ATOM   4634  HA  THR   304      24.153  41.063  15.115  1.00  0.00           H  
ATOM   4635  CB  THR   304      23.670  41.406  15.125  1.00  0.00           C  
ATOM   4636  HB  THR   304      23.735  41.325  15.323  1.00  0.00           H  
ATOM   4637  CG2 THR   304      23.524  41.676  15.184  1.00  0.00           C  
ATOM   4638 HG21 THR   304      23.474  41.734  15.217  1.00  0.00           H  
ATOM   4639 HG22 THR   304      23.486  41.749  15.206  1.00  0.00           H  
ATOM   4640 HG23 THR   304      23.503  41.740  15.178  1.00  0.00           H  
ATOM   4641  OG1 THR   304      23.099  41.486  14.835  1.00  0.00           O  
ATOM   4642  HG1 THR   304      23.028  41.510  14.920  1.00  0.00           H  
ATOM   4643  C   THR   304      24.423  40.846  14.650  1.00  0.00           C  
ATOM   4644  O   THR   304      24.666  40.558  14.437  1.00  0.00           O  
ATOM   4645  N   PHE   305      24.272  40.885  14.490  1.00  0.00           N  
ATOM   4646  H   PHE   305      24.079  41.125  14.680  1.00  0.00           H  
ATOM   4647  CA  PHE   305      24.361  40.607  14.059  1.00  0.00           C  
ATOM   4648  HA  PHE   305      24.462  40.566  13.995  1.00  0.00           H  
ATOM   4649  CB  PHE   305      24.155  40.764  14.319  1.00  0.00           C  
ATOM   4650  HB2 PHE   305      24.056  40.826  14.435  1.00  0.00           H  
ATOM   4651  HB3 PHE   305      24.175  40.594  14.198  1.00  0.00           H  
ATOM   4652  CG  PHE   305      24.052  41.053  14.582  1.00  0.00           C  
ATOM   4653  CD1 PHE   305      23.896  41.331  14.584  1.00  0.00           C  
ATOM   4654  HD1 PHE   305      23.851  41.340  14.402  1.00  0.00           H  
ATOM   4655  CE1 PHE   305      23.801  41.595  14.824  1.00  0.00           C  
ATOM   4656  HE1 PHE   305      23.682  41.804  14.824  1.00  0.00           H  
ATOM   4657  CZ  PHE   305      23.860  41.585  15.064  1.00  0.00           C  
ATOM   4658  HZ  PHE   305      23.788  41.787  15.246  1.00  0.00           H  
ATOM   4659  CE2 PHE   305      24.016  41.311  15.062  1.00  0.00           C  
ATOM   4660  HE2 PHE   305      24.061  41.304  15.246  1.00  0.00           H  
ATOM   4661  CD2 PHE   305      24.111  41.045  14.823  1.00  0.00           C  
ATOM   4662  HD2 PHE   305      24.230  40.835  14.824  1.00  0.00           H  
ATOM   4663  C   PHE   305      24.526  40.226  13.430  1.00  0.00           C  
ATOM   4664  O   PHE   305      24.617  40.246  13.152  1.00  0.00           O  
ATOM   4665  N   GLN   306      24.563  39.880  13.205  1.00  0.00           N  
ATOM   4666  H   GLN   306      24.477  39.889  13.457  1.00  0.00           H  
ATOM   4667  CA  GLN   306      24.715  39.491  12.618  1.00  0.00           C  
ATOM   4668  HA  GLN   306      24.822  39.502  12.458  1.00  0.00           H  
ATOM   4669  CB  GLN   306      24.861  39.212  12.591  1.00  0.00           C  
ATOM   4670  HB2 GLN   306      24.818  39.297  12.725  1.00  0.00           H  
ATOM   4671  HB3 GLN   306      24.906  38.990  12.431  1.00  0.00           H  
ATOM   4672  CG  GLN   306      25.000  39.113  12.594  1.00  0.00           C  
ATOM   4673  HG2 GLN   306      25.022  39.196  12.565  1.00  0.00           H  
ATOM   4674  HG3 GLN   306      24.889  39.124  12.765  1.00  0.00           H  
ATOM   4675  CD  GLN   306      25.258  38.890  12.412  1.00  0.00           C  
ATOM   4676  OE1 GLN   306      25.380  38.725  12.276  1.00  0.00           O  
ATOM   4677  NE2 GLN   306      25.353  38.872  12.401  1.00  0.00           N  
ATOM   4678 HE21 GLN   306      25.519  38.725  12.280  1.00  0.00           H  
ATOM   4679 HE22 GLN   306      25.259  39.005  12.506  1.00  0.00           H  
ATOM   4680  C   GLN   306      24.596  39.346  12.239  1.00  0.00           C  
ATOM   4681  O   GLN   306      24.413  39.265  12.077  1.00  0.00           O  
ATOM   4682  OXT GLN   306      24.688  39.310  12.102  1.00  0.00           O  
TER    4683      GLN   306 
ATOM   4683  C1  M42   307      49.744  38.451  55.317  1.00  0.00           C  
ATOM   4684  C2  M42   307      48.776  37.806  54.536  1.00  0.00           C  
ATOM   4685  C3  M42   307      47.707  38.720  54.413  1.00  0.00           C  
ATOM   4686  C4  M42   307      49.239  37.315  53.206  1.00  0.00           C  
ATOM   4687  C5  M42   307      50.541  36.520  53.171  1.00  0.00           C  
ATOM   4688  N1  M42   307      50.854  36.488  51.760  1.00  0.00           N  
ATOM   4689  C6  M42   307      52.142  36.469  51.318  1.00  0.00           C  
ATOM   4690  O1  M42   307      52.885  35.621  51.730  1.00  0.00           O  
ATOM   4691  C7  M42   307      52.599  37.632  50.407  1.00  0.00           C  
ATOM   4692  C8  M42   307      52.383  37.269  48.937  1.00  0.00           C  
ATOM   4693  C9  M42   307      53.212  36.323  48.427  1.00  0.00           C  
ATOM   4694  C10 M42   307      54.567  36.372  48.426  1.00  0.00           C  
ATOM   4695  N2  M42   307      55.024  35.369  47.824  1.00  0.00           N  
ATOM   4696  C11 M42   307      53.959  34.718  47.438  1.00  0.00           C  
ATOM   4697  C12 M42   307      53.946  33.667  46.772  1.00  0.00           C  
ATOM   4698  C13 M42   307      52.723  33.163  46.471  1.00  0.00           C  
ATOM   4699  C14 M42   307      51.562  33.721  46.830  1.00  0.00           C  
ATOM   4700  C15 M42   307      51.605  34.786  47.498  1.00  0.00           C  
ATOM   4701  C16 M42   307      52.835  35.263  47.789  1.00  0.00           C  
ATOM   4702  N3  M42   307      51.986  38.946  50.711  1.00  0.00           N  
ATOM   4703  C17 M42   307      52.212  39.636  51.864  1.00  0.00           C  
ATOM   4704  O2  M42   307      52.792  39.106  52.773  1.00  0.00           O  
ATOM   4705  C18 M42   307      51.774  41.116  51.942  1.00  0.00           C  
ATOM   4706  C19 M42   307      50.281  41.282  52.253  1.00  0.00           C  
ATOM   4707  C20 M42   307      49.945  42.612  52.881  1.00  0.00           C  
ATOM   4708  C21 M42   307      49.770  42.702  54.241  1.00  0.00           C  
ATOM   4709  C22 M42   307      49.481  43.926  54.828  1.00  0.00           C  
ATOM   4710  C23 M42   307      49.349  45.055  54.066  1.00  0.00           C  
ATOM   4711  O3  M42   307      49.077  46.221  54.638  1.00  0.00           O  
ATOM   4712  C24 M42   307      49.510  44.975  52.715  1.00  0.00           C  
ATOM   4713  C25 M42   307      49.810  43.756  52.117  1.00  0.00           C  
ATOM   4714  N4  M42   307      52.202  41.973  50.820  1.00  0.00           N  
ATOM   4715  C26 M42   307      51.922  41.783  49.503  1.00  0.00           C  
ATOM   4716  O4  M42   307      50.965  41.144  49.152  1.00  0.00           O  
ATOM   4717  C27 M42   307      52.882  42.400  48.505  1.00  0.00           C  
ATOM   4718  C28 M42   307      53.324  41.352  47.520  1.00  0.00           C  
ATOM   4719  O5  M42   307      54.119  41.440  46.995  1.00  0.00           O  
ATOM   4720  N5  M42   307      53.998  43.214  49.048  1.00  0.00           N  
ATOM   4721  C29 M42   307      55.038  42.800  49.826  1.00  0.00           C  
ATOM   4722  O6  M42   307      55.077  41.668  50.192  1.00  0.00           O  
ATOM   4723  C30 M42   307      56.104  43.849  50.206  1.00  0.00           C  
ATOM   4724  C31 M42   307      56.457  43.795  51.680  1.00  0.00           C  
ATOM   4725  C32 M42   307      55.617  44.060  52.411  1.00  0.00           C  
ATOM   4726  C33 M42   307      55.006  43.348  52.856  1.00  0.00           C  
ATOM   4727  N6  M42   307      54.282  43.845  53.452  1.00  0.00           N  
ATOM   4728  C34 M42   307      54.474  44.853  53.416  1.00  0.00           C  
ATOM   4729  C35 M42   307      53.991  45.625  53.950  1.00  0.00           C  
ATOM   4730  C36 M42   307      54.374  46.598  53.848  1.00  0.00           C  
ATOM   4731  C37 M42   307      55.220  46.768  53.230  1.00  0.00           C  
ATOM   4732  C38 M42   307      55.693  45.974  52.698  1.00  0.00           C  
ATOM   4733  C39 M42   307      55.290  45.017  52.805  1.00  0.00           C  
ATOM   4734  N7  M42   307      55.704  45.200  49.851  1.00  0.00           N  
ATOM   4735  C40 M42   307      56.506  46.108  49.265  1.00  0.00           C  
ATOM   4736  O7  M42   307      57.546  45.734  48.840  1.00  0.00           O  
ATOM   4737  C41 M42   307      56.006  47.582  49.186  1.00  0.00           C  
ATOM   4738  C42 M42   307      54.745  47.792  48.393  1.00  0.00           C  
ATOM   4739  C43 M42   307      53.557  47.305  49.078  1.00  0.00           C  
ATOM   4740  C44 M42   307      52.955  47.948  50.032  1.00  0.00           C  
ATOM   4741  N8  M42   307      51.904  47.170  50.380  1.00  0.00           N  
ATOM   4742  C45 M42   307      51.937  46.097  49.624  1.00  0.00           C  
ATOM   4743  N9  M42   307      52.939  46.162  48.823  1.00  0.00           N  
ATOM   4744  N10 M42   307      56.968  48.446  48.605  1.00  0.00           N  
ATOM   4745  C46 M42   307      58.006  48.855  49.161  1.00  0.00           C  
ATOM   4746  O8  M42   307      57.933  48.923  50.234  1.00  0.00           O  
ATOM   4747  C47 M42   307      59.240  49.136  48.381  1.00  0.00           C  
ATOM   4748  C48 M42   307      60.406  48.549  48.896  1.00  0.00           C  
ATOM   4749  C49 M42   307      61.115  48.061  47.836  1.00  0.00           C  
ATOM   4750  C50 M42   307      60.258  48.134  46.802  1.00  0.00           C  
ATOM   4751  O9  M42   307      60.417  47.737  45.818  1.00  0.00           O  
ATOM   4752  N11 M42   307      59.238  48.718  47.138  1.00  0.00           N  
ATOM   4753  C51 M42   307      50.547  35.164  53.913  1.00  0.00           C  
ATOM   4754  O10 M42   307      50.034  34.998  54.936  1.00  0.00           O  
ATOM   4755  N12 M42   307      51.224  34.154  53.374  1.00  0.00           N  
ATOM   4756  C52 M42   307      51.985  33.272  54.139  1.00  0.00           C  
ATOM   4757  C53 M42   307      51.201  32.099  54.629  1.00  0.00           C  
ATOM   4758  C54 M42   307      51.694  31.376  55.657  1.00  0.00           C  
ATOM   4759  C55 M42   307      51.076  30.428  56.179  1.00  0.00           C  
ATOM   4760  N13 M42   307      50.855  29.890  56.143  1.00  0.00           N  
ATOM   4761  C56 M42   307      50.430  29.417  56.293  1.00  0.00           C  
ATOM   4762  N14 M42   307      50.251  29.192  56.378  1.00  0.00           N  
ATOM   4763  N15 M42   307      50.196  29.174  56.323  1.00  0.00           N  
ATOM   4764  C57 M42   307      53.211  32.812  53.506  1.00  0.00           C  
ATOM   4765  O11 M42   307      54.135  32.716  54.136  1.00  0.00           O  
ATOM   4766  N16 M42   307      53.279  32.563  52.195  1.00  0.00           N  
ATOM   4767  C58 M42   307      52.244  32.343  51.343  1.00  0.00           C  
ATOM   4768  C59 M42   307      52.730  31.749  50.159  1.00  0.00           C  
ATOM   4769  C60 M42   307      54.073  31.831  50.194  1.00  0.00           C  
ATOM   4770  C61 M42   307      54.427  32.174  51.544  1.00  0.00           C  
ATOM   4771  C62 M42   307      55.498  33.094  51.506  1.00  0.00           C  
ATOM   4772  O12 M42   307      56.548  32.818  51.411  1.00  0.00           O  
ATOM   4773  N17 M42   307      55.228  34.240  51.595  1.00  0.00           N  
ATOM   4774  C63 M42   307      56.150  35.207  51.588  1.00  0.00           C  
ATOM   4775  C64 M42   307      55.919  36.164  52.137  1.00  0.00           C  
ATOM   4776  N18 M42   307      55.223  36.116  52.816  1.00  0.00           N  
ATOM   4777  O13 M42   307      56.304  36.941  51.984  1.00  0.00           O  
ATOM   4778  H1  M42   307      49.954  38.617  55.563  1.00  0.00           H  
ATOM   4779  H2  M42   307      49.988  38.665  55.503  1.00  0.00           H  
ATOM   4780  H3  M42   307      50.015  38.563  55.525  1.00  0.00           H  
ATOM   4781  H4  M42   307      48.439  37.033  55.037  1.00  0.00           H  
ATOM   4782  H5  M42   307      47.428  38.949  54.391  1.00  0.00           H  
ATOM   4783  H6  M42   307      47.431  38.948  54.384  1.00  0.00           H  
ATOM   4784  H7  M42   307      47.436  38.959  54.389  1.00  0.00           H  
ATOM   4785  H8  M42   307      49.327  38.145  52.574  1.00  0.00           H  
ATOM   4786  H9  M42   307      48.467  36.722  52.811  1.00  0.00           H  
ATOM   4787  H10 M42   307      51.321  37.082  53.647  1.00  0.00           H  
ATOM   4788  H11 M42   307      50.291  37.108  51.221  1.00  0.00           H  
ATOM   4789  H12 M42   307      53.664  37.739  50.573  1.00  0.00           H  
ATOM   4790  H13 M42   307      52.484  38.053  48.380  1.00  0.00           H  
ATOM   4791  H14 M42   307      51.469  36.967  48.759  1.00  0.00           H  
ATOM   4792  H15 M42   307      55.217  37.032  48.785  1.00  0.00           H  
ATOM   4793  H16 M42   307      55.952  35.155  47.687  1.00  0.00           H  
ATOM   4794  H17 M42   307      54.845  33.256  46.506  1.00  0.00           H  
ATOM   4795  H18 M42   307      52.670  32.347  45.963  1.00  0.00           H  
ATOM   4796  H19 M42   307      50.632  33.325  46.588  1.00  0.00           H  
ATOM   4797  H20 M42   307      50.724  35.223  47.773  1.00  0.00           H  
ATOM   4798  H21 M42   307      51.477  39.427  50.009  1.00  0.00           H  
ATOM   4799  H22 M42   307      52.302  41.485  52.816  1.00  0.00           H  
ATOM   4800  H23 M42   307      49.698  41.121  51.360  1.00  0.00           H  
ATOM   4801  H24 M42   307      49.987  40.496  52.932  1.00  0.00           H  
ATOM   4802  H25 M42   307      49.868  41.830  54.839  1.00  0.00           H  
ATOM   4803  H26 M42   307      49.361  43.996  55.872  1.00  0.00           H  
ATOM   4804  H27 M42   307      48.855  46.275  55.036  1.00  0.00           H  
ATOM   4805  H28 M42   307      49.394  45.855  52.136  1.00  0.00           H  
ATOM   4806  H29 M42   307      49.931  43.697  51.068  1.00  0.00           H  
ATOM   4807  H30 M42   307      52.994  42.545  50.978  1.00  0.00           H  
ATOM   4808  H31 M42   307      52.263  43.077  47.960  1.00  0.00           H  
ATOM   4809  H32 M42   307      52.885  41.170  46.986  1.00  0.00           H  
ATOM   4810  H33 M42   307      53.445  40.703  47.747  1.00  0.00           H  
ATOM   4811  H34 M42   307      54.306  41.571  47.079  1.00  0.00           H  
ATOM   4812  H35 M42   307      54.063  44.148  48.764  1.00  0.00           H  
ATOM   4813  H36 M42   307      56.988  43.594  49.649  1.00  0.00           H  
ATOM   4814  H37 M42   307      57.085  44.298  51.904  1.00  0.00           H  
ATOM   4815  H38 M42   307      56.773  43.050  52.002  1.00  0.00           H  
ATOM   4816  H39 M42   307      55.038  42.548  52.797  1.00  0.00           H  
ATOM   4817  H40 M42   307      53.747  43.521  53.870  1.00  0.00           H  
ATOM   4818  H41 M42   307      53.355  45.475  54.434  1.00  0.00           H  
ATOM   4819  H42 M42   307      54.032  47.216  54.259  1.00  0.00           H  
ATOM   4820  H43 M42   307      55.517  47.514  53.180  1.00  0.00           H  
ATOM   4821  H44 M42   307      56.358  46.090  52.249  1.00  0.00           H  
ATOM   4822  H45 M42   307      54.849  45.525  50.177  1.00  0.00           H  
ATOM   4823  H46 M42   307      55.818  47.913  50.176  1.00  0.00           H  
ATOM   4824  H47 M42   307      54.853  47.308  47.450  1.00  0.00           H  
ATOM   4825  H48 M42   307      54.619  48.838  48.203  1.00  0.00           H  
ATOM   4826  H49 M42   307      53.184  48.860  50.463  1.00  0.00           H  
ATOM   4827  H50 M42   307      51.214  47.362  51.031  1.00  0.00           H  
ATOM   4828  H51 M42   307      51.212  45.338  49.693  1.00  0.00           H  
ATOM   4829  H52 M42   307      57.068  48.395  47.717  1.00  0.00           H  
ATOM   4830  H53 M42   307      59.391  50.120  48.326  1.00  0.00           H  
ATOM   4831  H54 M42   307      60.149  47.834  49.514  1.00  0.00           H  
ATOM   4832  H55 M42   307      60.972  49.176  49.349  1.00  0.00           H  
ATOM   4833  H56 M42   307      61.350  47.167  47.995  1.00  0.00           H  
ATOM   4834  H57 M42   307      61.920  48.590  47.626  1.00  0.00           H  
ATOM   4835  H58 M42   307      58.561  48.836  46.565  1.00  0.00           H  
ATOM   4836  H59 M42   307      51.621  34.426  52.536  1.00  0.00           H  
ATOM   4837  H60 M42   307      52.269  33.831  54.935  1.00  0.00           H  
ATOM   4838  H61 M42   307      51.037  31.472  53.956  1.00  0.00           H  
ATOM   4839  H62 M42   307      50.364  32.385  54.903  1.00  0.00           H  
ATOM   4840  H63 M42   307      51.867  31.842  56.226  1.00  0.00           H  
ATOM   4841  H64 M42   307      52.362  31.071  55.490  1.00  0.00           H  
ATOM   4842  H65 M42   307      50.773  30.370  56.373  1.00  0.00           H  
ATOM   4843  H66 M42   307      51.113  30.205  56.404  1.00  0.00           H  
ATOM   4844  H67 M42   307      51.055  29.858  55.995  1.00  0.00           H  
ATOM   4845  H68 M42   307      50.196  29.097  56.422  1.00  0.00           H  
ATOM   4846  H69 M42   307      50.164  29.074  56.435  1.00  0.00           H  
ATOM   4847  H70 M42   307      50.119  29.055  56.347  1.00  0.00           H  
ATOM   4848  H71 M42   307      50.090  29.063  56.342  1.00  0.00           H  
ATOM   4849  H72 M42   307      51.831  33.177  51.058  1.00  0.00           H  
ATOM   4850  H73 M42   307      51.577  31.756  51.801  1.00  0.00           H  
ATOM   4851  H74 M42   307      52.410  32.154  49.358  1.00  0.00           H  
ATOM   4852  H75 M42   307      52.468  30.875  50.157  1.00  0.00           H  
ATOM   4853  H76 M42   307      54.361  32.481  49.527  1.00  0.00           H  
ATOM   4854  H77 M42   307      54.446  31.020  49.964  1.00  0.00           H  
ATOM   4855  H78 M42   307      54.764  31.362  52.057  1.00  0.00           H  
ATOM   4856  H79 M42   307      54.334  34.398  51.621  1.00  0.00           H  
ATOM   4857  H80 M42   307      56.367  35.457  50.872  1.00  0.00           H  
ATOM   4858  H81 M42   307      56.867  35.031  51.890  1.00  0.00           H  
ATOM   4859  H82 M42   307      55.053  36.726  53.156  1.00  0.00           H  
ATOM   4860  H83 M42   307      54.914  35.481  52.953  1.00  0.00           H  
TER    4861      M42   307 
END   
