# Supplementary material for: Drug repurposing and computational modeling for discovery of inhibitors of the main protease (Mpro) of SARS-CoV-2
Source: RSC Adv. 2021 Jul 2;11(38):23450–8. doi: 10.1039/d1ra03956c (PMC9036595; doi:10.1039/d1ra03956c)
Supplement: RA-011-D1RA03956C-s004 [file RA-011-D1RA03956C-s004.pdb]

ATOM      1  N   SER     1      36.482  37.386  14.347  1.00  0.00           N  
ATOM      2  H1  SER     1      36.581  37.304  14.172  1.00  0.00           H  
ATOM      3  H2  SER     1      36.572  37.294  14.172  1.00  0.00           H  
ATOM      4  H3  SER     1      36.586  37.292  14.164  1.00  0.00           H  
ATOM      5  CA  SER     1      36.072  37.764  15.101  1.00  0.00           C  
ATOM      6  HA  SER     1      36.530  37.862  15.397  1.00  0.00           H  
ATOM      7  CB  SER     1      35.995  38.504  14.684  1.00  0.00           C  
ATOM      8  HB2 SER     1      35.971  38.669  14.475  1.00  0.00           H  
ATOM      9  HB3 SER     1      35.859  38.673  14.654  1.00  0.00           H  
ATOM     10  OG  SER     1      36.139  38.770  14.598  1.00  0.00           O  
ATOM     11  HG  SER     1      36.158  39.187  14.416  1.00  0.00           H  
ATOM     12  C   SER     1      35.117  37.288  15.912  1.00  0.00           C  
ATOM     13  O   SER     1      34.615  36.868  15.731  1.00  0.00           O  
ATOM     14  N   GLY     2      34.854  37.340  16.807  1.00  0.00           N  
ATOM     15  H   GLY     2      35.302  37.697  16.915  1.00  0.00           H  
ATOM     16  CA  GLY     2      33.940  36.912  17.656  1.00  0.00           C  
ATOM     17  HA2 GLY     2      33.105  36.922  17.201  1.00  0.00           H  
ATOM     18  HA3 GLY     2      34.150  36.002  17.834  1.00  0.00           H  
ATOM     19  C   GLY     2      33.795  37.645  18.927  1.00  0.00           C  
ATOM     20  O   GLY     2      34.403  38.621  19.132  1.00  0.00           O  
ATOM     21  N   PHE     3      32.977  37.177  19.791  1.00  0.00           N  
ATOM     22  H   PHE     3      32.500  36.391  19.551  1.00  0.00           H  
ATOM     23  CA  PHE     3      32.770  37.733  21.090  1.00  0.00           C  
ATOM     24  HA  PHE     3      32.611  38.768  20.981  1.00  0.00           H  
ATOM     25  CB  PHE     3      31.544  37.139  21.712  1.00  0.00           C  
ATOM     26  HB2 PHE     3      31.583  36.143  21.666  1.00  0.00           H  
ATOM     27  HB3 PHE     3      31.582  37.374  22.672  1.00  0.00           H  
ATOM     28  CG  PHE     3      30.225  37.500  21.236  1.00  0.00           C  
ATOM     29  CD1 PHE     3      29.671  37.711  21.065  1.00  0.00           C  
ATOM     30  HD1 PHE     3      30.186  37.634  21.244  1.00  0.00           H  
ATOM     31  CE1 PHE     3      28.441  38.032  20.659  1.00  0.00           C  
ATOM     32  HE1 PHE     3      28.025  38.197  20.533  1.00  0.00           H  
ATOM     33  CZ  PHE     3      27.753  38.149  20.420  1.00  0.00           C  
ATOM     34  HZ  PHE     3      26.813  38.401  20.111  1.00  0.00           H  
ATOM     35  CE2 PHE     3      28.295  37.942  20.588  1.00  0.00           C  
ATOM     36  HE2 PHE     3      27.768  38.035  20.407  1.00  0.00           H  
ATOM     37  CD2 PHE     3      29.525  37.620  20.994  1.00  0.00           C  
ATOM     38  HD2 PHE     3      29.928  37.470  21.120  1.00  0.00           H  
ATOM     39  C   PHE     3      33.977  37.550  21.990  1.00  0.00           C  
ATOM     40  O   PHE     3      34.602  36.532  21.981  1.00  0.00           O  
ATOM     41  N   ARG     4      34.294  38.534  22.783  1.00  0.00           N  
ATOM     42  H   ARG     4      33.717  39.317  22.748  1.00  0.00           H  
ATOM     43  CA  ARG     4      35.425  38.593  23.695  1.00  0.00           C  
ATOM     44  HA  ARG     4      35.766  37.614  23.904  1.00  0.00           H  
ATOM     45  CB  ARG     4      36.548  39.372  23.069  1.00  0.00           C  
ATOM     46  HB2 ARG     4      36.359  40.231  23.016  1.00  0.00           H  
ATOM     47  HB3 ARG     4      37.273  39.342  23.572  1.00  0.00           H  
ATOM     48  CG  ARG     4      37.000  39.115  21.867  1.00  0.00           C  
ATOM     49  HG2 ARG     4      36.293  39.063  21.226  1.00  0.00           H  
ATOM     50  HG3 ARG     4      37.544  39.734  21.652  1.00  0.00           H  
ATOM     51  CD  ARG     4      37.707  38.144  21.785  1.00  0.00           C  
ATOM     52  HD2 ARG     4      38.322  38.296  22.266  1.00  0.00           H  
ATOM     53  HD3 ARG     4      37.325  37.594  22.122  1.00  0.00           H  
ATOM     54  NE  ARG     4      38.109  37.743  20.649  1.00  0.00           N  
ATOM     55  HE  ARG     4      38.635  37.943  20.383  1.00  0.00           H  
ATOM     56  CZ  ARG     4      37.867  37.147  19.926  1.00  0.00           C  
ATOM     57  NH1 ARG     4      37.187  36.837  20.111  1.00  0.00           N  
ATOM     58 HH11 ARG     4      36.806  37.073  20.823  1.00  0.00           H  
ATOM     59 HH12 ARG     4      37.060  36.361  19.541  1.00  0.00           H  
ATOM     60  NH2 ARG     4      38.312  36.842  18.969  1.00  0.00           N  
ATOM     61 HH21 ARG     4      38.827  37.086  18.783  1.00  0.00           H  
ATOM     62 HH22 ARG     4      38.141  36.385  18.423  1.00  0.00           H  
ATOM     63  C   ARG     4      35.047  39.203  25.014  1.00  0.00           C  
ATOM     64  O   ARG     4      34.056  39.845  25.100  1.00  0.00           O  
ATOM     65  N   LYS     5      35.851  39.039  26.037  1.00  0.00           N  
ATOM     66  H   LYS     5      36.629  38.482  25.887  1.00  0.00           H  
ATOM     67  CA  LYS     5      35.752  39.733  27.304  1.00  0.00           C  
ATOM     68  HA  LYS     5      34.752  39.679  27.642  1.00  0.00           H  
ATOM     69  CB  LYS     5      36.635  39.062  28.339  1.00  0.00           C  
ATOM     70  HB2 LYS     5      37.050  38.693  28.177  1.00  0.00           H  
ATOM     71  HB3 LYS     5      36.990  39.364  28.695  1.00  0.00           H  
ATOM     72  CG  LYS     5      36.467  38.469  29.116  1.00  0.00           C  
ATOM     73  HG2 LYS     5      36.075  38.834  29.280  1.00  0.00           H  
ATOM     74  HG3 LYS     5      36.119  38.165  28.777  1.00  0.00           H  
ATOM     75  CD  LYS     5      37.276  37.779  30.145  1.00  0.00           C  
ATOM     76  HD2 LYS     5      37.261  38.123  30.794  1.00  0.00           H  
ATOM     77  HD3 LYS     5      37.030  37.094  30.302  1.00  0.00           H  
ATOM     78  CE  LYS     5      38.413  37.542  30.087  1.00  0.00           C  
ATOM     79  HE2 LYS     5      38.408  37.304  29.398  1.00  0.00           H  
ATOM     80  HE3 LYS     5      38.666  38.197  30.027  1.00  0.00           H  
ATOM     81  NZ  LYS     5      39.177  36.775  30.993  1.00  0.00           N  
ATOM     82  HZ1 LYS     5      39.383  36.571  31.176  1.00  0.00           H  
ATOM     83  HZ2 LYS     5      39.378  36.616  31.235  1.00  0.00           H  
ATOM     84  HZ3 LYS     5      39.338  36.555  31.234  1.00  0.00           H  
ATOM     85  C   LYS     5      36.085  41.180  27.119  1.00  0.00           C  
ATOM     86  O   LYS     5      37.060  41.500  26.805  1.00  0.00           O  
ATOM     87  N   MET     6      35.289  42.047  27.267  1.00  0.00           N  
ATOM     88  H   MET     6      34.524  41.709  27.528  1.00  0.00           H  
ATOM     89  CA  MET     6      35.429  43.436  26.926  1.00  0.00           C  
ATOM     90  HA  MET     6      36.371  43.566  26.495  1.00  0.00           H  
ATOM     91  CB  MET     6      34.435  43.772  25.890  1.00  0.00           C  
ATOM     92  HB2 MET     6      34.513  43.894  25.473  1.00  0.00           H  
ATOM     93  HB3 MET     6      34.174  43.497  25.749  1.00  0.00           H  
ATOM     94  CG  MET     6      33.696  44.312  25.565  1.00  0.00           C  
ATOM     95  HG2 MET     6      33.572  44.254  25.731  1.00  0.00           H  
ATOM     96  HG3 MET     6      33.883  44.474  25.725  1.00  0.00           H  
ATOM     97  SD  MET     6      32.699  44.793  24.663  1.00  0.00           S  
ATOM     98  CE  MET     6      32.529  45.354  24.233  1.00  0.00           C  
ATOM     99  HE1 MET     6      32.496  45.475  24.147  1.00  0.00           H  
ATOM    100  HE2 MET     6      32.498  45.467  24.140  1.00  0.00           H  
ATOM    101  HE3 MET     6      32.484  45.465  24.145  1.00  0.00           H  
ATOM    102  C   MET     6      35.350  44.376  28.114  1.00  0.00           C  
ATOM    103  O   MET     6      34.413  44.335  28.881  1.00  0.00           O  
ATOM    104  N   ALA     7      36.314  45.261  28.245  1.00  0.00           N  
ATOM    105  H   ALA     7      37.038  45.255  27.580  1.00  0.00           H  
ATOM    106  CA  ALA     7      36.363  46.287  29.271  1.00  0.00           C  
ATOM    107  HA  ALA     7      36.093  45.838  30.207  1.00  0.00           H  
ATOM    108  CB  ALA     7      37.787  46.779  29.388  1.00  0.00           C  
ATOM    109  HB1 ALA     7      38.136  46.891  29.426  1.00  0.00           H  
ATOM    110  HB2 ALA     7      38.133  46.899  29.409  1.00  0.00           H  
ATOM    111  HB3 ALA     7      38.126  46.908  29.426  1.00  0.00           H  
ATOM    112  C   ALA     7      35.389  47.438  29.019  1.00  0.00           C  
ATOM    113  O   ALA     7      34.974  47.680  27.911  1.00  0.00           O  
ATOM    114  N   PHE     8      35.032  48.163  30.052  1.00  0.00           N  
ATOM    115  H   PHE     8      35.417  47.914  30.925  1.00  0.00           H  
ATOM    116  CA  PHE     8      34.287  49.416  29.987  1.00  0.00           C  
ATOM    117  HA  PHE     8      33.514  49.308  29.241  1.00  0.00           H  
ATOM    118  CB  PHE     8      33.617  49.669  31.337  1.00  0.00           C  
ATOM    119  HB2 PHE     8      34.365  49.661  32.106  1.00  0.00           H  
ATOM    120  HB3 PHE     8      33.184  50.649  31.334  1.00  0.00           H  
ATOM    121  CG  PHE     8      32.531  48.691  31.692  1.00  0.00           C  
ATOM    122  CD1 PHE     8      31.290  48.785  31.087  1.00  0.00           C  
ATOM    123  HD1 PHE     8      31.107  49.547  30.374  1.00  0.00           H  
ATOM    124  CE1 PHE     8      30.284  47.885  31.409  1.00  0.00           C  
ATOM    125  HE1 PHE     8      29.336  47.961  30.947  1.00  0.00           H  
ATOM    126  CZ  PHE     8      30.517  46.878  32.325  1.00  0.00           C  
ATOM    127  HZ  PHE     8      29.749  46.183  32.561  1.00  0.00           H  
ATOM    128  CE2 PHE     8      31.751  46.779  32.932  1.00  0.00           C  
ATOM    129  HE2 PHE     8      31.929  46.010  33.635  1.00  0.00           H  
ATOM    130  CD2 PHE     8      32.751  47.691  32.624  1.00  0.00           C  
ATOM    131  HD2 PHE     8      33.687  47.621  33.108  1.00  0.00           H  
ATOM    132  C   PHE     8      35.190  50.596  29.590  1.00  0.00           C  
ATOM    133  O   PHE     8      36.380  50.553  29.859  1.00  0.00           O  
ATOM    134  N   PRO     9      34.662  51.663  28.981  1.00  0.00           N  
ATOM    135  CD  PRO     9      33.313  51.800  28.501  1.00  0.00           C  
ATOM    136  HD2 PRO     9      32.619  51.720  29.262  1.00  0.00           H  
ATOM    137  HD3 PRO     9      33.097  51.095  27.774  1.00  0.00           H  
ATOM    138  CG  PRO     9      33.229  53.128  27.911  1.00  0.00           C  
ATOM    139  HG2 PRO     9      32.664  53.634  28.392  1.00  0.00           H  
ATOM    140  HG3 PRO     9      32.943  53.074  27.058  1.00  0.00           H  
ATOM    141  CB  PRO     9      34.472  53.760  27.913  1.00  0.00           C  
ATOM    142  HB2 PRO     9      34.380  54.628  28.323  1.00  0.00           H  
ATOM    143  HB3 PRO     9      34.740  53.880  26.993  1.00  0.00           H  
ATOM    144  CA  PRO     9      35.422  52.859  28.664  1.00  0.00           C  
ATOM    145  HA  PRO     9      36.226  52.595  28.011  1.00  0.00           H  
ATOM    146  C   PRO     9      35.996  53.533  29.902  1.00  0.00           C  
ATOM    147  O   PRO     9      35.312  53.773  30.852  1.00  0.00           O  
ATOM    148  N   SER    10      37.260  53.840  29.895  1.00  0.00           N  
ATOM    149  H   SER    10      37.750  53.639  29.079  1.00  0.00           H  
ATOM    150  CA  SER    10      38.042  54.244  31.057  1.00  0.00           C  
ATOM    151  HA  SER    10      37.439  54.158  31.935  1.00  0.00           H  
ATOM    152  CB  SER    10      39.188  53.293  31.228  1.00  0.00           C  
ATOM    153  HB2 SER    10      39.751  53.554  32.093  1.00  0.00           H  
ATOM    154  HB3 SER    10      38.801  52.321  31.360  1.00  0.00           H  
ATOM    155  OG  SER    10      40.012  53.287  30.123  1.00  0.00           O  
ATOM    156  HG  SER    10      40.717  53.777  30.253  1.00  0.00           H  
ATOM    157  C   SER    10      38.544  55.666  31.040  1.00  0.00           C  
ATOM    158  O   SER    10      39.028  56.118  32.047  1.00  0.00           O  
ATOM    159  N   GLY    11      38.424  56.394  29.947  1.00  0.00           N  
ATOM    160  H   GLY    11      38.001  55.978  29.166  1.00  0.00           H  
ATOM    161  CA  GLY    11      39.035  57.688  29.760  1.00  0.00           C  
ATOM    162  HA2 GLY    11      40.079  57.563  29.740  1.00  0.00           H  
ATOM    163  HA3 GLY    11      38.736  58.063  28.816  1.00  0.00           H  
ATOM    164  C   GLY    11      38.713  58.736  30.796  1.00  0.00           C  
ATOM    165  O   GLY    11      39.567  59.463  31.183  1.00  0.00           O  
ATOM    166  N   LYS    12      37.515  58.792  31.305  1.00  0.00           N  
ATOM    167  H   LYS    12      36.866  58.166  30.953  1.00  0.00           H  
ATOM    168  CA  LYS    12      37.128  59.672  32.397  1.00  0.00           C  
ATOM    169  HA  LYS    12      37.604  60.608  32.253  1.00  0.00           H  
ATOM    170  CB  LYS    12      35.653  59.901  32.377  1.00  0.00           C  
ATOM    171  HB2 LYS    12      35.257  59.273  32.160  1.00  0.00           H  
ATOM    172  HB3 LYS    12      35.328  60.081  33.093  1.00  0.00           H  
ATOM    173  CG  LYS    12      35.144  60.756  31.706  1.00  0.00           C  
ATOM    174  HG2 LYS    12      35.476  61.129  31.787  1.00  0.00           H  
ATOM    175  HG3 LYS    12      35.255  60.620  31.200  1.00  0.00           H  
ATOM    176  CD  LYS    12      34.024  61.292  31.608  1.00  0.00           C  
ATOM    177  HD2 LYS    12      33.688  60.975  31.563  1.00  0.00           H  
ATOM    178  HD3 LYS    12      33.898  61.462  32.043  1.00  0.00           H  
ATOM    179  CE  LYS    12      33.538  62.034  30.970  1.00  0.00           C  
ATOM    180  HE2 LYS    12      33.730  62.186  30.962  1.00  0.00           H  
ATOM    181  HE3 LYS    12      33.578  61.963  30.706  1.00  0.00           H  
ATOM    182  NZ  LYS    12      32.775  62.637  30.714  1.00  0.00           N  
ATOM    183  HZ1 LYS    12      32.571  62.781  30.652  1.00  0.00           H  
ATOM    184  HZ2 LYS    12      32.593  62.802  30.654  1.00  0.00           H  
ATOM    185  HZ3 LYS    12      32.591  62.783  30.636  1.00  0.00           H  
ATOM    186  C   LYS    12      37.581  59.184  33.755  1.00  0.00           C  
ATOM    187  O   LYS    12      37.934  59.952  34.578  1.00  0.00           O  
ATOM    188  N   VAL    13      37.627  57.919  33.983  1.00  0.00           N  
ATOM    189  H   VAL    13      37.357  57.353  33.247  1.00  0.00           H  
ATOM    190  CA  VAL    13      38.114  57.305  35.218  1.00  0.00           C  
ATOM    191  HA  VAL    13      37.679  57.830  36.051  1.00  0.00           H  
ATOM    192  CB  VAL    13      37.684  55.846  35.319  1.00  0.00           C  
ATOM    193  HB  VAL    13      38.112  55.312  34.556  1.00  0.00           H  
ATOM    194  CG1 VAL    13      38.078  55.214  36.577  1.00  0.00           C  
ATOM    195 HG11 VAL    13      38.181  55.085  36.889  1.00  0.00           H  
ATOM    196 HG12 VAL    13      38.152  55.049  36.886  1.00  0.00           H  
ATOM    197 HG13 VAL    13      38.198  55.039  36.871  1.00  0.00           H  
ATOM    198  CG2 VAL    13      36.241  55.676  35.218  1.00  0.00           C  
ATOM    199 HG21 VAL    13      35.881  55.663  35.162  1.00  0.00           H  
ATOM    200 HG22 VAL    13      35.896  55.590  35.173  1.00  0.00           H  
ATOM    201 HG23 VAL    13      35.886  55.634  35.234  1.00  0.00           H  
ATOM    202  C   VAL    13      39.619  57.447  35.360  1.00  0.00           C  
ATOM    203  O   VAL    13      40.098  57.751  36.434  1.00  0.00           O  
ATOM    204  N   GLU    14      40.369  57.330  34.277  1.00  0.00           N  
ATOM    205  H   GLU    14      39.927  57.047  33.433  1.00  0.00           H  
ATOM    206  CA  GLU    14      41.803  57.583  34.242  1.00  0.00           C  
ATOM    207  HA  GLU    14      42.292  56.928  34.937  1.00  0.00           H  
ATOM    208  CB  GLU    14      42.339  57.301  32.842  1.00  0.00           C  
ATOM    209  HB2 GLU    14      41.765  57.769  32.152  1.00  0.00           H  
ATOM    210  HB3 GLU    14      43.276  57.676  32.753  1.00  0.00           H  
ATOM    211  CG  GLU    14      42.412  55.901  32.479  1.00  0.00           C  
ATOM    212  HG2 GLU    14      43.128  55.469  33.045  1.00  0.00           H  
ATOM    213  HG3 GLU    14      41.546  55.454  32.728  1.00  0.00           H  
ATOM    214  CD  GLU    14      42.699  55.668  31.040  1.00  0.00           C  
ATOM    215  OE1 GLU    14      42.865  55.579  30.458  1.00  0.00           O  
ATOM    216  OE2 GLU    14      42.780  55.545  30.476  1.00  0.00           O  
ATOM    217  C   GLU    14      42.152  59.008  34.661  1.00  0.00           C  
ATOM    218  O   GLU    14      43.112  59.218  35.364  1.00  0.00           O  
ATOM    219  N   GLY    15      41.336  59.978  34.304  1.00  0.00           N  
ATOM    220  H   GLY    15      40.578  59.737  33.727  1.00  0.00           H  
ATOM    221  CA  GLY    15      41.450  61.360  34.737  1.00  0.00           C  
ATOM    222  HA2 GLY    15      42.435  61.709  34.538  1.00  0.00           H  
ATOM    223  HA3 GLY    15      40.769  61.943  34.163  1.00  0.00           H  
ATOM    224  C   GLY    15      41.144  61.610  36.207  1.00  0.00           C  
ATOM    225  O   GLY    15      41.434  62.654  36.706  1.00  0.00           O  
ATOM    226  N   CYS    16      40.588  60.666  36.915  1.00  0.00           N  
ATOM    227  H   CYS    16      40.365  59.836  36.447  1.00  0.00           H  
ATOM    228  CA  CYS    16      40.311  60.733  38.344  1.00  0.00           C  
ATOM    229  HA  CYS    16      40.206  61.763  38.639  1.00  0.00           H  
ATOM    230  CB  CYS    16      38.991  60.034  38.631  1.00  0.00           C  
ATOM    231  HB2 CYS    16      39.068  58.997  38.387  1.00  0.00           H  
ATOM    232  HB3 CYS    16      38.776  60.122  39.678  1.00  0.00           H  
ATOM    233  SG  CYS    16      37.639  60.759  37.716  1.00  0.00           S  
ATOM    234  HG  CYS    16      37.947  60.610  36.848  1.00  0.00           H  
ATOM    235  C   CYS    16      41.429  60.165  39.221  1.00  0.00           C  
ATOM    236  O   CYS    16      41.401  60.373  40.413  1.00  0.00           O  
ATOM    237  N   MET    17      42.404  59.450  38.684  1.00  0.00           N  
ATOM    238  H   MET    17      42.394  59.297  37.710  1.00  0.00           H  
ATOM    239  CA  MET    17      43.490  58.870  39.480  1.00  0.00           C  
ATOM    240  HA  MET    17      43.061  58.476  40.389  1.00  0.00           H  
ATOM    241  CB  MET    17      44.145  57.703  38.751  1.00  0.00           C  
ATOM    242  HB2 MET    17      44.589  58.058  37.845  1.00  0.00           H  
ATOM    243  HB3 MET    17      44.931  57.312  39.367  1.00  0.00           H  
ATOM    244  CG  MET    17      43.189  56.573  38.410  1.00  0.00           C  
ATOM    245  HG2 MET    17      42.497  56.902  37.812  1.00  0.00           H  
ATOM    246  HG3 MET    17      43.664  55.881  37.914  1.00  0.00           H  
ATOM    247  SD  MET    17      42.373  55.762  39.612  1.00  0.00           S  
ATOM    248  CE  MET    17      43.318  55.217  40.802  1.00  0.00           C  
ATOM    249  HE1 MET    17      43.503  55.095  41.043  1.00  0.00           H  
ATOM    250  HE2 MET    17      43.516  55.112  41.047  1.00  0.00           H  
ATOM    251  HE3 MET    17      43.497  55.111  41.050  1.00  0.00           H  
ATOM    252  C   MET    17      44.530  59.912  39.897  1.00  0.00           C  
ATOM    253  O   MET    17      44.938  60.736  39.095  1.00  0.00           O  
ATOM    254  N   VAL    18      44.973  59.856  41.147  1.00  0.00           N  
ATOM    255  H   VAL    18      44.579  59.155  41.729  1.00  0.00           H  
ATOM    256  CA  VAL    18      45.940  60.766  41.786  1.00  0.00           C  
ATOM    257  HA  VAL    18      46.557  61.215  41.022  1.00  0.00           H  
ATOM    258  CB  VAL    18      45.237  61.905  42.544  1.00  0.00           C  
ATOM    259  HB  VAL    18      45.995  62.514  42.998  1.00  0.00           H  
ATOM    260  CG1 VAL    18      44.448  62.819  41.629  1.00  0.00           C  
ATOM    261 HG11 VAL    18      44.254  63.070  41.427  1.00  0.00           H  
ATOM    262 HG12 VAL    18      44.289  63.043  41.389  1.00  0.00           H  
ATOM    263 HG13 VAL    18      44.239  63.019  41.406  1.00  0.00           H  
ATOM    264  CG2 VAL    18      44.325  61.439  43.660  1.00  0.00           C  
ATOM    265 HG21 VAL    18      44.099  61.376  43.947  1.00  0.00           H  
ATOM    266 HG22 VAL    18      44.075  61.316  43.902  1.00  0.00           H  
ATOM    267 HG23 VAL    18      44.136  61.308  43.951  1.00  0.00           H  
ATOM    268  C   VAL    18      46.880  60.008  42.722  1.00  0.00           C  
ATOM    269  O   VAL    18      46.621  58.879  43.087  1.00  0.00           O  
ATOM    270  N   GLN    19      47.971  60.623  43.133  1.00  0.00           N  
ATOM    271  H   GLN    19      48.123  61.549  42.810  1.00  0.00           H  
ATOM    272  CA  GLN    19      48.866  60.129  44.179  1.00  0.00           C  
ATOM    273  HA  GLN    19      48.728  59.067  44.291  1.00  0.00           H  
ATOM    274  CB  GLN    19      50.307  60.367  43.759  1.00  0.00           C  
ATOM    275  HB2 GLN    19      50.447  59.982  42.782  1.00  0.00           H  
ATOM    276  HB3 GLN    19      50.487  61.405  43.716  1.00  0.00           H  
ATOM    277  CG  GLN    19      51.335  59.733  44.667  1.00  0.00           C  
ATOM    278  HG2 GLN    19      51.472  60.102  45.369  1.00  0.00           H  
ATOM    279  HG3 GLN    19      51.172  58.991  44.931  1.00  0.00           H  
ATOM    280  CD  GLN    19      52.430  59.585  44.296  1.00  0.00           C  
ATOM    281  OE1 GLN    19      52.529  59.946  43.509  1.00  0.00           O  
ATOM    282  NE2 GLN    19      53.308  59.044  44.849  1.00  0.00           N  
ATOM    283 HE21 GLN    19      54.022  58.952  44.611  1.00  0.00           H  
ATOM    284 HE22 GLN    19      53.240  58.766  45.534  1.00  0.00           H  
ATOM    285  C   GLN    19      48.555  60.785  45.522  1.00  0.00           C  
ATOM    286  O   GLN    19      48.321  61.971  45.574  1.00  0.00           O  
ATOM    287  N   VAL    20      48.595  60.032  46.607  1.00  0.00           N  
ATOM    288  H   VAL    20      48.804  59.072  46.487  1.00  0.00           H  
ATOM    289  CA  VAL    20      48.404  60.488  47.987  1.00  0.00           C  
ATOM    290  HA  VAL    20      48.320  61.565  47.992  1.00  0.00           H  
ATOM    291  CB  VAL    20      47.114  59.919  48.589  1.00  0.00           C  
ATOM    292  HB  VAL    20      47.202  58.858  48.655  1.00  0.00           H  
ATOM    293  CG1 VAL    20      46.854  60.448  49.982  1.00  0.00           C  
ATOM    294 HG11 VAL    20      46.823  60.570  50.336  1.00  0.00           H  
ATOM    295 HG12 VAL    20      46.773  60.599  50.310  1.00  0.00           H  
ATOM    296 HG13 VAL    20      46.766  60.542  50.329  1.00  0.00           H  
ATOM    297  CG2 VAL    20      45.898  60.219  47.743  1.00  0.00           C  
ATOM    298 HG21 VAL    20      45.617  60.295  47.528  1.00  0.00           H  
ATOM    299 HG22 VAL    20      45.597  60.264  47.533  1.00  0.00           H  
ATOM    300 HG23 VAL    20      45.590  60.294  47.551  1.00  0.00           H  
ATOM    301  C   VAL    20      49.616  60.109  48.827  1.00  0.00           C  
ATOM    302  O   VAL    20      50.113  59.004  48.733  1.00  0.00           O  
ATOM    303  N   THR    21      50.096  61.015  49.658  1.00  0.00           N  
ATOM    304  H   THR    21      49.646  61.899  49.679  1.00  0.00           H  
ATOM    305  CA  THR    21      51.320  60.875  50.451  1.00  0.00           C  
ATOM    306  HA  THR    21      51.589  59.832  50.514  1.00  0.00           H  
ATOM    307  CB  THR    21      52.470  61.614  49.771  1.00  0.00           C  
ATOM    308  HB  THR    21      52.199  62.643  49.657  1.00  0.00           H  
ATOM    309  CG2 THR    21      53.788  61.554  50.496  1.00  0.00           C  
ATOM    310 HG21 THR    21      54.124  61.560  50.652  1.00  0.00           H  
ATOM    311 HG22 THR    21      54.102  61.559  50.686  1.00  0.00           H  
ATOM    312 HG23 THR    21      54.115  61.524  50.669  1.00  0.00           H  
ATOM    313  OG1 THR    21      52.697  61.092  48.503  1.00  0.00           O  
ATOM    314  HG1 THR    21      52.377  61.575  47.948  1.00  0.00           H  
ATOM    315  C   THR    21      51.124  61.384  51.870  1.00  0.00           C  
ATOM    316  O   THR    21      50.444  62.366  52.082  1.00  0.00           O  
ATOM    317  N   CYS    22      51.748  60.745  52.846  1.00  0.00           N  
ATOM    318  H   CYS    22      52.254  59.925  52.610  1.00  0.00           H  
ATOM    319  CA  CYS    22      51.897  61.241  54.201  1.00  0.00           C  
ATOM    320  HA  CYS    22      51.930  62.307  54.177  1.00  0.00           H  
ATOM    321  CB  CYS    22      50.705  60.831  55.019  1.00  0.00           C  
ATOM    322  HB2 CYS    22      49.827  61.146  54.526  1.00  0.00           H  
ATOM    323  HB3 CYS    22      50.686  59.783  55.111  1.00  0.00           H  
ATOM    324  SG  CYS    22      50.759  61.549  56.642  1.00  0.00           S  
ATOM    325  HG  CYS    22      50.858  61.928  56.570  1.00  0.00           H  
ATOM    326  C   CYS    22      53.197  60.743  54.796  1.00  0.00           C  
ATOM    327  O   CYS    22      53.389  59.575  54.976  1.00  0.00           O  
ATOM    328  N   GLY    23      54.105  61.615  55.074  1.00  0.00           N  
ATOM    329  H   GLY    23      53.894  62.550  54.914  1.00  0.00           H  
ATOM    330  CA  GLY    23      55.444  61.273  55.466  1.00  0.00           C  
ATOM    331  HA2 GLY    23      55.981  62.149  55.674  1.00  0.00           H  
ATOM    332  HA3 GLY    23      55.418  60.703  56.343  1.00  0.00           H  
ATOM    333  C   GLY    23      56.174  60.513  54.406  1.00  0.00           C  
ATOM    334  O   GLY    23      56.210  60.918  53.307  1.00  0.00           O  
ATOM    335  N   THR    24      56.736  59.395  54.724  1.00  0.00           N  
ATOM    336  H   THR    24      56.683  59.132  55.639  1.00  0.00           H  
ATOM    337  CA  THR    24      57.378  58.485  53.806  1.00  0.00           C  
ATOM    338  HA  THR    24      57.861  59.047  53.075  1.00  0.00           H  
ATOM    339  CB  THR    24      58.410  57.690  54.497  1.00  0.00           C  
ATOM    340  HB  THR    24      58.712  57.088  54.043  1.00  0.00           H  
ATOM    341  CG2 THR    24      59.383  58.216  54.884  1.00  0.00           C  
ATOM    342 HG21 THR    24      59.612  58.339  54.972  1.00  0.00           H  
ATOM    343 HG22 THR    24      59.627  58.347  54.972  1.00  0.00           H  
ATOM    344 HG23 THR    24      59.636  58.335  54.980  1.00  0.00           H  
ATOM    345  OG1 THR    24      58.135  57.185  55.381  1.00  0.00           O  
ATOM    346  HG1 THR    24      58.201  57.033  55.577  1.00  0.00           H  
ATOM    347  C   THR    24      56.446  57.561  53.069  1.00  0.00           C  
ATOM    348  O   THR    24      56.804  56.967  52.136  1.00  0.00           O  
ATOM    349  N   THR    25      55.258  57.425  53.456  1.00  0.00           N  
ATOM    350  H   THR    25      55.007  57.963  54.195  1.00  0.00           H  
ATOM    351  CA  THR    25      54.280  56.528  52.867  1.00  0.00           C  
ATOM    352  HA  THR    25      54.793  55.677  52.464  1.00  0.00           H  
ATOM    353  CB  THR    25      53.318  56.020  53.920  1.00  0.00           C  
ATOM    354  HB  THR    25      52.745  56.748  54.265  1.00  0.00           H  
ATOM    355  CG2 THR    25      52.470  54.992  53.494  1.00  0.00           C  
ATOM    356 HG21 THR    25      52.273  54.743  53.361  1.00  0.00           H  
ATOM    357 HG22 THR    25      52.272  54.720  53.417  1.00  0.00           H  
ATOM    358 HG23 THR    25      52.235  54.756  53.404  1.00  0.00           H  
ATOM    359  OG1 THR    25      53.936  55.517  54.925  1.00  0.00           O  
ATOM    360  HG1 THR    25      53.784  55.681  55.482  1.00  0.00           H  
ATOM    361  C   THR    25      53.521  57.191  51.737  1.00  0.00           C  
ATOM    362  O   THR    25      53.020  58.281  51.891  1.00  0.00           O  
ATOM    363  N   THR    26      53.391  56.523  50.607  1.00  0.00           N  
ATOM    364  H   THR    26      53.821  55.638  50.542  1.00  0.00           H  
ATOM    365  CA  THR    26      52.671  57.002  49.425  1.00  0.00           C  
ATOM    366  HA  THR    26      51.913  57.690  49.762  1.00  0.00           H  
ATOM    367  CB  THR    26      53.605  57.783  48.508  1.00  0.00           C  
ATOM    368  HB  THR    26      54.075  58.553  49.083  1.00  0.00           H  
ATOM    369  CG2 THR    26      54.681  56.964  47.853  1.00  0.00           C  
ATOM    370 HG21 THR    26      54.956  56.778  47.694  1.00  0.00           H  
ATOM    371 HG22 THR    26      54.949  56.765  47.703  1.00  0.00           H  
ATOM    372 HG23 THR    26      54.942  56.770  47.689  1.00  0.00           H  
ATOM    373  OG1 THR    26      52.892  58.384  47.482  1.00  0.00           O  
ATOM    374  HG1 THR    26      52.466  59.097  47.846  1.00  0.00           H  
ATOM    375  C   THR    26      51.945  55.881  48.688  1.00  0.00           C  
ATOM    376  O   THR    26      52.410  54.758  48.665  1.00  0.00           O  
ATOM    377  N   LEU    27      50.789  56.176  48.111  1.00  0.00           N  
ATOM    378  H   LEU    27      50.497  57.124  48.145  1.00  0.00           H  
ATOM    379  CA  LEU    27      49.922  55.256  47.373  1.00  0.00           C  
ATOM    380  HA  LEU    27      50.536  54.638  46.748  1.00  0.00           H  
ATOM    381  CB  LEU    27      49.190  54.330  48.346  1.00  0.00           C  
ATOM    382  HB2 LEU    27      48.482  53.822  47.834  1.00  0.00           H  
ATOM    383  HB3 LEU    27      49.858  53.636  48.655  1.00  0.00           H  
ATOM    384  CG  LEU    27      48.561  54.855  49.588  1.00  0.00           C  
ATOM    385  HG  LEU    27      49.197  55.353  50.086  1.00  0.00           H  
ATOM    386  CD1 LEU    27      47.472  55.633  49.431  1.00  0.00           C  
ATOM    387 HD11 LEU    27      47.241  55.844  49.375  1.00  0.00           H  
ATOM    388 HD12 LEU    27      47.194  55.805  49.379  1.00  0.00           H  
ATOM    389 HD13 LEU    27      47.191  55.827  49.422  1.00  0.00           H  
ATOM    390  CD2 LEU    27      48.128  53.874  50.398  1.00  0.00           C  
ATOM    391 HD21 LEU    27      48.026  53.630  50.600  1.00  0.00           H  
ATOM    392 HD22 LEU    27      48.035  53.638  50.586  1.00  0.00           H  
ATOM    393 HD23 LEU    27      48.010  53.640  50.598  1.00  0.00           H  
ATOM    394  C   LEU    27      48.984  56.003  46.415  1.00  0.00           C  
ATOM    395  O   LEU    27      48.999  57.212  46.347  1.00  0.00           O  
ATOM    396  N   ASN    28      48.182  55.296  45.645  1.00  0.00           N  
ATOM    397  H   ASN    28      48.167  54.316  45.771  1.00  0.00           H  
ATOM    398  CA  ASN    28      47.216  55.876  44.715  1.00  0.00           C  
ATOM    399  HA  ASN    28      47.636  56.783  44.308  1.00  0.00           H  
ATOM    400  CB  ASN    28      46.969  54.923  43.544  1.00  0.00           C  
ATOM    401  HB2 ASN    28      46.356  54.108  43.875  1.00  0.00           H  
ATOM    402  HB3 ASN    28      46.421  55.446  42.784  1.00  0.00           H  
ATOM    403  CG  ASN    28      48.214  54.359  42.912  1.00  0.00           C  
ATOM    404  OD1 ASN    28      48.849  54.965  42.093  1.00  0.00           O  
ATOM    405  ND2 ASN    28      48.583  53.175  43.255  1.00  0.00           N  
ATOM    406 HD21 ASN    28      49.309  52.741  42.751  1.00  0.00           H  
ATOM    407 HD22 ASN    28      48.100  52.706  43.980  1.00  0.00           H  
ATOM    408  C   ASN    28      45.892  56.248  45.401  1.00  0.00           C  
ATOM    409  O   ASN    28      45.517  55.686  46.413  1.00  0.00           O  
ATOM    410  N   GLY    29      45.146  57.155  44.804  1.00  0.00           N  
ATOM    411  H   GLY    29      45.512  57.593  43.990  1.00  0.00           H  
ATOM    412  CA  GLY    29      43.799  57.526  45.198  1.00  0.00           C  
ATOM    413  HA2 GLY    29      43.325  56.695  45.673  1.00  0.00           H  
ATOM    414  HA3 GLY    29      43.845  58.326  45.900  1.00  0.00           H  
ATOM    415  C   GLY    29      42.924  57.960  44.035  1.00  0.00           C  
ATOM    416  O   GLY    29      43.382  58.102  42.920  1.00  0.00           O  
ATOM    417  N   LEU    30      41.657  58.173  44.310  1.00  0.00           N  
ATOM    418  H   LEU    30      41.382  58.033  45.253  1.00  0.00           H  
ATOM    419  CA  LEU    30      40.600  58.491  43.357  1.00  0.00           C  
ATOM    420  HA  LEU    30      41.023  58.562  42.365  1.00  0.00           H  
ATOM    421  CB  LEU    30      39.610  57.322  43.380  1.00  0.00           C  
ATOM    422  HB2 LEU    30      40.119  56.434  43.154  1.00  0.00           H  
ATOM    423  HB3 LEU    30      39.248  57.225  44.357  1.00  0.00           H  
ATOM    424  CG  LEU    30      38.428  57.426  42.465  1.00  0.00           C  
ATOM    425  HG  LEU    30      38.012  58.362  42.591  1.00  0.00           H  
ATOM    426  CD1 LEU    30      38.778  57.247  41.061  1.00  0.00           C  
ATOM    427 HD11 LEU    30      38.812  57.183  40.707  1.00  0.00           H  
ATOM    428 HD12 LEU    30      38.873  57.263  40.720  1.00  0.00           H  
ATOM    429 HD13 LEU    30      38.902  57.174  40.731  1.00  0.00           H  
ATOM    430  CD2 LEU    30      37.403  56.411  42.785  1.00  0.00           C  
ATOM    431 HD21 LEU    30      37.141  56.183  42.909  1.00  0.00           H  
ATOM    432 HD22 LEU    30      37.117  56.187  42.824  1.00  0.00           H  
ATOM    433 HD23 LEU    30      37.189  56.135  42.858  1.00  0.00           H  
ATOM    434  C   LEU    30      39.950  59.836  43.700  1.00  0.00           C  
ATOM    435  O   LEU    30      39.352  59.975  44.739  1.00  0.00           O  
ATOM    436  N   TRP    31      40.077  60.823  42.838  1.00  0.00           N  
ATOM    437  H   TRP    31      40.579  60.622  42.009  1.00  0.00           H  
ATOM    438  CA  TRP    31      39.606  62.200  42.986  1.00  0.00           C  
ATOM    439  HA  TRP    31      39.495  62.429  44.036  1.00  0.00           H  
ATOM    440  CB  TRP    31      40.689  63.114  42.410  1.00  0.00           C  
ATOM    441  HB2 TRP    31      41.618  62.857  42.882  1.00  0.00           H  
ATOM    442  HB3 TRP    31      40.800  62.886  41.367  1.00  0.00           H  
ATOM    443  CG  TRP    31      40.557  64.596  42.523  1.00  0.00           C  
ATOM    444  CD1 TRP    31      39.838  65.290  43.415  1.00  0.00           C  
ATOM    445  HD1 TRP    31      39.221  64.865  44.169  1.00  0.00           H  
ATOM    446  NE1 TRP    31      40.016  66.634  43.211  1.00  0.00           N  
ATOM    447  HE1 TRP    31      39.554  67.337  43.730  1.00  0.00           H  
ATOM    448  CE2 TRP    31      40.855  66.878  42.168  1.00  0.00           C  
ATOM    449  CZ2 TRP    31      41.304  68.045  41.563  1.00  0.00           C  
ATOM    450  HZ2 TRP    31      41.004  68.991  41.942  1.00  0.00           H  
ATOM    451  CH2 TRP    31      42.133  67.961  40.454  1.00  0.00           C  
ATOM    452  HH2 TRP    31      42.483  68.846  39.978  1.00  0.00           H  
ATOM    453  CZ3 TRP    31      42.505  66.713  39.969  1.00  0.00           C  
ATOM    454  HZ3 TRP    31      43.137  66.650  39.119  1.00  0.00           H  
ATOM    455  CE3 TRP    31      42.054  65.546  40.587  1.00  0.00           C  
ATOM    456  HE3 TRP    31      42.333  64.598  40.194  1.00  0.00           H  
ATOM    457  CD2 TRP    31      41.219  65.595  41.705  1.00  0.00           C  
ATOM    458  C   TRP    31      38.252  62.405  42.300  1.00  0.00           C  
ATOM    459  O   TRP    31      38.162  62.398  41.089  1.00  0.00           O  
ATOM    460  N   LEU    32      37.198  62.589  43.067  1.00  0.00           N  
ATOM    461  H   LEU    32      37.351  62.633  44.045  1.00  0.00           H  
ATOM    462  CA  LEU    32      35.822  62.777  42.605  1.00  0.00           C  
ATOM    463  HA  LEU    32      35.813  62.927  41.539  1.00  0.00           H  
ATOM    464  CB  LEU    32      34.981  61.546  42.932  1.00  0.00           C  
ATOM    465  HB2 LEU    32      35.004  61.409  43.988  1.00  0.00           H  
ATOM    466  HB3 LEU    32      33.965  61.744  42.660  1.00  0.00           H  
ATOM    467  CG  LEU    32      35.409  60.244  42.276  1.00  0.00           C  
ATOM    468  HG  LEU    32      36.444  60.078  42.465  1.00  0.00           H  
ATOM    469  CD1 LEU    32      34.639  59.095  42.866  1.00  0.00           C  
ATOM    470 HD11 LEU    32      34.442  58.815  42.996  1.00  0.00           H  
ATOM    471 HD12 LEU    32      34.474  58.803  43.006  1.00  0.00           H  
ATOM    472 HD13 LEU    32      34.454  58.823  43.028  1.00  0.00           H  
ATOM    473  CD2 LEU    32      35.178  60.239  40.796  1.00  0.00           C  
ATOM    474 HD21 LEU    32      35.126  60.213  40.440  1.00  0.00           H  
ATOM    475 HD22 LEU    32      35.114  60.249  40.441  1.00  0.00           H  
ATOM    476 HD23 LEU    32      35.150  60.242  40.427  1.00  0.00           H  
ATOM    477  C   LEU    32      35.224  64.020  43.247  1.00  0.00           C  
ATOM    478  O   LEU    32      35.166  64.128  44.457  1.00  0.00           O  
ATOM    479  N   ASP    33      34.775  64.953  42.437  1.00  0.00           N  
ATOM    480  H   ASP    33      34.826  64.782  41.463  1.00  0.00           H  
ATOM    481  CA  ASP    33      34.491  66.318  42.861  1.00  0.00           C  
ATOM    482  HA  ASP    33      34.397  66.899  41.974  1.00  0.00           H  
ATOM    483  CB  ASP    33      33.161  66.414  43.574  1.00  0.00           C  
ATOM    484  HB2 ASP    33      33.139  65.903  44.339  1.00  0.00           H  
ATOM    485  HB3 ASP    33      32.988  67.284  43.868  1.00  0.00           H  
ATOM    486  CG  ASP    33      32.076  66.070  42.886  1.00  0.00           C  
ATOM    487  OD1 ASP    33      31.780  66.181  42.250  1.00  0.00           O  
ATOM    488  OD2 ASP    33      31.477  65.729  43.003  1.00  0.00           O  
ATOM    489  C   ASP    33      35.675  66.922  43.612  1.00  0.00           C  
ATOM    490  O   ASP    33      36.746  66.914  43.101  1.00  0.00           O  
ATOM    491  N   ASP    34      35.526  67.440  44.799  1.00  0.00           N  
ATOM    492  H   ASP    34      34.637  67.411  45.186  1.00  0.00           H  
ATOM    493  CA  ASP    34      36.583  67.989  45.642  1.00  0.00           C  
ATOM    494  HA  ASP    34      37.445  68.157  45.033  1.00  0.00           H  
ATOM    495  CB  ASP    34      36.168  69.346  46.170  1.00  0.00           C  
ATOM    496  HB2 ASP    34      36.987  69.773  46.685  1.00  0.00           H  
ATOM    497  HB3 ASP    34      35.958  69.976  45.346  1.00  0.00           H  
ATOM    498  CG  ASP    34      34.980  69.371  47.065  1.00  0.00           C  
ATOM    499  OD1 ASP    34      34.481  69.303  47.435  1.00  0.00           O  
ATOM    500  OD2 ASP    34      34.510  69.513  47.401  1.00  0.00           O  
ATOM    501  C   ASP    34      37.065  67.042  46.747  1.00  0.00           C  
ATOM    502  O   ASP    34      37.626  67.479  47.727  1.00  0.00           O  
ATOM    503  N   VAL    35      36.862  65.745  46.604  1.00  0.00           N  
ATOM    504  H   VAL    35      36.413  65.441  45.776  1.00  0.00           H  
ATOM    505  CA  VAL    35      37.257  64.716  47.574  1.00  0.00           C  
ATOM    506  HA  VAL    35      37.853  65.182  48.341  1.00  0.00           H  
ATOM    507  CB  VAL    35      36.040  64.103  48.268  1.00  0.00           C  
ATOM    508  HB  VAL    35      35.445  63.707  47.600  1.00  0.00           H  
ATOM    509  CG1 VAL    35      36.320  63.084  49.200  1.00  0.00           C  
ATOM    510 HG11 VAL    35      36.459  62.784  49.337  1.00  0.00           H  
ATOM    511 HG12 VAL    35      36.422  62.921  49.510  1.00  0.00           H  
ATOM    512 HG13 VAL    35      36.259  62.790  49.432  1.00  0.00           H  
ATOM    513  CG2 VAL    35      35.273  65.025  48.990  1.00  0.00           C  
ATOM    514 HG21 VAL    35      35.098  65.250  49.190  1.00  0.00           H  
ATOM    515 HG22 VAL    35      35.084  65.266  49.135  1.00  0.00           H  
ATOM    516 HG23 VAL    35      35.064  65.230  49.167  1.00  0.00           H  
ATOM    517  C   VAL    35      38.125  63.648  46.927  1.00  0.00           C  
ATOM    518  O   VAL    35      37.852  63.187  45.843  1.00  0.00           O  
ATOM    519  N   VAL    36      39.174  63.234  47.606  1.00  0.00           N  
ATOM    520  H   VAL    36      39.346  63.681  48.470  1.00  0.00           H  
ATOM    521  CA  VAL    36      40.058  62.130  47.238  1.00  0.00           C  
ATOM    522  HA  VAL    36      39.815  61.809  46.234  1.00  0.00           H  
ATOM    523  CB  VAL    36      41.523  62.573  47.229  1.00  0.00           C  
ATOM    524  HB  VAL    36      41.783  62.939  48.195  1.00  0.00           H  
ATOM    525  CG1 VAL    36      42.468  61.448  46.891  1.00  0.00           C  
ATOM    526 HG11 VAL    36      42.694  61.152  46.864  1.00  0.00           H  
ATOM    527 HG12 VAL    36      42.673  61.165  46.768  1.00  0.00           H  
ATOM    528 HG13 VAL    36      42.745  61.217  46.812  1.00  0.00           H  
ATOM    529  CG2 VAL    36      41.759  63.685  46.239  1.00  0.00           C  
ATOM    530 HG21 VAL    36      41.815  63.957  45.999  1.00  0.00           H  
ATOM    531 HG22 VAL    36      41.819  63.964  46.004  1.00  0.00           H  
ATOM    532 HG23 VAL    36      41.825  63.959  45.998  1.00  0.00           H  
ATOM    533  C   VAL    36      39.840  60.948  48.173  1.00  0.00           C  
ATOM    534  O   VAL    36      39.940  61.086  49.363  1.00  0.00           O  
ATOM    535  N   TYR    37      39.570  59.788  47.633  1.00  0.00           N  
ATOM    536  H   TYR    37      39.491  59.771  46.650  1.00  0.00           H  
ATOM    537  CA  TYR    37      39.417  58.517  48.335  1.00  0.00           C  
ATOM    538  HA  TYR    37      39.261  58.698  49.389  1.00  0.00           H  
ATOM    539  CB  TYR    37      38.194  57.778  47.790  1.00  0.00           C  
ATOM    540  HB2 TYR    37      38.344  57.566  46.751  1.00  0.00           H  
ATOM    541  HB3 TYR    37      38.124  56.836  48.292  1.00  0.00           H  
ATOM    542  CG  TYR    37      36.879  58.497  47.932  1.00  0.00           C  
ATOM    543  CD1 TYR    37      36.499  59.466  47.023  1.00  0.00           C  
ATOM    544  HD1 TYR    37      37.133  59.703  46.220  1.00  0.00           H  
ATOM    545  CE1 TYR    37      35.298  60.147  47.168  1.00  0.00           C  
ATOM    546  HE1 TYR    37      35.027  60.902  46.488  1.00  0.00           H  
ATOM    547  CZ  TYR    37      34.455  59.846  48.211  1.00  0.00           C  
ATOM    548  OH  TYR    37      33.301  60.502  48.359  1.00  0.00           O  
ATOM    549  HH  TYR    37      33.146  61.010  47.870  1.00  0.00           H  
ATOM    550  CE2 TYR    37      34.817  58.857  49.101  1.00  0.00           C  
ATOM    551  HE2 TYR    37      34.162  58.615  49.881  1.00  0.00           H  
ATOM    552  CD2 TYR    37      36.027  58.189  48.965  1.00  0.00           C  
ATOM    553  HD2 TYR    37      36.297  57.437  49.649  1.00  0.00           H  
ATOM    554  C   TYR    37      40.676  57.664  48.168  1.00  0.00           C  
ATOM    555  O   TYR    37      41.171  57.530  47.062  1.00  0.00           O  
ATOM    556  N   CYS    38      41.192  57.062  49.232  1.00  0.00           N  
ATOM    557  H   CYS    38      40.785  57.238  50.121  1.00  0.00           H  
ATOM    558  CA  CYS    38      42.367  56.189  49.191  1.00  0.00           C  
ATOM    559  HA  CYS    38      42.354  55.655  48.253  1.00  0.00           H  
ATOM    560  CB  CYS    38      43.625  57.057  49.217  1.00  0.00           C  
ATOM    561  HB2 CYS    38      44.477  56.458  49.063  1.00  0.00           H  
ATOM    562  HB3 CYS    38      43.589  57.760  48.430  1.00  0.00           H  
ATOM    563  SG  CYS    38      43.820  57.927  50.748  1.00  0.00           S  
ATOM    564  HG  CYS    38      43.231  57.794  50.990  1.00  0.00           H  
ATOM    565  C   CYS    38      42.370  55.145  50.324  1.00  0.00           C  
ATOM    566  O   CYS    38      41.691  55.335  51.324  1.00  0.00           O  
ATOM    567  N   PRO    39      43.138  54.051  50.228  1.00  0.00           N  
ATOM    568  CD  PRO    39      43.834  53.575  49.059  1.00  0.00           C  
ATOM    569  HD2 PRO    39      44.771  54.070  48.966  1.00  0.00           H  
ATOM    570  HD3 PRO    39      43.267  53.709  48.164  1.00  0.00           H  
ATOM    571  CG  PRO    39      44.061  52.108  49.306  1.00  0.00           C  
ATOM    572  HG2 PRO    39      44.912  51.766  48.814  1.00  0.00           H  
ATOM    573  HG3 PRO    39      43.226  51.566  49.007  1.00  0.00           H  
ATOM    574  CB  PRO    39      44.219  52.005  50.782  1.00  0.00           C  
ATOM    575  HB2 PRO    39      45.226  52.181  51.029  1.00  0.00           H  
ATOM    576  HB3 PRO    39      43.933  51.054  51.129  1.00  0.00           H  
ATOM    577  CA  PRO    39      43.323  53.109  51.328  1.00  0.00           C  
ATOM    578  HA  PRO    39      42.365  52.688  51.589  1.00  0.00           H  
ATOM    579  C   PRO    39      43.942  53.774  52.558  1.00  0.00           C  
ATOM    580  O   PRO    39      44.882  54.541  52.448  1.00  0.00           O  
ATOM    581  N   ARG    40      43.445  53.468  53.754  1.00  0.00           N  
ATOM    582  H   ARG    40      42.684  52.831  53.787  1.00  0.00           H  
ATOM    583  CA  ARG    40      43.836  54.167  54.988  1.00  0.00           C  
ATOM    584  HA  ARG    40      43.757  55.216  54.785  1.00  0.00           H  
ATOM    585  CB  ARG    40      42.856  53.865  56.109  1.00  0.00           C  
ATOM    586  HB2 ARG    40      43.058  54.544  56.910  1.00  0.00           H  
ATOM    587  HB3 ARG    40      41.855  54.051  55.768  1.00  0.00           H  
ATOM    588  CG  ARG    40      42.929  52.454  56.648  1.00  0.00           C  
ATOM    589  HG2 ARG    40      42.585  51.769  55.906  1.00  0.00           H  
ATOM    590  HG3 ARG    40      43.938  52.208  56.901  1.00  0.00           H  
ATOM    591  CD  ARG    40      42.081  52.320  57.883  1.00  0.00           C  
ATOM    592  HD2 ARG    40      42.520  52.902  58.664  1.00  0.00           H  
ATOM    593  HD3 ARG    40      41.105  52.700  57.676  1.00  0.00           H  
ATOM    594  NE  ARG    40      41.991  50.941  58.304  1.00  0.00           N  
ATOM    595  HE  ARG    40      42.516  50.282  57.804  1.00  0.00           H  
ATOM    596  CZ  ARG    40      41.325  50.448  59.291  1.00  0.00           C  
ATOM    597  NH1 ARG    40      40.554  51.148  60.008  1.00  0.00           N  
ATOM    598 HH11 ARG    40      40.350  52.049  59.725  1.00  0.00           H  
ATOM    599 HH12 ARG    40      40.068  50.730  60.735  1.00  0.00           H  
ATOM    600  NH2 ARG    40      41.427  49.211  59.565  1.00  0.00           N  
ATOM    601 HH21 ARG    40      41.995  48.653  58.991  1.00  0.00           H  
ATOM    602 HH22 ARG    40      40.928  48.829  60.303  1.00  0.00           H  
ATOM    603  C   ARG    40      45.282  53.983  55.440  1.00  0.00           C  
ATOM    604  O   ARG    40      45.717  54.682  56.321  1.00  0.00           O  
ATOM    605  N   HID    41      46.043  53.089  54.834  1.00  0.00           N  
ATOM    606  H   HID    41      45.632  52.591  54.095  1.00  0.00           H  
ATOM    607  CA  HID    41      47.415  52.751  55.208  1.00  0.00           C  
ATOM    608  HA  HID    41      47.409  52.372  56.184  1.00  0.00           H  
ATOM    609  CB  HID    41      47.951  51.688  54.318  1.00  0.00           C  
ATOM    610  HB2 HID    41      48.303  52.081  53.624  1.00  0.00           H  
ATOM    611  HB3 HID    41      48.608  51.294  54.743  1.00  0.00           H  
ATOM    612  CG  HID    41      47.235  50.630  53.763  1.00  0.00           C  
ATOM    613  ND1 HID    41      47.164  49.880  53.008  1.00  0.00           N  
ATOM    614  HD1 HID    41      47.580  49.921  52.753  1.00  0.00           H  
ATOM    615  CE1 HID    41      46.493  49.030  52.697  1.00  0.00           C  
ATOM    616  HE1 HID    41      46.299  48.308  52.123  1.00  0.00           H  
ATOM    617  NE2 HID    41      46.112  49.196  53.219  1.00  0.00           N  
ATOM    618  CD2 HID    41      46.588  50.201  53.908  1.00  0.00           C  
ATOM    619  HD2 HID    41      46.477  50.563  54.460  1.00  0.00           H  
ATOM    620  C   HID    41      48.371  53.916  55.209  1.00  0.00           C  
ATOM    621  O   HID    41      49.339  53.860  55.897  1.00  0.00           O  
ATOM    622  N   VAL    42      48.090  54.991  54.484  1.00  0.00           N  
ATOM    623  H   VAL    42      47.279  54.966  53.944  1.00  0.00           H  
ATOM    624  CA  VAL    42      48.895  56.202  54.421  1.00  0.00           C  
ATOM    625  HA  VAL    42      49.876  55.900  54.149  1.00  0.00           H  
ATOM    626  CB  VAL    42      48.383  57.135  53.330  1.00  0.00           C  
ATOM    627  HB  VAL    42      48.340  56.914  52.812  1.00  0.00           H  
ATOM    628  CG1 VAL    42      47.602  57.557  53.232  1.00  0.00           C  
ATOM    629 HG11 VAL    42      47.420  57.640  53.229  1.00  0.00           H  
ATOM    630 HG12 VAL    42      47.408  57.685  53.199  1.00  0.00           H  
ATOM    631 HG13 VAL    42      47.400  57.659  53.179  1.00  0.00           H  
ATOM    632  CG2 VAL    42      48.704  57.948  52.924  1.00  0.00           C  
ATOM    633 HG21 VAL    42      48.772  58.156  52.804  1.00  0.00           H  
ATOM    634 HG22 VAL    42      48.786  58.136  52.840  1.00  0.00           H  
ATOM    635 HG23 VAL    42      48.786  58.148  52.810  1.00  0.00           H  
ATOM    636  C   VAL    42      49.041  56.922  55.739  1.00  0.00           C  
ATOM    637  O   VAL    42      49.979  57.639  55.920  1.00  0.00           O  
ATOM    638  N   ILE    43      48.164  56.710  56.690  1.00  0.00           N  
ATOM    639  H   ILE    43      47.421  56.104  56.494  1.00  0.00           H  
ATOM    640  CA  ILE    43      48.259  57.267  58.028  1.00  0.00           C  
ATOM    641  HA  ILE    43      48.493  58.286  57.931  1.00  0.00           H  
ATOM    642  CB  ILE    43      46.932  57.171  58.711  1.00  0.00           C  
ATOM    643  HB  ILE    43      46.850  56.701  58.770  1.00  0.00           H  
ATOM    644  CG2 ILE    43      46.603  57.449  59.491  1.00  0.00           C  
ATOM    645 HG21 ILE    43      46.502  57.525  59.677  1.00  0.00           H  
ATOM    646 HG22 ILE    43      46.502  57.515  59.707  1.00  0.00           H  
ATOM    647 HG23 ILE    43      46.564  57.501  59.674  1.00  0.00           H  
ATOM    648  CG1 ILE    43      46.025  57.434  58.541  1.00  0.00           C  
ATOM    649 HG12 ILE    43      46.026  57.881  58.561  1.00  0.00           H  
ATOM    650 HG13 ILE    43      46.280  57.314  58.000  1.00  0.00           H  
ATOM    651  CD1 ILE    43      44.763  57.254  59.041  1.00  0.00           C  
ATOM    652 HD11 ILE    43      44.462  57.205  59.159  1.00  0.00           H  
ATOM    653 HD12 ILE    43      44.452  57.218  59.163  1.00  0.00           H  
ATOM    654 HD13 ILE    43      44.448  57.208  59.159  1.00  0.00           H  
ATOM    655  C   ILE    43      49.374  56.656  58.869  1.00  0.00           C  
ATOM    656  O   ILE    43      49.803  57.251  59.825  1.00  0.00           O  
ATOM    657  N   CYS    44      49.851  55.487  58.523  1.00  0.00           N  
ATOM    658  H   CYS    44      49.520  55.090  57.687  1.00  0.00           H  
ATOM    659  CA  CYS    44      50.818  54.712  59.270  1.00  0.00           C  
ATOM    660  HA  CYS    44      50.977  55.155  60.215  1.00  0.00           H  
ATOM    661  CB  CYS    44      50.245  53.360  59.488  1.00  0.00           C  
ATOM    662  HB2 CYS    44      50.033  53.088  58.969  1.00  0.00           H  
ATOM    663  HB3 CYS    44      50.628  52.884  59.719  1.00  0.00           H  
ATOM    664  SG  CYS    44      49.280  52.966  60.227  1.00  0.00           S  
ATOM    665  HG  CYS    44      49.374  52.614  60.064  1.00  0.00           H  
ATOM    666  C   CYS    44      52.163  54.619  58.598  1.00  0.00           C  
ATOM    667  O   CYS    44      52.263  54.709  57.425  1.00  0.00           O  
ATOM    668  N   THR    45      53.204  54.378  59.337  1.00  0.00           N  
ATOM    669  H   THR    45      53.057  54.334  60.290  1.00  0.00           H  
ATOM    670  CA  THR    45      54.495  53.927  58.839  1.00  0.00           C  
ATOM    671  HA  THR    45      54.652  54.327  57.866  1.00  0.00           H  
ATOM    672  CB  THR    45      55.629  54.415  59.698  1.00  0.00           C  
ATOM    673  HB  THR    45      56.166  54.645  59.449  1.00  0.00           H  
ATOM    674  CG2 THR    45      55.652  55.098  60.326  1.00  0.00           C  
ATOM    675 HG21 THR    45      55.646  55.263  60.486  1.00  0.00           H  
ATOM    676 HG22 THR    45      55.677  55.263  60.481  1.00  0.00           H  
ATOM    677 HG23 THR    45      55.666  55.274  60.469  1.00  0.00           H  
ATOM    678  OG1 THR    45      56.079  53.945  60.235  1.00  0.00           O  
ATOM    679  HG1 THR    45      55.798  54.260  60.458  1.00  0.00           H  
ATOM    680  C   THR    45      54.536  52.429  58.720  1.00  0.00           C  
ATOM    681  O   THR    45      53.785  51.733  59.357  1.00  0.00           O  
ATOM    682  N   SER    46      55.435  51.907  57.945  1.00  0.00           N  
ATOM    683  H   SER    46      56.021  52.511  57.443  1.00  0.00           H  
ATOM    684  CA  SER    46      55.617  50.483  57.785  1.00  0.00           C  
ATOM    685  HA  SER    46      54.711  50.050  57.464  1.00  0.00           H  
ATOM    686  CB  SER    46      56.617  50.243  56.739  1.00  0.00           C  
ATOM    687  HB2 SER    46      56.864  49.726  56.605  1.00  0.00           H  
ATOM    688  HB3 SER    46      56.506  50.329  56.212  1.00  0.00           H  
ATOM    689  OG  SER    46      57.362  50.562  56.593  1.00  0.00           O  
ATOM    690  HG  SER    46      57.497  50.545  56.386  1.00  0.00           H  
ATOM    691  C   SER    46      55.994  49.763  59.031  1.00  0.00           C  
ATOM    692  O   SER    46      55.714  48.612  59.154  1.00  0.00           O  
ATOM    693  N   GLU    47      56.579  50.433  59.982  1.00  0.00           N  
ATOM    694  H   GLU    47      56.800  51.362  59.814  1.00  0.00           H  
ATOM    695  CA  GLU    47      56.899  49.904  61.255  1.00  0.00           C  
ATOM    696  HA  GLU    47      57.319  48.956  61.123  1.00  0.00           H  
ATOM    697  CB  GLU    47      57.912  50.805  61.916  1.00  0.00           C  
ATOM    698  HB2 GLU    47      58.161  51.273  61.678  1.00  0.00           H  
ATOM    699  HB3 GLU    47      57.810  51.117  62.378  1.00  0.00           H  
ATOM    700  CG  GLU    47      58.744  50.702  62.297  1.00  0.00           C  
ATOM    701  HG2 GLU    47      58.953  51.163  62.350  1.00  0.00           H  
ATOM    702  HG3 GLU    47      58.577  50.647  62.660  1.00  0.00           H  
ATOM    703  CD  GLU    47      59.536  50.093  62.150  1.00  0.00           C  
ATOM    704  OE1 GLU    47      59.857  49.882  62.098  1.00  0.00           O  
ATOM    705  OE2 GLU    47      59.864  49.822  62.095  1.00  0.00           O  
ATOM    706  C   GLU    47      55.709  49.698  62.119  1.00  0.00           C  
ATOM    707  O   GLU    47      55.705  48.860  62.920  1.00  0.00           O  
ATOM    708  N   ASP    48      54.685  50.428  61.951  1.00  0.00           N  
ATOM    709  H   ASP    48      54.735  51.084  61.265  1.00  0.00           H  
ATOM    710  CA  ASP    48      53.470  50.301  62.675  1.00  0.00           C  
ATOM    711  HA  ASP    48      53.662  50.009  63.614  1.00  0.00           H  
ATOM    712  CB  ASP    48      52.870  51.581  62.729  1.00  0.00           C  
ATOM    713  HB2 ASP    48      52.783  51.792  61.838  1.00  0.00           H  
ATOM    714  HB3 ASP    48      51.993  51.609  63.171  1.00  0.00           H  
ATOM    715  CG  ASP    48      53.509  52.544  63.370  1.00  0.00           C  
ATOM    716  OD1 ASP    48      53.859  52.637  64.146  1.00  0.00           O  
ATOM    717  OD2 ASP    48      53.653  53.221  63.108  1.00  0.00           O  
ATOM    718  C   ASP    48      52.498  49.297  62.171  1.00  0.00           C  
ATOM    719  O   ASP    48      51.644  48.939  62.858  1.00  0.00           O  
ATOM    720  N   MET    49      52.628  48.824  60.981  1.00  0.00           N  
ATOM    721  H   MET    49      53.366  49.150  60.497  1.00  0.00           H  
ATOM    722  CA  MET    49      51.680  48.009  60.270  1.00  0.00           C  
ATOM    723  HA  MET    49      50.737  48.464  60.380  1.00  0.00           H  
ATOM    724  CB  MET    49      52.014  48.026  58.802  1.00  0.00           C  
ATOM    725  HB2 MET    49      52.759  48.136  58.595  1.00  0.00           H  
ATOM    726  HB3 MET    49      51.863  47.378  58.449  1.00  0.00           H  
ATOM    727  CG  MET    49      51.566  48.772  58.055  1.00  0.00           C  
ATOM    728  HG2 MET    49      51.797  49.125  58.083  1.00  0.00           H  
ATOM    729  HG3 MET    49      51.781  48.619  57.731  1.00  0.00           H  
ATOM    730  SD  MET    49      50.371  49.362  57.589  1.00  0.00           S  
ATOM    731  CE  MET    49      49.889  49.527  56.980  1.00  0.00           C  
ATOM    732  HE1 MET    49      49.798  49.550  56.858  1.00  0.00           H  
ATOM    733  HE2 MET    49      49.777  49.565  56.861  1.00  0.00           H  
ATOM    734  HE3 MET    49      49.791  49.569  56.850  1.00  0.00           H  
ATOM    735  C   MET    49      51.501  46.597  60.800  1.00  0.00           C  
ATOM    736  O   MET    49      50.650  45.887  60.324  1.00  0.00           O  
ATOM    737  N   LEU    50      52.246  46.184  61.804  1.00  0.00           N  
ATOM    738  H   LEU    50      52.932  46.799  62.134  1.00  0.00           H  
ATOM    739  CA  LEU    50      52.017  44.954  62.534  1.00  0.00           C  
ATOM    740  HA  LEU    50      51.880  44.162  61.830  1.00  0.00           H  
ATOM    741  CB  LEU    50      53.233  44.640  63.370  1.00  0.00           C  
ATOM    742  HB2 LEU    50      53.808  44.977  63.242  1.00  0.00           H  
ATOM    743  HB3 LEU    50      53.224  44.772  64.053  1.00  0.00           H  
ATOM    744  CG  LEU    50      53.720  43.716  63.512  1.00  0.00           C  
ATOM    745  HG  LEU    50      53.347  43.808  63.719  1.00  0.00           H  
ATOM    746  CD1 LEU    50      54.010  42.949  63.138  1.00  0.00           C  
ATOM    747 HD11 LEU    50      54.081  42.770  63.035  1.00  0.00           H  
ATOM    748 HD12 LEU    50      54.110  42.756  63.052  1.00  0.00           H  
ATOM    749 HD13 LEU    50      54.047  42.755  63.062  1.00  0.00           H  
ATOM    750  CD2 LEU    50      54.486  43.398  63.789  1.00  0.00           C  
ATOM    751 HD21 LEU    50      54.647  43.337  63.899  1.00  0.00           H  
ATOM    752 HD22 LEU    50      54.661  43.300  63.863  1.00  0.00           H  
ATOM    753 HD23 LEU    50      54.706  43.325  63.813  1.00  0.00           H  
ATOM    754  C   LEU    50      50.757  45.008  63.378  1.00  0.00           C  
ATOM    755  O   LEU    50      50.034  44.060  63.420  1.00  0.00           O  
ATOM    756  N   ASN    51      50.473  46.119  64.015  1.00  0.00           N  
ATOM    757  H   ASN    51      51.094  46.855  63.901  1.00  0.00           H  
ATOM    758  CA  ASN    51      49.298  46.382  64.809  1.00  0.00           C  
ATOM    759  HA  ASN    51      48.497  45.833  64.408  1.00  0.00           H  
ATOM    760  CB  ASN    51      49.535  45.900  66.200  1.00  0.00           C  
ATOM    761  HB2 ASN    51      50.072  45.695  66.353  1.00  0.00           H  
ATOM    762  HB3 ASN    51      49.480  46.241  66.757  1.00  0.00           H  
ATOM    763  CG  ASN    51      49.109  45.224  66.680  1.00  0.00           C  
ATOM    764  OD1 ASN    51      48.696  44.918  66.546  1.00  0.00           O  
ATOM    765  ND2 ASN    51      49.190  44.965  67.265  1.00  0.00           N  
ATOM    766 HD21 ASN    51      48.910  44.522  67.586  1.00  0.00           H  
ATOM    767 HD22 ASN    51      49.523  45.213  67.389  1.00  0.00           H  
ATOM    768  C   ASN    51      48.898  47.848  64.767  1.00  0.00           C  
ATOM    769  O   ASN    51      49.056  48.537  65.737  1.00  0.00           O  
ATOM    770  N   PRO    52      48.434  48.365  63.653  1.00  0.00           N  
ATOM    771  CD  PRO    52      48.175  47.664  62.447  1.00  0.00           C  
ATOM    772  HD2 PRO    52      47.482  46.914  62.602  1.00  0.00           H  
ATOM    773  HD3 PRO    52      49.062  47.259  62.056  1.00  0.00           H  
ATOM    774  CG  PRO    52      47.635  48.648  61.499  1.00  0.00           C  
ATOM    775  HG2 PRO    52      46.620  48.617  61.510  1.00  0.00           H  
ATOM    776  HG3 PRO    52      47.991  48.461  60.567  1.00  0.00           H  
ATOM    777  CB  PRO    52      48.065  49.960  61.997  1.00  0.00           C  
ATOM    778  HB2 PRO    52      47.373  50.709  61.744  1.00  0.00           H  
ATOM    779  HB3 PRO    52      48.996  50.185  61.596  1.00  0.00           H  
ATOM    780  CA  PRO    52      48.199  49.768  63.473  1.00  0.00           C  
ATOM    781  HA  PRO    52      49.049  50.307  63.800  1.00  0.00           H  
ATOM    782  C   PRO    52      46.984  50.261  64.227  1.00  0.00           C  
ATOM    783  O   PRO    52      45.914  49.806  64.038  1.00  0.00           O  
ATOM    784  N   ASN    53      47.136  51.225  65.060  1.00  0.00           N  
ATOM    785  H   ASN    53      48.037  51.523  65.193  1.00  0.00           H  
ATOM    786  CA  ASN    53      46.093  51.897  65.787  1.00  0.00           C  
ATOM    787  HA  ASN    53      45.280  51.230  65.890  1.00  0.00           H  
ATOM    788  CB  ASN    53      46.589  52.218  67.162  1.00  0.00           C  
ATOM    789  HB2 ASN    53      47.075  52.084  67.359  1.00  0.00           H  
ATOM    790  HB3 ASN    53      46.665  52.738  67.414  1.00  0.00           H  
ATOM    791  CG  ASN    53      46.323  52.025  67.974  1.00  0.00           C  
ATOM    792  OD1 ASN    53      45.862  51.788  67.888  1.00  0.00           O  
ATOM    793  ND2 ASN    53      46.603  52.109  68.799  1.00  0.00           N  
ATOM    794 HD21 ASN    53      46.436  51.989  69.329  1.00  0.00           H  
ATOM    795 HD22 ASN    53      46.975  52.301  68.879  1.00  0.00           H  
ATOM    796  C   ASN    53      45.582  53.114  65.045  1.00  0.00           C  
ATOM    797  O   ASN    53      45.872  54.223  65.395  1.00  0.00           O  
ATOM    798  N   TYR    54      44.846  52.914  63.992  1.00  0.00           N  
ATOM    799  H   TYR    54      44.639  51.988  63.767  1.00  0.00           H  
ATOM    800  CA  TYR    54      44.412  53.954  63.094  1.00  0.00           C  
ATOM    801  HA  TYR    54      45.277  54.396  62.658  1.00  0.00           H  
ATOM    802  CB  TYR    54      43.581  53.348  61.980  1.00  0.00           C  
ATOM    803  HB2 TYR    54      42.773  52.802  62.398  1.00  0.00           H  
ATOM    804  HB3 TYR    54      43.155  54.140  61.419  1.00  0.00           H  
ATOM    805  CG  TYR    54      44.323  52.472  61.025  1.00  0.00           C  
ATOM    806  CD1 TYR    54      45.149  53.043  60.084  1.00  0.00           C  
ATOM    807  HD1 TYR    54      45.279  54.087  60.075  1.00  0.00           H  
ATOM    808  CE1 TYR    54      45.793  52.257  59.146  1.00  0.00           C  
ATOM    809  HE1 TYR    54      46.423  52.691  58.425  1.00  0.00           H  
ATOM    810  CZ  TYR    54      45.605  50.891  59.136  1.00  0.00           C  
ATOM    811  OH  TYR    54      46.195  50.148  58.206  1.00  0.00           O  
ATOM    812  HH  TYR    54      45.968  49.316  58.202  1.00  0.00           H  
ATOM    813  CE2 TYR    54      44.786  50.315  60.083  1.00  0.00           C  
ATOM    814  HE2 TYR    54      44.636  49.273  60.069  1.00  0.00           H  
ATOM    815  CD2 TYR    54      44.153  51.103  61.030  1.00  0.00           C  
ATOM    816  HD2 TYR    54      43.520  50.658  61.742  1.00  0.00           H  
ATOM    817  C   TYR    54      43.652  55.077  63.763  1.00  0.00           C  
ATOM    818  O   TYR    54      43.811  56.201  63.405  1.00  0.00           O  
ATOM    819  N   GLU    55      42.867  54.806  64.747  1.00  0.00           N  
ATOM    820  H   GLU    55      42.782  53.872  65.004  1.00  0.00           H  
ATOM    821  CA  GLU    55      42.131  55.806  65.470  1.00  0.00           C  
ATOM    822  HA  GLU    55      41.626  56.414  64.778  1.00  0.00           H  
ATOM    823  CB  GLU    55      41.123  55.135  66.329  1.00  0.00           C  
ATOM    824  HB2 GLU    55      41.244  54.512  66.574  1.00  0.00           H  
ATOM    825  HB3 GLU    55      40.953  55.415  66.936  1.00  0.00           H  
ATOM    826  CG  GLU    55      40.164  54.927  66.081  1.00  0.00           C  
ATOM    827  HG2 GLU    55      39.996  54.844  66.179  1.00  0.00           H  
ATOM    828  HG3 GLU    55      40.114  55.015  65.936  1.00  0.00           H  
ATOM    829  CD  GLU    55      39.467  54.702  65.922  1.00  0.00           C  
ATOM    830  OE1 GLU    55      39.152  54.585  65.867  1.00  0.00           O  
ATOM    831  OE2 GLU    55      39.207  54.631  65.859  1.00  0.00           O  
ATOM    832  C   GLU    55      42.992  56.737  66.289  1.00  0.00           C  
ATOM    833  O   GLU    55      42.702  57.858  66.429  1.00  0.00           O  
ATOM    834  N   ASP    56      44.062  56.296  66.805  1.00  0.00           N  
ATOM    835  H   ASP    56      44.257  55.371  66.638  1.00  0.00           H  
ATOM    836  CA  ASP    56      45.024  57.106  67.506  1.00  0.00           C  
ATOM    837  HA  ASP    56      44.523  57.851  68.074  1.00  0.00           H  
ATOM    838  CB  ASP    56      45.791  56.240  68.451  1.00  0.00           C  
ATOM    839  HB2 ASP    56      45.768  55.613  68.520  1.00  0.00           H  
ATOM    840  HB3 ASP    56      46.373  56.196  68.434  1.00  0.00           H  
ATOM    841  CG  ASP    56      45.837  56.267  69.345  1.00  0.00           C  
ATOM    842  OD1 ASP    56      45.925  56.244  69.721  1.00  0.00           O  
ATOM    843  OD2 ASP    56      45.805  56.304  69.709  1.00  0.00           O  
ATOM    844  C   ASP    56      45.947  57.832  66.574  1.00  0.00           C  
ATOM    845  O   ASP    56      46.245  58.965  66.784  1.00  0.00           O  
ATOM    846  N   LEU    57      46.373  57.202  65.517  1.00  0.00           N  
ATOM    847  H   LEU    57      46.094  56.273  65.407  1.00  0.00           H  
ATOM    848  CA  LEU    57      47.247  57.786  64.532  1.00  0.00           C  
ATOM    849  HA  LEU    57      48.062  58.249  65.036  1.00  0.00           H  
ATOM    850  CB  LEU    57      47.784  56.693  63.640  1.00  0.00           C  
ATOM    851  HB2 LEU    57      46.985  56.150  63.255  1.00  0.00           H  
ATOM    852  HB3 LEU    57      48.277  57.136  62.835  1.00  0.00           H  
ATOM    853  CG  LEU    57      48.718  55.741  64.286  1.00  0.00           C  
ATOM    854  HG  LEU    57      48.316  55.408  65.115  1.00  0.00           H  
ATOM    855  CD1 LEU    57      48.991  54.626  63.476  1.00  0.00           C  
ATOM    856 HD11 LEU    57      49.058  54.305  63.348  1.00  0.00           H  
ATOM    857 HD12 LEU    57      48.982  54.375  63.240  1.00  0.00           H  
ATOM    858 HD13 LEU    57      49.129  54.378  63.265  1.00  0.00           H  
ATOM    859  CD2 LEU    57      49.963  56.298  64.600  1.00  0.00           C  
ATOM    860 HD21 LEU    57      50.271  56.429  64.665  1.00  0.00           H  
ATOM    861 HD22 LEU    57      50.248  56.441  64.691  1.00  0.00           H  
ATOM    862 HD23 LEU    57      50.281  56.416  64.690  1.00  0.00           H  
ATOM    863  C   LEU    57      46.593  58.886  63.726  1.00  0.00           C  
ATOM    864  O   LEU    57      47.251  59.812  63.350  1.00  0.00           O  
ATOM    865  N   LEU    58      45.307  58.835  63.508  1.00  0.00           N  
ATOM    866  H   LEU    58      44.835  58.033  63.808  1.00  0.00           H  
ATOM    867  CA  LEU    58      44.550  59.878  62.852  1.00  0.00           C  
ATOM    868  HA  LEU    58      45.050  60.134  61.948  1.00  0.00           H  
ATOM    869  CB  LEU    58      43.186  59.331  62.504  1.00  0.00           C  
ATOM    870  HB2 LEU    58      43.255  58.496  62.237  1.00  0.00           H  
ATOM    871  HB3 LEU    58      42.640  59.294  63.206  1.00  0.00           H  
ATOM    872  CG  LEU    58      42.431  59.898  61.601  1.00  0.00           C  
ATOM    873  HG  LEU    58      42.431  60.464  61.978  1.00  0.00           H  
ATOM    874  CD1 LEU    58      42.614  60.031  60.552  1.00  0.00           C  
ATOM    875 HD11 LEU    58      42.637  60.059  60.295  1.00  0.00           H  
ATOM    876 HD12 LEU    58      42.651  60.092  60.293  1.00  0.00           H  
ATOM    877 HD13 LEU    58      42.683  60.055  60.304  1.00  0.00           H  
ATOM    878  CD2 LEU    58      41.420  59.545  61.212  1.00  0.00           C  
ATOM    879 HD21 LEU    58      41.193  59.431  61.134  1.00  0.00           H  
ATOM    880 HD22 LEU    58      41.160  59.477  61.135  1.00  0.00           H  
ATOM    881 HD23 LEU    58      41.167  59.478  61.093  1.00  0.00           H  
ATOM    882  C   LEU    58      44.464  61.155  63.671  1.00  0.00           C  
ATOM    883  O   LEU    58      44.456  62.209  63.145  1.00  0.00           O  
ATOM    884  N   ILE    59      44.441  61.079  64.953  1.00  0.00           N  
ATOM    885  H   ILE    59      44.445  60.185  65.326  1.00  0.00           H  
ATOM    886  CA  ILE    59      44.434  62.234  65.835  1.00  0.00           C  
ATOM    887  HA  ILE    59      43.779  62.959  65.429  1.00  0.00           H  
ATOM    888  CB  ILE    59      43.903  61.845  67.195  1.00  0.00           C  
ATOM    889  HB  ILE    59      44.226  61.280  67.469  1.00  0.00           H  
ATOM    890  CG2 ILE    59      43.952  62.504  68.038  1.00  0.00           C  
ATOM    891 HG21 ILE    59      43.994  62.686  68.244  1.00  0.00           H  
ATOM    892 HG22 ILE    59      43.938  62.668  68.218  1.00  0.00           H  
ATOM    893 HG23 ILE    59      43.964  62.635  68.290  1.00  0.00           H  
ATOM    894  CG1 ILE    59      42.872  61.528  67.382  1.00  0.00           C  
ATOM    895 HG12 ILE    59      42.628  61.555  67.245  1.00  0.00           H  
ATOM    896 HG13 ILE    59      42.834  61.301  67.248  1.00  0.00           H  
ATOM    897  CD1 ILE    59      42.183  61.439  67.934  1.00  0.00           C  
ATOM    898 HD11 ILE    59      42.010  61.433  68.058  1.00  0.00           H  
ATOM    899 HD12 ILE    59      42.002  61.396  68.062  1.00  0.00           H  
ATOM    900 HD13 ILE    59      42.023  61.415  68.078  1.00  0.00           H  
ATOM    901  C   ILE    59      45.776  62.909  65.908  1.00  0.00           C  
ATOM    902  O   ILE    59      45.849  64.080  66.098  1.00  0.00           O  
ATOM    903  N   ARG    60      46.844  62.197  65.704  1.00  0.00           N  
ATOM    904  H   ARG    60      46.703  61.247  65.564  1.00  0.00           H  
ATOM    905  CA  ARG    60      48.199  62.705  65.676  1.00  0.00           C  
ATOM    906  HA  ARG    60      48.295  63.445  66.420  1.00  0.00           H  
ATOM    907  CB  ARG    60      49.149  61.604  66.002  1.00  0.00           C  
ATOM    908  HB2 ARG    60      49.041  60.938  65.598  1.00  0.00           H  
ATOM    909  HB3 ARG    60      49.901  61.782  65.847  1.00  0.00           H  
ATOM    910  CG  ARG    60      49.263  61.160  67.079  1.00  0.00           C  
ATOM    911  HG2 ARG    60      49.331  61.544  67.400  1.00  0.00           H  
ATOM    912  HG3 ARG    60      48.783  61.029  67.196  1.00  0.00           H  
ATOM    913  CD  ARG    60      49.945  60.364  67.565  1.00  0.00           C  
ATOM    914  HD2 ARG    60      50.061  60.059  67.230  1.00  0.00           H  
ATOM    915  HD3 ARG    60      50.381  60.585  67.621  1.00  0.00           H  
ATOM    916  NE  ARG    60      49.878  59.715  68.392  1.00  0.00           N  
ATOM    917  HE  ARG    60      49.614  59.702  68.588  1.00  0.00           H  
ATOM    918  CZ  ARG    60      50.125  59.138  68.920  1.00  0.00           C  
ATOM    919  NH1 ARG    60      50.484  59.066  68.779  1.00  0.00           N  
ATOM    920 HH11 ARG    60      50.597  59.454  68.263  1.00  0.00           H  
ATOM    921 HH12 ARG    60      50.654  58.615  69.203  1.00  0.00           H  
ATOM    922  NH2 ARG    60      50.010  58.603  69.614  1.00  0.00           N  
ATOM    923 HH21 ARG    60      49.735  58.630  69.746  1.00  0.00           H  
ATOM    924 HH22 ARG    60      50.195  58.162  70.009  1.00  0.00           H  
ATOM    925  C   ARG    60      48.583  63.392  64.392  1.00  0.00           C  
ATOM    926  O   ARG    60      49.487  64.103  64.367  1.00  0.00           O  
ATOM    927  N   LYS    61      47.920  63.195  63.332  1.00  0.00           N  
ATOM    928  H   LYS    61      47.189  62.614  63.441  1.00  0.00           H  
ATOM    929  CA  LYS    61      48.141  63.816  62.033  1.00  0.00           C  
ATOM    930  HA  LYS    61      49.122  64.211  62.005  1.00  0.00           H  
ATOM    931  CB  LYS    61      48.021  62.793  60.938  1.00  0.00           C  
ATOM    932  HB2 LYS    61      47.117  62.318  61.010  1.00  0.00           H  
ATOM    933  HB3 LYS    61      48.052  63.271  60.018  1.00  0.00           H  
ATOM    934  CG  LYS    61      49.058  61.775  60.941  1.00  0.00           C  
ATOM    935  HG2 LYS    61      49.328  61.755  61.294  1.00  0.00           H  
ATOM    936  HG3 LYS    61      48.929  61.331  60.945  1.00  0.00           H  
ATOM    937  CD  LYS    61      49.887  61.359  60.441  1.00  0.00           C  
ATOM    938  HD2 LYS    61      49.631  61.330  60.100  1.00  0.00           H  
ATOM    939  HD3 LYS    61      50.034  61.780  60.405  1.00  0.00           H  
ATOM    940  CE  LYS    61      50.868  60.404  60.449  1.00  0.00           C  
ATOM    941  HE2 LYS    61      50.812  60.055  60.501  1.00  0.00           H  
ATOM    942  HE3 LYS    61      51.016  60.352  60.171  1.00  0.00           H  
ATOM    943  NZ  LYS    61      51.692  60.005  60.742  1.00  0.00           N  
ATOM    944  HZ1 LYS    61      51.907  59.920  60.807  1.00  0.00           H  
ATOM    945  HZ2 LYS    61      51.903  59.894  60.833  1.00  0.00           H  
ATOM    946  HZ3 LYS    61      51.891  59.892  60.802  1.00  0.00           H  
ATOM    947  C   LYS    61      47.228  64.985  61.795  1.00  0.00           C  
ATOM    948  O   LYS    61      46.231  65.099  62.372  1.00  0.00           O  
ATOM    949  N   SER    62      47.579  65.855  60.932  1.00  0.00           N  
ATOM    950  H   SER    62      48.419  65.694  60.513  1.00  0.00           H  
ATOM    951  CA  SER    62      46.866  67.044  60.521  1.00  0.00           C  
ATOM    952  HA  SER    62      45.879  67.004  60.882  1.00  0.00           H  
ATOM    953  CB  SER    62      47.526  68.227  61.123  1.00  0.00           C  
ATOM    954  HB2 SER    62      47.111  68.810  61.304  1.00  0.00           H  
ATOM    955  HB3 SER    62      47.860  68.117  61.765  1.00  0.00           H  
ATOM    956  OG  SER    62      48.237  68.737  60.638  1.00  0.00           O  
ATOM    957  HG  SER    62      48.594  68.651  61.065  1.00  0.00           H  
ATOM    958  C   SER    62      46.796  67.184  59.021  1.00  0.00           C  
ATOM    959  O   SER    62      47.502  66.501  58.310  1.00  0.00           O  
ATOM    960  N   ASN    63      45.998  68.111  58.518  1.00  0.00           N  
ATOM    961  H   ASN    63      45.446  68.635  59.143  1.00  0.00           H  
ATOM    962  CA  ASN    63      45.920  68.432  57.104  1.00  0.00           C  
ATOM    963  HA  ASN    63      45.583  67.565  56.575  1.00  0.00           H  
ATOM    964  CB  ASN    63      44.905  69.543  56.893  1.00  0.00           C  
ATOM    965  HB2 ASN    63      45.193  70.394  57.451  1.00  0.00           H  
ATOM    966  HB3 ASN    63      44.901  69.818  55.873  1.00  0.00           H  
ATOM    967  CG  ASN    63      43.511  69.184  57.250  1.00  0.00           C  
ATOM    968  OD1 ASN    63      43.057  68.110  57.094  1.00  0.00           O  
ATOM    969  ND2 ASN    63      42.793  70.064  57.745  1.00  0.00           N  
ATOM    970 HD21 ASN    63      41.887  69.829  58.003  1.00  0.00           H  
ATOM    971 HD22 ASN    63      43.156  70.942  57.876  1.00  0.00           H  
ATOM    972  C   ASN    63      47.263  68.816  56.496  1.00  0.00           C  
ATOM    973  O   ASN    63      47.478  68.589  55.345  1.00  0.00           O  
ATOM    974  N   HID    64      48.182  69.350  57.263  1.00  0.00           N  
ATOM    975  H   HID    64      47.945  69.518  58.194  1.00  0.00           H  
ATOM    976  CA  HID    64      49.522  69.691  56.826  1.00  0.00           C  
ATOM    977  HA  HID    64      49.450  70.208  55.901  1.00  0.00           H  
ATOM    978  CB  HID    64      50.141  70.626  57.828  1.00  0.00           C  
ATOM    979  HB2 HID    64      50.230  70.387  58.539  1.00  0.00           H  
ATOM    980  HB3 HID    64      50.842  70.823  57.685  1.00  0.00           H  
ATOM    981  CG  HID    64      49.756  71.614  58.088  1.00  0.00           C  
ATOM    982  ND1 HID    64      49.493  72.265  57.964  1.00  0.00           N  
ATOM    983  HD1 HID    64      49.535  72.190  57.701  1.00  0.00           H  
ATOM    984  CE1 HID    64      49.169  73.024  58.262  1.00  0.00           C  
ATOM    985  HE1 HID    64      48.916  73.644  58.251  1.00  0.00           H  
ATOM    986  NE2 HID    64      49.207  72.897  58.576  1.00  0.00           N  
ATOM    987  CD2 HID    64      49.578  71.999  58.465  1.00  0.00           C  
ATOM    988  HD2 HID    64      49.700  71.660  58.640  1.00  0.00           H  
ATOM    989  C   HID    64      50.424  68.488  56.582  1.00  0.00           C  
ATOM    990  O   HID    64      51.379  68.597  55.865  1.00  0.00           O  
ATOM    991  N   ASN    65      50.137  67.339  57.149  1.00  0.00           N  
ATOM    992  H   ASN    65      49.338  67.302  57.718  1.00  0.00           H  
ATOM    993  CA  ASN    65      50.895  66.114  56.947  1.00  0.00           C  
ATOM    994  HA  ASN    65      51.937  66.359  56.880  1.00  0.00           H  
ATOM    995  CB  ASN    65      50.707  65.186  58.134  1.00  0.00           C  
ATOM    996  HB2 ASN    65      49.700  64.885  58.193  1.00  0.00           H  
ATOM    997  HB3 ASN    65      51.291  64.321  57.977  1.00  0.00           H  
ATOM    998  CG  ASN    65      51.095  65.745  59.453  1.00  0.00           C  
ATOM    999  OD1 ASN    65      50.419  65.893  60.296  1.00  0.00           O  
ATOM   1000  ND2 ASN    65      52.169  66.063  59.689  1.00  0.00           N  
ATOM   1001 HD21 ASN    65      52.405  66.423  60.557  1.00  0.00           H  
ATOM   1002 HD22 ASN    65      52.748  65.937  59.019  1.00  0.00           H  
ATOM   1003  C   ASN    65      50.542  65.394  55.651  1.00  0.00           C  
ATOM   1004  O   ASN    65      51.365  64.723  55.099  1.00  0.00           O  
ATOM   1005  N   PHE    66      49.338  65.515  55.168  1.00  0.00           N  
ATOM   1006  H   PHE    66      48.723  66.095  55.651  1.00  0.00           H  
ATOM   1007  CA  PHE    66      48.872  64.888  53.940  1.00  0.00           C  
ATOM   1008  HA  PHE    66      49.364  63.936  53.833  1.00  0.00           H  
ATOM   1009  CB  PHE    66      47.377  64.621  54.026  1.00  0.00           C  
ATOM   1010  HB2 PHE    66      46.868  65.549  54.148  1.00  0.00           H  
ATOM   1011  HB3 PHE    66      47.059  64.204  53.099  1.00  0.00           H  
ATOM   1012  CG  PHE    66      46.953  63.689  55.117  1.00  0.00           C  
ATOM   1013  CD1 PHE    66      47.165  62.358  54.998  1.00  0.00           C  
ATOM   1014  HD1 PHE    66      47.621  61.995  54.133  1.00  0.00           H  
ATOM   1015  CE1 PHE    66      46.784  61.500  56.010  1.00  0.00           C  
ATOM   1016  HE1 PHE    66      46.957  60.489  55.919  1.00  0.00           H  
ATOM   1017  CZ  PHE    66      46.179  61.966  57.136  1.00  0.00           C  
ATOM   1018  HZ  PHE    66      45.882  61.314  57.908  1.00  0.00           H  
ATOM   1019  CE2 PHE    66      45.956  63.289  57.255  1.00  0.00           C  
ATOM   1020  HE2 PHE    66      45.494  63.648  58.118  1.00  0.00           H  
ATOM   1021  CD2 PHE    66      46.339  64.148  56.247  1.00  0.00           C  
ATOM   1022  HD2 PHE    66      46.164  65.160  56.342  1.00  0.00           H  
ATOM   1023  C   PHE    66      49.208  65.719  52.705  1.00  0.00           C  
ATOM   1024  O   PHE    66      49.074  66.891  52.691  1.00  0.00           O  
ATOM   1025  N   LEU    67      49.602  65.101  51.650  1.00  0.00           N  
ATOM   1026  H   LEU    67      49.714  64.141  51.742  1.00  0.00           H  
ATOM   1027  CA  LEU    67      49.883  65.687  50.349  1.00  0.00           C  
ATOM   1028  HA  LEU    67      49.503  66.692  50.325  1.00  0.00           H  
ATOM   1029  CB  LEU    67      51.388  65.736  50.136  1.00  0.00           C  
ATOM   1030  HB2 LEU    67      51.768  65.540  50.513  1.00  0.00           H  
ATOM   1031  HB3 LEU    67      51.682  65.454  49.718  1.00  0.00           H  
ATOM   1032  CG  LEU    67      52.039  66.387  49.972  1.00  0.00           C  
ATOM   1033  HG  LEU    67      51.683  66.127  50.048  1.00  0.00           H  
ATOM   1034  CD1 LEU    67      52.640  66.903  49.876  1.00  0.00           C  
ATOM   1035 HD11 LEU    67      52.789  67.038  49.846  1.00  0.00           H  
ATOM   1036 HD12 LEU    67      52.783  67.017  49.858  1.00  0.00           H  
ATOM   1037 HD13 LEU    67      52.784  67.031  49.854  1.00  0.00           H  
ATOM   1038  CD2 LEU    67      52.654  66.878  49.782  1.00  0.00           C  
ATOM   1039 HD21 LEU    67      52.816  66.986  49.719  1.00  0.00           H  
ATOM   1040 HD22 LEU    67      52.776  66.984  49.731  1.00  0.00           H  
ATOM   1041 HD23 LEU    67      52.817  67.020  49.759  1.00  0.00           H  
ATOM   1042  C   LEU    67      49.178  64.900  49.249  1.00  0.00           C  
ATOM   1043  O   LEU    67      49.122  63.695  49.290  1.00  0.00           O  
ATOM   1044  N   VAL    68      48.657  65.575  48.254  1.00  0.00           N  
ATOM   1045  H   VAL    68      48.751  66.554  48.279  1.00  0.00           H  
ATOM   1046  CA  VAL    68      47.990  64.997  47.088  1.00  0.00           C  
ATOM   1047  HA  VAL    68      48.169  63.934  47.070  1.00  0.00           H  
ATOM   1048  CB  VAL    68      46.478  65.207  47.158  1.00  0.00           C  
ATOM   1049  HB  VAL    68      46.277  66.248  47.198  1.00  0.00           H  
ATOM   1050  CG1 VAL    68      45.756  64.645  45.970  1.00  0.00           C  
ATOM   1051 HG11 VAL    68      45.603  64.491  45.668  1.00  0.00           H  
ATOM   1052 HG12 VAL    68      45.549  64.502  45.706  1.00  0.00           H  
ATOM   1053 HG13 VAL    68      45.564  64.547  45.663  1.00  0.00           H  
ATOM   1054  CG2 VAL    68      45.864  64.582  48.378  1.00  0.00           C  
ATOM   1055 HG21 VAL    68      45.730  64.375  48.655  1.00  0.00           H  
ATOM   1056 HG22 VAL    68      45.754  64.466  48.714  1.00  0.00           H  
ATOM   1057 HG23 VAL    68      45.659  64.460  48.663  1.00  0.00           H  
ATOM   1058  C   VAL    68      48.579  65.591  45.820  1.00  0.00           C  
ATOM   1059  O   VAL    68      48.830  66.775  45.763  1.00  0.00           O  
ATOM   1060  N   GLN    69      48.791  64.787  44.794  1.00  0.00           N  
ATOM   1061  H   GLN    69      48.565  63.828  44.899  1.00  0.00           H  
ATOM   1062  CA  GLN    69      49.345  65.215  43.519  1.00  0.00           C  
ATOM   1063  HA  GLN    69      49.215  66.274  43.435  1.00  0.00           H  
ATOM   1064  CB  GLN    69      50.831  64.948  43.506  1.00  0.00           C  
ATOM   1065  HB2 GLN    69      51.207  65.304  44.054  1.00  0.00           H  
ATOM   1066  HB3 GLN    69      51.002  64.233  43.626  1.00  0.00           H  
ATOM   1067  CG  GLN    69      51.605  65.176  42.620  1.00  0.00           C  
ATOM   1068  HG2 GLN    69      51.499  64.677  42.143  1.00  0.00           H  
ATOM   1069  HG3 GLN    69      51.359  65.801  42.323  1.00  0.00           H  
ATOM   1070  CD  GLN    69      52.876  65.245  42.748  1.00  0.00           C  
ATOM   1071  OE1 GLN    69      53.323  65.283  43.511  1.00  0.00           O  
ATOM   1072  NE2 GLN    69      53.514  65.277  42.007  1.00  0.00           N  
ATOM   1073 HE21 GLN    69      54.344  65.323  42.087  1.00  0.00           H  
ATOM   1074 HE22 GLN    69      53.167  65.233  41.373  1.00  0.00           H  
ATOM   1075  C   GLN    69      48.629  64.588  42.330  1.00  0.00           C  
ATOM   1076  O   GLN    69      48.413  63.403  42.280  1.00  0.00           O  
ATOM   1077  N   ALA    70      48.294  65.392  41.359  1.00  0.00           N  
ATOM   1078  H   ALA    70      48.533  66.344  41.466  1.00  0.00           H  
ATOM   1079  CA  ALA    70      47.680  65.028  40.108  1.00  0.00           C  
ATOM   1080  HA  ALA    70      47.479  63.977  40.095  1.00  0.00           H  
ATOM   1081  CB  ALA    70      46.369  65.751  40.003  1.00  0.00           C  
ATOM   1082  HB1 ALA    70      46.049  65.915  39.932  1.00  0.00           H  
ATOM   1083  HB2 ALA    70      46.033  65.892  40.007  1.00  0.00           H  
ATOM   1084  HB3 ALA    70      46.068  65.962  39.993  1.00  0.00           H  
ATOM   1085  C   ALA    70      48.618  65.339  38.961  1.00  0.00           C  
ATOM   1086  O   ALA    70      48.617  66.363  38.415  1.00  0.00           O  
ATOM   1087  N   GLY    71      49.463  64.478  38.625  1.00  0.00           N  
ATOM   1088  H   GLY    71      49.413  63.659  39.092  1.00  0.00           H  
ATOM   1089  CA  GLY    71      50.526  64.686  37.681  1.00  0.00           C  
ATOM   1090  HA2 GLY    71      51.017  63.802  37.514  1.00  0.00           H  
ATOM   1091  HA3 GLY    71      50.143  65.000  36.785  1.00  0.00           H  
ATOM   1092  C   GLY    71      51.515  65.665  38.134  1.00  0.00           C  
ATOM   1093  O   GLY    71      52.103  65.475  39.098  1.00  0.00           O  
ATOM   1094  N   ASN    72      51.683  66.728  37.461  1.00  0.00           N  
ATOM   1095  H   ASN    72      51.172  66.816  36.686  1.00  0.00           H  
ATOM   1096  CA  ASN    72      52.528  67.795  37.808  1.00  0.00           C  
ATOM   1097  HA  ASN    72      53.370  67.397  38.223  1.00  0.00           H  
ATOM   1098  CB  ASN    72      52.926  68.480  36.585  1.00  0.00           C  
ATOM   1099  HB2 ASN    72      52.675  68.624  36.153  1.00  0.00           H  
ATOM   1100  HB3 ASN    72      53.105  68.942  36.527  1.00  0.00           H  
ATOM   1101  CG  ASN    72      53.446  68.384  36.006  1.00  0.00           C  
ATOM   1102  OD1 ASN    72      53.628  68.143  36.009  1.00  0.00           O  
ATOM   1103  ND2 ASN    72      53.703  68.566  35.491  1.00  0.00           N  
ATOM   1104 HD21 ASN    72      54.044  68.503  35.113  1.00  0.00           H  
ATOM   1105 HD22 ASN    72      53.562  68.762  35.475  1.00  0.00           H  
ATOM   1106  C   ASN    72      51.972  68.751  38.825  1.00  0.00           C  
ATOM   1107  O   ASN    72      52.637  69.525  39.314  1.00  0.00           O  
ATOM   1108  N   VAL    73      50.771  68.726  39.146  1.00  0.00           N  
ATOM   1109  H   VAL    73      50.278  68.042  38.748  1.00  0.00           H  
ATOM   1110  CA  VAL    73      50.110  69.656  40.027  1.00  0.00           C  
ATOM   1111  HA  VAL    73      50.725  70.496  40.141  1.00  0.00           H  
ATOM   1112  CB  VAL    73      48.844  70.129  39.423  1.00  0.00           C  
ATOM   1113  HB  VAL    73      48.429  69.605  39.332  1.00  0.00           H  
ATOM   1114  CG1 VAL    73      48.171  70.855  39.869  1.00  0.00           C  
ATOM   1115 HG11 VAL    73      48.012  71.030  39.974  1.00  0.00           H  
ATOM   1116 HG12 VAL    73      48.001  71.033  39.966  1.00  0.00           H  
ATOM   1117 HG13 VAL    73      47.988  71.034  39.991  1.00  0.00           H  
ATOM   1118  CG2 VAL    73      48.762  70.631  38.454  1.00  0.00           C  
ATOM   1119 HG21 VAL    73      48.751  70.789  38.198  1.00  0.00           H  
ATOM   1120 HG22 VAL    73      48.742  70.731  38.228  1.00  0.00           H  
ATOM   1121 HG23 VAL    73      48.719  70.740  38.220  1.00  0.00           H  
ATOM   1122  C   VAL    73      49.882  69.095  41.402  1.00  0.00           C  
ATOM   1123  O   VAL    73      49.338  68.047  41.548  1.00  0.00           O  
ATOM   1124  N   GLN    74      50.276  69.801  42.424  1.00  0.00           N  
ATOM   1125  H   GLN    74      50.714  70.644  42.234  1.00  0.00           H  
ATOM   1126  CA  GLN    74      50.000  69.497  43.813  1.00  0.00           C  
ATOM   1127  HA  GLN    74      49.914  68.440  43.926  1.00  0.00           H  
ATOM   1128  CB  GLN    74      51.144  69.956  44.668  1.00  0.00           C  
ATOM   1129  HB2 GLN    74      51.602  70.406  44.478  1.00  0.00           H  
ATOM   1130  HB3 GLN    74      51.018  70.249  45.214  1.00  0.00           H  
ATOM   1131  CG  GLN    74      51.844  69.409  45.061  1.00  0.00           C  
ATOM   1132  HG2 GLN    74      51.610  69.181  45.252  1.00  0.00           H  
ATOM   1133  HG3 GLN    74      51.878  69.147  44.740  1.00  0.00           H  
ATOM   1134  CD  GLN    74      52.826  69.506  45.643  1.00  0.00           C  
ATOM   1135  OE1 GLN    74      53.153  69.935  45.864  1.00  0.00           O  
ATOM   1136  NE2 GLN    74      53.340  69.110  45.920  1.00  0.00           N  
ATOM   1137 HE21 GLN    74      53.976  69.169  46.297  1.00  0.00           H  
ATOM   1138 HE22 GLN    74      53.086  68.755  45.744  1.00  0.00           H  
ATOM   1139  C   GLN    74      48.696  70.112  44.266  1.00  0.00           C  
ATOM   1140  O   GLN    74      48.406  71.224  43.947  1.00  0.00           O  
ATOM   1141  N   LEU    75      47.917  69.402  45.028  1.00  0.00           N  
ATOM   1142  H   LEU    75      48.239  68.516  45.290  1.00  0.00           H  
ATOM   1143  CA  LEU    75      46.630  69.816  45.558  1.00  0.00           C  
ATOM   1144  HA  LEU    75      46.371  70.768  45.148  1.00  0.00           H  
ATOM   1145  CB  LEU    75      45.556  68.826  45.153  1.00  0.00           C  
ATOM   1146  HB2 LEU    75      45.781  67.925  45.561  1.00  0.00           H  
ATOM   1147  HB3 LEU    75      44.671  69.122  45.567  1.00  0.00           H  
ATOM   1148  CG  LEU    75      45.315  68.605  43.720  1.00  0.00           C  
ATOM   1149  HG  LEU    75      45.997  68.471  43.386  1.00  0.00           H  
ATOM   1150  CD1 LEU    75      44.623  67.717  43.367  1.00  0.00           C  
ATOM   1151 HD11 LEU    75      44.425  67.517  43.278  1.00  0.00           H  
ATOM   1152 HD12 LEU    75      44.470  67.508  43.261  1.00  0.00           H  
ATOM   1153 HD13 LEU    75      44.468  67.475  43.289  1.00  0.00           H  
ATOM   1154  CD2 LEU    75      44.791  69.401  43.052  1.00  0.00           C  
ATOM   1155 HD21 LEU    75      44.657  69.603  42.882  1.00  0.00           H  
ATOM   1156 HD22 LEU    75      44.667  69.593  42.881  1.00  0.00           H  
ATOM   1157 HD23 LEU    75      44.671  69.583  42.891  1.00  0.00           H  
ATOM   1158  C   LEU    75      46.685  69.973  47.067  1.00  0.00           C  
ATOM   1159  O   LEU    75      47.188  69.139  47.745  1.00  0.00           O  
ATOM   1160  N   ARG    76      46.161  71.035  47.602  1.00  0.00           N  
ATOM   1161  H   ARG    76      45.751  71.661  46.989  1.00  0.00           H  
ATOM   1162  CA  ARG    76      46.113  71.331  49.028  1.00  0.00           C  
ATOM   1163  HA  ARG    76      47.017  70.973  49.476  1.00  0.00           H  
ATOM   1164  CB  ARG    76      46.059  72.830  49.224  1.00  0.00           C  
ATOM   1165  HB2 ARG    76      46.603  73.242  48.803  1.00  0.00           H  
ATOM   1166  HB3 ARG    76      45.380  73.165  48.989  1.00  0.00           H  
ATOM   1167  CG  ARG    76      46.203  73.336  50.287  1.00  0.00           C  
ATOM   1168  HG2 ARG    76      45.647  73.006  50.709  1.00  0.00           H  
ATOM   1169  HG3 ARG    76      46.844  72.972  50.535  1.00  0.00           H  
ATOM   1170  CD  ARG    76      46.244  74.793  50.453  1.00  0.00           C  
ATOM   1171  HD2 ARG    76      46.514  75.074  50.936  1.00  0.00           H  
ATOM   1172  HD3 ARG    76      46.543  75.113  50.041  1.00  0.00           H  
ATOM   1173  NE  ARG    76      45.565  75.398  50.521  1.00  0.00           N  
ATOM   1174  HE  ARG    76      45.435  75.201  50.289  1.00  0.00           H  
ATOM   1175  CZ  ARG    76      45.108  76.187  50.845  1.00  0.00           C  
ATOM   1176  NH1 ARG    76      45.188  76.559  51.168  1.00  0.00           N  
ATOM   1177 HH11 ARG    76      45.610  76.257  51.180  1.00  0.00           H  
ATOM   1178 HH12 ARG    76      44.822  77.157  51.400  1.00  0.00           H  
ATOM   1179  NH2 ARG    76      44.539  76.621  50.845  1.00  0.00           N  
ATOM   1180 HH21 ARG    76      44.462  76.349  50.601  1.00  0.00           H  
ATOM   1181 HH22 ARG    76      44.188  77.212  51.082  1.00  0.00           H  
ATOM   1182  C   ARG    76      44.954  70.629  49.706  1.00  0.00           C  
ATOM   1183  O   ARG    76      43.826  70.771  49.293  1.00  0.00           O  
ATOM   1184  N   VAL    77      45.226  69.902  50.768  1.00  0.00           N  
ATOM   1185  H   VAL    77      46.169  69.848  51.044  1.00  0.00           H  
ATOM   1186  CA  VAL    77      44.232  69.251  51.621  1.00  0.00           C  
ATOM   1187  HA  VAL    77      43.421  68.911  51.003  1.00  0.00           H  
ATOM   1188  CB  VAL    77      44.822  68.021  52.310  1.00  0.00           C  
ATOM   1189  HB  VAL    77      45.681  68.313  52.868  1.00  0.00           H  
ATOM   1190  CG1 VAL    77      43.858  67.349  53.264  1.00  0.00           C  
ATOM   1191 HG11 VAL    77      43.713  67.113  53.550  1.00  0.00           H  
ATOM   1192 HG12 VAL    77      43.607  67.287  53.548  1.00  0.00           H  
ATOM   1193 HG13 VAL    77      43.564  67.141  53.414  1.00  0.00           H  
ATOM   1194  CG2 VAL    77      45.246  66.991  51.290  1.00  0.00           C  
ATOM   1195 HG21 VAL    77      45.348  66.749  51.039  1.00  0.00           H  
ATOM   1196 HG22 VAL    77      45.368  66.738  51.044  1.00  0.00           H  
ATOM   1197 HG23 VAL    77      45.350  66.728  51.048  1.00  0.00           H  
ATOM   1198  C   VAL    77      43.667  70.243  52.624  1.00  0.00           C  
ATOM   1199  O   VAL    77      44.402  70.939  53.286  1.00  0.00           O  
ATOM   1200  N   ILE    78      42.361  70.294  52.744  1.00  0.00           N  
ATOM   1201  H   ILE    78      41.843  69.695  52.151  1.00  0.00           H  
ATOM   1202  CA  ILE    78      41.608  71.178  53.633  1.00  0.00           C  
ATOM   1203  HA  ILE    78      42.289  71.767  54.185  1.00  0.00           H  
ATOM   1204  CB  ILE    78      40.761  72.122  52.830  1.00  0.00           C  
ATOM   1205  HB  ILE    78      40.282  72.270  53.166  1.00  0.00           H  
ATOM   1206  CG2 ILE    78      41.070  72.965  52.586  1.00  0.00           C  
ATOM   1207 HG21 ILE    78      41.125  73.176  52.524  1.00  0.00           H  
ATOM   1208 HG22 ILE    78      41.156  73.146  52.546  1.00  0.00           H  
ATOM   1209 HG23 ILE    78      41.145  73.199  52.514  1.00  0.00           H  
ATOM   1210  CG1 ILE    78      40.218  72.058  51.840  1.00  0.00           C  
ATOM   1211 HG12 ILE    78      40.672  71.605  51.125  1.00  0.00           H  
ATOM   1212 HG13 ILE    78      39.638  71.686  51.946  1.00  0.00           H  
ATOM   1213  CD1 ILE    78      39.808  73.079  51.627  1.00  0.00           C  
ATOM   1214 HD11 ILE    78      39.705  73.322  51.583  1.00  0.00           H  
ATOM   1215 HD12 ILE    78      39.712  73.327  51.563  1.00  0.00           H  
ATOM   1216 HD13 ILE    78      39.701  73.322  51.566  1.00  0.00           H  
ATOM   1217  C   ILE    78      40.802  70.443  54.685  1.00  0.00           C  
ATOM   1218  O   ILE    78      40.289  71.057  55.558  1.00  0.00           O  
ATOM   1219  N   GLY    79      40.703  69.132  54.630  1.00  0.00           N  
ATOM   1220  H   GLY    79      41.130  68.680  53.888  1.00  0.00           H  
ATOM   1221  CA  GLY    79      40.052  68.285  55.606  1.00  0.00           C  
ATOM   1222  HA2 GLY    79      40.405  68.533  56.574  1.00  0.00           H  
ATOM   1223  HA3 GLY    79      39.010  68.460  55.586  1.00  0.00           H  
ATOM   1224  C   GLY    79      40.289  66.807  55.368  1.00  0.00           C  
ATOM   1225  O   GLY    79      40.613  66.412  54.276  1.00  0.00           O  
ATOM   1226  N   HID    80      40.119  65.984  56.376  1.00  0.00           N  
ATOM   1227  H   HID    80      39.847  66.366  57.238  1.00  0.00           H  
ATOM   1228  CA  HID    80      40.280  64.540  56.297  1.00  0.00           C  
ATOM   1229  HA  HID    80      40.065  64.235  55.296  1.00  0.00           H  
ATOM   1230  CB  HID    80      41.714  64.164  56.587  1.00  0.00           C  
ATOM   1231  HB2 HID    80      41.822  63.118  56.438  1.00  0.00           H  
ATOM   1232  HB3 HID    80      42.351  64.653  55.888  1.00  0.00           H  
ATOM   1233  CG  HID    80      42.197  64.498  57.937  1.00  0.00           C  
ATOM   1234  ND1 HID    80      42.608  65.654  58.391  1.00  0.00           N  
ATOM   1235  HD1 HID    80      42.664  66.437  57.883  1.00  0.00           H  
ATOM   1236  CE1 HID    80      42.906  65.579  59.640  1.00  0.00           C  
ATOM   1237  HE1 HID    80      43.244  66.344  60.247  1.00  0.00           H  
ATOM   1238  NE2 HID    80      42.700  64.419  60.031  1.00  0.00           N  
ATOM   1239  CD2 HID    80      42.248  63.727  58.952  1.00  0.00           C  
ATOM   1240  HD2 HID    80      41.965  62.765  58.922  1.00  0.00           H  
ATOM   1241  C   HID    80      39.313  63.786  57.200  1.00  0.00           C  
ATOM   1242  O   HID    80      38.999  64.223  58.263  1.00  0.00           O  
ATOM   1243  N   SER    81      38.860  62.633  56.790  1.00  0.00           N  
ATOM   1244  H   SER    81      39.126  62.350  55.896  1.00  0.00           H  
ATOM   1245  CA  SER    81      37.971  61.751  57.530  1.00  0.00           C  
ATOM   1246  HA  SER    81      38.187  61.841  58.571  1.00  0.00           H  
ATOM   1247  CB  SER    81      36.547  62.175  57.317  1.00  0.00           C  
ATOM   1248  HB2 SER    81      36.305  62.661  57.613  1.00  0.00           H  
ATOM   1249  HB3 SER    81      36.358  62.351  56.770  1.00  0.00           H  
ATOM   1250  OG  SER    81      35.767  61.733  57.442  1.00  0.00           O  
ATOM   1251  HG  SER    81      35.536  61.940  57.651  1.00  0.00           H  
ATOM   1252  C   SER    81      38.160  60.295  57.136  1.00  0.00           C  
ATOM   1253  O   SER    81      38.449  59.992  56.022  1.00  0.00           O  
ATOM   1254  N   MET    82      38.007  59.379  58.038  1.00  0.00           N  
ATOM   1255  H   MET    82      37.741  59.682  58.922  1.00  0.00           H  
ATOM   1256  CA  MET    82      38.108  57.943  57.810  1.00  0.00           C  
ATOM   1257  HA  MET    82      38.603  57.766  56.880  1.00  0.00           H  
ATOM   1258  CB  MET    82      38.960  57.331  58.887  1.00  0.00           C  
ATOM   1259  HB2 MET    82      39.813  57.855  58.961  1.00  0.00           H  
ATOM   1260  HB3 MET    82      38.489  57.404  59.770  1.00  0.00           H  
ATOM   1261  CG  MET    82      39.334  55.934  58.688  1.00  0.00           C  
ATOM   1262  HG2 MET    82      38.712  55.410  58.932  1.00  0.00           H  
ATOM   1263  HG3 MET    82      39.437  55.772  57.862  1.00  0.00           H  
ATOM   1264  SD  MET    82      40.615  55.319  59.337  1.00  0.00           S  
ATOM   1265  CE  MET    82      40.240  55.345  60.744  1.00  0.00           C  
ATOM   1266  HE1 MET    82      40.173  55.339  61.023  1.00  0.00           H  
ATOM   1267  HE2 MET    82      40.169  55.356  61.032  1.00  0.00           H  
ATOM   1268  HE3 MET    82      40.157  55.352  61.034  1.00  0.00           H  
ATOM   1269  C   MET    82      36.751  57.295  57.715  1.00  0.00           C  
ATOM   1270  O   MET    82      35.899  57.573  58.480  1.00  0.00           O  
ATOM   1271  N   GLN    83      36.561  56.406  56.792  1.00  0.00           N  
ATOM   1272  H   GLN    83      37.305  56.230  56.193  1.00  0.00           H  
ATOM   1273  CA  GLN    83      35.396  55.585  56.607  1.00  0.00           C  
ATOM   1274  HA  GLN    83      34.759  55.705  57.445  1.00  0.00           H  
ATOM   1275  CB  GLN    83      34.645  56.053  55.402  1.00  0.00           C  
ATOM   1276  HB2 GLN    83      34.418  56.427  55.344  1.00  0.00           H  
ATOM   1277  HB3 GLN    83      34.759  56.158  54.983  1.00  0.00           H  
ATOM   1278  CG  GLN    83      34.020  55.912  54.839  1.00  0.00           C  
ATOM   1279  HG2 GLN    83      34.343  55.935  54.625  1.00  0.00           H  
ATOM   1280  HG3 GLN    83      33.921  55.502  54.846  1.00  0.00           H  
ATOM   1281  CD  GLN    83      33.083  56.295  54.520  1.00  0.00           C  
ATOM   1282  OE1 GLN    83      32.772  57.022  54.718  1.00  0.00           O  
ATOM   1283  NE2 GLN    83      32.595  55.835  54.016  1.00  0.00           N  
ATOM   1284 HE21 GLN    83      31.971  56.073  53.813  1.00  0.00           H  
ATOM   1285 HE22 GLN    83      32.824  55.230  53.836  1.00  0.00           H  
ATOM   1286  C   GLN    83      35.805  54.122  56.540  1.00  0.00           C  
ATOM   1287  O   GLN    83      36.209  53.627  55.512  1.00  0.00           O  
ATOM   1288  N   ASN    84      35.760  53.450  57.671  1.00  0.00           N  
ATOM   1289  H   ASN    84      35.431  53.930  58.466  1.00  0.00           H  
ATOM   1290  CA  ASN    84      36.261  52.104  57.874  1.00  0.00           C  
ATOM   1291  HA  ASN    84      36.328  51.966  58.931  1.00  0.00           H  
ATOM   1292  CB  ASN    84      35.234  51.101  57.375  1.00  0.00           C  
ATOM   1293  HB2 ASN    84      34.576  51.349  57.315  1.00  0.00           H  
ATOM   1294  HB3 ASN    84      35.273  50.783  56.705  1.00  0.00           H  
ATOM   1295  CG  ASN    84      34.983  50.196  57.869  1.00  0.00           C  
ATOM   1296  OD1 ASN    84      35.343  49.935  58.705  1.00  0.00           O  
ATOM   1297  ND2 ASN    84      34.357  49.691  57.375  1.00  0.00           N  
ATOM   1298 HD21 ASN    84      34.191  49.093  57.694  1.00  0.00           H  
ATOM   1299 HD22 ASN    84      34.063  49.900  56.685  1.00  0.00           H  
ATOM   1300  C   ASN    84      37.698  51.935  57.373  1.00  0.00           C  
ATOM   1301  O   ASN    84      38.572  52.479  57.956  1.00  0.00           O  
ATOM   1302  N   CYS    85      37.961  51.225  56.306  1.00  0.00           N  
ATOM   1303  H   CYS    85      37.210  50.807  55.868  1.00  0.00           H  
ATOM   1304  CA  CYS    85      39.286  50.984  55.744  1.00  0.00           C  
ATOM   1305  HA  CYS    85      40.009  51.155  56.522  1.00  0.00           H  
ATOM   1306  CB  CYS    85      39.410  49.515  55.377  1.00  0.00           C  
ATOM   1307  HB2 CYS    85      38.660  49.250  54.699  1.00  0.00           H  
ATOM   1308  HB3 CYS    85      40.342  49.331  54.935  1.00  0.00           H  
ATOM   1309  SG  CYS    85      39.265  48.498  56.805  1.00  0.00           S  
ATOM   1310  HG  CYS    85      39.492  48.679  57.075  1.00  0.00           H  
ATOM   1311  C   CYS    85      39.703  51.932  54.604  1.00  0.00           C  
ATOM   1312  O   CYS    85      40.730  51.719  53.977  1.00  0.00           O  
ATOM   1313  N   VAL    86      38.951  52.988  54.336  1.00  0.00           N  
ATOM   1314  H   VAL    86      38.130  53.120  54.879  1.00  0.00           H  
ATOM   1315  CA  VAL    86      39.282  54.053  53.380  1.00  0.00           C  
ATOM   1316  HA  VAL    86      40.251  53.852  52.961  1.00  0.00           H  
ATOM   1317  CB  VAL    86      38.302  54.079  52.208  1.00  0.00           C  
ATOM   1318  HB  VAL    86      37.818  54.261  52.307  1.00  0.00           H  
ATOM   1319  CG1 VAL    86      38.299  54.471  51.374  1.00  0.00           C  
ATOM   1320 HG11 VAL    86      38.381  54.556  51.176  1.00  0.00           H  
ATOM   1321 HG12 VAL    86      38.217  54.528  51.092  1.00  0.00           H  
ATOM   1322 HG13 VAL    86      38.278  54.617  51.232  1.00  0.00           H  
ATOM   1323  CG2 VAL    86      37.953  53.436  51.638  1.00  0.00           C  
ATOM   1324 HG21 VAL    86      37.812  53.249  51.525  1.00  0.00           H  
ATOM   1325 HG22 VAL    86      37.859  53.325  51.444  1.00  0.00           H  
ATOM   1326 HG23 VAL    86      37.926  53.262  51.522  1.00  0.00           H  
ATOM   1327  C   VAL    86      39.396  55.402  54.079  1.00  0.00           C  
ATOM   1328  O   VAL    86      38.653  55.716  54.969  1.00  0.00           O  
ATOM   1329  N   LEU    87      40.341  56.210  53.671  1.00  0.00           N  
ATOM   1330  H   LEU    87      40.883  55.901  52.905  1.00  0.00           H  
ATOM   1331  CA  LEU    87      40.510  57.602  54.058  1.00  0.00           C  
ATOM   1332  HA  LEU    87      39.954  57.796  54.962  1.00  0.00           H  
ATOM   1333  CB  LEU    87      41.988  57.851  54.342  1.00  0.00           C  
ATOM   1334  HB2 LEU    87      42.309  57.235  54.924  1.00  0.00           H  
ATOM   1335  HB3 LEU    87      42.464  57.734  53.582  1.00  0.00           H  
ATOM   1336  CG  LEU    87      42.445  59.028  54.834  1.00  0.00           C  
ATOM   1337  HG  LEU    87      42.095  59.490  54.243  1.00  0.00           H  
ATOM   1338  CD1 LEU    87      42.222  59.408  55.990  1.00  0.00           C  
ATOM   1339 HD11 LEU    87      42.171  59.494  56.275  1.00  0.00           H  
ATOM   1340 HD12 LEU    87      42.175  59.517  56.274  1.00  0.00           H  
ATOM   1341 HD13 LEU    87      42.147  59.505  56.259  1.00  0.00           H  
ATOM   1342  CD2 LEU    87      43.673  59.229  54.982  1.00  0.00           C  
ATOM   1343 HD21 LEU    87      43.971  59.301  54.999  1.00  0.00           H  
ATOM   1344 HD22 LEU    87      43.970  59.286  55.043  1.00  0.00           H  
ATOM   1345 HD23 LEU    87      43.971  59.254  54.998  1.00  0.00           H  
ATOM   1346  C   LEU    87      39.958  58.505  52.958  1.00  0.00           C  
ATOM   1347  O   LEU    87      40.222  58.293  51.800  1.00  0.00           O  
ATOM   1348  N   LYS    88      39.213  59.522  53.327  1.00  0.00           N  
ATOM   1349  H   LYS    88      39.031  59.618  54.291  1.00  0.00           H  
ATOM   1350  CA  LYS    88      38.710  60.577  52.461  1.00  0.00           C  
ATOM   1351  HA  LYS    88      38.956  60.341  51.449  1.00  0.00           H  
ATOM   1352  CB  LYS    88      37.217  60.651  52.557  1.00  0.00           C  
ATOM   1353  HB2 LYS    88      37.005  60.834  52.830  1.00  0.00           H  
ATOM   1354  HB3 LYS    88      36.945  60.819  52.299  1.00  0.00           H  
ATOM   1355  CG  LYS    88      36.366  60.255  52.603  1.00  0.00           C  
ATOM   1356  HG2 LYS    88      36.568  60.072  52.329  1.00  0.00           H  
ATOM   1357  HG3 LYS    88      36.599  60.085  52.859  1.00  0.00           H  
ATOM   1358  CD  LYS    88      34.914  60.326  52.665  1.00  0.00           C  
ATOM   1359  HD2 LYS    88      34.673  60.554  52.384  1.00  0.00           H  
ATOM   1360  HD3 LYS    88      34.633  59.984  52.619  1.00  0.00           H  
ATOM   1361  CE  LYS    88      34.177  60.538  53.165  1.00  0.00           C  
ATOM   1362  HE2 LYS    88      34.438  60.370  53.440  1.00  0.00           H  
ATOM   1363  HE3 LYS    88      34.405  60.866  53.177  1.00  0.00           H  
ATOM   1364  NZ  LYS    88      32.840  60.532  53.268  1.00  0.00           N  
ATOM   1365  HZ1 LYS    88      32.504  60.550  53.264  1.00  0.00           H  
ATOM   1366  HZ2 LYS    88      32.509  60.491  53.291  1.00  0.00           H  
ATOM   1367  HZ3 LYS    88      32.515  60.547  53.329  1.00  0.00           H  
ATOM   1368  C   LYS    88      39.375  61.898  52.785  1.00  0.00           C  
ATOM   1369  O   LYS    88      39.390  62.310  53.900  1.00  0.00           O  
ATOM   1370  N   LEU    89      39.922  62.560  51.819  1.00  0.00           N  
ATOM   1371  H   LEU    89      39.880  62.136  50.937  1.00  0.00           H  
ATOM   1372  CA  LEU    89      40.602  63.846  51.926  1.00  0.00           C  
ATOM   1373  HA  LEU    89      40.602  64.172  52.956  1.00  0.00           H  
ATOM   1374  CB  LEU    89      42.056  63.717  51.468  1.00  0.00           C  
ATOM   1375  HB2 LEU    89      42.059  63.481  50.435  1.00  0.00           H  
ATOM   1376  HB3 LEU    89      42.512  64.670  51.568  1.00  0.00           H  
ATOM   1377  CG  LEU    89      42.917  62.692  52.190  1.00  0.00           C  
ATOM   1378  HG  LEU    89      42.457  61.961  52.455  1.00  0.00           H  
ATOM   1379  CD1 LEU    89      43.889  62.221  51.479  1.00  0.00           C  
ATOM   1380 HD11 LEU    89      44.114  62.134  51.288  1.00  0.00           H  
ATOM   1381 HD12 LEU    89      44.148  62.097  51.337  1.00  0.00           H  
ATOM   1382 HD13 LEU    89      44.108  62.069  51.297  1.00  0.00           H  
ATOM   1383  CD2 LEU    89      43.504  63.106  53.258  1.00  0.00           C  
ATOM   1384 HD21 LEU    89      43.646  63.167  53.535  1.00  0.00           H  
ATOM   1385 HD22 LEU    89      43.671  63.215  53.508  1.00  0.00           H  
ATOM   1386 HD23 LEU    89      43.615  63.224  53.521  1.00  0.00           H  
ATOM   1387  C   LEU    89      39.867  64.901  51.104  1.00  0.00           C  
ATOM   1388  O   LEU    89      39.717  64.751  49.926  1.00  0.00           O  
ATOM   1389  N   LYS    90      39.425  65.976  51.706  1.00  0.00           N  
ATOM   1390  H   LYS    90      39.629  66.049  52.662  1.00  0.00           H  
ATOM   1391  CA  LYS    90      38.854  67.143  51.036  1.00  0.00           C  
ATOM   1392  HA  LYS    90      38.279  66.811  50.186  1.00  0.00           H  
ATOM   1393  CB  LYS    90      37.926  67.872  51.999  1.00  0.00           C  
ATOM   1394  HB2 LYS    90      37.440  67.286  52.495  1.00  0.00           H  
ATOM   1395  HB3 LYS    90      38.378  68.373  52.617  1.00  0.00           H  
ATOM   1396  CG  LYS    90      37.031  68.707  51.511  1.00  0.00           C  
ATOM   1397  HG2 LYS    90      37.114  69.111  51.636  1.00  0.00           H  
ATOM   1398  HG3 LYS    90      37.034  68.770  51.069  1.00  0.00           H  
ATOM   1399  CD  LYS    90      36.010  68.932  51.492  1.00  0.00           C  
ATOM   1400  HD2 LYS    90      35.879  68.701  51.375  1.00  0.00           H  
ATOM   1401  HD3 LYS    90      36.088  68.830  51.815  1.00  0.00           H  
ATOM   1402  CE  LYS    90      35.062  69.632  51.219  1.00  0.00           C  
ATOM   1403  HE2 LYS    90      34.894  69.778  51.680  1.00  0.00           H  
ATOM   1404  HE3 LYS    90      35.299  70.059  51.008  1.00  0.00           H  
ATOM   1405  NZ  LYS    90      34.060  69.564  50.650  1.00  0.00           N  
ATOM   1406  HZ1 LYS    90      33.827  69.546  50.502  1.00  0.00           H  
ATOM   1407  HZ2 LYS    90      33.797  69.549  50.510  1.00  0.00           H  
ATOM   1408  HZ3 LYS    90      33.811  69.569  50.502  1.00  0.00           H  
ATOM   1409  C   LYS    90      39.971  68.037  50.527  1.00  0.00           C  
ATOM   1410  O   LYS    90      40.851  68.396  51.280  1.00  0.00           O  
ATOM   1411  N   VAL    91      39.938  68.404  49.269  1.00  0.00           N  
ATOM   1412  H   VAL    91      39.165  68.101  48.731  1.00  0.00           H  
ATOM   1413  CA  VAL    91      40.936  69.232  48.594  1.00  0.00           C  
ATOM   1414  HA  VAL    91      41.730  69.443  49.281  1.00  0.00           H  
ATOM   1415  CB  VAL    91      41.552  68.500  47.414  1.00  0.00           C  
ATOM   1416  HB  VAL    91      41.805  68.982  46.909  1.00  0.00           H  
ATOM   1417  CG1 VAL    91      42.448  67.869  47.590  1.00  0.00           C  
ATOM   1418 HG11 VAL    91      42.685  67.703  47.619  1.00  0.00           H  
ATOM   1419 HG12 VAL    91      42.646  67.724  47.620  1.00  0.00           H  
ATOM   1420 HG13 VAL    91      42.676  67.725  47.639  1.00  0.00           H  
ATOM   1421  CG2 VAL    91      41.018  67.730  46.686  1.00  0.00           C  
ATOM   1422 HG21 VAL    91      40.899  67.548  46.508  1.00  0.00           H  
ATOM   1423 HG22 VAL    91      40.884  67.543  46.508  1.00  0.00           H  
ATOM   1424 HG23 VAL    91      40.887  67.535  46.497  1.00  0.00           H  
ATOM   1425  C   VAL    91      40.373  70.578  48.195  1.00  0.00           C  
ATOM   1426  O   VAL    91      39.184  70.740  48.058  1.00  0.00           O  
ATOM   1427  N   ASP    92      41.221  71.569  48.014  1.00  0.00           N  
ATOM   1428  H   ASP    92      42.178  71.390  48.174  1.00  0.00           H  
ATOM   1429  CA  ASP    92      40.836  72.939  47.705  1.00  0.00           C  
ATOM   1430  HA  ASP    92      40.041  73.198  48.361  1.00  0.00           H  
ATOM   1431  CB  ASP    92      41.982  73.865  48.017  1.00  0.00           C  
ATOM   1432  HB2 ASP    92      41.813  74.438  48.296  1.00  0.00           H  
ATOM   1433  HB3 ASP    92      42.481  73.698  48.486  1.00  0.00           H  
ATOM   1434  CG  ASP    92      42.699  74.294  47.395  1.00  0.00           C  
ATOM   1435  OD1 ASP    92      43.086  74.567  47.214  1.00  0.00           O  
ATOM   1436  OD2 ASP    92      42.901  74.395  47.103  1.00  0.00           O  
ATOM   1437  C   ASP    92      40.308  73.167  46.290  1.00  0.00           C  
ATOM   1438  O   ASP    92      39.959  74.246  45.953  1.00  0.00           O  
ATOM   1439  N   THR    93      40.262  72.168  45.453  1.00  0.00           N  
ATOM   1440  H   THR    93      40.520  71.314  45.810  1.00  0.00           H  
ATOM   1441  CA  THR    93      39.902  72.235  44.049  1.00  0.00           C  
ATOM   1442  HA  THR    93      39.280  73.071  43.895  1.00  0.00           H  
ATOM   1443  CB  THR    93      41.123  72.419  43.214  1.00  0.00           C  
ATOM   1444  HB  THR    93      41.650  71.961  43.464  1.00  0.00           H  
ATOM   1445  CG2 THR    93      41.237  72.297  42.002  1.00  0.00           C  
ATOM   1446 HG21 THR    93      41.274  72.264  41.709  1.00  0.00           H  
ATOM   1447 HG22 THR    93      41.266  72.263  41.704  1.00  0.00           H  
ATOM   1448 HG23 THR    93      41.274  72.272  41.705  1.00  0.00           H  
ATOM   1449  OG1 THR    93      41.559  73.339  43.218  1.00  0.00           O  
ATOM   1450  HG1 THR    93      41.624  73.459  43.866  1.00  0.00           H  
ATOM   1451  C   THR    93      39.144  71.001  43.611  1.00  0.00           C  
ATOM   1452  O   THR    93      39.521  69.900  43.939  1.00  0.00           O  
ATOM   1453  N   ALA    94      38.080  71.168  42.861  1.00  0.00           N  
ATOM   1454  H   ALA    94      37.820  72.085  42.626  1.00  0.00           H  
ATOM   1455  CA  ALA    94      37.302  70.083  42.300  1.00  0.00           C  
ATOM   1456  HA  ALA    94      37.279  69.286  43.020  1.00  0.00           H  
ATOM   1457  CB  ALA    94      35.885  70.553  42.094  1.00  0.00           C  
ATOM   1458  HB1 ALA    94      35.535  70.635  42.033  1.00  0.00           H  
ATOM   1459  HB2 ALA    94      35.538  70.669  42.076  1.00  0.00           H  
ATOM   1460  HB3 ALA    94      35.549  70.686  42.026  1.00  0.00           H  
ATOM   1461  C   ALA    94      37.899  69.528  41.009  1.00  0.00           C  
ATOM   1462  O   ALA    94      38.395  70.273  40.195  1.00  0.00           O  
ATOM   1463  N   ASN    95      37.804  68.231  40.792  1.00  0.00           N  
ATOM   1464  H   ASN    95      37.423  67.678  41.515  1.00  0.00           H  
ATOM   1465  CA  ASN    95      38.236  67.563  39.576  1.00  0.00           C  
ATOM   1466  HA  ASN    95      39.261  67.805  39.412  1.00  0.00           H  
ATOM   1467  CB  ASN    95      38.159  66.062  39.798  1.00  0.00           C  
ATOM   1468  HB2 ASN    95      38.774  65.794  40.621  1.00  0.00           H  
ATOM   1469  HB3 ASN    95      37.175  65.788  40.068  1.00  0.00           H  
ATOM   1470  CG  ASN    95      38.578  65.243  38.615  1.00  0.00           C  
ATOM   1471  OD1 ASN    95      38.909  65.724  37.570  1.00  0.00           O  
ATOM   1472  ND2 ASN    95      38.559  63.974  38.720  1.00  0.00           N  
ATOM   1473 HD21 ASN    95      38.815  63.444  37.936  1.00  0.00           H  
ATOM   1474 HD22 ASN    95      38.321  63.538  39.573  1.00  0.00           H  
ATOM   1475  C   ASN    95      37.409  68.000  38.370  1.00  0.00           C  
ATOM   1476  O   ASN    95      36.241  67.731  38.350  1.00  0.00           O  
ATOM   1477  N   PRO    96      37.974  68.613  37.337  1.00  0.00           N  
ATOM   1478  CD  PRO    96      39.327  69.003  37.222  1.00  0.00           C  
ATOM   1479  HD2 PRO    96      39.957  68.204  37.239  1.00  0.00           H  
ATOM   1480  HD3 PRO    96      39.591  69.655  37.976  1.00  0.00           H  
ATOM   1481  CG  PRO    96      39.447  69.663  35.940  1.00  0.00           C  
ATOM   1482  HG2 PRO    96      39.892  69.139  35.358  1.00  0.00           H  
ATOM   1483  HG3 PRO    96      39.871  70.446  36.038  1.00  0.00           H  
ATOM   1484  CB  PRO    96      38.207  69.898  35.401  1.00  0.00           C  
ATOM   1485  HB2 PRO    96      38.226  69.699  34.447  1.00  0.00           H  
ATOM   1486  HB3 PRO    96      38.011  70.826  35.517  1.00  0.00           H  
ATOM   1487  CA  PRO    96      37.254  69.052  36.172  1.00  0.00           C  
ATOM   1488  HA  PRO    96      36.444  69.643  36.490  1.00  0.00           H  
ATOM   1489  C   PRO    96      36.724  67.951  35.299  1.00  0.00           C  
ATOM   1490  O   PRO    96      35.878  68.172  34.517  1.00  0.00           O  
ATOM   1491  N   LYS    97      37.203  66.766  35.424  1.00  0.00           N  
ATOM   1492  H   LYS    97      37.890  66.659  36.094  1.00  0.00           H  
ATOM   1493  CA  LYS    97      36.838  65.605  34.647  1.00  0.00           C  
ATOM   1494  HA  LYS    97      36.256  65.918  33.847  1.00  0.00           H  
ATOM   1495  CB  LYS    97      38.059  64.994  34.093  1.00  0.00           C  
ATOM   1496  HB2 LYS    97      38.647  64.755  34.794  1.00  0.00           H  
ATOM   1497  HB3 LYS    97      37.843  64.162  33.626  1.00  0.00           H  
ATOM   1498  CG  LYS    97      38.782  65.785  33.207  1.00  0.00           C  
ATOM   1499  HG2 LYS    97      38.378  66.140  32.808  1.00  0.00           H  
ATOM   1500  HG3 LYS    97      39.148  66.285  33.518  1.00  0.00           H  
ATOM   1501  CD  LYS    97      39.575  65.403  32.436  1.00  0.00           C  
ATOM   1502  HD2 LYS    97      39.891  65.050  32.741  1.00  0.00           H  
ATOM   1503  HD3 LYS    97      39.300  65.034  32.115  1.00  0.00           H  
ATOM   1504  CE  LYS    97      40.311  66.017  31.685  1.00  0.00           C  
ATOM   1505  HE2 LYS    97      40.154  66.268  31.424  1.00  0.00           H  
ATOM   1506  HE3 LYS    97      40.491  66.312  31.858  1.00  0.00           H  
ATOM   1507  NZ  LYS    97      40.983  65.893  31.080  1.00  0.00           N  
ATOM   1508  HZ1 LYS    97      41.151  65.884  30.932  1.00  0.00           H  
ATOM   1509  HZ2 LYS    97      41.159  65.851  30.945  1.00  0.00           H  
ATOM   1510  HZ3 LYS    97      41.144  65.856  30.911  1.00  0.00           H  
ATOM   1511  C   LYS    97      35.986  64.590  35.372  1.00  0.00           C  
ATOM   1512  O   LYS    97      35.914  63.483  34.942  1.00  0.00           O  
ATOM   1513  N   THR    98      35.346  64.943  36.467  1.00  0.00           N  
ATOM   1514  H   THR    98      35.433  65.865  36.755  1.00  0.00           H  
ATOM   1515  CA  THR    98      34.527  64.041  37.273  1.00  0.00           C  
ATOM   1516  HA  THR    98      35.171  63.260  37.625  1.00  0.00           H  
ATOM   1517  CB  THR    98      33.972  64.744  38.507  1.00  0.00           C  
ATOM   1518  HB  THR    98      33.623  65.476  38.336  1.00  0.00           H  
ATOM   1519  CG2 THR    98      33.149  64.208  39.197  1.00  0.00           C  
ATOM   1520 HG21 THR    98      32.940  64.095  39.378  1.00  0.00           H  
ATOM   1521 HG22 THR    98      32.938  64.080  39.353  1.00  0.00           H  
ATOM   1522 HG23 THR    98      32.955  64.075  39.374  1.00  0.00           H  
ATOM   1523  OG1 THR    98      34.685  65.000  39.333  1.00  0.00           O  
ATOM   1524  HG1 THR    98      34.668  65.657  39.248  1.00  0.00           H  
ATOM   1525  C   THR    98      33.381  63.442  36.456  1.00  0.00           C  
ATOM   1526  O   THR    98      32.602  64.190  35.904  1.00  0.00           O  
ATOM   1527  N   PRO    99      33.239  62.125  36.354  1.00  0.00           N  
ATOM   1528  CD  PRO    99      34.141  61.128  36.856  1.00  0.00           C  
ATOM   1529  HD2 PRO    99      34.271  61.218  37.894  1.00  0.00           H  
ATOM   1530  HD3 PRO    99      35.072  61.204  36.369  1.00  0.00           H  
ATOM   1531  CG  PRO    99      33.536  59.806  36.548  1.00  0.00           C  
ATOM   1532  HG2 PRO    99      33.048  59.456  37.370  1.00  0.00           H  
ATOM   1533  HG3 PRO    99      34.248  59.140  36.243  1.00  0.00           H  
ATOM   1534  CB  PRO    99      32.557  60.061  35.478  1.00  0.00           C  
ATOM   1535  HB2 PRO    99      31.765  59.389  35.530  1.00  0.00           H  
ATOM   1536  HB3 PRO    99      33.036  59.967  34.563  1.00  0.00           H  
ATOM   1537  CA  PRO    99      32.118  61.489  35.688  1.00  0.00           C  
ATOM   1538  HA  PRO    99      31.945  61.946  34.738  1.00  0.00           H  
ATOM   1539  C   PRO    99      30.832  61.559  36.500  1.00  0.00           C  
ATOM   1540  O   PRO    99      30.849  61.895  37.660  1.00  0.00           O  
ATOM   1541  N   LYS   100      29.710  61.168  35.924  1.00  0.00           N  
ATOM   1542  H   LYS   100      29.754  60.939  34.969  1.00  0.00           H  
ATOM   1543  CA  LYS   100      28.531  60.738  36.673  1.00  0.00           C  
ATOM   1544  HA  LYS   100      28.294  61.474  37.420  1.00  0.00           H  
ATOM   1545  CB  LYS   100      27.360  60.615  35.712  1.00  0.00           C  
ATOM   1546  HB2 LYS   100      27.322  61.301  35.147  1.00  0.00           H  
ATOM   1547  HB3 LYS   100      27.429  59.900  35.199  1.00  0.00           H  
ATOM   1548  CG  LYS   100      26.145  60.548  36.176  1.00  0.00           C  
ATOM   1549  HG2 LYS   100      26.135  59.908  36.673  1.00  0.00           H  
ATOM   1550  HG3 LYS   100      26.040  61.191  36.652  1.00  0.00           H  
ATOM   1551  CD  LYS   100      25.082  60.476  35.303  1.00  0.00           C  
ATOM   1552  HD2 LYS   100      25.010  60.892  34.925  1.00  0.00           H  
ATOM   1553  HD3 LYS   100      25.106  60.046  34.945  1.00  0.00           H  
ATOM   1554  CE  LYS   100      24.080  60.420  35.441  1.00  0.00           C  
ATOM   1555  HE2 LYS   100      24.133  60.069  35.778  1.00  0.00           H  
ATOM   1556  HE3 LYS   100      24.010  60.793  35.759  1.00  0.00           H  
ATOM   1557  NZ  LYS   100      23.143  60.337  34.719  1.00  0.00           N  
ATOM   1558  HZ1 LYS   100      22.913  60.337  34.536  1.00  0.00           H  
ATOM   1559  HZ2 LYS   100      22.920  60.304  34.531  1.00  0.00           H  
ATOM   1560  HZ3 LYS   100      22.905  60.309  34.555  1.00  0.00           H  
ATOM   1561  C   LYS   100      28.849  59.421  37.369  1.00  0.00           C  
ATOM   1562  O   LYS   100      29.251  58.493  36.704  1.00  0.00           O  
ATOM   1563  N   TYR   101      28.713  59.327  38.677  1.00  0.00           N  
ATOM   1564  H   TYR   101      28.360  60.106  39.164  1.00  0.00           H  
ATOM   1565  CA  TYR   101      29.184  58.177  39.452  1.00  0.00           C  
ATOM   1566  HA  TYR   101      29.230  57.331  38.785  1.00  0.00           H  
ATOM   1567  CB  TYR   101      30.606  58.426  39.955  1.00  0.00           C  
ATOM   1568  HB2 TYR   101      31.020  57.482  40.247  1.00  0.00           H  
ATOM   1569  HB3 TYR   101      31.211  58.782  39.145  1.00  0.00           H  
ATOM   1570  CG  TYR   101      30.747  59.370  41.119  1.00  0.00           C  
ATOM   1571  CD1 TYR   101      30.929  60.722  40.907  1.00  0.00           C  
ATOM   1572  HD1 TYR   101      30.975  61.086  39.922  1.00  0.00           H  
ATOM   1573  CE1 TYR   101      31.053  61.604  41.972  1.00  0.00           C  
ATOM   1574  HE1 TYR   101      31.189  62.635  41.804  1.00  0.00           H  
ATOM   1575  CZ  TYR   101      30.997  61.133  43.265  1.00  0.00           C  
ATOM   1576  OH  TYR   101      31.106  61.976  44.295  1.00  0.00           O  
ATOM   1577  HH  TYR   101      31.146  62.747  44.112  1.00  0.00           H  
ATOM   1578  CE2 TYR   101      30.824  59.778  43.486  1.00  0.00           C  
ATOM   1579  HE2 TYR   101      30.787  59.425  44.475  1.00  0.00           H  
ATOM   1580  CD2 TYR   101      30.706  58.899  42.417  1.00  0.00           C  
ATOM   1581  HD2 TYR   101      30.584  57.866  42.597  1.00  0.00           H  
ATOM   1582  C   TYR   101      28.269  57.758  40.603  1.00  0.00           C  
ATOM   1583  O   TYR   101      27.484  58.544  41.110  1.00  0.00           O  
ATOM   1584  N   LYS   102      28.430  56.515  41.046  1.00  0.00           N  
ATOM   1585  H   LYS   102      29.054  55.937  40.529  1.00  0.00           H  
ATOM   1586  CA  LYS   102      27.870  55.935  42.266  1.00  0.00           C  
ATOM   1587  HA  LYS   102      27.776  56.713  42.999  1.00  0.00           H  
ATOM   1588  CB  LYS   102      26.477  55.387  41.993  1.00  0.00           C  
ATOM   1589  HB2 LYS   102      26.095  55.159  42.687  1.00  0.00           H  
ATOM   1590  HB3 LYS   102      25.979  55.963  41.675  1.00  0.00           H  
ATOM   1591  CG  LYS   102      26.219  54.398  41.246  1.00  0.00           C  
ATOM   1592  HG2 LYS   102      26.610  54.589  40.547  1.00  0.00           H  
ATOM   1593  HG3 LYS   102      26.650  53.791  41.583  1.00  0.00           H  
ATOM   1594  CD  LYS   102      24.830  53.973  40.991  1.00  0.00           C  
ATOM   1595  HD2 LYS   102      24.478  53.762  41.500  1.00  0.00           H  
ATOM   1596  HD3 LYS   102      24.422  54.428  40.755  1.00  0.00           H  
ATOM   1597  CE  LYS   102      24.490  53.211  40.359  1.00  0.00           C  
ATOM   1598  HE2 LYS   102      24.814  53.393  39.891  1.00  0.00           H  
ATOM   1599  HE3 LYS   102      24.853  52.785  40.573  1.00  0.00           H  
ATOM   1600  NZ  LYS   102      23.280  52.803  40.084  1.00  0.00           N  
ATOM   1601  HZ1 LYS   102      22.984  52.682  40.017  1.00  0.00           H  
ATOM   1602  HZ2 LYS   102      22.977  52.705  40.023  1.00  0.00           H  
ATOM   1603  HZ3 LYS   102      22.987  52.711  40.002  1.00  0.00           H  
ATOM   1604  C   LYS   102      28.801  54.879  42.857  1.00  0.00           C  
ATOM   1605  O   LYS   102      29.635  54.338  42.169  1.00  0.00           O  
ATOM   1606  N   PHE   103      28.663  54.574  44.123  1.00  0.00           N  
ATOM   1607  H   PHE   103      27.978  55.067  44.631  1.00  0.00           H  
ATOM   1608  CA  PHE   103      29.368  53.490  44.808  1.00  0.00           C  
ATOM   1609  HA  PHE   103      30.195  53.152  44.202  1.00  0.00           H  
ATOM   1610  CB  PHE   103      29.937  53.989  46.134  1.00  0.00           C  
ATOM   1611  HB2 PHE   103      29.123  54.245  46.773  1.00  0.00           H  
ATOM   1612  HB3 PHE   103      30.454  53.181  46.601  1.00  0.00           H  
ATOM   1613  CG  PHE   103      30.881  55.159  46.092  1.00  0.00           C  
ATOM   1614  CD1 PHE   103      31.596  55.531  45.415  1.00  0.00           C  
ATOM   1615  HD1 PHE   103      31.477  54.997  44.898  1.00  0.00           H  
ATOM   1616  CE1 PHE   103      32.478  56.595  45.409  1.00  0.00           C  
ATOM   1617  HE1 PHE   103      33.022  56.867  44.893  1.00  0.00           H  
ATOM   1618  CZ  PHE   103      32.656  57.297  46.082  1.00  0.00           C  
ATOM   1619  HZ  PHE   103      33.335  58.106  46.082  1.00  0.00           H  
ATOM   1620  CE2 PHE   103      31.953  56.933  46.757  1.00  0.00           C  
ATOM   1621  HE2 PHE   103      32.096  57.462  47.274  1.00  0.00           H  
ATOM   1622  CD2 PHE   103      31.070  55.869  46.762  1.00  0.00           C  
ATOM   1623  HD2 PHE   103      30.544  55.592  47.285  1.00  0.00           H  
ATOM   1624  C   PHE   103      28.440  52.295  45.016  1.00  0.00           C  
ATOM   1625  O   PHE   103      27.333  52.458  45.450  1.00  0.00           O  
ATOM   1626  N   VAL   104      28.883  51.096  44.714  1.00  0.00           N  
ATOM   1627  H   VAL   104      29.795  51.033  44.356  1.00  0.00           H  
ATOM   1628  CA  VAL   104      28.118  49.848  44.828  1.00  0.00           C  
ATOM   1629  HA  VAL   104      27.318  49.996  45.524  1.00  0.00           H  
ATOM   1630  CB  VAL   104      27.487  49.459  43.496  1.00  0.00           C  
ATOM   1631  HB  VAL   104      27.264  49.180  43.352  1.00  0.00           H  
ATOM   1632  CG1 VAL   104      27.019  49.584  42.943  1.00  0.00           C  
ATOM   1633 HG11 VAL   104      26.902  49.650  42.749  1.00  0.00           H  
ATOM   1634 HG12 VAL   104      26.923  49.578  42.827  1.00  0.00           H  
ATOM   1635 HG13 VAL   104      26.883  49.603  42.837  1.00  0.00           H  
ATOM   1636  CG2 VAL   104      27.546  49.286  42.850  1.00  0.00           C  
ATOM   1637 HG21 VAL   104      27.541  49.266  42.683  1.00  0.00           H  
ATOM   1638 HG22 VAL   104      27.561  49.210  42.674  1.00  0.00           H  
ATOM   1639 HG23 VAL   104      27.567  49.247  42.707  1.00  0.00           H  
ATOM   1640  C   VAL   104      28.964  48.713  45.375  1.00  0.00           C  
ATOM   1641  O   VAL   104      30.117  48.645  45.123  1.00  0.00           O  
ATOM   1642  N   ARG   105      28.396  47.797  46.098  1.00  0.00           N  
ATOM   1643  H   ARG   105      27.461  47.934  46.290  1.00  0.00           H  
ATOM   1644  CA  ARG   105      29.011  46.540  46.523  1.00  0.00           C  
ATOM   1645  HA  ARG   105      30.078  46.648  46.476  1.00  0.00           H  
ATOM   1646  CB  ARG   105      28.630  46.265  47.964  1.00  0.00           C  
ATOM   1647  HB2 ARG   105      28.750  47.141  48.514  1.00  0.00           H  
ATOM   1648  HB3 ARG   105      27.631  45.993  48.017  1.00  0.00           H  
ATOM   1649  CG  ARG   105      29.449  45.204  48.609  1.00  0.00           C  
ATOM   1650  HG2 ARG   105      29.186  44.406  48.343  1.00  0.00           H  
ATOM   1651  HG3 ARG   105      30.300  45.283  48.378  1.00  0.00           H  
ATOM   1652  CD  ARG   105      29.469  45.126  49.954  1.00  0.00           C  
ATOM   1653  HD2 ARG   105      29.712  45.953  50.243  1.00  0.00           H  
ATOM   1654  HD3 ARG   105      28.587  45.029  50.184  1.00  0.00           H  
ATOM   1655  NE  ARG   105      30.293  44.094  50.565  1.00  0.00           N  
ATOM   1656  HE  ARG   105      29.897  43.204  50.659  1.00  0.00           H  
ATOM   1657  CZ  ARG   105      31.504  44.211  51.017  1.00  0.00           C  
ATOM   1658  NH1 ARG   105      32.155  45.307  50.976  1.00  0.00           N  
ATOM   1659 HH11 ARG   105      31.708  46.133  50.656  1.00  0.00           H  
ATOM   1660 HH12 ARG   105      33.090  45.360  51.290  1.00  0.00           H  
ATOM   1661  NH2 ARG   105      32.088  43.199  51.537  1.00  0.00           N  
ATOM   1662 HH21 ARG   105      31.614  42.344  51.575  1.00  0.00           H  
ATOM   1663 HH22 ARG   105      32.976  43.285  51.955  1.00  0.00           H  
ATOM   1664  C   ARG   105      28.619  45.409  45.592  1.00  0.00           C  
ATOM   1665  O   ARG   105      27.488  45.267  45.281  1.00  0.00           O  
ATOM   1666  N   ILE   106      29.535  44.606  45.149  1.00  0.00           N  
ATOM   1667  H   ILE   106      30.436  44.772  45.467  1.00  0.00           H  
ATOM   1668  CA  ILE   106      29.315  43.487  44.226  1.00  0.00           C  
ATOM   1669  HA  ILE   106      28.320  43.569  43.828  1.00  0.00           H  
ATOM   1670  CB  ILE   106      30.262  43.560  43.022  1.00  0.00           C  
ATOM   1671  HB  ILE   106      30.059  42.711  42.410  1.00  0.00           H  
ATOM   1672  CG2 ILE   106      29.949  44.773  42.183  1.00  0.00           C  
ATOM   1673 HG21 ILE   106      29.900  45.083  41.983  1.00  0.00           H  
ATOM   1674 HG22 ILE   106      29.866  45.040  41.942  1.00  0.00           H  
ATOM   1675 HG23 ILE   106      29.832  45.073  41.991  1.00  0.00           H  
ATOM   1676  CG1 ILE   106      31.730  43.520  43.371  1.00  0.00           C  
ATOM   1677 HG12 ILE   106      32.083  44.191  43.380  1.00  0.00           H  
ATOM   1678 HG13 ILE   106      31.874  43.254  44.053  1.00  0.00           H  
ATOM   1679  CD1 ILE   106      32.584  42.927  42.785  1.00  0.00           C  
ATOM   1680 HD11 ILE   106      32.815  42.789  42.635  1.00  0.00           H  
ATOM   1681 HD12 ILE   106      32.798  42.784  42.662  1.00  0.00           H  
ATOM   1682 HD13 ILE   106      32.779  42.784  42.646  1.00  0.00           H  
ATOM   1683  C   ILE   106      29.350  42.127  44.916  1.00  0.00           C  
ATOM   1684  O   ILE   106      29.846  41.983  45.999  1.00  0.00           O  
ATOM   1685  N   GLN   107      28.815  41.121  44.280  1.00  0.00           N  
ATOM   1686  H   GLN   107      28.427  41.317  43.403  1.00  0.00           H  
ATOM   1687  CA  GLN   107      28.838  39.728  44.695  1.00  0.00           C  
ATOM   1688  HA  GLN   107      29.108  39.684  45.715  1.00  0.00           H  
ATOM   1689  CB  GLN   107      27.469  39.148  44.551  1.00  0.00           C  
ATOM   1690  HB2 GLN   107      27.264  39.022  43.989  1.00  0.00           H  
ATOM   1691  HB3 GLN   107      27.331  38.576  44.793  1.00  0.00           H  
ATOM   1692  CG  GLN   107      26.532  39.462  44.829  1.00  0.00           C  
ATOM   1693  HG2 GLN   107      26.481  39.993  44.737  1.00  0.00           H  
ATOM   1694  HG3 GLN   107      26.215  39.258  44.623  1.00  0.00           H  
ATOM   1695  CD  GLN   107      26.039  39.328  45.492  1.00  0.00           C  
ATOM   1696  OE1 GLN   107      26.179  39.086  45.835  1.00  0.00           O  
ATOM   1697  NE2 GLN   107      25.439  39.481  45.703  1.00  0.00           N  
ATOM   1698 HE21 GLN   107      25.110  39.388  46.134  1.00  0.00           H  
ATOM   1699 HE22 GLN   107      25.306  39.677  45.432  1.00  0.00           H  
ATOM   1700  C   GLN   107      29.850  38.912  43.919  1.00  0.00           C  
ATOM   1701  O   GLN   107      30.208  39.301  42.838  1.00  0.00           O  
ATOM   1702  N   PRO   108      30.305  37.764  44.410  1.00  0.00           N  
ATOM   1703  CD  PRO   108      30.120  37.250  45.716  1.00  0.00           C  
ATOM   1704  HD2 PRO   108      29.153  36.928  45.849  1.00  0.00           H  
ATOM   1705  HD3 PRO   108      30.348  37.953  46.452  1.00  0.00           H  
ATOM   1706  CG  PRO   108      31.027  36.106  45.812  1.00  0.00           C  
ATOM   1707  HG2 PRO   108      30.645  35.390  46.209  1.00  0.00           H  
ATOM   1708  HG3 PRO   108      31.753  36.354  46.269  1.00  0.00           H  
ATOM   1709  CB  PRO   108      31.422  35.705  44.566  1.00  0.00           C  
ATOM   1710  HB2 PRO   108      30.919  34.913  44.341  1.00  0.00           H  
ATOM   1711  HB3 PRO   108      32.343  35.480  44.578  1.00  0.00           H  
ATOM   1712  CA  PRO   108      31.156  36.873  43.662  1.00  0.00           C  
ATOM   1713  HA  PRO   108      32.079  37.374  43.474  1.00  0.00           H  
ATOM   1714  C   PRO   108      30.564  36.438  42.335  1.00  0.00           C  
ATOM   1715  O   PRO   108      29.384  36.236  42.212  1.00  0.00           O  
ATOM   1716  N   GLY   109      31.395  36.307  41.330  1.00  0.00           N  
ATOM   1717  H   GLY   109      32.353  36.448  41.512  1.00  0.00           H  
ATOM   1718  CA  GLY   109      31.024  36.014  39.961  1.00  0.00           C  
ATOM   1719  HA2 GLY   109      31.862  35.576  39.475  1.00  0.00           H  
ATOM   1720  HA3 GLY   109      30.229  35.306  39.953  1.00  0.00           H  
ATOM   1721  C   GLY   109      30.600  37.202  39.121  1.00  0.00           C  
ATOM   1722  O   GLY   109      30.579  37.082  37.922  1.00  0.00           O  
ATOM   1723  N   GLN   110      30.306  38.349  39.710  1.00  0.00           N  
ATOM   1724  H   GLN   110      30.338  38.390  40.694  1.00  0.00           H  
ATOM   1725  CA  GLN   110      30.047  39.589  38.987  1.00  0.00           C  
ATOM   1726  HA  GLN   110      29.382  39.370  38.170  1.00  0.00           H  
ATOM   1727  CB  GLN   110      29.351  40.593  39.898  1.00  0.00           C  
ATOM   1728  HB2 GLN   110      29.345  40.506  40.590  1.00  0.00           H  
ATOM   1729  HB3 GLN   110      29.578  41.236  39.908  1.00  0.00           H  
ATOM   1730  CG  GLN   110      28.350  40.858  39.869  1.00  0.00           C  
ATOM   1731  HG2 GLN   110      28.175  40.973  39.437  1.00  0.00           H  
ATOM   1732  HG3 GLN   110      28.386  40.379  39.933  1.00  0.00           H  
ATOM   1733  CD  GLN   110      27.508  41.615  40.331  1.00  0.00           C  
ATOM   1734  OE1 GLN   110      27.465  41.817  40.952  1.00  0.00           O  
ATOM   1735  NE2 GLN   110      26.804  42.061  40.057  1.00  0.00           N  
ATOM   1736 HE21 GLN   110      26.256  42.554  40.359  1.00  0.00           H  
ATOM   1737 HE22 GLN   110      26.816  41.906  39.552  1.00  0.00           H  
ATOM   1738  C   GLN   110      31.332  40.165  38.396  1.00  0.00           C  
ATOM   1739  O   GLN   110      32.380  40.115  39.006  1.00  0.00           O  
ATOM   1740  N   THR   111      31.246  40.717  37.206  1.00  0.00           N  
ATOM   1741  H   THR   111      30.363  40.742  36.774  1.00  0.00           H  
ATOM   1742  CA  THR   111      32.359  41.280  36.446  1.00  0.00           C  
ATOM   1743  HA  THR   111      33.275  40.897  36.870  1.00  0.00           H  
ATOM   1744  CB  THR   111      32.327  40.852  34.987  1.00  0.00           C  
ATOM   1745  HB  THR   111      33.070  41.400  34.452  1.00  0.00           H  
ATOM   1746  CG2 THR   111      32.627  39.395  34.809  1.00  0.00           C  
ATOM   1747 HG21 THR   111      32.744  39.049  34.768  1.00  0.00           H  
ATOM   1748 HG22 THR   111      32.688  39.033  34.784  1.00  0.00           H  
ATOM   1749 HG23 THR   111      32.701  39.047  34.726  1.00  0.00           H  
ATOM   1750  OG1 THR   111      31.096  41.128  34.404  1.00  0.00           O  
ATOM   1751  HG1 THR   111      31.073  40.872  33.656  1.00  0.00           H  
ATOM   1752  C   THR   111      32.436  42.794  36.527  1.00  0.00           C  
ATOM   1753  O   THR   111      31.439  43.481  36.655  1.00  0.00           O  
ATOM   1754  N   PHE   112      33.643  43.318  36.436  1.00  0.00           N  
ATOM   1755  H   PHE   112      34.411  42.691  36.361  1.00  0.00           H  
ATOM   1756  CA  PHE   112      33.975  44.736  36.450  1.00  0.00           C  
ATOM   1757  HA  PHE   112      33.230  45.280  35.891  1.00  0.00           H  
ATOM   1758  CB  PHE   112      33.968  45.256  37.888  1.00  0.00           C  
ATOM   1759  HB2 PHE   112      34.252  46.278  37.885  1.00  0.00           H  
ATOM   1760  HB3 PHE   112      32.973  45.226  38.254  1.00  0.00           H  
ATOM   1761  CG  PHE   112      34.837  44.540  38.867  1.00  0.00           C  
ATOM   1762  CD1 PHE   112      34.832  43.856  39.415  1.00  0.00           C  
ATOM   1763  HD1 PHE   112      34.221  43.826  39.135  1.00  0.00           H  
ATOM   1764  CE1 PHE   112      35.621  43.205  40.326  1.00  0.00           C  
ATOM   1765  HE1 PHE   112      35.612  42.681  40.738  1.00  0.00           H  
ATOM   1766  CZ  PHE   112      36.417  43.239  40.702  1.00  0.00           C  
ATOM   1767  HZ  PHE   112      37.017  42.745  41.402  1.00  0.00           H  
ATOM   1768  CE2 PHE   112      36.429  43.917  40.160  1.00  0.00           C  
ATOM   1769  HE2 PHE   112      37.041  43.936  40.443  1.00  0.00           H  
ATOM   1770  CD2 PHE   112      35.641  44.566  39.243  1.00  0.00           C  
ATOM   1771  HD2 PHE   112      35.653  45.081  38.824  1.00  0.00           H  
ATOM   1772  C   PHE   112      35.321  44.973  35.770  1.00  0.00           C  
ATOM   1773  O   PHE   112      36.150  44.087  35.698  1.00  0.00           O  
ATOM   1774  N   SER   113      35.556  46.172  35.271  1.00  0.00           N  
ATOM   1775  H   SER   113      34.875  46.879  35.422  1.00  0.00           H  
ATOM   1776  CA  SER   113      36.851  46.586  34.742  1.00  0.00           C  
ATOM   1777  HA  SER   113      37.339  45.738  34.284  1.00  0.00           H  
ATOM   1778  CB  SER   113      36.671  47.646  33.677  1.00  0.00           C  
ATOM   1779  HB2 SER   113      36.018  48.409  34.024  1.00  0.00           H  
ATOM   1780  HB3 SER   113      37.609  48.087  33.445  1.00  0.00           H  
ATOM   1781  OG  SER   113      36.157  47.067  32.527  1.00  0.00           O  
ATOM   1782  HG  SER   113      35.725  46.270  32.720  1.00  0.00           H  
ATOM   1783  C   SER   113      37.751  47.099  35.851  1.00  0.00           C  
ATOM   1784  O   SER   113      37.326  47.860  36.671  1.00  0.00           O  
ATOM   1785  N   VAL   114      38.991  46.697  35.879  1.00  0.00           N  
ATOM   1786  H   VAL   114      39.267  46.066  35.177  1.00  0.00           H  
ATOM   1787  CA  VAL   114      40.010  47.110  36.838  1.00  0.00           C  
ATOM   1788  HA  VAL   114      39.545  47.700  37.602  1.00  0.00           H  
ATOM   1789  CB  VAL   114      40.637  45.917  37.524  1.00  0.00           C  
ATOM   1790  HB  VAL   114      40.757  45.530  37.248  1.00  0.00           H  
ATOM   1791  CG1 VAL   114      41.345  45.760  38.017  1.00  0.00           C  
ATOM   1792 HG11 VAL   114      41.516  45.670  38.153  1.00  0.00           H  
ATOM   1793 HG12 VAL   114      41.499  45.741  38.082  1.00  0.00           H  
ATOM   1794 HG13 VAL   114      41.542  45.733  38.170  1.00  0.00           H  
ATOM   1795  CG2 VAL   114      40.396  45.352  38.165  1.00  0.00           C  
ATOM   1796 HG21 VAL   114      40.369  45.226  38.295  1.00  0.00           H  
ATOM   1797 HG22 VAL   114      40.308  45.219  38.348  1.00  0.00           H  
ATOM   1798 HG23 VAL   114      40.336  45.189  38.317  1.00  0.00           H  
ATOM   1799  C   VAL   114      41.046  47.989  36.177  1.00  0.00           C  
ATOM   1800  O   VAL   114      41.563  47.667  35.138  1.00  0.00           O  
ATOM   1801  N   LEU   115      41.354  49.098  36.787  1.00  0.00           N  
ATOM   1802  H   LEU   115      40.890  49.277  37.638  1.00  0.00           H  
ATOM   1803  CA  LEU   115      42.379  50.041  36.390  1.00  0.00           C  
ATOM   1804  HA  LEU   115      42.725  49.800  35.402  1.00  0.00           H  
ATOM   1805  CB  LEU   115      41.776  51.434  36.351  1.00  0.00           C  
ATOM   1806  HB2 LEU   115      41.041  51.425  35.953  1.00  0.00           H  
ATOM   1807  HB3 LEU   115      41.594  51.724  37.121  1.00  0.00           H  
ATOM   1808  CG  LEU   115      42.352  52.466  35.843  1.00  0.00           C  
ATOM   1809  HG  LEU   115      42.857  52.361  36.283  1.00  0.00           H  
ATOM   1810  CD1 LEU   115      42.607  52.675  34.824  1.00  0.00           C  
ATOM   1811 HD11 LEU   115      42.670  52.724  34.578  1.00  0.00           H  
ATOM   1812 HD12 LEU   115      42.683  52.742  34.569  1.00  0.00           H  
ATOM   1813 HD13 LEU   115      42.673  52.717  34.579  1.00  0.00           H  
ATOM   1814  CD2 LEU   115      41.966  53.508  35.748  1.00  0.00           C  
ATOM   1815 HD21 LEU   115      41.861  53.765  35.689  1.00  0.00           H  
ATOM   1816 HD22 LEU   115      41.860  53.753  35.762  1.00  0.00           H  
ATOM   1817 HD23 LEU   115      41.909  53.767  35.738  1.00  0.00           H  
ATOM   1818  C   LEU   115      43.562  49.942  37.332  1.00  0.00           C  
ATOM   1819  O   LEU   115      43.495  50.366  38.454  1.00  0.00           O  
ATOM   1820  N   ALA   116      44.648  49.391  36.868  1.00  0.00           N  
ATOM   1821  H   ALA   116      44.629  49.069  35.946  1.00  0.00           H  
ATOM   1822  CA  ALA   116      45.919  49.389  37.559  1.00  0.00           C  
ATOM   1823  HA  ALA   116      45.756  49.099  38.577  1.00  0.00           H  
ATOM   1824  CB  ALA   116      46.818  48.364  36.926  1.00  0.00           C  
ATOM   1825  HB1 ALA   116      47.038  48.111  36.790  1.00  0.00           H  
ATOM   1826  HB2 ALA   116      47.022  48.109  36.768  1.00  0.00           H  
ATOM   1827  HB3 ALA   116      47.044  48.126  36.766  1.00  0.00           H  
ATOM   1828  C   ALA   116      46.547  50.777  37.553  1.00  0.00           C  
ATOM   1829  O   ALA   116      46.543  51.446  36.558  1.00  0.00           O  
ATOM   1830  N   CYS   117      47.100  51.211  38.653  1.00  0.00           N  
ATOM   1831  H   CYS   117      47.066  50.626  39.438  1.00  0.00           H  
ATOM   1832  CA  CYS   117      47.655  52.540  38.837  1.00  0.00           C  
ATOM   1833  HA  CYS   117      47.922  52.949  37.878  1.00  0.00           H  
ATOM   1834  CB  CYS   117      46.565  53.412  39.442  1.00  0.00           C  
ATOM   1835  HB2 CYS   117      45.701  53.305  38.910  1.00  0.00           H  
ATOM   1836  HB3 CYS   117      46.380  53.123  40.400  1.00  0.00           H  
ATOM   1837  SG  CYS   117      46.962  55.085  39.440  1.00  0.00           S  
ATOM   1838  HG  CYS   117      47.703  54.988  40.232  1.00  0.00           H  
ATOM   1839  C   CYS   117      48.923  52.498  39.685  1.00  0.00           C  
ATOM   1840  O   CYS   117      48.994  51.751  40.645  1.00  0.00           O  
ATOM   1841  N   TYR   118      49.911  53.307  39.338  1.00  0.00           N  
ATOM   1842  H   TYR   118      49.771  53.903  38.555  1.00  0.00           H  
ATOM   1843  CA  TYR   118      51.209  53.371  39.995  1.00  0.00           C  
ATOM   1844  HA  TYR   118      51.127  52.968  40.987  1.00  0.00           H  
ATOM   1845  CB  TYR   118      52.229  52.534  39.232  1.00  0.00           C  
ATOM   1846  HB2 TYR   118      52.393  52.983  38.276  1.00  0.00           H  
ATOM   1847  HB3 TYR   118      53.159  52.574  39.758  1.00  0.00           H  
ATOM   1848  CG  TYR   118      51.859  51.090  39.026  1.00  0.00           C  
ATOM   1849  CD1 TYR   118      51.265  50.679  37.849  1.00  0.00           C  
ATOM   1850  HD1 TYR   118      51.085  51.388  37.090  1.00  0.00           H  
ATOM   1851  CE1 TYR   118      50.893  49.350  37.670  1.00  0.00           C  
ATOM   1852  HE1 TYR   118      50.434  49.039  36.775  1.00  0.00           H  
ATOM   1853  CZ  TYR   118      51.124  48.421  38.667  1.00  0.00           C  
ATOM   1854  OH  TYR   118      50.764  47.141  38.505  1.00  0.00           O  
ATOM   1855  HH  TYR   118      50.481  46.962  37.651  1.00  0.00           H  
ATOM   1856  CE2 TYR   118      51.742  48.828  39.835  1.00  0.00           C  
ATOM   1857  HE2 TYR   118      51.931  48.116  40.590  1.00  0.00           H  
ATOM   1858  CD2 TYR   118      52.103  50.159  40.016  1.00  0.00           C  
ATOM   1859  HD2 TYR   118      52.559  50.466  40.915  1.00  0.00           H  
ATOM   1860  C   TYR   118      51.671  54.814  40.098  1.00  0.00           C  
ATOM   1861  O   TYR   118      51.715  55.515  39.113  1.00  0.00           O  
ATOM   1862  N   ASN   119      52.005  55.271  41.281  1.00  0.00           N  
ATOM   1863  H   ASN   119      51.954  54.644  42.036  1.00  0.00           H  
ATOM   1864  CA  ASN   119      52.366  56.649  41.578  1.00  0.00           C  
ATOM   1865  HA  ASN   119      52.331  56.749  42.630  1.00  0.00           H  
ATOM   1866  CB  ASN   119      53.787  56.907  41.165  1.00  0.00           C  
ATOM   1867  HB2 ASN   119      53.917  56.794  40.243  1.00  0.00           H  
ATOM   1868  HB3 ASN   119      54.039  57.808  41.339  1.00  0.00           H  
ATOM   1869  CG  ASN   119      54.719  56.156  41.745  1.00  0.00           C  
ATOM   1870  OD1 ASN   119      54.861  55.735  42.317  1.00  0.00           O  
ATOM   1871  ND2 ASN   119      55.385  55.961  41.621  1.00  0.00           N  
ATOM   1872 HD21 ASN   119      55.997  55.474  42.000  1.00  0.00           H  
ATOM   1873 HD22 ASN   119      55.290  56.305  41.155  1.00  0.00           H  
ATOM   1874  C   ASN   119      51.371  57.685  41.063  1.00  0.00           C  
ATOM   1875  O   ASN   119      51.740  58.733  40.596  1.00  0.00           O  
ATOM   1876  N   GLY   120      50.097  57.371  41.093  1.00  0.00           N  
ATOM   1877  H   GLY   120      49.857  56.507  41.497  1.00  0.00           H  
ATOM   1878  CA  GLY   120      49.013  58.183  40.580  1.00  0.00           C  
ATOM   1879  HA2 GLY   120      48.105  57.840  41.016  1.00  0.00           H  
ATOM   1880  HA3 GLY   120      49.165  59.198  40.880  1.00  0.00           H  
ATOM   1881  C   GLY   120      48.827  58.175  39.076  1.00  0.00           C  
ATOM   1882  O   GLY   120      47.960  58.840  38.595  1.00  0.00           O  
ATOM   1883  N   SER   121      49.616  57.446  38.330  1.00  0.00           N  
ATOM   1884  H   SER   121      50.304  56.918  38.786  1.00  0.00           H  
ATOM   1885  CA  SER   121      49.513  57.301  36.888  1.00  0.00           C  
ATOM   1886  HA  SER   121      48.950  58.120  36.508  1.00  0.00           H  
ATOM   1887  CB  SER   121      50.873  57.407  36.274  1.00  0.00           C  
ATOM   1888  HB2 SER   121      51.297  57.990  36.483  1.00  0.00           H  
ATOM   1889  HB3 SER   121      51.350  56.848  36.398  1.00  0.00           H  
ATOM   1890  OG  SER   121      50.988  57.485  35.271  1.00  0.00           O  
ATOM   1891  HG  SER   121      51.162  57.764  35.127  1.00  0.00           H  
ATOM   1892  C   SER   121      48.845  55.991  36.491  1.00  0.00           C  
ATOM   1893  O   SER   121      49.316  54.944  36.890  1.00  0.00           O  
ATOM   1894  N   PRO   122      47.765  56.001  35.714  1.00  0.00           N  
ATOM   1895  CD  PRO   122      47.062  57.148  35.260  1.00  0.00           C  
ATOM   1896  HD2 PRO   122      47.650  57.736  34.651  1.00  0.00           H  
ATOM   1897  HD3 PRO   122      46.722  57.721  36.061  1.00  0.00           H  
ATOM   1898  CG  PRO   122      45.922  56.641  34.497  1.00  0.00           C  
ATOM   1899  HG2 PRO   122      46.045  56.782  33.601  1.00  0.00           H  
ATOM   1900  HG3 PRO   122      45.156  57.052  34.775  1.00  0.00           H  
ATOM   1901  CB  PRO   122      45.797  55.275  34.676  1.00  0.00           C  
ATOM   1902  HB2 PRO   122      45.588  54.861  33.824  1.00  0.00           H  
ATOM   1903  HB3 PRO   122      45.073  55.124  35.279  1.00  0.00           H  
ATOM   1904  CA  PRO   122      47.085  54.804  35.271  1.00  0.00           C  
ATOM   1905  HA  PRO   122      46.865  54.196  36.116  1.00  0.00           H  
ATOM   1906  C   PRO   122      47.881  53.981  34.283  1.00  0.00           C  
ATOM   1907  O   PRO   122      48.605  54.487  33.509  1.00  0.00           O  
ATOM   1908  N   SER   123      47.719  52.707  34.291  1.00  0.00           N  
ATOM   1909  H   SER   123      47.126  52.365  34.969  1.00  0.00           H  
ATOM   1910  CA  SER   123      48.340  51.753  33.414  1.00  0.00           C  
ATOM   1911  HA  SER   123      49.006  52.230  32.762  1.00  0.00           H  
ATOM   1912  CB  SER   123      49.113  50.837  34.234  1.00  0.00           C  
ATOM   1913  HB2 SER   123      49.591  51.048  34.663  1.00  0.00           H  
ATOM   1914  HB3 SER   123      48.789  50.499  34.666  1.00  0.00           H  
ATOM   1915  OG  SER   123      49.643  50.155  33.915  1.00  0.00           O  
ATOM   1916  HG  SER   123      49.994  50.156  33.882  1.00  0.00           H  
ATOM   1917  C   SER   123      47.383  51.050  32.544  1.00  0.00           C  
ATOM   1918  O   SER   123      47.095  51.044  32.165  1.00  0.00           O  
ATOM   1919  N   GLY   124      46.881  50.469  32.200  1.00  0.00           N  
ATOM   1920  H   GLY   124      47.152  50.498  32.540  1.00  0.00           H  
ATOM   1921  CA  GLY   124      45.951  49.775  31.365  1.00  0.00           C  
ATOM   1922  HA2 GLY   124      45.631  50.413  30.636  1.00  0.00           H  
ATOM   1923  HA3 GLY   124      46.441  49.006  30.906  1.00  0.00           H  
ATOM   1924  C   GLY   124      44.740  49.204  32.043  1.00  0.00           C  
ATOM   1925  O   GLY   124      44.760  48.901  33.077  1.00  0.00           O  
ATOM   1926  N   VAL   125      43.681  49.047  31.457  1.00  0.00           N  
ATOM   1927  H   VAL   125      43.751  49.310  30.625  1.00  0.00           H  
ATOM   1928  CA  VAL   125      42.410  48.524  31.945  1.00  0.00           C  
ATOM   1929  HA  VAL   125      42.470  48.474  33.014  1.00  0.00           H  
ATOM   1930  CB  VAL   125      41.276  49.478  31.609  1.00  0.00           C  
ATOM   1931  HB  VAL   125      41.452  50.162  31.538  1.00  0.00           H  
ATOM   1932  CG1 VAL   125      40.663  49.443  30.747  1.00  0.00           C  
ATOM   1933 HG11 VAL   125      40.518  49.477  30.552  1.00  0.00           H  
ATOM   1934 HG12 VAL   125      40.505  49.431  30.509  1.00  0.00           H  
ATOM   1935 HG13 VAL   125      40.510  49.413  30.541  1.00  0.00           H  
ATOM   1936  CG2 VAL   125      40.464  49.647  32.249  1.00  0.00           C  
ATOM   1937 HG21 VAL   125      40.272  49.706  32.404  1.00  0.00           H  
ATOM   1938 HG22 VAL   125      40.239  49.695  32.394  1.00  0.00           H  
ATOM   1939 HG23 VAL   125      40.282  49.680  32.415  1.00  0.00           H  
ATOM   1940  C   VAL   125      42.145  47.117  31.441  1.00  0.00           C  
ATOM   1941  O   VAL   125      42.441  46.809  30.309  1.00  0.00           O  
ATOM   1942  N   TYR   126      41.562  46.263  32.264  1.00  0.00           N  
ATOM   1943  H   TYR   126      41.376  46.562  33.187  1.00  0.00           H  
ATOM   1944  CA  TYR   126      41.135  44.922  31.905  1.00  0.00           C  
ATOM   1945  HA  TYR   126      40.917  44.913  30.867  1.00  0.00           H  
ATOM   1946  CB  TYR   126      42.248  43.944  32.134  1.00  0.00           C  
ATOM   1947  HB2 TYR   126      41.943  43.197  31.925  1.00  0.00           H  
ATOM   1948  HB3 TYR   126      42.937  44.057  31.617  1.00  0.00           H  
ATOM   1949  CG  TYR   126      42.873  43.756  33.251  1.00  0.00           C  
ATOM   1950  CD1 TYR   126      43.795  44.311  33.564  1.00  0.00           C  
ATOM   1951  HD1 TYR   126      44.048  44.880  33.021  1.00  0.00           H  
ATOM   1952  CE1 TYR   126      44.390  44.122  34.584  1.00  0.00           C  
ATOM   1953  HE1 TYR   126      45.092  44.544  34.825  1.00  0.00           H  
ATOM   1954  CZ  TYR   126      44.067  43.374  35.296  1.00  0.00           C  
ATOM   1955  OH  TYR   126      44.652  43.187  36.269  1.00  0.00           O  
ATOM   1956  HH  TYR   126      44.543  42.666  36.538  1.00  0.00           H  
ATOM   1957  CE2 TYR   126      43.150  42.814  34.983  1.00  0.00           C  
ATOM   1958  HE2 TYR   126      42.907  42.241  35.521  1.00  0.00           H  
ATOM   1959  CD2 TYR   126      42.555  43.006  33.964  1.00  0.00           C  
ATOM   1960  HD2 TYR   126      41.857  42.577  33.724  1.00  0.00           H  
ATOM   1961  C   TYR   126      39.863  44.497  32.631  1.00  0.00           C  
ATOM   1962  O   TYR   126      39.608  44.920  33.734  1.00  0.00           O  
ATOM   1963  N   GLN   127      39.053  43.664  32.012  1.00  0.00           N  
ATOM   1964  H   GLN   127      39.322  43.351  31.116  1.00  0.00           H  
ATOM   1965  CA  GLN   127      37.827  43.107  32.576  1.00  0.00           C  
ATOM   1966  HA  GLN   127      37.359  43.863  33.188  1.00  0.00           H  
ATOM   1967  CB  GLN   127      36.876  42.776  31.431  1.00  0.00           C  
ATOM   1968  HB2 GLN   127      36.816  43.618  30.769  1.00  0.00           H  
ATOM   1969  HB3 GLN   127      37.301  41.964  30.874  1.00  0.00           H  
ATOM   1970  CG  GLN   127      35.458  42.381  31.829  1.00  0.00           C  
ATOM   1971  HG2 GLN   127      35.004  41.925  30.977  1.00  0.00           H  
ATOM   1972  HG3 GLN   127      35.482  41.647  32.602  1.00  0.00           H  
ATOM   1973  CD  GLN   127      34.555  43.516  32.251  1.00  0.00           C  
ATOM   1974  OE1 GLN   127      34.949  44.616  32.543  1.00  0.00           O  
ATOM   1975  NE2 GLN   127      33.292  43.285  32.303  1.00  0.00           N  
ATOM   1976 HE21 GLN   127      32.693  44.022  32.553  1.00  0.00           H  
ATOM   1977 HE22 GLN   127      32.941  42.401  32.041  1.00  0.00           H  
ATOM   1978  C   GLN   127      38.122  41.895  33.463  1.00  0.00           C  
ATOM   1979  O   GLN   127      38.845  41.017  33.080  1.00  0.00           O  
ATOM   1980  N   CYS   128      37.561  41.838  34.641  1.00  0.00           N  
ATOM   1981  H   CYS   128      36.978  42.587  34.894  1.00  0.00           H  
ATOM   1982  CA  CYS   128      37.803  40.847  35.671  1.00  0.00           C  
ATOM   1983  HA  CYS   128      38.229  39.978  35.233  1.00  0.00           H  
ATOM   1984  CB  CYS   128      38.797  41.440  36.620  1.00  0.00           C  
ATOM   1985  HB2 CYS   128      39.260  41.662  36.437  1.00  0.00           H  
ATOM   1986  HB3 CYS   128      38.684  41.871  36.943  1.00  0.00           H  
ATOM   1987  SG  CYS   128      39.419  41.107  37.520  1.00  0.00           S  
ATOM   1988  HG  CYS   128      39.435  41.055  37.078  1.00  0.00           H  
ATOM   1989  C   CYS   128      36.521  40.421  36.383  1.00  0.00           C  
ATOM   1990  O   CYS   128      35.563  41.088  36.332  1.00  0.00           O  
ATOM   1991  N   ALA   129      36.499  39.329  37.064  1.00  0.00           N  
ATOM   1992  H   ALA   129      37.303  38.815  37.034  1.00  0.00           H  
ATOM   1993  CA  ALA   129      35.448  38.900  37.973  1.00  0.00           C  
ATOM   1994  HA  ALA   129      34.696  39.659  38.015  1.00  0.00           H  
ATOM   1995  CB  ALA   129      34.806  37.638  37.457  1.00  0.00           C  
ATOM   1996  HB1 ALA   129      34.641  37.332  37.338  1.00  0.00           H  
ATOM   1997  HB2 ALA   129      34.646  37.335  37.327  1.00  0.00           H  
ATOM   1998  HB3 ALA   129      34.653  37.330  37.337  1.00  0.00           H  
ATOM   1999  C   ALA   129      35.959  38.692  39.389  1.00  0.00           C  
ATOM   2000  O   ALA   129      37.072  38.264  39.587  1.00  0.00           O  
ATOM   2001  N   MET   130      35.130  38.935  40.381  1.00  0.00           N  
ATOM   2002  H   MET   130      34.233  39.271  40.149  1.00  0.00           H  
ATOM   2003  CA  MET   130      35.407  38.572  41.767  1.00  0.00           C  
ATOM   2004  HA  MET   130      36.422  38.840  41.996  1.00  0.00           H  
ATOM   2005  CB  MET   130      34.500  39.370  42.692  1.00  0.00           C  
ATOM   2006  HB2 MET   130      34.700  40.410  42.544  1.00  0.00           H  
ATOM   2007  HB3 MET   130      33.482  39.194  42.429  1.00  0.00           H  
ATOM   2008  CG  MET   130      34.681  39.037  44.159  1.00  0.00           C  
ATOM   2009  HG2 MET   130      34.125  38.693  44.457  1.00  0.00           H  
ATOM   2010  HG3 MET   130      35.221  38.581  44.335  1.00  0.00           H  
ATOM   2011  SD  MET   130      34.902  39.862  45.197  1.00  0.00           S  
ATOM   2012  CE  MET   130      35.038  41.157  45.202  1.00  0.00           C  
ATOM   2013  HE1 MET   130      35.062  41.423  45.224  1.00  0.00           H  
ATOM   2014  HE2 MET   130      35.081  41.422  45.199  1.00  0.00           H  
ATOM   2015  HE3 MET   130      35.058  41.415  45.194  1.00  0.00           H  
ATOM   2016  C   MET   130      35.264  37.064  41.970  1.00  0.00           C  
ATOM   2017  O   MET   130      34.236  36.496  41.652  1.00  0.00           O  
ATOM   2018  N   ARG   131      36.282  36.411  42.507  1.00  0.00           N  
ATOM   2019  H   ARG   131      37.072  36.942  42.784  1.00  0.00           H  
ATOM   2020  CA  ARG   131      36.295  34.968  42.773  1.00  0.00           C  
ATOM   2021  HA  ARG   131      35.895  34.467  41.904  1.00  0.00           H  
ATOM   2022  CB  ARG   131      37.736  34.500  42.994  1.00  0.00           C  
ATOM   2023  HB2 ARG   131      38.116  34.980  43.878  1.00  0.00           H  
ATOM   2024  HB3 ARG   131      37.729  33.441  43.186  1.00  0.00           H  
ATOM   2025  CG  ARG   131      38.725  34.776  41.861  1.00  0.00           C  
ATOM   2026  HG2 ARG   131      38.949  35.798  41.837  1.00  0.00           H  
ATOM   2027  HG3 ARG   131      39.618  34.274  42.069  1.00  0.00           H  
ATOM   2028  CD  ARG   131      38.295  34.392  40.486  1.00  0.00           C  
ATOM   2029  HD2 ARG   131      37.522  35.035  40.192  1.00  0.00           H  
ATOM   2030  HD3 ARG   131      39.103  34.558  39.841  1.00  0.00           H  
ATOM   2031  NE  ARG   131      37.863  33.006  40.371  1.00  0.00           N  
ATOM   2032  HE  ARG   131      38.064  32.383  41.117  1.00  0.00           H  
ATOM   2033  CZ  ARG   131      37.256  32.459  39.359  1.00  0.00           C  
ATOM   2034  NH1 ARG   131      37.045  33.070  38.251  1.00  0.00           N  
ATOM   2035 HH11 ARG   131      37.400  33.980  38.108  1.00  0.00           H  
ATOM   2036 HH12 ARG   131      36.631  32.571  37.499  1.00  0.00           H  
ATOM   2037  NH2 ARG   131      36.834  31.259  39.450  1.00  0.00           N  
ATOM   2038 HH21 ARG   131      36.949  30.766  40.299  1.00  0.00           H  
ATOM   2039 HH22 ARG   131      36.325  30.876  38.691  1.00  0.00           H  
ATOM   2040  C   ARG   131      35.410  34.597  43.972  1.00  0.00           C  
ATOM   2041  O   ARG   131      35.227  35.428  44.848  1.00  0.00           O  
ATOM   2042  N   PRO   132      34.896  33.361  44.082  1.00  0.00           N  
ATOM   2043  CD  PRO   132      34.927  32.332  43.086  1.00  0.00           C  
ATOM   2044  HD2 PRO   132      35.840  31.867  43.070  1.00  0.00           H  
ATOM   2045  HD3 PRO   132      34.715  32.689  42.143  1.00  0.00           H  
ATOM   2046  CG  PRO   132      33.906  31.366  43.475  1.00  0.00           C  
ATOM   2047  HG2 PRO   132      34.191  30.490  43.293  1.00  0.00           H  
ATOM   2048  HG3 PRO   132      33.114  31.550  43.011  1.00  0.00           H  
ATOM   2049  CB  PRO   132      33.650  31.504  44.869  1.00  0.00           C  
ATOM   2050  HB2 PRO   132      34.205  30.841  45.362  1.00  0.00           H  
ATOM   2051  HB3 PRO   132      32.684  31.323  45.061  1.00  0.00           H  
ATOM   2052  CA  PRO   132      34.048  32.926  45.192  1.00  0.00           C  
ATOM   2053  HA  PRO   132      33.161  33.523  45.195  1.00  0.00           H  
ATOM   2054  C   PRO   132      34.663  33.027  46.582  1.00  0.00           C  
ATOM   2055  O   PRO   132      33.951  33.118  47.541  1.00  0.00           O  
ATOM   2056  N   ASN   133      35.975  33.064  46.698  1.00  0.00           N  
ATOM   2057  H   ASN   133      36.495  32.973  45.873  1.00  0.00           H  
ATOM   2058  CA  ASN   133      36.722  33.329  47.926  1.00  0.00           C  
ATOM   2059  HA  ASN   133      36.160  32.926  48.753  1.00  0.00           H  
ATOM   2060  CB  ASN   133      38.048  32.566  47.861  1.00  0.00           C  
ATOM   2061  HB2 ASN   133      38.563  32.664  48.795  1.00  0.00           H  
ATOM   2062  HB3 ASN   133      37.843  31.525  47.718  1.00  0.00           H  
ATOM   2063  CG  ASN   133      38.979  33.016  46.774  1.00  0.00           C  
ATOM   2064  OD1 ASN   133      38.800  33.995  46.118  1.00  0.00           O  
ATOM   2065  ND2 ASN   133      39.995  32.309  46.538  1.00  0.00           N  
ATOM   2066 HD21 ASN   133      40.601  32.582  45.809  1.00  0.00           H  
ATOM   2067 HD22 ASN   133      40.162  31.508  47.084  1.00  0.00           H  
ATOM   2068  C   ASN   133      36.910  34.829  48.241  1.00  0.00           C  
ATOM   2069  O   ASN   133      37.690  35.167  49.113  1.00  0.00           O  
ATOM   2070  N   PHE   134      36.211  35.715  47.538  1.00  0.00           N  
ATOM   2071  H   PHE   134      35.613  35.352  46.835  1.00  0.00           H  
ATOM   2072  CA  PHE   134      36.250  37.173  47.649  1.00  0.00           C  
ATOM   2073  HA  PHE   134      35.573  37.534  46.893  1.00  0.00           H  
ATOM   2074  CB  PHE   134      35.667  37.638  48.980  1.00  0.00           C  
ATOM   2075  HB2 PHE   134      36.288  37.307  49.771  1.00  0.00           H  
ATOM   2076  HB3 PHE   134      35.685  38.698  49.010  1.00  0.00           H  
ATOM   2077  CG  PHE   134      34.272  37.218  49.252  1.00  0.00           C  
ATOM   2078  CD1 PHE   134      33.233  37.932  48.760  1.00  0.00           C  
ATOM   2079  HD1 PHE   134      33.424  38.762  48.180  1.00  0.00           H  
ATOM   2080  CE1 PHE   134      31.945  37.572  49.035  1.00  0.00           C  
ATOM   2081  HE1 PHE   134      31.155  38.122  48.665  1.00  0.00           H  
ATOM   2082  CZ  PHE   134      31.689  36.491  49.790  1.00  0.00           C  
ATOM   2083  HZ  PHE   134      30.705  36.212  49.995  1.00  0.00           H  
ATOM   2084  CE2 PHE   134      32.722  35.773  50.278  1.00  0.00           C  
ATOM   2085  HE2 PHE   134      32.526  34.946  50.855  1.00  0.00           H  
ATOM   2086  CD2 PHE   134      34.010  36.137  50.014  1.00  0.00           C  
ATOM   2087  HD2 PHE   134      34.796  35.586  50.397  1.00  0.00           H  
ATOM   2088  C   PHE   134      37.588  37.831  47.292  1.00  0.00           C  
ATOM   2089  O   PHE   134      37.911  38.854  47.774  1.00  0.00           O  
ATOM   2090  N   THR   135      38.360  37.271  46.416  1.00  0.00           N  
ATOM   2091  H   THR   135      38.040  36.447  46.048  1.00  0.00           H  
ATOM   2092  CA  THR   135      39.617  37.832  45.896  1.00  0.00           C  
ATOM   2093  HA  THR   135      39.806  38.773  46.376  1.00  0.00           H  
ATOM   2094  CB  THR   135      40.810  36.945  46.208  1.00  0.00           C  
ATOM   2095  HB  THR   135      41.699  37.458  45.896  1.00  0.00           H  
ATOM   2096  CG2 THR   135      40.963  36.629  47.666  1.00  0.00           C  
ATOM   2097 HG21 THR   135      40.998  36.529  48.018  1.00  0.00           H  
ATOM   2098 HG22 THR   135      41.033  36.560  48.016  1.00  0.00           H  
ATOM   2099 HG23 THR   135      40.989  36.576  48.025  1.00  0.00           H  
ATOM   2100  OG1 THR   135      40.754  35.754  45.515  1.00  0.00           O  
ATOM   2101  HG1 THR   135      40.028  35.262  45.827  1.00  0.00           H  
ATOM   2102  C   THR   135      39.562  38.123  44.406  1.00  0.00           C  
ATOM   2103  O   THR   135      38.664  37.696  43.720  1.00  0.00           O  
ATOM   2104  N   ILE   136      40.535  38.854  43.897  1.00  0.00           N  
ATOM   2105  H   ILE   136      41.211  39.201  44.528  1.00  0.00           H  
ATOM   2106  CA  ILE   136      40.777  39.098  42.483  1.00  0.00           C  
ATOM   2107  HA  ILE   136      39.993  38.636  41.906  1.00  0.00           H  
ATOM   2108  CB  ILE   136      40.748  40.600  42.197  1.00  0.00           C  
ATOM   2109  HB  ILE   136      41.317  41.011  42.745  1.00  0.00           H  
ATOM   2110  CG2 ILE   136      41.113  40.977  41.017  1.00  0.00           C  
ATOM   2111 HG21 ILE   136      41.219  41.146  40.748  1.00  0.00           H  
ATOM   2112 HG22 ILE   136      41.261  41.022  40.746  1.00  0.00           H  
ATOM   2113 HG23 ILE   136      41.144  41.061  40.689  1.00  0.00           H  
ATOM   2114  CG1 ILE   136      39.606  41.250  42.359  1.00  0.00           C  
ATOM   2115 HG12 ILE   136      39.415  41.592  42.346  1.00  0.00           H  
ATOM   2116 HG13 ILE   136      39.327  41.142  42.261  1.00  0.00           H  
ATOM   2117  CD1 ILE   136      39.069  41.650  42.674  1.00  0.00           C  
ATOM   2118 HD11 ILE   136      38.957  41.737  42.759  1.00  0.00           H  
ATOM   2119 HD12 ILE   136      38.900  41.766  42.759  1.00  0.00           H  
ATOM   2120 HD13 ILE   136      38.944  41.746  42.737  1.00  0.00           H  
ATOM   2121  C   ILE   136      42.084  38.434  42.073  1.00  0.00           C  
ATOM   2122  O   ILE   136      43.061  38.502  42.796  1.00  0.00           O  
ATOM   2123  N   LYS   137      42.113  37.795  40.913  1.00  0.00           N  
ATOM   2124  H   LYS   137      41.282  37.792  40.375  1.00  0.00           H  
ATOM   2125  CA  LYS   137      43.275  37.106  40.368  1.00  0.00           C  
ATOM   2126  HA  LYS   137      43.561  36.376  41.055  1.00  0.00           H  
ATOM   2127  CB  LYS   137      42.938  36.418  39.080  1.00  0.00           C  
ATOM   2128  HB2 LYS   137      42.626  36.645  38.644  1.00  0.00           H  
ATOM   2129  HB3 LYS   137      43.331  36.223  38.681  1.00  0.00           H  
ATOM   2130  CG  LYS   137      42.513  35.667  38.908  1.00  0.00           C  
ATOM   2131  HG2 LYS   137      42.830  35.451  39.324  1.00  0.00           H  
ATOM   2132  HG3 LYS   137      42.131  35.828  39.266  1.00  0.00           H  
ATOM   2133  CD  LYS   137      42.177  34.982  37.684  1.00  0.00           C  
ATOM   2134  HD2 LYS   137      42.147  34.929  37.394  1.00  0.00           H  
ATOM   2135  HD3 LYS   137      42.177  34.776  37.484  1.00  0.00           H  
ATOM   2136  CE  LYS   137      41.876  34.641  37.138  1.00  0.00           C  
ATOM   2137  HE2 LYS   137      41.901  34.671  37.395  1.00  0.00           H  
ATOM   2138  HE3 LYS   137      41.867  34.821  37.258  1.00  0.00           H  
ATOM   2139  NZ  LYS   137      41.565  34.045  36.130  1.00  0.00           N  
ATOM   2140  HZ1 LYS   137      41.513  33.895  35.884  1.00  0.00           H  
ATOM   2141  HZ2 LYS   137      41.464  33.878  35.892  1.00  0.00           H  
ATOM   2142  HZ3 LYS   137      41.477  33.921  35.865  1.00  0.00           H  
ATOM   2143  C   LYS   137      44.442  38.003  40.185  1.00  0.00           C  
ATOM   2144  O   LYS   137      44.294  39.101  39.796  1.00  0.00           O  
ATOM   2145  N   GLY   138      45.598  37.522  40.441  1.00  0.00           N  
ATOM   2146  H   GLY   138      45.640  36.601  40.691  1.00  0.00           H  
ATOM   2147  CA  GLY   138      46.812  38.245  40.405  1.00  0.00           C  
ATOM   2148  HA2 GLY   138      46.779  38.883  41.004  1.00  0.00           H  
ATOM   2149  HA3 GLY   138      47.454  37.704  40.643  1.00  0.00           H  
ATOM   2150  C   GLY   138      47.303  38.858  39.255  1.00  0.00           C  
ATOM   2151  O   GLY   138      47.364  38.222  38.400  1.00  0.00           O  
ATOM   2152  N   SER   139      47.631  40.096  39.229  1.00  0.00           N  
ATOM   2153  H   SER   139      47.560  40.537  39.961  1.00  0.00           H  
ATOM   2154  CA  SER   139      47.991  40.853  38.189  1.00  0.00           C  
ATOM   2155  HA  SER   139      48.477  40.268  37.606  1.00  0.00           H  
ATOM   2156  CB  SER   139      46.875  41.185  37.545  1.00  0.00           C  
ATOM   2157  HB2 SER   139      46.443  40.807  37.244  1.00  0.00           H  
ATOM   2158  HB3 SER   139      46.513  41.450  37.816  1.00  0.00           H  
ATOM   2159  OG  SER   139      46.835  41.628  36.979  1.00  0.00           O  
ATOM   2160  HG  SER   139      46.452  41.498  36.890  1.00  0.00           H  
ATOM   2161  C   SER   139      48.802  42.093  38.453  1.00  0.00           C  
ATOM   2162  O   SER   139      49.564  42.459  37.678  1.00  0.00           O  
ATOM   2163  N   PHE   140      48.661  42.749  39.527  1.00  0.00           N  
ATOM   2164  H   PHE   140      48.054  42.392  40.152  1.00  0.00           H  
ATOM   2165  CA  PHE   140      49.312  44.011  39.815  1.00  0.00           C  
ATOM   2166  HA  PHE   140      49.414  44.556  38.901  1.00  0.00           H  
ATOM   2167  CB  PHE   140      48.464  44.844  40.736  1.00  0.00           C  
ATOM   2168  HB2 PHE   140      48.577  44.472  41.715  1.00  0.00           H  
ATOM   2169  HB3 PHE   140      48.866  45.817  40.720  1.00  0.00           H  
ATOM   2170  CG  PHE   140      47.012  44.965  40.456  1.00  0.00           C  
ATOM   2171  CD1 PHE   140      46.559  45.289  39.257  1.00  0.00           C  
ATOM   2172  HD1 PHE   140      47.233  45.443  38.509  1.00  0.00           H  
ATOM   2173  CE1 PHE   140      45.226  45.408  39.034  1.00  0.00           C  
ATOM   2174  HE1 PHE   140      44.884  45.646  38.116  1.00  0.00           H  
ATOM   2175  CZ  PHE   140      44.340  45.211  40.005  1.00  0.00           C  
ATOM   2176  HZ  PHE   140      43.325  45.296  39.835  1.00  0.00           H  
ATOM   2177  CE2 PHE   140      44.782  44.901  41.200  1.00  0.00           C  
ATOM   2178  HE2 PHE   140      44.106  44.748  41.946  1.00  0.00           H  
ATOM   2179  CD2 PHE   140      46.113  44.787  41.425  1.00  0.00           C  
ATOM   2180  HD2 PHE   140      46.448  44.558  42.350  1.00  0.00           H  
ATOM   2181  C   PHE   140      50.707  43.843  40.395  1.00  0.00           C  
ATOM   2182  O   PHE   140      50.980  42.899  41.069  1.00  0.00           O  
ATOM   2183  N   LEU   141      51.583  44.789  40.170  1.00  0.00           N  
ATOM   2184  H   LEU   141      51.278  45.539  39.628  1.00  0.00           H  
ATOM   2185  CA  LEU   141      52.913  44.889  40.755  1.00  0.00           C  
ATOM   2186  HA  LEU   141      53.281  43.907  40.975  1.00  0.00           H  
ATOM   2187  CB  LEU   141      53.848  45.531  39.744  1.00  0.00           C  
ATOM   2188  HB2 LEU   141      53.524  46.512  39.559  1.00  0.00           H  
ATOM   2189  HB3 LEU   141      54.812  45.605  40.170  1.00  0.00           H  
ATOM   2190  CG  LEU   141      53.979  44.837  38.425  1.00  0.00           C  
ATOM   2191  HG  LEU   141      53.194  44.676  38.095  1.00  0.00           H  
ATOM   2192  CD1 LEU   141      54.593  45.481  37.508  1.00  0.00           C  
ATOM   2193 HD11 LEU   141      54.717  45.641  37.256  1.00  0.00           H  
ATOM   2194 HD12 LEU   141      54.734  45.656  37.305  1.00  0.00           H  
ATOM   2195 HD13 LEU   141      54.760  45.613  37.285  1.00  0.00           H  
ATOM   2196  CD2 LEU   141      54.598  43.736  38.405  1.00  0.00           C  
ATOM   2197 HD21 LEU   141      54.764  43.477  38.431  1.00  0.00           H  
ATOM   2198 HD22 LEU   141      54.707  43.456  38.400  1.00  0.00           H  
ATOM   2199 HD23 LEU   141      54.766  43.464  38.356  1.00  0.00           H  
ATOM   2200  C   LEU   141      52.900  45.653  42.076  1.00  0.00           C  
ATOM   2201  O   LEU   141      51.888  46.181  42.482  1.00  0.00           O  
ATOM   2202  N   ASN   142      54.031  45.744  42.747  1.00  0.00           N  
ATOM   2203  H   ASN   142      54.819  45.287  42.380  1.00  0.00           H  
ATOM   2204  CA  ASN   142      54.202  46.563  43.934  1.00  0.00           C  
ATOM   2205  HA  ASN   142      53.473  46.260  44.649  1.00  0.00           H  
ATOM   2206  CB  ASN   142      55.574  46.331  44.528  1.00  0.00           C  
ATOM   2207  HB2 ASN   142      56.276  46.490  43.856  1.00  0.00           H  
ATOM   2208  HB3 ASN   142      55.742  46.972  45.265  1.00  0.00           H  
ATOM   2209  CG  ASN   142      55.808  45.060  45.065  1.00  0.00           C  
ATOM   2210  OD1 ASN   142      55.104  44.471  45.514  1.00  0.00           O  
ATOM   2211  ND2 ASN   142      56.804  44.602  45.051  1.00  0.00           N  
ATOM   2212 HD21 ASN   142      56.955  43.765  45.389  1.00  0.00           H  
ATOM   2213 HD22 ASN   142      57.385  45.067  44.673  1.00  0.00           H  
ATOM   2214  C   ASN   142      53.967  48.041  43.652  1.00  0.00           C  
ATOM   2215  O   ASN   142      54.321  48.530  42.618  1.00  0.00           O  
ATOM   2216  N   GLY   143      53.376  48.756  44.577  1.00  0.00           N  
ATOM   2217  H   GLY   143      53.110  48.295  45.393  1.00  0.00           H  
ATOM   2218  CA  GLY   143      52.969  50.141  44.428  1.00  0.00           C  
ATOM   2219  HA2 GLY   143      53.009  50.608  45.381  1.00  0.00           H  
ATOM   2220  HA3 GLY   143      53.654  50.647  43.791  1.00  0.00           H  
ATOM   2221  C   GLY   143      51.567  50.350  43.875  1.00  0.00           C  
ATOM   2222  O   GLY   143      51.183  51.458  43.614  1.00  0.00           O  
ATOM   2223  N   SER   144      50.795  49.302  43.698  1.00  0.00           N  
ATOM   2224  H   SER   144      51.161  48.436  43.975  1.00  0.00           H  
ATOM   2225  CA  SER   144      49.444  49.307  43.134  1.00  0.00           C  
ATOM   2226  HA  SER   144      49.379  50.109  42.421  1.00  0.00           H  
ATOM   2227  CB  SER   144      49.205  48.019  42.375  1.00  0.00           C  
ATOM   2228  HB2 SER   144      48.228  48.030  41.942  1.00  0.00           H  
ATOM   2229  HB3 SER   144      49.917  47.930  41.583  1.00  0.00           H  
ATOM   2230  OG  SER   144      49.326  46.925  43.221  1.00  0.00           O  
ATOM   2231  HG  SER   144      50.168  46.572  43.114  1.00  0.00           H  
ATOM   2232  C   SER   144      48.319  49.527  44.142  1.00  0.00           C  
ATOM   2233  O   SER   144      47.156  49.504  43.766  1.00  0.00           O  
ATOM   2234  N   CYS   145      48.613  49.739  45.416  1.00  0.00           N  
ATOM   2235  H   CYS   145      49.564  49.707  45.680  1.00  0.00           H  
ATOM   2236  CA  CYS   145      47.620  50.052  46.439  1.00  0.00           C  
ATOM   2237  HA  CYS   145      46.943  49.218  46.525  1.00  0.00           H  
ATOM   2238  CB  CYS   145      48.337  50.223  47.769  1.00  0.00           C  
ATOM   2239  HB2 CYS   145      48.990  49.710  47.908  1.00  0.00           H  
ATOM   2240  HB3 CYS   145      48.665  50.971  47.873  1.00  0.00           H  
ATOM   2241  SG  CYS   145      47.586  50.025  48.956  1.00  0.00           S  
ATOM   2242  HG  CYS   145      47.373  49.027  49.152  1.00  0.00           H  
ATOM   2243  C   CYS   145      46.811  51.298  46.053  1.00  0.00           C  
ATOM   2244  O   CYS   145      47.378  52.309  45.672  1.00  0.00           O  
ATOM   2245  N   GLY   146      45.490  51.214  46.096  1.00  0.00           N  
ATOM   2246  H   GLY   146      45.091  50.385  46.476  1.00  0.00           H  
ATOM   2247  CA  GLY   146      44.572  52.243  45.613  1.00  0.00           C  
ATOM   2248  HA2 GLY   146      43.667  52.179  46.186  1.00  0.00           H  
ATOM   2249  HA3 GLY   146      44.996  53.215  45.786  1.00  0.00           H  
ATOM   2250  C   GLY   146      44.178  52.148  44.141  1.00  0.00           C  
ATOM   2251  O   GLY   146      43.491  53.018  43.659  1.00  0.00           O  
ATOM   2252  N   SER   147      44.573  51.103  43.425  1.00  0.00           N  
ATOM   2253  H   SER   147      45.186  50.458  43.859  1.00  0.00           H  
ATOM   2254  CA  SER   147      43.997  50.742  42.120  1.00  0.00           C  
ATOM   2255  HA  SER   147      44.085  51.582  41.450  1.00  0.00           H  
ATOM   2256  CB  SER   147      44.747  49.573  41.507  1.00  0.00           C  
ATOM   2257  HB2 SER   147      44.761  48.791  42.157  1.00  0.00           H  
ATOM   2258  HB3 SER   147      44.289  49.248  40.641  1.00  0.00           H  
ATOM   2259  OG  SER   147      46.003  49.901  41.202  1.00  0.00           O  
ATOM   2260  HG  SER   147      46.444  49.876  41.954  1.00  0.00           H  
ATOM   2261  C   SER   147      42.514  50.392  42.245  1.00  0.00           C  
ATOM   2262  O   SER   147      42.109  49.840  43.237  1.00  0.00           O  
ATOM   2263  N   VAL   148      41.695  50.704  41.264  1.00  0.00           N  
ATOM   2264  H   VAL   148      42.093  51.042  40.435  1.00  0.00           H  
ATOM   2265  CA  VAL   148      40.225  50.713  41.371  1.00  0.00           C  
ATOM   2266  HA  VAL   148      39.956  50.313  42.334  1.00  0.00           H  
ATOM   2267  CB  VAL   148      39.676  52.139  41.324  1.00  0.00           C  
ATOM   2268  HB  VAL   148      39.189  52.253  41.453  1.00  0.00           H  
ATOM   2269  CG1 VAL   148      39.847  52.848  41.738  1.00  0.00           C  
ATOM   2270 HG11 VAL   148      39.871  53.075  41.852  1.00  0.00           H  
ATOM   2271 HG12 VAL   148      39.910  53.028  41.836  1.00  0.00           H  
ATOM   2272 HG13 VAL   148      39.878  52.968  41.828  1.00  0.00           H  
ATOM   2273  CG2 VAL   148      39.544  52.771  40.736  1.00  0.00           C  
ATOM   2274 HG21 VAL   148      39.540  52.951  40.607  1.00  0.00           H  
ATOM   2275 HG22 VAL   148      39.499  52.918  40.565  1.00  0.00           H  
ATOM   2276 HG23 VAL   148      39.494  52.921  40.611  1.00  0.00           H  
ATOM   2277  C   VAL   148      39.527  49.828  40.348  1.00  0.00           C  
ATOM   2278  O   VAL   148      40.033  49.592  39.283  1.00  0.00           O  
ATOM   2279  N   GLY   149      38.337  49.363  40.661  1.00  0.00           N  
ATOM   2280  H   GLY   149      37.991  49.594  41.558  1.00  0.00           H  
ATOM   2281  CA  GLY   149      37.448  48.636  39.769  1.00  0.00           C  
ATOM   2282  HA2 GLY   149      37.885  48.598  38.802  1.00  0.00           H  
ATOM   2283  HA3 GLY   149      37.339  47.640  40.114  1.00  0.00           H  
ATOM   2284  C   GLY   149      36.065  49.247  39.634  1.00  0.00           C  
ATOM   2285  O   GLY   149      35.541  49.799  40.586  1.00  0.00           O  
ATOM   2286  N   PHE   150      35.476  49.159  38.449  1.00  0.00           N  
ATOM   2287  H   PHE   150      35.962  48.688  37.722  1.00  0.00           H  
ATOM   2288  CA  PHE   150      34.243  49.849  38.075  1.00  0.00           C  
ATOM   2289  HA  PHE   150      33.618  49.912  38.953  1.00  0.00           H  
ATOM   2290  CB  PHE   150      34.584  51.275  37.633  1.00  0.00           C  
ATOM   2291  HB2 PHE   150      33.673  51.827  37.543  1.00  0.00           H  
ATOM   2292  HB3 PHE   150      35.148  51.755  38.403  1.00  0.00           H  
ATOM   2293  CG  PHE   150      35.341  51.394  36.341  1.00  0.00           C  
ATOM   2294  CD1 PHE   150      36.704  51.233  36.317  1.00  0.00           C  
ATOM   2295  HD1 PHE   150      37.220  51.033  37.212  1.00  0.00           H  
ATOM   2296  CE1 PHE   150      37.394  51.306  35.121  1.00  0.00           C  
ATOM   2297  HE1 PHE   150      38.429  51.161  35.106  1.00  0.00           H  
ATOM   2298  CZ  PHE   150      36.731  51.564  33.946  1.00  0.00           C  
ATOM   2299  HZ  PHE   150      37.252  51.614  33.028  1.00  0.00           H  
ATOM   2300  CE2 PHE   150      35.378  51.755  33.967  1.00  0.00           C  
ATOM   2301  HE2 PHE   150      34.875  51.968  33.068  1.00  0.00           H  
ATOM   2302  CD2 PHE   150      34.682  51.660  35.159  1.00  0.00           C  
ATOM   2303  HD2 PHE   150      33.643  51.788  35.164  1.00  0.00           H  
ATOM   2304  C   PHE   150      33.420  49.126  36.994  1.00  0.00           C  
ATOM   2305  O   PHE   150      33.922  48.325  36.229  1.00  0.00           O  
ATOM   2306  N   ASN   151      32.142  49.451  36.911  1.00  0.00           N  
ATOM   2307  H   ASN   151      31.802  50.098  37.583  1.00  0.00           H  
ATOM   2308  CA  ASN   151      31.184  49.006  35.911  1.00  0.00           C  
ATOM   2309  HA  ASN   151      31.712  48.586  35.077  1.00  0.00           H  
ATOM   2310  CB  ASN   151      30.324  47.926  36.528  1.00  0.00           C  
ATOM   2311  HB2 ASN   151      30.519  47.576  36.855  1.00  0.00           H  
ATOM   2312  HB3 ASN   151      29.915  48.015  36.854  1.00  0.00           H  
ATOM   2313  CG  ASN   151      29.741  47.168  36.297  1.00  0.00           C  
ATOM   2314  OD1 ASN   151      29.320  47.365  36.055  1.00  0.00           O  
ATOM   2315  ND2 ASN   151      29.674  46.269  36.359  1.00  0.00           N  
ATOM   2316 HD21 ASN   151      29.291  45.766  36.190  1.00  0.00           H  
ATOM   2317 HD22 ASN   151      29.962  46.054  36.584  1.00  0.00           H  
ATOM   2318  C   ASN   151      30.370  50.191  35.386  1.00  0.00           C  
ATOM   2319  O   ASN   151      30.262  51.190  36.062  1.00  0.00           O  
ATOM   2320  N   ILE   152      29.800  50.103  34.197  1.00  0.00           N  
ATOM   2321  H   ILE   152      29.899  49.258  33.699  1.00  0.00           H  
ATOM   2322  CA  ILE   152      28.931  51.129  33.614  1.00  0.00           C  
ATOM   2323  HA  ILE   152      28.617  51.801  34.393  1.00  0.00           H  
ATOM   2324  CB  ILE   152      29.661  51.972  32.555  1.00  0.00           C  
ATOM   2325  HB  ILE   152      29.959  51.327  31.763  1.00  0.00           H  
ATOM   2326  CG2 ILE   152      28.736  53.013  31.968  1.00  0.00           C  
ATOM   2327 HG21 ILE   152      28.501  53.270  31.830  1.00  0.00           H  
ATOM   2328 HG22 ILE   152      28.527  53.277  31.814  1.00  0.00           H  
ATOM   2329 HG23 ILE   152      28.504  53.256  31.802  1.00  0.00           H  
ATOM   2330  CG1 ILE   152      30.907  52.636  33.101  1.00  0.00           C  
ATOM   2331 HG12 ILE   152      30.649  53.262  33.858  1.00  0.00           H  
ATOM   2332 HG13 ILE   152      31.518  51.920  33.486  1.00  0.00           H  
ATOM   2333  CD1 ILE   152      31.736  53.407  32.160  1.00  0.00           C  
ATOM   2334 HD11 ILE   152      31.931  53.607  31.941  1.00  0.00           H  
ATOM   2335 HD12 ILE   152      31.958  53.595  31.949  1.00  0.00           H  
ATOM   2336 HD13 ILE   152      31.940  53.582  31.922  1.00  0.00           H  
ATOM   2337  C   ILE   152      27.680  50.480  33.056  1.00  0.00           C  
ATOM   2338  O   ILE   152      27.729  49.723  32.153  1.00  0.00           O  
ATOM   2339  N   ASP   153      26.555  50.781  33.569  1.00  0.00           N  
ATOM   2340  H   ASP   153      26.576  51.387  34.314  1.00  0.00           H  
ATOM   2341  CA  ASP   153      25.291  50.276  33.083  1.00  0.00           C  
ATOM   2342  HA  ASP   153      25.411  49.273  32.827  1.00  0.00           H  
ATOM   2343  CB  ASP   153      24.281  50.330  34.146  1.00  0.00           C  
ATOM   2344  HB2 ASP   153      23.757  50.345  34.024  1.00  0.00           H  
ATOM   2345  HB3 ASP   153      24.216  49.929  34.488  1.00  0.00           H  
ATOM   2346  CG  ASP   153      24.017  50.844  34.936  1.00  0.00           C  
ATOM   2347  OD1 ASP   153      23.802  50.962  35.294  1.00  0.00           O  
ATOM   2348  OD2 ASP   153      24.002  51.126  35.222  1.00  0.00           O  
ATOM   2349  C   ASP   153      24.795  50.942  31.839  1.00  0.00           C  
ATOM   2350  O   ASP   153      24.363  50.313  30.997  1.00  0.00           O  
ATOM   2351  N   TYR   154      24.891  52.199  31.698  1.00  0.00           N  
ATOM   2352  H   TYR   154      25.200  52.643  32.455  1.00  0.00           H  
ATOM   2353  CA  TYR   154      24.600  52.969  30.529  1.00  0.00           C  
ATOM   2354  HA  TYR   154      24.802  52.368  29.687  1.00  0.00           H  
ATOM   2355  CB  TYR   154      23.152  53.317  30.497  1.00  0.00           C  
ATOM   2356  HB2 TYR   154      22.616  52.513  30.541  1.00  0.00           H  
ATOM   2357  HB3 TYR   154      22.916  53.838  31.262  1.00  0.00           H  
ATOM   2358  CG  TYR   154      22.692  54.011  29.419  1.00  0.00           C  
ATOM   2359  CD1 TYR   154      22.469  54.162  28.855  1.00  0.00           C  
ATOM   2360  HD1 TYR   154      22.618  53.788  29.187  1.00  0.00           H  
ATOM   2361  CE1 TYR   154      22.053  54.801  27.859  1.00  0.00           C  
ATOM   2362  HE1 TYR   154      21.884  54.915  27.430  1.00  0.00           H  
ATOM   2363  CZ  TYR   154      21.855  55.293  27.420  1.00  0.00           C  
ATOM   2364  OH  TYR   154      21.456  55.906  26.463  1.00  0.00           O  
ATOM   2365  HH  TYR   154      21.346  56.042  26.203  1.00  0.00           H  
ATOM   2366  CE2 TYR   154      22.074  55.143  27.982  1.00  0.00           C  
ATOM   2367  HE2 TYR   154      21.922  55.518  27.648  1.00  0.00           H  
ATOM   2368  CD2 TYR   154      22.490  54.503  28.980  1.00  0.00           C  
ATOM   2369  HD2 TYR   154      22.654  54.392  29.407  1.00  0.00           H  
ATOM   2370  C   TYR   154      25.458  54.208  30.415  1.00  0.00           C  
ATOM   2371  O   TYR   154      26.058  54.410  29.408  1.00  0.00           O  
ATOM   2372  N   ASP   155      25.561  55.012  31.445  1.00  0.00           N  
ATOM   2373  H   ASP   155      25.016  54.806  32.218  1.00  0.00           H  
ATOM   2374  CA  ASP   155      26.358  56.217  31.486  1.00  0.00           C  
ATOM   2375  HA  ASP   155      27.182  56.072  30.844  1.00  0.00           H  
ATOM   2376  CB  ASP   155      25.569  57.377  30.950  1.00  0.00           C  
ATOM   2377  HB2 ASP   155      26.063  58.017  30.744  1.00  0.00           H  
ATOM   2378  HB3 ASP   155      25.171  57.202  30.226  1.00  0.00           H  
ATOM   2379  CG  ASP   155      24.679  57.961  31.579  1.00  0.00           C  
ATOM   2380  OD1 ASP   155      24.280  58.495  31.640  1.00  0.00           O  
ATOM   2381  OD2 ASP   155      24.363  57.933  32.011  1.00  0.00           O  
ATOM   2382  C   ASP   155      26.950  56.564  32.839  1.00  0.00           C  
ATOM   2383  O   ASP   155      27.873  57.281  32.924  1.00  0.00           O  
ATOM   2384  N   CYS   156      26.454  56.059  33.896  1.00  0.00           N  
ATOM   2385  H   CYS   156      25.701  55.486  33.771  1.00  0.00           H  
ATOM   2386  CA  CYS   156      26.935  56.267  35.241  1.00  0.00           C  
ATOM   2387  HA  CYS   156      27.368  57.246  35.310  1.00  0.00           H  
ATOM   2388  CB  CYS   156      25.746  56.215  36.174  1.00  0.00           C  
ATOM   2389  HB2 CYS   156      25.027  56.920  35.876  1.00  0.00           H  
ATOM   2390  HB3 CYS   156      25.311  55.263  36.129  1.00  0.00           H  
ATOM   2391  SG  CYS   156      26.207  56.549  37.841  1.00  0.00           S  
ATOM   2392  HG  CYS   156      25.655  56.534  38.135  1.00  0.00           H  
ATOM   2393  C   CYS   156      28.006  55.248  35.613  1.00  0.00           C  
ATOM   2394  O   CYS   156      27.816  54.062  35.443  1.00  0.00           O  
ATOM   2395  N   VAL   157      29.119  55.696  36.155  1.00  0.00           N  
ATOM   2396  H   VAL   157      29.201  56.674  36.279  1.00  0.00           H  
ATOM   2397  CA  VAL   157      30.212  54.854  36.637  1.00  0.00           C  
ATOM   2398  HA  VAL   157      30.316  54.012  35.969  1.00  0.00           H  
ATOM   2399  CB  VAL   157      31.546  55.609  36.629  1.00  0.00           C  
ATOM   2400  HB  VAL   157      31.495  56.428  37.316  1.00  0.00           H  
ATOM   2401  CG1 VAL   157      32.688  54.709  37.041  1.00  0.00           C  
ATOM   2402 HG11 VAL   157      32.950  54.477  37.157  1.00  0.00           H  
ATOM   2403 HG12 VAL   157      32.979  54.488  37.115  1.00  0.00           H  
ATOM   2404 HG13 VAL   157      32.985  54.516  37.160  1.00  0.00           H  
ATOM   2405  CG2 VAL   157      31.884  56.168  35.262  1.00  0.00           C  
ATOM   2406 HG21 VAL   157      31.968  56.288  34.922  1.00  0.00           H  
ATOM   2407 HG22 VAL   157      31.948  56.323  34.928  1.00  0.00           H  
ATOM   2408 HG23 VAL   157      31.988  56.318  34.940  1.00  0.00           H  
ATOM   2409  C   VAL   157      29.887  54.309  38.022  1.00  0.00           C  
ATOM   2410  O   VAL   157      29.916  55.023  38.999  1.00  0.00           O  
ATOM   2411  N   SER   158      29.600  53.032  38.115  1.00  0.00           N  
ATOM   2412  H   SER   158      29.598  52.507  37.278  1.00  0.00           H  
ATOM   2413  CA  SER   158      29.487  52.298  39.365  1.00  0.00           C  
ATOM   2414  HA  SER   158      29.068  52.935  40.128  1.00  0.00           H  
ATOM   2415  CB  SER   158      28.564  51.113  39.195  1.00  0.00           C  
ATOM   2416  HB2 SER   158      28.747  50.637  38.419  1.00  0.00           H  
ATOM   2417  HB3 SER   158      28.650  50.508  39.898  1.00  0.00           H  
ATOM   2418  OG  SER   158      27.361  51.383  39.152  1.00  0.00           O  
ATOM   2419  HG  SER   158      27.124  51.313  38.526  1.00  0.00           H  
ATOM   2420  C   SER   158      30.859  51.836  39.819  1.00  0.00           C  
ATOM   2421  O   SER   158      31.363  50.859  39.328  1.00  0.00           O  
ATOM   2422  N   PHE   159      31.486  52.523  40.747  1.00  0.00           N  
ATOM   2423  H   PHE   159      31.023  53.310  41.113  1.00  0.00           H  
ATOM   2424  CA  PHE   159      32.724  52.076  41.378  1.00  0.00           C  
ATOM   2425  HA  PHE   159      33.387  51.693  40.617  1.00  0.00           H  
ATOM   2426  CB  PHE   159      33.435  53.237  42.058  1.00  0.00           C  
ATOM   2427  HB2 PHE   159      32.758  53.711  42.740  1.00  0.00           H  
ATOM   2428  HB3 PHE   159      34.244  52.838  42.638  1.00  0.00           H  
ATOM   2429  CG  PHE   159      34.011  54.268  41.124  1.00  0.00           C  
ATOM   2430  CD1 PHE   159      35.225  54.029  40.500  1.00  0.00           C  
ATOM   2431  HD1 PHE   159      35.731  53.116  40.678  1.00  0.00           H  
ATOM   2432  CE1 PHE   159      35.783  54.982  39.652  1.00  0.00           C  
ATOM   2433  HE1 PHE   159      36.712  54.792  39.185  1.00  0.00           H  
ATOM   2434  CZ  PHE   159      35.134  56.183  39.432  1.00  0.00           C  
ATOM   2435  HZ  PHE   159      35.565  56.918  38.792  1.00  0.00           H  
ATOM   2436  CE2 PHE   159      33.924  56.427  40.053  1.00  0.00           C  
ATOM   2437  HE2 PHE   159      33.431  57.347  39.884  1.00  0.00           H  
ATOM   2438  CD2 PHE   159      33.360  55.470  40.896  1.00  0.00           C  
ATOM   2439  HD2 PHE   159      32.431  55.659  41.367  1.00  0.00           H  
ATOM   2440  C   PHE   159      32.439  50.949  42.369  1.00  0.00           C  
ATOM   2441  O   PHE   159      31.596  51.080  43.232  1.00  0.00           O  
ATOM   2442  N   CYS   160      33.149  49.849  42.247  1.00  0.00           N  
ATOM   2443  H   CYS   160      33.831  49.830  41.532  1.00  0.00           H  
ATOM   2444  CA  CYS   160      32.857  48.591  42.926  1.00  0.00           C  
ATOM   2445  HA  CYS   160      32.010  48.712  43.549  1.00  0.00           H  
ATOM   2446  CB  CYS   160      32.512  47.577  41.886  1.00  0.00           C  
ATOM   2447  HB2 CYS   160      32.833  47.139  41.900  1.00  0.00           H  
ATOM   2448  HB3 CYS   160      32.000  47.301  41.879  1.00  0.00           H  
ATOM   2449  SG  CYS   160      32.407  47.509  40.658  1.00  0.00           S  
ATOM   2450  HG  CYS   160      32.097  47.427  40.615  1.00  0.00           H  
ATOM   2451  C   CYS   160      33.955  48.058  43.832  1.00  0.00           C  
ATOM   2452  O   CYS   160      33.670  47.265  44.706  1.00  0.00           O  
ATOM   2453  N   TYR   161      35.204  48.449  43.621  1.00  0.00           N  
ATOM   2454  H   TYR   161      35.375  49.113  42.906  1.00  0.00           H  
ATOM   2455  CA  TYR   161      36.369  47.854  44.274  1.00  0.00           C  
ATOM   2456  HA  TYR   161      36.103  47.567  45.280  1.00  0.00           H  
ATOM   2457  CB  TYR   161      36.758  46.587  43.506  1.00  0.00           C  
ATOM   2458  HB2 TYR   161      35.960  45.895  43.562  1.00  0.00           H  
ATOM   2459  HB3 TYR   161      36.869  46.831  42.484  1.00  0.00           H  
ATOM   2460  CG  TYR   161      37.999  45.886  43.947  1.00  0.00           C  
ATOM   2461  CD1 TYR   161      37.983  45.059  45.010  1.00  0.00           C  
ATOM   2462  HD1 TYR   161      37.096  44.936  45.523  1.00  0.00           H  
ATOM   2463  CE1 TYR   161      39.121  44.384  45.401  1.00  0.00           C  
ATOM   2464  HE1 TYR   161      39.101  43.746  46.207  1.00  0.00           H  
ATOM   2465  CZ  TYR   161      40.284  44.538  44.728  1.00  0.00           C  
ATOM   2466  OH  TYR   161      41.377  43.872  45.079  1.00  0.00           O  
ATOM   2467  HH  TYR   161      41.332  43.379  45.484  1.00  0.00           H  
ATOM   2468  CE2 TYR   161      40.304  45.374  43.668  1.00  0.00           C  
ATOM   2469  HE2 TYR   161      41.193  45.483  43.156  1.00  0.00           H  
ATOM   2470  CD2 TYR   161      39.165  46.046  43.278  1.00  0.00           C  
ATOM   2471  HD2 TYR   161      39.189  46.676  42.465  1.00  0.00           H  
ATOM   2472  C   TYR   161      37.548  48.828  44.364  1.00  0.00           C  
ATOM   2473  O   TYR   161      37.763  49.619  43.461  1.00  0.00           O  
ATOM   2474  N   MET   162      38.345  48.723  45.415  1.00  0.00           N  
ATOM   2475  H   MET   162      38.059  48.104  46.138  1.00  0.00           H  
ATOM   2476  CA  MET   162      39.642  49.368  45.590  1.00  0.00           C  
ATOM   2477  HA  MET   162      40.009  49.678  44.624  1.00  0.00           H  
ATOM   2478  CB  MET   162      39.471  50.618  46.449  1.00  0.00           C  
ATOM   2479  HB2 MET   162      38.854  51.283  45.951  1.00  0.00           H  
ATOM   2480  HB3 MET   162      39.012  50.368  47.336  1.00  0.00           H  
ATOM   2481  CG  MET   162      40.724  51.331  46.780  1.00  0.00           C  
ATOM   2482  HG2 MET   162      41.257  50.740  47.410  1.00  0.00           H  
ATOM   2483  HG3 MET   162      41.264  51.433  45.927  1.00  0.00           H  
ATOM   2484  SD  MET   162      40.560  52.930  47.544  1.00  0.00           S  
ATOM   2485  CE  MET   162      40.313  53.949  46.238  1.00  0.00           C  
ATOM   2486  HE1 MET   162      40.265  54.154  45.980  1.00  0.00           H  
ATOM   2487  HE2 MET   162      40.265  54.163  45.973  1.00  0.00           H  
ATOM   2488  HE3 MET   162      40.264  54.154  45.975  1.00  0.00           H  
ATOM   2489  C   MET   162      40.646  48.373  46.179  1.00  0.00           C  
ATOM   2490  O   MET   162      40.341  47.690  47.134  1.00  0.00           O  
ATOM   2491  N   HID   163      41.833  48.272  45.598  1.00  0.00           N  
ATOM   2492  H   HID   163      42.003  48.853  44.811  1.00  0.00           H  
ATOM   2493  CA  HID   163      42.896  47.354  46.008  1.00  0.00           C  
ATOM   2494  HA  HID   163      42.454  46.399  46.251  1.00  0.00           H  
ATOM   2495  CB  HID   163      43.856  47.151  44.834  1.00  0.00           C  
ATOM   2496  HB2 HID   163      43.327  46.679  44.032  1.00  0.00           H  
ATOM   2497  HB3 HID   163      44.181  48.111  44.488  1.00  0.00           H  
ATOM   2498  CG  HID   163      45.080  46.337  45.140  1.00  0.00           C  
ATOM   2499  ND1 HID   163      46.355  46.654  44.829  1.00  0.00           N  
ATOM   2500  HD1 HID   163      46.654  47.460  44.349  1.00  0.00           H  
ATOM   2501  CE1 HID   163      47.152  45.679  45.249  1.00  0.00           C  
ATOM   2502  HE1 HID   163      48.203  45.662  45.146  1.00  0.00           H  
ATOM   2503  NE2 HID   163      46.450  44.721  45.805  1.00  0.00           N  
ATOM   2504  CD2 HID   163      45.132  45.129  45.740  1.00  0.00           C  
ATOM   2505  HD2 HID   163      44.300  44.591  46.101  1.00  0.00           H  
ATOM   2506  C   HID   163      43.658  47.849  47.241  1.00  0.00           C  
ATOM   2507  O   HID   163      44.228  48.926  47.220  1.00  0.00           O  
ATOM   2508  N   HIE   164      43.751  47.022  48.269  1.00  0.00           N  
ATOM   2509  H   HIE   164      43.245  46.174  48.218  1.00  0.00           H  
ATOM   2510  CA  HIE   164      44.540  47.276  49.475  1.00  0.00           C  
ATOM   2511  HA  HIE   164      44.852  48.310  49.490  1.00  0.00           H  
ATOM   2512  CB  HIE   164      43.687  47.057  50.723  1.00  0.00           C  
ATOM   2513  HB2 HIE   164      43.172  46.114  50.650  1.00  0.00           H  
ATOM   2514  HB3 HIE   164      44.339  47.003  51.578  1.00  0.00           H  
ATOM   2515  CG  HIE   164      42.688  48.147  50.984  1.00  0.00           C  
ATOM   2516  ND1 HIE   164      41.793  48.638  50.140  1.00  0.00           N  
ATOM   2517  CE1 HIE   164      41.120  49.607  50.735  1.00  0.00           C  
ATOM   2518  HE1 HIE   164      40.353  50.186  50.332  1.00  0.00           H  
ATOM   2519  NE2 HIE   164      41.527  49.733  51.909  1.00  0.00           N  
ATOM   2520  HE2 HIE   164      41.157  50.374  52.545  1.00  0.00           H  
ATOM   2521  CD2 HIE   164      42.514  48.818  52.084  1.00  0.00           C  
ATOM   2522  HD2 HIE   164      43.056  48.662  52.915  1.00  0.00           H  
ATOM   2523  C   HIE   164      45.816  46.449  49.520  1.00  0.00           C  
ATOM   2524  O   HIE   164      46.842  47.002  49.771  1.00  0.00           O  
ATOM   2525  N   MET   165      45.775  45.148  49.281  1.00  0.00           N  
ATOM   2526  H   MET   165      44.921  44.747  49.041  1.00  0.00           H  
ATOM   2527  CA  MET   165      46.913  44.253  49.410  1.00  0.00           C  
ATOM   2528  HA  MET   165      47.765  44.773  49.064  1.00  0.00           H  
ATOM   2529  CB  MET   165      47.150  43.923  50.854  1.00  0.00           C  
ATOM   2530  HB2 MET   165      48.047  43.384  50.906  1.00  0.00           H  
ATOM   2531  HB3 MET   165      47.270  44.816  51.414  1.00  0.00           H  
ATOM   2532  CG  MET   165      46.121  43.107  51.504  1.00  0.00           C  
ATOM   2533  HG2 MET   165      45.776  42.663  51.054  1.00  0.00           H  
ATOM   2534  HG3 MET   165      46.469  42.680  51.951  1.00  0.00           H  
ATOM   2535  SD  MET   165      44.922  43.454  52.341  1.00  0.00           S  
ATOM   2536  CE  MET   165      44.744  42.402  53.177  1.00  0.00           C  
ATOM   2537  HE1 MET   165      44.713  42.176  53.347  1.00  0.00           H  
ATOM   2538  HE2 MET   165      44.715  42.196  53.360  1.00  0.00           H  
ATOM   2539  HE3 MET   165      44.697  42.199  53.337  1.00  0.00           H  
ATOM   2540  C   MET   165      46.831  42.973  48.587  1.00  0.00           C  
ATOM   2541  O   MET   165      45.791  42.448  48.336  1.00  0.00           O  
ATOM   2542  N   GLU   166      47.959  42.428  48.232  1.00  0.00           N  
ATOM   2543  H   GLU   166      48.758  42.929  48.449  1.00  0.00           H  
ATOM   2544  CA  GLU   166      48.157  41.080  47.732  1.00  0.00           C  
ATOM   2545  HA  GLU   166      47.285  40.786  47.181  1.00  0.00           H  
ATOM   2546  CB  GLU   166      49.339  41.074  46.781  1.00  0.00           C  
ATOM   2547  HB2 GLU   166      49.197  41.791  46.078  1.00  0.00           H  
ATOM   2548  HB3 GLU   166      50.190  41.311  47.284  1.00  0.00           H  
ATOM   2549  CG  GLU   166      49.583  39.824  46.086  1.00  0.00           C  
ATOM   2550  HG2 GLU   166      49.616  39.091  46.766  1.00  0.00           H  
ATOM   2551  HG3 GLU   166      48.798  39.639  45.494  1.00  0.00           H  
ATOM   2552  CD  GLU   166      50.838  39.797  45.280  1.00  0.00           C  
ATOM   2553  OE1 GLU   166      51.370  39.756  44.997  1.00  0.00           O  
ATOM   2554  OE2 GLU   166      51.313  39.806  44.923  1.00  0.00           O  
ATOM   2555  C   GLU   166      48.346  40.101  48.877  1.00  0.00           C  
ATOM   2556  O   GLU   166      49.093  40.324  49.765  1.00  0.00           O  
ATOM   2557  N   LEU   167      47.678  39.011  48.861  1.00  0.00           N  
ATOM   2558  H   LEU   167      47.096  38.890  48.100  1.00  0.00           H  
ATOM   2559  CA  LEU   167      47.755  37.936  49.822  1.00  0.00           C  
ATOM   2560  HA  LEU   167      47.974  38.348  50.775  1.00  0.00           H  
ATOM   2561  CB  LEU   167      46.405  37.247  49.908  1.00  0.00           C  
ATOM   2562  HB2 LEU   167      46.171  36.917  48.950  1.00  0.00           H  
ATOM   2563  HB3 LEU   167      46.468  36.401  50.517  1.00  0.00           H  
ATOM   2564  CG  LEU   167      45.271  38.070  50.428  1.00  0.00           C  
ATOM   2565  HG  LEU   167      45.246  38.884  49.919  1.00  0.00           H  
ATOM   2566  CD1 LEU   167      44.023  37.450  50.312  1.00  0.00           C  
ATOM   2567 HD11 LEU   167      43.725  37.332  50.257  1.00  0.00           H  
ATOM   2568 HD12 LEU   167      43.732  37.277  50.274  1.00  0.00           H  
ATOM   2569 HD13 LEU   167      43.696  37.306  50.312  1.00  0.00           H  
ATOM   2570  CD2 LEU   167      45.343  38.388  51.767  1.00  0.00           C  
ATOM   2571 HD21 LEU   167      45.398  38.463  52.088  1.00  0.00           H  
ATOM   2572 HD22 LEU   167      45.341  38.507  52.081  1.00  0.00           H  
ATOM   2573 HD23 LEU   167      45.334  38.442  52.101  1.00  0.00           H  
ATOM   2574  C   LEU   167      48.865  36.965  49.463  1.00  0.00           C  
ATOM   2575  O   LEU   167      49.276  36.910  48.327  1.00  0.00           O  
ATOM   2576  N   PRO   168      49.347  36.151  50.384  1.00  0.00           N  
ATOM   2577  CD  PRO   168      48.993  36.151  51.758  1.00  0.00           C  
ATOM   2578  HD2 PRO   168      48.055  35.753  51.907  1.00  0.00           H  
ATOM   2579  HD3 PRO   168      49.016  37.089  52.159  1.00  0.00           H  
ATOM   2580  CG  PRO   168      49.978  35.320  52.426  1.00  0.00           C  
ATOM   2581  HG2 PRO   168      49.552  34.770  53.036  1.00  0.00           H  
ATOM   2582  HG3 PRO   168      50.609  35.847  52.855  1.00  0.00           H  
ATOM   2583  CB  PRO   168      50.665  34.546  51.470  1.00  0.00           C  
ATOM   2584  HB2 PRO   168      50.279  33.651  51.460  1.00  0.00           H  
ATOM   2585  HB3 PRO   168      51.624  34.481  51.717  1.00  0.00           H  
ATOM   2586  CA  PRO   168      50.452  35.234  50.166  1.00  0.00           C  
ATOM   2587  HA  PRO   168      51.321  35.797  49.948  1.00  0.00           H  
ATOM   2588  C   PRO   168      50.277  34.235  49.056  1.00  0.00           C  
ATOM   2589  O   PRO   168      51.235  33.755  48.545  1.00  0.00           O  
ATOM   2590  N   THR   169      49.074  33.938  48.647  1.00  0.00           N  
ATOM   2591  H   THR   169      48.327  34.331  49.125  1.00  0.00           H  
ATOM   2592  CA  THR   169      48.743  33.090  47.525  1.00  0.00           C  
ATOM   2593  HA  THR   169      49.490  32.336  47.461  1.00  0.00           H  
ATOM   2594  CB  THR   169      47.427  32.411  47.741  1.00  0.00           C  
ATOM   2595  HB  THR   169      47.156  32.006  46.914  1.00  0.00           H  
ATOM   2596  CG2 THR   169      47.444  31.418  48.697  1.00  0.00           C  
ATOM   2597 HG21 THR   169      47.452  31.163  48.914  1.00  0.00           H  
ATOM   2598 HG22 THR   169      47.454  31.180  48.930  1.00  0.00           H  
ATOM   2599 HG23 THR   169      47.435  31.169  48.926  1.00  0.00           H  
ATOM   2600  OG1 THR   169      46.475  33.193  48.115  1.00  0.00           O  
ATOM   2601  HG1 THR   169      45.893  32.855  47.838  1.00  0.00           H  
ATOM   2602  C   THR   169      48.744  33.787  46.191  1.00  0.00           C  
ATOM   2603  O   THR   169      48.416  33.213  45.218  1.00  0.00           O  
ATOM   2604  N   GLY   170      49.125  35.016  46.118  1.00  0.00           N  
ATOM   2605  H   GLY   170      49.378  35.439  46.945  1.00  0.00           H  
ATOM   2606  CA  GLY   170      49.279  35.770  44.912  1.00  0.00           C  
ATOM   2607  HA2 GLY   170      49.984  36.534  45.091  1.00  0.00           H  
ATOM   2608  HA3 GLY   170      49.670  35.155  44.159  1.00  0.00           H  
ATOM   2609  C   GLY   170      48.023  36.404  44.383  1.00  0.00           C  
ATOM   2610  O   GLY   170      47.947  36.696  43.313  1.00  0.00           O  
ATOM   2611  N   VAL   171      47.036  36.602  45.118  1.00  0.00           N  
ATOM   2612  H   VAL   171      47.189  36.357  45.979  1.00  0.00           H  
ATOM   2613  CA  VAL   171      45.739  37.176  44.782  1.00  0.00           C  
ATOM   2614  HA  VAL   171      45.740  37.444  43.745  1.00  0.00           H  
ATOM   2615  CB  VAL   171      44.612  36.168  44.988  1.00  0.00           C  
ATOM   2616  HB  VAL   171      43.718  36.639  44.760  1.00  0.00           H  
ATOM   2617  CG1 VAL   171      44.718  35.018  44.089  1.00  0.00           C  
ATOM   2618 HG11 VAL   171      44.715  34.745  43.874  1.00  0.00           H  
ATOM   2619 HG12 VAL   171      44.743  34.748  43.845  1.00  0.00           H  
ATOM   2620 HG13 VAL   171      44.754  34.727  43.889  1.00  0.00           H  
ATOM   2621  CG2 VAL   171      44.489  35.656  46.359  1.00  0.00           C  
ATOM   2622 HG21 VAL   171      44.441  35.525  46.697  1.00  0.00           H  
ATOM   2623 HG22 VAL   171      44.447  35.529  46.692  1.00  0.00           H  
ATOM   2624 HG23 VAL   171      44.470  35.535  46.686  1.00  0.00           H  
ATOM   2625  C   VAL   171      45.481  38.460  45.546  1.00  0.00           C  
ATOM   2626  O   VAL   171      46.005  38.658  46.611  1.00  0.00           O  
ATOM   2627  N   HID   172      44.684  39.344  45.004  1.00  0.00           N  
ATOM   2628  H   HID   172      44.234  39.094  44.162  1.00  0.00           H  
ATOM   2629  CA  HID   172      44.440  40.683  45.520  1.00  0.00           C  
ATOM   2630  HA  HID   172      45.259  40.964  46.162  1.00  0.00           H  
ATOM   2631  CB  HID   172      44.429  41.664  44.358  1.00  0.00           C  
ATOM   2632  HB2 HID   172      43.645  41.400  43.679  1.00  0.00           H  
ATOM   2633  HB3 HID   172      44.219  42.644  44.733  1.00  0.00           H  
ATOM   2634  CG  HID   172      45.719  41.714  43.607  1.00  0.00           C  
ATOM   2635  ND1 HID   172      46.884  42.249  44.042  1.00  0.00           N  
ATOM   2636  HD1 HID   172      46.991  42.802  44.851  1.00  0.00           H  
ATOM   2637  CE1 HID   172      47.819  42.017  43.134  1.00  0.00           C  
ATOM   2638  HE1 HID   172      48.826  42.336  43.202  1.00  0.00           H  
ATOM   2639  NE2 HID   172      47.311  41.357  42.113  1.00  0.00           N  
ATOM   2640  CD2 HID   172      45.975  41.156  42.413  1.00  0.00           C  
ATOM   2641  HD2 HID   172      45.269  40.638  41.825  1.00  0.00           H  
ATOM   2642  C   HID   172      43.160  40.789  46.347  1.00  0.00           C  
ATOM   2643  O   HID   172      42.139  40.262  45.991  1.00  0.00           O  
ATOM   2644  N   ALA   173      43.211  41.526  47.423  1.00  0.00           N  
ATOM   2645  H   ALA   173      44.086  41.921  47.649  1.00  0.00           H  
ATOM   2646  CA  ALA   173      42.110  41.855  48.308  1.00  0.00           C  
ATOM   2647  HA  ALA   173      41.200  41.497  47.885  1.00  0.00           H  
ATOM   2648  CB  ALA   173      42.318  41.141  49.606  1.00  0.00           C  
ATOM   2649  HB1 ALA   173      42.317  40.927  49.907  1.00  0.00           H  
ATOM   2650  HB2 ALA   173      42.424  40.952  49.897  1.00  0.00           H  
ATOM   2651  HB3 ALA   173      42.355  41.020  49.951  1.00  0.00           H  
ATOM   2652  C   ALA   173      41.951  43.356  48.502  1.00  0.00           C  
ATOM   2653  O   ALA   173      42.841  44.125  48.218  1.00  0.00           O  
ATOM   2654  N   GLY   174      40.798  43.787  48.973  1.00  0.00           N  
ATOM   2655  H   GLY   174      40.105  43.128  49.208  1.00  0.00           H  
ATOM   2656  CA  GLY   174      40.456  45.180  49.122  1.00  0.00           C  
ATOM   2657  HA2 GLY   174      41.076  45.617  49.844  1.00  0.00           H  
ATOM   2658  HA3 GLY   174      40.637  45.662  48.209  1.00  0.00           H  
ATOM   2659  C   GLY   174      39.023  45.445  49.529  1.00  0.00           C  
ATOM   2660  O   GLY   174      38.322  44.540  49.944  1.00  0.00           O  
ATOM   2661  N   THR   175      38.587  46.685  49.426  1.00  0.00           N  
ATOM   2662  H   THR   175      39.199  47.357  49.028  1.00  0.00           H  
ATOM   2663  CA  THR   175      37.286  47.166  49.906  1.00  0.00           C  
ATOM   2664  HA  THR   175      36.782  46.362  50.424  1.00  0.00           H  
ATOM   2665  CB  THR   175      37.450  48.320  50.901  1.00  0.00           C  
ATOM   2666  HB  THR   175      36.480  48.548  51.310  1.00  0.00           H  
ATOM   2667  CG2 THR   175      38.368  48.022  52.069  1.00  0.00           C  
ATOM   2668 HG21 THR   175      38.589  47.976  52.363  1.00  0.00           H  
ATOM   2669 HG22 THR   175      38.572  47.945  52.369  1.00  0.00           H  
ATOM   2670 HG23 THR   175      38.603  47.946  52.348  1.00  0.00           H  
ATOM   2671  OG1 THR   175      37.922  49.481  50.289  1.00  0.00           O  
ATOM   2672  HG1 THR   175      37.183  49.899  49.890  1.00  0.00           H  
ATOM   2673  C   THR   175      36.355  47.594  48.781  1.00  0.00           C  
ATOM   2674  O   THR   175      36.772  47.784  47.653  1.00  0.00           O  
ATOM   2675  N   ASP   176      35.086  47.808  49.098  1.00  0.00           N  
ATOM   2676  H   ASP   176      34.803  47.596  50.026  1.00  0.00           H  
ATOM   2677  CA  ASP   176      34.248  48.749  48.356  1.00  0.00           C  
ATOM   2678  HA  ASP   176      34.411  48.603  47.298  1.00  0.00           H  
ATOM   2679  CB  ASP   176      32.766  48.457  48.621  1.00  0.00           C  
ATOM   2680  HB2 ASP   176      32.173  49.116  48.027  1.00  0.00           H  
ATOM   2681  HB3 ASP   176      32.559  47.467  48.281  1.00  0.00           H  
ATOM   2682  CG  ASP   176      32.280  48.567  50.051  1.00  0.00           C  
ATOM   2683  OD1 ASP   176      31.968  48.522  50.582  1.00  0.00           O  
ATOM   2684  OD2 ASP   176      32.163  48.695  50.639  1.00  0.00           O  
ATOM   2685  C   ASP   176      34.661  50.199  48.674  1.00  0.00           C  
ATOM   2686  O   ASP   176      35.442  50.450  49.580  1.00  0.00           O  
ATOM   2687  N   LEU   177      34.166  51.179  47.933  1.00  0.00           N  
ATOM   2688  H   LEU   177      33.533  50.949  47.201  1.00  0.00           H  
ATOM   2689  CA  LEU   177      34.488  52.592  48.154  1.00  0.00           C  
ATOM   2690  HA  LEU   177      35.532  52.662  48.399  1.00  0.00           H  
ATOM   2691  CB  LEU   177      34.252  53.399  46.876  1.00  0.00           C  
ATOM   2692  HB2 LEU   177      33.348  53.095  46.426  1.00  0.00           H  
ATOM   2693  HB3 LEU   177      34.130  54.412  47.145  1.00  0.00           H  
ATOM   2694  CG  LEU   177      35.336  53.360  45.831  1.00  0.00           C  
ATOM   2695  HG  LEU   177      35.251  53.730  45.336  1.00  0.00           H  
ATOM   2696  CD1 LEU   177      36.220  53.625  45.942  1.00  0.00           C  
ATOM   2697 HD11 LEU   177      36.448  53.649  46.025  1.00  0.00           H  
ATOM   2698 HD12 LEU   177      36.436  53.695  45.911  1.00  0.00           H  
ATOM   2699 HD13 LEU   177      36.423  53.733  45.961  1.00  0.00           H  
ATOM   2700  CD2 LEU   177      35.682  52.634  45.242  1.00  0.00           C  
ATOM   2701 HD21 LEU   177      35.640  52.405  45.193  1.00  0.00           H  
ATOM   2702 HD22 LEU   177      35.768  52.511  44.916  1.00  0.00           H  
ATOM   2703 HD23 LEU   177      35.895  52.463  45.180  1.00  0.00           H  
ATOM   2704  C   LEU   177      33.766  53.193  49.363  1.00  0.00           C  
ATOM   2705  O   LEU   177      34.070  54.281  49.774  1.00  0.00           O  
ATOM   2706  N   GLU   178      32.858  52.472  49.981  1.00  0.00           N  
ATOM   2707  H   GLU   178      32.675  51.582  49.610  1.00  0.00           H  
ATOM   2708  CA  GLU   178      32.324  52.764  51.307  1.00  0.00           C  
ATOM   2709  HA  GLU   178      32.252  53.827  51.420  1.00  0.00           H  
ATOM   2710  CB  GLU   178      30.924  52.192  51.439  1.00  0.00           C  
ATOM   2711  HB2 GLU   178      30.840  51.339  51.145  1.00  0.00           H  
ATOM   2712  HB3 GLU   178      30.657  52.144  52.288  1.00  0.00           H  
ATOM   2713  CG  GLU   178      29.967  52.793  50.835  1.00  0.00           C  
ATOM   2714  HG2 GLU   178      30.190  53.065  50.384  1.00  0.00           H  
ATOM   2715  HG3 GLU   178      29.592  52.453  50.593  1.00  0.00           H  
ATOM   2716  CD  GLU   178      29.174  53.456  51.154  1.00  0.00           C  
ATOM   2717  OE1 GLU   178      28.880  53.691  51.315  1.00  0.00           O  
ATOM   2718  OE2 GLU   178      28.814  53.752  51.248  1.00  0.00           O  
ATOM   2719  C   GLU   178      33.242  52.285  52.431  1.00  0.00           C  
ATOM   2720  O   GLU   178      33.020  52.600  53.554  1.00  0.00           O  
ATOM   2721  N   GLY   179      34.296  51.567  52.136  1.00  0.00           N  
ATOM   2722  H   GLY   179      34.366  51.274  51.214  1.00  0.00           H  
ATOM   2723  CA  GLY   179      35.385  51.202  53.018  1.00  0.00           C  
ATOM   2724  HA2 GLY   179      36.275  51.227  52.448  1.00  0.00           H  
ATOM   2725  HA3 GLY   179      35.469  51.920  53.794  1.00  0.00           H  
ATOM   2726  C   GLY   179      35.313  49.840  53.663  1.00  0.00           C  
ATOM   2727  O   GLY   179      36.094  49.561  54.543  1.00  0.00           O  
ATOM   2728  N   ASN   180      34.399  48.989  53.263  1.00  0.00           N  
ATOM   2729  H   ASN   180      33.832  49.253  52.493  1.00  0.00           H  
ATOM   2730  CA  ASN   180      34.191  47.668  53.836  1.00  0.00           C  
ATOM   2731  HA  ASN   180      34.581  47.656  54.837  1.00  0.00           H  
ATOM   2732  CB  ASN   180      32.701  47.382  53.922  1.00  0.00           C  
ATOM   2733  HB2 ASN   180      32.317  47.241  52.997  1.00  0.00           H  
ATOM   2734  HB3 ASN   180      32.531  46.520  54.437  1.00  0.00           H  
ATOM   2735  CG  ASN   180      31.926  48.402  54.538  1.00  0.00           C  
ATOM   2736  OD1 ASN   180      31.863  48.586  55.613  1.00  0.00           O  
ATOM   2737  ND2 ASN   180      31.313  49.090  53.877  1.00  0.00           N  
ATOM   2738 HD21 ASN   180      30.795  49.752  54.270  1.00  0.00           H  
ATOM   2739 HD22 ASN   180      31.413  48.963  52.996  1.00  0.00           H  
ATOM   2740  C   ASN   180      34.921  46.590  53.033  1.00  0.00           C  
ATOM   2741  O   ASN   180      34.715  46.473  51.833  1.00  0.00           O  
ATOM   2742  N   PHE   181      35.748  45.777  53.678  1.00  0.00           N  
ATOM   2743  H   PHE   181      35.849  45.887  54.658  1.00  0.00           H  
ATOM   2744  CA  PHE   181      36.516  44.718  53.024  1.00  0.00           C  
ATOM   2745  HA  PHE   181      37.109  45.167  52.240  1.00  0.00           H  
ATOM   2746  CB  PHE   181      37.486  44.054  54.005  1.00  0.00           C  
ATOM   2747  HB2 PHE   181      37.180  44.238  54.998  1.00  0.00           H  
ATOM   2748  HB3 PHE   181      37.452  43.006  53.875  1.00  0.00           H  
ATOM   2749  CG  PHE   181      38.911  44.473  53.853  1.00  0.00           C  
ATOM   2750  CD1 PHE   181      39.720  43.855  52.944  1.00  0.00           C  
ATOM   2751  HD1 PHE   181      39.328  43.083  52.363  1.00  0.00           H  
ATOM   2752  CE1 PHE   181      41.037  44.244  52.792  1.00  0.00           C  
ATOM   2753  HE1 PHE   181      41.651  43.772  52.097  1.00  0.00           H  
ATOM   2754  CZ  PHE   181      41.552  45.251  53.548  1.00  0.00           C  
ATOM   2755  HZ  PHE   181      42.558  45.549  53.432  1.00  0.00           H  
ATOM   2756  CE2 PHE   181      40.751  45.868  54.454  1.00  0.00           C  
ATOM   2757  HE2 PHE   181      41.144  46.640  55.030  1.00  0.00           H  
ATOM   2758  CD2 PHE   181      39.433  45.481  54.607  1.00  0.00           C  
ATOM   2759  HD2 PHE   181      38.821  45.958  55.300  1.00  0.00           H  
ATOM   2760  C   PHE   181      35.625  43.674  52.358  1.00  0.00           C  
ATOM   2761  O   PHE   181      34.591  43.297  52.882  1.00  0.00           O  
ATOM   2762  N   TYR   182      36.043  43.186  51.208  1.00  0.00           N  
ATOM   2763  H   TYR   182      36.874  43.569  50.819  1.00  0.00           H  
ATOM   2764  CA  TYR   182      35.587  41.924  50.648  1.00  0.00           C  
ATOM   2765  HA  TYR   182      34.538  41.789  50.859  1.00  0.00           H  
ATOM   2766  CB  TYR   182      35.760  41.941  49.133  1.00  0.00           C  
ATOM   2767  HB2 TYR   182      36.786  42.157  48.895  1.00  0.00           H  
ATOM   2768  HB3 TYR   182      35.550  40.958  48.755  1.00  0.00           H  
ATOM   2769  CG  TYR   182      34.860  42.913  48.408  1.00  0.00           C  
ATOM   2770  CD1 TYR   182      33.516  42.600  48.224  1.00  0.00           C  
ATOM   2771  HD1 TYR   182      33.127  41.690  48.615  1.00  0.00           H  
ATOM   2772  CE1 TYR   182      32.681  43.466  47.510  1.00  0.00           C  
ATOM   2773  HE1 TYR   182      31.658  43.219  47.355  1.00  0.00           H  
ATOM   2774  CZ  TYR   182      33.186  44.650  46.971  1.00  0.00           C  
ATOM   2775  OH  TYR   182      32.380  45.465  46.259  1.00  0.00           O  
ATOM   2776  HH  TYR   182      32.863  46.128  45.813  1.00  0.00           H  
ATOM   2777  CE2 TYR   182      34.529  44.970  47.163  1.00  0.00           C  
ATOM   2778  HE2 TYR   182      34.913  45.875  46.754  1.00  0.00           H  
ATOM   2779  CD2 TYR   182      35.363  44.105  47.886  1.00  0.00           C  
ATOM   2780  HD2 TYR   182      36.388  44.350  48.028  1.00  0.00           H  
ATOM   2781  C   TYR   182      36.354  40.776  51.300  1.00  0.00           C  
ATOM   2782  O   TYR   182      37.556  40.813  51.382  1.00  0.00           O  
ATOM   2783  N   GLY   183      35.659  39.766  51.772  1.00  0.00           N  
ATOM   2784  H   GLY   183      34.681  39.813  51.691  1.00  0.00           H  
ATOM   2785  CA  GLY   183      36.228  38.636  52.490  1.00  0.00           C  
ATOM   2786  HA2 GLY   183      35.507  37.848  52.512  1.00  0.00           H  
ATOM   2787  HA3 GLY   183      37.080  38.280  51.955  1.00  0.00           H  
ATOM   2788  C   GLY   183      36.653  38.931  53.925  1.00  0.00           C  
ATOM   2789  O   GLY   183      36.454  40.021  54.415  1.00  0.00           O  
ATOM   2790  N   PRO   184      37.238  37.968  54.629  1.00  0.00           N  
ATOM   2791  CD  PRO   184      37.477  36.635  54.160  1.00  0.00           C  
ATOM   2792  HD2 PRO   184      38.152  36.625  53.371  1.00  0.00           H  
ATOM   2793  HD3 PRO   184      36.586  36.182  53.854  1.00  0.00           H  
ATOM   2794  CG  PRO   184      38.032  35.893  55.303  1.00  0.00           C  
ATOM   2795  HG2 PRO   184      38.997  35.844  55.220  1.00  0.00           H  
ATOM   2796  HG3 PRO   184      37.647  35.000  55.352  1.00  0.00           H  
ATOM   2797  CB  PRO   184      37.719  36.640  56.494  1.00  0.00           C  
ATOM   2798  HB2 PRO   184      38.432  36.500  57.200  1.00  0.00           H  
ATOM   2799  HB3 PRO   184      36.839  36.308  56.848  1.00  0.00           H  
ATOM   2800  CA  PRO   184      37.601  38.071  56.037  1.00  0.00           C  
ATOM   2801  HA  PRO   184      36.807  38.537  56.574  1.00  0.00           H  
ATOM   2802  C   PRO   184      38.873  38.864  56.324  1.00  0.00           C  
ATOM   2803  O   PRO   184      39.372  38.826  57.397  1.00  0.00           O  
ATOM   2804  N   PHE   185      39.441  39.539  55.374  1.00  0.00           N  
ATOM   2805  H   PHE   185      38.966  39.573  54.537  1.00  0.00           H  
ATOM   2806  CA  PHE   185      40.776  40.122  55.426  1.00  0.00           C  
ATOM   2807  HA  PHE   185      41.412  39.425  55.947  1.00  0.00           H  
ATOM   2808  CB  PHE   185      41.320  40.254  54.009  1.00  0.00           C  
ATOM   2809  HB2 PHE   185      40.863  41.100  53.549  1.00  0.00           H  
ATOM   2810  HB3 PHE   185      42.369  40.446  54.059  1.00  0.00           H  
ATOM   2811  CG  PHE   185      41.101  39.050  53.136  1.00  0.00           C  
ATOM   2812  CD1 PHE   185      41.630  37.822  53.489  1.00  0.00           C  
ATOM   2813  HD1 PHE   185      42.234  37.738  54.353  1.00  0.00           H  
ATOM   2814  CE1 PHE   185      41.350  36.699  52.726  1.00  0.00           C  
ATOM   2815  HE1 PHE   185      41.743  35.763  53.008  1.00  0.00           H  
ATOM   2816  CZ  PHE   185      40.551  36.798  51.603  1.00  0.00           C  
ATOM   2817  HZ  PHE   185      40.332  35.941  51.019  1.00  0.00           H  
ATOM   2818  CE2 PHE   185      40.031  38.021  51.242  1.00  0.00           C  
ATOM   2819  HE2 PHE   185      39.415  38.100  50.386  1.00  0.00           H  
ATOM   2820  CD2 PHE   185      40.304  39.142  52.008  1.00  0.00           C  
ATOM   2821  HD2 PHE   185      39.890  40.074  51.732  1.00  0.00           H  
ATOM   2822  C   PHE   185      40.852  41.442  56.194  1.00  0.00           C  
ATOM   2823  O   PHE   185      39.868  42.133  56.358  1.00  0.00           O  
ATOM   2824  N   VAL   186      42.039  41.786  56.663  1.00  0.00           N  
ATOM   2825  H   VAL   186      42.786  41.158  56.500  1.00  0.00           H  
ATOM   2826  CA  VAL   186      42.347  42.989  57.432  1.00  0.00           C  
ATOM   2827  HA  VAL   186      41.555  43.689  57.284  1.00  0.00           H  
ATOM   2828  CB  VAL   186      42.428  42.699  58.919  1.00  0.00           C  
ATOM   2829  HB  VAL   186      42.615  43.079  59.297  1.00  0.00           H  
ATOM   2830  CG1 VAL   186      41.801  42.506  59.555  1.00  0.00           C  
ATOM   2831 HG11 VAL   186      41.635  42.423  59.711  1.00  0.00           H  
ATOM   2832 HG12 VAL   186      41.682  42.458  59.738  1.00  0.00           H  
ATOM   2833 HG13 VAL   186      41.625  42.502  59.695  1.00  0.00           H  
ATOM   2834  CG2 VAL   186      42.862  42.115  59.359  1.00  0.00           C  
ATOM   2835 HG21 VAL   186      42.962  41.985  59.488  1.00  0.00           H  
ATOM   2836 HG22 VAL   186      42.935  41.962  59.491  1.00  0.00           H  
ATOM   2837 HG23 VAL   186      43.005  41.968  59.437  1.00  0.00           H  
ATOM   2838  C   VAL   186      43.618  43.659  56.950  1.00  0.00           C  
ATOM   2839  O   VAL   186      44.550  43.010  56.555  1.00  0.00           O  
ATOM   2840  N   ASP   187      43.671  44.964  57.000  1.00  0.00           N  
ATOM   2841  H   ASP   187      42.901  45.435  57.384  1.00  0.00           H  
ATOM   2842  CA  ASP   187      44.771  45.801  56.558  1.00  0.00           C  
ATOM   2843  HA  ASP   187      45.201  45.335  55.695  1.00  0.00           H  
ATOM   2844  CB  ASP   187      44.253  47.157  56.095  1.00  0.00           C  
ATOM   2845  HB2 ASP   187      45.081  47.754  55.811  1.00  0.00           H  
ATOM   2846  HB3 ASP   187      43.668  47.006  55.219  1.00  0.00           H  
ATOM   2847  CG  ASP   187      43.418  47.938  57.066  1.00  0.00           C  
ATOM   2848  OD1 ASP   187      42.930  47.447  58.056  1.00  0.00           O  
ATOM   2849  OD2 ASP   187      43.207  49.072  56.824  1.00  0.00           O  
ATOM   2850  C   ASP   187      45.903  45.914  57.584  1.00  0.00           C  
ATOM   2851  O   ASP   187      46.208  46.964  58.075  1.00  0.00           O  
ATOM   2852  N   ARG   188      46.526  44.812  57.922  1.00  0.00           N  
ATOM   2853  H   ARG   188      46.204  43.991  57.490  1.00  0.00           H  
ATOM   2854  CA  ARG   188      47.698  44.700  58.795  1.00  0.00           C  
ATOM   2855  HA  ARG   188      48.301  45.572  58.658  1.00  0.00           H  
ATOM   2856  CB  ARG   188      47.275  44.661  60.251  1.00  0.00           C  
ATOM   2857  HB2 ARG   188      48.050  44.679  60.826  1.00  0.00           H  
ATOM   2858  HB3 ARG   188      46.778  45.454  60.440  1.00  0.00           H  
ATOM   2859  CG  ARG   188      46.494  43.587  60.719  1.00  0.00           C  
ATOM   2860  HG2 ARG   188      45.727  43.558  60.169  1.00  0.00           H  
ATOM   2861  HG3 ARG   188      46.982  42.799  60.579  1.00  0.00           H  
ATOM   2862  CD  ARG   188      46.081  43.636  62.141  1.00  0.00           C  
ATOM   2863  HD2 ARG   188      46.548  43.856  62.629  1.00  0.00           H  
ATOM   2864  HD3 ARG   188      45.583  44.077  62.240  1.00  0.00           H  
ATOM   2865  NE  ARG   188      45.726  42.831  62.736  1.00  0.00           N  
ATOM   2866  HE  ARG   188      45.834  42.571  62.770  1.00  0.00           H  
ATOM   2867  CZ  ARG   188      45.283  42.420  63.272  1.00  0.00           C  
ATOM   2868  NH1 ARG   188      45.089  42.671  63.339  1.00  0.00           N  
ATOM   2869 HH11 ARG   188      45.270  43.206  62.994  1.00  0.00           H  
ATOM   2870 HH12 ARG   188      44.754  42.339  63.770  1.00  0.00           H  
ATOM   2871  NH2 ARG   188      45.019  41.725  63.759  1.00  0.00           N  
ATOM   2872 HH21 ARG   188      45.147  41.512  63.735  1.00  0.00           H  
ATOM   2873 HH22 ARG   188      44.686  41.418  64.166  1.00  0.00           H  
ATOM   2874  C   ARG   188      48.566  43.511  58.431  1.00  0.00           C  
ATOM   2875  O   ARG   188      48.094  42.568  57.834  1.00  0.00           O  
ATOM   2876  N   GLN   189      49.822  43.531  58.828  1.00  0.00           N  
ATOM   2877  H   GLN   189      50.128  44.326  59.333  1.00  0.00           H  
ATOM   2878  CA  GLN   189      50.761  42.451  58.623  1.00  0.00           C  
ATOM   2879  HA  GLN   189      50.703  42.153  57.597  1.00  0.00           H  
ATOM   2880  CB  GLN   189      52.167  42.955  58.890  1.00  0.00           C  
ATOM   2881  HB2 GLN   189      52.297  43.624  58.709  1.00  0.00           H  
ATOM   2882  HB3 GLN   189      52.437  42.994  59.574  1.00  0.00           H  
ATOM   2883  CG  GLN   189      53.050  42.533  58.487  1.00  0.00           C  
ATOM   2884  HG2 GLN   189      53.035  42.100  58.716  1.00  0.00           H  
ATOM   2885  HG3 GLN   189      52.847  42.400  58.007  1.00  0.00           H  
ATOM   2886  CD  GLN   189      54.247  42.860  58.409  1.00  0.00           C  
ATOM   2887  OE1 GLN   189      54.514  43.312  58.498  1.00  0.00           O  
ATOM   2888  NE2 GLN   189      55.022  42.644  58.235  1.00  0.00           N  
ATOM   2889 HE21 GLN   189      55.793  42.863  58.194  1.00  0.00           H  
ATOM   2890 HE22 GLN   189      54.836  42.277  58.157  1.00  0.00           H  
ATOM   2891  C   GLN   189      50.419  41.238  59.456  1.00  0.00           C  
ATOM   2892  O   GLN   189      50.724  41.121  60.367  1.00  0.00           O  
ATOM   2893  N   THR   190      49.774  40.335  59.142  1.00  0.00           N  
ATOM   2894  H   THR   190      49.538  40.501  58.392  1.00  0.00           H  
ATOM   2895  CA  THR   190      49.360  39.100  59.790  1.00  0.00           C  
ATOM   2896  HA  THR   190      50.109  38.836  60.494  1.00  0.00           H  
ATOM   2897  CB  THR   190      48.076  39.300  60.541  1.00  0.00           C  
ATOM   2898  HB  THR   190      48.094  39.904  61.076  1.00  0.00           H  
ATOM   2899  CG2 THR   190      47.116  39.523  59.972  1.00  0.00           C  
ATOM   2900 HG21 THR   190      46.886  39.580  59.840  1.00  0.00           H  
ATOM   2901 HG22 THR   190      46.867  39.593  59.840  1.00  0.00           H  
ATOM   2902 HG23 THR   190      46.885  39.568  59.836  1.00  0.00           H  
ATOM   2903  OG1 THR   190      47.693  38.507  61.174  1.00  0.00           O  
ATOM   2904  HG1 THR   190      47.924  38.522  61.760  1.00  0.00           H  
ATOM   2905  C   THR   190      49.241  37.954  58.809  1.00  0.00           C  
ATOM   2906  O   THR   190      49.068  38.168  57.657  1.00  0.00           O  
ATOM   2907  N   ALA   191      49.324  36.733  59.244  1.00  0.00           N  
ATOM   2908  H   ALA   191      49.451  36.626  60.191  1.00  0.00           H  
ATOM   2909  CA  ALA   191      49.241  35.541  58.441  1.00  0.00           C  
ATOM   2910  HA  ALA   191      49.859  35.679  57.611  1.00  0.00           H  
ATOM   2911  CB  ALA   191      49.793  34.416  59.231  1.00  0.00           C  
ATOM   2912  HB1 ALA   191      49.879  34.152  59.462  1.00  0.00           H  
ATOM   2913  HB2 ALA   191      49.923  34.098  59.367  1.00  0.00           H  
ATOM   2914  HB3 ALA   191      49.987  34.180  59.428  1.00  0.00           H  
ATOM   2915  C   ALA   191      47.867  35.232  57.906  1.00  0.00           C  
ATOM   2916  O   ALA   191      47.347  34.481  58.212  1.00  0.00           O  
ATOM   2917  N   GLN   192      47.271  35.805  57.112  1.00  0.00           N  
ATOM   2918  H   GLN   192      47.767  36.405  56.888  1.00  0.00           H  
ATOM   2919  CA  GLN   192      45.975  35.613  56.500  1.00  0.00           C  
ATOM   2920  HA  GLN   192      45.434  34.921  57.099  1.00  0.00           H  
ATOM   2921  CB  GLN   192      45.194  36.917  56.496  1.00  0.00           C  
ATOM   2922  HB2 GLN   192      44.470  36.835  56.083  1.00  0.00           H  
ATOM   2923  HB3 GLN   192      44.963  37.147  57.277  1.00  0.00           H  
ATOM   2924  CG  GLN   192      45.640  38.022  56.041  1.00  0.00           C  
ATOM   2925  HG2 GLN   192      46.391  38.038  56.340  1.00  0.00           H  
ATOM   2926  HG3 GLN   192      45.727  37.860  55.257  1.00  0.00           H  
ATOM   2927  CD  GLN   192      44.978  39.347  56.230  1.00  0.00           C  
ATOM   2928  OE1 GLN   192      43.872  39.450  56.523  1.00  0.00           O  
ATOM   2929  NE2 GLN   192      45.626  40.412  56.070  1.00  0.00           N  
ATOM   2930 HE21 GLN   192      45.227  41.286  56.240  1.00  0.00           H  
ATOM   2931 HE22 GLN   192      46.535  40.352  55.830  1.00  0.00           H  
ATOM   2932  C   GLN   192      46.073  35.007  55.114  1.00  0.00           C  
ATOM   2933  O   GLN   192      46.971  35.272  54.395  1.00  0.00           O  
ATOM   2934  N   ALA   193      45.133  34.207  54.734  1.00  0.00           N  
ATOM   2935  H   ALA   193      44.433  34.038  55.370  1.00  0.00           H  
ATOM   2936  CA  ALA   193      45.061  33.505  53.478  1.00  0.00           C  
ATOM   2937  HA  ALA   193      45.606  34.041  52.753  1.00  0.00           H  
ATOM   2938  CB  ALA   193      45.702  32.171  53.652  1.00  0.00           C  
ATOM   2939  HB1 ALA   193      45.829  31.832  53.674  1.00  0.00           H  
ATOM   2940  HB2 ALA   193      45.884  31.859  53.672  1.00  0.00           H  
ATOM   2941  HB3 ALA   193      45.856  31.853  53.727  1.00  0.00           H  
ATOM   2942  C   ALA   193      43.644  33.366  52.963  1.00  0.00           C  
ATOM   2943  O   ALA   193      42.729  33.318  53.721  1.00  0.00           O  
ATOM   2944  N   ALA   194      43.459  33.284  51.673  1.00  0.00           N  
ATOM   2945  H   ALA   194      44.246  33.288  51.108  1.00  0.00           H  
ATOM   2946  CA  ALA   194      42.181  33.079  51.029  1.00  0.00           C  
ATOM   2947  HA  ALA   194      41.447  33.630  51.554  1.00  0.00           H  
ATOM   2948  CB  ALA   194      42.243  33.629  49.639  1.00  0.00           C  
ATOM   2949  HB1 ALA   194      42.251  33.742  49.299  1.00  0.00           H  
ATOM   2950  HB2 ALA   194      42.239  33.777  49.306  1.00  0.00           H  
ATOM   2951  HB3 ALA   194      42.276  33.771  49.304  1.00  0.00           H  
ATOM   2952  C   ALA   194      41.742  31.635  51.020  1.00  0.00           C  
ATOM   2953  O   ALA   194      42.549  30.745  51.034  1.00  0.00           O  
ATOM   2954  N   GLY   195      40.458  31.404  50.951  1.00  0.00           N  
ATOM   2955  H   GLY   195      39.857  32.175  50.992  1.00  0.00           H  
ATOM   2956  CA  GLY   195      39.872  30.112  50.709  1.00  0.00           C  
ATOM   2957  HA2 GLY   195      40.297  29.404  51.377  1.00  0.00           H  
ATOM   2958  HA3 GLY   195      38.838  30.165  50.906  1.00  0.00           H  
ATOM   2959  C   GLY   195      40.045  29.607  49.301  1.00  0.00           C  
ATOM   2960  O   GLY   195      40.571  30.262  48.457  1.00  0.00           O  
ATOM   2961  N   THR   196      39.597  28.432  49.032  1.00  0.00           N  
ATOM   2962  H   THR   196      39.167  27.953  49.752  1.00  0.00           H  
ATOM   2963  CA  THR   196      39.699  27.784  47.739  1.00  0.00           C  
ATOM   2964  HA  THR   196      40.696  27.835  47.445  1.00  0.00           H  
ATOM   2965  CB  THR   196      39.348  26.355  47.845  1.00  0.00           C  
ATOM   2966  HB  THR   196      38.961  26.162  47.840  1.00  0.00           H  
ATOM   2967  CG2 THR   196      39.457  25.644  47.506  1.00  0.00           C  
ATOM   2968 HG21 THR   196      39.474  25.459  47.420  1.00  0.00           H  
ATOM   2969 HG22 THR   196      39.485  25.474  47.416  1.00  0.00           H  
ATOM   2970 HG23 THR   196      39.484  25.466  47.435  1.00  0.00           H  
ATOM   2971  OG1 THR   196      39.429  25.852  48.290  1.00  0.00           O  
ATOM   2972  HG1 THR   196      39.313  25.871  48.408  1.00  0.00           H  
ATOM   2973  C   THR   196      38.881  28.442  46.659  1.00  0.00           C  
ATOM   2974  O   THR   196      37.754  28.762  46.855  1.00  0.00           O  
ATOM   2975  N   ASP   197      39.438  28.635  45.504  1.00  0.00           N  
ATOM   2976  H   ASP   197      40.359  28.358  45.411  1.00  0.00           H  
ATOM   2977  CA  ASP   197      38.752  29.105  44.314  1.00  0.00           C  
ATOM   2978  HA  ASP   197      38.083  29.891  44.589  1.00  0.00           H  
ATOM   2979  CB  ASP   197      39.768  29.695  43.363  1.00  0.00           C  
ATOM   2980  HB2 ASP   197      40.379  30.368  43.893  1.00  0.00           H  
ATOM   2981  HB3 ASP   197      40.381  28.920  43.007  1.00  0.00           H  
ATOM   2982  CG  ASP   197      39.195  30.445  42.196  1.00  0.00           C  
ATOM   2983  OD1 ASP   197      39.384  30.747  41.558  1.00  0.00           O  
ATOM   2984  OD2 ASP   197      38.570  30.740  41.899  1.00  0.00           O  
ATOM   2985  C   ASP   197      37.933  27.995  43.670  1.00  0.00           C  
ATOM   2986  O   ASP   197      38.254  26.868  43.769  1.00  0.00           O  
ATOM   2987  N   THR   198      36.870  28.308  43.005  1.00  0.00           N  
ATOM   2988  H   THR   198      36.732  29.246  42.875  1.00  0.00           H  
ATOM   2989  CA  THR   198      35.943  27.401  42.342  1.00  0.00           C  
ATOM   2990  HA  THR   198      36.458  26.508  42.073  1.00  0.00           H  
ATOM   2991  CB  THR   198      34.820  27.024  43.274  1.00  0.00           C  
ATOM   2992  HB  THR   198      34.608  27.420  43.605  1.00  0.00           H  
ATOM   2993  CG2 THR   198      33.925  26.635  43.202  1.00  0.00           C  
ATOM   2994 HG21 THR   198      33.706  26.544  43.208  1.00  0.00           H  
ATOM   2995 HG22 THR   198      33.698  26.559  43.166  1.00  0.00           H  
ATOM   2996 HG23 THR   198      33.704  26.524  43.193  1.00  0.00           H  
ATOM   2997  OG1 THR   198      34.842  26.487  43.870  1.00  0.00           O  
ATOM   2998  HG1 THR   198      35.119  26.276  43.955  1.00  0.00           H  
ATOM   2999  C   THR   198      35.416  28.026  41.062  1.00  0.00           C  
ATOM   3000  O   THR   198      35.244  29.223  40.990  1.00  0.00           O  
ATOM   3001  N   THR   199      35.177  27.235  40.035  1.00  0.00           N  
ATOM   3002  H   THR   199      35.310  26.265  40.155  1.00  0.00           H  
ATOM   3003  CA  THR   199      34.734  27.719  38.727  1.00  0.00           C  
ATOM   3004  HA  THR   199      35.342  28.568  38.467  1.00  0.00           H  
ATOM   3005  CB  THR   199      34.946  26.666  37.651  1.00  0.00           C  
ATOM   3006  HB  THR   199      34.336  25.845  37.829  1.00  0.00           H  
ATOM   3007  CG2 THR   199      34.680  27.161  36.295  1.00  0.00           C  
ATOM   3008 HG21 THR   199      34.642  27.303  35.975  1.00  0.00           H  
ATOM   3009 HG22 THR   199      34.628  27.240  35.945  1.00  0.00           H  
ATOM   3010 HG23 THR   199      34.578  27.284  35.969  1.00  0.00           H  
ATOM   3011  OG1 THR   199      36.229  26.238  37.641  1.00  0.00           O  
ATOM   3012  HG1 THR   199      36.393  25.941  38.023  1.00  0.00           H  
ATOM   3013  C   THR   199      33.287  28.182  38.758  1.00  0.00           C  
ATOM   3014  O   THR   199      32.421  27.456  39.202  1.00  0.00           O  
ATOM   3015  N   ILE   200      33.014  29.390  38.286  1.00  0.00           N  
ATOM   3016  H   ILE   200      33.768  29.917  37.917  1.00  0.00           H  
ATOM   3017  CA  ILE   200      31.702  30.033  38.359  1.00  0.00           C  
ATOM   3018  HA  ILE   200      31.247  29.753  39.295  1.00  0.00           H  
ATOM   3019  CB  ILE   200      31.842  31.565  38.372  1.00  0.00           C  
ATOM   3020  HB  ILE   200      32.250  31.873  37.432  1.00  0.00           H  
ATOM   3021  CG2 ILE   200      30.480  32.227  38.520  1.00  0.00           C  
ATOM   3022 HG21 ILE   200      30.128  32.350  38.585  1.00  0.00           H  
ATOM   3023 HG22 ILE   200      30.172  32.439  38.577  1.00  0.00           H  
ATOM   3024 HG23 ILE   200      30.137  32.395  38.495  1.00  0.00           H  
ATOM   3025  CG1 ILE   200      32.771  32.065  39.480  1.00  0.00           C  
ATOM   3026 HG12 ILE   200      32.337  32.173  40.282  1.00  0.00           H  
ATOM   3027 HG13 ILE   200      33.452  31.475  39.661  1.00  0.00           H  
ATOM   3028  CD1 ILE   200      33.425  33.226  39.294  1.00  0.00           C  
ATOM   3029 HD11 ILE   200      33.583  33.511  39.275  1.00  0.00           H  
ATOM   3030 HD12 ILE   200      33.613  33.496  39.245  1.00  0.00           H  
ATOM   3031 HD13 ILE   200      33.566  33.508  39.233  1.00  0.00           H  
ATOM   3032  C   ILE   200      30.795  29.519  37.236  1.00  0.00           C  
ATOM   3033  O   ILE   200      30.810  30.013  36.126  1.00  0.00           O  
ATOM   3034  N   THR   201      29.997  28.508  37.519  1.00  0.00           N  
ATOM   3035  H   THR   201      30.068  28.126  38.425  1.00  0.00           H  
ATOM   3036  CA  THR   201      29.200  27.756  36.546  1.00  0.00           C  
ATOM   3037  HA  THR   201      29.878  27.293  35.850  1.00  0.00           H  
ATOM   3038  CB  THR   201      28.436  26.642  37.245  1.00  0.00           C  
ATOM   3039  HB  THR   201      27.715  27.063  37.899  1.00  0.00           H  
ATOM   3040  CG2 THR   201      27.750  25.700  36.311  1.00  0.00           C  
ATOM   3041 HG21 THR   201      27.573  25.470  36.097  1.00  0.00           H  
ATOM   3042 HG22 THR   201      27.577  25.477  36.081  1.00  0.00           H  
ATOM   3043 HG23 THR   201      27.589  25.466  36.089  1.00  0.00           H  
ATOM   3044  OG1 THR   201      29.308  25.876  37.988  1.00  0.00           O  
ATOM   3045  HG1 THR   201      28.898  25.623  38.746  1.00  0.00           H  
ATOM   3046  C   THR   201      28.234  28.608  35.733  1.00  0.00           C  
ATOM   3047  O   THR   201      28.128  28.416  34.535  1.00  0.00           O  
ATOM   3048  N   VAL   202      27.563  29.584  36.336  1.00  0.00           N  
ATOM   3049  H   VAL   202      27.677  29.690  37.317  1.00  0.00           H  
ATOM   3050  CA  VAL   202      26.645  30.487  35.626  1.00  0.00           C  
ATOM   3051  HA  VAL   202      25.928  29.878  35.102  1.00  0.00           H  
ATOM   3052  CB  VAL   202      25.864  31.354  36.613  1.00  0.00           C  
ATOM   3053  HB  VAL   202      25.826  31.032  37.295  1.00  0.00           H  
ATOM   3054  CG1 VAL   202      26.147  32.419  36.924  1.00  0.00           C  
ATOM   3055 HG11 VAL   202      26.221  32.698  36.967  1.00  0.00           H  
ATOM   3056 HG12 VAL   202      26.175  32.705  37.035  1.00  0.00           H  
ATOM   3057 HG13 VAL   202      26.245  32.640  37.020  1.00  0.00           H  
ATOM   3058  CG2 VAL   202      24.763  31.584  36.443  1.00  0.00           C  
ATOM   3059 HG21 VAL   202      24.459  31.585  36.418  1.00  0.00           H  
ATOM   3060 HG22 VAL   202      24.506  31.688  36.454  1.00  0.00           H  
ATOM   3061 HG23 VAL   202      24.511  31.645  36.348  1.00  0.00           H  
ATOM   3062  C   VAL   202      27.350  31.317  34.560  1.00  0.00           C  
ATOM   3063  O   VAL   202      26.786  31.560  33.515  1.00  0.00           O  
ATOM   3064  N   ASN   203      28.603  31.688  34.777  1.00  0.00           N  
ATOM   3065  H   ASN   203      29.029  31.408  35.622  1.00  0.00           H  
ATOM   3066  CA  ASN   203      29.419  32.397  33.803  1.00  0.00           C  
ATOM   3067  HA  ASN   203      28.818  33.163  33.336  1.00  0.00           H  
ATOM   3068  CB  ASN   203      30.589  33.084  34.514  1.00  0.00           C  
ATOM   3069  HB2 ASN   203      31.145  32.367  35.094  1.00  0.00           H  
ATOM   3070  HB3 ASN   203      31.255  33.474  33.764  1.00  0.00           H  
ATOM   3071  CG  ASN   203      30.209  34.242  35.410  1.00  0.00           C  
ATOM   3072  OD1 ASN   203      29.073  34.561  35.641  1.00  0.00           O  
ATOM   3073  ND2 ASN   203      31.168  34.907  35.960  1.00  0.00           N  
ATOM   3074 HD21 ASN   203      30.936  35.683  36.533  1.00  0.00           H  
ATOM   3075 HD22 ASN   203      32.099  34.612  35.807  1.00  0.00           H  
ATOM   3076  C   ASN   203      29.898  31.475  32.678  1.00  0.00           C  
ATOM   3077  O   ASN   203      29.899  31.875  31.532  1.00  0.00           O  
ATOM   3078  N   VAL   204      30.241  30.224  32.967  1.00  0.00           N  
ATOM   3079  H   VAL   204      30.246  29.953  33.918  1.00  0.00           H  
ATOM   3080  CA  VAL   204      30.580  29.232  31.936  1.00  0.00           C  
ATOM   3081  HA  VAL   204      31.347  29.656  31.311  1.00  0.00           H  
ATOM   3082  CB  VAL   204      31.140  27.936  32.527  1.00  0.00           C  
ATOM   3083  HB  VAL   204      30.528  27.564  33.113  1.00  0.00           H  
ATOM   3084  CG1 VAL   204      31.442  26.938  31.652  1.00  0.00           C  
ATOM   3085 HG11 VAL   204      31.495  26.679  31.426  1.00  0.00           H  
ATOM   3086 HG12 VAL   204      31.542  26.738  31.446  1.00  0.00           H  
ATOM   3087 HG13 VAL   204      31.516  26.659  31.449  1.00  0.00           H  
ATOM   3088  CG2 VAL   204      32.272  28.066  33.217  1.00  0.00           C  
ATOM   3089 HG21 VAL   204      32.549  28.065  33.389  1.00  0.00           H  
ATOM   3090 HG22 VAL   204      32.550  28.118  33.367  1.00  0.00           H  
ATOM   3091 HG23 VAL   204      32.549  28.104  33.406  1.00  0.00           H  
ATOM   3092  C   VAL   204      29.386  28.938  31.034  1.00  0.00           C  
ATOM   3093  O   VAL   204      29.527  28.898  29.827  1.00  0.00           O  
ATOM   3094  N   LEU   205      28.190  28.799  31.589  1.00  0.00           N  
ATOM   3095  H   LEU   205      28.131  28.829  32.581  1.00  0.00           H  
ATOM   3096  CA  LEU   205      26.968  28.619  30.813  1.00  0.00           C  
ATOM   3097  HA  LEU   205      27.114  27.798  30.128  1.00  0.00           H  
ATOM   3098  CB  LEU   205      25.811  28.273  31.746  1.00  0.00           C  
ATOM   3099  HB2 LEU   205      25.766  29.022  32.512  1.00  0.00           H  
ATOM   3100  HB3 LEU   205      24.896  28.323  31.189  1.00  0.00           H  
ATOM   3101  CG  LEU   205      25.901  26.899  32.403  1.00  0.00           C  
ATOM   3102  HG  LEU   205      26.869  26.762  32.809  1.00  0.00           H  
ATOM   3103  CD1 LEU   205      24.916  26.775  33.516  1.00  0.00           C  
ATOM   3104 HD11 LEU   205      24.625  26.639  33.728  1.00  0.00           H  
ATOM   3105 HD12 LEU   205      24.786  26.720  33.871  1.00  0.00           H  
ATOM   3106 HD13 LEU   205      24.634  26.868  33.775  1.00  0.00           H  
ATOM   3107  CD2 LEU   205      25.629  25.779  31.450  1.00  0.00           C  
ATOM   3108 HD21 LEU   205      25.610  25.537  31.172  1.00  0.00           H  
ATOM   3109 HD22 LEU   205      25.598  25.457  31.273  1.00  0.00           H  
ATOM   3110 HD23 LEU   205      25.488  25.512  31.224  1.00  0.00           H  
ATOM   3111  C   LEU   205      26.649  29.839  29.947  1.00  0.00           C  
ATOM   3112  O   LEU   205      26.269  29.671  28.802  1.00  0.00           O  
ATOM   3113  N   ALA   206      26.859  31.055  30.440  1.00  0.00           N  
ATOM   3114  H   ALA   206      27.149  31.140  31.386  1.00  0.00           H  
ATOM   3115  CA  ALA   206      26.721  32.272  29.651  1.00  0.00           C  
ATOM   3116  HA  ALA   206      25.738  32.282  29.210  1.00  0.00           H  
ATOM   3117  CB  ALA   206      26.833  33.474  30.576  1.00  0.00           C  
ATOM   3118  HB1 ALA   206      26.881  33.767  30.794  1.00  0.00           H  
ATOM   3119  HB2 ALA   206      26.845  33.779  30.781  1.00  0.00           H  
ATOM   3120  HB3 ALA   206      26.848  33.755  30.813  1.00  0.00           H  
ATOM   3121  C   ALA   206      27.726  32.348  28.497  1.00  0.00           C  
ATOM   3122  O   ALA   206      27.368  32.751  27.404  1.00  0.00           O  
ATOM   3123  N   TRP   207      28.958  31.908  28.709  1.00  0.00           N  
ATOM   3124  H   TRP   207      29.197  31.633  29.633  1.00  0.00           H  
ATOM   3125  CA  TRP   207      29.990  31.801  27.683  1.00  0.00           C  
ATOM   3126  HA  TRP   207      30.055  32.743  27.164  1.00  0.00           H  
ATOM   3127  CB  TRP   207      31.322  31.571  28.383  1.00  0.00           C  
ATOM   3128  HB2 TRP   207      31.517  32.393  29.019  1.00  0.00           H  
ATOM   3129  HB3 TRP   207      31.245  30.725  29.006  1.00  0.00           H  
ATOM   3130  CG  TRP   207      32.505  31.385  27.556  1.00  0.00           C  
ATOM   3131  CD1 TRP   207      33.222  32.339  27.021  1.00  0.00           C  
ATOM   3132  HD1 TRP   207      33.013  33.354  27.116  1.00  0.00           H  
ATOM   3133  NE1 TRP   207      34.270  31.812  26.371  1.00  0.00           N  
ATOM   3134  HE1 TRP   207      34.946  32.341  25.923  1.00  0.00           H  
ATOM   3135  CE2 TRP   207      34.276  30.482  26.448  1.00  0.00           C  
ATOM   3136  CZ2 TRP   207      35.123  29.529  25.978  1.00  0.00           C  
ATOM   3137  HZ2 TRP   207      35.964  29.796  25.428  1.00  0.00           H  
ATOM   3138  CH2 TRP   207      34.849  28.222  26.227  1.00  0.00           C  
ATOM   3139  HH2 TRP   207      35.487  27.480  25.867  1.00  0.00           H  
ATOM   3140  CZ3 TRP   207      33.740  27.889  26.941  1.00  0.00           C  
ATOM   3141  HZ3 TRP   207      33.526  26.889  27.115  1.00  0.00           H  
ATOM   3142  CE3 TRP   207      32.905  28.855  27.422  1.00  0.00           C  
ATOM   3143  HE3 TRP   207      32.063  28.594  27.976  1.00  0.00           H  
ATOM   3144  CD2 TRP   207      33.148  30.177  27.186  1.00  0.00           C  
ATOM   3145  C   TRP   207      29.668  30.745  26.621  1.00  0.00           C  
ATOM   3146  O   TRP   207      29.857  30.993  25.445  1.00  0.00           O  
ATOM   3147  N   LEU   208      29.073  29.618  26.992  1.00  0.00           N  
ATOM   3148  H   LEU   208      28.974  29.445  27.965  1.00  0.00           H  
ATOM   3149  CA  LEU   208      28.552  28.638  26.039  1.00  0.00           C  
ATOM   3150  HA  LEU   208      29.314  28.440  25.305  1.00  0.00           H  
ATOM   3151  CB  LEU   208      28.222  27.328  26.744  1.00  0.00           C  
ATOM   3152  HB2 LEU   208      27.542  27.536  27.544  1.00  0.00           H  
ATOM   3153  HB3 LEU   208      27.717  26.695  26.040  1.00  0.00           H  
ATOM   3154  CG  LEU   208      29.406  26.550  27.296  1.00  0.00           C  
ATOM   3155  HG  LEU   208      29.949  27.160  27.969  1.00  0.00           H  
ATOM   3156  CD1 LEU   208      28.931  25.355  28.046  1.00  0.00           C  
ATOM   3157 HD11 LEU   208      28.842  25.047  28.213  1.00  0.00           H  
ATOM   3158 HD12 LEU   208      28.832  25.085  28.260  1.00  0.00           H  
ATOM   3159 HD13 LEU   208      28.786  25.076  28.218  1.00  0.00           H  
ATOM   3160  CD2 LEU   208      30.346  26.073  26.240  1.00  0.00           C  
ATOM   3161 HD21 LEU   208      30.584  25.914  26.013  1.00  0.00           H  
ATOM   3162 HD22 LEU   208      30.546  25.965  25.949  1.00  0.00           H  
ATOM   3163 HD23 LEU   208      30.616  25.997  25.996  1.00  0.00           H  
ATOM   3164  C   LEU   208      27.350  29.158  25.248  1.00  0.00           C  
ATOM   3165  O   LEU   208      27.258  28.897  24.065  1.00  0.00           O  
ATOM   3166  N   TYR   209      26.464  29.951  25.839  1.00  0.00           N  
ATOM   3167  H   TYR   209      26.534  30.093  26.819  1.00  0.00           H  
ATOM   3168  CA  TYR   209      25.427  30.655  25.087  1.00  0.00           C  
ATOM   3169  HA  TYR   209      24.900  29.933  24.481  1.00  0.00           H  
ATOM   3170  CB  TYR   209      24.419  31.316  26.023  1.00  0.00           C  
ATOM   3171  HB2 TYR   209      24.936  31.752  26.859  1.00  0.00           H  
ATOM   3172  HB3 TYR   209      23.947  32.121  25.492  1.00  0.00           H  
ATOM   3173  CG  TYR   209      23.319  30.412  26.518  1.00  0.00           C  
ATOM   3174  CD1 TYR   209      22.389  29.911  25.613  1.00  0.00           C  
ATOM   3175  HD1 TYR   209      22.469  30.158  24.585  1.00  0.00           H  
ATOM   3176  CE1 TYR   209      21.356  29.083  26.044  1.00  0.00           C  
ATOM   3177  HE1 TYR   209      20.654  28.696  25.348  1.00  0.00           H  
ATOM   3178  CZ  TYR   209      21.241  28.759  27.389  1.00  0.00           C  
ATOM   3179  OH  TYR   209      20.254  27.953  27.798  1.00  0.00           O  
ATOM   3180  HH  TYR   209      19.717  27.657  27.096  1.00  0.00           H  
ATOM   3181  CE2 TYR   209      22.157  29.271  28.303  1.00  0.00           C  
ATOM   3182  HE2 TYR   209      22.059  29.018  29.327  1.00  0.00           H  
ATOM   3183  CD2 TYR   209      23.191  30.099  27.866  1.00  0.00           C  
ATOM   3184  HD2 TYR   209      23.888  30.490  28.565  1.00  0.00           H  
ATOM   3185  C   TYR   209      26.010  31.675  24.112  1.00  0.00           C  
ATOM   3186  O   TYR   209      25.563  31.747  22.981  1.00  0.00           O  
ATOM   3187  N   ALA   210      27.038  32.418  24.498  1.00  0.00           N  
ATOM   3188  H   ALA   210      27.346  32.347  25.439  1.00  0.00           H  
ATOM   3189  CA  ALA   210      27.757  33.307  23.601  1.00  0.00           C  
ATOM   3190  HA  ALA   210      27.053  33.998  23.175  1.00  0.00           H  
ATOM   3191  CB  ALA   210      28.767  34.108  24.402  1.00  0.00           C  
ATOM   3192  HB1 ALA   210      28.993  34.304  24.613  1.00  0.00           H  
ATOM   3193  HB2 ALA   210      29.029  34.287  24.595  1.00  0.00           H  
ATOM   3194  HB3 ALA   210      29.013  34.323  24.578  1.00  0.00           H  
ATOM   3195  C   ALA   210      28.419  32.558  22.441  1.00  0.00           C  
ATOM   3196  O   ALA   210      28.413  33.044  21.325  1.00  0.00           O  
ATOM   3197  N   ALA   211      28.929  31.356  22.671  1.00  0.00           N  
ATOM   3198  H   ALA   211      28.967  31.038  23.611  1.00  0.00           H  
ATOM   3199  CA  ALA   211      29.465  30.488  21.637  1.00  0.00           C  
ATOM   3200  HA  ALA   211      30.218  31.032  21.095  1.00  0.00           H  
ATOM   3201  CB  ALA   211      30.139  29.306  22.303  1.00  0.00           C  
ATOM   3202  HB1 ALA   211      30.301  29.010  22.455  1.00  0.00           H  
ATOM   3203  HB2 ALA   211      30.314  29.021  22.457  1.00  0.00           H  
ATOM   3204  HB3 ALA   211      30.301  29.021  22.469  1.00  0.00           H  
ATOM   3205  C   ALA   211      28.411  30.053  20.619  1.00  0.00           C  
ATOM   3206  O   ALA   211      28.669  30.118  19.433  1.00  0.00           O  
ATOM   3207  N   VAL   212      27.205  29.708  21.054  1.00  0.00           N  
ATOM   3208  H   VAL   212      27.069  29.650  22.033  1.00  0.00           H  
ATOM   3209  CA  VAL   212      26.078  29.399  20.165  1.00  0.00           C  
ATOM   3210  HA  VAL   212      26.397  28.640  19.471  1.00  0.00           H  
ATOM   3211  CB  VAL   212      24.887  28.839  20.944  1.00  0.00           C  
ATOM   3212  HB  VAL   212      24.651  29.497  21.731  1.00  0.00           H  
ATOM   3213  CG1 VAL   212      23.654  28.659  20.121  1.00  0.00           C  
ATOM   3214 HG11 VAL   212      23.325  28.630  19.945  1.00  0.00           H  
ATOM   3215 HG12 VAL   212      23.362  28.632  19.903  1.00  0.00           H  
ATOM   3216 HG13 VAL   212      23.355  28.584  19.927  1.00  0.00           H  
ATOM   3217  CG2 VAL   212      25.193  27.504  21.536  1.00  0.00           C  
ATOM   3218 HG21 VAL   212      25.257  27.179  21.686  1.00  0.00           H  
ATOM   3219 HG22 VAL   212      25.273  27.182  21.677  1.00  0.00           H  
ATOM   3220 HG23 VAL   212      25.272  27.183  21.695  1.00  0.00           H  
ATOM   3221  C   VAL   212      25.678  30.602  19.324  1.00  0.00           C  
ATOM   3222  O   VAL   212      25.456  30.454  18.140  1.00  0.00           O  
ATOM   3223  N   ILE   213      25.652  31.800  19.893  1.00  0.00           N  
ATOM   3224  H   ILE   213      25.822  31.847  20.868  1.00  0.00           H  
ATOM   3225  CA  ILE   213      25.381  33.048  19.172  1.00  0.00           C  
ATOM   3226  HA  ILE   213      24.469  32.924  18.619  1.00  0.00           H  
ATOM   3227  CB  ILE   213      25.167  34.201  20.163  1.00  0.00           C  
ATOM   3228  HB  ILE   213      25.983  34.228  20.810  1.00  0.00           H  
ATOM   3229  CG2 ILE   213      25.084  35.520  19.496  1.00  0.00           C  
ATOM   3230 HG21 ILE   213      25.062  35.840  19.302  1.00  0.00           H  
ATOM   3231 HG22 ILE   213      25.037  35.857  19.358  1.00  0.00           H  
ATOM   3232 HG23 ILE   213      25.100  35.851  19.345  1.00  0.00           H  
ATOM   3233  CG1 ILE   213      23.929  34.006  20.986  1.00  0.00           C  
ATOM   3234 HG12 ILE   213      23.105  34.172  20.410  1.00  0.00           H  
ATOM   3235 HG13 ILE   213      23.888  33.027  21.291  1.00  0.00           H  
ATOM   3236  CD1 ILE   213      23.804  34.844  22.206  1.00  0.00           C  
ATOM   3237 HD11 ILE   213      23.769  35.050  22.503  1.00  0.00           H  
ATOM   3238 HD12 ILE   213      23.764  35.037  22.506  1.00  0.00           H  
ATOM   3239 HD13 ILE   213      23.772  35.041  22.508  1.00  0.00           H  
ATOM   3240  C   ILE   213      26.468  33.342  18.138  1.00  0.00           C  
ATOM   3241  O   ILE   213      26.178  33.828  17.078  1.00  0.00           O  
ATOM   3242  N   ASN   214      27.705  32.991  18.402  1.00  0.00           N  
ATOM   3243  H   ASN   214      27.873  32.608  19.287  1.00  0.00           H  
ATOM   3244  CA  ASN   214      28.829  33.110  17.488  1.00  0.00           C  
ATOM   3245  HA  ASN   214      28.678  33.972  16.880  1.00  0.00           H  
ATOM   3246  CB  ASN   214      30.089  33.337  18.288  1.00  0.00           C  
ATOM   3247  HB2 ASN   214      30.098  33.245  19.123  1.00  0.00           H  
ATOM   3248  HB3 ASN   214      30.670  32.852  18.092  1.00  0.00           H  
ATOM   3249  CG  ASN   214      30.583  34.365  18.219  1.00  0.00           C  
ATOM   3250  OD1 ASN   214      30.925  35.202  17.754  1.00  0.00           O  
ATOM   3251  ND2 ASN   214      30.637  34.356  18.674  1.00  0.00           N  
ATOM   3252 HD21 ASN   214      30.914  35.037  18.582  1.00  0.00           H  
ATOM   3253 HD22 ASN   214      30.355  33.666  19.055  1.00  0.00           H  
ATOM   3254  C   ASN   214      28.961  31.941  16.521  1.00  0.00           C  
ATOM   3255  O   ASN   214      29.745  31.972  15.710  1.00  0.00           O  
ATOM   3256  N   GLY   215      28.199  30.920  16.585  1.00  0.00           N  
ATOM   3257  H   GLY   215      27.596  30.941  17.294  1.00  0.00           H  
ATOM   3258  CA  GLY   215      28.144  29.803  15.661  1.00  0.00           C  
ATOM   3259  HA2 GLY   215      27.143  29.520  15.551  1.00  0.00           H  
ATOM   3260  HA3 GLY   215      28.487  30.111  14.715  1.00  0.00           H  
ATOM   3261  C   GLY   215      28.911  28.564  16.030  1.00  0.00           C  
ATOM   3262  O   GLY   215      28.912  27.635  15.273  1.00  0.00           O  
ATOM   3263  N   ASP   216      29.540  28.506  17.175  1.00  0.00           N  
ATOM   3264  H   ASP   216      29.440  29.270  17.782  1.00  0.00           H  
ATOM   3265  CA  ASP   216      30.201  27.333  17.686  1.00  0.00           C  
ATOM   3266  HA  ASP   216      30.640  26.817  16.862  1.00  0.00           H  
ATOM   3267  CB  ASP   216      31.306  27.711  18.640  1.00  0.00           C  
ATOM   3268  HB2 ASP   216      30.925  28.286  19.398  1.00  0.00           H  
ATOM   3269  HB3 ASP   216      31.687  26.866  19.069  1.00  0.00           H  
ATOM   3270  CG  ASP   216      32.424  28.422  18.051  1.00  0.00           C  
ATOM   3271  OD1 ASP   216      32.825  28.606  17.636  1.00  0.00           O  
ATOM   3272  OD2 ASP   216      32.951  28.775  18.018  1.00  0.00           O  
ATOM   3273  C   ASP   216      29.238  26.384  18.335  1.00  0.00           C  
ATOM   3274  O   ASP   216      28.996  26.465  19.233  1.00  0.00           O  
ATOM   3275  N   ARG   217      28.673  25.480  17.884  1.00  0.00           N  
ATOM   3276  H   ARG   217      28.935  25.471  17.119  1.00  0.00           H  
ATOM   3277  CA  ARG   217      27.618  24.586  18.352  1.00  0.00           C  
ATOM   3278  HA  ARG   217      27.323  24.908  19.315  1.00  0.00           H  
ATOM   3279  CB  ARG   217      26.431  24.704  17.441  1.00  0.00           C  
ATOM   3280  HB2 ARG   217      26.473  24.367  16.930  1.00  0.00           H  
ATOM   3281  HB3 ARG   217      25.855  24.499  17.644  1.00  0.00           H  
ATOM   3282  CG  ARG   217      25.924  25.529  16.952  1.00  0.00           C  
ATOM   3283  HG2 ARG   217      25.908  25.859  17.423  1.00  0.00           H  
ATOM   3284  HG3 ARG   217      26.411  25.726  16.705  1.00  0.00           H  
ATOM   3285  CD  ARG   217      24.770  25.642  16.140  1.00  0.00           C  
ATOM   3286  HD2 ARG   217      24.745  25.849  15.777  1.00  0.00           H  
ATOM   3287  HD3 ARG   217      24.535  25.318  15.904  1.00  0.00           H  
ATOM   3288  NE  ARG   217      24.020  25.900  16.125  1.00  0.00           N  
ATOM   3289  HE  ARG   217      24.187  25.802  16.069  1.00  0.00           H  
ATOM   3290  CZ  ARG   217      23.132  26.247  16.146  1.00  0.00           C  
ATOM   3291  NH1 ARG   217      22.772  26.417  16.181  1.00  0.00           N  
ATOM   3292 HH11 ARG   217      23.141  26.281  16.152  1.00  0.00           H  
ATOM   3293 HH12 ARG   217      22.089  26.680  16.184  1.00  0.00           H  
ATOM   3294  NH2 ARG   217      22.574  26.437  16.136  1.00  0.00           N  
ATOM   3295 HH21 ARG   217      22.813  26.320  16.099  1.00  0.00           H  
ATOM   3296 HH22 ARG   217      21.900  26.699  16.142  1.00  0.00           H  
ATOM   3297  C   ARG   217      28.005  23.130  18.533  1.00  0.00           C  
ATOM   3298  O   ARG   217      27.188  22.352  18.958  1.00  0.00           O  
ATOM   3299  N   TRP   218      29.228  22.738  18.236  1.00  0.00           N  
ATOM   3300  H   TRP   218      29.842  23.415  17.893  1.00  0.00           H  
ATOM   3301  CA  TRP   218      29.674  21.348  18.226  1.00  0.00           C  
ATOM   3302  HA  TRP   218      29.074  20.809  17.516  1.00  0.00           H  
ATOM   3303  CB  TRP   218      31.116  21.294  17.747  1.00  0.00           C  
ATOM   3304  HB2 TRP   218      31.374  20.264  17.605  1.00  0.00           H  
ATOM   3305  HB3 TRP   218      31.175  21.757  16.786  1.00  0.00           H  
ATOM   3306  CG  TRP   218      32.149  21.898  18.631  1.00  0.00           C  
ATOM   3307  CD1 TRP   218      32.677  23.111  18.492  1.00  0.00           C  
ATOM   3308  HD1 TRP   218      32.426  23.793  17.723  1.00  0.00           H  
ATOM   3309  NE1 TRP   218      33.598  23.337  19.473  1.00  0.00           N  
ATOM   3310  HE1 TRP   218      34.135  24.163  19.540  1.00  0.00           H  
ATOM   3311  CE2 TRP   218      33.707  22.276  20.307  1.00  0.00           C  
ATOM   3312  CZ2 TRP   218      34.490  22.027  21.420  1.00  0.00           C  
ATOM   3313  HZ2 TRP   218      35.176  22.754  21.771  1.00  0.00           H  
ATOM   3314  CH2 TRP   218      34.373  20.813  22.066  1.00  0.00           C  
ATOM   3315  HH2 TRP   218      34.963  20.607  22.921  1.00  0.00           H  
ATOM   3316  CZ3 TRP   218      33.492  19.861  21.584  1.00  0.00           C  
ATOM   3317  HZ3 TRP   218      33.407  18.932  22.079  1.00  0.00           H  
ATOM   3318  CE3 TRP   218      32.726  20.111  20.453  1.00  0.00           C  
ATOM   3319  HE3 TRP   218      32.072  19.363  20.084  1.00  0.00           H  
ATOM   3320  CD2 TRP   218      32.800  21.332  19.791  1.00  0.00           C  
ATOM   3321  C   TRP   218      29.526  20.625  19.557  1.00  0.00           C  
ATOM   3322  O   TRP   218      29.331  19.431  19.583  1.00  0.00           O  
ATOM   3323  N   PHE   219      29.597  21.339  20.661  1.00  0.00           N  
ATOM   3324  H   PHE   219      29.768  22.304  20.557  1.00  0.00           H  
ATOM   3325  CA  PHE   219      29.539  20.815  22.009  1.00  0.00           C  
ATOM   3326  HA  PHE   219      30.112  19.911  22.051  1.00  0.00           H  
ATOM   3327  CB  PHE   219      30.199  21.824  22.939  1.00  0.00           C  
ATOM   3328  HB2 PHE   219      30.193  21.448  23.915  1.00  0.00           H  
ATOM   3329  HB3 PHE   219      31.205  21.933  22.676  1.00  0.00           H  
ATOM   3330  CG  PHE   219      29.583  23.156  22.950  1.00  0.00           C  
ATOM   3331  CD1 PHE   219      28.540  23.414  23.743  1.00  0.00           C  
ATOM   3332  HD1 PHE   219      28.202  22.689  24.380  1.00  0.00           H  
ATOM   3333  CE1 PHE   219      27.927  24.616  23.700  1.00  0.00           C  
ATOM   3334  HE1 PHE   219      27.126  24.809  24.302  1.00  0.00           H  
ATOM   3335  CZ  PHE   219      28.364  25.569  22.874  1.00  0.00           C  
ATOM   3336  HZ  PHE   219      27.899  26.490  22.844  1.00  0.00           H  
ATOM   3337  CE2 PHE   219      29.419  25.325  22.097  1.00  0.00           C  
ATOM   3338  HE2 PHE   219      29.760  26.062  21.473  1.00  0.00           H  
ATOM   3339  CD2 PHE   219      30.028  24.122  22.132  1.00  0.00           C  
ATOM   3340  HD2 PHE   219      30.835  23.942  21.532  1.00  0.00           H  
ATOM   3341  C   PHE   219      28.137  20.462  22.488  1.00  0.00           C  
ATOM   3342  O   PHE   219      28.007  19.864  23.528  1.00  0.00           O  
ATOM   3343  N   LEU   220      27.088  20.835  21.777  1.00  0.00           N  
ATOM   3344  H   LEU   220      27.247  21.297  20.925  1.00  0.00           H  
ATOM   3345  CA  LEU   220      25.719  20.626  22.194  1.00  0.00           C  
ATOM   3346  HA  LEU   220      25.623  20.997  23.190  1.00  0.00           H  
ATOM   3347  CB  LEU   220      24.762  21.417  21.315  1.00  0.00           C  
ATOM   3348  HB2 LEU   220      24.935  21.193  20.356  1.00  0.00           H  
ATOM   3349  HB3 LEU   220      23.823  21.134  21.502  1.00  0.00           H  
ATOM   3350  CG  LEU   220      24.781  22.850  21.430  1.00  0.00           C  
ATOM   3351  HG  LEU   220      25.701  23.081  21.270  1.00  0.00           H  
ATOM   3352  CD1 LEU   220      23.949  23.496  20.519  1.00  0.00           C  
ATOM   3353 HD11 LEU   220      23.752  23.668  20.308  1.00  0.00           H  
ATOM   3354 HD12 LEU   220      23.770  23.648  20.282  1.00  0.00           H  
ATOM   3355 HD13 LEU   220      23.727  23.640  20.296  1.00  0.00           H  
ATOM   3356  CD2 LEU   220      24.342  23.386  22.629  1.00  0.00           C  
ATOM   3357 HD21 LEU   220      24.219  23.516  22.916  1.00  0.00           H  
ATOM   3358 HD22 LEU   220      24.251  23.513  22.933  1.00  0.00           H  
ATOM   3359 HD23 LEU   220      24.252  23.533  22.916  1.00  0.00           H  
ATOM   3360  C   LEU   220      25.357  19.155  22.236  1.00  0.00           C  
ATOM   3361  O   LEU   220      25.617  18.421  21.358  1.00  0.00           O  
ATOM   3362  N   ASN   221      24.736  18.736  23.257  1.00  0.00           N  
ATOM   3363  H   ASN   221      24.542  19.402  23.917  1.00  0.00           H  
ATOM   3364  CA  ASN   221      24.317  17.388  23.509  1.00  0.00           C  
ATOM   3365  HA  ASN   221      24.562  16.834  22.736  1.00  0.00           H  
ATOM   3366  CB  ASN   221      24.996  16.851  24.647  1.00  0.00           C  
ATOM   3367  HB2 ASN   221      25.654  16.774  24.584  1.00  0.00           H  
ATOM   3368  HB3 ASN   221      24.981  17.233  25.151  1.00  0.00           H  
ATOM   3369  CG  ASN   221      24.848  15.898  25.221  1.00  0.00           C  
ATOM   3370  OD1 ASN   221      24.342  15.550  25.373  1.00  0.00           O  
ATOM   3371  ND2 ASN   221      25.274  15.442  25.559  1.00  0.00           N  
ATOM   3372 HD21 ASN   221      25.191  14.815  25.938  1.00  0.00           H  
ATOM   3373 HD22 ASN   221      25.702  15.715  25.435  1.00  0.00           H  
ATOM   3374  C   ASN   221      22.916  17.275  23.664  1.00  0.00           C  
ATOM   3375  O   ASN   221      22.344  18.143  24.061  1.00  0.00           O  
ATOM   3376  N   ARG   222      22.359  16.202  23.373  1.00  0.00           N  
ATOM   3377  H   ARG   222      22.884  15.544  23.039  1.00  0.00           H  
ATOM   3378  CA  ARG   222      21.020  15.932  23.482  1.00  0.00           C  
ATOM   3379  HA  ARG   222      20.661  16.738  23.534  1.00  0.00           H  
ATOM   3380  CB  ARG   222      20.622  15.415  22.429  1.00  0.00           C  
ATOM   3381  HB2 ARG   222      20.329  15.195  22.282  1.00  0.00           H  
ATOM   3382  HB3 ARG   222      20.598  15.569  22.220  1.00  0.00           H  
ATOM   3383  CG  ARG   222      20.627  15.000  21.829  1.00  0.00           C  
ATOM   3384  HG2 ARG   222      21.090  15.083  21.836  1.00  0.00           H  
ATOM   3385  HG3 ARG   222      20.466  14.727  21.911  1.00  0.00           H  
ATOM   3386  CD  ARG   222      20.218  14.830  21.081  1.00  0.00           C  
ATOM   3387  HD2 ARG   222      20.045  14.836  20.976  1.00  0.00           H  
ATOM   3388  HD3 ARG   222      20.276  14.872  20.914  1.00  0.00           H  
ATOM   3389  NE  ARG   222      19.979  14.608  20.718  1.00  0.00           N  
ATOM   3390  HE  ARG   222      20.009  14.565  20.758  1.00  0.00           H  
ATOM   3391  CZ  ARG   222      19.725  14.449  20.334  1.00  0.00           C  
ATOM   3392  NH1 ARG   222      19.647  14.479  20.220  1.00  0.00           N  
ATOM   3393 HH11 ARG   222      19.779  14.628  20.420  1.00  0.00           H  
ATOM   3394 HH12 ARG   222      19.450  14.352  19.926  1.00  0.00           H  
ATOM   3395  NH2 ARG   222      19.539  14.253  20.053  1.00  0.00           N  
ATOM   3396 HH21 ARG   222      19.590  14.220  20.125  1.00  0.00           H  
ATOM   3397 HH22 ARG   222      19.348  14.131  19.768  1.00  0.00           H  
ATOM   3398  C   ARG   222      20.448  15.181  24.573  1.00  0.00           C  
ATOM   3399  O   ARG   222      19.317  14.947  24.634  1.00  0.00           O  
ATOM   3400  N   PHE   223      21.209  14.796  25.431  1.00  0.00           N  
ATOM   3401  H   PHE   223      22.120  15.039  25.334  1.00  0.00           H  
ATOM   3402  CA  PHE   223      20.793  14.079  26.557  1.00  0.00           C  
ATOM   3403  HA  PHE   223      20.010  13.481  26.267  1.00  0.00           H  
ATOM   3404  CB  PHE   223      21.881  13.248  27.025  1.00  0.00           C  
ATOM   3405  HB2 PHE   223      22.563  13.594  27.017  1.00  0.00           H  
ATOM   3406  HB3 PHE   223      21.792  13.060  27.778  1.00  0.00           H  
ATOM   3407  CG  PHE   223      22.198  12.212  26.557  1.00  0.00           C  
ATOM   3408  CD1 PHE   223      22.503  11.772  26.565  1.00  0.00           C  
ATOM   3409  HD1 PHE   223      22.513  12.162  26.901  1.00  0.00           H  
ATOM   3410  CE1 PHE   223      22.795  10.820  26.137  1.00  0.00           C  
ATOM   3411  HE1 PHE   223      23.026  10.489  26.148  1.00  0.00           H  
ATOM   3412  CZ  PHE   223      22.786  10.300  25.699  1.00  0.00           C  
ATOM   3413  HZ  PHE   223      23.008   9.572  25.374  1.00  0.00           H  
ATOM   3414  CE2 PHE   223      22.485  10.728  25.691  1.00  0.00           C  
ATOM   3415  HE2 PHE   223      22.478  10.329  25.358  1.00  0.00           H  
ATOM   3416  CD2 PHE   223      22.192  11.680  26.119  1.00  0.00           C  
ATOM   3417  HD2 PHE   223      21.961  12.001  26.111  1.00  0.00           H  
ATOM   3418  C   PHE   223      20.298  14.914  27.649  1.00  0.00           C  
ATOM   3419  O   PHE   223      20.675  15.953  27.768  1.00  0.00           O  
ATOM   3420  N   THR   224      19.451  14.464  28.455  1.00  0.00           N  
ATOM   3421  H   THR   224      19.198  13.603  28.312  1.00  0.00           H  
ATOM   3422  CA  THR   224      18.831  15.163  29.522  1.00  0.00           C  
ATOM   3423  HA  THR   224      18.774  16.094  29.250  1.00  0.00           H  
ATOM   3424  CB  THR   224      17.548  14.718  29.686  1.00  0.00           C  
ATOM   3425  HB  THR   224      17.409  14.650  29.677  1.00  0.00           H  
ATOM   3426  CG2 THR   224      16.815  14.501  29.819  1.00  0.00           C  
ATOM   3427 HG21 THR   224      16.613  14.450  29.839  1.00  0.00           H  
ATOM   3428 HG22 THR   224      16.644  14.430  29.856  1.00  0.00           H  
ATOM   3429 HG23 THR   224      16.640  14.461  29.861  1.00  0.00           H  
ATOM   3430  OG1 THR   224      17.141  14.601  29.718  1.00  0.00           O  
ATOM   3431  HG1 THR   224      17.174  14.691  29.520  1.00  0.00           H  
ATOM   3432  C   THR   224      19.510  15.152  30.820  1.00  0.00           C  
ATOM   3433  O   THR   224      20.148  14.229  31.152  1.00  0.00           O  
ATOM   3434  N   THR   225      19.381  16.178  31.564  1.00  0.00           N  
ATOM   3435  H   THR   225      18.846  16.897  31.232  1.00  0.00           H  
ATOM   3436  CA  THR   225      19.937  16.319  32.823  1.00  0.00           C  
ATOM   3437  HA  THR   225      20.048  15.390  33.226  1.00  0.00           H  
ATOM   3438  CB  THR   225      21.271  16.862  32.709  1.00  0.00           C  
ATOM   3439  HB  THR   225      21.468  16.955  31.985  1.00  0.00           H  
ATOM   3440  CG2 THR   225      21.792  17.958  33.167  1.00  0.00           C  
ATOM   3441 HG21 THR   225      21.901  18.240  33.276  1.00  0.00           H  
ATOM   3442 HG22 THR   225      21.928  18.209  33.286  1.00  0.00           H  
ATOM   3443 HG23 THR   225      21.937  18.232  33.257  1.00  0.00           H  
ATOM   3444  OG1 THR   225      21.875  16.205  33.083  1.00  0.00           O  
ATOM   3445  HG1 THR   225      21.585  15.931  32.883  1.00  0.00           H  
ATOM   3446  C   THR   225      19.046  17.132  33.716  1.00  0.00           C  
ATOM   3447  O   THR   225      18.415  18.014  33.289  1.00  0.00           O  
ATOM   3448  N   THR   226      18.995  16.856  34.960  1.00  0.00           N  
ATOM   3449  H   THR   226      19.516  16.117  35.239  1.00  0.00           H  
ATOM   3450  CA  THR   226      18.395  17.674  35.998  1.00  0.00           C  
ATOM   3451  HA  THR   226      17.710  18.364  35.554  1.00  0.00           H  
ATOM   3452  CB  THR   226      17.615  16.847  36.983  1.00  0.00           C  
ATOM   3453  HB  THR   226      17.133  17.479  37.629  1.00  0.00           H  
ATOM   3454  CG2 THR   226      16.599  15.997  36.399  1.00  0.00           C  
ATOM   3455 HG21 THR   226      16.355  15.795  36.244  1.00  0.00           H  
ATOM   3456 HG22 THR   226      16.350  15.782  36.270  1.00  0.00           H  
ATOM   3457 HG23 THR   226      16.334  15.804  36.268  1.00  0.00           H  
ATOM   3458  OG1 THR   226      18.406  16.071  37.716  1.00  0.00           O  
ATOM   3459  HG1 THR   226      18.491  15.465  37.509  1.00  0.00           H  
ATOM   3460  C   THR   226      19.446  18.481  36.719  1.00  0.00           C  
ATOM   3461  O   THR   226      20.612  18.173  36.648  1.00  0.00           O  
ATOM   3462  N   LEU   227      19.054  19.503  37.448  1.00  0.00           N  
ATOM   3463  H   LEU   227      18.095  19.715  37.475  1.00  0.00           H  
ATOM   3464  CA  LEU   227      19.964  20.301  38.242  1.00  0.00           C  
ATOM   3465  HA  LEU   227      20.706  20.698  37.593  1.00  0.00           H  
ATOM   3466  CB  LEU   227      19.211  21.444  38.871  1.00  0.00           C  
ATOM   3467  HB2 LEU   227      18.545  21.442  38.831  1.00  0.00           H  
ATOM   3468  HB3 LEU   227      19.278  21.482  39.516  1.00  0.00           H  
ATOM   3469  CG  LEU   227      19.233  22.543  38.735  1.00  0.00           C  
ATOM   3470  HG  LEU   227      19.271  22.268  38.633  1.00  0.00           H  
ATOM   3471  CD1 LEU   227      19.042  23.472  38.733  1.00  0.00           C  
ATOM   3472 HD11 LEU   227      19.001  23.704  38.726  1.00  0.00           H  
ATOM   3473 HD12 LEU   227      18.994  23.684  38.738  1.00  0.00           H  
ATOM   3474 HD13 LEU   227      18.989  23.704  38.734  1.00  0.00           H  
ATOM   3475  CD2 LEU   227      19.361  23.155  38.759  1.00  0.00           C  
ATOM   3476 HD21 LEU   227      19.393  23.309  38.767  1.00  0.00           H  
ATOM   3477 HD22 LEU   227      19.377  23.306  38.757  1.00  0.00           H  
ATOM   3478 HD23 LEU   227      19.407  23.295  38.771  1.00  0.00           H  
ATOM   3479  C   LEU   227      20.701  19.479  39.282  1.00  0.00           C  
ATOM   3480  O   LEU   227      21.880  19.641  39.456  1.00  0.00           O  
ATOM   3481  N   ASN   228      20.040  18.546  39.917  1.00  0.00           N  
ATOM   3482  H   ASN   228      19.081  18.464  39.733  1.00  0.00           H  
ATOM   3483  CA  ASN   228      20.641  17.650  40.872  1.00  0.00           C  
ATOM   3484  HA  ASN   228      21.147  18.231  41.606  1.00  0.00           H  
ATOM   3485  CB  ASN   228      19.553  16.872  41.557  1.00  0.00           C  
ATOM   3486  HB2 ASN   228      19.019  16.829  41.419  1.00  0.00           H  
ATOM   3487  HB3 ASN   228      19.526  16.324  41.637  1.00  0.00           H  
ATOM   3488  CG  ASN   228      19.213  16.868  42.348  1.00  0.00           C  
ATOM   3489  OD1 ASN   228      19.282  17.290  42.675  1.00  0.00           O  
ATOM   3490  ND2 ASN   228      18.838  16.395  42.684  1.00  0.00           N  
ATOM   3491 HD21 ASN   228      18.613  16.393  43.203  1.00  0.00           H  
ATOM   3492 HD22 ASN   228      18.782  16.042  42.422  1.00  0.00           H  
ATOM   3493  C   ASN   228      21.680  16.732  40.261  1.00  0.00           C  
ATOM   3494  O   ASN   228      22.695  16.507  40.853  1.00  0.00           O  
ATOM   3495  N   ASP   229      21.463  16.236  39.072  1.00  0.00           N  
ATOM   3496  H   ASP   229      20.623  16.467  38.633  1.00  0.00           H  
ATOM   3497  CA  ASP   229      22.410  15.404  38.359  1.00  0.00           C  
ATOM   3498  HA  ASP   229      22.779  14.663  39.025  1.00  0.00           H  
ATOM   3499  CB  ASP   229      21.727  14.699  37.225  1.00  0.00           C  
ATOM   3500  HB2 ASP   229      21.365  15.166  36.731  1.00  0.00           H  
ATOM   3501  HB3 ASP   229      22.208  14.309  36.754  1.00  0.00           H  
ATOM   3502  CG  ASP   229      20.902  13.877  37.342  1.00  0.00           C  
ATOM   3503  OD1 ASP   229      20.601  13.580  37.332  1.00  0.00           O  
ATOM   3504  OD2 ASP   229      20.548  13.504  37.420  1.00  0.00           O  
ATOM   3505  C   ASP   229      23.615  16.164  37.855  1.00  0.00           C  
ATOM   3506  O   ASP   229      24.681  15.629  37.799  1.00  0.00           O  
ATOM   3507  N   PHE   230      23.475  17.414  37.526  1.00  0.00           N  
ATOM   3508  H   PHE   230      22.575  17.789  37.548  1.00  0.00           H  
ATOM   3509  CA  PHE   230      24.592  18.274  37.231  1.00  0.00           C  
ATOM   3510  HA  PHE   230      25.256  17.758  36.570  1.00  0.00           H  
ATOM   3511  CB  PHE   230      24.111  19.516  36.526  1.00  0.00           C  
ATOM   3512  HB2 PHE   230      23.611  19.238  35.632  1.00  0.00           H  
ATOM   3513  HB3 PHE   230      23.408  20.015  37.140  1.00  0.00           H  
ATOM   3514  CG  PHE   230      25.211  20.453  36.183  1.00  0.00           C  
ATOM   3515  CD1 PHE   230      25.989  20.252  35.101  1.00  0.00           C  
ATOM   3516  HD1 PHE   230      25.773  19.469  34.490  1.00  0.00           H  
ATOM   3517  CE1 PHE   230      27.060  21.056  34.828  1.00  0.00           C  
ATOM   3518  HE1 PHE   230      27.658  20.888  34.009  1.00  0.00           H  
ATOM   3519  CZ  PHE   230      27.359  22.065  35.637  1.00  0.00           C  
ATOM   3520  HZ  PHE   230      28.187  22.671  35.441  1.00  0.00           H  
ATOM   3521  CE2 PHE   230      26.579  22.279  36.711  1.00  0.00           C  
ATOM   3522  HE2 PHE   230      26.809  23.047  37.336  1.00  0.00           H  
ATOM   3523  CD2 PHE   230      25.506  21.479  36.983  1.00  0.00           C  
ATOM   3524  HD2 PHE   230      24.925  21.638  37.819  1.00  0.00           H  
ATOM   3525  C   PHE   230      25.390  18.612  38.472  1.00  0.00           C  
ATOM   3526  O   PHE   230      26.592  18.493  38.471  1.00  0.00           O  
ATOM   3527  N   ASN   231      24.738  18.973  39.557  1.00  0.00           N  
ATOM   3528  H   ASN   231      23.760  19.075  39.498  1.00  0.00           H  
ATOM   3529  CA  ASN   231      25.384  19.342  40.796  1.00  0.00           C  
ATOM   3530  HA  ASN   231      26.095  20.105  40.581  1.00  0.00           H  
ATOM   3531  CB  ASN   231      24.359  19.928  41.751  1.00  0.00           C  
ATOM   3532  HB2 ASN   231      23.537  19.274  41.836  1.00  0.00           H  
ATOM   3533  HB3 ASN   231      24.791  20.029  42.713  1.00  0.00           H  
ATOM   3534  CG  ASN   231      23.861  21.274  41.360  1.00  0.00           C  
ATOM   3535  OD1 ASN   231      24.395  21.945  40.567  1.00  0.00           O  
ATOM   3536  ND2 ASN   231      22.857  21.741  41.943  1.00  0.00           N  
ATOM   3537 HD21 ASN   231      22.544  22.635  41.705  1.00  0.00           H  
ATOM   3538 HD22 ASN   231      22.413  21.202  42.593  1.00  0.00           H  
ATOM   3539  C   ASN   231      26.175  18.208  41.419  1.00  0.00           C  
ATOM   3540  O   ASN   231      27.141  18.452  42.065  1.00  0.00           O  
ATOM   3541  N   LEU   232      25.829  16.979  41.173  1.00  0.00           N  
ATOM   3542  H   LEU   232      25.001  16.849  40.680  1.00  0.00           H  
ATOM   3543  CA  LEU   232      26.597  15.820  41.558  1.00  0.00           C  
ATOM   3544  HA  LEU   232      26.792  15.892  42.589  1.00  0.00           H  
ATOM   3545  CB  LEU   232      25.780  14.606  41.305  1.00  0.00           C  
ATOM   3546  HB2 LEU   232      25.047  14.667  41.187  1.00  0.00           H  
ATOM   3547  HB3 LEU   232      25.963  14.285  40.728  1.00  0.00           H  
ATOM   3548  CG  LEU   232      25.663  13.726  41.940  1.00  0.00           C  
ATOM   3549  HG  LEU   232      25.959  13.958  41.766  1.00  0.00           H  
ATOM   3550  CD1 LEU   232      25.349  13.142  42.611  1.00  0.00           C  
ATOM   3551 HD11 LEU   232      25.275  13.004  42.761  1.00  0.00           H  
ATOM   3552 HD12 LEU   232      25.283  12.982  42.782  1.00  0.00           H  
ATOM   3553 HD13 LEU   232      25.263  13.013  42.780  1.00  0.00           H  
ATOM   3554  CD2 LEU   232      25.417  13.052  42.138  1.00  0.00           C  
ATOM   3555 HD21 LEU   232      25.346  12.903  42.196  1.00  0.00           H  
ATOM   3556 HD22 LEU   232      25.350  12.866  42.177  1.00  0.00           H  
ATOM   3557 HD23 LEU   232      25.374  12.897  42.185  1.00  0.00           H  
ATOM   3558  C   LEU   232      27.936  15.722  40.876  1.00  0.00           C  
ATOM   3559  O   LEU   232      28.858  15.272  41.432  1.00  0.00           O  
ATOM   3560  N   VAL   233      28.063  16.165  39.696  1.00  0.00           N  
ATOM   3561  H   VAL   233      27.271  16.531  39.297  1.00  0.00           H  
ATOM   3562  CA  VAL   233      29.304  16.199  38.950  1.00  0.00           C  
ATOM   3563  HA  VAL   233      29.946  15.457  39.346  1.00  0.00           H  
ATOM   3564  CB  VAL   233      29.080  15.851  37.508  1.00  0.00           C  
ATOM   3565  HB  VAL   233      29.113  16.146  37.229  1.00  0.00           H  
ATOM   3566  CG1 VAL   233      29.390  15.380  36.945  1.00  0.00           C  
ATOM   3567 HG11 VAL   233      29.459  15.268  36.779  1.00  0.00           H  
ATOM   3568 HG12 VAL   233      29.480  15.285  36.835  1.00  0.00           H  
ATOM   3569 HG13 VAL   233      29.460  15.240  36.797  1.00  0.00           H  
ATOM   3570  CG2 VAL   233      28.524  15.513  36.935  1.00  0.00           C  
ATOM   3571 HG21 VAL   233      28.399  15.404  36.753  1.00  0.00           H  
ATOM   3572 HG22 VAL   233      28.371  15.429  36.826  1.00  0.00           H  
ATOM   3573 HG23 VAL   233      28.397  15.456  36.794  1.00  0.00           H  
ATOM   3574  C   VAL   233      30.059  17.494  39.105  1.00  0.00           C  
ATOM   3575  O   VAL   233      31.253  17.486  39.067  1.00  0.00           O  
ATOM   3576  N   ALA   234      29.400  18.600  39.344  1.00  0.00           N  
ATOM   3577  H   ALA   234      28.423  18.557  39.334  1.00  0.00           H  
ATOM   3578  CA  ALA   234      30.014  19.887  39.515  1.00  0.00           C  
ATOM   3579  HA  ALA   234      30.521  20.116  38.631  1.00  0.00           H  
ATOM   3580  CB  ALA   234      28.952  20.919  39.717  1.00  0.00           C  
ATOM   3581  HB1 ALA   234      28.695  21.185  39.732  1.00  0.00           H  
ATOM   3582  HB2 ALA   234      28.675  21.150  39.773  1.00  0.00           H  
ATOM   3583  HB3 ALA   234      28.720  21.184  39.785  1.00  0.00           H  
ATOM   3584  C   ALA   234      31.024  19.912  40.619  1.00  0.00           C  
ATOM   3585  O   ALA   234      32.108  20.360  40.437  1.00  0.00           O  
ATOM   3586  N   MET   235      30.714  19.354  41.734  1.00  0.00           N  
ATOM   3587  H   MET   235      29.821  18.998  41.824  1.00  0.00           H  
ATOM   3588  CA  MET   235      31.599  19.265  42.840  1.00  0.00           C  
ATOM   3589  HA  MET   235      31.951  20.236  43.053  1.00  0.00           H  
ATOM   3590  CB  MET   235      30.865  18.799  44.026  1.00  0.00           C  
ATOM   3591  HB2 MET   235      30.464  18.472  44.066  1.00  0.00           H  
ATOM   3592  HB3 MET   235      31.043  18.535  44.435  1.00  0.00           H  
ATOM   3593  CG  MET   235      30.435  19.144  44.635  1.00  0.00           C  
ATOM   3594  HG2 MET   235      30.772  19.419  44.700  1.00  0.00           H  
ATOM   3595  HG3 MET   235      30.199  19.337  44.466  1.00  0.00           H  
ATOM   3596  SD  MET   235      29.765  18.842  45.545  1.00  0.00           S  
ATOM   3597  CE  MET   235      29.342  18.543  45.898  1.00  0.00           C  
ATOM   3598  HE1 MET   235      29.257  18.493  45.973  1.00  0.00           H  
ATOM   3599  HE2 MET   235      29.238  18.478  45.976  1.00  0.00           H  
ATOM   3600  HE3 MET   235      29.270  18.474  45.963  1.00  0.00           H  
ATOM   3601  C   MET   235      32.800  18.408  42.573  1.00  0.00           C  
ATOM   3602  O   MET   235      33.823  18.693  43.069  1.00  0.00           O  
ATOM   3603  N   LYS   236      32.718  17.406  41.744  1.00  0.00           N  
ATOM   3604  H   LYS   236      31.855  17.232  41.366  1.00  0.00           H  
ATOM   3605  CA  LYS   236      33.820  16.570  41.333  1.00  0.00           C  
ATOM   3606  HA  LYS   236      34.324  16.240  42.185  1.00  0.00           H  
ATOM   3607  CB  LYS   236      33.315  15.363  40.606  1.00  0.00           C  
ATOM   3608  HB2 LYS   236      32.666  15.180  40.603  1.00  0.00           H  
ATOM   3609  HB3 LYS   236      33.383  15.343  39.975  1.00  0.00           H  
ATOM   3610  CG  LYS   236      33.586  14.405  40.726  1.00  0.00           C  
ATOM   3611  HG2 LYS   236      34.046  14.510  40.701  1.00  0.00           H  
ATOM   3612  HG3 LYS   236      33.571  14.384  41.171  1.00  0.00           H  
ATOM   3613  CD  LYS   236      33.248  13.318  40.267  1.00  0.00           C  
ATOM   3614  HD2 LYS   236      32.887  13.160  40.277  1.00  0.00           H  
ATOM   3615  HD3 LYS   236      33.232  13.292  39.908  1.00  0.00           H  
ATOM   3616  CE  LYS   236      33.427  12.481  40.284  1.00  0.00           C  
ATOM   3617  HE2 LYS   236      33.570  12.520  40.273  1.00  0.00           H  
ATOM   3618  HE3 LYS   236      33.482  12.505  40.427  1.00  0.00           H  
ATOM   3619  NZ  LYS   236      33.339  11.602  40.129  1.00  0.00           N  
ATOM   3620  HZ1 LYS   236      33.320  11.386  40.101  1.00  0.00           H  
ATOM   3621  HZ2 LYS   236      33.313  11.377  40.085  1.00  0.00           H  
ATOM   3622  HZ3 LYS   236      33.323  11.386  40.088  1.00  0.00           H  
ATOM   3623  C   LYS   236      34.823  17.305  40.530  1.00  0.00           C  
ATOM   3624  O   LYS   236      35.952  17.026  40.613  1.00  0.00           O  
ATOM   3625  N   TYR   237      34.428  18.270  39.797  1.00  0.00           N  
ATOM   3626  H   TYR   237      33.483  18.411  39.762  1.00  0.00           H  
ATOM   3627  CA  TYR   237      35.261  19.116  39.002  1.00  0.00           C  
ATOM   3628  HA  TYR   237      36.198  18.654  38.912  1.00  0.00           H  
ATOM   3629  CB  TYR   237      34.689  19.202  37.640  1.00  0.00           C  
ATOM   3630  HB2 TYR   237      33.754  19.643  37.694  1.00  0.00           H  
ATOM   3631  HB3 TYR   237      35.281  19.843  37.067  1.00  0.00           H  
ATOM   3632  CG  TYR   237      34.583  17.908  36.937  1.00  0.00           C  
ATOM   3633  CD1 TYR   237      33.879  17.297  36.618  1.00  0.00           C  
ATOM   3634  HD1 TYR   237      33.407  17.744  36.870  1.00  0.00           H  
ATOM   3635  CE1 TYR   237      33.786  16.105  35.968  1.00  0.00           C  
ATOM   3636  HE1 TYR   237      33.250  15.640  35.721  1.00  0.00           H  
ATOM   3637  CZ  TYR   237      34.398  15.515  35.635  1.00  0.00           C  
ATOM   3638  OH  TYR   237      34.308  14.364  35.024  1.00  0.00           O  
ATOM   3639  HH  TYR   237      34.471  14.077  34.833  1.00  0.00           H  
ATOM   3640  CE2 TYR   237      35.103  16.125  35.949  1.00  0.00           C  
ATOM   3641  HE2 TYR   237      35.570  15.678  35.692  1.00  0.00           H  
ATOM   3642  CD2 TYR   237      35.194  17.319  36.597  1.00  0.00           C  
ATOM   3643  HD2 TYR   237      35.734  17.782  36.833  1.00  0.00           H  
ATOM   3644  C   TYR   237      35.532  20.486  39.600  1.00  0.00           C  
ATOM   3645  O   TYR   237      36.107  21.312  38.958  1.00  0.00           O  
ATOM   3646  N   ASN   238      35.134  20.739  40.820  1.00  0.00           N  
ATOM   3647  H   ASN   238      34.690  20.012  41.287  1.00  0.00           H  
ATOM   3648  CA  ASN   238      35.238  22.006  41.521  1.00  0.00           C  
ATOM   3649  HA  ASN   238      34.700  21.881  42.419  1.00  0.00           H  
ATOM   3650  CB  ASN   238      36.664  22.258  41.919  1.00  0.00           C  
ATOM   3651  HB2 ASN   238      37.139  21.726  41.931  1.00  0.00           H  
ATOM   3652  HB3 ASN   238      37.049  22.696  41.538  1.00  0.00           H  
ATOM   3653  CG  ASN   238      36.961  22.637  42.822  1.00  0.00           C  
ATOM   3654  OD1 ASN   238      36.640  22.565  43.383  1.00  0.00           O  
ATOM   3655  ND2 ASN   238      37.588  23.050  42.999  1.00  0.00           N  
ATOM   3656 HD21 ASN   238      37.771  23.314  43.575  1.00  0.00           H  
ATOM   3657 HD22 ASN   238      37.850  23.119  42.548  1.00  0.00           H  
ATOM   3658  C   ASN   238      34.543  23.171  40.840  1.00  0.00           C  
ATOM   3659  O   ASN   238      35.023  24.250  40.781  1.00  0.00           O  
ATOM   3660  N   TYR   239      33.405  22.944  40.320  1.00  0.00           N  
ATOM   3661  H   TYR   239      33.076  22.036  40.401  1.00  0.00           H  
ATOM   3662  CA  TYR   239      32.485  23.933  39.821  1.00  0.00           C  
ATOM   3663  HA  TYR   239      33.005  24.833  39.589  1.00  0.00           H  
ATOM   3664  CB  TYR   239      31.829  23.416  38.550  1.00  0.00           C  
ATOM   3665  HB2 TYR   239      31.596  22.398  38.651  1.00  0.00           H  
ATOM   3666  HB3 TYR   239      30.920  23.916  38.436  1.00  0.00           H  
ATOM   3667  CG  TYR   239      32.588  23.569  37.286  1.00  0.00           C  
ATOM   3668  CD1 TYR   239      33.800  23.008  37.106  1.00  0.00           C  
ATOM   3669  HD1 TYR   239      34.200  22.459  37.867  1.00  0.00           H  
ATOM   3670  CE1 TYR   239      34.503  23.167  35.941  1.00  0.00           C  
ATOM   3671  HE1 TYR   239      35.435  22.745  35.818  1.00  0.00           H  
ATOM   3672  CZ  TYR   239      33.986  23.881  34.935  1.00  0.00           C  
ATOM   3673  OH  TYR   239      34.663  24.060  33.819  1.00  0.00           O  
ATOM   3674  HH  TYR   239      35.353  23.889  33.808  1.00  0.00           H  
ATOM   3675  CE2 TYR   239      32.762  24.427  35.100  1.00  0.00           C  
ATOM   3676  HE2 TYR   239      32.373  24.968  34.328  1.00  0.00           H  
ATOM   3677  CD2 TYR   239      32.070  24.275  36.274  1.00  0.00           C  
ATOM   3678  HD2 TYR   239      31.146  24.708  36.401  1.00  0.00           H  
ATOM   3679  C   TYR   239      31.454  24.285  40.874  1.00  0.00           C  
ATOM   3680  O   TYR   239      31.116  23.480  41.700  1.00  0.00           O  
ATOM   3681  N   GLU   240      30.943  25.490  40.850  1.00  0.00           N  
ATOM   3682  H   GLU   240      31.262  26.107  40.158  1.00  0.00           H  
ATOM   3683  CA  GLU   240      29.895  25.947  41.732  1.00  0.00           C  
ATOM   3684  HA  GLU   240      30.171  25.694  42.734  1.00  0.00           H  
ATOM   3685  CB  GLU   240      29.801  27.455  41.651  1.00  0.00           C  
ATOM   3686  HB2 GLU   240      30.383  27.787  41.392  1.00  0.00           H  
ATOM   3687  HB3 GLU   240      29.300  27.748  41.199  1.00  0.00           H  
ATOM   3688  CG  GLU   240      29.604  28.170  42.480  1.00  0.00           C  
ATOM   3689  HG2 GLU   240      29.853  28.500  42.340  1.00  0.00           H  
ATOM   3690  HG3 GLU   240      29.186  28.279  42.291  1.00  0.00           H  
ATOM   3691  CD  GLU   240      29.606  28.347  43.727  1.00  0.00           C  
ATOM   3692  OE1 GLU   240      29.550  28.506  44.149  1.00  0.00           O  
ATOM   3693  OE2 GLU   240      29.639  28.334  44.309  1.00  0.00           O  
ATOM   3694  C   GLU   240      28.561  25.293  41.391  1.00  0.00           C  
ATOM   3695  O   GLU   240      28.177  25.309  40.249  1.00  0.00           O  
ATOM   3696  N   PRO   241      27.820  24.746  42.334  1.00  0.00           N  
ATOM   3697  CD  PRO   241      28.178  24.558  43.690  1.00  0.00           C  
ATOM   3698  HD2 PRO   241      28.291  25.446  44.184  1.00  0.00           H  
ATOM   3699  HD3 PRO   241      29.045  24.024  43.783  1.00  0.00           H  
ATOM   3700  CG  PRO   241      27.092  23.814  44.270  1.00  0.00           C  
ATOM   3701  HG2 PRO   241      26.726  24.287  44.898  1.00  0.00           H  
ATOM   3702  HG3 PRO   241      27.383  23.065  44.596  1.00  0.00           H  
ATOM   3703  CB  PRO   241      26.115  23.510  43.362  1.00  0.00           C  
ATOM   3704  HB2 PRO   241      25.284  23.826  43.688  1.00  0.00           H  
ATOM   3705  HB3 PRO   241      26.062  22.561  43.293  1.00  0.00           H  
ATOM   3706  CA  PRO   241      26.525  24.160  42.078  1.00  0.00           C  
ATOM   3707  HA  PRO   241      26.630  23.405  41.337  1.00  0.00           H  
ATOM   3708  C   PRO   241      25.499  25.159  41.596  1.00  0.00           C  
ATOM   3709  O   PRO   241      25.478  26.278  42.014  1.00  0.00           O  
ATOM   3710  N   LEU   242      24.627  24.744  40.719  1.00  0.00           N  
ATOM   3711  H   LEU   242      24.671  23.800  40.474  1.00  0.00           H  
ATOM   3712  CA  LEU   242      23.558  25.528  40.142  1.00  0.00           C  
ATOM   3713  HA  LEU   242      23.903  26.534  40.024  1.00  0.00           H  
ATOM   3714  CB  LEU   242      23.228  24.969  38.778  1.00  0.00           C  
ATOM   3715  HB2 LEU   242      23.461  24.258  38.669  1.00  0.00           H  
ATOM   3716  HB3 LEU   242      22.493  24.907  38.643  1.00  0.00           H  
ATOM   3717  CG  LEU   242      23.543  25.395  37.731  1.00  0.00           C  
ATOM   3718  HG  LEU   242      23.757  25.310  38.057  1.00  0.00           H  
ATOM   3719  CD1 LEU   242      23.587  25.408  36.837  1.00  0.00           C  
ATOM   3720 HD11 LEU   242      23.611  25.371  36.667  1.00  0.00           H  
ATOM   3721 HD12 LEU   242      23.561  25.421  36.593  1.00  0.00           H  
ATOM   3722 HD13 LEU   242      23.629  25.435  36.596  1.00  0.00           H  
ATOM   3723  CD2 LEU   242      23.512  25.907  37.062  1.00  0.00           C  
ATOM   3724 HD21 LEU   242      23.488  26.029  36.900  1.00  0.00           H  
ATOM   3725 HD22 LEU   242      23.534  26.035  36.898  1.00  0.00           H  
ATOM   3726 HD23 LEU   242      23.496  26.030  36.902  1.00  0.00           H  
ATOM   3727  C   LEU   242      22.328  25.566  41.028  1.00  0.00           C  
ATOM   3728  O   LEU   242      22.016  24.627  41.697  1.00  0.00           O  
ATOM   3729  N   THR   243      21.600  26.639  40.991  1.00  0.00           N  
ATOM   3730  H   THR   243      21.926  27.361  40.427  1.00  0.00           H  
ATOM   3731  CA  THR   243      20.322  26.850  41.658  1.00  0.00           C  
ATOM   3732  HA  THR   243      19.980  25.927  42.046  1.00  0.00           H  
ATOM   3733  CB  THR   243      20.465  27.789  42.816  1.00  0.00           C  
ATOM   3734  HB  THR   243      20.254  27.605  43.379  1.00  0.00           H  
ATOM   3735  CG2 THR   243      21.271  28.260  43.314  1.00  0.00           C  
ATOM   3736 HG21 THR   243      21.472  28.358  43.427  1.00  0.00           H  
ATOM   3737 HG22 THR   243      21.471  28.392  43.438  1.00  0.00           H  
ATOM   3738 HG23 THR   243      21.459  28.372  43.459  1.00  0.00           H  
ATOM   3739  OG1 THR   243      20.075  28.497  42.785  1.00  0.00           O  
ATOM   3740  HG1 THR   243      20.503  28.372  42.861  1.00  0.00           H  
ATOM   3741  C   THR   243      19.266  27.345  40.700  1.00  0.00           C  
ATOM   3742  O   THR   243      19.585  27.806  39.632  1.00  0.00           O  
ATOM   3743  N   GLN   244      18.002  27.291  41.067  1.00  0.00           N  
ATOM   3744  H   GLN   244      17.791  26.910  41.946  1.00  0.00           H  
ATOM   3745  CA  GLN   244      16.905  27.775  40.247  1.00  0.00           C  
ATOM   3746  HA  GLN   244      16.944  27.260  39.313  1.00  0.00           H  
ATOM   3747  CB  GLN   244      15.590  27.440  40.913  1.00  0.00           C  
ATOM   3748  HB2 GLN   244      15.522  27.177  41.408  1.00  0.00           H  
ATOM   3749  HB3 GLN   244      15.193  27.809  41.095  1.00  0.00           H  
ATOM   3750  CG  GLN   244      14.866  26.965  40.690  1.00  0.00           C  
ATOM   3751  HG2 GLN   244      14.710  26.780  40.975  1.00  0.00           H  
ATOM   3752  HG3 GLN   244      14.699  27.257  40.704  1.00  0.00           H  
ATOM   3753  CD  GLN   244      14.525  26.336  40.097  1.00  0.00           C  
ATOM   3754  OE1 GLN   244      14.554  25.965  39.904  1.00  0.00           O  
ATOM   3755  NE2 GLN   244      14.177  26.180  39.787  1.00  0.00           N  
ATOM   3756 HE21 GLN   244      13.941  25.765  39.404  1.00  0.00           H  
ATOM   3757 HE22 GLN   244      14.148  26.477  39.933  1.00  0.00           H  
ATOM   3758  C   GLN   244      16.999  29.258  39.923  1.00  0.00           C  
ATOM   3759  O   GLN   244      16.585  29.668  38.868  1.00  0.00           O  
ATOM   3760  N   ASP   245      17.606  30.058  40.773  1.00  0.00           N  
ATOM   3761  H   ASP   245      17.895  29.682  41.631  1.00  0.00           H  
ATOM   3762  CA  ASP   245      17.883  31.458  40.504  1.00  0.00           C  
ATOM   3763  HA  ASP   245      16.970  31.932  40.212  1.00  0.00           H  
ATOM   3764  CB  ASP   245      18.386  32.140  41.752  1.00  0.00           C  
ATOM   3765  HB2 ASP   245      19.211  31.697  42.082  1.00  0.00           H  
ATOM   3766  HB3 ASP   245      18.643  33.078  41.540  1.00  0.00           H  
ATOM   3767  CG  ASP   245      17.489  32.209  42.835  1.00  0.00           C  
ATOM   3768  OD1 ASP   245      17.116  32.263  43.249  1.00  0.00           O  
ATOM   3769  OD2 ASP   245      17.162  32.233  43.293  1.00  0.00           O  
ATOM   3770  C   ASP   245      18.868  31.667  39.365  1.00  0.00           C  
ATOM   3771  O   ASP   245      18.762  32.622  38.645  1.00  0.00           O  
ATOM   3772  N   HIE   246      19.800  30.765  39.155  1.00  0.00           N  
ATOM   3773  H   HIE   246      19.830  29.996  39.762  1.00  0.00           H  
ATOM   3774  CA  HIE   246      20.713  30.789  38.024  1.00  0.00           C  
ATOM   3775  HA  HIE   246      21.111  31.780  37.915  1.00  0.00           H  
ATOM   3776  CB  HIE   246      21.870  29.839  38.267  1.00  0.00           C  
ATOM   3777  HB2 HIE   246      21.499  28.839  38.315  1.00  0.00           H  
ATOM   3778  HB3 HIE   246      22.528  29.891  37.429  1.00  0.00           H  
ATOM   3779  CG  HIE   246      22.680  30.091  39.489  1.00  0.00           C  
ATOM   3780  ND1 HIE   246      23.308  29.205  40.202  1.00  0.00           N  
ATOM   3781  CE1 HIE   246      23.962  29.799  41.164  1.00  0.00           C  
ATOM   3782  HE1 HIE   246      24.551  29.378  41.888  1.00  0.00           H  
ATOM   3783  NE2 HIE   246      23.777  30.997  41.091  1.00  0.00           N  
ATOM   3784  HE2 HIE   246      24.167  31.625  41.698  1.00  0.00           H  
ATOM   3785  CD2 HIE   246      22.977  31.203  40.039  1.00  0.00           C  
ATOM   3786  HD2 HIE   246      22.658  32.068  39.706  1.00  0.00           H  
ATOM   3787  C   HIE   246      20.020  30.453  36.716  1.00  0.00           C  
ATOM   3788  O   HIE   246      20.367  30.996  35.695  1.00  0.00           O  
ATOM   3789  N   VAL   247      19.010  29.605  36.742  1.00  0.00           N  
ATOM   3790  H   VAL   247      18.782  29.202  37.612  1.00  0.00           H  
ATOM   3791  CA  VAL   247      18.180  29.281  35.584  1.00  0.00           C  
ATOM   3792  HA  VAL   247      18.827  29.018  34.770  1.00  0.00           H  
ATOM   3793  CB  VAL   247      17.287  28.075  35.879  1.00  0.00           C  
ATOM   3794  HB  VAL   247      16.693  28.290  36.733  1.00  0.00           H  
ATOM   3795  CG1 VAL   247      16.348  27.725  34.753  1.00  0.00           C  
ATOM   3796 HG11 VAL   247      16.104  27.614  34.500  1.00  0.00           H  
ATOM   3797 HG12 VAL   247      16.096  27.666  34.484  1.00  0.00           H  
ATOM   3798 HG13 VAL   247      16.138  27.636  34.464  1.00  0.00           H  
ATOM   3799  CG2 VAL   247      18.100  26.844  36.183  1.00  0.00           C  
ATOM   3800 HG21 VAL   247      18.315  26.555  36.264  1.00  0.00           H  
ATOM   3801 HG22 VAL   247      18.279  26.536  36.285  1.00  0.00           H  
ATOM   3802 HG23 VAL   247      18.287  26.530  36.240  1.00  0.00           H  
ATOM   3803  C   VAL   247      17.381  30.487  35.117  1.00  0.00           C  
ATOM   3804  O   VAL   247      17.240  30.698  33.934  1.00  0.00           O  
ATOM   3805  N   ASP   248      16.924  31.328  36.021  1.00  0.00           N  
ATOM   3806  H   ASP   248      17.053  31.092  36.969  1.00  0.00           H  
ATOM   3807  CA  ASP   248      16.259  32.580  35.700  1.00  0.00           C  
ATOM   3808  HA  ASP   248      15.493  32.380  34.985  1.00  0.00           H  
ATOM   3809  CB  ASP   248      15.602  33.151  36.933  1.00  0.00           C  
ATOM   3810  HB2 ASP   248      16.017  33.058  37.615  1.00  0.00           H  
ATOM   3811  HB3 ASP   248      15.498  33.951  36.912  1.00  0.00           H  
ATOM   3812  CG  ASP   248      14.517  32.830  37.298  1.00  0.00           C  
ATOM   3813  OD1 ASP   248      14.059  32.626  37.287  1.00  0.00           O  
ATOM   3814  OD2 ASP   248      14.078  32.822  37.604  1.00  0.00           O  
ATOM   3815  C   ASP   248      17.179  33.612  35.073  1.00  0.00           C  
ATOM   3816  O   ASP   248      16.784  34.289  34.161  1.00  0.00           O  
ATOM   3817  N   ILE   249      18.412  33.719  35.512  1.00  0.00           N  
ATOM   3818  H   ILE   249      18.668  33.150  36.267  1.00  0.00           H  
ATOM   3819  CA  ILE   249      19.399  34.647  34.968  1.00  0.00           C  
ATOM   3820  HA  ILE   249      18.930  35.594  34.864  1.00  0.00           H  
ATOM   3821  CB  ILE   249      20.551  34.819  35.932  1.00  0.00           C  
ATOM   3822  HB  ILE   249      20.730  34.248  36.170  1.00  0.00           H  
ATOM   3823  CG2 ILE   249      21.488  35.201  35.719  1.00  0.00           C  
ATOM   3824 HG21 ILE   249      21.750  35.297  35.696  1.00  0.00           H  
ATOM   3825 HG22 ILE   249      21.728  35.269  35.660  1.00  0.00           H  
ATOM   3826 HG23 ILE   249      21.687  35.310  35.655  1.00  0.00           H  
ATOM   3827  CG1 ILE   249      20.534  35.378  36.831  1.00  0.00           C  
ATOM   3828 HG12 ILE   249      20.447  35.825  36.813  1.00  0.00           H  
ATOM   3829 HG13 ILE   249      20.066  35.170  36.885  1.00  0.00           H  
ATOM   3830  CD1 ILE   249      21.230  35.623  37.717  1.00  0.00           C  
ATOM   3831 HD11 ILE   249      21.387  35.690  37.943  1.00  0.00           H  
ATOM   3832 HD12 ILE   249      21.403  35.676  37.941  1.00  0.00           H  
ATOM   3833 HD13 ILE   249      21.398  35.688  37.925  1.00  0.00           H  
ATOM   3834  C   ILE   249      19.859  34.258  33.578  1.00  0.00           C  
ATOM   3835  O   ILE   249      20.133  35.116  32.775  1.00  0.00           O  
ATOM   3836  N   LEU   250      19.904  32.977  33.266  1.00  0.00           N  
ATOM   3837  H   LEU   250      19.703  32.332  33.982  1.00  0.00           H  
ATOM   3838  CA  LEU   250      20.208  32.454  31.940  1.00  0.00           C  
ATOM   3839  HA  LEU   250      20.927  33.099  31.473  1.00  0.00           H  
ATOM   3840  CB  LEU   250      20.829  31.071  32.089  1.00  0.00           C  
ATOM   3841  HB2 LEU   250      20.154  30.467  32.652  1.00  0.00           H  
ATOM   3842  HB3 LEU   250      20.923  30.628  31.120  1.00  0.00           H  
ATOM   3843  CG  LEU   250      22.194  31.053  32.772  1.00  0.00           C  
ATOM   3844  HG  LEU   250      22.167  31.633  33.661  1.00  0.00           H  
ATOM   3845  CD1 LEU   250      22.571  29.657  33.156  1.00  0.00           C  
ATOM   3846 HD11 LEU   250      22.596  29.284  33.198  1.00  0.00           H  
ATOM   3847 HD12 LEU   250      22.752  29.331  33.226  1.00  0.00           H  
ATOM   3848 HD13 LEU   250      22.638  29.352  33.347  1.00  0.00           H  
ATOM   3849  CD2 LEU   250      23.273  31.595  31.895  1.00  0.00           C  
ATOM   3850 HD21 LEU   250      23.554  31.695  31.685  1.00  0.00           H  
ATOM   3851 HD22 LEU   250      23.509  31.740  31.665  1.00  0.00           H  
ATOM   3852 HD23 LEU   250      23.553  31.754  31.713  1.00  0.00           H  
ATOM   3853  C   LEU   250      19.001  32.433  30.996  1.00  0.00           C  
ATOM   3854  O   LEU   250      19.161  32.241  29.809  1.00  0.00           O  
ATOM   3855  N   GLY   251      17.805  32.668  31.495  1.00  0.00           N  
ATOM   3856  H   GLY   251      17.748  32.808  32.469  1.00  0.00           H  
ATOM   3857  CA  GLY   251      16.561  32.682  30.744  1.00  0.00           C  
ATOM   3858  HA2 GLY   251      16.318  31.680  30.469  1.00  0.00           H  
ATOM   3859  HA3 GLY   251      15.791  33.042  31.388  1.00  0.00           H  
ATOM   3860  C   GLY   251      16.548  33.532  29.482  1.00  0.00           C  
ATOM   3861  O   GLY   251      16.175  33.014  28.447  1.00  0.00           O  
ATOM   3862  N   PRO   252      17.007  34.784  29.494  1.00  0.00           N  
ATOM   3863  CD  PRO   252      17.273  35.584  30.653  1.00  0.00           C  
ATOM   3864  HD2 PRO   252      18.225  35.384  31.024  1.00  0.00           H  
ATOM   3865  HD3 PRO   252      16.570  35.428  31.402  1.00  0.00           H  
ATOM   3866  CG  PRO   252      17.216  36.983  30.202  1.00  0.00           C  
ATOM   3867  HG2 PRO   252      17.863  37.539  30.702  1.00  0.00           H  
ATOM   3868  HG3 PRO   252      16.303  37.332  30.317  1.00  0.00           H  
ATOM   3869  CB  PRO   252      17.534  36.968  28.781  1.00  0.00           C  
ATOM   3870  HB2 PRO   252      18.542  37.081  28.668  1.00  0.00           H  
ATOM   3871  HB3 PRO   252      17.046  37.731  28.296  1.00  0.00           H  
ATOM   3872  CA  PRO   252      17.081  35.607  28.302  1.00  0.00           C  
ATOM   3873  HA  PRO   252      16.095  35.700  27.893  1.00  0.00           H  
ATOM   3874  C   PRO   252      17.991  35.061  27.215  1.00  0.00           C  
ATOM   3875  O   PRO   252      17.694  35.208  26.056  1.00  0.00           O  
ATOM   3876  N   LEU   253      19.073  34.394  27.561  1.00  0.00           N  
ATOM   3877  H   LEU   253      19.242  34.269  28.519  1.00  0.00           H  
ATOM   3878  CA  LEU   253      19.974  33.754  26.611  1.00  0.00           C  
ATOM   3879  HA  LEU   253      20.131  34.419  25.782  1.00  0.00           H  
ATOM   3880  CB  LEU   253      21.321  33.478  27.271  1.00  0.00           C  
ATOM   3881  HB2 LEU   253      21.183  32.799  28.057  1.00  0.00           H  
ATOM   3882  HB3 LEU   253      21.938  33.005  26.564  1.00  0.00           H  
ATOM   3883  CG  LEU   253      22.065  34.663  27.805  1.00  0.00           C  
ATOM   3884  HG  LEU   253      21.542  35.098  28.422  1.00  0.00           H  
ATOM   3885  CD1 LEU   253      23.221  34.365  28.434  1.00  0.00           C  
ATOM   3886 HD11 LEU   253      23.502  34.284  28.617  1.00  0.00           H  
ATOM   3887 HD12 LEU   253      23.502  34.284  28.546  1.00  0.00           H  
ATOM   3888 HD13 LEU   253      23.494  34.319  28.604  1.00  0.00           H  
ATOM   3889  CD2 LEU   253      22.431  35.560  26.916  1.00  0.00           C  
ATOM   3890 HD21 LEU   253      22.546  35.830  26.759  1.00  0.00           H  
ATOM   3891 HD22 LEU   253      22.551  35.730  26.671  1.00  0.00           H  
ATOM   3892 HD23 LEU   253      22.458  35.793  26.675  1.00  0.00           H  
ATOM   3893  C   LEU   253      19.379  32.474  26.034  1.00  0.00           C  
ATOM   3894  O   LEU   253      19.518  32.204  24.854  1.00  0.00           O  
ATOM   3895  N   SER   254      18.647  31.726  26.838  1.00  0.00           N  
ATOM   3896  H   SER   254      18.608  31.985  27.793  1.00  0.00           H  
ATOM   3897  CA  SER   254      17.855  30.596  26.389  1.00  0.00           C  
ATOM   3898  HA  SER   254      18.503  29.911  25.873  1.00  0.00           H  
ATOM   3899  CB  SER   254      17.280  29.880  27.590  1.00  0.00           C  
ATOM   3900  HB2 SER   254      17.981  29.511  28.145  1.00  0.00           H  
ATOM   3901  HB3 SER   254      16.767  30.476  28.152  1.00  0.00           H  
ATOM   3902  OG  SER   254      16.508  28.920  27.284  1.00  0.00           O  
ATOM   3903  HG  SER   254      16.963  28.459  26.968  1.00  0.00           H  
ATOM   3904  C   SER   254      16.771  31.007  25.412  1.00  0.00           C  
ATOM   3905  O   SER   254      16.612  30.378  24.395  1.00  0.00           O  
ATOM   3906  N   ALA   255      16.085  32.107  25.653  1.00  0.00           N  
ATOM   3907  H   ALA   255      16.229  32.563  26.516  1.00  0.00           H  
ATOM   3908  CA  ALA   255      15.104  32.665  24.746  1.00  0.00           C  
ATOM   3909  HA  ALA   255      14.411  31.895  24.481  1.00  0.00           H  
ATOM   3910  CB  ALA   255      14.343  33.744  25.476  1.00  0.00           C  
ATOM   3911  HB1 ALA   255      14.142  33.997  25.649  1.00  0.00           H  
ATOM   3912  HB2 ALA   255      14.164  34.002  25.661  1.00  0.00           H  
ATOM   3913  HB3 ALA   255      14.155  34.017  25.642  1.00  0.00           H  
ATOM   3914  C   ALA   255      15.709  33.184  23.448  1.00  0.00           C  
ATOM   3915  O   ALA   255      15.140  33.021  22.412  1.00  0.00           O  
ATOM   3916  N   GLN   256      16.880  33.762  23.482  1.00  0.00           N  
ATOM   3917  H   GLN   256      17.269  33.912  24.365  1.00  0.00           H  
ATOM   3918  CA  GLN   256      17.590  34.263  22.317  1.00  0.00           C  
ATOM   3919  HA  GLN   256      16.908  34.845  21.732  1.00  0.00           H  
ATOM   3920  CB  GLN   256      18.702  35.180  22.792  1.00  0.00           C  
ATOM   3921  HB2 GLN   256      18.404  35.785  23.406  1.00  0.00           H  
ATOM   3922  HB3 GLN   256      19.356  34.726  23.218  1.00  0.00           H  
ATOM   3923  CG  GLN   256      19.342  35.919  21.917  1.00  0.00           C  
ATOM   3924  HG2 GLN   256      19.826  35.639  21.725  1.00  0.00           H  
ATOM   3925  HG3 GLN   256      19.037  35.997  21.401  1.00  0.00           H  
ATOM   3926  CD  GLN   256      19.768  36.952  21.983  1.00  0.00           C  
ATOM   3927  OE1 GLN   256      19.731  37.275  22.595  1.00  0.00           O  
ATOM   3928  NE2 GLN   256      20.188  37.518  21.352  1.00  0.00           N  
ATOM   3929 HE21 GLN   256      20.465  38.190  21.398  1.00  0.00           H  
ATOM   3930 HE22 GLN   256      20.217  37.279  20.840  1.00  0.00           H  
ATOM   3931  C   GLN   256      18.115  33.161  21.406  1.00  0.00           C  
ATOM   3932  O   GLN   256      18.197  33.322  20.251  1.00  0.00           O  
ATOM   3933  N   THR   257      18.467  32.039  21.906  1.00  0.00           N  
ATOM   3934  H   THR   257      18.386  31.979  22.858  1.00  0.00           H  
ATOM   3935  CA  THR   257      19.069  30.921  21.171  1.00  0.00           C  
ATOM   3936  HA  THR   257      19.366  31.256  20.195  1.00  0.00           H  
ATOM   3937  CB  THR   257      20.314  30.419  21.879  1.00  0.00           C  
ATOM   3938  HB  THR   257      20.698  29.590  21.322  1.00  0.00           H  
ATOM   3939  CG2 THR   257      21.405  31.452  21.980  1.00  0.00           C  
ATOM   3940 HG21 THR   257      21.672  31.705  21.993  1.00  0.00           H  
ATOM   3941 HG22 THR   257      21.676  31.698  22.007  1.00  0.00           H  
ATOM   3942 HG23 THR   257      21.683  31.692  21.991  1.00  0.00           H  
ATOM   3943  OG1 THR   257      20.003  29.980  23.159  1.00  0.00           O  
ATOM   3944  HG1 THR   257      19.923  30.725  23.712  1.00  0.00           H  
ATOM   3945  C   THR   257      18.145  29.742  20.939  1.00  0.00           C  
ATOM   3946  O   THR   257      18.422  28.924  20.100  1.00  0.00           O  
ATOM   3947  N   GLY   258      17.065  29.621  21.676  1.00  0.00           N  
ATOM   3948  H   GLY   258      16.904  30.306  22.362  1.00  0.00           H  
ATOM   3949  CA  GLY   258      16.157  28.491  21.647  1.00  0.00           C  
ATOM   3950  HA2 GLY   258      15.234  28.790  22.084  1.00  0.00           H  
ATOM   3951  HA3 GLY   258      15.961  28.216  20.637  1.00  0.00           H  
ATOM   3952  C   GLY   258      16.635  27.256  22.385  1.00  0.00           C  
ATOM   3953  O   GLY   258      15.960  26.309  22.400  1.00  0.00           O  
ATOM   3954  N   ILE   259      17.778  27.245  22.996  1.00  0.00           N  
ATOM   3955  H   ILE   259      18.265  28.062  22.969  1.00  0.00           H  
ATOM   3956  CA  ILE   259      18.340  26.125  23.746  1.00  0.00           C  
ATOM   3957  HA  ILE   259      17.894  25.212  23.390  1.00  0.00           H  
ATOM   3958  CB  ILE   259      19.850  26.014  23.518  1.00  0.00           C  
ATOM   3959  HB  ILE   259      20.292  26.933  23.815  1.00  0.00           H  
ATOM   3960  CG2 ILE   259      20.470  24.924  24.366  1.00  0.00           C  
ATOM   3961 HG21 ILE   259      20.614  24.634  24.560  1.00  0.00           H  
ATOM   3962 HG22 ILE   259      20.659  24.671  24.568  1.00  0.00           H  
ATOM   3963 HG23 ILE   259      20.614  24.671  24.605  1.00  0.00           H  
ATOM   3964  CG1 ILE   259      20.200  25.795  22.064  1.00  0.00           C  
ATOM   3965 HG12 ILE   259      20.017  25.604  21.745  1.00  0.00           H  
ATOM   3966 HG13 ILE   259      20.266  26.057  21.734  1.00  0.00           H  
ATOM   3967  CD1 ILE   259      20.740  25.515  21.427  1.00  0.00           C  
ATOM   3968 HD11 ILE   259      20.858  25.445  21.281  1.00  0.00           H  
ATOM   3969 HD12 ILE   259      20.879  25.448  21.236  1.00  0.00           H  
ATOM   3970 HD13 ILE   259      20.877  25.450  21.279  1.00  0.00           H  
ATOM   3971  C   ILE   259      17.991  26.262  25.220  1.00  0.00           C  
ATOM   3972  O   ILE   259      18.334  27.246  25.851  1.00  0.00           O  
ATOM   3973  N   ALA   260      17.325  25.275  25.781  1.00  0.00           N  
ATOM   3974  H   ALA   260      17.089  24.497  25.218  1.00  0.00           H  
ATOM   3975  CA  ALA   260      16.939  25.240  27.179  1.00  0.00           C  
ATOM   3976  HA  ALA   260      16.372  26.124  27.394  1.00  0.00           H  
ATOM   3977  CB  ALA   260      16.034  24.050  27.394  1.00  0.00           C  
ATOM   3978  HB1 ALA   260      15.801  23.771  27.450  1.00  0.00           H  
ATOM   3979  HB2 ALA   260      15.816  23.759  27.436  1.00  0.00           H  
ATOM   3980  HB3 ALA   260      15.821  23.760  27.458  1.00  0.00           H  
ATOM   3981  C   ALA   260      18.139  25.211  28.124  1.00  0.00           C  
ATOM   3982  O   ALA   260      19.153  24.617  27.818  1.00  0.00           O  
ATOM   3983  N   VAL   261      18.025  25.817  29.297  1.00  0.00           N  
ATOM   3984  H   VAL   261      17.163  26.246  29.518  1.00  0.00           H  
ATOM   3985  CA  VAL   261      19.128  25.923  30.258  1.00  0.00           C  
ATOM   3986  HA  VAL   261      19.964  26.373  29.753  1.00  0.00           H  
ATOM   3987  CB  VAL   261      18.777  26.829  31.441  1.00  0.00           C  
ATOM   3988  HB  VAL   261      17.934  26.421  31.950  1.00  0.00           H  
ATOM   3989  CG1 VAL   261      19.917  26.941  32.430  1.00  0.00           C  
ATOM   3990 HG11 VAL   261      20.238  26.995  32.621  1.00  0.00           H  
ATOM   3991 HG12 VAL   261      20.152  27.016  32.716  1.00  0.00           H  
ATOM   3992 HG13 VAL   261      20.188  26.895  32.688  1.00  0.00           H  
ATOM   3993  CG2 VAL   261      18.427  28.229  30.990  1.00  0.00           C  
ATOM   3994 HG21 VAL   261      18.353  28.579  30.911  1.00  0.00           H  
ATOM   3995 HG22 VAL   261      18.353  28.572  30.854  1.00  0.00           H  
ATOM   3996 HG23 VAL   261      18.305  28.566  30.884  1.00  0.00           H  
ATOM   3997  C   VAL   261      19.609  24.560  30.726  1.00  0.00           C  
ATOM   3998  O   VAL   261      20.800  24.333  30.788  1.00  0.00           O  
ATOM   3999  N   LEU   262      18.715  23.620  30.985  1.00  0.00           N  
ATOM   4000  H   LEU   262      17.755  23.860  30.931  1.00  0.00           H  
ATOM   4001  CA  LEU   262      19.079  22.260  31.357  1.00  0.00           C  
ATOM   4002  HA  LEU   262      19.835  22.314  32.120  1.00  0.00           H  
ATOM   4003  CB  LEU   262      17.879  21.545  31.947  1.00  0.00           C  
ATOM   4004  HB2 LEU   262      17.081  21.624  31.294  1.00  0.00           H  
ATOM   4005  HB3 LEU   262      18.103  20.535  32.028  1.00  0.00           H  
ATOM   4006  CG  LEU   262      17.434  22.010  33.280  1.00  0.00           C  
ATOM   4007  HG  LEU   262      17.237  22.757  33.238  1.00  0.00           H  
ATOM   4008  CD1 LEU   262      16.514  21.496  33.762  1.00  0.00           C  
ATOM   4009 HD11 LEU   262      16.304  21.349  33.907  1.00  0.00           H  
ATOM   4010 HD12 LEU   262      16.291  21.408  33.891  1.00  0.00           H  
ATOM   4011 HD13 LEU   262      16.267  21.369  33.842  1.00  0.00           H  
ATOM   4012  CD2 LEU   262      18.118  21.964  34.241  1.00  0.00           C  
ATOM   4013 HD21 LEU   262      18.302  21.975  34.461  1.00  0.00           H  
ATOM   4014 HD22 LEU   262      18.251  21.977  34.507  1.00  0.00           H  
ATOM   4015 HD23 LEU   262      18.290  21.921  34.468  1.00  0.00           H  
ATOM   4016  C   LEU   262      19.707  21.462  30.216  1.00  0.00           C  
ATOM   4017  O   LEU   262      20.508  20.591  30.473  1.00  0.00           O  
ATOM   4018  N   ASP   263      19.428  21.777  28.961  1.00  0.00           N  
ATOM   4019  H   ASP   263      18.793  22.512  28.799  1.00  0.00           H  
ATOM   4020  CA  ASP   263      20.130  21.206  27.814  1.00  0.00           C  
ATOM   4021  HA  ASP   263      20.266  20.151  27.979  1.00  0.00           H  
ATOM   4022  CB  ASP   263      19.313  21.356  26.534  1.00  0.00           C  
ATOM   4023  HB2 ASP   263      19.119  22.389  26.357  1.00  0.00           H  
ATOM   4024  HB3 ASP   263      19.902  21.000  25.720  1.00  0.00           H  
ATOM   4025  CG  ASP   263      18.005  20.609  26.509  1.00  0.00           C  
ATOM   4026  OD1 ASP   263      17.480  20.306  26.446  1.00  0.00           O  
ATOM   4027  OD2 ASP   263      17.486  20.314  26.512  1.00  0.00           O  
ATOM   4028  C   ASP   263      21.524  21.806  27.647  1.00  0.00           C  
ATOM   4029  O   ASP   263      22.453  21.108  27.289  1.00  0.00           O  
ATOM   4030  N   MET   264      21.718  23.074  27.985  1.00  0.00           N  
ATOM   4031  H   MET   264      20.927  23.621  28.220  1.00  0.00           H  
ATOM   4032  CA  MET   264      23.044  23.670  28.087  1.00  0.00           C  
ATOM   4033  HA  MET   264      23.576  23.414  27.187  1.00  0.00           H  
ATOM   4034  CB  MET   264      22.934  25.191  28.141  1.00  0.00           C  
ATOM   4035  HB2 MET   264      22.254  25.528  27.386  1.00  0.00           H  
ATOM   4036  HB3 MET   264      22.550  25.491  29.091  1.00  0.00           H  
ATOM   4037  CG  MET   264      24.267  25.871  27.924  1.00  0.00           C  
ATOM   4038  HG2 MET   264      24.159  26.916  28.080  1.00  0.00           H  
ATOM   4039  HG3 MET   264      24.951  25.515  28.648  1.00  0.00           H  
ATOM   4040  SD  MET   264      25.001  25.626  26.333  1.00  0.00           S  
ATOM   4041  CE  MET   264      24.148  26.782  25.370  1.00  0.00           C  
ATOM   4042  HE1 MET   264      23.982  27.024  25.181  1.00  0.00           H  
ATOM   4043  HE2 MET   264      23.987  27.014  25.171  1.00  0.00           H  
ATOM   4044  HE3 MET   264      23.971  27.013  25.177  1.00  0.00           H  
ATOM   4045  C   MET   264      23.842  23.091  29.261  1.00  0.00           C  
ATOM   4046  O   MET   264      25.023  22.836  29.129  1.00  0.00           O  
ATOM   4047  N   CYS   265      23.200  22.777  30.377  1.00  0.00           N  
ATOM   4048  H   CYS   265      22.251  23.052  30.457  1.00  0.00           H  
ATOM   4049  CA  CYS   265      23.809  22.040  31.480  1.00  0.00           C  
ATOM   4050  HA  CYS   265      24.715  22.543  31.774  1.00  0.00           H  
ATOM   4051  CB  CYS   265      22.881  22.024  32.684  1.00  0.00           C  
ATOM   4052  HB2 CYS   265      21.984  21.624  32.457  1.00  0.00           H  
ATOM   4053  HB3 CYS   265      23.276  21.460  33.420  1.00  0.00           H  
ATOM   4054  SG  CYS   265      22.633  23.567  33.328  1.00  0.00           S  
ATOM   4055  HG  CYS   265      22.035  23.959  32.418  1.00  0.00           H  
ATOM   4056  C   CYS   265      24.206  20.620  31.077  1.00  0.00           C  
ATOM   4057  O   CYS   265      25.285  20.186  31.419  1.00  0.00           O  
ATOM   4058  N   ALA   266      23.392  19.916  30.298  1.00  0.00           N  
ATOM   4059  H   ALA   266      22.499  20.290  30.089  1.00  0.00           H  
ATOM   4060  CA  ALA   266      23.735  18.618  29.732  1.00  0.00           C  
ATOM   4061  HA  ALA   266      24.020  17.960  30.534  1.00  0.00           H  
ATOM   4062  CB  ALA   266      22.509  18.036  29.050  1.00  0.00           C  
ATOM   4063  HB1 ALA   266      22.225  17.899  28.850  1.00  0.00           H  
ATOM   4064  HB2 ALA   266      22.221  17.854  28.899  1.00  0.00           H  
ATOM   4065  HB3 ALA   266      22.191  17.913  28.904  1.00  0.00           H  
ATOM   4066  C   ALA   266      24.911  18.693  28.760  1.00  0.00           C  
ATOM   4067  O   ALA   266      25.738  17.807  28.730  1.00  0.00           O  
ATOM   4068  N   SER   267      25.016  19.772  28.006  1.00  0.00           N  
ATOM   4069  H   SER   267      24.275  20.422  28.047  1.00  0.00           H  
ATOM   4070  CA  SER   267      26.134  20.057  27.122  1.00  0.00           C  
ATOM   4071  HA  SER   267      26.314  19.202  26.494  1.00  0.00           H  
ATOM   4072  CB  SER   267      25.800  21.222  26.216  1.00  0.00           C  
ATOM   4073  HB2 SER   267      25.607  21.958  26.589  1.00  0.00           H  
ATOM   4074  HB3 SER   267      26.418  21.478  25.679  1.00  0.00           H  
ATOM   4075  OG  SER   267      24.966  21.031  25.559  1.00  0.00           O  
ATOM   4076  HG  SER   267      24.378  20.953  25.979  1.00  0.00           H  
ATOM   4077  C   SER   267      27.416  20.321  27.891  1.00  0.00           C  
ATOM   4078  O   SER   267      28.430  19.767  27.554  1.00  0.00           O  
ATOM   4079  N   LEU   268      27.373  21.092  28.968  1.00  0.00           N  
ATOM   4080  H   LEU   268      26.524  21.549  29.169  1.00  0.00           H  
ATOM   4081  CA  LEU   268      28.503  21.314  29.862  1.00  0.00           C  
ATOM   4082  HA  LEU   268      29.341  21.601  29.256  1.00  0.00           H  
ATOM   4083  CB  LEU   268      28.186  22.474  30.799  1.00  0.00           C  
ATOM   4084  HB2 LEU   268      27.981  23.340  30.204  1.00  0.00           H  
ATOM   4085  HB3 LEU   268      27.293  22.239  31.335  1.00  0.00           H  
ATOM   4086  CG  LEU   268      29.274  22.822  31.818  1.00  0.00           C  
ATOM   4087  HG  LEU   268      29.425  21.993  32.465  1.00  0.00           H  
ATOM   4088  CD1 LEU   268      30.591  23.184  31.201  1.00  0.00           C  
ATOM   4089 HD11 LEU   268      30.924  23.275  31.082  1.00  0.00           H  
ATOM   4090 HD12 LEU   268      30.928  23.248  31.050  1.00  0.00           H  
ATOM   4091 HD13 LEU   268      30.905  23.282  31.043  1.00  0.00           H  
ATOM   4092  CD2 LEU   268      28.838  23.981  32.657  1.00  0.00           C  
ATOM   4093 HD21 LEU   268      28.739  24.237  32.905  1.00  0.00           H  
ATOM   4094 HD22 LEU   268      28.766  24.295  32.854  1.00  0.00           H  
ATOM   4095 HD23 LEU   268      28.695  24.248  32.834  1.00  0.00           H  
ATOM   4096  C   LEU   268      28.912  20.048  30.609  1.00  0.00           C  
ATOM   4097  O   LEU   268      30.083  19.776  30.719  1.00  0.00           O  
ATOM   4098  N   LYS   269      27.972  19.235  31.069  1.00  0.00           N  
ATOM   4099  H   LYS   269      27.034  19.530  30.973  1.00  0.00           H  
ATOM   4100  CA  LYS   269      28.234  17.958  31.729  1.00  0.00           C  
ATOM   4101  HA  LYS   269      28.843  18.145  32.589  1.00  0.00           H  
ATOM   4102  CB  LYS   269      26.919  17.353  32.184  1.00  0.00           C  
ATOM   4103  HB2 LYS   269      26.403  18.045  32.706  1.00  0.00           H  
ATOM   4104  HB3 LYS   269      26.360  17.100  31.384  1.00  0.00           H  
ATOM   4105  CG  LYS   269      27.023  16.180  33.027  1.00  0.00           C  
ATOM   4106  HG2 LYS   269      27.484  15.492  32.552  1.00  0.00           H  
ATOM   4107  HG3 LYS   269      27.552  16.408  33.788  1.00  0.00           H  
ATOM   4108  CD  LYS   269      25.773  15.639  33.489  1.00  0.00           C  
ATOM   4109  HD2 LYS   269      25.517  16.023  34.112  1.00  0.00           H  
ATOM   4110  HD3 LYS   269      25.192  15.719  32.967  1.00  0.00           H  
ATOM   4111  CE  LYS   269      25.662  14.471  33.830  1.00  0.00           C  
ATOM   4112  HE2 LYS   269      26.013  14.258  33.805  1.00  0.00           H  
ATOM   4113  HE3 LYS   269      25.621  14.490  34.226  1.00  0.00           H  
ATOM   4114  NZ  LYS   269      25.142  13.605  33.677  1.00  0.00           N  
ATOM   4115  HZ1 LYS   269      25.015  13.387  33.647  1.00  0.00           H  
ATOM   4116  HZ2 LYS   269      25.004  13.385  33.638  1.00  0.00           H  
ATOM   4117  HZ3 LYS   269      25.015  13.384  33.630  1.00  0.00           H  
ATOM   4118  C   LYS   269      29.015  17.005  30.853  1.00  0.00           C  
ATOM   4119  O   LYS   269      29.950  16.404  31.307  1.00  0.00           O  
ATOM   4120  N   GLU   270      28.682  16.915  29.591  1.00  0.00           N  
ATOM   4121  H   GLU   270      27.894  17.418  29.293  1.00  0.00           H  
ATOM   4122  CA  GLU   270      29.409  16.127  28.623  1.00  0.00           C  
ATOM   4123  HA  GLU   270      29.574  15.149  29.032  1.00  0.00           H  
ATOM   4124  CB  GLU   270      28.564  15.981  27.380  1.00  0.00           C  
ATOM   4125  HB2 GLU   270      27.815  15.924  27.497  1.00  0.00           H  
ATOM   4126  HB3 GLU   270      28.606  16.581  26.952  1.00  0.00           H  
ATOM   4127  CG  GLU   270      28.614  15.144  26.531  1.00  0.00           C  
ATOM   4128  HG2 GLU   270      27.990  15.406  26.037  1.00  0.00           H  
ATOM   4129  HG3 GLU   270      29.233  15.299  26.086  1.00  0.00           H  
ATOM   4130  CD  GLU   270      28.638  13.777  26.873  1.00  0.00           C  
ATOM   4131  OE1 GLU   270      28.772  13.180  26.812  1.00  0.00           O  
ATOM   4132  OE2 GLU   270      28.517  13.274  27.182  1.00  0.00           O  
ATOM   4133  C   GLU   270      30.780  16.708  28.315  1.00  0.00           C  
ATOM   4134  O   GLU   270      31.727  15.973  28.214  1.00  0.00           O  
ATOM   4135  N   LEU   271      30.918  18.019  28.228  1.00  0.00           N  
ATOM   4136  H   LEU   271      30.112  18.571  28.323  1.00  0.00           H  
ATOM   4137  CA  LEU   271      32.183  18.696  28.008  1.00  0.00           C  
ATOM   4138  HA  LEU   271      32.648  18.251  27.157  1.00  0.00           H  
ATOM   4139  CB  LEU   271      31.922  20.167  27.707  1.00  0.00           C  
ATOM   4140  HB2 LEU   271      31.200  20.313  27.378  1.00  0.00           H  
ATOM   4141  HB3 LEU   271      31.905  20.623  28.367  1.00  0.00           H  
ATOM   4142  CG  LEU   271      32.607  20.874  26.991  1.00  0.00           C  
ATOM   4143  HG  LEU   271      32.883  20.693  27.425  1.00  0.00           H  
ATOM   4144  CD1 LEU   271      32.907  21.002  26.070  1.00  0.00           C  
ATOM   4145 HD11 LEU   271      32.988  21.021  25.867  1.00  0.00           H  
ATOM   4146 HD12 LEU   271      32.981  21.035  25.830  1.00  0.00           H  
ATOM   4147 HD13 LEU   271      32.979  21.043  25.842  1.00  0.00           H  
ATOM   4148  CD2 LEU   271      32.610  21.777  26.590  1.00  0.00           C  
ATOM   4149 HD21 LEU   271      32.636  22.002  26.502  1.00  0.00           H  
ATOM   4150 HD22 LEU   271      32.596  21.987  26.462  1.00  0.00           H  
ATOM   4151 HD23 LEU   271      32.605  22.001  26.517  1.00  0.00           H  
ATOM   4152  C   LEU   271      33.145  18.522  29.169  1.00  0.00           C  
ATOM   4153  O   LEU   271      34.307  18.360  28.959  1.00  0.00           O  
ATOM   4154  N   LEU   272      32.677  18.500  30.387  1.00  0.00           N  
ATOM   4155  H   LEU   272      31.723  18.683  30.496  1.00  0.00           H  
ATOM   4156  CA  LEU   272      33.477  18.223  31.562  1.00  0.00           C  
ATOM   4157  HA  LEU   272      34.352  18.819  31.517  1.00  0.00           H  
ATOM   4158  CB  LEU   272      32.707  18.596  32.797  1.00  0.00           C  
ATOM   4159  HB2 LEU   272      31.864  18.318  32.747  1.00  0.00           H  
ATOM   4160  HB3 LEU   272      33.057  18.176  33.503  1.00  0.00           H  
ATOM   4161  CG  LEU   272      32.582  19.864  33.196  1.00  0.00           C  
ATOM   4162  HG  LEU   272      32.248  20.082  32.567  1.00  0.00           H  
ATOM   4163  CD1 LEU   272      32.020  20.205  34.165  1.00  0.00           C  
ATOM   4164 HD11 LEU   272      31.882  20.331  34.371  1.00  0.00           H  
ATOM   4165 HD12 LEU   272      31.842  20.286  34.397  1.00  0.00           H  
ATOM   4166 HD13 LEU   272      31.923  20.257  34.426  1.00  0.00           H  
ATOM   4167  CD2 LEU   272      33.435  20.541  33.518  1.00  0.00           C  
ATOM   4168 HD21 LEU   272      33.640  20.676  33.596  1.00  0.00           H  
ATOM   4169 HD22 LEU   272      33.656  20.708  33.579  1.00  0.00           H  
ATOM   4170 HD23 LEU   272      33.623  20.752  33.605  1.00  0.00           H  
ATOM   4171  C   LEU   272      33.948  16.786  31.634  1.00  0.00           C  
ATOM   4172  O   LEU   272      35.044  16.535  32.023  1.00  0.00           O  
ATOM   4173  N   GLN   273      33.155  15.848  31.228  1.00  0.00           N  
ATOM   4174  H   GLN   273      32.270  16.120  30.932  1.00  0.00           H  
ATOM   4175  CA  GLN   273      33.487  14.442  31.233  1.00  0.00           C  
ATOM   4176  HA  GLN   273      34.013  14.230  32.130  1.00  0.00           H  
ATOM   4177  CB  GLN   273      32.226  13.630  31.238  1.00  0.00           C  
ATOM   4178  HB2 GLN   273      31.680  13.862  30.978  1.00  0.00           H  
ATOM   4179  HB3 GLN   273      32.208  13.075  30.931  1.00  0.00           H  
ATOM   4180  CG  GLN   273      31.712  13.241  32.011  1.00  0.00           C  
ATOM   4181  HG2 GLN   273      31.880  13.136  32.312  1.00  0.00           H  
ATOM   4182  HG3 GLN   273      31.642  13.595  31.993  1.00  0.00           H  
ATOM   4183  CD  GLN   273      31.049  12.505  32.417  1.00  0.00           C  
ATOM   4184  OE1 GLN   273      30.891  12.338  32.725  1.00  0.00           O  
ATOM   4185  NE2 GLN   273      30.631  12.032  32.443  1.00  0.00           N  
ATOM   4186 HE21 GLN   273      30.207  11.543  32.706  1.00  0.00           H  
ATOM   4187 HE22 GLN   273      30.750  12.139  32.188  1.00  0.00           H  
ATOM   4188  C   GLN   273      34.394  14.025  30.104  1.00  0.00           C  
ATOM   4189  O   GLN   273      35.181  13.172  30.266  1.00  0.00           O  
ATOM   4190  N   ASN   274      34.311  14.618  28.972  1.00  0.00           N  
ATOM   4191  H   ASN   274      33.630  15.290  28.898  1.00  0.00           H  
ATOM   4192  CA  ASN   274      35.088  14.284  27.806  1.00  0.00           C  
ATOM   4193  HA  ASN   274      35.515  13.340  27.935  1.00  0.00           H  
ATOM   4194  CB  ASN   274      34.188  14.208  26.649  1.00  0.00           C  
ATOM   4195  HB2 ASN   274      33.611  14.784  26.592  1.00  0.00           H  
ATOM   4196  HB3 ASN   274      34.583  14.273  25.953  1.00  0.00           H  
ATOM   4197  CG  ASN   274      33.543  13.261  26.453  1.00  0.00           C  
ATOM   4198  OD1 ASN   274      33.809  12.382  26.437  1.00  0.00           O  
ATOM   4199  ND2 ASN   274      32.681  13.401  26.292  1.00  0.00           N  
ATOM   4200 HD21 ASN   274      32.244  12.796  26.171  1.00  0.00           H  
ATOM   4201 HD22 ASN   274      32.457  14.117  26.314  1.00  0.00           H  
ATOM   4202  C   ASN   274      36.235  15.201  27.527  1.00  0.00           C  
ATOM   4203  O   ASN   274      37.094  14.875  26.970  1.00  0.00           O  
ATOM   4204  N   GLY   275      36.264  16.330  27.905  1.00  0.00           N  
ATOM   4205  H   GLY   275      35.526  16.536  28.344  1.00  0.00           H  
ATOM   4206  CA  GLY   275      37.229  17.348  27.585  1.00  0.00           C  
ATOM   4207  HA2 GLY   275      37.221  18.063  28.350  1.00  0.00           H  
ATOM   4208  HA3 GLY   275      38.188  16.929  27.548  1.00  0.00           H  
ATOM   4209  C   GLY   275      36.989  18.059  26.286  1.00  0.00           C  
ATOM   4210  O   GLY   275      36.206  17.662  25.500  1.00  0.00           O  
ATOM   4211  N   MET   276      37.677  19.123  26.047  1.00  0.00           N  
ATOM   4212  H   MET   276      38.290  19.396  26.733  1.00  0.00           H  
ATOM   4213  CA  MET   276      37.631  19.898  24.828  1.00  0.00           C  
ATOM   4214  HA  MET   276      36.640  19.917  24.480  1.00  0.00           H  
ATOM   4215  CB  MET   276      38.034  21.309  25.092  1.00  0.00           C  
ATOM   4216  HB2 MET   276      38.598  21.360  25.563  1.00  0.00           H  
ATOM   4217  HB3 MET   276      38.280  21.694  24.491  1.00  0.00           H  
ATOM   4218  CG  MET   276      37.343  22.151  25.524  1.00  0.00           C  
ATOM   4219  HG2 MET   276      37.021  22.004  25.394  1.00  0.00           H  
ATOM   4220  HG3 MET   276      37.293  22.066  25.900  1.00  0.00           H  
ATOM   4221  SD  MET   276      37.089  23.524  25.686  1.00  0.00           S  
ATOM   4222  CE  MET   276      37.244  24.483  24.766  1.00  0.00           C  
ATOM   4223  HE1 MET   276      37.278  24.677  24.575  1.00  0.00           H  
ATOM   4224  HE2 MET   276      37.269  24.680  24.581  1.00  0.00           H  
ATOM   4225  HE3 MET   276      37.277  24.674  24.587  1.00  0.00           H  
ATOM   4226  C   MET   276      38.452  19.310  23.730  1.00  0.00           C  
ATOM   4227  O   MET   276      38.198  19.511  22.630  1.00  0.00           O  
ATOM   4228  N   ASN   277      39.412  18.553  24.017  1.00  0.00           N  
ATOM   4229  H   ASN   277      39.570  18.457  24.935  1.00  0.00           H  
ATOM   4230  CA  ASN   277      40.221  17.797  23.125  1.00  0.00           C  
ATOM   4231  HA  ASN   277      41.054  17.524  23.659  1.00  0.00           H  
ATOM   4232  CB  ASN   277      39.535  16.561  22.786  1.00  0.00           C  
ATOM   4233  HB2 ASN   277      38.773  16.748  22.319  1.00  0.00           H  
ATOM   4234  HB3 ASN   277      40.065  16.026  22.229  1.00  0.00           H  
ATOM   4235  CG  ASN   277      39.170  15.767  23.786  1.00  0.00           C  
ATOM   4236  OD1 ASN   277      39.569  15.554  24.394  1.00  0.00           O  
ATOM   4237  ND2 ASN   277      38.402  15.308  23.996  1.00  0.00           N  
ATOM   4238 HD21 ASN   277      38.147  14.849  24.679  1.00  0.00           H  
ATOM   4239 HD22 ASN   277      38.067  15.473  23.511  1.00  0.00           H  
ATOM   4240  C   ASN   277      40.761  18.538  21.941  1.00  0.00           C  
ATOM   4241  O   ASN   277      40.757  18.112  20.892  1.00  0.00           O  
ATOM   4242  N   GLY   278      41.207  19.670  22.101  1.00  0.00           N  
ATOM   4243  H   GLY   278      41.192  19.960  22.984  1.00  0.00           H  
ATOM   4244  CA  GLY   278      41.776  20.494  21.094  1.00  0.00           C  
ATOM   4245  HA2 GLY   278      42.391  21.145  21.539  1.00  0.00           H  
ATOM   4246  HA3 GLY   278      42.335  19.920  20.486  1.00  0.00           H  
ATOM   4247  C   GLY   278      40.872  21.287  20.239  1.00  0.00           C  
ATOM   4248  O   GLY   278      41.296  22.055  19.469  1.00  0.00           O  
ATOM   4249  N   ARG   279      39.640  21.135  20.367  1.00  0.00           N  
ATOM   4250  H   ARG   279      39.360  20.498  21.025  1.00  0.00           H  
ATOM   4251  CA  ARG   279      38.666  21.918  19.692  1.00  0.00           C  
ATOM   4252  HA  ARG   279      39.041  22.165  18.733  1.00  0.00           H  
ATOM   4253  CB  ARG   279      37.405  21.126  19.540  1.00  0.00           C  
ATOM   4254  HB2 ARG   279      37.311  20.621  20.155  1.00  0.00           H  
ATOM   4255  HB3 ARG   279      36.726  21.586  19.547  1.00  0.00           H  
ATOM   4256  CG  ARG   279      37.178  20.405  18.541  1.00  0.00           C  
ATOM   4257  HG2 ARG   279      37.270  20.865  17.965  1.00  0.00           H  
ATOM   4258  HG3 ARG   279      37.796  19.954  18.543  1.00  0.00           H  
ATOM   4259  CD  ARG   279      35.987  19.652  18.312  1.00  0.00           C  
ATOM   4260  HD2 ARG   279      35.977  19.239  18.244  1.00  0.00           H  
ATOM   4261  HD3 ARG   279      35.577  19.550  18.586  1.00  0.00           H  
ATOM   4262  NE  ARG   279      35.411  19.594  17.812  1.00  0.00           N  
ATOM   4263  HE  ARG   279      35.669  20.074  17.758  1.00  0.00           H  
ATOM   4264  CZ  ARG   279      34.584  18.966  17.411  1.00  0.00           C  
ATOM   4265  NH1 ARG   279      34.144  18.302  17.421  1.00  0.00           N  
ATOM   4266 HH11 ARG   279      34.425  18.254  17.750  1.00  0.00           H  
ATOM   4267 HH12 ARG   279      33.520  17.845  17.105  1.00  0.00           H  
ATOM   4268  NH2 ARG   279      34.177  18.994  16.977  1.00  0.00           N  
ATOM   4269 HH21 ARG   279      34.493  19.490  16.958  1.00  0.00           H  
ATOM   4270 HH22 ARG   279      33.555  18.519  16.666  1.00  0.00           H  
ATOM   4271  C   ARG   279      38.424  23.203  20.395  1.00  0.00           C  
ATOM   4272  O   ARG   279      38.503  23.256  21.520  1.00  0.00           O  
ATOM   4273  N   THR   280      38.141  24.243  19.739  1.00  0.00           N  
ATOM   4274  H   THR   280      38.084  24.127  18.820  1.00  0.00           H  
ATOM   4275  CA  THR   280      37.975  25.573  20.286  1.00  0.00           C  
ATOM   4276  HA  THR   280      38.416  25.585  21.252  1.00  0.00           H  
ATOM   4277  CB  THR   280      38.702  26.601  19.465  1.00  0.00           C  
ATOM   4278  HB  THR   280      38.521  27.433  19.813  1.00  0.00           H  
ATOM   4279  CG2 THR   280      40.030  26.499  19.417  1.00  0.00           C  
ATOM   4280 HG21 THR   280      40.359  26.480  19.397  1.00  0.00           H  
ATOM   4281 HG22 THR   280      40.351  26.489  19.408  1.00  0.00           H  
ATOM   4282 HG23 THR   280      40.353  26.472  19.419  1.00  0.00           H  
ATOM   4283  OG1 THR   280      38.401  26.665  18.273  1.00  0.00           O  
ATOM   4284  HG1 THR   280      37.991  26.855  18.128  1.00  0.00           H  
ATOM   4285  C   THR   280      36.529  25.981  20.464  1.00  0.00           C  
ATOM   4286  O   THR   280      35.661  25.547  19.735  1.00  0.00           O  
ATOM   4287  N   ILE   281      36.277  26.857  21.414  1.00  0.00           N  
ATOM   4288  H   ILE   281      37.038  27.142  21.980  1.00  0.00           H  
ATOM   4289  CA  ILE   281      35.015  27.555  21.637  1.00  0.00           C  
ATOM   4290  HA  ILE   281      34.384  27.446  20.771  1.00  0.00           H  
ATOM   4291  CB  ILE   281      34.270  26.973  22.847  1.00  0.00           C  
ATOM   4292  HB  ILE   281      34.928  27.011  23.688  1.00  0.00           H  
ATOM   4293  CG2 ILE   281      33.045  27.800  23.174  1.00  0.00           C  
ATOM   4294 HG21 ILE   281      32.726  27.981  23.282  1.00  0.00           H  
ATOM   4295 HG22 ILE   281      32.768  28.025  23.279  1.00  0.00           H  
ATOM   4296 HG23 ILE   281      32.741  28.004  23.228  1.00  0.00           H  
ATOM   4297  CG1 ILE   281      33.872  25.518  22.626  1.00  0.00           C  
ATOM   4298 HG12 ILE   281      33.200  25.455  21.823  1.00  0.00           H  
ATOM   4299 HG13 ILE   281      34.730  24.969  22.364  1.00  0.00           H  
ATOM   4300  CD1 ILE   281      33.269  24.812  23.802  1.00  0.00           C  
ATOM   4301 HD11 ILE   281      33.118  24.639  24.091  1.00  0.00           H  
ATOM   4302 HD12 ILE   281      33.114  24.629  24.077  1.00  0.00           H  
ATOM   4303 HD13 ILE   281      33.134  24.631  24.082  1.00  0.00           H  
ATOM   4304  C   ILE   281      35.330  29.038  21.805  1.00  0.00           C  
ATOM   4305  O   ILE   281      36.200  29.387  22.579  1.00  0.00           O  
ATOM   4306  N   LEU   282      34.671  29.909  21.053  1.00  0.00           N  
ATOM   4307  H   LEU   282      34.009  29.547  20.410  1.00  0.00           H  
ATOM   4308  CA  LEU   282      34.937  31.345  20.993  1.00  0.00           C  
ATOM   4309  HA  LEU   282      34.432  31.709  20.120  1.00  0.00           H  
ATOM   4310  CB  LEU   282      34.319  32.053  22.191  1.00  0.00           C  
ATOM   4311  HB2 LEU   282      34.298  31.605  22.840  1.00  0.00           H  
ATOM   4312  HB3 LEU   282      34.716  32.686  22.454  1.00  0.00           H  
ATOM   4313  CG  LEU   282      33.211  32.528  22.226  1.00  0.00           C  
ATOM   4314  HG  LEU   282      33.241  32.038  22.144  1.00  0.00           H  
ATOM   4315  CD1 LEU   282      32.606  33.039  22.751  1.00  0.00           C  
ATOM   4316 HD11 LEU   282      32.470  33.148  22.894  1.00  0.00           H  
ATOM   4317 HD12 LEU   282      32.460  33.178  22.867  1.00  0.00           H  
ATOM   4318 HD13 LEU   282      32.445  33.148  22.886  1.00  0.00           H  
ATOM   4319  CD2 LEU   282      32.616  33.200  21.893  1.00  0.00           C  
ATOM   4320 HD21 LEU   282      32.476  33.379  21.810  1.00  0.00           H  
ATOM   4321 HD22 LEU   282      32.478  33.337  21.792  1.00  0.00           H  
ATOM   4322 HD23 LEU   282      32.463  33.367  21.837  1.00  0.00           H  
ATOM   4323  C   LEU   282      36.407  31.673  20.755  1.00  0.00           C  
ATOM   4324  O   LEU   282      36.946  32.587  21.311  1.00  0.00           O  
ATOM   4325  N   GLY   283      37.080  30.885  19.954  1.00  0.00           N  
ATOM   4326  H   GLY   283      36.576  30.170  19.516  1.00  0.00           H  
ATOM   4327  CA  GLY   283      38.488  30.994  19.657  1.00  0.00           C  
ATOM   4328  HA2 GLY   283      38.687  30.438  18.782  1.00  0.00           H  
ATOM   4329  HA3 GLY   283      38.718  32.008  19.458  1.00  0.00           H  
ATOM   4330  C   GLY   283      39.439  30.509  20.726  1.00  0.00           C  
ATOM   4331  O   GLY   283      40.592  30.517  20.531  1.00  0.00           O  
ATOM   4332  N   SER   284      38.984  30.074  21.839  1.00  0.00           N  
ATOM   4333  H   SER   284      38.023  30.068  21.935  1.00  0.00           H  
ATOM   4334  CA  SER   284      39.776  29.581  22.947  1.00  0.00           C  
ATOM   4335  HA  SER   284      40.765  29.898  22.826  1.00  0.00           H  
ATOM   4336  CB  SER   284      39.278  30.168  24.200  1.00  0.00           C  
ATOM   4337  HB2 SER   284      39.233  31.125  24.126  1.00  0.00           H  
ATOM   4338  HB3 SER   284      38.397  29.870  24.391  1.00  0.00           H  
ATOM   4339  OG  SER   284      39.995  29.876  25.214  1.00  0.00           O  
ATOM   4340  HG  SER   284      39.713  29.921  25.740  1.00  0.00           H  
ATOM   4341  C   SER   284      39.798  28.086  23.061  1.00  0.00           C  
ATOM   4342  O   SER   284      38.818  27.452  22.823  1.00  0.00           O  
ATOM   4343  N   ALA   285      40.907  27.514  23.462  1.00  0.00           N  
ATOM   4344  H   ALA   285      41.667  28.092  23.626  1.00  0.00           H  
ATOM   4345  CA  ALA   285      41.080  26.117  23.760  1.00  0.00           C  
ATOM   4346  HA  ALA   285      40.449  25.569  23.122  1.00  0.00           H  
ATOM   4347  CB  ALA   285      42.484  25.746  23.448  1.00  0.00           C  
ATOM   4348  HB1 ALA   285      42.816  25.648  23.362  1.00  0.00           H  
ATOM   4349  HB2 ALA   285      42.824  25.663  23.372  1.00  0.00           H  
ATOM   4350  HB3 ALA   285      42.826  25.645  23.379  1.00  0.00           H  
ATOM   4351  C   ALA   285      40.721  25.724  25.173  1.00  0.00           C  
ATOM   4352  O   ALA   285      40.834  24.592  25.516  1.00  0.00           O  
ATOM   4353  N   LEU   286      40.309  26.643  25.995  1.00  0.00           N  
ATOM   4354  H   LEU   286      40.220  27.537  25.635  1.00  0.00           H  
ATOM   4355  CA  LEU   286      39.969  26.477  27.383  1.00  0.00           C  
ATOM   4356  HA  LEU   286      39.888  25.455  27.592  1.00  0.00           H  
ATOM   4357  CB  LEU   286      41.050  27.044  28.230  1.00  0.00           C  
ATOM   4358  HB2 LEU   286      41.135  27.799  28.076  1.00  0.00           H  
ATOM   4359  HB3 LEU   286      40.884  27.039  29.023  1.00  0.00           H  
ATOM   4360  CG  LEU   286      42.221  26.661  28.274  1.00  0.00           C  
ATOM   4361  HG  LEU   286      42.301  26.614  27.550  1.00  0.00           H  
ATOM   4362  CD1 LEU   286      43.044  27.226  28.818  1.00  0.00           C  
ATOM   4363 HD11 LEU   286      43.260  27.347  28.959  1.00  0.00           H  
ATOM   4364 HD12 LEU   286      43.241  27.371  28.934  1.00  0.00           H  
ATOM   4365 HD13 LEU   286      43.235  27.372  28.949  1.00  0.00           H  
ATOM   4366  CD2 LEU   286      42.530  25.800  28.792  1.00  0.00           C  
ATOM   4367 HD21 LEU   286      42.624  25.597  28.918  1.00  0.00           H  
ATOM   4368 HD22 LEU   286      42.579  25.589  28.919  1.00  0.00           H  
ATOM   4369 HD23 LEU   286      42.621  25.581  28.905  1.00  0.00           H  
ATOM   4370  C   LEU   286      38.640  27.109  27.730  1.00  0.00           C  
ATOM   4371  O   LEU   286      38.239  28.052  27.111  1.00  0.00           O  
ATOM   4372  N   LEU   287      37.979  26.619  28.747  1.00  0.00           N  
ATOM   4373  H   LEU   287      38.382  25.867  29.218  1.00  0.00           H  
ATOM   4374  CA  LEU   287      36.755  27.176  29.288  1.00  0.00           C  
ATOM   4375  HA  LEU   287      36.109  27.421  28.473  1.00  0.00           H  
ATOM   4376  CB  LEU   287      36.060  26.144  30.149  1.00  0.00           C  
ATOM   4377  HB2 LEU   287      36.602  25.813  30.792  1.00  0.00           H  
ATOM   4378  HB3 LEU   287      35.398  26.541  30.590  1.00  0.00           H  
ATOM   4379  CG  LEU   287      35.507  25.042  29.625  1.00  0.00           C  
ATOM   4380  HG  LEU   287      35.826  24.958  29.112  1.00  0.00           H  
ATOM   4381  CD1 LEU   287      35.324  24.056  30.081  1.00  0.00           C  
ATOM   4382 HD11 LEU   287      35.267  23.836  30.177  1.00  0.00           H  
ATOM   4383 HD12 LEU   287      35.296  23.809  30.180  1.00  0.00           H  
ATOM   4384 HD13 LEU   287      35.285  23.796  30.216  1.00  0.00           H  
ATOM   4385  CD2 LEU   287      34.653  24.971  29.349  1.00  0.00           C  
ATOM   4386 HD21 LEU   287      34.427  24.957  29.271  1.00  0.00           H  
ATOM   4387 HD22 LEU   287      34.451  24.934  29.267  1.00  0.00           H  
ATOM   4388 HD23 LEU   287      34.466  24.961  29.299  1.00  0.00           H  
ATOM   4389  C   LEU   287      37.007  28.464  30.059  1.00  0.00           C  
ATOM   4390  O   LEU   287      38.006  28.636  30.640  1.00  0.00           O  
ATOM   4391  N   GLU   288      36.099  29.365  30.092  1.00  0.00           N  
ATOM   4392  H   GLU   288      35.298  29.165  29.616  1.00  0.00           H  
ATOM   4393  CA  GLU   288      36.176  30.651  30.775  1.00  0.00           C  
ATOM   4394  HA  GLU   288      37.061  30.683  31.356  1.00  0.00           H  
ATOM   4395  CB  GLU   288      36.253  31.736  29.745  1.00  0.00           C  
ATOM   4396  HB2 GLU   288      36.938  31.539  29.097  1.00  0.00           H  
ATOM   4397  HB3 GLU   288      35.440  31.756  29.257  1.00  0.00           H  
ATOM   4398  CG  GLU   288      36.481  33.049  30.146  1.00  0.00           C  
ATOM   4399  HG2 GLU   288      36.408  33.566  29.418  1.00  0.00           H  
ATOM   4400  HG3 GLU   288      35.786  33.278  30.678  1.00  0.00           H  
ATOM   4401  CD  GLU   288      37.721  33.388  30.765  1.00  0.00           C  
ATOM   4402  OE1 GLU   288      38.139  33.520  31.193  1.00  0.00           O  
ATOM   4403  OE2 GLU   288      38.293  33.536  30.828  1.00  0.00           O  
ATOM   4404  C   GLU   288      35.022  30.873  31.721  1.00  0.00           C  
ATOM   4405  O   GLU   288      33.940  30.489  31.425  1.00  0.00           O  
ATOM   4406  N   ASP   289      35.236  31.526  32.843  1.00  0.00           N  
ATOM   4407  H   ASP   289      36.143  31.822  33.018  1.00  0.00           H  
ATOM   4408  CA  ASP   289      34.228  31.842  33.853  1.00  0.00           C  
ATOM   4409  HA  ASP   289      33.262  31.629  33.424  1.00  0.00           H  
ATOM   4410  CB  ASP   289      34.356  30.911  35.058  1.00  0.00           C  
ATOM   4411  HB2 ASP   289      33.460  30.988  35.636  1.00  0.00           H  
ATOM   4412  HB3 ASP   289      34.409  29.902  34.700  1.00  0.00           H  
ATOM   4413  CG  ASP   289      35.539  31.140  35.978  1.00  0.00           C  
ATOM   4414  OD1 ASP   289      36.518  31.780  35.623  1.00  0.00           O  
ATOM   4415  OD2 ASP   289      35.522  30.635  37.094  1.00  0.00           O  
ATOM   4416  C   ASP   289      34.171  33.332  34.233  1.00  0.00           C  
ATOM   4417  O   ASP   289      33.663  33.708  35.254  1.00  0.00           O  
ATOM   4418  N   GLU   290      34.657  34.201  33.395  1.00  0.00           N  
ATOM   4419  H   GLU   290      35.045  33.825  32.592  1.00  0.00           H  
ATOM   4420  CA  GLU   290      34.698  35.655  33.565  1.00  0.00           C  
ATOM   4421  HA  GLU   290      34.326  35.893  34.538  1.00  0.00           H  
ATOM   4422  CB  GLU   290      36.135  36.118  33.523  1.00  0.00           C  
ATOM   4423  HB2 GLU   290      36.643  35.672  33.329  1.00  0.00           H  
ATOM   4424  HB3 GLU   290      36.254  36.603  33.103  1.00  0.00           H  
ATOM   4425  CG  GLU   290      36.757  36.504  34.326  1.00  0.00           C  
ATOM   4426  HG2 GLU   290      36.385  36.886  34.417  1.00  0.00           H  
ATOM   4427  HG3 GLU   290      36.577  36.108  34.643  1.00  0.00           H  
ATOM   4428  CD  GLU   290      38.127  36.891  34.597  1.00  0.00           C  
ATOM   4429  OE1 GLU   290      38.671  37.136  34.300  1.00  0.00           O  
ATOM   4430  OE2 GLU   290      38.682  36.936  35.118  1.00  0.00           O  
ATOM   4431  C   GLU   290      33.797  36.419  32.595  1.00  0.00           C  
ATOM   4432  O   GLU   290      33.955  37.540  32.355  1.00  0.00           O  
ATOM   4433  N   PHE   291      32.831  35.822  32.032  1.00  0.00           N  
ATOM   4434  H   PHE   291      32.749  34.904  32.253  1.00  0.00           H  
ATOM   4435  CA  PHE   291      31.798  36.371  31.176  1.00  0.00           C  
ATOM   4436  HA  PHE   291      31.965  37.423  31.021  1.00  0.00           H  
ATOM   4437  CB  PHE   291      31.844  35.693  29.836  1.00  0.00           C  
ATOM   4438  HB2 PHE   291      32.299  35.217  29.790  1.00  0.00           H  
ATOM   4439  HB3 PHE   291      31.290  35.356  29.701  1.00  0.00           H  
ATOM   4440  CG  PHE   291      31.994  36.048  28.719  1.00  0.00           C  
ATOM   4441  CD1 PHE   291      32.733  36.205  28.246  1.00  0.00           C  
ATOM   4442  HD1 PHE   291      33.200  36.098  28.699  1.00  0.00           H  
ATOM   4443  CE1 PHE   291      32.856  36.487  27.171  1.00  0.00           C  
ATOM   4444  HE1 PHE   291      33.416  36.601  26.808  1.00  0.00           H  
ATOM   4445  CZ  PHE   291      32.239  36.616  26.567  1.00  0.00           C  
ATOM   4446  HZ  PHE   291      32.328  36.825  25.743  1.00  0.00           H  
ATOM   4447  CE2 PHE   291      31.504  36.462  27.038  1.00  0.00           C  
ATOM   4448  HE2 PHE   291      31.029  36.554  26.576  1.00  0.00           H  
ATOM   4449  CD2 PHE   291      31.382  36.179  28.111  1.00  0.00           C  
ATOM   4450  HD2 PHE   291      30.813  36.054  28.459  1.00  0.00           H  
ATOM   4451  C   PHE   291      30.436  36.193  31.821  1.00  0.00           C  
ATOM   4452  O   PHE   291      30.015  35.151  32.129  1.00  0.00           O  
ATOM   4453  N   THR   292      29.730  37.198  32.030  1.00  0.00           N  
ATOM   4454  H   THR   292      30.114  38.028  31.750  1.00  0.00           H  
ATOM   4455  CA  THR   292      28.375  37.201  32.597  1.00  0.00           C  
ATOM   4456  HA  THR   292      28.227  36.281  33.133  1.00  0.00           H  
ATOM   4457  CB  THR   292      28.181  38.345  33.585  1.00  0.00           C  
ATOM   4458  HB  THR   292      27.186  38.294  33.973  1.00  0.00           H  
ATOM   4459  CG2 THR   292      29.108  38.288  34.760  1.00  0.00           C  
ATOM   4460 HG21 THR   292      29.318  38.267  35.054  1.00  0.00           H  
ATOM   4461 HG22 THR   292      29.332  38.265  35.041  1.00  0.00           H  
ATOM   4462 HG23 THR   292      29.330  38.280  35.049  1.00  0.00           H  
ATOM   4463  OG1 THR   292      28.321  39.580  32.968  1.00  0.00           O  
ATOM   4464  HG1 THR   292      29.080  39.773  32.854  1.00  0.00           H  
ATOM   4465  C   THR   292      27.305  37.293  31.519  1.00  0.00           C  
ATOM   4466  O   THR   292      27.594  37.721  30.414  1.00  0.00           O  
ATOM   4467  N   PRO   293      26.043  36.975  31.816  1.00  0.00           N  
ATOM   4468  CD  PRO   293      25.583  36.249  32.971  1.00  0.00           C  
ATOM   4469  HD2 PRO   293      25.566  36.883  33.820  1.00  0.00           H  
ATOM   4470  HD3 PRO   293      26.189  35.400  33.164  1.00  0.00           H  
ATOM   4471  CG  PRO   293      24.189  35.804  32.662  1.00  0.00           C  
ATOM   4472  HG2 PRO   293      23.595  35.810  33.516  1.00  0.00           H  
ATOM   4473  HG3 PRO   293      24.208  34.853  32.243  1.00  0.00           H  
ATOM   4474  CB  PRO   293      23.696  36.786  31.657  1.00  0.00           C  
ATOM   4475  HB2 PRO   293      23.264  37.601  32.160  1.00  0.00           H  
ATOM   4476  HB3 PRO   293      22.990  36.345  31.016  1.00  0.00           H  
ATOM   4477  CA  PRO   293      24.938  37.221  30.908  1.00  0.00           C  
ATOM   4478  HA  PRO   293      25.065  36.587  30.050  1.00  0.00           H  
ATOM   4479  C   PRO   293      24.832  38.664  30.421  1.00  0.00           C  
ATOM   4480  O   PRO   293      24.474  38.883  29.290  1.00  0.00           O  
ATOM   4481  N   PHE   294      25.194  39.649  31.224  1.00  0.00           N  
ATOM   4482  H   PHE   294      25.437  39.428  32.150  1.00  0.00           H  
ATOM   4483  CA  PHE   294      25.256  41.044  30.804  1.00  0.00           C  
ATOM   4484  HA  PHE   294      24.339  41.273  30.295  1.00  0.00           H  
ATOM   4485  CB  PHE   294      25.342  41.939  32.025  1.00  0.00           C  
ATOM   4486  HB2 PHE   294      24.525  41.717  32.669  1.00  0.00           H  
ATOM   4487  HB3 PHE   294      26.231  41.706  32.555  1.00  0.00           H  
ATOM   4488  CG  PHE   294      25.317  43.406  31.749  1.00  0.00           C  
ATOM   4489  CD1 PHE   294      24.662  44.014  31.320  1.00  0.00           C  
ATOM   4490  HD1 PHE   294      24.177  43.446  31.177  1.00  0.00           H  
ATOM   4491  CE1 PHE   294      24.637  45.365  31.075  1.00  0.00           C  
ATOM   4492  HE1 PHE   294      24.141  45.822  30.743  1.00  0.00           H  
ATOM   4493  CZ  PHE   294      25.259  46.120  31.265  1.00  0.00           C  
ATOM   4494  HZ  PHE   294      25.241  47.152  31.076  1.00  0.00           H  
ATOM   4495  CE2 PHE   294      25.904  45.525  31.705  1.00  0.00           C  
ATOM   4496  HE2 PHE   294      26.376  46.105  31.857  1.00  0.00           H  
ATOM   4497  CD2 PHE   294      25.935  44.172  31.942  1.00  0.00           C  
ATOM   4498  HD2 PHE   294      26.431  43.721  32.274  1.00  0.00           H  
ATOM   4499  C   PHE   294      26.387  41.328  29.817  1.00  0.00           C  
ATOM   4500  O   PHE   294      26.200  42.078  28.885  1.00  0.00           O  
ATOM   4501  N   ASP   295      27.532  40.688  29.943  1.00  0.00           N  
ATOM   4502  H   ASP   295      27.628  40.052  30.692  1.00  0.00           H  
ATOM   4503  CA  ASP   295      28.623  40.808  28.979  1.00  0.00           C  
ATOM   4504  HA  ASP   295      28.827  41.852  28.829  1.00  0.00           H  
ATOM   4505  CB  ASP   295      29.892  40.180  29.525  1.00  0.00           C  
ATOM   4506  HB2 ASP   295      29.726  39.145  29.718  1.00  0.00           H  
ATOM   4507  HB3 ASP   295      30.656  40.251  28.780  1.00  0.00           H  
ATOM   4508  CG  ASP   295      30.401  40.850  30.769  1.00  0.00           C  
ATOM   4509  OD1 ASP   295      30.537  41.168  31.243  1.00  0.00           O  
ATOM   4510  OD2 ASP   295      30.716  41.058  31.263  1.00  0.00           O  
ATOM   4511  C   ASP   295      28.284  40.249  27.602  1.00  0.00           C  
ATOM   4512  O   ASP   295      28.794  40.730  26.610  1.00  0.00           O  
ATOM   4513  N   VAL   296      27.375  39.301  27.517  1.00  0.00           N  
ATOM   4514  H   VAL   296      27.031  38.924  28.365  1.00  0.00           H  
ATOM   4515  CA  VAL   296      26.801  38.859  26.254  1.00  0.00           C  
ATOM   4516  HA  VAL   296      27.595  38.683  25.560  1.00  0.00           H  
ATOM   4517  CB  VAL   296      26.031  37.569  26.418  1.00  0.00           C  
ATOM   4518  HB  VAL   296      25.221  37.728  27.072  1.00  0.00           H  
ATOM   4519  CG1 VAL   296      25.492  37.067  25.111  1.00  0.00           C  
ATOM   4520 HG11 VAL   296      25.429  36.930  24.779  1.00  0.00           H  
ATOM   4521 HG12 VAL   296      25.315  36.886  24.830  1.00  0.00           H  
ATOM   4522 HG13 VAL   296      25.322  37.006  24.773  1.00  0.00           H  
ATOM   4523  CG2 VAL   296      26.864  36.496  27.001  1.00  0.00           C  
ATOM   4524 HG21 VAL   296      27.076  36.240  27.143  1.00  0.00           H  
ATOM   4525 HG22 VAL   296      27.059  36.235  27.160  1.00  0.00           H  
ATOM   4526 HG23 VAL   296      27.058  36.222  27.140  1.00  0.00           H  
ATOM   4527  C   VAL   296      25.941  39.932  25.643  1.00  0.00           C  
ATOM   4528  O   VAL   296      26.091  40.238  24.479  1.00  0.00           O  
ATOM   4529  N   VAL   297      25.086  40.560  26.419  1.00  0.00           N  
ATOM   4530  H   VAL   297      25.030  40.283  27.367  1.00  0.00           H  
ATOM   4531  CA  VAL   297      24.230  41.641  25.965  1.00  0.00           C  
ATOM   4532  HA  VAL   297      23.702  41.305  25.102  1.00  0.00           H  
ATOM   4533  CB  VAL   297      23.208  41.992  27.030  1.00  0.00           C  
ATOM   4534  HB  VAL   297      23.669  42.128  27.897  1.00  0.00           H  
ATOM   4535  CG1 VAL   297      22.444  43.171  26.786  1.00  0.00           C  
ATOM   4536 HG11 VAL   297      22.303  43.479  26.715  1.00  0.00           H  
ATOM   4537 HG12 VAL   297      22.224  43.434  26.703  1.00  0.00           H  
ATOM   4538 HG13 VAL   297      22.238  43.467  26.786  1.00  0.00           H  
ATOM   4539  CG2 VAL   297      22.264  40.962  27.226  1.00  0.00           C  
ATOM   4540 HG21 VAL   297      22.038  40.712  27.264  1.00  0.00           H  
ATOM   4541 HG22 VAL   297      22.050  40.703  27.291  1.00  0.00           H  
ATOM   4542 HG23 VAL   297      22.010  40.717  27.282  1.00  0.00           H  
ATOM   4543  C   VAL   297      25.022  42.847  25.518  1.00  0.00           C  
ATOM   4544  O   VAL   297      24.717  43.423  24.497  1.00  0.00           O  
ATOM   4545  N   ARG   298      26.090  43.185  26.206  1.00  0.00           N  
ATOM   4546  H   ARG   298      26.256  42.689  27.044  1.00  0.00           H  
ATOM   4547  CA  ARG   298      27.021  44.236  25.818  1.00  0.00           C  
ATOM   4548  HA  ARG   298      26.493  45.159  25.743  1.00  0.00           H  
ATOM   4549  CB  ARG   298      28.102  44.386  26.872  1.00  0.00           C  
ATOM   4550  HB2 ARG   298      28.477  43.487  27.113  1.00  0.00           H  
ATOM   4551  HB3 ARG   298      28.867  44.923  26.493  1.00  0.00           H  
ATOM   4552  CG  ARG   298      27.696  45.042  28.091  1.00  0.00           C  
ATOM   4553  HG2 ARG   298      27.466  45.994  27.873  1.00  0.00           H  
ATOM   4554  HG3 ARG   298      26.845  44.602  28.425  1.00  0.00           H  
ATOM   4555  CD  ARG   298      28.741  45.003  29.175  1.00  0.00           C  
ATOM   4556  HD2 ARG   298      28.321  45.405  30.058  1.00  0.00           H  
ATOM   4557  HD3 ARG   298      28.990  43.995  29.369  1.00  0.00           H  
ATOM   4558  NE  ARG   298      29.925  45.768  28.833  1.00  0.00           N  
ATOM   4559  HE  ARG   298      29.784  46.641  28.417  1.00  0.00           H  
ATOM   4560  CZ  ARG   298      31.165  45.441  28.994  1.00  0.00           C  
ATOM   4561  NH1 ARG   298      31.546  44.360  29.538  1.00  0.00           N  
ATOM   4562 HH11 ARG   298      30.904  43.743  29.950  1.00  0.00           H  
ATOM   4563 HH12 ARG   298      32.505  44.156  29.575  1.00  0.00           H  
ATOM   4564  NH2 ARG   298      32.083  46.220  28.582  1.00  0.00           N  
ATOM   4565 HH21 ARG   298      31.842  47.061  28.146  1.00  0.00           H  
ATOM   4566 HH22 ARG   298      33.018  45.957  28.677  1.00  0.00           H  
ATOM   4567  C   ARG   298      27.647  44.001  24.455  1.00  0.00           C  
ATOM   4568  O   ARG   298      27.866  44.900  23.733  1.00  0.00           O  
ATOM   4569  N   GLN   299      27.905  42.807  24.084  1.00  0.00           N  
ATOM   4570  H   GLN   299      27.710  42.120  24.733  1.00  0.00           H  
ATOM   4571  CA  GLN   299      28.490  42.444  22.805  1.00  0.00           C  
ATOM   4572  HA  GLN   299      29.112  43.217  22.482  1.00  0.00           H  
ATOM   4573  CB  GLN   299      29.333  41.261  22.974  1.00  0.00           C  
ATOM   4574  HB2 GLN   299      29.223  40.865  23.528  1.00  0.00           H  
ATOM   4575  HB3 GLN   299      29.328  40.788  22.476  1.00  0.00           H  
ATOM   4576  CG  GLN   299      30.342  41.241  23.079  1.00  0.00           C  
ATOM   4577  HG2 GLN   299      30.584  41.320  23.031  1.00  0.00           H  
ATOM   4578  HG3 GLN   299      30.055  41.260  23.217  1.00  0.00           H  
ATOM   4579  CD  GLN   299      31.432  41.063  23.075  1.00  0.00           C  
ATOM   4580  OE1 GLN   299      32.220  40.866  22.707  1.00  0.00           O  
ATOM   4581  NE2 GLN   299      31.529  41.122  23.478  1.00  0.00           N  
ATOM   4582 HE21 GLN   299      32.288  41.080  23.528  1.00  0.00           H  
ATOM   4583 HE22 GLN   299      30.885  41.284  23.770  1.00  0.00           H  
ATOM   4584  C   GLN   299      27.513  42.265  21.707  1.00  0.00           C  
ATOM   4585  O   GLN   299      27.859  42.392  20.584  1.00  0.00           O  
ATOM   4586  N   CYS   300      26.284  42.040  22.003  1.00  0.00           N  
ATOM   4587  H   CYS   300      26.060  41.899  22.926  1.00  0.00           H  
ATOM   4588  CA  CYS   300      25.246  41.998  21.052  1.00  0.00           C  
ATOM   4589  HA  CYS   300      25.558  41.429  20.237  1.00  0.00           H  
ATOM   4590  CB  CYS   300      24.066  41.358  21.652  1.00  0.00           C  
ATOM   4591  HB2 CYS   300      23.838  41.727  22.462  1.00  0.00           H  
ATOM   4592  HB3 CYS   300      23.323  41.442  21.112  1.00  0.00           H  
ATOM   4593  SG  CYS   300      24.228  39.850  21.885  1.00  0.00           S  
ATOM   4594  HG  CYS   300      24.754  40.029  22.540  1.00  0.00           H  
ATOM   4595  C   CYS   300      24.901  43.297  20.506  1.00  0.00           C  
ATOM   4596  O   CYS   300      24.335  43.394  19.555  1.00  0.00           O  
ATOM   4597  N   SER   301      25.255  44.294  21.084  1.00  0.00           N  
ATOM   4598  H   SER   301      25.682  44.150  21.863  1.00  0.00           H  
ATOM   4599  CA  SER   301      25.085  45.580  20.652  1.00  0.00           C  
ATOM   4600  HA  SER   301      24.391  45.633  20.102  1.00  0.00           H  
ATOM   4601  CB  SER   301      24.795  46.415  21.584  1.00  0.00           C  
ATOM   4602  HB2 SER   301      24.786  46.473  21.879  1.00  0.00           H  
ATOM   4603  HB3 SER   301      24.802  46.750  21.749  1.00  0.00           H  
ATOM   4604  OG  SER   301      24.514  46.693  21.866  1.00  0.00           O  
ATOM   4605  HG  SER   301      24.393  46.584  22.084  1.00  0.00           H  
ATOM   4606  C   SER   301      26.088  46.048  20.002  1.00  0.00           C  
ATOM   4607  O   SER   301      26.554  46.483  19.859  1.00  0.00           O  
ATOM   4608  N   GLY   302      26.424  45.959  19.608  1.00  0.00           N  
ATOM   4609  H   GLY   302      26.007  45.600  19.750  1.00  0.00           H  
ATOM   4610  CA  GLY   302      27.361  46.343  18.992  1.00  0.00           C  
ATOM   4611  HA2 GLY   302      27.062  47.132  18.710  1.00  0.00           H  
ATOM   4612  HA3 GLY   302      27.979  46.476  19.501  1.00  0.00           H  
ATOM   4613  C   GLY   302      27.938  45.541  18.036  1.00  0.00           C  
ATOM   4614  O   GLY   302      27.624  44.990  17.344  1.00  0.00           O  
ATOM   4615  N   VAL   303      28.794  45.485  17.984  1.00  0.00           N  
ATOM   4616  H   VAL   303      28.998  45.952  18.582  1.00  0.00           H  
ATOM   4617  CA  VAL   303      29.474  44.774  17.120  1.00  0.00           C  
ATOM   4618  HA  VAL   303      29.203  44.633  16.416  1.00  0.00           H  
ATOM   4619  CB  VAL   303      30.282  45.248  17.004  1.00  0.00           C  
ATOM   4620  HB  VAL   303      30.485  45.308  17.299  1.00  0.00           H  
ATOM   4621  CG1 VAL   303      30.505  45.111  16.539  1.00  0.00           C  
ATOM   4622 HG11 VAL   303      30.504  45.006  16.418  1.00  0.00           H  
ATOM   4623 HG12 VAL   303      30.582  45.151  16.416  1.00  0.00           H  
ATOM   4624 HG13 VAL   303      30.604  45.078  16.447  1.00  0.00           H  
ATOM   4625  CG2 VAL   303      30.629  45.812  16.929  1.00  0.00           C  
ATOM   4626 HG21 VAL   303      30.703  45.964  16.886  1.00  0.00           H  
ATOM   4627 HG22 VAL   303      30.719  45.968  16.922  1.00  0.00           H  
ATOM   4628 HG23 VAL   303      30.728  45.922  16.925  1.00  0.00           H  
ATOM   4629  C   VAL   303      29.733  43.749  17.228  1.00  0.00           C  
ATOM   4630  O   VAL   303      29.790  43.642  18.102  1.00  0.00           O  
ATOM   4631  N   THR   304      29.895  42.985  16.341  1.00  0.00           N  
ATOM   4632  H   THR   304      29.832  43.123  15.657  1.00  0.00           H  
ATOM   4633  CA  THR   304      30.206  41.969  16.283  1.00  0.00           C  
ATOM   4634  HA  THR   304      29.886  41.784  17.039  1.00  0.00           H  
ATOM   4635  CB  THR   304      29.876  41.340  15.332  1.00  0.00           C  
ATOM   4636  HB  THR   304      30.357  40.963  15.180  1.00  0.00           H  
ATOM   4637  CG2 THR   304      29.151  40.806  15.410  1.00  0.00           C  
ATOM   4638 HG21 THR   304      28.963  40.672  15.426  1.00  0.00           H  
ATOM   4639 HG22 THR   304      28.977  40.662  15.425  1.00  0.00           H  
ATOM   4640 HG23 THR   304      28.991  40.686  15.432  1.00  0.00           H  
ATOM   4641  OG1 THR   304      29.619  41.705  14.527  1.00  0.00           O  
ATOM   4642  HG1 THR   304      29.594  41.916  14.391  1.00  0.00           H  
ATOM   4643  C   THR   304      31.280  41.754  16.182  1.00  0.00           C  
ATOM   4644  O   THR   304      31.613  42.182  15.689  1.00  0.00           O  
ATOM   4645  N   PHE   305      31.829  41.083  16.644  1.00  0.00           N  
ATOM   4646  H   PHE   305      31.515  40.744  17.008  1.00  0.00           H  
ATOM   4647  CA  PHE   305      32.876  40.789  16.645  1.00  0.00           C  
ATOM   4648  HA  PHE   305      33.240  41.317  16.323  1.00  0.00           H  
ATOM   4649  CB  PHE   305      33.093  40.764  17.757  1.00  0.00           C  
ATOM   4650  HB2 PHE   305      32.886  40.347  18.160  1.00  0.00           H  
ATOM   4651  HB3 PHE   305      33.643  40.713  17.831  1.00  0.00           H  
ATOM   4652  CG  PHE   305      32.890  41.335  18.260  1.00  0.00           C  
ATOM   4653  CD1 PHE   305      33.007  41.590  18.504  1.00  0.00           C  
ATOM   4654  HD1 PHE   305      33.233  41.384  18.335  1.00  0.00           H  
ATOM   4655  CE1 PHE   305      32.832  42.115  18.970  1.00  0.00           C  
ATOM   4656  HE1 PHE   305      32.920  42.308  19.152  1.00  0.00           H  
ATOM   4657  CZ  PHE   305      32.538  42.389  19.197  1.00  0.00           C  
ATOM   4658  HZ  PHE   305      32.403  42.790  19.551  1.00  0.00           H  
ATOM   4659  CE2 PHE   305      32.421  42.139  18.958  1.00  0.00           C  
ATOM   4660  HE2 PHE   305      32.196  42.348  19.130  1.00  0.00           H  
ATOM   4661  CD2 PHE   305      32.596  41.613  18.493  1.00  0.00           C  
ATOM   4662  HD2 PHE   305      32.505  41.424  18.314  1.00  0.00           H  
ATOM   4663  C   PHE   305      33.305  39.829  15.971  1.00  0.00           C  
ATOM   4664  O   PHE   305      32.827  39.114  15.802  1.00  0.00           O  
ATOM   4665  N   GLN   306      34.212  39.816  15.581  1.00  0.00           N  
ATOM   4666  H   GLN   306      34.551  40.421  15.767  1.00  0.00           H  
ATOM   4667  CA  GLN   306      34.769  38.991  14.907  1.00  0.00           C  
ATOM   4668  HA  GLN   306      34.319  38.692  14.418  1.00  0.00           H  
ATOM   4669  CB  GLN   306      35.556  39.494  14.408  1.00  0.00           C  
ATOM   4670  HB2 GLN   306      35.620  39.861  14.492  1.00  0.00           H  
ATOM   4671  HB3 GLN   306      35.968  39.355  14.346  1.00  0.00           H  
ATOM   4672  CG  GLN   306      35.724  39.692  13.863  1.00  0.00           C  
ATOM   4673  HG2 GLN   306      35.788  39.674  13.814  1.00  0.00           H  
ATOM   4674  HG3 GLN   306      35.740  39.726  13.833  1.00  0.00           H  
ATOM   4675  CD  GLN   306      35.805  39.878  13.405  1.00  0.00           C  
ATOM   4676  OE1 GLN   306      35.751  39.911  13.327  1.00  0.00           O  
ATOM   4677  NE2 GLN   306      35.936  40.009  13.080  1.00  0.00           N  
ATOM   4678 HE21 GLN   306      35.990  40.129  12.784  1.00  0.00           H  
ATOM   4679 HE22 GLN   306      35.981  39.988  13.134  1.00  0.00           H  
ATOM   4680  C   GLN   306      35.143  38.019  15.306  1.00  0.00           C  
ATOM   4681  O   GLN   306      35.261  37.603  15.455  1.00  0.00           O  
ATOM   4682  OXT GLN   306      35.317  37.660  15.466  1.00  0.00           O  
TER    4683      GLN   306 
ATOM   4683  C   M23   307      55.994  51.026  47.082  1.00  0.00           C  
ATOM   4684  C1  M23   307      55.541  50.952  47.459  1.00  0.00           C  
ATOM   4685  C2  M23   307      55.469  50.447  48.038  1.00  0.00           C  
ATOM   4686  C3  M23   307      54.836  50.603  48.453  1.00  0.00           C  
ATOM   4687  C4  M23   307      54.619  49.656  49.414  1.00  0.00           C  
ATOM   4688  N   M23   307      55.670  49.760  50.319  1.00  0.00           N  
ATOM   4689  C5  M23   307      55.728  49.177  51.423  1.00  0.00           C  
ATOM   4690  O   M23   307      54.876  48.514  51.730  1.00  0.00           O  
ATOM   4691  C6  M23   307      56.933  49.387  52.190  1.00  0.00           C  
ATOM   4692  C7  M23   307      57.138  48.322  53.044  1.00  0.00           C  
ATOM   4693  O1  M23   307      58.167  48.523  53.796  1.00  0.00           O  
ATOM   4694  N1  M23   307      58.055  49.691  51.509  1.00  0.00           N  
ATOM   4695  C8  M23   307      58.537  48.983  50.576  1.00  0.00           C  
ATOM   4696  O2  M23   307      57.963  48.122  50.154  1.00  0.00           O  
ATOM   4697  C9  M23   307      59.813  49.339  50.113  1.00  0.00           C  
ATOM   4698  C10 M23   307      59.915  49.248  48.857  1.00  0.00           C  
ATOM   4699  C11 M23   307      59.824  48.711  48.556  1.00  0.00           C  
ATOM   4700  C12 M23   307      59.629  48.462  48.406  1.00  0.00           C  
ATOM   4701  C13 M23   307      59.556  47.966  48.120  1.00  0.00           C  
ATOM   4702  C14 M23   307      59.674  47.716  47.986  1.00  0.00           C  
ATOM   4703  O3  M23   307      59.607  47.239  47.710  1.00  0.00           O  
ATOM   4704  C15 M23   307      59.873  47.961  48.125  1.00  0.00           C  
ATOM   4705  C16 M23   307      59.949  48.458  48.408  1.00  0.00           C  
ATOM   4706  N2  M23   307      60.224  50.493  50.488  1.00  0.00           N  
ATOM   4707  C17 M23   307      61.346  50.766  50.796  1.00  0.00           C  
ATOM   4708  O4  M23   307      62.033  50.040  50.917  1.00  0.00           O  
ATOM   4709  C18 M23   307      61.675  52.023  50.948  1.00  0.00           C  
ATOM   4710  C19 M23   307      62.195  52.264  51.984  1.00  0.00           C  
ATOM   4711  O5  M23   307      61.888  52.726  52.485  1.00  0.00           O  
ATOM   4712  N3  M23   307      60.743  52.771  50.783  1.00  0.00           N  
ATOM   4713  C20 M23   307      60.823  53.647  50.301  1.00  0.00           C  
ATOM   4714  C21 M23   307      59.892  54.384  50.367  1.00  0.00           C  
ATOM   4715  O6  M23   307      61.594  53.814  49.865  1.00  0.00           O  
ATOM   4716  C22 M23   307      54.252  48.319  48.837  1.00  0.00           C  
ATOM   4717  O7  M23   307      53.336  48.158  48.101  1.00  0.00           O  
ATOM   4718  N4  M23   307      55.012  47.279  49.170  1.00  0.00           N  
ATOM   4719  C23 M23   307      54.675  45.899  48.868  1.00  0.00           C  
ATOM   4720  C24 M23   307      55.898  45.024  49.095  1.00  0.00           C  
ATOM   4721  C25 M23   307      56.501  44.961  50.286  1.00  0.00           C  
ATOM   4722  C26 M23   307      56.257  44.060  51.030  1.00  0.00           C  
ATOM   4723  O8  M23   307      56.276  44.141  51.955  1.00  0.00           O  
ATOM   4724  O9  M23   307      56.097  43.271  50.705  1.00  0.00           O  
ATOM   4725  C27 M23   307      53.424  45.358  49.569  1.00  0.00           C  
ATOM   4726  O10 M23   307      52.788  44.474  49.146  1.00  0.00           O  
ATOM   4727  N5  M23   307      53.022  45.974  50.689  1.00  0.00           N  
ATOM   4728  C28 M23   307      51.845  45.653  51.496  1.00  0.00           C  
ATOM   4729  C29 M23   307      50.628  46.447  51.052  1.00  0.00           C  
ATOM   4730  C30 M23   307      50.592  47.760  51.310  1.00  0.00           C  
ATOM   4731  C31 M23   307      50.645  48.519  51.682  1.00  0.00           C  
ATOM   4732  N6  M23   307      50.539  49.639  51.838  1.00  0.00           N  
ATOM   4733  C32 M23   307      50.443  49.558  51.566  1.00  0.00           C  
ATOM   4734  N7  M23   307      50.464  48.423  51.237  1.00  0.00           N  
ATOM   4735  C33 M23   307      51.559  44.166  51.710  1.00  0.00           C  
ATOM   4736  O11 M23   307      50.587  43.598  51.347  1.00  0.00           O  
ATOM   4737  N8  M23   307      52.449  43.514  52.432  1.00  0.00           N  
ATOM   4738  C34 M23   307      52.066  42.549  53.403  1.00  0.00           C  
ATOM   4739  C35 M23   307      51.847  43.231  54.690  1.00  0.00           C  
ATOM   4740  C36 M23   307      50.677  44.088  54.741  1.00  0.00           C  
ATOM   4741  C37 M23   307      50.825  45.402  54.871  1.00  0.00           C  
ATOM   4742  C38 M23   307      49.748  46.186  54.917  1.00  0.00           C  
ATOM   4743  C39 M23   307      48.516  45.659  54.839  1.00  0.00           C  
ATOM   4744  C40 M23   307      48.359  44.347  54.725  1.00  0.00           C  
ATOM   4745  C41 M23   307      49.437  43.567  54.678  1.00  0.00           C  
ATOM   4746  C42 M23   307      53.044  41.406  53.540  1.00  0.00           C  
ATOM   4747  O12 M23   307      53.054  40.717  54.330  1.00  0.00           O  
ATOM   4748  N9  M23   307      53.884  41.140  52.715  1.00  0.00           N  
ATOM   4749  C43 M23   307      54.580  39.870  52.588  1.00  0.00           C  
ATOM   4750  C44 M23   307      54.094  39.072  51.637  1.00  0.00           C  
ATOM   4751  C45 M23   307      52.851  38.737  51.817  1.00  0.00           C  
ATOM   4752  C46 M23   307      52.549  38.648  51.436  1.00  0.00           C  
ATOM   4753  N10 M23   307      52.633  39.245  51.049  1.00  0.00           N  
ATOM   4754  C47 M23   307      52.677  39.674  51.023  1.00  0.00           C  
ATOM   4755  N11 M23   307      52.681  39.957  50.867  1.00  0.00           N  
ATOM   4756  N12 M23   307      52.699  39.844  50.761  1.00  0.00           N  
ATOM   4757  C48 M23   307      55.898  39.952  52.390  1.00  0.00           C  
ATOM   4758  O13 M23   307      56.501  39.177  52.635  1.00  0.00           O  
ATOM   4759  N13 M23   307      56.371  40.934  51.927  1.00  0.00           N  
ATOM   4760  C49 M23   307      57.624  41.065  51.509  1.00  0.00           C  
ATOM   4761  C50 M23   307      58.089  41.285  50.420  1.00  0.00           C  
ATOM   4762  C51 M23   307      58.380  40.713  49.841  1.00  0.00           C  
ATOM   4763  C52 M23   307      57.973  40.505  49.124  1.00  0.00           C  
ATOM   4764  N14 M23   307      58.401  39.979  48.723  1.00  0.00           N  
ATOM   4765  C53 M23   307      59.071  39.866  49.182  1.00  0.00           C  
ATOM   4766  C54 M23   307      59.676  39.397  49.006  1.00  0.00           C  
ATOM   4767  C55 M23   307      60.313  39.379  49.564  1.00  0.00           C  
ATOM   4768  C56 M23   307      60.332  39.826  50.272  1.00  0.00           C  
ATOM   4769  C57 M23   307      59.714  40.296  50.431  1.00  0.00           C  
ATOM   4770  C58 M23   307      59.086  40.301  49.867  1.00  0.00           C  
ATOM   4771  C59 M23   307      58.150  41.734  51.917  1.00  0.00           C  
ATOM   4772  O14 M23   307      59.125  41.794  52.059  1.00  0.00           O  
ATOM   4773  N15 M23   307      57.452  42.246  52.141  1.00  0.00           N  
ATOM   4774  C60 M23   307      57.786  42.884  52.585  1.00  0.00           C  
ATOM   4775  C61 M23   307      58.223  42.910  53.431  1.00  0.00           C  
ATOM   4776  O15 M23   307      58.755  43.308  53.641  1.00  0.00           O  
ATOM   4777  N16 M23   307      58.007  42.435  53.940  1.00  0.00           N  
ATOM   4778  C62 M23   307      58.413  42.350  54.782  1.00  0.00           C  
ATOM   4779  C63 M23   307      57.896  43.085  55.492  1.00  0.00           C  
ATOM   4780  C64 M23   307      58.229  43.181  56.352  1.00  0.00           C  
ATOM   4781  C65 M23   307      58.335  43.788  56.935  1.00  0.00           C  
ATOM   4782  C66 M23   307      58.588  44.108  57.280  1.00  0.00           C  
ATOM   4783  N17 M23   307      58.881  44.616  57.739  1.00  0.00           N  
ATOM   4784  C67 M23   307      58.600  41.305  54.910  1.00  0.00           C  
ATOM   4785  O16 M23   307      58.128  40.866  55.407  1.00  0.00           O  
ATOM   4786  N18 M23   307      59.272  40.856  54.406  1.00  0.00           N  
ATOM   4787  C68 M23   307      60.051  41.097  53.839  1.00  0.00           C  
ATOM   4788  C69 M23   307      60.598  40.427  53.413  1.00  0.00           C  
ATOM   4789  C70 M23   307      60.090  39.805  53.655  1.00  0.00           C  
ATOM   4790  C71 M23   307      59.261  40.066  54.283  1.00  0.00           C  
ATOM   4791  C72 M23   307      59.267  39.610  55.121  1.00  0.00           C  
ATOM   4792  O17 M23   307      58.880  38.984  55.117  1.00  0.00           O  
ATOM   4793  N19 M23   307      59.730  39.948  55.877  1.00  0.00           N  
ATOM   4794  C73 M23   307      59.819  39.590  56.749  1.00  0.00           C  
ATOM   4795  C74 M23   307      60.373  39.174  57.006  1.00  0.00           C  
ATOM   4796  C75 M23   307      60.341  38.643  56.539  1.00  0.00           C  
ATOM   4797  C76 M23   307      60.904  39.527  57.096  1.00  0.00           C  
ATOM   4798  C77 M23   307      59.809  40.133  57.460  1.00  0.00           C  
ATOM   4799  N20 M23   307      59.672  40.838  57.266  1.00  0.00           N  
ATOM   4800  O18 M23   307      59.904  39.980  58.173  1.00  0.00           O  
ATOM   4801  H   M23   307      56.090  51.030  46.978  1.00  0.00           H  
ATOM   4802  H1  M23   307      56.124  51.051  46.977  1.00  0.00           H  
ATOM   4803  H2  M23   307      56.112  51.058  47.002  1.00  0.00           H  
ATOM   4804  H3  M23   307      55.113  51.037  47.148  1.00  0.00           H  
ATOM   4805  H4  M23   307      55.684  51.191  47.611  1.00  0.00           H  
ATOM   4806  H5  M23   307      56.047  50.505  48.452  1.00  0.00           H  
ATOM   4807  H6  M23   307      55.323  49.898  47.735  1.00  0.00           H  
ATOM   4808  H7  M23   307      54.408  50.819  47.957  1.00  0.00           H  
ATOM   4809  H8  M23   307      54.927  51.247  48.527  1.00  0.00           H  
ATOM   4810  H9  M23   307      53.831  49.932  49.896  1.00  0.00           H  
ATOM   4811  H10 M23   307      56.409  50.286  50.124  1.00  0.00           H  
ATOM   4812  H11 M23   307      56.748  50.203  52.752  1.00  0.00           H  
ATOM   4813  H12 M23   307      57.246  47.476  52.541  1.00  0.00           H  
ATOM   4814  H13 M23   307      56.348  48.221  53.576  1.00  0.00           H  
ATOM   4815  H14 M23   307      58.444  48.266  53.832  1.00  0.00           H  
ATOM   4816  H15 M23   307      58.574  50.387  51.822  1.00  0.00           H  
ATOM   4817  H16 M23   307      60.412  48.733  50.439  1.00  0.00           H  
ATOM   4818  H17 M23   307      60.309  49.398  48.570  1.00  0.00           H  
ATOM   4819  H18 M23   307      59.694  49.447  48.409  1.00  0.00           H  
ATOM   4820  H19 M23   307      59.539  48.654  48.510  1.00  0.00           H  
ATOM   4821  H20 M23   307      59.408  47.776  48.004  1.00  0.00           H  
ATOM   4822  H21 M23   307      59.632  47.154  47.579  1.00  0.00           H  
ATOM   4823  H22 M23   307      59.969  47.765  48.013  1.00  0.00           H  
ATOM   4824  H23 M23   307      60.104  48.648  48.512  1.00  0.00           H  
ATOM   4825  H24 M23   307      59.713  51.146  50.394  1.00  0.00           H  
ATOM   4826  H25 M23   307      62.333  52.166  50.391  1.00  0.00           H  
ATOM   4827  H26 M23   307      62.302  51.853  52.311  1.00  0.00           H  
ATOM   4828  H27 M23   307      62.727  52.483  52.014  1.00  0.00           H  
ATOM   4829  H28 M23   307      61.698  52.995  52.639  1.00  0.00           H  
ATOM   4830  H29 M23   307      60.075  52.729  51.143  1.00  0.00           H  
ATOM   4831  H30 M23   307      59.663  54.565  50.382  1.00  0.00           H  
ATOM   4832  H31 M23   307      59.667  54.564  50.382  1.00  0.00           H  
ATOM   4833  H32 M23   307      59.668  54.571  50.383  1.00  0.00           H  
ATOM   4834  H33 M23   307      55.770  47.477  49.753  1.00  0.00           H  
ATOM   4835  H34 M23   307      54.441  45.853  47.830  1.00  0.00           H  
ATOM   4836  H35 M23   307      56.577  45.251  48.542  1.00  0.00           H  
ATOM   4837  H36 M23   307      55.724  44.181  48.869  1.00  0.00           H  
ATOM   4838  H37 M23   307      56.427  45.726  50.738  1.00  0.00           H  
ATOM   4839  H38 M23   307      57.277  44.826  50.197  1.00  0.00           H  
ATOM   4840  H39 M23   307      53.598  46.689  50.969  1.00  0.00           H  
ATOM   4841  H40 M23   307      52.064  45.992  52.479  1.00  0.00           H  
ATOM   4842  H41 M23   307      49.801  46.136  51.427  1.00  0.00           H  
ATOM   4843  H42 M23   307      50.529  46.325  50.140  1.00  0.00           H  
ATOM   4844  H43 M23   307      50.742  48.325  51.848  1.00  0.00           H  
ATOM   4845  H44 M23   307      50.352  50.261  51.593  1.00  0.00           H  
ATOM   4846  H45 M23   307      50.407  48.146  50.985  1.00  0.00           H  
ATOM   4847  H46 M23   307      53.283  43.996  52.585  1.00  0.00           H  
ATOM   4848  H47 M23   307      51.142  42.095  53.118  1.00  0.00           H  
ATOM   4849  H48 M23   307      52.720  43.751  54.931  1.00  0.00           H  
ATOM   4850  H49 M23   307      51.717  42.512  55.430  1.00  0.00           H  
ATOM   4851  H50 M23   307      51.773  45.814  54.936  1.00  0.00           H  
ATOM   4852  H51 M23   307      49.866  47.197  55.011  1.00  0.00           H  
ATOM   4853  H52 M23   307      47.688  46.263  54.870  1.00  0.00           H  
ATOM   4854  H53 M23   307      47.410  43.937  54.676  1.00  0.00           H  
ATOM   4855  H54 M23   307      49.306  42.556  54.590  1.00  0.00           H  
ATOM   4856  H55 M23   307      53.869  41.768  52.098  1.00  0.00           H  
ATOM   4857  H56 M23   307      54.547  39.334  53.381  1.00  0.00           H  
ATOM   4858  H57 M23   307      54.636  38.189  51.540  1.00  0.00           H  
ATOM   4859  H58 M23   307      54.162  39.572  50.850  1.00  0.00           H  
ATOM   4860  H59 M23   307      52.306  38.805  52.084  1.00  0.00           H  
ATOM   4861  H60 M23   307      52.657  38.441  51.966  1.00  0.00           H  
ATOM   4862  H61 M23   307      52.262  38.775  51.671  1.00  0.00           H  
ATOM   4863  H62 M23   307      52.526  37.978  51.226  1.00  0.00           H  
ATOM   4864  H63 M23   307      52.758  39.357  50.821  1.00  0.00           H  
ATOM   4865  H64 M23   307      52.659  40.162  50.893  1.00  0.00           H  
ATOM   4866  H65 M23   307      52.603  40.117  50.821  1.00  0.00           H  
ATOM   4867  H66 M23   307      52.691  39.959  50.749  1.00  0.00           H  
ATOM   4868  H67 M23   307      52.672  39.941  50.711  1.00  0.00           H  
ATOM   4869  H68 M23   307      55.807  41.522  51.729  1.00  0.00           H  
ATOM   4870  H69 M23   307      57.898  40.492  51.694  1.00  0.00           H  
ATOM   4871  H70 M23   307      58.636  41.523  50.432  1.00  0.00           H  
ATOM   4872  H71 M23   307      57.677  41.672  50.026  1.00  0.00           H  
ATOM   4873  H72 M23   307      57.424  40.692  48.880  1.00  0.00           H  
ATOM   4874  H73 M23   307      58.252  39.729  48.198  1.00  0.00           H  
ATOM   4875  H74 M23   307      59.654  39.060  48.458  1.00  0.00           H  
ATOM   4876  H75 M23   307      60.791  39.024  49.448  1.00  0.00           H  
ATOM   4877  H76 M23   307      60.826  39.807  50.692  1.00  0.00           H  
ATOM   4878  H77 M23   307      59.724  40.641  50.963  1.00  0.00           H  
ATOM   4879  H78 M23   307      56.656  42.184  51.983  1.00  0.00           H  
ATOM   4880  H79 M23   307      57.282  43.221  52.789  1.00  0.00           H  
ATOM   4881  H80 M23   307      58.201  43.035  52.102  1.00  0.00           H  
ATOM   4882  H81 M23   307      57.549  42.141  53.721  1.00  0.00           H  
ATOM   4883  H82 M23   307      58.984  42.521  54.797  1.00  0.00           H  
ATOM   4884  H83 M23   307      57.352  42.957  55.585  1.00  0.00           H  
ATOM   4885  H84 M23   307      57.779  43.716  55.280  1.00  0.00           H  
ATOM   4886  H85 M23   307      58.524  43.034  56.456  1.00  0.00           H  
ATOM   4887  H86 M23   307      58.095  42.950  56.472  1.00  0.00           H  
ATOM   4888  H87 M23   307      58.257  43.726  57.006  1.00  0.00           H  
ATOM   4889  H88 M23   307      58.299  44.064  57.051  1.00  0.00           H  
ATOM   4890  H89 M23   307      58.650  44.104  57.310  1.00  0.00           H  
ATOM   4891  H90 M23   307      58.499  43.979  57.174  1.00  0.00           H  
ATOM   4892  H91 M23   307      58.960  44.734  57.833  1.00  0.00           H  
ATOM   4893  H92 M23   307      58.954  44.766  57.864  1.00  0.00           H  
ATOM   4894  H93 M23   307      58.952  44.745  57.874  1.00  0.00           H  
ATOM   4895  H94 M23   307      60.499  41.376  54.236  1.00  0.00           H  
ATOM   4896  H95 M23   307      59.783  41.447  53.320  1.00  0.00           H  
ATOM   4897  H96 M23   307      61.238  40.360  53.646  1.00  0.00           H  
ATOM   4898  H97 M23   307      60.676  40.463  52.732  1.00  0.00           H  
ATOM   4899  H98 M23   307      60.525  39.416  53.942  1.00  0.00           H  
ATOM   4900  H99 M23   307      59.875  39.601  53.097  1.00  0.00           H  
ATOM   4901 H100 M23   307      58.627  39.989  53.969  1.00  0.00           H  
ATOM   4902 H101 M23   307      60.031  40.461  55.805  1.00  0.00           H  
ATOM   4903 H102 M23   307      59.435  39.155  56.746  1.00  0.00           H  
ATOM   4904 H103 M23   307      60.422  38.966  57.488  1.00  0.00           H  
ATOM   4905 H104 M23   307      60.339  38.526  56.405  1.00  0.00           H  
ATOM   4906 H105 M23   307      60.299  38.503  56.419  1.00  0.00           H  
ATOM   4907 H106 M23   307      60.365  38.487  56.443  1.00  0.00           H  
ATOM   4908 H107 M23   307      61.069  39.584  57.104  1.00  0.00           H  
ATOM   4909 H108 M23   307      61.049  39.628  57.162  1.00  0.00           H  
ATOM   4910 H109 M23   307      61.005  39.631  57.096  1.00  0.00           H  
ATOM   4911 H110 M23   307      59.671  41.183  57.726  1.00  0.00           H  
ATOM   4912 H111 M23   307      59.593  40.967  56.681  1.00  0.00           H  
TER    4913      M23   307 
END   
