# Supplementary material for: Drug repurposing and computational modeling for discovery of inhibitors of the main protease (Mpro) of SARS-CoV-2
Source: RSC Adv. 2021 Jul 2;11(38):23450–8. doi: 10.1039/d1ra03956c (PMC9036595; doi:10.1039/d1ra03956c)
Supplement: RA-011-D1RA03956C-s005 [file RA-011-D1RA03956C-s005.pdb]

ATOM      1  N   SER     1      33.271  40.458  15.400  1.00  0.00           N  
ATOM      2  H1  SER     1      33.366  40.481  15.263  1.00  0.00           H  
ATOM      3  H2  SER     1      33.354  40.486  15.234  1.00  0.00           H  
ATOM      4  H3  SER     1      33.350  40.468  15.239  1.00  0.00           H  
ATOM      5  CA  SER     1      32.905  40.374  16.053  1.00  0.00           C  
ATOM      6  HA  SER     1      32.737  40.398  15.752  1.00  0.00           H  
ATOM      7  CB  SER     1      32.892  40.182  16.365  1.00  0.00           C  
ATOM      8  HB2 SER     1      32.822  39.969  16.044  1.00  0.00           H  
ATOM      9  HB3 SER     1      33.110  40.153  16.673  1.00  0.00           H  
ATOM     10  OG  SER     1      32.691  40.313  16.672  1.00  0.00           O  
ATOM     11  HG  SER     1      32.628  40.205  16.635  1.00  0.00           H  
ATOM     12  C   SER     1      32.755  40.451  16.818  1.00  0.00           C  
ATOM     13  O   SER     1      32.945  40.462  17.099  1.00  0.00           O  
ATOM     14  N   GLY     2      32.412  40.497  17.169  1.00  0.00           N  
ATOM     15  H   GLY     2      32.273  40.489  16.904  1.00  0.00           H  
ATOM     16  CA  GLY     2      32.215  40.552  17.951  1.00  0.00           C  
ATOM     17  HA2 GLY     2      32.167  40.606  17.763  1.00  0.00           H  
ATOM     18  HA3 GLY     2      32.193  40.445  17.762  1.00  0.00           H  
ATOM     19  C   GLY     2      32.087  40.682  19.281  1.00  0.00           C  
ATOM     20  O   GLY     2      32.277  41.507  19.763  1.00  0.00           O  
ATOM     21  N   PHE     3      31.776  39.869  19.886  1.00  0.00           N  
ATOM     22  H   PHE     3      31.646  39.224  19.433  1.00  0.00           H  
ATOM     23  CA  PHE     3      31.644  39.846  21.181  1.00  0.00           C  
ATOM     24  HA  PHE     3      31.318  40.710  21.459  1.00  0.00           H  
ATOM     25  CB  PHE     3      30.626  38.946  21.494  1.00  0.00           C  
ATOM     26  HB2 PHE     3      30.357  38.542  21.003  1.00  0.00           H  
ATOM     27  HB3 PHE     3      30.863  38.477  21.903  1.00  0.00           H  
ATOM     28  CG  PHE     3      29.645  39.167  21.922  1.00  0.00           C  
ATOM     29  CD1 PHE     3      28.906  39.741  21.862  1.00  0.00           C  
ATOM     30  HD1 PHE     3      29.037  40.031  21.509  1.00  0.00           H  
ATOM     31  CE1 PHE     3      27.991  39.939  22.260  1.00  0.00           C  
ATOM     32  HE1 PHE     3      27.432  40.380  22.212  1.00  0.00           H  
ATOM     33  CZ  PHE     3      27.807  39.560  22.719  1.00  0.00           C  
ATOM     34  HZ  PHE     3      27.108  39.710  23.025  1.00  0.00           H  
ATOM     35  CE2 PHE     3      28.540  38.986  22.781  1.00  0.00           C  
ATOM     36  HE2 PHE     3      28.400  38.696  23.133  1.00  0.00           H  
ATOM     37  CD2 PHE     3      29.458  38.791  22.385  1.00  0.00           C  
ATOM     38  HD2 PHE     3      30.017  38.352  22.437  1.00  0.00           H  
ATOM     39  C   PHE     3      32.919  39.573  21.863  1.00  0.00           C  
ATOM     40  O   PHE     3      33.459  38.671  21.762  1.00  0.00           O  
ATOM     41  N   ARG     4      33.407  40.345  22.563  1.00  0.00           N  
ATOM     42  H   ARG     4      32.900  41.046  22.617  1.00  0.00           H  
ATOM     43  CA  ARG     4      34.643  40.279  23.263  1.00  0.00           C  
ATOM     44  HA  ARG     4      34.883  39.302  23.412  1.00  0.00           H  
ATOM     45  CB  ARG     4      35.673  40.886  22.443  1.00  0.00           C  
ATOM     46  HB2 ARG     4      36.052  40.926  22.462  1.00  0.00           H  
ATOM     47  HB3 ARG     4      35.863  40.848  22.065  1.00  0.00           H  
ATOM     48  CG  ARG     4      35.986  41.470  22.089  1.00  0.00           C  
ATOM     49  HG2 ARG     4      35.761  41.551  22.198  1.00  0.00           H  
ATOM     50  HG3 ARG     4      36.001  41.547  22.250  1.00  0.00           H  
ATOM     51  CD  ARG     4      36.610  41.855  21.357  1.00  0.00           C  
ATOM     52  HD2 ARG     4      36.830  41.761  21.319  1.00  0.00           H  
ATOM     53  HD3 ARG     4      36.656  41.891  21.099  1.00  0.00           H  
ATOM     54  NE  ARG     4      36.860  42.300  21.046  1.00  0.00           N  
ATOM     55  HE  ARG     4      36.876  42.334  21.115  1.00  0.00           H  
ATOM     56  CZ  ARG     4      37.072  42.665  20.671  1.00  0.00           C  
ATOM     57  NH1 ARG     4      37.093  42.682  20.522  1.00  0.00           N  
ATOM     58 HH11 ARG     4      36.951  42.411  20.682  1.00  0.00           H  
ATOM     59 HH12 ARG     4      37.262  42.968  20.235  1.00  0.00           H  
ATOM     60  NH2 ARG     4      37.273  43.029  20.435  1.00  0.00           N  
ATOM     61 HH21 ARG     4      37.266  43.032  20.536  1.00  0.00           H  
ATOM     62 HH22 ARG     4      37.434  43.303  20.154  1.00  0.00           H  
ATOM     63  C   ARG     4      34.611  40.881  24.607  1.00  0.00           C  
ATOM     64  O   ARG     4      33.909  41.750  24.797  1.00  0.00           O  
ATOM     65  N   LYS     5      35.399  40.459  25.531  1.00  0.00           N  
ATOM     66  H   LYS     5      35.937  39.746  25.300  1.00  0.00           H  
ATOM     67  CA  LYS     5      35.586  41.039  26.829  1.00  0.00           C  
ATOM     68  HA  LYS     5      34.659  41.179  27.270  1.00  0.00           H  
ATOM     69  CB  LYS     5      36.347  40.137  27.713  1.00  0.00           C  
ATOM     70  HB2 LYS     5      36.260  39.654  27.632  1.00  0.00           H  
ATOM     71  HB3 LYS     5      36.868  40.116  27.696  1.00  0.00           H  
ATOM     72  CG  LYS     5      36.507  39.902  28.737  1.00  0.00           C  
ATOM     73  HG2 LYS     5      36.608  40.379  28.826  1.00  0.00           H  
ATOM     74  HG3 LYS     5      36.000  39.921  28.768  1.00  0.00           H  
ATOM     75  CD  LYS     5      37.203  38.998  29.618  1.00  0.00           C  
ATOM     76  HD2 LYS     5      37.407  39.073  30.051  1.00  0.00           H  
ATOM     77  HD3 LYS     5      36.987  38.681  29.768  1.00  0.00           H  
ATOM     78  CE  LYS     5      37.901  38.428  29.716  1.00  0.00           C  
ATOM     79  HE2 LYS     5      37.741  38.331  29.289  1.00  0.00           H  
ATOM     80  HE3 LYS     5      38.132  38.785  29.568  1.00  0.00           H  
ATOM     81  NZ  LYS     5      38.476  37.550  30.551  1.00  0.00           N  
ATOM     82  HZ1 LYS     5      38.662  37.356  30.723  1.00  0.00           H  
ATOM     83  HZ2 LYS     5      38.602  37.358  30.807  1.00  0.00           H  
ATOM     84  HZ3 LYS     5      38.584  37.281  30.737  1.00  0.00           H  
ATOM     85  C   LYS     5      36.218  42.345  26.701  1.00  0.00           C  
ATOM     86  O   LYS     5      37.190  42.433  26.226  1.00  0.00           O  
ATOM     87  N   MET     6      35.677  43.353  27.105  1.00  0.00           N  
ATOM     88  H   MET     6      34.888  43.200  27.490  1.00  0.00           H  
ATOM     89  CA  MET     6      36.114  44.675  26.959  1.00  0.00           C  
ATOM     90  HA  MET     6      37.087  44.652  26.670  1.00  0.00           H  
ATOM     91  CB  MET     6      35.366  45.282  25.883  1.00  0.00           C  
ATOM     92  HB2 MET     6      35.258  45.436  25.621  1.00  0.00           H  
ATOM     93  HB3 MET     6      35.247  45.327  25.694  1.00  0.00           H  
ATOM     94  CG  MET     6      34.933  45.638  25.384  1.00  0.00           C  
ATOM     95  HG2 MET     6      34.941  45.442  25.524  1.00  0.00           H  
ATOM     96  HG3 MET     6      34.950  45.672  25.603  1.00  0.00           H  
ATOM     97  SD  MET     6      34.372  46.310  24.226  1.00  0.00           S  
ATOM     98  CE  MET     6      34.084  46.670  23.810  1.00  0.00           C  
ATOM     99  HE1 MET     6      34.010  46.748  23.720  1.00  0.00           H  
ATOM    100  HE2 MET     6      34.041  46.744  23.733  1.00  0.00           H  
ATOM    101  HE3 MET     6      34.024  46.740  23.716  1.00  0.00           H  
ATOM    102  C   MET     6      36.050  45.497  28.226  1.00  0.00           C  
ATOM    103  O   MET     6      35.082  45.459  28.933  1.00  0.00           O  
ATOM    104  N   ALA     7      37.072  46.265  28.499  1.00  0.00           N  
ATOM    105  H   ALA     7      37.826  46.249  27.882  1.00  0.00           H  
ATOM    106  CA  ALA     7      37.143  47.186  29.613  1.00  0.00           C  
ATOM    107  HA  ALA     7      36.728  46.707  30.475  1.00  0.00           H  
ATOM    108  CB  ALA     7      38.595  47.475  29.900  1.00  0.00           C  
ATOM    109  HB1 ALA     7      38.940  47.540  29.996  1.00  0.00           H  
ATOM    110  HB2 ALA     7      38.950  47.530  29.955  1.00  0.00           H  
ATOM    111  HB3 ALA     7      38.945  47.571  29.966  1.00  0.00           H  
ATOM    112  C   ALA     7      36.353  48.469  29.380  1.00  0.00           C  
ATOM    113  O   ALA     7      36.120  48.867  28.263  1.00  0.00           O  
ATOM    114  N   PHE     8      35.965  49.139  30.443  1.00  0.00           N  
ATOM    115  H   PHE     8      36.202  48.762  31.322  1.00  0.00           H  
ATOM    116  CA  PHE     8      35.388  50.475  30.421  1.00  0.00           C  
ATOM    117  HA  PHE     8      34.641  50.502  29.643  1.00  0.00           H  
ATOM    118  CB  PHE     8      34.704  50.744  31.757  1.00  0.00           C  
ATOM    119  HB2 PHE     8      35.420  50.621  32.543  1.00  0.00           H  
ATOM    120  HB3 PHE     8      34.385  51.762  31.785  1.00  0.00           H  
ATOM    121  CG  PHE     8      33.508  49.884  32.039  1.00  0.00           C  
ATOM    122  CD1 PHE     8      32.552  49.870  31.658  1.00  0.00           C  
ATOM    123  HD1 PHE     8      32.662  50.468  31.172  1.00  0.00           H  
ATOM    124  CE1 PHE     8      31.448  49.074  31.908  1.00  0.00           C  
ATOM    125  HE1 PHE     8      30.720  49.068  31.615  1.00  0.00           H  
ATOM    126  CZ  PHE     8      31.294  48.287  32.539  1.00  0.00           C  
ATOM    127  HZ  PHE     8      30.449  47.678  32.727  1.00  0.00           H  
ATOM    128  CE2 PHE     8      32.242  48.299  32.923  1.00  0.00           C  
ATOM    129  HE2 PHE     8      32.124  47.695  33.405  1.00  0.00           H  
ATOM    130  CD2 PHE     8      33.343  49.102  32.681  1.00  0.00           C  
ATOM    131  HD2 PHE     8      34.059  49.116  32.989  1.00  0.00           H  
ATOM    132  C   PHE     8      36.443  51.550  30.122  1.00  0.00           C  
ATOM    133  O   PHE     8      37.607  51.346  30.417  1.00  0.00           O  
ATOM    134  N   PRO     9      36.072  52.703  29.566  1.00  0.00           N  
ATOM    135  CD  PRO     9      34.769  53.037  29.069  1.00  0.00           C  
ATOM    136  HD2 PRO     9      34.053  53.011  29.805  1.00  0.00           H  
ATOM    137  HD3 PRO     9      34.482  52.407  28.304  1.00  0.00           H  
ATOM    138  CG  PRO     9      34.873  54.387  28.555  1.00  0.00           C  
ATOM    139  HG2 PRO     9      34.368  54.932  29.051  1.00  0.00           H  
ATOM    140  HG3 PRO     9      34.604  54.412  27.699  1.00  0.00           H  
ATOM    141  CB  PRO     9      36.184  54.854  28.611  1.00  0.00           C  
ATOM    142  HB2 PRO     9      36.196  55.710  29.056  1.00  0.00           H  
ATOM    143  HB3 PRO     9      36.490  54.979  27.703  1.00  0.00           H  
ATOM    144  CA  PRO     9      36.985  53.807  29.338  1.00  0.00           C  
ATOM    145  HA  PRO     9      37.771  53.478  28.700  1.00  0.00           H  
ATOM    146  C   PRO     9      37.590  54.339  30.628  1.00  0.00           C  
ATOM    147  O   PRO     9      36.905  54.637  31.558  1.00  0.00           O  
ATOM    148  N   SER    10      38.880  54.462  30.688  1.00  0.00           N  
ATOM    149  H   SER    10      39.374  54.227  29.887  1.00  0.00           H  
ATOM    150  CA  SER    10      39.654  54.730  31.890  1.00  0.00           C  
ATOM    151  HA  SER    10      39.037  54.578  32.743  1.00  0.00           H  
ATOM    152  CB  SER    10      40.763  53.739  31.985  1.00  0.00           C  
ATOM    153  HB2 SER    10      41.300  53.894  32.858  1.00  0.00           H  
ATOM    154  HB3 SER    10      40.363  52.793  32.015  1.00  0.00           H  
ATOM    155  OG  SER    10      41.604  53.802  30.932  1.00  0.00           O  
ATOM    156  HG  SER    10      42.206  54.163  31.025  1.00  0.00           H  
ATOM    157  C   SER    10      40.192  56.127  32.016  1.00  0.00           C  
ATOM    158  O   SER    10      40.644  56.475  33.074  1.00  0.00           O  
ATOM    159  N   GLY    11      40.136  56.944  30.986  1.00  0.00           N  
ATOM    160  H   GLY    11      39.738  56.608  30.158  1.00  0.00           H  
ATOM    161  CA  GLY    11      40.788  58.219  30.924  1.00  0.00           C  
ATOM    162  HA2 GLY    11      41.812  58.062  30.909  1.00  0.00           H  
ATOM    163  HA3 GLY    11      40.522  58.678  30.023  1.00  0.00           H  
ATOM    164  C   GLY    11      40.493  59.183  32.032  1.00  0.00           C  
ATOM    165  O   GLY    11      41.367  59.819  32.504  1.00  0.00           O  
ATOM    166  N   LYS    12      39.292  59.263  32.505  1.00  0.00           N  
ATOM    167  H   LYS    12      38.624  58.714  32.080  1.00  0.00           H  
ATOM    168  CA  LYS    12      38.915  60.071  33.644  1.00  0.00           C  
ATOM    169  HA  LYS    12      39.410  60.989  33.571  1.00  0.00           H  
ATOM    170  CB  LYS    12      37.467  60.330  33.618  1.00  0.00           C  
ATOM    171  HB2 LYS    12      37.059  59.671  33.429  1.00  0.00           H  
ATOM    172  HB3 LYS    12      37.142  60.563  34.360  1.00  0.00           H  
ATOM    173  CG  LYS    12      36.993  61.183  32.872  1.00  0.00           C  
ATOM    174  HG2 LYS    12      37.306  61.557  32.893  1.00  0.00           H  
ATOM    175  HG3 LYS    12      37.060  61.029  32.365  1.00  0.00           H  
ATOM    176  CD  LYS    12      35.989  61.737  32.784  1.00  0.00           C  
ATOM    177  HD2 LYS    12      35.724  61.384  32.759  1.00  0.00           H  
ATOM    178  HD3 LYS    12      35.863  61.927  33.206  1.00  0.00           H  
ATOM    179  CE  LYS    12      35.524  62.511  32.145  1.00  0.00           C  
ATOM    180  HE2 LYS    12      35.633  62.655  32.091  1.00  0.00           H  
ATOM    181  HE3 LYS    12      35.538  62.456  31.937  1.00  0.00           H  
ATOM    182  NZ  LYS    12      34.920  63.137  31.872  1.00  0.00           N  
ATOM    183  HZ1 LYS    12      34.759  63.290  31.824  1.00  0.00           H  
ATOM    184  HZ2 LYS    12      34.788  63.308  31.810  1.00  0.00           H  
ATOM    185  HZ3 LYS    12      34.760  63.287  31.772  1.00  0.00           H  
ATOM    186  C   LYS    12      39.319  59.494  34.975  1.00  0.00           C  
ATOM    187  O   LYS    12      39.606  60.180  35.872  1.00  0.00           O  
ATOM    188  N   VAL    13      39.383  58.244  35.100  1.00  0.00           N  
ATOM    189  H   VAL    13      39.167  57.752  34.308  1.00  0.00           H  
ATOM    190  CA  VAL    13      39.814  57.537  36.294  1.00  0.00           C  
ATOM    191  HA  VAL    13      39.399  58.031  37.152  1.00  0.00           H  
ATOM    192  CB  VAL    13      39.303  56.107  36.290  1.00  0.00           C  
ATOM    193  HB  VAL    13      39.730  55.585  35.485  1.00  0.00           H  
ATOM    194  CG1 VAL    13      39.646  55.386  37.539  1.00  0.00           C  
ATOM    195 HG11 VAL    13      39.752  55.188  37.822  1.00  0.00           H  
ATOM    196 HG12 VAL    13      39.746  55.239  37.855  1.00  0.00           H  
ATOM    197 HG13 VAL    13      39.699  55.198  37.848  1.00  0.00           H  
ATOM    198  CG2 VAL    13      37.833  56.040  36.143  1.00  0.00           C  
ATOM    199 HG21 VAL    13      37.476  55.976  36.110  1.00  0.00           H  
ATOM    200 HG22 VAL    13      37.467  56.044  36.135  1.00  0.00           H  
ATOM    201 HG23 VAL    13      37.475  56.032  36.065  1.00  0.00           H  
ATOM    202  C   VAL    13      41.313  57.583  36.457  1.00  0.00           C  
ATOM    203  O   VAL    13      41.798  57.795  37.546  1.00  0.00           O  
ATOM    204  N   GLU    14      42.061  57.474  35.380  1.00  0.00           N  
ATOM    205  H   GLU    14      41.611  57.276  34.518  1.00  0.00           H  
ATOM    206  CA  GLU    14      43.503  57.610  35.382  1.00  0.00           C  
ATOM    207  HA  GLU    14      43.918  56.906  36.061  1.00  0.00           H  
ATOM    208  CB  GLU    14      44.033  57.309  33.999  1.00  0.00           C  
ATOM    209  HB2 GLU    14      43.642  57.749  33.414  1.00  0.00           H  
ATOM    210  HB3 GLU    14      44.845  57.507  33.912  1.00  0.00           H  
ATOM    211  CG  GLU    14      44.018  56.148  33.525  1.00  0.00           C  
ATOM    212  HG2 GLU    14      44.506  55.739  34.037  1.00  0.00           H  
ATOM    213  HG3 GLU    14      43.240  55.878  33.690  1.00  0.00           H  
ATOM    214  CD  GLU    14      44.397  55.884  32.160  1.00  0.00           C  
ATOM    215  OE1 GLU    14      44.632  55.766  31.631  1.00  0.00           O  
ATOM    216  OE2 GLU    14      44.472  55.770  31.600  1.00  0.00           O  
ATOM    217  C   GLU    14      43.971  58.976  35.857  1.00  0.00           C  
ATOM    218  O   GLU    14      44.954  59.078  36.554  1.00  0.00           O  
ATOM    219  N   GLY    15      43.230  60.017  35.565  1.00  0.00           N  
ATOM    220  H   GLY    15      42.453  59.869  34.980  1.00  0.00           H  
ATOM    221  CA  GLY    15      43.449  61.354  36.080  1.00  0.00           C  
ATOM    222  HA2 GLY    15      44.450  61.646  35.879  1.00  0.00           H  
ATOM    223  HA3 GLY    15      42.799  62.015  35.562  1.00  0.00           H  
ATOM    224  C   GLY    15      43.199  61.532  37.568  1.00  0.00           C  
ATOM    225  O   GLY    15      43.561  62.519  38.126  1.00  0.00           O  
ATOM    226  N   CYS    16      42.610  60.581  38.225  1.00  0.00           N  
ATOM    227  H   CYS    16      42.319  59.809  37.704  1.00  0.00           H  
ATOM    228  CA  CYS    16      42.382  60.555  39.661  1.00  0.00           C  
ATOM    229  HA  CYS    16      42.448  61.554  40.052  1.00  0.00           H  
ATOM    230  CB  CYS    16      40.973  60.049  39.927  1.00  0.00           C  
ATOM    231  HB2 CYS    16      40.883  59.046  39.611  1.00  0.00           H  
ATOM    232  HB3 CYS    16      40.783  60.090  40.970  1.00  0.00           H  
ATOM    233  SG  CYS    16      39.749  61.029  39.101  1.00  0.00           S  
ATOM    234  HG  CYS    16      39.997  60.853  38.203  1.00  0.00           H  
ATOM    235  C   CYS    16      43.420  59.744  40.440  1.00  0.00           C  
ATOM    236  O   CYS    16      43.435  59.808  41.645  1.00  0.00           O  
ATOM    237  N   MET    17      44.282  58.981  39.798  1.00  0.00           N  
ATOM    238  H   MET    17      44.235  58.953  38.817  1.00  0.00           H  
ATOM    239  CA  MET    17      45.312  58.192  40.472  1.00  0.00           C  
ATOM    240  HA  MET    17      44.877  57.769  41.363  1.00  0.00           H  
ATOM    241  CB  MET    17      45.756  57.034  39.593  1.00  0.00           C  
ATOM    242  HB2 MET    17      45.870  57.136  38.867  1.00  0.00           H  
ATOM    243  HB3 MET    17      46.380  56.772  39.772  1.00  0.00           H  
ATOM    244  CG  MET    17      45.227  56.076  39.425  1.00  0.00           C  
ATOM    245  HG2 MET    17      44.751  56.240  38.739  1.00  0.00           H  
ATOM    246  HG3 MET    17      45.767  55.615  39.025  1.00  0.00           H  
ATOM    247  SD  MET    17      44.505  55.384  40.828  1.00  0.00           S  
ATOM    248  CE  MET    17      44.939  54.501  41.539  1.00  0.00           C  
ATOM    249  HE1 MET    17      45.019  54.310  41.674  1.00  0.00           H  
ATOM    250  HE2 MET    17      45.041  54.332  41.688  1.00  0.00           H  
ATOM    251  HE3 MET    17      45.014  54.327  41.698  1.00  0.00           H  
ATOM    252  C   MET    17      46.503  59.043  40.919  1.00  0.00           C  
ATOM    253  O   MET    17      46.989  59.869  40.165  1.00  0.00           O  
ATOM    254  N   VAL    18      46.989  58.819  42.133  1.00  0.00           N  
ATOM    255  H   VAL    18      46.532  58.126  42.679  1.00  0.00           H  
ATOM    256  CA  VAL    18      48.101  59.534  42.778  1.00  0.00           C  
ATOM    257  HA  VAL    18      48.710  59.996  42.014  1.00  0.00           H  
ATOM    258  CB  VAL    18      47.601  60.655  43.705  1.00  0.00           C  
ATOM    259  HB  VAL    18      48.460  61.121  44.147  1.00  0.00           H  
ATOM    260  CG1 VAL    18      46.860  61.740  42.954  1.00  0.00           C  
ATOM    261 HG11 VAL    18      46.700  61.980  42.715  1.00  0.00           H  
ATOM    262 HG12 VAL    18      46.630  61.987  42.800  1.00  0.00           H  
ATOM    263 HG13 VAL    18      46.722  62.052  42.798  1.00  0.00           H  
ATOM    264  CG2 VAL    18      46.723  60.180  44.845  1.00  0.00           C  
ATOM    265 HG21 VAL    18      46.507  60.091  45.132  1.00  0.00           H  
ATOM    266 HG22 VAL    18      46.500  60.063  45.111  1.00  0.00           H  
ATOM    267 HG23 VAL    18      46.528  60.061  45.132  1.00  0.00           H  
ATOM    268  C   VAL    18      49.018  58.584  43.546  1.00  0.00           C  
ATOM    269  O   VAL    18      48.635  57.481  43.895  1.00  0.00           O  
ATOM    270  N   GLN    19      50.239  59.010  43.822  1.00  0.00           N  
ATOM    271  H   GLN    19      50.483  59.926  43.523  1.00  0.00           H  
ATOM    272  CA  GLN    19      51.176  58.337  44.718  1.00  0.00           C  
ATOM    273  HA  GLN    19      51.027  57.271  44.658  1.00  0.00           H  
ATOM    274  CB  GLN    19      52.598  58.648  44.270  1.00  0.00           C  
ATOM    275  HB2 GLN    19      52.712  58.470  43.379  1.00  0.00           H  
ATOM    276  HB3 GLN    19      52.802  59.538  44.357  1.00  0.00           H  
ATOM    277  CG  GLN    19      53.606  58.021  44.869  1.00  0.00           C  
ATOM    278  HG2 GLN    19      53.616  58.192  45.658  1.00  0.00           H  
ATOM    279  HG3 GLN    19      53.383  57.249  44.820  1.00  0.00           H  
ATOM    280  CD  GLN    19      54.919  58.183  44.488  1.00  0.00           C  
ATOM    281  OE1 GLN    19      55.356  58.683  44.205  1.00  0.00           O  
ATOM    282  NE2 GLN    19      55.604  57.771  44.478  1.00  0.00           N  
ATOM    283 HE21 GLN    19      56.459  57.876  44.240  1.00  0.00           H  
ATOM    284 HE22 GLN    19      55.268  57.374  44.720  1.00  0.00           H  
ATOM    285  C   GLN    19      50.947  58.771  46.164  1.00  0.00           C  
ATOM    286  O   GLN    19      50.772  59.948  46.417  1.00  0.00           O  
ATOM    287  N   VAL    20      50.999  57.846  47.112  1.00  0.00           N  
ATOM    288  H   VAL    20      51.137  56.903  46.834  1.00  0.00           H  
ATOM    289  CA  VAL    20      50.883  58.104  48.553  1.00  0.00           C  
ATOM    290  HA  VAL    20      50.968  59.166  48.723  1.00  0.00           H  
ATOM    291  CB  VAL    20      49.523  57.660  49.100  1.00  0.00           C  
ATOM    292  HB  VAL    20      49.462  56.711  49.093  1.00  0.00           H  
ATOM    293  CG1 VAL    20      49.278  58.043  50.387  1.00  0.00           C  
ATOM    294 HG11 VAL    20      49.212  58.131  50.708  1.00  0.00           H  
ATOM    295 HG12 VAL    20      49.225  58.131  50.705  1.00  0.00           H  
ATOM    296 HG13 VAL    20      49.202  58.132  50.701  1.00  0.00           H  
ATOM    297  CG2 VAL    20      48.419  58.093  48.412  1.00  0.00           C  
ATOM    298 HG21 VAL    20      48.139  58.206  48.269  1.00  0.00           H  
ATOM    299 HG22 VAL    20      48.167  58.204  48.221  1.00  0.00           H  
ATOM    300 HG23 VAL    20      48.141  58.169  48.241  1.00  0.00           H  
ATOM    301  C   VAL    20      52.016  57.427  49.309  1.00  0.00           C  
ATOM    302  O   VAL    20      52.341  56.287  49.046  1.00  0.00           O  
ATOM    303  N   THR    21      52.608  58.115  50.267  1.00  0.00           N  
ATOM    304  H   THR    21      52.327  59.055  50.405  1.00  0.00           H  
ATOM    305  CA  THR    21      53.669  57.617  51.120  1.00  0.00           C  
ATOM    306  HA  THR    21      53.592  56.571  51.155  1.00  0.00           H  
ATOM    307  CB  THR    21      54.998  57.946  50.549  1.00  0.00           C  
ATOM    308  HB  THR    21      54.972  58.404  50.232  1.00  0.00           H  
ATOM    309  CG2 THR    21      56.004  58.168  50.889  1.00  0.00           C  
ATOM    310 HG21 THR    21      56.258  58.211  50.992  1.00  0.00           H  
ATOM    311 HG22 THR    21      56.268  58.216  50.943  1.00  0.00           H  
ATOM    312 HG23 THR    21      56.238  58.248  50.968  1.00  0.00           H  
ATOM    313  OG1 THR    21      55.396  57.470  50.044  1.00  0.00           O  
ATOM    314  HG1 THR    21      55.166  57.456  49.747  1.00  0.00           H  
ATOM    315  C   THR    21      53.564  58.137  52.540  1.00  0.00           C  
ATOM    316  O   THR    21      53.128  59.230  52.757  1.00  0.00           O  
ATOM    317  N   CYS    22      53.977  57.365  53.514  1.00  0.00           N  
ATOM    318  H   CYS    22      54.293  56.476  53.263  1.00  0.00           H  
ATOM    319  CA  CYS    22      54.150  57.772  54.898  1.00  0.00           C  
ATOM    320  HA  CYS    22      54.354  58.791  54.944  1.00  0.00           H  
ATOM    321  CB  CYS    22      52.900  57.539  55.621  1.00  0.00           C  
ATOM    322  HB2 CYS    22      52.162  57.984  55.116  1.00  0.00           H  
ATOM    323  HB3 CYS    22      52.704  56.563  55.639  1.00  0.00           H  
ATOM    324  SG  CYS    22      52.932  58.143  57.262  1.00  0.00           S  
ATOM    325  HG  CYS    22      53.046  58.741  57.167  1.00  0.00           H  
ATOM    326  C   CYS    22      55.300  57.097  55.529  1.00  0.00           C  
ATOM    327  O   CYS    22      55.758  56.860  56.044  1.00  0.00           O  
ATOM    328  N   GLY    23      55.788  56.783  55.458  1.00  0.00           N  
ATOM    329  H   GLY    23      55.361  57.003  55.047  1.00  0.00           H  
ATOM    330  CA  GLY    23      56.927  56.129  55.833  1.00  0.00           C  
ATOM    331  HA2 GLY    23      57.391  56.666  56.341  1.00  0.00           H  
ATOM    332  HA3 GLY    23      56.699  55.460  56.310  1.00  0.00           H  
ATOM    333  C   GLY    23      57.814  55.615  54.895  1.00  0.00           C  
ATOM    334  O   GLY    23      58.219  56.254  54.246  1.00  0.00           O  
ATOM    335  N   THR    24      58.115  54.456  54.816  1.00  0.00           N  
ATOM    336  H   THR    24      57.745  53.989  55.367  1.00  0.00           H  
ATOM    337  CA  THR    24      58.947  53.803  54.002  1.00  0.00           C  
ATOM    338  HA  THR    24      59.536  54.467  53.702  1.00  0.00           H  
ATOM    339  CB  THR    24      59.691  52.883  54.656  1.00  0.00           C  
ATOM    340  HB  THR    24      59.932  52.406  54.350  1.00  0.00           H  
ATOM    341  CG2 THR    24      60.417  53.128  55.135  1.00  0.00           C  
ATOM    342 HG21 THR    24      60.588  53.185  55.243  1.00  0.00           H  
ATOM    343 HG22 THR    24      60.611  53.183  55.256  1.00  0.00           H  
ATOM    344 HG23 THR    24      60.595  53.184  55.250  1.00  0.00           H  
ATOM    345  OG1 THR    24      59.440  52.362  55.248  1.00  0.00           O  
ATOM    346  HG1 THR    24      59.517  52.116  55.210  1.00  0.00           H  
ATOM    347  C   THR    24      58.379  53.162  52.870  1.00  0.00           C  
ATOM    348  O   THR    24      58.958  52.815  52.082  1.00  0.00           O  
ATOM    349  N   THR    25      57.255  53.005  52.764  1.00  0.00           N  
ATOM    350  H   THR    25      56.819  53.325  53.428  1.00  0.00           H  
ATOM    351  CA  THR    25      56.605  52.393  51.732  1.00  0.00           C  
ATOM    352  HA  THR    25      57.308  52.009  51.162  1.00  0.00           H  
ATOM    353  CB  THR    25      55.879  51.344  52.216  1.00  0.00           C  
ATOM    354  HB  THR    25      55.712  51.421  52.636  1.00  0.00           H  
ATOM    355  CG2 THR    25      55.065  50.731  52.026  1.00  0.00           C  
ATOM    356 HG21 THR    25      54.871  50.577  52.008  1.00  0.00           H  
ATOM    357 HG22 THR    25      54.833  50.585  51.970  1.00  0.00           H  
ATOM    358 HG23 THR    25      54.889  50.574  51.971  1.00  0.00           H  
ATOM    359  OG1 THR    25      56.181  50.766  52.331  1.00  0.00           O  
ATOM    360  HG1 THR    25      56.146  50.536  52.692  1.00  0.00           H  
ATOM    361  C   THR    25      55.732  53.290  50.910  1.00  0.00           C  
ATOM    362  O   THR    25      55.109  54.107  51.390  1.00  0.00           O  
ATOM    363  N   THR    26      55.665  53.145  49.671  1.00  0.00           N  
ATOM    364  H   THR    26      56.189  52.458  49.341  1.00  0.00           H  
ATOM    365  CA  THR    26      54.859  53.916  48.743  1.00  0.00           C  
ATOM    366  HA  THR    26      54.361  54.672  49.290  1.00  0.00           H  
ATOM    367  CB  THR    26      55.714  54.614  47.721  1.00  0.00           C  
ATOM    368  HB  THR    26      56.170  54.717  47.780  1.00  0.00           H  
ATOM    369  CG2 THR    26      56.002  54.572  46.915  1.00  0.00           C  
ATOM    370 HG21 THR    26      56.069  54.557  46.711  1.00  0.00           H  
ATOM    371 HG22 THR    26      56.069  54.566  46.732  1.00  0.00           H  
ATOM    372 HG23 THR    26      56.094  54.571  46.709  1.00  0.00           H  
ATOM    373  OG1 THR    26      55.700  55.254  47.413  1.00  0.00           O  
ATOM    374  HG1 THR    26      55.680  55.444  47.820  1.00  0.00           H  
ATOM    375  C   THR    26      53.802  53.076  48.091  1.00  0.00           C  
ATOM    376  O   THR    26      54.024  51.991  47.718  1.00  0.00           O  
ATOM    377  N   LEU    27      52.643  53.570  47.959  1.00  0.00           N  
ATOM    378  H   LEU    27      52.545  54.479  48.260  1.00  0.00           H  
ATOM    379  CA  LEU    27      51.499  52.935  47.356  1.00  0.00           C  
ATOM    380  HA  LEU    27      51.821  52.148  46.773  1.00  0.00           H  
ATOM    381  CB  LEU    27      50.648  52.388  48.415  1.00  0.00           C  
ATOM    382  HB2 LEU    27      50.231  52.714  48.449  1.00  0.00           H  
ATOM    383  HB3 LEU    27      50.419  51.896  48.283  1.00  0.00           H  
ATOM    384  CG  LEU    27      50.616  52.008  49.588  1.00  0.00           C  
ATOM    385  HG  LEU    27      51.226  52.177  49.867  1.00  0.00           H  
ATOM    386  CD1 LEU    27      49.994  52.324  50.124  1.00  0.00           C  
ATOM    387 HD11 LEU    27      49.846  52.371  50.285  1.00  0.00           H  
ATOM    388 HD12 LEU    27      49.864  52.462  50.282  1.00  0.00           H  
ATOM    389 HD13 LEU    27      49.826  52.371  50.199  1.00  0.00           H  
ATOM    390  CD2 LEU    27      50.328  51.036  49.912  1.00  0.00           C  
ATOM    391 HD21 LEU    27      50.275  50.756  49.986  1.00  0.00           H  
ATOM    392 HD22 LEU    27      50.286  50.831  50.018  1.00  0.00           H  
ATOM    393 HD23 LEU    27      50.219  50.807  49.975  1.00  0.00           H  
ATOM    394  C   LEU    27      50.728  53.839  46.410  1.00  0.00           C  
ATOM    395  O   LEU    27      51.010  55.005  46.301  1.00  0.00           O  
ATOM    396  N   ASN    28      49.745  53.302  45.715  1.00  0.00           N  
ATOM    397  H   ASN    28      49.551  52.353  45.875  1.00  0.00           H  
ATOM    398  CA  ASN    28      48.769  54.061  44.942  1.00  0.00           C  
ATOM    399  HA  ASN    28      49.263  54.899  44.476  1.00  0.00           H  
ATOM    400  CB  ASN    28      48.184  53.180  43.840  1.00  0.00           C  
ATOM    401  HB2 ASN    28      47.550  52.448  44.289  1.00  0.00           H  
ATOM    402  HB3 ASN    28      47.574  53.781  43.202  1.00  0.00           H  
ATOM    403  CG  ASN    28      49.183  52.466  42.979  1.00  0.00           C  
ATOM    404  OD1 ASN    28      49.712  52.990  42.052  1.00  0.00           O  
ATOM    405  ND2 ASN    28      49.465  51.250  43.248  1.00  0.00           N  
ATOM    406 HD21 ASN    28      50.128  50.789  42.687  1.00  0.00           H  
ATOM    407 HD22 ASN    28      49.091  50.833  44.058  1.00  0.00           H  
ATOM    408  C   ASN    28      47.645  54.609  45.834  1.00  0.00           C  
ATOM    409  O   ASN    28      47.327  54.050  46.864  1.00  0.00           O  
ATOM    410  N   GLY    29      46.991  55.663  45.396  1.00  0.00           N  
ATOM    411  H   GLY    29      47.332  56.114  44.582  1.00  0.00           H  
ATOM    412  CA  GLY    29      45.765  56.188  45.969  1.00  0.00           C  
ATOM    413  HA2 GLY    29      45.209  55.392  46.415  1.00  0.00           H  
ATOM    414  HA3 GLY    29      46.002  56.895  46.730  1.00  0.00           H  
ATOM    415  C   GLY    29      44.874  56.867  44.944  1.00  0.00           C  
ATOM    416  O   GLY    29      45.279  57.112  43.829  1.00  0.00           O  
ATOM    417  N   LEU    30      43.655  57.166  45.329  1.00  0.00           N  
ATOM    418  H   LEU    30      43.418  56.941  46.265  1.00  0.00           H  
ATOM    419  CA  LEU    30      42.605  57.730  44.486  1.00  0.00           C  
ATOM    420  HA  LEU    30      42.983  57.854  43.482  1.00  0.00           H  
ATOM    421  CB  LEU    30      41.458  56.715  44.443  1.00  0.00           C  
ATOM    422  HB2 LEU    30      41.827  55.794  44.050  1.00  0.00           H  
ATOM    423  HB3 LEU    30      41.148  56.526  45.445  1.00  0.00           H  
ATOM    424  CG  LEU    30      40.239  57.130  43.644  1.00  0.00           C  
ATOM    425  HG  LEU    30      39.940  58.094  43.954  1.00  0.00           H  
ATOM    426  CD1 LEU    30      40.504  57.161  42.180  1.00  0.00           C  
ATOM    427 HD11 LEU    30      40.574  57.176  41.827  1.00  0.00           H  
ATOM    428 HD12 LEU    30      40.567  57.167  41.824  1.00  0.00           H  
ATOM    429 HD13 LEU    30      40.564  57.178  41.821  1.00  0.00           H  
ATOM    430  CD2 LEU    30      39.094  56.192  43.891  1.00  0.00           C  
ATOM    431 HD21 LEU    30      38.822  55.951  43.933  1.00  0.00           H  
ATOM    432 HD22 LEU    30      38.817  55.963  43.980  1.00  0.00           H  
ATOM    433 HD23 LEU    30      38.793  55.990  43.945  1.00  0.00           H  
ATOM    434  C   LEU    30      42.174  59.107  45.001  1.00  0.00           C  
ATOM    435  O   LEU    30      41.665  59.212  46.089  1.00  0.00           O  
ATOM    436  N   TRP    31      42.378  60.151  44.229  1.00  0.00           N  
ATOM    437  H   TRP    31      42.792  59.974  43.347  1.00  0.00           H  
ATOM    438  CA  TRP    31      42.090  61.552  44.538  1.00  0.00           C  
ATOM    439  HA  TRP    31      42.035  61.678  45.609  1.00  0.00           H  
ATOM    440  CB  TRP    31      43.259  62.389  44.018  1.00  0.00           C  
ATOM    441  HB2 TRP    31      44.163  61.981  44.431  1.00  0.00           H  
ATOM    442  HB3 TRP    31      43.320  62.257  42.953  1.00  0.00           H  
ATOM    443  CG  TRP    31      43.300  63.859  44.282  1.00  0.00           C  
ATOM    444  CD1 TRP    31      42.705  64.526  45.284  1.00  0.00           C  
ATOM    445  HD1 TRP    31      42.082  64.089  46.029  1.00  0.00           H  
ATOM    446  NE1 TRP    31      43.018  65.859  45.206  1.00  0.00           N  
ATOM    447  HE1 TRP    31      42.649  66.547  45.814  1.00  0.00           H  
ATOM    448  CE2 TRP    31      43.826  66.127  44.142  1.00  0.00           C  
ATOM    449  CZ2 TRP    31      44.365  67.301  43.629  1.00  0.00           C  
ATOM    450  HZ2 TRP    31      44.187  68.229  44.119  1.00  0.00           H  
ATOM    451  CH2 TRP    31      45.122  67.252  42.465  1.00  0.00           C  
ATOM    452  HH2 TRP    31      45.540  68.144  42.058  1.00  0.00           H  
ATOM    453  CZ3 TRP    31      45.334  66.030  41.833  1.00  0.00           C  
ATOM    454  HZ3 TRP    31      45.913  65.993  40.942  1.00  0.00           H  
ATOM    455  CE3 TRP    31      44.793  64.854  42.359  1.00  0.00           C  
ATOM    456  HE3 TRP    31      44.949  63.929  41.855  1.00  0.00           H  
ATOM    457  CD2 TRP    31      44.026  64.868  43.530  1.00  0.00           C  
ATOM    458  C   TRP    31      40.755  61.990  43.931  1.00  0.00           C  
ATOM    459  O   TRP    31      40.635  62.121  42.729  1.00  0.00           O  
ATOM    460  N   LEU    32      39.750  62.221  44.751  1.00  0.00           N  
ATOM    461  H   LEU    32      39.931  62.142  45.723  1.00  0.00           H  
ATOM    462  CA  LEU    32      38.406  62.642  44.359  1.00  0.00           C  
ATOM    463  HA  LEU    32      38.400  62.931  43.322  1.00  0.00           H  
ATOM    464  CB  LEU    32      37.411  61.501  44.552  1.00  0.00           C  
ATOM    465  HB2 LEU    32      37.449  61.211  45.576  1.00  0.00           H  
ATOM    466  HB3 LEU    32      36.425  61.871  44.362  1.00  0.00           H  
ATOM    467  CG  LEU    32      37.632  60.265  43.699  1.00  0.00           C  
ATOM    468  HG  LEU    32      38.641  59.939  43.808  1.00  0.00           H  
ATOM    469  CD1 LEU    32      36.732  59.156  44.166  1.00  0.00           C  
ATOM    470 HD11 LEU    32      36.547  58.864  44.293  1.00  0.00           H  
ATOM    471 HD12 LEU    32      36.495  58.909  44.303  1.00  0.00           H  
ATOM    472 HD13 LEU    32      36.507  58.879  44.240  1.00  0.00           H  
ATOM    473  CD2 LEU    32      37.349  60.500  42.248  1.00  0.00           C  
ATOM    474 HD21 LEU    32      37.269  60.513  41.889  1.00  0.00           H  
ATOM    475 HD22 LEU    32      37.262  60.587  41.907  1.00  0.00           H  
ATOM    476 HD23 LEU    32      37.330  60.559  41.888  1.00  0.00           H  
ATOM    477  C   LEU    32      37.986  63.856  45.169  1.00  0.00           C  
ATOM    478  O   LEU    32      37.973  63.818  46.386  1.00  0.00           O  
ATOM    479  N   ASP    33      37.641  64.930  44.498  1.00  0.00           N  
ATOM    480  H   ASP    33      37.646  64.877  43.508  1.00  0.00           H  
ATOM    481  CA  ASP    33      37.544  66.253  45.099  1.00  0.00           C  
ATOM    482  HA  ASP    33      37.514  66.948  44.298  1.00  0.00           H  
ATOM    483  CB  ASP    33      36.251  66.429  45.856  1.00  0.00           C  
ATOM    484  HB2 ASP    33      36.243  65.820  46.696  1.00  0.00           H  
ATOM    485  HB3 ASP    33      36.180  67.421  46.206  1.00  0.00           H  
ATOM    486  CG  ASP    33      35.056  66.138  45.047  1.00  0.00           C  
ATOM    487  OD1 ASP    33      34.548  66.058  44.759  1.00  0.00           O  
ATOM    488  OD2 ASP    33      34.585  66.039  44.731  1.00  0.00           O  
ATOM    489  C   ASP    33      38.805  66.602  45.886  1.00  0.00           C  
ATOM    490  O   ASP    33      39.867  66.521  45.348  1.00  0.00           O  
ATOM    491  N   ASP    34      38.730  66.986  47.133  1.00  0.00           N  
ATOM    492  H   ASP    34      37.843  67.017  47.538  1.00  0.00           H  
ATOM    493  CA  ASP    34      39.853  67.309  48.004  1.00  0.00           C  
ATOM    494  HA  ASP    34      40.715  67.473  47.396  1.00  0.00           H  
ATOM    495  CB  ASP    34      39.586  68.615  48.720  1.00  0.00           C  
ATOM    496  HB2 ASP    34      40.435  68.878  49.267  1.00  0.00           H  
ATOM    497  HB3 ASP    34      39.444  69.363  48.004  1.00  0.00           H  
ATOM    498  CG  ASP    34      38.420  68.652  49.625  1.00  0.00           C  
ATOM    499  OD1 ASP    34      37.967  68.762  49.999  1.00  0.00           O  
ATOM    500  OD2 ASP    34      37.929  68.624  49.978  1.00  0.00           O  
ATOM    501  C   ASP    34      40.257  66.180  48.960  1.00  0.00           C  
ATOM    502  O   ASP    34      40.900  66.421  49.955  1.00  0.00           O  
ATOM    503  N   VAL    35      39.899  64.942  48.671  1.00  0.00           N  
ATOM    504  H   VAL    35      39.391  64.798  47.837  1.00  0.00           H  
ATOM    505  CA  VAL    35      40.204  63.762  49.487  1.00  0.00           C  
ATOM    506  HA  VAL    35      40.854  64.062  50.290  1.00  0.00           H  
ATOM    507  CB  VAL    35      38.946  63.183  50.129  1.00  0.00           C  
ATOM    508  HB  VAL    35      38.352  62.945  49.491  1.00  0.00           H  
ATOM    509  CG1 VAL    35      39.076  62.105  50.888  1.00  0.00           C  
ATOM    510 HG11 VAL    35      39.136  61.822  51.018  1.00  0.00           H  
ATOM    511 HG12 VAL    35      39.130  61.873  51.119  1.00  0.00           H  
ATOM    512 HG13 VAL    35      39.033  61.825  51.077  1.00  0.00           H  
ATOM    513  CG2 VAL    35      38.286  63.986  50.931  1.00  0.00           C  
ATOM    514 HG21 VAL    35      38.171  64.172  51.177  1.00  0.00           H  
ATOM    515 HG22 VAL    35      38.124  64.222  51.074  1.00  0.00           H  
ATOM    516 HG23 VAL    35      38.069  64.149  51.119  1.00  0.00           H  
ATOM    517  C   VAL    35      40.947  62.704  48.686  1.00  0.00           C  
ATOM    518  O   VAL    35      40.609  62.420  47.561  1.00  0.00           O  
ATOM    519  N   VAL    36      41.955  62.099  49.278  1.00  0.00           N  
ATOM    520  H   VAL    36      42.188  62.412  50.186  1.00  0.00           H  
ATOM    521  CA  VAL    36      42.706  60.962  48.753  1.00  0.00           C  
ATOM    522  HA  VAL    36      42.387  60.779  47.736  1.00  0.00           H  
ATOM    523  CB  VAL    36      44.207  61.257  48.705  1.00  0.00           C  
ATOM    524  HB  VAL    36      44.552  61.486  49.684  1.00  0.00           H  
ATOM    525  CG1 VAL    36      45.007  60.091  48.198  1.00  0.00           C  
ATOM    526 HG11 VAL    36      45.151  59.787  48.060  1.00  0.00           H  
ATOM    527 HG12 VAL    36      45.243  59.848  48.037  1.00  0.00           H  
ATOM    528 HG13 VAL    36      45.233  59.794  48.138  1.00  0.00           H  
ATOM    529  CG2 VAL    36      44.516  62.442  47.832  1.00  0.00           C  
ATOM    530 HG21 VAL    36      44.593  62.739  47.624  1.00  0.00           H  
ATOM    531 HG22 VAL    36      44.599  62.730  47.625  1.00  0.00           H  
ATOM    532 HG23 VAL    36      44.591  62.730  47.618  1.00  0.00           H  
ATOM    533  C   VAL    36      42.406  59.710  49.566  1.00  0.00           C  
ATOM    534  O   VAL    36      42.594  59.689  50.757  1.00  0.00           O  
ATOM    535  N   TYR    37      41.961  58.663  48.920  1.00  0.00           N  
ATOM    536  H   TYR    37      41.826  58.772  47.948  1.00  0.00           H  
ATOM    537  CA  TYR    37      41.701  57.343  49.486  1.00  0.00           C  
ATOM    538  HA  TYR    37      41.562  57.430  50.553  1.00  0.00           H  
ATOM    539  CB  TYR    37      40.417  56.771  48.887  1.00  0.00           C  
ATOM    540  HB2 TYR    37      40.533  56.678  47.828  1.00  0.00           H  
ATOM    541  HB3 TYR    37      40.283  55.783  49.270  1.00  0.00           H  
ATOM    542  CG  TYR    37      39.167  57.560  49.152  1.00  0.00           C  
ATOM    543  CD1 TYR    37      38.839  58.652  48.379  1.00  0.00           C  
ATOM    544  HD1 TYR    37      39.467  58.937  47.592  1.00  0.00           H  
ATOM    545  CE1 TYR    37      37.697  59.393  48.641  1.00  0.00           C  
ATOM    546  HE1 TYR    37      37.465  60.238  48.064  1.00  0.00           H  
ATOM    547  CZ  TYR    37      36.862  59.030  49.665  1.00  0.00           C  
ATOM    548  OH  TYR    37      35.766  59.742  49.929  1.00  0.00           O  
ATOM    549  HH  TYR    37      35.626  60.305  49.489  1.00  0.00           H  
ATOM    550  CE2 TYR    37      37.174  57.922  50.417  1.00  0.00           C  
ATOM    551  HE2 TYR    37      36.525  57.638  51.183  1.00  0.00           H  
ATOM    552  CD2 TYR    37      38.325  57.193  50.166  1.00  0.00           C  
ATOM    553  HD2 TYR    37      38.557  56.352  50.746  1.00  0.00           H  
ATOM    554  C   TYR    37      42.879  56.404  49.223  1.00  0.00           C  
ATOM    555  O   TYR    37      43.353  56.327  48.102  1.00  0.00           O  
ATOM    556  N   CYS    38      43.338  55.666  50.224  1.00  0.00           N  
ATOM    557  H   CYS    38      42.941  55.796  51.124  1.00  0.00           H  
ATOM    558  CA  CYS    38      44.430  54.700  50.106  1.00  0.00           C  
ATOM    559  HA  CYS    38      44.367  54.240  49.136  1.00  0.00           H  
ATOM    560  CB  CYS    38      45.752  55.453  50.181  1.00  0.00           C  
ATOM    561  HB2 CYS    38      46.425  54.990  49.914  1.00  0.00           H  
ATOM    562  HB3 CYS    38      45.767  56.146  49.676  1.00  0.00           H  
ATOM    563  SG  CYS    38      46.219  55.986  51.499  1.00  0.00           S  
ATOM    564  HG  CYS    38      45.721  55.856  51.580  1.00  0.00           H  
ATOM    565  C   CYS    38      44.345  53.590  51.171  1.00  0.00           C  
ATOM    566  O   CYS    38      43.725  53.801  52.196  1.00  0.00           O  
ATOM    567  N   PRO    39      44.962  52.416  50.987  1.00  0.00           N  
ATOM    568  CD  PRO    39      45.564  51.944  49.771  1.00  0.00           C  
ATOM    569  HD2 PRO    39      46.550  52.325  49.685  1.00  0.00           H  
ATOM    570  HD3 PRO    39      44.999  52.212  48.908  1.00  0.00           H  
ATOM    571  CG  PRO    39      45.611  50.447  49.905  1.00  0.00           C  
ATOM    572  HG2 PRO    39      46.407  50.042  49.385  1.00  0.00           H  
ATOM    573  HG3 PRO    39      44.723  50.036  49.579  1.00  0.00           H  
ATOM    574  CB  PRO    39      45.757  50.212  51.357  1.00  0.00           C  
ATOM    575  HB2 PRO    39      46.773  50.246  51.602  1.00  0.00           H  
ATOM    576  HB3 PRO    39      45.359  49.284  51.630  1.00  0.00           H  
ATOM    577  CA  PRO    39      45.008  51.365  52.000  1.00  0.00           C  
ATOM    578  HA  PRO    39      44.001  51.047  52.210  1.00  0.00           H  
ATOM    579  C   PRO    39      45.679  51.805  53.300  1.00  0.00           C  
ATOM    580  O   PRO    39      46.703  52.461  53.281  1.00  0.00           O  
ATOM    581  N   ARG    40      45.131  51.420  54.449  1.00  0.00           N  
ATOM    582  H   ARG    40      44.317  50.856  54.404  1.00  0.00           H  
ATOM    583  CA  ARG    40      45.580  51.903  55.764  1.00  0.00           C  
ATOM    584  HA  ARG    40      45.586  52.974  55.720  1.00  0.00           H  
ATOM    585  CB  ARG    40      44.596  51.504  56.851  1.00  0.00           C  
ATOM    586  HB2 ARG    40      44.697  52.012  57.563  1.00  0.00           H  
ATOM    587  HB3 ARG    40      43.777  51.643  56.581  1.00  0.00           H  
ATOM    588  CG  ARG    40      44.554  50.282  57.377  1.00  0.00           C  
ATOM    589  HG2 ARG    40      44.389  49.761  56.704  1.00  0.00           H  
ATOM    590  HG3 ARG    40      45.370  50.121  57.630  1.00  0.00           H  
ATOM    591  CD  ARG    40      43.607  49.999  58.498  1.00  0.00           C  
ATOM    592  HD2 ARG    40      44.038  50.353  59.402  1.00  0.00           H  
ATOM    593  HD3 ARG    40      42.702  50.534  58.323  1.00  0.00           H  
ATOM    594  NE  ARG    40      43.327  48.590  58.621  1.00  0.00           N  
ATOM    595  HE  ARG    40      43.774  47.972  58.020  1.00  0.00           H  
ATOM    596  CZ  ARG    40      42.561  48.031  59.464  1.00  0.00           C  
ATOM    597  NH1 ARG    40      41.881  48.683  60.281  1.00  0.00           N  
ATOM    598 HH11 ARG    40      41.840  49.631  60.211  1.00  0.00           H  
ATOM    599 HH12 ARG    40      41.313  48.210  60.885  1.00  0.00           H  
ATOM    600  NH2 ARG    40      42.461  46.779  59.496  1.00  0.00           N  
ATOM    601 HH21 ARG    40      42.944  46.253  58.846  1.00  0.00           H  
ATOM    602 HH22 ARG    40      41.883  46.360  60.123  1.00  0.00           H  
ATOM    603  C   ARG    40      47.008  51.537  56.141  1.00  0.00           C  
ATOM    604  O   ARG    40      47.628  52.253  56.892  1.00  0.00           O  
ATOM    605  N   HID    41      47.552  50.467  55.599  1.00  0.00           N  
ATOM    606  H   HID    41      46.983  49.930  54.997  1.00  0.00           H  
ATOM    607  CA  HID    41      48.899  49.987  55.890  1.00  0.00           C  
ATOM    608  HA  HID    41      49.005  49.957  56.952  1.00  0.00           H  
ATOM    609  CB  HID    41      49.051  48.569  55.392  1.00  0.00           C  
ATOM    610  HB2 HID    41      49.833  48.376  55.336  1.00  0.00           H  
ATOM    611  HB3 HID    41      48.745  48.010  55.914  1.00  0.00           H  
ATOM    612  CG  HID    41      48.580  48.118  54.320  1.00  0.00           C  
ATOM    613  ND1 HID    41      47.546  47.734  54.171  1.00  0.00           N  
ATOM    614  HD1 HID    41      46.989  47.640  54.756  1.00  0.00           H  
ATOM    615  CE1 HID    41      47.411  47.469  53.108  1.00  0.00           C  
ATOM    616  HE1 HID    41      46.681  47.139  52.750  1.00  0.00           H  
ATOM    617  NE2 HID    41      48.315  47.678  52.554  1.00  0.00           N  
ATOM    618  CD2 HID    41      49.062  48.090  53.317  1.00  0.00           C  
ATOM    619  HD2 HID    41      49.867  48.355  53.154  1.00  0.00           H  
ATOM    620  C   HID    41      50.028  50.890  55.394  1.00  0.00           C  
ATOM    621  O   HID    41      51.172  50.621  55.683  1.00  0.00           O  
ATOM    622  N   VAL    42      49.738  51.984  54.699  1.00  0.00           N  
ATOM    623  H   VAL    42      48.791  52.137  54.459  1.00  0.00           H  
ATOM    624  CA  VAL    42      50.719  52.992  54.285  1.00  0.00           C  
ATOM    625  HA  VAL    42      51.436  52.495  53.661  1.00  0.00           H  
ATOM    626  CB  VAL    42      50.036  54.069  53.435  1.00  0.00           C  
ATOM    627  HB  VAL    42      49.426  53.586  52.745  1.00  0.00           H  
ATOM    628  CG1 VAL    42      49.170  55.002  54.180  1.00  0.00           C  
ATOM    629 HG11 VAL    42      48.964  55.205  54.345  1.00  0.00           H  
ATOM    630 HG12 VAL    42      48.944  55.244  54.348  1.00  0.00           H  
ATOM    631 HG13 VAL    42      48.946  55.241  54.369  1.00  0.00           H  
ATOM    632  CG2 VAL    42      50.983  54.880  52.659  1.00  0.00           C  
ATOM    633 HG21 VAL    42      51.203  55.067  52.450  1.00  0.00           H  
ATOM    634 HG22 VAL    42      51.205  55.093  52.465  1.00  0.00           H  
ATOM    635 HG23 VAL    42      51.223  55.069  52.473  1.00  0.00           H  
ATOM    636  C   VAL    42      51.503  53.598  55.447  1.00  0.00           C  
ATOM    637  O   VAL    42      52.627  54.003  55.272  1.00  0.00           O  
ATOM    638  N   ILE    43      50.943  53.635  56.646  1.00  0.00           N  
ATOM    639  H   ILE    43      50.022  53.284  56.724  1.00  0.00           H  
ATOM    640  CA  ILE    43      51.572  54.183  57.851  1.00  0.00           C  
ATOM    641  HA  ILE    43      52.107  55.072  57.567  1.00  0.00           H  
ATOM    642  CB  ILE    43      50.508  54.607  58.870  1.00  0.00           C  
ATOM    643  HB  ILE    43      51.015  55.086  59.677  1.00  0.00           H  
ATOM    644  CG2 ILE    43      49.592  55.643  58.271  1.00  0.00           C  
ATOM    645 HG21 ILE    43      49.366  55.881  58.102  1.00  0.00           H  
ATOM    646 HG22 ILE    43      49.353  55.897  58.157  1.00  0.00           H  
ATOM    647 HG23 ILE    43      49.396  55.924  58.130  1.00  0.00           H  
ATOM    648  CG1 ILE    43      49.747  53.438  59.461  1.00  0.00           C  
ATOM    649 HG12 ILE    43      49.285  52.932  58.747  1.00  0.00           H  
ATOM    650 HG13 ILE    43      50.384  52.811  59.889  1.00  0.00           H  
ATOM    651  CD1 ILE    43      48.756  53.729  60.465  1.00  0.00           C  
ATOM    652 HD11 ILE    43      48.524  53.809  60.715  1.00  0.00           H  
ATOM    653 HD12 ILE    43      48.501  53.791  60.693  1.00  0.00           H  
ATOM    654 HD13 ILE    43      48.521  53.774  60.716  1.00  0.00           H  
ATOM    655  C   ILE    43      52.618  53.270  58.490  1.00  0.00           C  
ATOM    656  O   ILE    43      53.289  53.681  59.394  1.00  0.00           O  
ATOM    657  N   CYS    44      52.746  52.041  58.064  1.00  0.00           N  
ATOM    658  H   CYS    44      52.203  51.773  57.297  1.00  0.00           H  
ATOM    659  CA  CYS    44      53.563  51.021  58.688  1.00  0.00           C  
ATOM    660  HA  CYS    44      53.705  51.259  59.704  1.00  0.00           H  
ATOM    661  CB  CYS    44      52.835  49.725  58.629  1.00  0.00           C  
ATOM    662  HB2 CYS    44      52.689  49.528  57.804  1.00  0.00           H  
ATOM    663  HB3 CYS    44      53.291  49.049  58.972  1.00  0.00           H  
ATOM    664  SG  CYS    44      51.466  49.604  59.346  1.00  0.00           S  
ATOM    665  HG  CYS    44      51.538  49.073  59.690  1.00  0.00           H  
ATOM    666  C   CYS    44      54.915  50.885  58.071  1.00  0.00           C  
ATOM    667  O   CYS    44      55.076  50.897  56.898  1.00  0.00           O  
ATOM    668  N   THR    45      55.887  50.680  58.858  1.00  0.00           N  
ATOM    669  H   THR    45      55.702  50.716  59.806  1.00  0.00           H  
ATOM    670  CA  THR    45      57.140  50.140  58.452  1.00  0.00           C  
ATOM    671  HA  THR    45      57.378  50.482  57.479  1.00  0.00           H  
ATOM    672  CB  THR    45      58.226  50.557  59.341  1.00  0.00           C  
ATOM    673  HB  THR    45      59.063  50.213  59.023  1.00  0.00           H  
ATOM    674  CG2 THR    45      58.423  51.887  59.433  1.00  0.00           C  
ATOM    675 HG21 THR    45      58.476  52.218  59.458  1.00  0.00           H  
ATOM    676 HG22 THR    45      58.490  52.213  59.456  1.00  0.00           H  
ATOM    677 HG23 THR    45      58.474  52.201  59.448  1.00  0.00           H  
ATOM    678  OG1 THR    45      58.080  50.124  60.510  1.00  0.00           O  
ATOM    679  HG1 THR    45      57.539  50.403  60.914  1.00  0.00           H  
ATOM    680  C   THR    45      57.081  48.672  58.416  1.00  0.00           C  
ATOM    681  O   THR    45      56.202  48.082  58.926  1.00  0.00           O  
ATOM    682  N   SER    46      58.027  48.054  57.859  1.00  0.00           N  
ATOM    683  H   SER    46      58.715  48.567  57.439  1.00  0.00           H  
ATOM    684  CA  SER    46      58.115  46.654  57.821  1.00  0.00           C  
ATOM    685  HA  SER    46      57.317  46.299  57.298  1.00  0.00           H  
ATOM    686  CB  SER    46      59.314  46.295  57.087  1.00  0.00           C  
ATOM    687  HB2 SER    46      59.541  45.650  57.081  1.00  0.00           H  
ATOM    688  HB3 SER    46      59.357  46.386  56.410  1.00  0.00           H  
ATOM    689  OG  SER    46      60.078  46.665  57.256  1.00  0.00           O  
ATOM    690  HG  SER    46      60.351  46.482  57.382  1.00  0.00           H  
ATOM    691  C   SER    46      58.067  45.974  59.145  1.00  0.00           C  
ATOM    692  O   SER    46      57.618  44.924  59.261  1.00  0.00           O  
ATOM    693  N   GLU    47      58.479  46.569  60.155  1.00  0.00           N  
ATOM    694  H   GLU    47      58.848  47.418  59.995  1.00  0.00           H  
ATOM    695  CA  GLU    47      58.404  46.066  61.486  1.00  0.00           C  
ATOM    696  HA  GLU    47      58.575  45.057  61.482  1.00  0.00           H  
ATOM    697  CB  GLU    47      59.437  46.694  62.275  1.00  0.00           C  
ATOM    698  HB2 GLU    47      59.471  47.469  62.247  1.00  0.00           H  
ATOM    699  HB3 GLU    47      59.355  46.562  63.046  1.00  0.00           H  
ATOM    700  CG  GLU    47      60.536  46.481  62.123  1.00  0.00           C  
ATOM    701  HG2 GLU    47      60.754  46.896  61.905  1.00  0.00           H  
ATOM    702  HG3 GLU    47      60.778  46.454  62.486  1.00  0.00           H  
ATOM    703  CD  GLU    47      61.042  45.783  61.806  1.00  0.00           C  
ATOM    704  OE1 GLU    47      61.245  45.469  61.735  1.00  0.00           O  
ATOM    705  OE2 GLU    47      61.257  45.544  61.630  1.00  0.00           O  
ATOM    706  C   GLU    47      57.089  46.226  62.137  1.00  0.00           C  
ATOM    707  O   GLU    47      56.715  45.521  62.990  1.00  0.00           O  
ATOM    708  N   ASP    48      56.360  47.123  61.726  1.00  0.00           N  
ATOM    709  H   ASP    48      56.712  47.658  61.013  1.00  0.00           H  
ATOM    710  CA  ASP    48      55.049  47.345  62.203  1.00  0.00           C  
ATOM    711  HA  ASP    48      55.006  47.117  63.225  1.00  0.00           H  
ATOM    712  CB  ASP    48      54.702  48.761  62.029  1.00  0.00           C  
ATOM    713  HB2 ASP    48      54.659  48.975  61.020  1.00  0.00           H  
ATOM    714  HB3 ASP    48      53.760  48.913  62.433  1.00  0.00           H  
ATOM    715  CG  ASP    48      55.619  49.699  62.640  1.00  0.00           C  
ATOM    716  OD1 ASP    48      55.971  49.713  63.548  1.00  0.00           O  
ATOM    717  OD2 ASP    48      55.978  50.444  62.208  1.00  0.00           O  
ATOM    718  C   ASP    48      54.026  46.500  61.560  1.00  0.00           C  
ATOM    719  O   ASP    48      52.964  46.348  62.016  1.00  0.00           O  
ATOM    720  N   MET    49      54.330  45.922  60.511  1.00  0.00           N  
ATOM    721  H   MET    49      55.210  46.094  60.188  1.00  0.00           H  
ATOM    722  CA  MET    49      53.445  45.130  59.760  1.00  0.00           C  
ATOM    723  HA  MET    49      52.653  45.676  59.590  1.00  0.00           H  
ATOM    724  CB  MET    49      54.052  44.856  58.544  1.00  0.00           C  
ATOM    725  HB2 MET    49      54.547  44.886  58.278  1.00  0.00           H  
ATOM    726  HB3 MET    49      54.051  44.488  58.378  1.00  0.00           H  
ATOM    727  CG  MET    49      53.993  45.043  57.879  1.00  0.00           C  
ATOM    728  HG2 MET    49      53.687  45.055  58.025  1.00  0.00           H  
ATOM    729  HG3 MET    49      54.093  45.231  58.017  1.00  0.00           H  
ATOM    730  SD  MET    49      54.248  44.949  56.630  1.00  0.00           S  
ATOM    731  CE  MET    49      54.810  45.123  56.325  1.00  0.00           C  
ATOM    732  HE1 MET    49      54.914  45.161  56.246  1.00  0.00           H  
ATOM    733  HE2 MET    49      54.928  45.166  56.257  1.00  0.00           H  
ATOM    734  HE3 MET    49      54.927  45.146  56.280  1.00  0.00           H  
ATOM    735  C   MET    49      52.921  43.896  60.363  1.00  0.00           C  
ATOM    736  O   MET    49      51.992  43.334  59.900  1.00  0.00           O  
ATOM    737  N   LEU    50      53.485  43.474  61.400  1.00  0.00           N  
ATOM    738  H   LEU    50      54.249  43.967  61.718  1.00  0.00           H  
ATOM    739  CA  LEU    50      53.027  42.380  62.150  1.00  0.00           C  
ATOM    740  HA  LEU    50      52.573  41.720  61.495  1.00  0.00           H  
ATOM    741  CB  LEU    50      54.174  41.704  62.786  1.00  0.00           C  
ATOM    742  HB2 LEU    50      54.677  42.245  63.205  1.00  0.00           H  
ATOM    743  HB3 LEU    50      53.936  41.156  63.406  1.00  0.00           H  
ATOM    744  CG  LEU    50      54.978  41.032  62.102  1.00  0.00           C  
ATOM    745  HG  LEU    50      55.055  41.525  61.683  1.00  0.00           H  
ATOM    746  CD1 LEU    50      55.852  40.592  62.436  1.00  0.00           C  
ATOM    747 HD11 LEU    50      56.049  40.518  62.523  1.00  0.00           H  
ATOM    748 HD12 LEU    50      56.058  40.473  62.522  1.00  0.00           H  
ATOM    749 HD13 LEU    50      56.092  40.470  62.498  1.00  0.00           H  
ATOM    750  CD2 LEU    50      54.864  40.092  61.669  1.00  0.00           C  
ATOM    751 HD21 LEU    50      54.819  39.864  61.579  1.00  0.00           H  
ATOM    752 HD22 LEU    50      54.848  39.883  61.540  1.00  0.00           H  
ATOM    753 HD23 LEU    50      54.851  39.847  61.564  1.00  0.00           H  
ATOM    754  C   LEU    50      52.001  42.731  63.159  1.00  0.00           C  
ATOM    755  O   LEU    50      51.399  41.916  63.671  1.00  0.00           O  
ATOM    756  N   ASN    51      51.784  43.925  63.449  1.00  0.00           N  
ATOM    757  H   ASN    51      52.282  44.552  62.975  1.00  0.00           H  
ATOM    758  CA  ASN    51      50.860  44.392  64.408  1.00  0.00           C  
ATOM    759  HA  ASN    51      50.798  43.780  65.032  1.00  0.00           H  
ATOM    760  CB  ASN    51      51.330  45.408  64.959  1.00  0.00           C  
ATOM    761  HB2 ASN    51      52.117  45.284  65.078  1.00  0.00           H  
ATOM    762  HB3 ASN    51      51.332  45.965  64.522  1.00  0.00           H  
ATOM    763  CG  ASN    51      50.768  45.857  65.945  1.00  0.00           C  
ATOM    764  OD1 ASN    51      50.053  45.715  66.311  1.00  0.00           O  
ATOM    765  ND2 ASN    51      51.067  46.404  66.414  1.00  0.00           N  
ATOM    766 HD21 ASN    51      50.699  46.699  67.062  1.00  0.00           H  
ATOM    767 HD22 ASN    51      51.652  46.517  66.126  1.00  0.00           H  
ATOM    768  C   ASN    51      49.579  44.690  64.040  1.00  0.00           C  
ATOM    769  O   ASN    51      49.450  45.310  63.341  1.00  0.00           O  
ATOM    770  N   PRO    52      48.619  44.304  64.499  1.00  0.00           N  
ATOM    771  CD  PRO    52      48.649  43.489  65.269  1.00  0.00           C  
ATOM    772  HD2 PRO    52      48.855  43.788  66.000  1.00  0.00           H  
ATOM    773  HD3 PRO    52      49.288  42.778  64.983  1.00  0.00           H  
ATOM    774  CG  PRO    52      47.413  43.212  65.421  1.00  0.00           C  
ATOM    775  HG2 PRO    52      47.025  43.500  66.103  1.00  0.00           H  
ATOM    776  HG3 PRO    52      47.439  42.442  65.332  1.00  0.00           H  
ATOM    777  CB  PRO    52      46.734  43.701  64.655  1.00  0.00           C  
ATOM    778  HB2 PRO    52      45.919  44.035  64.977  1.00  0.00           H  
ATOM    779  HB3 PRO    52      46.693  43.108  64.131  1.00  0.00           H  
ATOM    780  CA  PRO    52      47.395  44.552  64.187  1.00  0.00           C  
ATOM    781  HA  PRO    52      47.472  44.438  63.350  1.00  0.00           H  
ATOM    782  C   PRO    52      46.666  45.706  64.526  1.00  0.00           C  
ATOM    783  O   PRO    52      45.638  45.860  64.182  1.00  0.00           O  
ATOM    784  N   ASN    53      47.157  46.517  65.209  1.00  0.00           N  
ATOM    785  H   ASN    53      48.003  46.349  65.456  1.00  0.00           H  
ATOM    786  CA  ASN    53      46.541  47.640  65.649  1.00  0.00           C  
ATOM    787  HA  ASN    53      45.578  47.513  65.479  1.00  0.00           H  
ATOM    788  CB  ASN    53      46.689  47.709  67.037  1.00  0.00           C  
ATOM    789  HB2 ASN    53      46.902  47.196  67.304  1.00  0.00           H  
ATOM    790  HB3 ASN    53      47.080  48.173  67.406  1.00  0.00           H  
ATOM    791  CG  ASN    53      46.021  47.848  67.602  1.00  0.00           C  
ATOM    792  OD1 ASN    53      45.638  48.014  67.456  1.00  0.00           O  
ATOM    793  ND2 ASN    53      45.857  47.783  68.266  1.00  0.00           N  
ATOM    794 HD21 ASN    53      45.420  47.875  68.643  1.00  0.00           H  
ATOM    795 HD22 ASN    53      46.164  47.651  68.391  1.00  0.00           H  
ATOM    796  C   ASN    53      46.970  48.883  64.970  1.00  0.00           C  
ATOM    797  O   ASN    53      47.757  49.545  65.414  1.00  0.00           O  
ATOM    798  N   TYR    54      46.454  49.214  63.892  1.00  0.00           N  
ATOM    799  H   TYR    54      45.818  48.634  63.583  1.00  0.00           H  
ATOM    800  CA  TYR    54      46.770  50.378  63.130  1.00  0.00           C  
ATOM    801  HA  TYR    54      47.816  50.438  63.044  1.00  0.00           H  
ATOM    802  CB  TYR    54      46.213  50.236  61.758  1.00  0.00           C  
ATOM    803  HB2 TYR    54      45.178  50.171  61.832  1.00  0.00           H  
ATOM    804  HB3 TYR    54      46.419  51.116  61.243  1.00  0.00           H  
ATOM    805  CG  TYR    54      46.716  49.089  60.935  1.00  0.00           C  
ATOM    806  CD1 TYR    54      47.863  49.029  60.461  1.00  0.00           C  
ATOM    807  HD1 TYR    54      48.398  49.782  60.700  1.00  0.00           H  
ATOM    808  CE1 TYR    54      48.312  47.982  59.674  1.00  0.00           C  
ATOM    809  HE1 TYR    54      49.186  47.926  59.317  1.00  0.00           H  
ATOM    810  CZ  TYR    54      47.615  46.995  59.343  1.00  0.00           C  
ATOM    811  OH  TYR    54      48.036  45.998  58.570  1.00  0.00           O  
ATOM    812  HH  TYR    54      47.434  45.429  58.370  1.00  0.00           H  
ATOM    813  CE2 TYR    54      46.472  47.053  59.818  1.00  0.00           C  
ATOM    814  HE2 TYR    54      45.938  46.301  59.569  1.00  0.00           H  
ATOM    815  CD2 TYR    54      46.030  48.093  60.617  1.00  0.00           C  
ATOM    816  HD2 TYR    54      45.157  48.128  60.981  1.00  0.00           H  
ATOM    817  C   TYR    54      46.298  51.680  63.759  1.00  0.00           C  
ATOM    818  O   TYR    54      46.888  52.702  63.540  1.00  0.00           O  
ATOM    819  N   GLU    55      45.269  51.664  64.563  1.00  0.00           N  
ATOM    820  H   GLU    55      44.827  50.805  64.713  1.00  0.00           H  
ATOM    821  CA  GLU    55      44.745  52.840  65.230  1.00  0.00           C  
ATOM    822  HA  GLU    55      44.571  53.587  64.501  1.00  0.00           H  
ATOM    823  CB  GLU    55      43.431  52.515  65.863  1.00  0.00           C  
ATOM    824  HB2 GLU    55      43.146  52.330  65.916  1.00  0.00           H  
ATOM    825  HB3 GLU    55      43.208  52.449  66.122  1.00  0.00           H  
ATOM    826  CG  GLU    55      42.765  52.559  66.077  1.00  0.00           C  
ATOM    827  HG2 GLU    55      43.013  52.798  66.354  1.00  0.00           H  
ATOM    828  HG3 GLU    55      42.600  52.703  65.896  1.00  0.00           H  
ATOM    829  CD  GLU    55      41.960  52.096  66.180  1.00  0.00           C  
ATOM    830  OE1 GLU    55      41.624  51.928  66.247  1.00  0.00           O  
ATOM    831  OE2 GLU    55      41.639  51.897  66.204  1.00  0.00           O  
ATOM    832  C   GLU    55      45.697  53.443  66.235  1.00  0.00           C  
ATOM    833  O   GLU    55      45.766  54.626  66.358  1.00  0.00           O  
ATOM    834  N   ASP    56      46.473  52.651  66.916  1.00  0.00           N  
ATOM    835  H   ASP    56      46.375  51.696  66.764  1.00  0.00           H  
ATOM    836  CA  ASP    56      47.511  53.100  67.810  1.00  0.00           C  
ATOM    837  HA  ASP    56      47.123  53.878  68.424  1.00  0.00           H  
ATOM    838  CB  ASP    56      47.925  51.965  68.695  1.00  0.00           C  
ATOM    839  HB2 ASP    56      47.598  51.396  68.736  1.00  0.00           H  
ATOM    840  HB3 ASP    56      48.479  51.689  68.594  1.00  0.00           H  
ATOM    841  CG  ASP    56      48.053  51.950  69.677  1.00  0.00           C  
ATOM    842  OD1 ASP    56      48.106  51.943  70.082  1.00  0.00           O  
ATOM    843  OD2 ASP    56      48.117  51.935  70.073  1.00  0.00           O  
ATOM    844  C   ASP    56      48.704  53.665  67.080  1.00  0.00           C  
ATOM    845  O   ASP    56      49.326  54.553  67.545  1.00  0.00           O  
ATOM    846  N   LEU    57      49.004  53.186  65.916  1.00  0.00           N  
ATOM    847  H   LEU    57      48.453  52.462  65.595  1.00  0.00           H  
ATOM    848  CA  LEU    57      50.037  53.710  65.057  1.00  0.00           C  
ATOM    849  HA  LEU    57      50.894  53.929  65.656  1.00  0.00           H  
ATOM    850  CB  LEU    57      50.419  52.649  64.049  1.00  0.00           C  
ATOM    851  HB2 LEU    57      50.164  52.093  64.127  1.00  0.00           H  
ATOM    852  HB3 LEU    57      50.267  52.710  63.423  1.00  0.00           H  
ATOM    853  CG  LEU    57      51.322  52.220  63.741  1.00  0.00           C  
ATOM    854  HG  LEU    57      50.970  52.483  63.713  1.00  0.00           H  
ATOM    855  CD1 LEU    57      52.017  51.973  63.681  1.00  0.00           C  
ATOM    856 HD11 LEU    57      52.209  51.940  63.656  1.00  0.00           H  
ATOM    857 HD12 LEU    57      52.158  51.892  63.712  1.00  0.00           H  
ATOM    858 HD13 LEU    57      52.194  51.908  63.630  1.00  0.00           H  
ATOM    859  CD2 LEU    57      52.034  51.621  63.477  1.00  0.00           C  
ATOM    860 HD21 LEU    57      52.205  51.464  63.392  1.00  0.00           H  
ATOM    861 HD22 LEU    57      52.216  51.506  63.406  1.00  0.00           H  
ATOM    862 HD23 LEU    57      52.199  51.451  63.446  1.00  0.00           H  
ATOM    863  C   LEU    57      49.625  55.014  64.392  1.00  0.00           C  
ATOM    864  O   LEU    57      50.431  55.885  64.232  1.00  0.00           O  
ATOM    865  N   LEU    58      48.373  55.184  64.050  1.00  0.00           N  
ATOM    866  H   LEU    58      47.773  54.419  64.171  1.00  0.00           H  
ATOM    867  CA  LEU    58      47.842  56.400  63.462  1.00  0.00           C  
ATOM    868  HA  LEU    58      48.461  56.658  62.629  1.00  0.00           H  
ATOM    869  CB  LEU    58      46.440  56.120  62.952  1.00  0.00           C  
ATOM    870  HB2 LEU    58      46.415  55.300  62.504  1.00  0.00           H  
ATOM    871  HB3 LEU    58      45.831  56.032  63.665  1.00  0.00           H  
ATOM    872  CG  LEU    58      45.849  57.015  62.110  1.00  0.00           C  
ATOM    873  HG  LEU    58      45.919  57.675  62.608  1.00  0.00           H  
ATOM    874  CD1 LEU    58      46.279  57.203  60.997  1.00  0.00           C  
ATOM    875 HD11 LEU    58      46.369  57.235  60.707  1.00  0.00           H  
ATOM    876 HD12 LEU    58      46.369  57.265  60.722  1.00  0.00           H  
ATOM    877 HD13 LEU    58      46.408  57.262  60.751  1.00  0.00           H  
ATOM    878  CD2 LEU    58      44.660  56.824  61.673  1.00  0.00           C  
ATOM    879 HD21 LEU    58      44.362  56.793  61.582  1.00  0.00           H  
ATOM    880 HD22 LEU    58      44.372  56.790  61.551  1.00  0.00           H  
ATOM    881 HD23 LEU    58      44.377  56.758  61.581  1.00  0.00           H  
ATOM    882  C   LEU    58      47.880  57.585  64.417  1.00  0.00           C  
ATOM    883  O   LEU    58      48.134  58.686  64.002  1.00  0.00           O  
ATOM    884  N   ILE    59      47.696  57.369  65.696  1.00  0.00           N  
ATOM    885  H   ILE    59      47.469  56.450  65.966  1.00  0.00           H  
ATOM    886  CA  ILE    59      47.801  58.399  66.720  1.00  0.00           C  
ATOM    887  HA  ILE    59      47.201  59.222  66.415  1.00  0.00           H  
ATOM    888  CB  ILE    59      47.244  57.879  68.033  1.00  0.00           C  
ATOM    889  HB  ILE    59      47.246  57.095  68.062  1.00  0.00           H  
ATOM    890  CG2 ILE    59      47.749  58.136  69.048  1.00  0.00           C  
ATOM    891 HG21 ILE    59      47.795  58.237  69.287  1.00  0.00           H  
ATOM    892 HG22 ILE    59      47.873  58.127  69.349  1.00  0.00           H  
ATOM    893 HG23 ILE    59      47.950  58.216  69.270  1.00  0.00           H  
ATOM    894  CG1 ILE    59      46.141  58.104  68.312  1.00  0.00           C  
ATOM    895 HG12 ILE    59      45.960  58.473  68.430  1.00  0.00           H  
ATOM    896 HG13 ILE    59      46.043  58.022  67.935  1.00  0.00           H  
ATOM    897  CD1 ILE    59      45.365  57.929  68.931  1.00  0.00           C  
ATOM    898 HD11 ILE    59      45.167  57.895  69.084  1.00  0.00           H  
ATOM    899 HD12 ILE    59      45.162  57.883  69.073  1.00  0.00           H  
ATOM    900 HD13 ILE    59      45.186  57.884  69.084  1.00  0.00           H  
ATOM    901  C   ILE    59      49.205  58.943  66.853  1.00  0.00           C  
ATOM    902  O   ILE    59      49.384  60.080  67.188  1.00  0.00           O  
ATOM    903  N   ARG    60      50.210  58.165  66.539  1.00  0.00           N  
ATOM    904  H   ARG    60      49.989  57.253  66.267  1.00  0.00           H  
ATOM    905  CA  ARG    60      51.606  58.563  66.535  1.00  0.00           C  
ATOM    906  HA  ARG    60      51.773  59.229  67.339  1.00  0.00           H  
ATOM    907  CB  ARG    60      52.466  57.361  66.758  1.00  0.00           C  
ATOM    908  HB2 ARG    60      52.330  56.760  66.290  1.00  0.00           H  
ATOM    909  HB3 ARG    60      53.220  57.492  66.641  1.00  0.00           H  
ATOM    910  CG  ARG    60      52.530  56.794  67.768  1.00  0.00           C  
ATOM    911  HG2 ARG    60      52.641  57.223  68.151  1.00  0.00           H  
ATOM    912  HG3 ARG    60      51.959  56.670  67.874  1.00  0.00           H  
ATOM    913  CD  ARG    60      53.229  55.811  68.126  1.00  0.00           C  
ATOM    914  HD2 ARG    60      53.524  55.659  67.750  1.00  0.00           H  
ATOM    915  HD3 ARG    60      53.577  55.878  68.497  1.00  0.00           H  
ATOM    916  NE  ARG    60      53.054  54.990  68.489  1.00  0.00           N  
ATOM    917  HE  ARG    60      52.662  54.981  68.639  1.00  0.00           H  
ATOM    918  CZ  ARG    60      53.356  54.243  68.654  1.00  0.00           C  
ATOM    919  NH1 ARG    60      53.876  54.134  68.498  1.00  0.00           N  
ATOM    920 HH11 ARG    60      54.079  54.619  68.255  1.00  0.00           H  
ATOM    921 HH12 ARG    60      54.076  53.552  68.632  1.00  0.00           H  
ATOM    922  NH2 ARG    60      53.132  53.572  68.984  1.00  0.00           N  
ATOM    923 HH21 ARG    60      52.743  53.613  69.137  1.00  0.00           H  
ATOM    924 HH22 ARG    60      53.360  53.008  69.109  1.00  0.00           H  
ATOM    925  C   ARG    60      52.029  59.327  65.304  1.00  0.00           C  
ATOM    926  O   ARG    60      53.042  59.899  65.300  1.00  0.00           O  
ATOM    927  N   LYS    61      51.281  59.351  64.265  1.00  0.00           N  
ATOM    928  H   LYS    61      50.460  58.878  64.360  1.00  0.00           H  
ATOM    929  CA  LYS    61      51.530  60.084  63.026  1.00  0.00           C  
ATOM    930  HA  LYS    61      52.577  60.277  62.945  1.00  0.00           H  
ATOM    931  CB  LYS    61      51.105  59.259  61.823  1.00  0.00           C  
ATOM    932  HB2 LYS    61      50.085  59.079  61.880  1.00  0.00           H  
ATOM    933  HB3 LYS    61      51.269  59.811  60.948  1.00  0.00           H  
ATOM    934  CG  LYS    61      51.778  57.955  61.653  1.00  0.00           C  
ATOM    935  HG2 LYS    61      51.637  57.488  62.329  1.00  0.00           H  
ATOM    936  HG3 LYS    61      51.429  57.537  61.004  1.00  0.00           H  
ATOM    937  CD  LYS    61      53.068  57.801  61.419  1.00  0.00           C  
ATOM    938  HD2 LYS    61      53.183  58.159  60.834  1.00  0.00           H  
ATOM    939  HD3 LYS    61      53.428  58.141  61.935  1.00  0.00           H  
ATOM    940  CE  LYS    61      53.696  56.663  61.282  1.00  0.00           C  
ATOM    941  HE2 LYS    61      53.401  56.219  61.795  1.00  0.00           H  
ATOM    942  HE3 LYS    61      53.459  56.395  60.630  1.00  0.00           H  
ATOM    943  NZ  LYS    61      54.986  56.497  61.333  1.00  0.00           N  
ATOM    944  HZ1 LYS    61      55.317  56.447  61.346  1.00  0.00           H  
ATOM    945  HZ2 LYS    61      55.296  56.463  61.341  1.00  0.00           H  
ATOM    946  HZ3 LYS    61      55.310  56.448  61.351  1.00  0.00           H  
ATOM    947  C   LYS    61      50.864  61.441  63.018  1.00  0.00           C  
ATOM    948  O   LYS    61      49.963  61.691  63.740  1.00  0.00           O  
ATOM    949  N   SER    62      51.308  62.314  62.176  1.00  0.00           N  
ATOM    950  H   SER    62      52.066  62.038  61.639  1.00  0.00           H  
ATOM    951  CA  SER    62      50.797  63.646  61.929  1.00  0.00           C  
ATOM    952  HA  SER    62      49.813  63.717  62.297  1.00  0.00           H  
ATOM    953  CB  SER    62      51.635  64.630  62.663  1.00  0.00           C  
ATOM    954  HB2 SER    62      51.516  64.928  63.073  1.00  0.00           H  
ATOM    955  HB3 SER    62      52.097  64.579  62.950  1.00  0.00           H  
ATOM    956  OG  SER    62      51.978  65.232  62.458  1.00  0.00           O  
ATOM    957  HG  SER    62      52.134  65.174  62.898  1.00  0.00           H  
ATOM    958  C   SER    62      50.757  63.963  60.453  1.00  0.00           C  
ATOM    959  O   SER    62      51.356  63.262  59.667  1.00  0.00           O  
ATOM    960  N   ASN    63      50.084  65.030  60.049  1.00  0.00           N  
ATOM    961  H   ASN    63      49.635  65.577  60.736  1.00  0.00           H  
ATOM    962  CA  ASN    63      49.949  65.424  58.655  1.00  0.00           C  
ATOM    963  HA  ASN    63      49.433  64.642  58.132  1.00  0.00           H  
ATOM    964  CB  ASN    63      49.103  66.685  58.560  1.00  0.00           C  
ATOM    965  HB2 ASN    63      49.545  67.452  59.136  1.00  0.00           H  
ATOM    966  HB3 ASN    63      49.084  67.013  57.557  1.00  0.00           H  
ATOM    967  CG  ASN    63      47.691  66.517  58.987  1.00  0.00           C  
ATOM    968  OD1 ASN    63      47.062  65.546  58.766  1.00  0.00           O  
ATOM    969  ND2 ASN    63      47.151  67.444  59.615  1.00  0.00           N  
ATOM    970 HD21 ASN    63      46.239  67.324  59.928  1.00  0.00           H  
ATOM    971 HD22 ASN    63      47.657  68.241  59.803  1.00  0.00           H  
ATOM    972  C   ASN    63      51.285  65.610  57.936  1.00  0.00           C  
ATOM    973  O   ASN    63      51.382  65.315  56.775  1.00  0.00           O  
ATOM    974  N   HID    64      52.327  66.037  58.619  1.00  0.00           N  
ATOM    975  H   HID    64      52.182  66.286  59.554  1.00  0.00           H  
ATOM    976  CA  HID    64      53.662  66.193  58.063  1.00  0.00           C  
ATOM    977  HA  HID    64      53.570  66.741  57.155  1.00  0.00           H  
ATOM    978  CB  HID    64      54.503  67.020  59.000  1.00  0.00           C  
ATOM    979  HB2 HID    64      54.955  67.160  58.948  1.00  0.00           H  
ATOM    980  HB3 HID    64      54.453  67.485  59.145  1.00  0.00           H  
ATOM    981  CG  HID    64      54.838  67.085  59.792  1.00  0.00           C  
ATOM    982  ND1 HID    64      54.734  67.226  60.170  1.00  0.00           N  
ATOM    983  HD1 HID    64      54.438  67.328  59.987  1.00  0.00           H  
ATOM    984  CE1 HID    64      55.119  67.230  60.845  1.00  0.00           C  
ATOM    985  HE1 HID    64      55.143  67.331  61.263  1.00  0.00           H  
ATOM    986  NE2 HID    64      55.473  67.096  60.925  1.00  0.00           N  
ATOM    987  CD2 HID    64      55.295  66.999  60.255  1.00  0.00           C  
ATOM    988  HD2 HID    64      55.482  66.881  60.121  1.00  0.00           H  
ATOM    989  C   HID    64      54.363  64.886  57.706  1.00  0.00           C  
ATOM    990  O   HID    64      55.282  64.900  56.925  1.00  0.00           O  
ATOM    991  N   ASN    65      53.943  63.754  58.238  1.00  0.00           N  
ATOM    992  H   ASN    65      53.183  63.792  58.866  1.00  0.00           H  
ATOM    993  CA  ASN    65      54.491  62.448  57.899  1.00  0.00           C  
ATOM    994  HA  ASN    65      55.559  62.532  57.821  1.00  0.00           H  
ATOM    995  CB  ASN    65      54.169  61.448  58.998  1.00  0.00           C  
ATOM    996  HB2 ASN    65      53.114  61.310  59.062  1.00  0.00           H  
ATOM    997  HB3 ASN    65      54.603  60.511  58.732  1.00  0.00           H  
ATOM    998  CG  ASN    65      54.674  61.802  60.357  1.00  0.00           C  
ATOM    999  OD1 ASN    65      54.029  61.871  61.277  1.00  0.00           O  
ATOM   1000  ND2 ASN    65      55.824  62.022  60.544  1.00  0.00           N  
ATOM   1001 HD21 ASN    65      56.133  62.251  61.439  1.00  0.00           H  
ATOM   1002 HD22 ASN    65      56.383  61.945  59.812  1.00  0.00           H  
ATOM   1003  C   ASN    65      54.008  61.921  56.552  1.00  0.00           C  
ATOM   1004  O   ASN    65      54.663  61.114  55.960  1.00  0.00           O  
ATOM   1005  N   PHE    66      52.875  62.351  56.069  1.00  0.00           N  
ATOM   1006  H   PHE    66      52.405  63.035  56.579  1.00  0.00           H  
ATOM   1007  CA  PHE    66      52.295  61.929  54.805  1.00  0.00           C  
ATOM   1008  HA  PHE    66      52.557  60.902  54.625  1.00  0.00           H  
ATOM   1009  CB  PHE    66      50.779  62.005  54.874  1.00  0.00           C  
ATOM   1010  HB2 PHE    66      50.493  63.008  55.090  1.00  0.00           H  
ATOM   1011  HB3 PHE    66      50.386  61.762  53.914  1.00  0.00           H  
ATOM   1012  CG  PHE    66      50.137  61.096  55.869  1.00  0.00           C  
ATOM   1013  CD1 PHE    66      49.860  59.811  55.537  1.00  0.00           C  
ATOM   1014  HD1 PHE    66      50.099  59.470  54.578  1.00  0.00           H  
ATOM   1015  CE1 PHE    66      49.265  58.973  56.455  1.00  0.00           C  
ATOM   1016  HE1 PHE    66      49.054  57.994  56.195  1.00  0.00           H  
ATOM   1017  CZ  PHE    66      48.946  59.414  57.709  1.00  0.00           C  
ATOM   1018  HZ  PHE    66      48.490  58.776  58.412  1.00  0.00           H  
ATOM   1019  CE2 PHE    66      49.221  60.694  58.044  1.00  0.00           C  
ATOM   1020  HE2 PHE    66      48.979  61.035  59.002  1.00  0.00           H  
ATOM   1021  CD2 PHE    66      49.810  61.532  57.124  1.00  0.00           C  
ATOM   1022  HD2 PHE    66      50.014  62.513  57.382  1.00  0.00           H  
ATOM   1023  C   PHE    66      52.817  62.748  53.636  1.00  0.00           C  
ATOM   1024  O   PHE    66      52.943  63.919  53.706  1.00  0.00           O  
ATOM   1025  N   LEU    67      53.064  62.136  52.542  1.00  0.00           N  
ATOM   1026  H   LEU    67      52.968  61.171  52.568  1.00  0.00           H  
ATOM   1027  CA  LEU    67      53.388  62.744  51.269  1.00  0.00           C  
ATOM   1028  HA  LEU    67      53.223  63.797  51.334  1.00  0.00           H  
ATOM   1029  CB  LEU    67      54.850  62.517  50.969  1.00  0.00           C  
ATOM   1030  HB2 LEU    67      55.272  62.454  51.445  1.00  0.00           H  
ATOM   1031  HB3 LEU    67      55.062  61.986  50.671  1.00  0.00           H  
ATOM   1032  CG  LEU    67      55.503  63.040  50.445  1.00  0.00           C  
ATOM   1033  HG  LEU    67      55.094  62.879  50.342  1.00  0.00           H  
ATOM   1034  CD1 LEU    67      56.039  63.619  50.315  1.00  0.00           C  
ATOM   1035 HD11 LEU    67      56.190  63.766  50.290  1.00  0.00           H  
ATOM   1036 HD12 LEU    67      56.158  63.747  50.260  1.00  0.00           H  
ATOM   1037 HD13 LEU    67      56.161  63.771  50.294  1.00  0.00           H  
ATOM   1038  CD2 LEU    67      56.253  63.197  50.167  1.00  0.00           C  
ATOM   1039 HD21 LEU    67      56.455  63.228  50.079  1.00  0.00           H  
ATOM   1040 HD22 LEU    67      56.424  63.240  50.093  1.00  0.00           H  
ATOM   1041 HD23 LEU    67      56.427  63.237  50.121  1.00  0.00           H  
ATOM   1042  C   LEU    67      52.476  62.201  50.181  1.00  0.00           C  
ATOM   1043  O   LEU    67      52.289  61.015  50.068  1.00  0.00           O  
ATOM   1044  N   VAL    68      51.916  63.067  49.374  1.00  0.00           N  
ATOM   1045  H   VAL    68      52.117  64.015  49.529  1.00  0.00           H  
ATOM   1046  CA  VAL    68      51.042  62.749  48.248  1.00  0.00           C  
ATOM   1047  HA  VAL    68      51.079  61.688  48.061  1.00  0.00           H  
ATOM   1048  CB  VAL    68      49.589  63.111  48.556  1.00  0.00           C  
ATOM   1049  HB  VAL    68      49.530  64.161  48.746  1.00  0.00           H  
ATOM   1050  CG1 VAL    68      48.660  62.793  47.413  1.00  0.00           C  
ATOM   1051 HG11 VAL    68      48.468  62.786  47.078  1.00  0.00           H  
ATOM   1052 HG12 VAL    68      48.458  62.630  47.137  1.00  0.00           H  
ATOM   1053 HG13 VAL    68      48.352  62.748  47.189  1.00  0.00           H  
ATOM   1054  CG2 VAL    68      49.059  62.393  49.775  1.00  0.00           C  
ATOM   1055 HG21 VAL    68      48.971  62.263  50.117  1.00  0.00           H  
ATOM   1056 HG22 VAL    68      48.863  62.244  50.059  1.00  0.00           H  
ATOM   1057 HG23 VAL    68      48.955  62.160  50.045  1.00  0.00           H  
ATOM   1058  C   VAL    68      51.543  63.467  47.007  1.00  0.00           C  
ATOM   1059  O   VAL    68      51.894  64.628  47.080  1.00  0.00           O  
ATOM   1060  N   GLN    69      51.574  62.801  45.864  1.00  0.00           N  
ATOM   1061  H   GLN    69      51.271  61.855  45.865  1.00  0.00           H  
ATOM   1062  CA  GLN    69      52.054  63.366  44.610  1.00  0.00           C  
ATOM   1063  HA  GLN    69      51.973  64.432  44.673  1.00  0.00           H  
ATOM   1064  CB  GLN    69      53.523  63.041  44.441  1.00  0.00           C  
ATOM   1065  HB2 GLN    69      53.907  63.233  44.833  1.00  0.00           H  
ATOM   1066  HB3 GLN    69      53.695  62.494  44.459  1.00  0.00           H  
ATOM   1067  CG  GLN    69      54.273  63.201  43.745  1.00  0.00           C  
ATOM   1068  HG2 GLN    69      54.021  62.922  43.409  1.00  0.00           H  
ATOM   1069  HG3 GLN    69      54.085  63.664  43.606  1.00  0.00           H  
ATOM   1070  CD  GLN    69      55.631  63.124  43.671  1.00  0.00           C  
ATOM   1071  OE1 GLN    69      56.191  63.212  44.233  1.00  0.00           O  
ATOM   1072  NE2 GLN    69      56.220  62.967  42.976  1.00  0.00           N  
ATOM   1073 HE21 GLN    69      57.103  62.921  42.926  1.00  0.00           H  
ATOM   1074 HE22 GLN    69      55.782  62.880  42.501  1.00  0.00           H  
ATOM   1075  C   GLN    69      51.220  62.938  43.409  1.00  0.00           C  
ATOM   1076  O   GLN    69      50.914  61.785  43.233  1.00  0.00           O  
ATOM   1077  N   ALA    70      50.883  63.876  42.566  1.00  0.00           N  
ATOM   1078  H   ALA    70      51.201  64.789  42.765  1.00  0.00           H  
ATOM   1079  CA  ALA    70      50.182  63.704  41.318  1.00  0.00           C  
ATOM   1080  HA  ALA    70      49.855  62.692  41.220  1.00  0.00           H  
ATOM   1081  CB  ALA    70      48.968  64.583  41.339  1.00  0.00           C  
ATOM   1082  HB1 ALA    70      48.666  64.794  41.332  1.00  0.00           H  
ATOM   1083  HB2 ALA    70      48.674  64.784  41.349  1.00  0.00           H  
ATOM   1084  HB3 ALA    70      48.677  64.802  41.346  1.00  0.00           H  
ATOM   1085  C   ALA    70      51.104  64.011  40.161  1.00  0.00           C  
ATOM   1086  O   ALA    70      51.237  65.077  39.749  1.00  0.00           O  
ATOM   1087  N   GLY    71      51.787  63.090  39.666  1.00  0.00           N  
ATOM   1088  H   GLY    71      51.632  62.239  40.026  1.00  0.00           H  
ATOM   1089  CA  GLY    71      52.829  63.262  38.697  1.00  0.00           C  
ATOM   1090  HA2 GLY    71      53.174  62.346  38.392  1.00  0.00           H  
ATOM   1091  HA3 GLY    71      52.465  63.742  37.871  1.00  0.00           H  
ATOM   1092  C   GLY    71      53.962  64.017  39.222  1.00  0.00           C  
ATOM   1093  O   GLY    71      54.554  63.608  40.101  1.00  0.00           O  
ATOM   1094  N   ASN    72      54.248  65.132  38.709  1.00  0.00           N  
ATOM   1095  H   ASN    72      53.726  65.401  37.993  1.00  0.00           H  
ATOM   1096  CA  ASN    72      55.243  66.015  39.158  1.00  0.00           C  
ATOM   1097  HA  ASN    72      56.008  65.460  39.516  1.00  0.00           H  
ATOM   1098  CB  ASN    72      55.733  66.745  38.015  1.00  0.00           C  
ATOM   1099  HB2 ASN    72      55.345  66.926  37.494  1.00  0.00           H  
ATOM   1100  HB3 ASN    72      55.976  67.345  38.136  1.00  0.00           H  
ATOM   1101  CG  ASN    72      56.440  66.458  37.400  1.00  0.00           C  
ATOM   1102  OD1 ASN    72      56.735  66.098  37.344  1.00  0.00           O  
ATOM   1103  ND2 ASN    72      56.736  66.607  36.917  1.00  0.00           N  
ATOM   1104 HD21 ASN    72      57.198  66.419  36.515  1.00  0.00           H  
ATOM   1105 HD22 ASN    72      56.506  66.901  36.953  1.00  0.00           H  
ATOM   1106  C   ASN    72      54.844  66.936  40.275  1.00  0.00           C  
ATOM   1107  O   ASN    72      55.615  67.557  40.822  1.00  0.00           O  
ATOM   1108  N   VAL    73      53.662  67.049  40.617  1.00  0.00           N  
ATOM   1109  H   VAL    73      53.073  66.483  40.167  1.00  0.00           H  
ATOM   1110  CA  VAL    73      53.158  67.971  41.602  1.00  0.00           C  
ATOM   1111  HA  VAL    73      53.877  68.715  41.763  1.00  0.00           H  
ATOM   1112  CB  VAL    73      51.945  68.646  41.092  1.00  0.00           C  
ATOM   1113  HB  VAL    73      51.464  68.134  40.797  1.00  0.00           H  
ATOM   1114  CG1 VAL    73      51.216  69.316  41.771  1.00  0.00           C  
ATOM   1115 HG11 VAL    73      51.015  69.468  41.932  1.00  0.00           H  
ATOM   1116 HG12 VAL    73      51.059  69.469  41.948  1.00  0.00           H  
ATOM   1117 HG13 VAL    73      51.023  69.499  41.922  1.00  0.00           H  
ATOM   1118  CG2 VAL    73      52.066  69.395  40.253  1.00  0.00           C  
ATOM   1119 HG21 VAL    73      52.082  69.575  40.042  1.00  0.00           H  
ATOM   1120 HG22 VAL    73      52.105  69.584  40.046  1.00  0.00           H  
ATOM   1121 HG23 VAL    73      52.086  69.572  40.047  1.00  0.00           H  
ATOM   1122  C   VAL    73      52.911  67.323  42.930  1.00  0.00           C  
ATOM   1123  O   VAL    73      52.205  66.374  43.009  1.00  0.00           O  
ATOM   1124  N   GLN    74      53.474  67.843  43.987  1.00  0.00           N  
ATOM   1125  H   GLN    74      54.036  68.615  43.851  1.00  0.00           H  
ATOM   1126  CA  GLN    74      53.234  67.434  45.353  1.00  0.00           C  
ATOM   1127  HA  GLN    74      53.056  66.381  45.369  1.00  0.00           H  
ATOM   1128  CB  GLN    74      54.453  67.704  46.190  1.00  0.00           C  
ATOM   1129  HB2 GLN    74      54.888  68.111  46.053  1.00  0.00           H  
ATOM   1130  HB3 GLN    74      54.434  67.917  46.765  1.00  0.00           H  
ATOM   1131  CG  GLN    74      55.113  67.130  46.458  1.00  0.00           C  
ATOM   1132  HG2 GLN    74      54.816  66.919  46.582  1.00  0.00           H  
ATOM   1133  HG3 GLN    74      55.150  66.900  46.102  1.00  0.00           H  
ATOM   1134  CD  GLN    74      56.131  67.128  47.050  1.00  0.00           C  
ATOM   1135  OE1 GLN    74      56.508  67.517  47.362  1.00  0.00           O  
ATOM   1136  NE2 GLN    74      56.620  66.691  47.231  1.00  0.00           N  
ATOM   1137 HE21 GLN    74      57.278  66.684  47.617  1.00  0.00           H  
ATOM   1138 HE22 GLN    74      56.325  66.366  46.982  1.00  0.00           H  
ATOM   1139  C   GLN    74      52.012  68.111  45.931  1.00  0.00           C  
ATOM   1140  O   GLN    74      51.813  69.275  45.747  1.00  0.00           O  
ATOM   1141  N   LEU    75      51.205  67.395  46.655  1.00  0.00           N  
ATOM   1142  H   LEU    75      51.453  66.459  46.801  1.00  0.00           H  
ATOM   1143  CA  LEU    75      49.996  67.867  47.305  1.00  0.00           C  
ATOM   1144  HA  LEU    75      49.788  68.864  46.983  1.00  0.00           H  
ATOM   1145  CB  LEU    75      48.819  66.991  46.914  1.00  0.00           C  
ATOM   1146  HB2 LEU    75      48.993  66.043  47.266  1.00  0.00           H  
ATOM   1147  HB3 LEU    75      47.972  67.338  47.395  1.00  0.00           H  
ATOM   1148  CG  LEU    75      48.500  66.880  45.474  1.00  0.00           C  
ATOM   1149  HG  LEU    75      49.255  66.645  45.055  1.00  0.00           H  
ATOM   1150  CD1 LEU    75      47.577  65.975  45.150  1.00  0.00           C  
ATOM   1151 HD11 LEU    75      47.330  65.763  45.092  1.00  0.00           H  
ATOM   1152 HD12 LEU    75      47.349  65.764  45.029  1.00  0.00           H  
ATOM   1153 HD13 LEU    75      47.376  65.736  45.072  1.00  0.00           H  
ATOM   1154  CD2 LEU    75      48.027  67.940  44.888  1.00  0.00           C  
ATOM   1155 HD21 LEU    75      47.920  68.211  44.791  1.00  0.00           H  
ATOM   1156 HD22 LEU    75      47.962  68.195  44.722  1.00  0.00           H  
ATOM   1157 HD23 LEU    75      47.864  68.185  44.707  1.00  0.00           H  
ATOM   1158  C   LEU    75      50.168  67.908  48.812  1.00  0.00           C  
ATOM   1159  O   LEU    75      50.660  67.011  49.384  1.00  0.00           O  
ATOM   1160  N   ARG    76      49.754  68.940  49.465  1.00  0.00           N  
ATOM   1161  H   ARG    76      49.342  69.622  48.935  1.00  0.00           H  
ATOM   1162  CA  ARG    76      49.842  69.131  50.906  1.00  0.00           C  
ATOM   1163  HA  ARG    76      50.728  68.646  51.257  1.00  0.00           H  
ATOM   1164  CB  ARG    76      49.976  70.608  51.203  1.00  0.00           C  
ATOM   1165  HB2 ARG    76      50.601  70.981  50.722  1.00  0.00           H  
ATOM   1166  HB3 ARG    76      49.255  71.065  51.013  1.00  0.00           H  
ATOM   1167  CG  ARG    76      50.260  70.979  52.389  1.00  0.00           C  
ATOM   1168  HG2 ARG    76      49.612  70.750  52.879  1.00  0.00           H  
ATOM   1169  HG3 ARG    76      50.962  70.475  52.641  1.00  0.00           H  
ATOM   1170  CD  ARG    76      50.495  72.352  52.586  1.00  0.00           C  
ATOM   1171  HD2 ARG    76      50.788  72.527  53.198  1.00  0.00           H  
ATOM   1172  HD3 ARG    76      50.972  72.612  52.154  1.00  0.00           H  
ATOM   1173  NE  ARG    76      49.742  73.089  52.545  1.00  0.00           N  
ATOM   1174  HE  ARG    76      49.479  73.061  52.155  1.00  0.00           H  
ATOM   1175  CZ  ARG    76      49.373  73.802  52.952  1.00  0.00           C  
ATOM   1176  NH1 ARG    76      49.625  73.964  53.477  1.00  0.00           N  
ATOM   1177 HH11 ARG    76      50.122  73.547  53.591  1.00  0.00           H  
ATOM   1178 HH12 ARG    76      49.316  74.516  53.762  1.00  0.00           H  
ATOM   1179  NH2 ARG    76      48.718  74.376  52.830  1.00  0.00           N  
ATOM   1180 HH21 ARG    76      48.508  74.255  52.428  1.00  0.00           H  
ATOM   1181 HH22 ARG    76      48.429  74.911  53.128  1.00  0.00           H  
ATOM   1182  C   ARG    76      48.659  68.509  51.625  1.00  0.00           C  
ATOM   1183  O   ARG    76      47.533  68.880  51.385  1.00  0.00           O  
ATOM   1184  N   VAL    77      48.918  67.586  52.525  1.00  0.00           N  
ATOM   1185  H   VAL    77      49.863  67.349  52.662  1.00  0.00           H  
ATOM   1186  CA  VAL    77      47.927  66.967  53.405  1.00  0.00           C  
ATOM   1187  HA  VAL    77      47.016  66.828  52.845  1.00  0.00           H  
ATOM   1188  CB  VAL    77      48.389  65.584  53.872  1.00  0.00           C  
ATOM   1189  HB  VAL    77      49.334  65.677  54.355  1.00  0.00           H  
ATOM   1190  CG1 VAL    77      47.440  64.928  54.846  1.00  0.00           C  
ATOM   1191 HG11 VAL    77      47.134  64.797  55.039  1.00  0.00           H  
ATOM   1192 HG12 VAL    77      47.250  64.672  55.068  1.00  0.00           H  
ATOM   1193 HG13 VAL    77      47.255  64.818  55.163  1.00  0.00           H  
ATOM   1194  CG2 VAL    77      48.548  64.649  52.697  1.00  0.00           C  
ATOM   1195 HG21 VAL    77      48.611  64.437  52.397  1.00  0.00           H  
ATOM   1196 HG22 VAL    77      48.604  64.396  52.430  1.00  0.00           H  
ATOM   1197 HG23 VAL    77      48.560  64.421  52.410  1.00  0.00           H  
ATOM   1198  C   VAL    77      47.618  67.886  54.579  1.00  0.00           C  
ATOM   1199  O   VAL    77      48.517  68.400  55.214  1.00  0.00           O  
ATOM   1200  N   ILE    78      46.347  68.081  54.874  1.00  0.00           N  
ATOM   1201  H   ILE    78      45.684  67.635  54.286  1.00  0.00           H  
ATOM   1202  CA  ILE    78      45.832  68.943  55.944  1.00  0.00           C  
ATOM   1203  HA  ILE    78      46.662  69.263  56.548  1.00  0.00           H  
ATOM   1204  CB  ILE    78      45.192  70.212  55.368  1.00  0.00           C  
ATOM   1205  HB  ILE    78      44.869  70.803  56.189  1.00  0.00           H  
ATOM   1206  CG2 ILE    78      46.202  71.036  54.627  1.00  0.00           C  
ATOM   1207 HG21 ILE    78      46.456  71.225  54.434  1.00  0.00           H  
ATOM   1208 HG22 ILE    78      46.427  71.264  54.445  1.00  0.00           H  
ATOM   1209 HG23 ILE    78      46.465  71.239  54.476  1.00  0.00           H  
ATOM   1210  CG1 ILE    78      43.983  69.930  54.511  1.00  0.00           C  
ATOM   1211 HG12 ILE    78      44.252  69.571  53.638  1.00  0.00           H  
ATOM   1212 HG13 ILE    78      43.428  69.248  54.940  1.00  0.00           H  
ATOM   1213  CD1 ILE    78      43.107  71.028  54.243  1.00  0.00           C  
ATOM   1214 HD11 ILE    78      42.895  71.293  54.174  1.00  0.00           H  
ATOM   1215 HD12 ILE    78      42.885  71.285  54.171  1.00  0.00           H  
ATOM   1216 HD13 ILE    78      42.894  71.287  54.182  1.00  0.00           H  
ATOM   1217  C   ILE    78      44.906  68.217  56.920  1.00  0.00           C  
ATOM   1218  O   ILE    78      44.421  68.811  57.842  1.00  0.00           O  
ATOM   1219  N   GLY    79      44.669  66.936  56.744  1.00  0.00           N  
ATOM   1220  H   GLY    79      45.069  66.505  55.963  1.00  0.00           H  
ATOM   1221  CA  GLY    79      43.921  66.081  57.646  1.00  0.00           C  
ATOM   1222  HA2 GLY    79      44.312  66.183  58.632  1.00  0.00           H  
ATOM   1223  HA3 GLY    79      42.904  66.385  57.663  1.00  0.00           H  
ATOM   1224  C   GLY    79      43.974  64.619  57.256  1.00  0.00           C  
ATOM   1225  O   GLY    79      44.214  64.297  56.113  1.00  0.00           O  
ATOM   1226  N   HID    80      43.747  63.730  58.194  1.00  0.00           N  
ATOM   1227  H   HID    80      43.548  64.055  59.102  1.00  0.00           H  
ATOM   1228  CA  HID    80      43.764  62.298  57.981  1.00  0.00           C  
ATOM   1229  HA  HID    80      43.478  62.112  56.967  1.00  0.00           H  
ATOM   1230  CB  HID    80      45.164  61.763  58.160  1.00  0.00           C  
ATOM   1231  HB2 HID    80      45.156  60.724  57.960  1.00  0.00           H  
ATOM   1232  HB3 HID    80      45.801  62.218  57.438  1.00  0.00           H  
ATOM   1233  CG  HID    80      45.765  61.979  59.491  1.00  0.00           C  
ATOM   1234  ND1 HID    80      46.351  63.085  59.934  1.00  0.00           N  
ATOM   1235  HD1 HID    80      46.485  63.900  59.429  1.00  0.00           H  
ATOM   1236  CE1 HID    80      46.715  62.907  61.167  1.00  0.00           C  
ATOM   1237  HE1 HID    80      47.188  63.615  61.762  1.00  0.00           H  
ATOM   1238  NE2 HID    80      46.387  61.728  61.557  1.00  0.00           N  
ATOM   1239  CD2 HID    80      45.780  61.133  60.496  1.00  0.00           C  
ATOM   1240  HD2 HID    80      45.373  60.187  60.474  1.00  0.00           H  
ATOM   1241  C   HID    80      42.765  61.563  58.861  1.00  0.00           C  
ATOM   1242  O   HID    80      42.682  61.751  59.939  1.00  0.00           O  
ATOM   1243  N   SER    81      42.020  60.704  58.411  1.00  0.00           N  
ATOM   1244  H   SER    81      42.107  60.619  57.514  1.00  0.00           H  
ATOM   1245  CA  SER    81      41.052  59.876  59.112  1.00  0.00           C  
ATOM   1246  HA  SER    81      41.334  59.812  60.137  1.00  0.00           H  
ATOM   1247  CB  SER    81      39.700  60.519  59.048  1.00  0.00           C  
ATOM   1248  HB2 SER    81      39.551  60.992  59.376  1.00  0.00           H  
ATOM   1249  HB3 SER    81      39.500  60.753  58.562  1.00  0.00           H  
ATOM   1250  OG  SER    81      38.885  60.224  59.203  1.00  0.00           O  
ATOM   1251  HG  SER    81      38.678  60.449  59.447  1.00  0.00           H  
ATOM   1252  C   SER    81      40.997  58.463  58.556  1.00  0.00           C  
ATOM   1253  O   SER    81      41.206  58.252  57.404  1.00  0.00           O  
ATOM   1254  N   MET    82      40.720  57.483  59.362  1.00  0.00           N  
ATOM   1255  H   MET    82      40.540  57.721  60.284  1.00  0.00           H  
ATOM   1256  CA  MET    82      40.578  56.083  58.984  1.00  0.00           C  
ATOM   1257  HA  MET    82      41.071  55.918  58.056  1.00  0.00           H  
ATOM   1258  CB  MET    82      41.256  55.227  60.006  1.00  0.00           C  
ATOM   1259  HB2 MET    82      42.103  55.580  60.179  1.00  0.00           H  
ATOM   1260  HB3 MET    82      40.791  55.246  60.822  1.00  0.00           H  
ATOM   1261  CG  MET    82      41.457  53.884  59.712  1.00  0.00           C  
ATOM   1262  HG2 MET    82      40.839  53.492  59.902  1.00  0.00           H  
ATOM   1263  HG3 MET    82      41.523  53.775  58.950  1.00  0.00           H  
ATOM   1264  SD  MET    82      42.575  53.043  60.229  1.00  0.00           S  
ATOM   1265  CE  MET    82      42.433  53.009  61.517  1.00  0.00           C  
ATOM   1266  HE1 MET    82      42.401  52.996  61.777  1.00  0.00           H  
ATOM   1267  HE2 MET    82      42.411  52.998  61.785  1.00  0.00           H  
ATOM   1268  HE3 MET    82      42.406  53.005  61.774  1.00  0.00           H  
ATOM   1269  C   MET    82      39.141  55.688  58.787  1.00  0.00           C  
ATOM   1270  O   MET    82      38.306  56.102  59.519  1.00  0.00           O  
ATOM   1271  N   GLN    83      38.858  54.856  57.821  1.00  0.00           N  
ATOM   1272  H   GLN    83      39.592  54.569  57.248  1.00  0.00           H  
ATOM   1273  CA  GLN    83      37.581  54.260  57.545  1.00  0.00           C  
ATOM   1274  HA  GLN    83      36.973  54.354  58.407  1.00  0.00           H  
ATOM   1275  CB  GLN    83      36.925  55.015  56.436  1.00  0.00           C  
ATOM   1276  HB2 GLN    83      36.824  55.834  56.627  1.00  0.00           H  
ATOM   1277  HB3 GLN    83      37.387  55.018  55.749  1.00  0.00           H  
ATOM   1278  CG  GLN    83      35.793  54.707  55.982  1.00  0.00           C  
ATOM   1279  HG2 GLN    83      35.786  54.621  55.549  1.00  0.00           H  
ATOM   1280  HG3 GLN    83      35.659  54.295  56.103  1.00  0.00           H  
ATOM   1281  CD  GLN    83      34.837  55.069  55.906  1.00  0.00           C  
ATOM   1282  OE1 GLN    83      34.695  55.781  56.205  1.00  0.00           O  
ATOM   1283  NE2 GLN    83      34.143  54.600  55.508  1.00  0.00           N  
ATOM   1284 HE21 GLN    83      33.517  54.827  55.454  1.00  0.00           H  
ATOM   1285 HE22 GLN    83      34.237  54.013  55.258  1.00  0.00           H  
ATOM   1286  C   GLN    83      37.754  52.776  57.255  1.00  0.00           C  
ATOM   1287  O   GLN    83      38.110  52.387  56.167  1.00  0.00           O  
ATOM   1288  N   ASN    84      37.552  51.947  58.253  1.00  0.00           N  
ATOM   1289  H   ASN    84      37.275  52.338  59.113  1.00  0.00           H  
ATOM   1290  CA  ASN    84      37.831  50.523  58.227  1.00  0.00           C  
ATOM   1291  HA  ASN    84      37.828  50.192  59.242  1.00  0.00           H  
ATOM   1292  CB  ASN    84      36.697  49.791  57.532  1.00  0.00           C  
ATOM   1293  HB2 ASN    84      36.464  50.117  56.954  1.00  0.00           H  
ATOM   1294  HB3 ASN    84      36.771  49.092  57.252  1.00  0.00           H  
ATOM   1295  CG  ASN    84      35.748  49.551  57.986  1.00  0.00           C  
ATOM   1296  OD1 ASN    84      35.718  49.258  58.920  1.00  0.00           O  
ATOM   1297  ND2 ASN    84      34.947  49.668  57.349  1.00  0.00           N  
ATOM   1298 HD21 ASN    84      34.324  49.505  57.641  1.00  0.00           H  
ATOM   1299 HD22 ASN    84      34.967  49.908  56.575  1.00  0.00           H  
ATOM   1300  C   ASN    84      39.248  50.225  57.726  1.00  0.00           C  
ATOM   1301  O   ASN    84      40.179  50.599  58.365  1.00  0.00           O  
ATOM   1302  N   CYS    85      39.435  49.585  56.603  1.00  0.00           N  
ATOM   1303  H   CYS    85      38.643  49.284  56.131  1.00  0.00           H  
ATOM   1304  CA  CYS    85      40.735  49.246  56.039  1.00  0.00           C  
ATOM   1305  HA  CYS    85      41.438  49.208  56.848  1.00  0.00           H  
ATOM   1306  CB  CYS    85      40.690  47.844  55.463  1.00  0.00           C  
ATOM   1307  HB2 CYS    85      40.016  47.757  54.816  1.00  0.00           H  
ATOM   1308  HB3 CYS    85      41.500  47.606  55.034  1.00  0.00           H  
ATOM   1309  SG  CYS    85      40.429  46.698  56.546  1.00  0.00           S  
ATOM   1310  HG  CYS    85      40.349  46.815  56.681  1.00  0.00           H  
ATOM   1311  C   CYS    85      41.318  50.274  55.056  1.00  0.00           C  
ATOM   1312  O   CYS    85      42.334  50.004  54.444  1.00  0.00           O  
ATOM   1313  N   VAL    86      40.731  51.450  54.899  1.00  0.00           N  
ATOM   1314  H   VAL    86      39.916  51.642  55.430  1.00  0.00           H  
ATOM   1315  CA  VAL    86      41.287  52.560  54.106  1.00  0.00           C  
ATOM   1316  HA  VAL    86      42.273  52.278  53.774  1.00  0.00           H  
ATOM   1317  CB  VAL    86      40.493  52.855  52.824  1.00  0.00           C  
ATOM   1318  HB  VAL    86      40.999  53.640  52.302  1.00  0.00           H  
ATOM   1319  CG1 VAL    86      40.468  51.668  51.888  1.00  0.00           C  
ATOM   1320 HG11 VAL    86      40.482  51.391  51.646  1.00  0.00           H  
ATOM   1321 HG12 VAL    86      40.469  51.369  51.671  1.00  0.00           H  
ATOM   1322 HG13 VAL    86      40.443  51.388  51.649  1.00  0.00           H  
ATOM   1323  CG2 VAL    86      39.083  53.340  53.048  1.00  0.00           C  
ATOM   1324 HG21 VAL    86      38.745  53.479  53.080  1.00  0.00           H  
ATOM   1325 HG22 VAL    86      38.729  53.438  53.094  1.00  0.00           H  
ATOM   1326 HG23 VAL    86      38.745  53.470  53.123  1.00  0.00           H  
ATOM   1327  C   VAL    86      41.494  53.815  54.945  1.00  0.00           C  
ATOM   1328  O   VAL    86      40.835  54.047  55.924  1.00  0.00           O  
ATOM   1329  N   LEU    87      42.432  54.638  54.552  1.00  0.00           N  
ATOM   1330  H   LEU    87      42.922  54.387  53.732  1.00  0.00           H  
ATOM   1331  CA  LEU    87      42.675  55.970  55.062  1.00  0.00           C  
ATOM   1332  HA  LEU    87      42.170  56.099  56.003  1.00  0.00           H  
ATOM   1333  CB  LEU    87      44.154  56.156  55.285  1.00  0.00           C  
ATOM   1334  HB2 LEU    87      44.497  55.666  55.118  1.00  0.00           H  
ATOM   1335  HB3 LEU    87      44.432  56.603  54.943  1.00  0.00           H  
ATOM   1336  CG  LEU    87      44.829  56.389  56.152  1.00  0.00           C  
ATOM   1337  HG  LEU    87      44.592  56.284  55.885  1.00  0.00           H  
ATOM   1338  CD1 LEU    87      45.410  56.567  56.779  1.00  0.00           C  
ATOM   1339 HD11 LEU    87      45.558  56.612  56.927  1.00  0.00           H  
ATOM   1340 HD12 LEU    87      45.562  56.632  56.947  1.00  0.00           H  
ATOM   1341 HD13 LEU    87      45.528  56.585  56.914  1.00  0.00           H  
ATOM   1342  CD2 LEU    87      45.319  56.590  56.782  1.00  0.00           C  
ATOM   1343 HD21 LEU    87      45.440  56.616  56.931  1.00  0.00           H  
ATOM   1344 HD22 LEU    87      45.431  56.653  56.904  1.00  0.00           H  
ATOM   1345 HD23 LEU    87      45.437  56.644  56.965  1.00  0.00           H  
ATOM   1346  C   LEU    87      42.123  56.994  54.096  1.00  0.00           C  
ATOM   1347  O   LEU    87      42.265  56.851  52.919  1.00  0.00           O  
ATOM   1348  N   LYS    88      41.525  58.042  54.605  1.00  0.00           N  
ATOM   1349  H   LYS    88      41.444  58.062  55.578  1.00  0.00           H  
ATOM   1350  CA  LYS    88      41.065  59.221  53.890  1.00  0.00           C  
ATOM   1351  HA  LYS    88      41.145  59.056  52.829  1.00  0.00           H  
ATOM   1352  CB  LYS    88      39.609  59.479  54.223  1.00  0.00           C  
ATOM   1353  HB2 LYS    88      39.440  59.463  54.936  1.00  0.00           H  
ATOM   1354  HB3 LYS    88      39.358  60.142  54.032  1.00  0.00           H  
ATOM   1355  CG  LYS    88      38.709  58.880  53.840  1.00  0.00           C  
ATOM   1356  HG2 LYS    88      38.865  58.901  53.142  1.00  0.00           H  
ATOM   1357  HG3 LYS    88      38.934  58.228  54.026  1.00  0.00           H  
ATOM   1358  CD  LYS    88      37.289  59.124  54.138  1.00  0.00           C  
ATOM   1359  HD2 LYS    88      37.011  59.182  54.090  1.00  0.00           H  
ATOM   1360  HD3 LYS    88      37.024  59.071  54.224  1.00  0.00           H  
ATOM   1361  CE  LYS    88      36.604  59.342  54.375  1.00  0.00           C  
ATOM   1362  HE2 LYS    88      36.879  59.283  54.433  1.00  0.00           H  
ATOM   1363  HE3 LYS    88      36.864  59.406  54.300  1.00  0.00           H  
ATOM   1364  NZ  LYS    88      35.258  59.539  54.622  1.00  0.00           N  
ATOM   1365  HZ1 LYS    88      34.924  59.582  54.679  1.00  0.00           H  
ATOM   1366  HZ2 LYS    88      34.924  59.584  54.691  1.00  0.00           H  
ATOM   1367  HZ3 LYS    88      34.925  59.595  54.680  1.00  0.00           H  
ATOM   1368  C   LYS    88      41.947  60.400  54.248  1.00  0.00           C  
ATOM   1369  O   LYS    88      41.928  60.860  55.324  1.00  0.00           O  
ATOM   1370  N   LEU    89      42.733  60.876  53.368  1.00  0.00           N  
ATOM   1371  H   LEU    89      42.691  60.441  52.504  1.00  0.00           H  
ATOM   1372  CA  LEU    89      43.620  62.019  53.531  1.00  0.00           C  
ATOM   1373  HA  LEU    89      43.760  62.224  54.583  1.00  0.00           H  
ATOM   1374  CB  LEU    89      44.987  61.718  52.919  1.00  0.00           C  
ATOM   1375  HB2 LEU    89      44.867  61.598  51.891  1.00  0.00           H  
ATOM   1376  HB3 LEU    89      45.597  62.551  53.058  1.00  0.00           H  
ATOM   1377  CG  LEU    89      45.727  60.517  53.421  1.00  0.00           C  
ATOM   1378  HG  LEU    89      45.163  59.793  53.404  1.00  0.00           H  
ATOM   1379  CD1 LEU    89      46.808  60.172  52.701  1.00  0.00           C  
ATOM   1380 HD11 LEU    89      47.076  60.086  52.525  1.00  0.00           H  
ATOM   1381 HD12 LEU    89      47.059  60.083  52.533  1.00  0.00           H  
ATOM   1382 HD13 LEU    89      47.066  60.079  52.517  1.00  0.00           H  
ATOM   1383  CD2 LEU    89      46.212  60.609  54.650  1.00  0.00           C  
ATOM   1384 HD21 LEU    89      46.354  60.578  54.951  1.00  0.00           H  
ATOM   1385 HD22 LEU    89      46.353  60.672  54.933  1.00  0.00           H  
ATOM   1386 HD23 LEU    89      46.277  60.625  54.964  1.00  0.00           H  
ATOM   1387  C   LEU    89      42.996  63.256  52.892  1.00  0.00           C  
ATOM   1388  O   LEU    89      42.711  63.254  51.740  1.00  0.00           O  
ATOM   1389  N   LYS    90      42.791  64.313  53.619  1.00  0.00           N  
ATOM   1390  H   LYS    90      43.094  64.257  54.544  1.00  0.00           H  
ATOM   1391  CA  LYS    90      42.327  65.606  53.120  1.00  0.00           C  
ATOM   1392  HA  LYS    90      41.662  65.443  52.287  1.00  0.00           H  
ATOM   1393  CB  LYS    90      41.562  66.330  54.219  1.00  0.00           C  
ATOM   1394  HB2 LYS    90      41.269  65.853  54.769  1.00  0.00           H  
ATOM   1395  HB3 LYS    90      41.986  66.836  54.659  1.00  0.00           H  
ATOM   1396  CG  LYS    90      40.613  67.014  54.025  1.00  0.00           C  
ATOM   1397  HG2 LYS    90      40.623  67.226  54.102  1.00  0.00           H  
ATOM   1398  HG3 LYS    90      40.614  67.062  53.802  1.00  0.00           H  
ATOM   1399  CD  LYS    90      39.647  67.363  54.067  1.00  0.00           C  
ATOM   1400  HD2 LYS    90      39.609  67.212  53.965  1.00  0.00           H  
ATOM   1401  HD3 LYS    90      39.643  67.275  54.272  1.00  0.00           H  
ATOM   1402  CE  LYS    90      38.740  68.045  53.987  1.00  0.00           C  
ATOM   1403  HE2 LYS    90      38.623  68.100  54.306  1.00  0.00           H  
ATOM   1404  HE3 LYS    90      38.941  68.320  53.876  1.00  0.00           H  
ATOM   1405  NZ  LYS    90      37.762  68.274  53.652  1.00  0.00           N  
ATOM   1406  HZ1 LYS    90      37.526  68.337  53.563  1.00  0.00           H  
ATOM   1407  HZ2 LYS    90      37.521  68.335  53.567  1.00  0.00           H  
ATOM   1408  HZ3 LYS    90      37.514  68.339  53.567  1.00  0.00           H  
ATOM   1409  C   LYS    90      43.507  66.417  52.619  1.00  0.00           C  
ATOM   1410  O   LYS    90      44.471  66.589  53.332  1.00  0.00           O  
ATOM   1411  N   VAL    91      43.431  66.926  51.412  1.00  0.00           N  
ATOM   1412  H   VAL    91      42.595  66.767  50.909  1.00  0.00           H  
ATOM   1413  CA  VAL    91      44.454  67.740  50.759  1.00  0.00           C  
ATOM   1414  HA  VAL    91      45.314  67.788  51.402  1.00  0.00           H  
ATOM   1415  CB  VAL    91      44.913  67.116  49.446  1.00  0.00           C  
ATOM   1416  HB  VAL    91      45.186  67.644  48.979  1.00  0.00           H  
ATOM   1417  CG1 VAL    91      45.768  66.353  49.440  1.00  0.00           C  
ATOM   1418 HG11 VAL    91      45.970  66.180  49.397  1.00  0.00           H  
ATOM   1419 HG12 VAL    91      45.977  66.202  49.478  1.00  0.00           H  
ATOM   1420 HG13 VAL    91      45.990  66.129  49.427  1.00  0.00           H  
ATOM   1421  CG2 VAL    91      44.227  66.518  48.706  1.00  0.00           C  
ATOM   1422 HG21 VAL    91      44.054  66.354  48.532  1.00  0.00           H  
ATOM   1423 HG22 VAL    91      44.055  66.395  48.528  1.00  0.00           H  
ATOM   1424 HG23 VAL    91      44.076  66.372  48.502  1.00  0.00           H  
ATOM   1425  C   VAL    91      43.989  69.170  50.576  1.00  0.00           C  
ATOM   1426  O   VAL    91      42.812  69.438  50.532  1.00  0.00           O  
ATOM   1427  N   ASP    92      44.905  70.112  50.476  1.00  0.00           N  
ATOM   1428  H   ASP    92      45.852  69.846  50.546  1.00  0.00           H  
ATOM   1429  CA  ASP    92      44.606  71.534  50.363  1.00  0.00           C  
ATOM   1430  HA  ASP    92      43.852  71.757  51.083  1.00  0.00           H  
ATOM   1431  CB  ASP    92      45.824  72.346  50.741  1.00  0.00           C  
ATOM   1432  HB2 ASP    92      45.607  73.034  51.081  1.00  0.00           H  
ATOM   1433  HB3 ASP    92      46.307  72.011  51.315  1.00  0.00           H  
ATOM   1434  CG  ASP    92      46.690  72.734  49.976  1.00  0.00           C  
ATOM   1435  OD1 ASP    92      47.030  72.921  49.732  1.00  0.00           O  
ATOM   1436  OD2 ASP    92      47.057  72.888  49.633  1.00  0.00           O  
ATOM   1437  C   ASP    92      44.044  71.968  49.009  1.00  0.00           C  
ATOM   1438  O   ASP    92      43.733  73.092  48.829  1.00  0.00           O  
ATOM   1439  N   THR    93      43.928  71.090  48.051  1.00  0.00           N  
ATOM   1440  H   THR    93      44.158  70.191  48.289  1.00  0.00           H  
ATOM   1441  CA  THR    93      43.563  71.349  46.666  1.00  0.00           C  
ATOM   1442  HA  THR    93      43.050  72.277  46.604  1.00  0.00           H  
ATOM   1443  CB  THR    93      44.800  71.448  45.817  1.00  0.00           C  
ATOM   1444  HB  THR    93      45.275  70.626  45.859  1.00  0.00           H  
ATOM   1445  CG2 THR    93      44.625  71.737  44.475  1.00  0.00           C  
ATOM   1446 HG21 THR    93      44.602  71.816  44.133  1.00  0.00           H  
ATOM   1447 HG22 THR    93      44.582  71.786  44.151  1.00  0.00           H  
ATOM   1448 HG23 THR    93      44.579  71.811  44.153  1.00  0.00           H  
ATOM   1449  OG1 THR    93      45.600  72.355  46.201  1.00  0.00           O  
ATOM   1450  HG1 THR    93      45.813  72.208  46.952  1.00  0.00           H  
ATOM   1451  C   THR    93      42.650  70.265  46.132  1.00  0.00           C  
ATOM   1452  O   THR    93      42.936  69.104  46.274  1.00  0.00           O  
ATOM   1453  N   ALA    94      41.561  70.631  45.500  1.00  0.00           N  
ATOM   1454  H   ALA    94      41.375  71.588  45.417  1.00  0.00           H  
ATOM   1455  CA  ALA    94      40.642  69.707  44.865  1.00  0.00           C  
ATOM   1456  HA  ALA    94      40.571  68.835  45.487  1.00  0.00           H  
ATOM   1457  CB  ALA    94      39.275  70.339  44.809  1.00  0.00           C  
ATOM   1458  HB1 ALA    94      38.948  70.497  44.775  1.00  0.00           H  
ATOM   1459  HB2 ALA    94      38.933  70.467  44.798  1.00  0.00           H  
ATOM   1460  HB3 ALA    94      38.946  70.502  44.815  1.00  0.00           H  
ATOM   1461  C   ALA    94      41.111  69.260  43.483  1.00  0.00           C  
ATOM   1462  O   ALA    94      41.634  70.049  42.729  1.00  0.00           O  
ATOM   1463  N   ASN    95      40.882  68.014  43.126  1.00  0.00           N  
ATOM   1464  H   ASN    95      40.490  67.413  43.804  1.00  0.00           H  
ATOM   1465  CA  ASN    95      41.205  67.455  41.826  1.00  0.00           C  
ATOM   1466  HA  ASN    95      42.243  67.628  41.642  1.00  0.00           H  
ATOM   1467  CB  ASN    95      41.001  65.949  41.884  1.00  0.00           C  
ATOM   1468  HB2 ASN    95      41.590  65.537  42.668  1.00  0.00           H  
ATOM   1469  HB3 ASN    95      39.995  65.731  42.131  1.00  0.00           H  
ATOM   1470  CG  ASN    95      41.348  65.240  40.612  1.00  0.00           C  
ATOM   1471  OD1 ASN    95      41.705  65.796  39.627  1.00  0.00           O  
ATOM   1472  ND2 ASN    95      41.242  63.988  40.568  1.00  0.00           N  
ATOM   1473 HD21 ASN    95      41.461  63.533  39.729  1.00  0.00           H  
ATOM   1474 HD22 ASN    95      40.977  63.489  41.366  1.00  0.00           H  
ATOM   1475  C   ASN    95      40.378  68.094  40.712  1.00  0.00           C  
ATOM   1476  O   ASN    95      39.192  67.921  40.713  1.00  0.00           O  
ATOM   1477  N   PRO    96      40.960  68.772  39.729  1.00  0.00           N  
ATOM   1478  CD  PRO    96      42.340  69.073  39.602  1.00  0.00           C  
ATOM   1479  HD2 PRO    96      42.908  68.229  39.515  1.00  0.00           H  
ATOM   1480  HD3 PRO    96      42.677  69.622  40.409  1.00  0.00           H  
ATOM   1481  CG  PRO    96      42.477  69.861  38.389  1.00  0.00           C  
ATOM   1482  HG2 PRO    96      42.864  69.359  37.734  1.00  0.00           H  
ATOM   1483  HG3 PRO    96      42.975  70.606  38.551  1.00  0.00           H  
ATOM   1484  CB  PRO    96      41.227  70.247  37.933  1.00  0.00           C  
ATOM   1485  HB2 PRO    96      41.196  70.162  36.961  1.00  0.00           H  
ATOM   1486  HB3 PRO    96      41.105  71.173  38.168  1.00  0.00           H  
ATOM   1487  CA  PRO    96      40.238  69.378  38.639  1.00  0.00           C  
ATOM   1488  HA  PRO    96      39.473  69.983  39.039  1.00  0.00           H  
ATOM   1489  C   PRO    96      39.612  68.406  37.677  1.00  0.00           C  
ATOM   1490  O   PRO    96      38.763  68.758  36.946  1.00  0.00           O  
ATOM   1491  N   LYS    97      40.013  67.183  37.669  1.00  0.00           N  
ATOM   1492  H   LYS    97      40.709  66.962  38.304  1.00  0.00           H  
ATOM   1493  CA  LYS    97      39.561  66.132  36.781  1.00  0.00           C  
ATOM   1494  HA  LYS    97      39.036  66.567  35.998  1.00  0.00           H  
ATOM   1495  CB  LYS    97      40.734  65.456  36.196  1.00  0.00           C  
ATOM   1496  HB2 LYS    97      41.218  65.057  36.878  1.00  0.00           H  
ATOM   1497  HB3 LYS    97      40.457  64.755  35.604  1.00  0.00           H  
ATOM   1498  CG  LYS    97      41.625  66.228  35.464  1.00  0.00           C  
ATOM   1499  HG2 LYS    97      41.260  66.691  35.010  1.00  0.00           H  
ATOM   1500  HG3 LYS    97      42.013  66.687  35.937  1.00  0.00           H  
ATOM   1501  CD  LYS    97      42.496  65.742  34.695  1.00  0.00           C  
ATOM   1502  HD2 LYS    97      42.778  65.313  35.020  1.00  0.00           H  
ATOM   1503  HD3 LYS    97      42.229  65.413  34.256  1.00  0.00           H  
ATOM   1504  CE  LYS    97      43.344  66.306  34.082  1.00  0.00           C  
ATOM   1505  HE2 LYS    97      43.186  66.619  33.807  1.00  0.00           H  
ATOM   1506  HE3 LYS    97      43.535  66.584  34.361  1.00  0.00           H  
ATOM   1507  NZ  LYS    97      44.111  66.075  33.486  1.00  0.00           N  
ATOM   1508  HZ1 LYS    97      44.297  66.025  33.328  1.00  0.00           H  
ATOM   1509  HZ2 LYS    97      44.309  66.023  33.349  1.00  0.00           H  
ATOM   1510  HZ3 LYS    97      44.301  66.011  33.337  1.00  0.00           H  
ATOM   1511  C   LYS    97      38.589  65.145  37.381  1.00  0.00           C  
ATOM   1512  O   LYS    97      38.377  64.122  36.808  1.00  0.00           O  
ATOM   1513  N   THR    98      37.992  65.428  38.518  1.00  0.00           N  
ATOM   1514  H   THR    98      38.198  66.283  38.926  1.00  0.00           H  
ATOM   1515  CA  THR    98      37.047  64.541  39.192  1.00  0.00           C  
ATOM   1516  HA  THR    98      37.572  63.641  39.436  1.00  0.00           H  
ATOM   1517  CB  THR    98      36.565  65.142  40.507  1.00  0.00           C  
ATOM   1518  HB  THR    98      36.033  66.028  40.311  1.00  0.00           H  
ATOM   1519  CG2 THR    98      35.702  64.228  41.302  1.00  0.00           C  
ATOM   1520 HG21 THR    98      35.510  64.002  41.507  1.00  0.00           H  
ATOM   1521 HG22 THR    98      35.475  64.031  41.510  1.00  0.00           H  
ATOM   1522 HG23 THR    98      35.476  64.001  41.476  1.00  0.00           H  
ATOM   1523  OG1 THR    98      37.615  65.448  41.343  1.00  0.00           O  
ATOM   1524  HG1 THR    98      37.814  66.163  41.292  1.00  0.00           H  
ATOM   1525  C   THR    98      35.841  64.225  38.299  1.00  0.00           C  
ATOM   1526  O   THR    98      35.162  65.148  37.894  1.00  0.00           O  
ATOM   1527  N   PRO    99      35.541  62.964  37.978  1.00  0.00           N  
ATOM   1528  CD  PRO    99      36.307  61.792  38.304  1.00  0.00           C  
ATOM   1529  HD2 PRO    99      36.438  61.694  39.343  1.00  0.00           H  
ATOM   1530  HD3 PRO    99      37.245  61.829  37.826  1.00  0.00           H  
ATOM   1531  CG  PRO    99      35.548  60.617  37.787  1.00  0.00           C  
ATOM   1532  HG2 PRO    99      34.994  60.209  38.545  1.00  0.00           H  
ATOM   1533  HG3 PRO    99      36.179  59.914  37.386  1.00  0.00           H  
ATOM   1534  CB  PRO    99      34.636  61.168  36.759  1.00  0.00           C  
ATOM   1535  HB2 PRO    99      33.767  60.592  36.680  1.00  0.00           H  
ATOM   1536  HB3 PRO    99      35.133  61.179  35.843  1.00  0.00           H  
ATOM   1537  CA  PRO    99      34.360  62.586  37.215  1.00  0.00           C  
ATOM   1538  HA  PRO    99      34.253  63.218  36.357  1.00  0.00           H  
ATOM   1539  C   PRO    99      33.082  62.665  38.040  1.00  0.00           C  
ATOM   1540  O   PRO    99      33.125  62.843  39.238  1.00  0.00           O  
ATOM   1541  N   LYS   100      31.929  62.460  37.424  1.00  0.00           N  
ATOM   1542  H   LYS   100      31.952  62.354  36.445  1.00  0.00           H  
ATOM   1543  CA  LYS   100      30.711  62.060  38.125  1.00  0.00           C  
ATOM   1544  HA  LYS   100      30.533  62.733  38.943  1.00  0.00           H  
ATOM   1545  CB  LYS   100      29.536  62.131  37.163  1.00  0.00           C  
ATOM   1546  HB2 LYS   100      29.569  62.748  36.643  1.00  0.00           H  
ATOM   1547  HB3 LYS   100      29.470  61.497  36.679  1.00  0.00           H  
ATOM   1548  CG  LYS   100      28.401  62.241  37.539  1.00  0.00           C  
ATOM   1549  HG2 LYS   100      28.358  61.636  37.985  1.00  0.00           H  
ATOM   1550  HG3 LYS   100      28.389  62.845  38.010  1.00  0.00           H  
ATOM   1551  CD  LYS   100      27.335  62.359  36.660  1.00  0.00           C  
ATOM   1552  HD2 LYS   100      27.235  62.774  36.370  1.00  0.00           H  
ATOM   1553  HD3 LYS   100      27.320  62.026  36.283  1.00  0.00           H  
ATOM   1554  CE  LYS   100      26.424  62.363  36.702  1.00  0.00           C  
ATOM   1555  HE2 LYS   100      26.494  61.995  36.935  1.00  0.00           H  
ATOM   1556  HE3 LYS   100      26.415  62.640  37.071  1.00  0.00           H  
ATOM   1557  NZ  LYS   100      25.478  62.483  35.961  1.00  0.00           N  
ATOM   1558  HZ1 LYS   100      25.242  62.542  35.773  1.00  0.00           H  
ATOM   1559  HZ2 LYS   100      25.253  62.497  35.762  1.00  0.00           H  
ATOM   1560  HZ3 LYS   100      25.240  62.497  35.797  1.00  0.00           H  
ATOM   1561  C   LYS   100      30.908  60.657  38.688  1.00  0.00           C  
ATOM   1562  O   LYS   100      31.210  59.760  37.936  1.00  0.00           O  
ATOM   1563  N   TYR   101      30.777  60.457  39.983  1.00  0.00           N  
ATOM   1564  H   TYR   101      30.509  61.220  40.543  1.00  0.00           H  
ATOM   1565  CA  TYR   101      31.125  59.199  40.643  1.00  0.00           C  
ATOM   1566  HA  TYR   101      31.071  58.417  39.903  1.00  0.00           H  
ATOM   1567  CB  TYR   101      32.572  59.244  41.140  1.00  0.00           C  
ATOM   1568  HB2 TYR   101      32.887  58.232  41.304  1.00  0.00           H  
ATOM   1569  HB3 TYR   101      33.200  59.635  40.363  1.00  0.00           H  
ATOM   1570  CG  TYR   101      32.826  60.015  42.412  1.00  0.00           C  
ATOM   1571  CD1 TYR   101      33.146  61.360  42.368  1.00  0.00           C  
ATOM   1572  HD1 TYR   101      33.208  61.843  41.435  1.00  0.00           H  
ATOM   1573  CE1 TYR   101      33.393  62.077  43.536  1.00  0.00           C  
ATOM   1574  HE1 TYR   101      33.636  63.104  43.497  1.00  0.00           H  
ATOM   1575  CZ  TYR   101      33.317  61.449  44.763  1.00  0.00           C  
ATOM   1576  OH  TYR   101      33.548  62.132  45.891  1.00  0.00           O  
ATOM   1577  HH  TYR   101      33.705  62.964  45.783  1.00  0.00           H  
ATOM   1578  CE2 TYR   101      32.999  60.101  44.814  1.00  0.00           C  
ATOM   1579  HE2 TYR   101      32.945  59.626  45.752  1.00  0.00           H  
ATOM   1580  CD2 TYR   101      32.764  59.385  43.642  1.00  0.00           C  
ATOM   1581  HD2 TYR   101      32.537  58.354  43.694  1.00  0.00           H  
ATOM   1582  C   TYR   101      30.178  58.783  41.766  1.00  0.00           C  
ATOM   1583  O   TYR   101      29.487  59.600  42.350  1.00  0.00           O  
ATOM   1584  N   LYS   102      30.203  57.496  42.098  1.00  0.00           N  
ATOM   1585  H   LYS   102      30.759  56.901  41.528  1.00  0.00           H  
ATOM   1586  CA  LYS   102      29.581  56.881  43.269  1.00  0.00           C  
ATOM   1587  HA  LYS   102      29.554  57.605  44.058  1.00  0.00           H  
ATOM   1588  CB  LYS   102      28.150  56.488  42.948  1.00  0.00           C  
ATOM   1589  HB2 LYS   102      27.764  56.337  43.451  1.00  0.00           H  
ATOM   1590  HB3 LYS   102      27.778  56.946  42.681  1.00  0.00           H  
ATOM   1591  CG  LYS   102      27.700  55.706  42.334  1.00  0.00           C  
ATOM   1592  HG2 LYS   102      28.072  55.832  41.776  1.00  0.00           H  
ATOM   1593  HG3 LYS   102      28.003  55.175  42.617  1.00  0.00           H  
ATOM   1594  CD  LYS   102      26.313  55.467  42.097  1.00  0.00           C  
ATOM   1595  HD2 LYS   102      25.993  55.302  42.464  1.00  0.00           H  
ATOM   1596  HD3 LYS   102      25.999  55.841  41.935  1.00  0.00           H  
ATOM   1597  CE  LYS   102      25.803  54.936  41.574  1.00  0.00           C  
ATOM   1598  HE2 LYS   102      26.080  55.069  41.205  1.00  0.00           H  
ATOM   1599  HE3 LYS   102      26.075  54.555  41.734  1.00  0.00           H  
ATOM   1600  NZ  LYS   102      24.609  54.748  41.348  1.00  0.00           N  
ATOM   1601  HZ1 LYS   102      24.318  54.723  41.297  1.00  0.00           H  
ATOM   1602  HZ2 LYS   102      24.322  54.691  41.273  1.00  0.00           H  
ATOM   1603  HZ3 LYS   102      24.305  54.689  41.301  1.00  0.00           H  
ATOM   1604  C   LYS   102      30.400  55.700  43.776  1.00  0.00           C  
ATOM   1605  O   LYS   102      31.141  55.105  43.033  1.00  0.00           O  
ATOM   1606  N   PHE   103      30.266  55.349  45.029  1.00  0.00           N  
ATOM   1607  H   PHE   103      29.666  55.895  45.585  1.00  0.00           H  
ATOM   1608  CA  PHE   103      30.832  54.139  45.623  1.00  0.00           C  
ATOM   1609  HA  PHE   103      31.616  53.754  44.989  1.00  0.00           H  
ATOM   1610  CB  PHE   103      31.450  54.460  46.981  1.00  0.00           C  
ATOM   1611  HB2 PHE   103      30.672  54.784  47.636  1.00  0.00           H  
ATOM   1612  HB3 PHE   103      31.844  53.554  47.388  1.00  0.00           H  
ATOM   1613  CG  PHE   103      32.553  55.486  47.020  1.00  0.00           C  
ATOM   1614  CD1 PHE   103      33.325  55.755  46.448  1.00  0.00           C  
ATOM   1615  HD1 PHE   103      33.138  55.246  45.957  1.00  0.00           H  
ATOM   1616  CE1 PHE   103      34.354  56.680  46.516  1.00  0.00           C  
ATOM   1617  HE1 PHE   103      34.941  56.874  46.079  1.00  0.00           H  
ATOM   1618  CZ  PHE   103      34.620  57.343  47.160  1.00  0.00           C  
ATOM   1619  HZ  PHE   103      35.410  58.044  47.215  1.00  0.00           H  
ATOM   1620  CE2 PHE   103      33.857  57.081  47.731  1.00  0.00           C  
ATOM   1621  HE2 PHE   103      34.064  57.582  48.224  1.00  0.00           H  
ATOM   1622  CD2 PHE   103      32.829  56.156  47.661  1.00  0.00           C  
ATOM   1623  HD2 PHE   103      32.257  55.954  48.103  1.00  0.00           H  
ATOM   1624  C   PHE   103      29.765  53.052  45.742  1.00  0.00           C  
ATOM   1625  O   PHE   103      28.683  53.313  46.193  1.00  0.00           O  
ATOM   1626  N   VAL   104      30.062  51.835  45.351  1.00  0.00           N  
ATOM   1627  H   VAL   104      30.960  51.692  44.983  1.00  0.00           H  
ATOM   1628  CA  VAL   104      29.150  50.683  45.377  1.00  0.00           C  
ATOM   1629  HA  VAL   104      28.371  50.880  46.085  1.00  0.00           H  
ATOM   1630  CB  VAL   104      28.484  50.465  44.024  1.00  0.00           C  
ATOM   1631  HB  VAL   104      28.191  50.164  43.898  1.00  0.00           H  
ATOM   1632  CG1 VAL   104      27.989  50.782  43.477  1.00  0.00           C  
ATOM   1633 HG11 VAL   104      27.877  50.875  43.369  1.00  0.00           H  
ATOM   1634 HG12 VAL   104      27.864  50.855  43.308  1.00  0.00           H  
ATOM   1635 HG13 VAL   104      27.854  50.841  43.343  1.00  0.00           H  
ATOM   1636  CG2 VAL   104      28.626  50.309  43.326  1.00  0.00           C  
ATOM   1637 HG21 VAL   104      28.629  50.260  43.170  1.00  0.00           H  
ATOM   1638 HG22 VAL   104      28.683  50.313  43.134  1.00  0.00           H  
ATOM   1639 HG23 VAL   104      28.657  50.230  43.149  1.00  0.00           H  
ATOM   1640  C   VAL   104      29.848  49.418  45.839  1.00  0.00           C  
ATOM   1641  O   VAL   104      30.985  49.226  45.582  1.00  0.00           O  
ATOM   1642  N   ARG   105      29.165  48.530  46.493  1.00  0.00           N  
ATOM   1643  H   ARG   105      28.255  48.770  46.698  1.00  0.00           H  
ATOM   1644  CA  ARG   105      29.608  47.175  46.813  1.00  0.00           C  
ATOM   1645  HA  ARG   105      30.676  47.135  46.729  1.00  0.00           H  
ATOM   1646  CB  ARG   105      29.239  46.858  48.246  1.00  0.00           C  
ATOM   1647  HB2 ARG   105      29.494  47.658  48.836  1.00  0.00           H  
ATOM   1648  HB3 ARG   105      28.230  46.725  48.329  1.00  0.00           H  
ATOM   1649  CG  ARG   105      29.904  45.665  48.788  1.00  0.00           C  
ATOM   1650  HG2 ARG   105      29.514  44.963  48.516  1.00  0.00           H  
ATOM   1651  HG3 ARG   105      30.708  45.626  48.502  1.00  0.00           H  
ATOM   1652  CD  ARG   105      30.007  45.488  50.107  1.00  0.00           C  
ATOM   1653  HD2 ARG   105      30.414  46.228  50.414  1.00  0.00           H  
ATOM   1654  HD3 ARG   105      29.152  45.537  50.399  1.00  0.00           H  
ATOM   1655  NE  ARG   105      30.665  44.286  50.592  1.00  0.00           N  
ATOM   1656  HE  ARG   105      30.131  43.467  50.629  1.00  0.00           H  
ATOM   1657  CZ  ARG   105      31.891  44.159  50.996  1.00  0.00           C  
ATOM   1658  NH1 ARG   105      32.712  45.135  51.024  1.00  0.00           N  
ATOM   1659 HH11 ARG   105      32.395  46.050  50.809  1.00  0.00           H  
ATOM   1660 HH12 ARG   105      33.651  45.005  51.295  1.00  0.00           H  
ATOM   1661  NH2 ARG   105      32.316  43.022  51.395  1.00  0.00           N  
ATOM   1662 HH21 ARG   105      31.713  42.255  51.380  1.00  0.00           H  
ATOM   1663 HH22 ARG   105      33.221  42.923  51.772  1.00  0.00           H  
ATOM   1664  C   ARG   105      29.029  46.177  45.831  1.00  0.00           C  
ATOM   1665  O   ARG   105      27.880  46.177  45.604  1.00  0.00           O  
ATOM   1666  N   ILE   106      29.808  45.339  45.243  1.00  0.00           N  
ATOM   1667  H   ILE   106      30.736  45.386  45.495  1.00  0.00           H  
ATOM   1668  CA  ILE   106      29.399  44.359  44.230  1.00  0.00           C  
ATOM   1669  HA  ILE   106      28.424  44.637  43.875  1.00  0.00           H  
ATOM   1670  CB  ILE   106      30.323  44.399  43.008  1.00  0.00           C  
ATOM   1671  HB  ILE   106      29.977  43.652  42.331  1.00  0.00           H  
ATOM   1672  CG2 ILE   106      30.188  45.723  42.295  1.00  0.00           C  
ATOM   1673 HG21 ILE   106      30.194  46.040  42.100  1.00  0.00           H  
ATOM   1674 HG22 ILE   106      30.114  46.024  42.093  1.00  0.00           H  
ATOM   1675 HG23 ILE   106      30.141  46.070  42.155  1.00  0.00           H  
ATOM   1676  CG1 ILE   106      31.768  44.088  43.315  1.00  0.00           C  
ATOM   1677 HG12 ILE   106      32.200  44.776  43.637  1.00  0.00           H  
ATOM   1678 HG13 ILE   106      31.832  43.467  43.918  1.00  0.00           H  
ATOM   1679  CD1 ILE   106      32.592  43.666  42.383  1.00  0.00           C  
ATOM   1680 HD11 ILE   106      32.791  43.564  42.164  1.00  0.00           H  
ATOM   1681 HD12 ILE   106      32.795  43.565  42.159  1.00  0.00           H  
ATOM   1682 HD13 ILE   106      32.809  43.560  42.165  1.00  0.00           H  
ATOM   1683  C   ILE   106      29.230  42.949  44.790  1.00  0.00           C  
ATOM   1684  O   ILE   106      29.760  42.608  45.809  1.00  0.00           O  
ATOM   1685  N   GLN   107      28.478  42.126  44.114  1.00  0.00           N  
ATOM   1686  H   GLN   107      28.081  42.475  43.293  1.00  0.00           H  
ATOM   1687  CA  GLN   107      28.245  40.722  44.418  1.00  0.00           C  
ATOM   1688  HA  GLN   107      28.413  40.572  45.450  1.00  0.00           H  
ATOM   1689  CB  GLN   107      26.817  40.384  44.122  1.00  0.00           C  
ATOM   1690  HB2 GLN   107      26.629  40.356  43.458  1.00  0.00           H  
ATOM   1691  HB3 GLN   107      26.577  39.743  44.316  1.00  0.00           H  
ATOM   1692  CG  GLN   107      25.929  40.903  44.442  1.00  0.00           C  
ATOM   1693  HG2 GLN   107      26.062  41.418  44.380  1.00  0.00           H  
ATOM   1694  HG3 GLN   107      25.410  40.784  44.231  1.00  0.00           H  
ATOM   1695  CD  GLN   107      25.503  40.887  45.109  1.00  0.00           C  
ATOM   1696  OE1 GLN   107      25.678  40.581  45.435  1.00  0.00           O  
ATOM   1697  NE2 GLN   107      24.923  41.215  45.340  1.00  0.00           N  
ATOM   1698 HE21 GLN   107      24.637  41.200  45.775  1.00  0.00           H  
ATOM   1699 HE22 GLN   107      24.765  41.468  45.087  1.00  0.00           H  
ATOM   1700  C   GLN   107      29.177  39.798  43.665  1.00  0.00           C  
ATOM   1701  O   GLN   107      29.672  40.179  42.634  1.00  0.00           O  
ATOM   1702  N   PRO   108      29.409  38.567  44.113  1.00  0.00           N  
ATOM   1703  CD  PRO   108      29.017  38.010  45.352  1.00  0.00           C  
ATOM   1704  HD2 PRO   108      28.001  37.953  45.433  1.00  0.00           H  
ATOM   1705  HD3 PRO   108      29.385  38.551  46.159  1.00  0.00           H  
ATOM   1706  CG  PRO   108      29.573  36.667  45.353  1.00  0.00           C  
ATOM   1707  HG2 PRO   108      28.973  36.066  45.444  1.00  0.00           H  
ATOM   1708  HG3 PRO   108      30.131  36.607  45.981  1.00  0.00           H  
ATOM   1709  CB  PRO   108      30.197  36.355  44.217  1.00  0.00           C  
ATOM   1710  HB2 PRO   108      29.767  35.599  43.857  1.00  0.00           H  
ATOM   1711  HB3 PRO   108      31.064  36.114  44.415  1.00  0.00           H  
ATOM   1712  CA  PRO   108      30.149  37.585  43.358  1.00  0.00           C  
ATOM   1713  HA  PRO   108      31.145  37.945  43.221  1.00  0.00           H  
ATOM   1714  C   PRO   108      29.547  37.306  41.997  1.00  0.00           C  
ATOM   1715  O   PRO   108      28.357  37.269  41.834  1.00  0.00           O  
ATOM   1716  N   GLY   109      30.382  37.122  41.005  1.00  0.00           N  
ATOM   1717  H   GLY   109      31.342  37.140  41.214  1.00  0.00           H  
ATOM   1718  CA  GLY   109      30.026  36.966  39.609  1.00  0.00           C  
ATOM   1719  HA2 GLY   109      30.781  36.384  39.138  1.00  0.00           H  
ATOM   1720  HA3 GLY   109      29.107  36.435  39.536  1.00  0.00           H  
ATOM   1721  C   GLY   109      29.890  38.253  38.816  1.00  0.00           C  
ATOM   1722  O   GLY   109      29.921  38.195  37.612  1.00  0.00           O  
ATOM   1723  N   GLN   110      29.774  39.405  39.457  1.00  0.00           N  
ATOM   1724  H   GLN   110      29.767  39.390  40.443  1.00  0.00           H  
ATOM   1725  CA  GLN   110      29.705  40.705  38.799  1.00  0.00           C  
ATOM   1726  HA  GLN   110      29.018  40.622  37.974  1.00  0.00           H  
ATOM   1727  CB  GLN   110      29.144  41.744  39.765  1.00  0.00           C  
ATOM   1728  HB2 GLN   110      28.871  41.560  40.358  1.00  0.00           H  
ATOM   1729  HB3 GLN   110      29.550  42.203  40.027  1.00  0.00           H  
ATOM   1730  CG  GLN   110      28.396  42.420  39.608  1.00  0.00           C  
ATOM   1731  HG2 GLN   110      28.326  42.644  39.501  1.00  0.00           H  
ATOM   1732  HG3 GLN   110      28.487  42.214  39.519  1.00  0.00           H  
ATOM   1733  CD  GLN   110      27.600  43.097  39.723  1.00  0.00           C  
ATOM   1734  OE1 GLN   110      27.460  43.102  40.067  1.00  0.00           O  
ATOM   1735  NE2 GLN   110      27.050  43.693  39.443  1.00  0.00           N  
ATOM   1736 HE21 GLN   110      26.534  44.138  39.516  1.00  0.00           H  
ATOM   1737 HE22 GLN   110      27.149  43.701  39.160  1.00  0.00           H  
ATOM   1738  C   GLN   110      31.058  41.133  38.227  1.00  0.00           C  
ATOM   1739  O   GLN   110      32.093  40.900  38.816  1.00  0.00           O  
ATOM   1740  N   THR   111      31.040  41.773  37.078  1.00  0.00           N  
ATOM   1741  H   THR   111      30.165  41.945  36.660  1.00  0.00           H  
ATOM   1742  CA  THR   111      32.211  42.231  36.327  1.00  0.00           C  
ATOM   1743  HA  THR   111      33.076  41.700  36.696  1.00  0.00           H  
ATOM   1744  CB  THR   111      32.082  41.906  34.844  1.00  0.00           C  
ATOM   1745  HB  THR   111      32.862  42.411  34.309  1.00  0.00           H  
ATOM   1746  CG2 THR   111      32.220  40.429  34.567  1.00  0.00           C  
ATOM   1747 HG21 THR   111      32.274  40.065  34.526  1.00  0.00           H  
ATOM   1748 HG22 THR   111      32.230  40.070  34.485  1.00  0.00           H  
ATOM   1749 HG23 THR   111      32.287  40.079  34.470  1.00  0.00           H  
ATOM   1750  OG1 THR   111      30.858  42.347  34.351  1.00  0.00           O  
ATOM   1751  HG1 THR   111      30.785  42.105  33.469  1.00  0.00           H  
ATOM   1752  C   THR   111      32.499  43.712  36.504  1.00  0.00           C  
ATOM   1753  O   THR   111      31.603  44.518  36.684  1.00  0.00           O  
ATOM   1754  N   PHE   112      33.771  44.072  36.446  1.00  0.00           N  
ATOM   1755  H   PHE   112      34.448  43.357  36.309  1.00  0.00           H  
ATOM   1756  CA  PHE   112      34.290  45.425  36.595  1.00  0.00           C  
ATOM   1757  HA  PHE   112      33.639  46.110  36.075  1.00  0.00           H  
ATOM   1758  CB  PHE   112      34.312  45.814  38.073  1.00  0.00           C  
ATOM   1759  HB2 PHE   112      34.649  46.820  38.154  1.00  0.00           H  
ATOM   1760  HB3 PHE   112      33.316  45.804  38.444  1.00  0.00           H  
ATOM   1761  CG  PHE   112      35.152  44.973  38.981  1.00  0.00           C  
ATOM   1762  CD1 PHE   112      36.114  45.111  39.373  1.00  0.00           C  
ATOM   1763  HD1 PHE   112      36.266  45.799  39.014  1.00  0.00           H  
ATOM   1764  CE1 PHE   112      36.874  44.351  40.233  1.00  0.00           C  
ATOM   1765  HE1 PHE   112      37.608  44.454  40.534  1.00  0.00           H  
ATOM   1766  CZ  PHE   112      36.681  43.448  40.700  1.00  0.00           C  
ATOM   1767  HZ  PHE   112      37.264  42.870  41.356  1.00  0.00           H  
ATOM   1768  CE2 PHE   112      35.729  43.301  40.306  1.00  0.00           C  
ATOM   1769  HE2 PHE   112      35.581  42.606  40.659  1.00  0.00           H  
ATOM   1770  CD2 PHE   112      34.962  44.064  39.455  1.00  0.00           C  
ATOM   1771  HD2 PHE   112      34.227  43.948  39.168  1.00  0.00           H  
ATOM   1772  C   PHE   112      35.678  45.543  35.965  1.00  0.00           C  
ATOM   1773  O   PHE   112      36.382  44.565  35.816  1.00  0.00           O  
ATOM   1774  N   SER   113      36.086  46.741  35.595  1.00  0.00           N  
ATOM   1775  H   SER   113      35.500  47.515  35.798  1.00  0.00           H  
ATOM   1776  CA  SER   113      37.428  47.023  35.092  1.00  0.00           C  
ATOM   1777  HA  SER   113      37.815  46.147  34.594  1.00  0.00           H  
ATOM   1778  CB  SER   113      37.385  48.147  34.079  1.00  0.00           C  
ATOM   1779  HB2 SER   113      36.878  48.981  34.479  1.00  0.00           H  
ATOM   1780  HB3 SER   113      38.370  48.441  33.835  1.00  0.00           H  
ATOM   1781  OG  SER   113      36.754  47.735  32.924  1.00  0.00           O  
ATOM   1782  HG  SER   113      36.291  46.961  33.040  1.00  0.00           H  
ATOM   1783  C   SER   113      38.380  47.378  36.221  1.00  0.00           C  
ATOM   1784  O   SER   113      38.045  48.152  37.071  1.00  0.00           O  
ATOM   1785  N   VAL   114      39.572  46.844  36.225  1.00  0.00           N  
ATOM   1786  H   VAL   114      39.776  46.215  35.495  1.00  0.00           H  
ATOM   1787  CA  VAL   114      40.651  47.136  37.171  1.00  0.00           C  
ATOM   1788  HA  VAL   114      40.275  47.770  37.953  1.00  0.00           H  
ATOM   1789  CB  VAL   114      41.170  45.866  37.831  1.00  0.00           C  
ATOM   1790  HB  VAL   114      41.356  45.273  37.279  1.00  0.00           H  
ATOM   1791  CG1 VAL   114      42.173  45.908  38.526  1.00  0.00           C  
ATOM   1792 HG11 VAL   114      42.433  45.842  38.717  1.00  0.00           H  
ATOM   1793 HG12 VAL   114      42.469  45.935  38.647  1.00  0.00           H  
ATOM   1794 HG13 VAL   114      42.362  45.956  38.723  1.00  0.00           H  
ATOM   1795  CG2 VAL   114      40.433  45.286  38.600  1.00  0.00           C  
ATOM   1796 HG21 VAL   114      40.196  45.175  38.727  1.00  0.00           H  
ATOM   1797 HG22 VAL   114      40.289  45.075  38.779  1.00  0.00           H  
ATOM   1798 HG23 VAL   114      40.281  45.169  38.851  1.00  0.00           H  
ATOM   1799  C   VAL   114      41.762  47.892  36.476  1.00  0.00           C  
ATOM   1800  O   VAL   114      42.205  47.506  35.413  1.00  0.00           O  
ATOM   1801  N   LEU   115      42.221  48.973  37.069  1.00  0.00           N  
ATOM   1802  H   LEU   115      41.827  49.223  37.943  1.00  0.00           H  
ATOM   1803  CA  LEU   115      43.356  49.745  36.592  1.00  0.00           C  
ATOM   1804  HA  LEU   115      43.371  49.736  35.526  1.00  0.00           H  
ATOM   1805  CB  LEU   115      43.225  51.173  37.032  1.00  0.00           C  
ATOM   1806  HB2 LEU   115      42.785  51.223  37.411  1.00  0.00           H  
ATOM   1807  HB3 LEU   115      43.688  51.449  37.358  1.00  0.00           H  
ATOM   1808  CG  LEU   115      43.092  52.183  36.566  1.00  0.00           C  
ATOM   1809  HG  LEU   115      43.167  51.901  36.740  1.00  0.00           H  
ATOM   1810  CD1 LEU   115      43.021  52.800  36.197  1.00  0.00           C  
ATOM   1811 HD11 LEU   115      43.006  52.962  36.106  1.00  0.00           H  
ATOM   1812 HD12 LEU   115      42.995  52.950  36.112  1.00  0.00           H  
ATOM   1813 HD13 LEU   115      43.019  52.938  36.103  1.00  0.00           H  
ATOM   1814  CD2 LEU   115      42.930  53.037  36.247  1.00  0.00           C  
ATOM   1815 HD21 LEU   115      42.928  53.219  36.170  1.00  0.00           H  
ATOM   1816 HD22 LEU   115      42.855  53.275  36.149  1.00  0.00           H  
ATOM   1817 HD23 LEU   115      42.891  53.237  36.191  1.00  0.00           H  
ATOM   1818  C   LEU   115      44.644  49.142  37.067  1.00  0.00           C  
ATOM   1819  O   LEU   115      44.849  48.998  38.205  1.00  0.00           O  
ATOM   1820  N   ALA   116      45.544  48.846  36.210  1.00  0.00           N  
ATOM   1821  H   ALA   116      45.319  49.007  35.295  1.00  0.00           H  
ATOM   1822  CA  ALA   116      46.905  48.501  36.520  1.00  0.00           C  
ATOM   1823  HA  ALA   116      46.905  47.902  37.392  1.00  0.00           H  
ATOM   1824  CB  ALA   116      47.444  47.677  35.400  1.00  0.00           C  
ATOM   1825  HB1 ALA   116      47.591  47.482  35.127  1.00  0.00           H  
ATOM   1826  HB2 ALA   116      47.575  47.465  35.141  1.00  0.00           H  
ATOM   1827  HB3 ALA   116      47.564  47.482  35.121  1.00  0.00           H  
ATOM   1828  C   ALA   116      47.751  49.734  36.810  1.00  0.00           C  
ATOM   1829  O   ALA   116      48.294  50.295  36.019  1.00  0.00           O  
ATOM   1830  N   CYS   117      47.840  50.182  37.936  1.00  0.00           N  
ATOM   1831  H   CYS   117      47.381  49.676  38.540  1.00  0.00           H  
ATOM   1832  CA  CYS   117      48.579  51.333  38.413  1.00  0.00           C  
ATOM   1833  HA  CYS   117      48.986  51.862  37.574  1.00  0.00           H  
ATOM   1834  CB  CYS   117      47.624  52.263  39.137  1.00  0.00           C  
ATOM   1835  HB2 CYS   117      47.015  52.232  39.020  1.00  0.00           H  
ATOM   1836  HB3 CYS   117      47.564  52.261  39.771  1.00  0.00           H  
ATOM   1837  SG  CYS   117      47.575  53.444  39.141  1.00  0.00           S  
ATOM   1838  HG  CYS   117      47.812  52.774  39.758  1.00  0.00           H  
ATOM   1839  C   CYS   117      49.744  50.905  39.291  1.00  0.00           C  
ATOM   1840  O   CYS   117      49.606  50.000  40.085  1.00  0.00           O  
ATOM   1841  N   TYR   118      50.878  51.560  39.160  1.00  0.00           N  
ATOM   1842  H   TYR   118      50.911  52.299  38.506  1.00  0.00           H  
ATOM   1843  CA  TYR   118      52.090  51.278  39.899  1.00  0.00           C  
ATOM   1844  HA  TYR   118      51.849  50.654  40.735  1.00  0.00           H  
ATOM   1845  CB  TYR   118      53.077  50.523  39.023  1.00  0.00           C  
ATOM   1846  HB2 TYR   118      53.291  51.102  38.158  1.00  0.00           H  
ATOM   1847  HB3 TYR   118      53.987  50.421  39.559  1.00  0.00           H  
ATOM   1848  CG  TYR   118      52.640  49.159  38.599  1.00  0.00           C  
ATOM   1849  CD1 TYR   118      52.196  48.917  37.333  1.00  0.00           C  
ATOM   1850  HD1 TYR   118      52.163  49.704  36.655  1.00  0.00           H  
ATOM   1851  CE1 TYR   118      51.804  47.648  36.948  1.00  0.00           C  
ATOM   1852  HE1 TYR   118      51.473  47.466  35.980  1.00  0.00           H  
ATOM   1853  CZ  TYR   118      51.852  46.616  37.834  1.00  0.00           C  
ATOM   1854  OH  TYR   118      51.478  45.389  37.487  1.00  0.00           O  
ATOM   1855  HH  TYR   118      51.318  45.306  36.602  1.00  0.00           H  
ATOM   1856  CE2 TYR   118      52.294  46.861  39.099  1.00  0.00           C  
ATOM   1857  HE2 TYR   118      52.339  46.072  39.772  1.00  0.00           H  
ATOM   1858  CD2 TYR   118      52.691  48.124  39.479  1.00  0.00           C  
ATOM   1859  HD2 TYR   118      53.042  48.300  40.444  1.00  0.00           H  
ATOM   1860  C   TYR   118      52.703  52.552  40.435  1.00  0.00           C  
ATOM   1861  O   TYR   118      52.983  53.457  39.693  1.00  0.00           O  
ATOM   1862  N   ASN   119      52.913  52.626  41.723  1.00  0.00           N  
ATOM   1863  H   ASN   119      52.665  51.842  42.256  1.00  0.00           H  
ATOM   1864  CA  ASN   119      53.467  53.767  42.425  1.00  0.00           C  
ATOM   1865  HA  ASN   119      53.255  53.622  43.444  1.00  0.00           H  
ATOM   1866  CB  ASN   119      54.952  53.770  42.281  1.00  0.00           C  
ATOM   1867  HB2 ASN   119      55.220  53.936  41.313  1.00  0.00           H  
ATOM   1868  HB3 ASN   119      55.347  54.539  42.839  1.00  0.00           H  
ATOM   1869  CG  ASN   119      55.577  52.553  42.692  1.00  0.00           C  
ATOM   1870  OD1 ASN   119      55.467  51.983  43.246  1.00  0.00           O  
ATOM   1871  ND2 ASN   119      56.247  52.112  42.438  1.00  0.00           N  
ATOM   1872 HD21 ASN   119      56.671  51.325  42.710  1.00  0.00           H  
ATOM   1873 HD22 ASN   119      56.358  52.576  41.990  1.00  0.00           H  
ATOM   1874  C   ASN   119      52.818  55.099  42.102  1.00  0.00           C  
ATOM   1875  O   ASN   119      53.468  56.096  41.997  1.00  0.00           O  
ATOM   1876  N   GLY   120      51.533  55.106  41.899  1.00  0.00           N  
ATOM   1877  H   GLY   120      51.065  54.250  41.976  1.00  0.00           H  
ATOM   1878  CA  GLY   120      50.739  56.248  41.542  1.00  0.00           C  
ATOM   1879  HA2 GLY   120      49.749  56.083  41.876  1.00  0.00           H  
ATOM   1880  HA3 GLY   120      51.120  57.106  42.041  1.00  0.00           H  
ATOM   1881  C   GLY   120      50.666  56.574  40.078  1.00  0.00           C  
ATOM   1882  O   GLY   120      50.056  57.528  39.732  1.00  0.00           O  
ATOM   1883  N   SER   121      51.269  55.813  39.217  1.00  0.00           N  
ATOM   1884  H   SER   121      51.760  55.049  39.566  1.00  0.00           H  
ATOM   1885  CA  SER   121      51.256  55.993  37.782  1.00  0.00           C  
ATOM   1886  HA  SER   121      50.837  56.937  37.570  1.00  0.00           H  
ATOM   1887  CB  SER   121      52.653  56.031  37.276  1.00  0.00           C  
ATOM   1888  HB2 SER   121      53.137  56.479  37.688  1.00  0.00           H  
ATOM   1889  HB3 SER   121      53.037  55.358  37.260  1.00  0.00           H  
ATOM   1890  OG  SER   121      52.845  56.366  36.302  1.00  0.00           O  
ATOM   1891  HG  SER   121      53.100  56.624  36.215  1.00  0.00           H  
ATOM   1892  C   SER   121      50.461  54.914  37.068  1.00  0.00           C  
ATOM   1893  O   SER   121      50.752  53.752  37.250  1.00  0.00           O  
ATOM   1894  N   PRO   122      49.470  55.246  36.255  1.00  0.00           N  
ATOM   1895  CD  PRO   122      48.939  56.547  36.066  1.00  0.00           C  
ATOM   1896  HD2 PRO   122      49.608  57.160  35.588  1.00  0.00           H  
ATOM   1897  HD3 PRO   122      48.664  56.982  36.960  1.00  0.00           H  
ATOM   1898  CG  PRO   122      47.767  56.375  35.241  1.00  0.00           C  
ATOM   1899  HG2 PRO   122      47.860  56.819  34.485  1.00  0.00           H  
ATOM   1900  HG3 PRO   122      47.055  56.659  35.675  1.00  0.00           H  
ATOM   1901  CB  PRO   122      47.565  55.062  34.914  1.00  0.00           C  
ATOM   1902  HB2 PRO   122      47.508  54.994  33.968  1.00  0.00           H  
ATOM   1903  HB3 PRO   122      46.738  54.792  35.285  1.00  0.00           H  
ATOM   1904  CA  PRO   122      48.702  54.287  35.492  1.00  0.00           C  
ATOM   1905  HA  PRO   122      48.304  53.552  36.151  1.00  0.00           H  
ATOM   1906  C   PRO   122      49.505  53.589  34.416  1.00  0.00           C  
ATOM   1907  O   PRO   122      50.375  54.145  33.848  1.00  0.00           O  
ATOM   1908  N   SER   123      49.194  52.377  34.108  1.00  0.00           N  
ATOM   1909  H   SER   123      48.487  51.984  34.629  1.00  0.00           H  
ATOM   1910  CA  SER   123      49.844  51.582  33.085  1.00  0.00           C  
ATOM   1911  HA  SER   123      50.358  52.234  32.433  1.00  0.00           H  
ATOM   1912  CB  SER   123      50.867  50.707  33.707  1.00  0.00           C  
ATOM   1913  HB2 SER   123      51.357  50.577  33.523  1.00  0.00           H  
ATOM   1914  HB3 SER   123      51.104  50.797  34.157  1.00  0.00           H  
ATOM   1915  OG  SER   123      50.919  49.951  33.934  1.00  0.00           O  
ATOM   1916  HG  SER   123      50.813  49.978  34.189  1.00  0.00           H  
ATOM   1917  C   SER   123      48.913  50.773  32.211  1.00  0.00           C  
ATOM   1918  O   SER   123      49.288  50.327  31.275  1.00  0.00           O  
ATOM   1919  N   GLY   124      47.700  50.588  32.481  1.00  0.00           N  
ATOM   1920  H   GLY   124      47.439  50.975  33.247  1.00  0.00           H  
ATOM   1921  CA  GLY   124      46.718  49.866  31.707  1.00  0.00           C  
ATOM   1922  HA2 GLY   124      46.477  50.429  30.867  1.00  0.00           H  
ATOM   1923  HA3 GLY   124      47.132  48.968  31.376  1.00  0.00           H  
ATOM   1924  C   GLY   124      45.438  49.538  32.427  1.00  0.00           C  
ATOM   1925  O   GLY   124      45.295  49.806  33.563  1.00  0.00           O  
ATOM   1926  N   VAL   125      44.500  48.943  31.772  1.00  0.00           N  
ATOM   1927  H   VAL   125      44.687  48.745  30.853  1.00  0.00           H  
ATOM   1928  CA  VAL   125      43.198  48.546  32.297  1.00  0.00           C  
ATOM   1929  HA  VAL   125      43.283  48.458  33.364  1.00  0.00           H  
ATOM   1930  CB  VAL   125      42.155  49.623  32.024  1.00  0.00           C  
ATOM   1931  HB  VAL   125      42.468  50.421  32.317  1.00  0.00           H  
ATOM   1932  CG1 VAL   125      41.819  49.845  30.781  1.00  0.00           C  
ATOM   1933 HG11 VAL   125      41.724  49.872  30.494  1.00  0.00           H  
ATOM   1934 HG12 VAL   125      41.728  49.947  30.484  1.00  0.00           H  
ATOM   1935 HG13 VAL   125      41.756  49.900  30.454  1.00  0.00           H  
ATOM   1936  CG2 VAL   125      40.983  49.515  32.632  1.00  0.00           C  
ATOM   1937 HG21 VAL   125      40.698  49.542  32.793  1.00  0.00           H  
ATOM   1938 HG22 VAL   125      40.675  49.487  32.739  1.00  0.00           H  
ATOM   1939 HG23 VAL   125      40.717  49.459  32.811  1.00  0.00           H  
ATOM   1940  C   VAL   125      42.787  47.183  31.772  1.00  0.00           C  
ATOM   1941  O   VAL   125      43.064  46.857  30.642  1.00  0.00           O  
ATOM   1942  N   TYR   126      42.123  46.383  32.582  1.00  0.00           N  
ATOM   1943  H   TYR   126      41.958  46.690  33.504  1.00  0.00           H  
ATOM   1944  CA  TYR   126      41.628  45.072  32.237  1.00  0.00           C  
ATOM   1945  HA  TYR   126      41.488  45.040  31.198  1.00  0.00           H  
ATOM   1946  CB  TYR   126      42.650  44.064  32.574  1.00  0.00           C  
ATOM   1947  HB2 TYR   126      42.796  43.676  32.120  1.00  0.00           H  
ATOM   1948  HB3 TYR   126      43.168  44.329  32.670  1.00  0.00           H  
ATOM   1949  CG  TYR   126      42.833  43.210  33.337  1.00  0.00           C  
ATOM   1950  CD1 TYR   126      43.194  43.286  34.117  1.00  0.00           C  
ATOM   1951  HD1 TYR   126      43.325  43.962  34.180  1.00  0.00           H  
ATOM   1952  CE1 TYR   126      43.384  42.477  34.812  1.00  0.00           C  
ATOM   1953  HE1 TYR   126      43.655  42.535  35.405  1.00  0.00           H  
ATOM   1954  CZ  TYR   126      43.213  41.586  34.732  1.00  0.00           C  
ATOM   1955  OH  TYR   126      43.399  40.802  35.393  1.00  0.00           O  
ATOM   1956  HH  TYR   126      43.296  40.471  35.620  1.00  0.00           H  
ATOM   1957  CE2 TYR   126      42.856  41.509  33.956  1.00  0.00           C  
ATOM   1958  HE2 TYR   126      42.728  40.830  33.898  1.00  0.00           H  
ATOM   1959  CD2 TYR   126      42.666  42.320  33.261  1.00  0.00           C  
ATOM   1960  HD2 TYR   126      42.394  42.257  32.670  1.00  0.00           H  
ATOM   1961  C   TYR   126      40.290  44.752  32.884  1.00  0.00           C  
ATOM   1962  O   TYR   126      40.029  45.161  33.975  1.00  0.00           O  
ATOM   1963  N   GLN   127      39.429  44.030  32.213  1.00  0.00           N  
ATOM   1964  H   GLN   127      39.703  43.720  31.332  1.00  0.00           H  
ATOM   1965  CA  GLN   127      38.123  43.599  32.696  1.00  0.00           C  
ATOM   1966  HA  GLN   127      37.732  44.363  33.347  1.00  0.00           H  
ATOM   1967  CB  GLN   127      37.182  43.472  31.508  1.00  0.00           C  
ATOM   1968  HB2 GLN   127      37.230  44.368  30.926  1.00  0.00           H  
ATOM   1969  HB3 GLN   127      37.538  42.675  30.892  1.00  0.00           H  
ATOM   1970  CG  GLN   127      35.722  43.195  31.839  1.00  0.00           C  
ATOM   1971  HG2 GLN   127      35.247  42.871  30.950  1.00  0.00           H  
ATOM   1972  HG3 GLN   127      35.653  42.402  32.535  1.00  0.00           H  
ATOM   1973  CD  GLN   127      34.928  44.369  32.344  1.00  0.00           C  
ATOM   1974  OE1 GLN   127      35.412  45.401  32.715  1.00  0.00           O  
ATOM   1975  NE2 GLN   127      33.659  44.249  32.374  1.00  0.00           N  
ATOM   1976 HE21 GLN   127      33.128  45.010  32.687  1.00  0.00           H  
ATOM   1977 HE22 GLN   127      33.236  43.423  32.042  1.00  0.00           H  
ATOM   1978  C   GLN   127      38.221  42.304  33.492  1.00  0.00           C  
ATOM   1979  O   GLN   127      38.834  41.361  33.057  1.00  0.00           O  
ATOM   1980  N   CYS   128      37.593  42.241  34.639  1.00  0.00           N  
ATOM   1981  H   CYS   128      37.107  43.043  34.940  1.00  0.00           H  
ATOM   1982  CA  CYS   128      37.591  41.116  35.549  1.00  0.00           C  
ATOM   1983  HA  CYS   128      37.890  40.251  35.033  1.00  0.00           H  
ATOM   1984  CB  CYS   128      38.584  41.394  36.609  1.00  0.00           C  
ATOM   1985  HB2 CYS   128      38.718  41.396  36.790  1.00  0.00           H  
ATOM   1986  HB3 CYS   128      38.814  41.443  36.785  1.00  0.00           H  
ATOM   1987  SG  CYS   128      39.188  41.636  37.294  1.00  0.00           S  
ATOM   1988  HG  CYS   128      39.142  41.807  36.939  1.00  0.00           H  
ATOM   1989  C   CYS   128      36.225  40.824  36.138  1.00  0.00           C  
ATOM   1990  O   CYS   128      35.379  41.636  36.105  1.00  0.00           O  
ATOM   1991  N   ALA   129      36.014  39.680  36.714  1.00  0.00           N  
ATOM   1992  H   ALA   129      36.732  39.049  36.662  1.00  0.00           H  
ATOM   1993  CA  ALA   129      34.887  39.337  37.558  1.00  0.00           C  
ATOM   1994  HA  ALA   129      34.202  40.161  37.583  1.00  0.00           H  
ATOM   1995  CB  ALA   129      34.163  38.149  36.979  1.00  0.00           C  
ATOM   1996  HB1 ALA   129      33.996  37.857  36.852  1.00  0.00           H  
ATOM   1997  HB2 ALA   129      33.971  37.865  36.847  1.00  0.00           H  
ATOM   1998  HB3 ALA   129      33.986  37.864  36.828  1.00  0.00           H  
ATOM   1999  C   ALA   129      35.313  39.061  38.990  1.00  0.00           C  
ATOM   2000  O   ALA   129      36.364  38.506  39.222  1.00  0.00           O  
ATOM   2001  N   MET   130      34.477  39.384  39.954  1.00  0.00           N  
ATOM   2002  H   MET   130      33.637  39.838  39.700  1.00  0.00           H  
ATOM   2003  CA  MET   130      34.638  38.926  41.327  1.00  0.00           C  
ATOM   2004  HA  MET   130      35.664  39.061  41.621  1.00  0.00           H  
ATOM   2005  CB  MET   130      33.770  39.766  42.251  1.00  0.00           C  
ATOM   2006  HB2 MET   130      34.061  40.791  42.155  1.00  0.00           H  
ATOM   2007  HB3 MET   130      32.750  39.687  41.947  1.00  0.00           H  
ATOM   2008  CG  MET   130      33.870  39.364  43.708  1.00  0.00           C  
ATOM   2009  HG2 MET   130      33.258  39.398  44.061  1.00  0.00           H  
ATOM   2010  HG3 MET   130      34.056  38.687  43.847  1.00  0.00           H  
ATOM   2011  SD  MET   130      34.621  39.865  44.712  1.00  0.00           S  
ATOM   2012  CE  MET   130      34.827  41.318  44.716  1.00  0.00           C  
ATOM   2013  HE1 MET   130      34.876  41.612  44.737  1.00  0.00           H  
ATOM   2014  HE2 MET   130      34.878  41.614  44.709  1.00  0.00           H  
ATOM   2015  HE3 MET   130      34.856  41.610  44.714  1.00  0.00           H  
ATOM   2016  C   MET   130      34.306  37.441  41.418  1.00  0.00           C  
ATOM   2017  O   MET   130      33.203  37.042  41.109  1.00  0.00           O  
ATOM   2018  N   ARG   131      35.247  36.610  41.821  1.00  0.00           N  
ATOM   2019  H   ARG   131      36.115  36.996  42.094  1.00  0.00           H  
ATOM   2020  CA  ARG   131      35.064  35.160  41.913  1.00  0.00           C  
ATOM   2021  HA  ARG   131      34.577  34.837  41.015  1.00  0.00           H  
ATOM   2022  CB  ARG   131      36.413  34.476  42.002  1.00  0.00           C  
ATOM   2023  HB2 ARG   131      36.892  34.780  42.902  1.00  0.00           H  
ATOM   2024  HB3 ARG   131      36.247  33.417  42.075  1.00  0.00           H  
ATOM   2025  CG  ARG   131      37.359  34.759  40.851  1.00  0.00           C  
ATOM   2026  HG2 ARG   131      37.406  35.533  40.710  1.00  0.00           H  
ATOM   2027  HG3 ARG   131      38.117  34.549  41.013  1.00  0.00           H  
ATOM   2028  CD  ARG   131      37.296  34.319  39.680  1.00  0.00           C  
ATOM   2029  HD2 ARG   131      36.892  34.944  39.273  1.00  0.00           H  
ATOM   2030  HD3 ARG   131      38.101  34.401  39.423  1.00  0.00           H  
ATOM   2031  NE  ARG   131      36.743  33.001  39.416  1.00  0.00           N  
ATOM   2032  HE  ARG   131      36.843  32.305  40.116  1.00  0.00           H  
ATOM   2033  CZ  ARG   131      36.119  32.615  38.346  1.00  0.00           C  
ATOM   2034  NH1 ARG   131      36.007  33.338  37.294  1.00  0.00           N  
ATOM   2035 HH11 ARG   131      36.451  34.215  37.236  1.00  0.00           H  
ATOM   2036 HH12 ARG   131      35.533  32.972  36.505  1.00  0.00           H  
ATOM   2037  NH2 ARG   131      35.568  31.468  38.312  1.00  0.00           N  
ATOM   2038 HH21 ARG   131      35.594  30.876  39.100  1.00  0.00           H  
ATOM   2039 HH22 ARG   131      35.048  31.230  37.508  1.00  0.00           H  
ATOM   2040  C   ARG   131      34.169  34.763  43.089  1.00  0.00           C  
ATOM   2041  O   ARG   131      34.122  35.496  44.055  1.00  0.00           O  
ATOM   2042  N   PRO   132      33.489  33.606  43.072  1.00  0.00           N  
ATOM   2043  CD  PRO   132      33.296  32.755  41.943  1.00  0.00           C  
ATOM   2044  HD2 PRO   132      34.111  32.120  41.822  1.00  0.00           H  
ATOM   2045  HD3 PRO   132      33.152  33.312  41.068  1.00  0.00           H  
ATOM   2046  CG  PRO   132      32.079  31.945  42.230  1.00  0.00           C  
ATOM   2047  HG2 PRO   132      32.137  31.015  41.805  1.00  0.00           H  
ATOM   2048  HG3 PRO   132      31.258  32.438  41.891  1.00  0.00           H  
ATOM   2049  CB  PRO   132      32.015  31.857  43.697  1.00  0.00           C  
ATOM   2050  HB2 PRO   132      32.572  31.041  44.019  1.00  0.00           H  
ATOM   2051  HB3 PRO   132      31.034  31.751  44.022  1.00  0.00           H  
ATOM   2052  CA  PRO   132      32.635  33.157  44.164  1.00  0.00           C  
ATOM   2053  HA  PRO   132      31.851  33.874  44.286  1.00  0.00           H  
ATOM   2054  C   PRO   132      33.319  32.995  45.515  1.00  0.00           C  
ATOM   2055  O   PRO   132      32.683  33.151  46.525  1.00  0.00           O  
ATOM   2056  N   ASN   133      34.611  32.742  45.553  1.00  0.00           N  
ATOM   2057  H   ASN   133      35.058  32.563  44.697  1.00  0.00           H  
ATOM   2058  CA  ASN   133      35.446  32.761  46.753  1.00  0.00           C  
ATOM   2059  HA  ASN   133      34.847  32.407  47.577  1.00  0.00           H  
ATOM   2060  CB  ASN   133      36.594  31.762  46.580  1.00  0.00           C  
ATOM   2061  HB2 ASN   133      37.119  31.665  47.509  1.00  0.00           H  
ATOM   2062  HB3 ASN   133      36.186  30.799  46.345  1.00  0.00           H  
ATOM   2063  CG  ASN   133      37.597  32.122  45.518  1.00  0.00           C  
ATOM   2064  OD1 ASN   133      37.549  33.144  44.882  1.00  0.00           O  
ATOM   2065  ND2 ASN   133      38.545  31.291  45.293  1.00  0.00           N  
ATOM   2066 HD21 ASN   133      39.194  31.501  44.577  1.00  0.00           H  
ATOM   2067 HD22 ASN   133      38.607  30.462  45.827  1.00  0.00           H  
ATOM   2068  C   ASN   133      35.932  34.167  47.165  1.00  0.00           C  
ATOM   2069  O   ASN   133      36.802  34.283  48.010  1.00  0.00           O  
ATOM   2070  N   PHE   134      35.387  35.224  46.570  1.00  0.00           N  
ATOM   2071  H   PHE   134      34.687  35.042  45.891  1.00  0.00           H  
ATOM   2072  CA  PHE   134      35.702  36.638  46.780  1.00  0.00           C  
ATOM   2073  HA  PHE   134      35.095  37.174  46.069  1.00  0.00           H  
ATOM   2074  CB  PHE   134      35.234  37.101  48.156  1.00  0.00           C  
ATOM   2075  HB2 PHE   134      35.794  36.592  48.903  1.00  0.00           H  
ATOM   2076  HB3 PHE   134      35.456  38.139  48.261  1.00  0.00           H  
ATOM   2077  CG  PHE   134      33.783  36.928  48.433  1.00  0.00           C  
ATOM   2078  CD1 PHE   134      32.887  37.868  48.020  1.00  0.00           C  
ATOM   2079  HD1 PHE   134      33.223  38.693  47.483  1.00  0.00           H  
ATOM   2080  CE1 PHE   134      31.553  37.738  48.309  1.00  0.00           C  
ATOM   2081  HE1 PHE   134      30.875  38.461  47.997  1.00  0.00           H  
ATOM   2082  CZ  PHE   134      31.107  36.662  49.004  1.00  0.00           C  
ATOM   2083  HZ  PHE   134      30.088  36.561  49.224  1.00  0.00           H  
ATOM   2084  CE2 PHE   134      31.994  35.719  49.412  1.00  0.00           C  
ATOM   2085  HE2 PHE   134      31.652  34.896  49.942  1.00  0.00           H  
ATOM   2086  CD2 PHE   134      33.330  35.850  49.131  1.00  0.00           C  
ATOM   2087  HD2 PHE   134      34.006  35.127  49.455  1.00  0.00           H  
ATOM   2088  C   PHE   134      37.135  37.064  46.440  1.00  0.00           C  
ATOM   2089  O   PHE   134      37.631  38.019  46.950  1.00  0.00           O  
ATOM   2090  N   THR   135      37.801  36.383  45.557  1.00  0.00           N  
ATOM   2091  H   THR   135      37.344  35.622  45.177  1.00  0.00           H  
ATOM   2092  CA  THR   135      39.110  36.760  45.006  1.00  0.00           C  
ATOM   2093  HA  THR   135      39.556  37.505  45.642  1.00  0.00           H  
ATOM   2094  CB  THR   135      40.077  35.586  44.982  1.00  0.00           C  
ATOM   2095  HB  THR   135      41.037  35.959  44.666  1.00  0.00           H  
ATOM   2096  CG2 THR   135      40.260  34.934  46.333  1.00  0.00           C  
ATOM   2097 HG21 THR   135      40.309  34.764  46.657  1.00  0.00           H  
ATOM   2098 HG22 THR   135      40.325  34.783  46.662  1.00  0.00           H  
ATOM   2099 HG23 THR   135      40.300  34.787  46.665  1.00  0.00           H  
ATOM   2100  OG1 THR   135      39.682  34.605  44.079  1.00  0.00           O  
ATOM   2101  HG1 THR   135      38.916  34.197  44.414  1.00  0.00           H  
ATOM   2102  C   THR   135      38.999  37.392  43.624  1.00  0.00           C  
ATOM   2103  O   THR   135      37.979  37.305  42.978  1.00  0.00           O  
ATOM   2104  N   ILE   136      40.053  38.045  43.171  1.00  0.00           N  
ATOM   2105  H   ILE   136      40.834  38.117  43.775  1.00  0.00           H  
ATOM   2106  CA  ILE   136      40.161  38.708  41.881  1.00  0.00           C  
ATOM   2107  HA  ILE   136      39.276  38.503  41.302  1.00  0.00           H  
ATOM   2108  CB  ILE   136      40.259  40.227  42.071  1.00  0.00           C  
ATOM   2109  HB  ILE   136      41.079  40.440  42.662  1.00  0.00           H  
ATOM   2110  CG2 ILE   136      40.475  40.931  40.802  1.00  0.00           C  
ATOM   2111 HG21 ILE   136      40.567  41.140  40.526  1.00  0.00           H  
ATOM   2112 HG22 ILE   136      40.553  41.068  40.468  1.00  0.00           H  
ATOM   2113 HG23 ILE   136      40.480  41.121  40.485  1.00  0.00           H  
ATOM   2114  CG1 ILE   136      39.077  40.843  42.717  1.00  0.00           C  
ATOM   2115 HG12 ILE   136      38.991  41.610  42.631  1.00  0.00           H  
ATOM   2116 HG13 ILE   136      38.406  40.580  42.467  1.00  0.00           H  
ATOM   2117  CD1 ILE   136      38.881  40.879  43.821  1.00  0.00           C  
ATOM   2118 HD11 ILE   136      38.822  40.868  44.081  1.00  0.00           H  
ATOM   2119 HD12 ILE   136      38.849  40.892  44.105  1.00  0.00           H  
ATOM   2120 HD13 ILE   136      38.812  40.922  44.093  1.00  0.00           H  
ATOM   2121  C   ILE   136      41.351  38.140  41.116  1.00  0.00           C  
ATOM   2122  O   ILE   136      42.447  38.095  41.623  1.00  0.00           O  
ATOM   2123  N   LYS   137      41.151  37.707  39.891  1.00  0.00           N  
ATOM   2124  H   LYS   137      40.240  37.788  39.529  1.00  0.00           H  
ATOM   2125  CA  LYS   137      42.195  37.218  38.999  1.00  0.00           C  
ATOM   2126  HA  LYS   137      42.899  36.686  39.563  1.00  0.00           H  
ATOM   2127  CB  LYS   137      41.624  36.287  37.993  1.00  0.00           C  
ATOM   2128  HB2 LYS   137      40.980  36.414  37.713  1.00  0.00           H  
ATOM   2129  HB3 LYS   137      41.987  36.217  37.409  1.00  0.00           H  
ATOM   2130  CG  LYS   137      41.444  35.266  38.135  1.00  0.00           C  
ATOM   2131  HG2 LYS   137      42.052  35.156  38.418  1.00  0.00           H  
ATOM   2132  HG3 LYS   137      41.070  35.313  38.663  1.00  0.00           H  
ATOM   2133  CD  LYS   137      40.948  34.321  37.176  1.00  0.00           C  
ATOM   2134  HD2 LYS   137      40.657  34.263  36.960  1.00  0.00           H  
ATOM   2135  HD3 LYS   137      41.030  34.161  36.841  1.00  0.00           H  
ATOM   2136  CE  LYS   137      40.739  33.669  36.979  1.00  0.00           C  
ATOM   2137  HE2 LYS   137      40.982  33.734  37.213  1.00  0.00           H  
ATOM   2138  HE3 LYS   137      40.626  33.790  37.248  1.00  0.00           H  
ATOM   2139  NZ  LYS   137      40.372  32.807  36.145  1.00  0.00           N  
ATOM   2140  HZ1 LYS   137      40.304  32.608  35.910  1.00  0.00           H  
ATOM   2141  HZ2 LYS   137      40.295  32.568  35.960  1.00  0.00           H  
ATOM   2142  HZ3 LYS   137      40.236  32.602  35.949  1.00  0.00           H  
ATOM   2143  C   LYS   137      42.937  38.323  38.345  1.00  0.00           C  
ATOM   2144  O   LYS   137      42.423  39.212  38.002  1.00  0.00           O  
ATOM   2145  N   GLY   138      44.141  38.261  38.148  1.00  0.00           N  
ATOM   2146  H   GLY   138      44.495  37.498  38.441  1.00  0.00           H  
ATOM   2147  CA  GLY   138      44.972  39.219  37.515  1.00  0.00           C  
ATOM   2148  HA2 GLY   138      44.760  39.222  36.530  1.00  0.00           H  
ATOM   2149  HA3 GLY   138      44.766  40.148  37.896  1.00  0.00           H  
ATOM   2150  C   GLY   138      46.405  39.018  37.634  1.00  0.00           C  
ATOM   2151  O   GLY   138      46.732  38.669  37.637  1.00  0.00           O  
ATOM   2152  N   SER   139      47.262  39.244  37.715  1.00  0.00           N  
ATOM   2153  H   SER   139      46.917  39.510  37.683  1.00  0.00           H  
ATOM   2154  CA  SER   139      48.672  39.118  37.855  1.00  0.00           C  
ATOM   2155  HA  SER   139      48.841  38.616  38.740  1.00  0.00           H  
ATOM   2156  CB  SER   139      49.204  38.294  36.788  1.00  0.00           C  
ATOM   2157  HB2 SER   139      49.007  38.058  36.423  1.00  0.00           H  
ATOM   2158  HB3 SER   139      49.559  38.305  36.365  1.00  0.00           H  
ATOM   2159  OG  SER   139      49.506  37.804  36.802  1.00  0.00           O  
ATOM   2160  HG  SER   139      49.470  37.557  36.941  1.00  0.00           H  
ATOM   2161  C   SER   139      49.408  40.424  37.948  1.00  0.00           C  
ATOM   2162  O   SER   139      49.933  40.811  37.230  1.00  0.00           O  
ATOM   2163  N   PHE   140      49.441  41.120  38.817  1.00  0.00           N  
ATOM   2164  H   PHE   140      49.009  40.740  39.380  1.00  0.00           H  
ATOM   2165  CA  PHE   140      50.100  42.389  39.040  1.00  0.00           C  
ATOM   2166  HA  PHE   140      50.265  42.848  38.108  1.00  0.00           H  
ATOM   2167  CB  PHE   140      49.220  43.288  39.834  1.00  0.00           C  
ATOM   2168  HB2 PHE   140      49.076  42.879  40.774  1.00  0.00           H  
ATOM   2169  HB3 PHE   140      49.739  44.190  39.965  1.00  0.00           H  
ATOM   2170  CG  PHE   140      47.893  43.588  39.269  1.00  0.00           C  
ATOM   2171  CD1 PHE   140      47.773  44.353  38.263  1.00  0.00           C  
ATOM   2172  HD1 PHE   140      48.617  44.718  37.872  1.00  0.00           H  
ATOM   2173  CE1 PHE   140      46.553  44.640  37.769  1.00  0.00           C  
ATOM   2174  HE1 PHE   140      46.466  45.216  37.005  1.00  0.00           H  
ATOM   2175  CZ  PHE   140      45.447  44.169  38.272  1.00  0.00           C  
ATOM   2176  HZ  PHE   140      44.515  44.390  37.893  1.00  0.00           H  
ATOM   2177  CE2 PHE   140      45.560  43.409  39.269  1.00  0.00           C  
ATOM   2178  HE2 PHE   140      44.714  43.046  39.652  1.00  0.00           H  
ATOM   2179  CD2 PHE   140      46.778  43.122  39.768  1.00  0.00           C  
ATOM   2180  HD2 PHE   140      46.858  42.547  40.540  1.00  0.00           H  
ATOM   2181  C   PHE   140      51.452  42.251  39.703  1.00  0.00           C  
ATOM   2182  O   PHE   140      51.673  41.364  40.421  1.00  0.00           O  
ATOM   2183  N   LEU   141      52.353  43.146  39.472  1.00  0.00           N  
ATOM   2184  H   LEU   141      52.090  43.840  38.872  1.00  0.00           H  
ATOM   2185  CA  LEU   141      53.666  43.230  40.082  1.00  0.00           C  
ATOM   2186  HA  LEU   141      54.001  42.250  40.316  1.00  0.00           H  
ATOM   2187  CB  LEU   141      54.627  43.845  39.088  1.00  0.00           C  
ATOM   2188  HB2 LEU   141      54.328  44.823  38.886  1.00  0.00           H  
ATOM   2189  HB3 LEU   141      55.582  43.913  39.529  1.00  0.00           H  
ATOM   2190  CG  LEU   141      54.769  43.135  37.788  1.00  0.00           C  
ATOM   2191  HG  LEU   141      53.987  42.978  37.444  1.00  0.00           H  
ATOM   2192  CD1 LEU   141      55.411  43.765  36.888  1.00  0.00           C  
ATOM   2193 HD11 LEU   141      55.588  43.892  36.665  1.00  0.00           H  
ATOM   2194 HD12 LEU   141      55.532  43.918  36.642  1.00  0.00           H  
ATOM   2195 HD13 LEU   141      55.569  43.943  36.692  1.00  0.00           H  
ATOM   2196  CD2 LEU   141      55.365  42.027  37.790  1.00  0.00           C  
ATOM   2197 HD21 LEU   141      55.512  41.756  37.772  1.00  0.00           H  
ATOM   2198 HD22 LEU   141      55.508  41.769  37.809  1.00  0.00           H  
ATOM   2199 HD23 LEU   141      55.498  41.738  37.778  1.00  0.00           H  
ATOM   2200  C   LEU   141      53.653  44.000  41.389  1.00  0.00           C  
ATOM   2201  O   LEU   141      52.652  44.536  41.785  1.00  0.00           O  
ATOM   2202  N   ASN   142      54.780  44.092  42.056  1.00  0.00           N  
ATOM   2203  H   ASN   142      55.556  43.618  41.708  1.00  0.00           H  
ATOM   2204  CA  ASN   142      54.970  44.926  43.214  1.00  0.00           C  
ATOM   2205  HA  ASN   142      54.247  44.636  43.928  1.00  0.00           H  
ATOM   2206  CB  ASN   142      56.330  44.675  43.794  1.00  0.00           C  
ATOM   2207  HB2 ASN   142      56.533  43.946  43.809  1.00  0.00           H  
ATOM   2208  HB3 ASN   142      56.968  44.990  43.450  1.00  0.00           H  
ATOM   2209  CG  ASN   142      56.583  44.958  44.837  1.00  0.00           C  
ATOM   2210  OD1 ASN   142      55.905  45.094  45.413  1.00  0.00           O  
ATOM   2211  ND2 ASN   142      57.548  45.058  45.115  1.00  0.00           N  
ATOM   2212 HD21 ASN   142      57.707  45.237  45.798  1.00  0.00           H  
ATOM   2213 HD22 ASN   142      58.107  44.945  44.654  1.00  0.00           H  
ATOM   2214  C   ASN   142      54.743  46.391  42.915  1.00  0.00           C  
ATOM   2215  O   ASN   142      54.974  46.844  41.832  1.00  0.00           O  
ATOM   2216  N   GLY   143      54.273  47.135  43.875  1.00  0.00           N  
ATOM   2217  H   GLY   143      54.170  46.729  44.756  1.00  0.00           H  
ATOM   2218  CA  GLY   143      53.850  48.506  43.724  1.00  0.00           C  
ATOM   2219  HA2 GLY   143      54.007  49.001  44.639  1.00  0.00           H  
ATOM   2220  HA3 GLY   143      54.450  48.987  42.997  1.00  0.00           H  
ATOM   2221  C   GLY   143      52.398  48.692  43.338  1.00  0.00           C  
ATOM   2222  O   GLY   143      51.980  49.794  43.110  1.00  0.00           O  
ATOM   2223  N   SER   144      51.625  47.632  43.244  1.00  0.00           N  
ATOM   2224  H   SER   144      52.036  46.769  43.455  1.00  0.00           H  
ATOM   2225  CA  SER   144      50.237  47.607  42.795  1.00  0.00           C  
ATOM   2226  HA  SER   144      50.094  48.406  42.090  1.00  0.00           H  
ATOM   2227  CB  SER   144      49.975  46.311  42.070  1.00  0.00           C  
ATOM   2228  HB2 SER   144      48.952  46.266  41.777  1.00  0.00           H  
ATOM   2229  HB3 SER   144      50.579  46.276  41.193  1.00  0.00           H  
ATOM   2230  OG  SER   144      50.267  45.210  42.867  1.00  0.00           O  
ATOM   2231  HG  SER   144      51.056  44.835  42.561  1.00  0.00           H  
ATOM   2232  C   SER   144      49.187  47.791  43.881  1.00  0.00           C  
ATOM   2233  O   SER   144      48.018  47.944  43.570  1.00  0.00           O  
ATOM   2234  N   CYS   145      49.558  47.792  45.151  1.00  0.00           N  
ATOM   2235  H   CYS   145      50.516  47.671  45.357  1.00  0.00           H  
ATOM   2236  CA  CYS   145      48.638  48.017  46.257  1.00  0.00           C  
ATOM   2237  HA  CYS   145      47.850  47.283  46.201  1.00  0.00           H  
ATOM   2238  CB  CYS   145      49.376  47.799  47.563  1.00  0.00           C  
ATOM   2239  HB2 CYS   145      49.918  47.159  47.557  1.00  0.00           H  
ATOM   2240  HB3 CYS   145      49.839  48.450  47.792  1.00  0.00           H  
ATOM   2241  SG  CYS   145      48.608  47.510  48.751  1.00  0.00           S  
ATOM   2242  HG  CYS   145      48.668  46.809  49.251  1.00  0.00           H  
ATOM   2243  C   CYS   145      47.998  49.407  46.169  1.00  0.00           C  
ATOM   2244  O   CYS   145      48.657  50.382  45.847  1.00  0.00           O  
ATOM   2245  N   GLY   146      46.702  49.495  46.408  1.00  0.00           N  
ATOM   2246  H   GLY   146      46.229  48.678  46.720  1.00  0.00           H  
ATOM   2247  CA  GLY   146      45.900  50.699  46.242  1.00  0.00           C  
ATOM   2248  HA2 GLY   146      45.038  50.614  46.876  1.00  0.00           H  
ATOM   2249  HA3 GLY   146      46.465  51.555  46.563  1.00  0.00           H  
ATOM   2250  C   GLY   146      45.390  50.968  44.832  1.00  0.00           C  
ATOM   2251  O   GLY   146      44.746  51.971  44.622  1.00  0.00           O  
ATOM   2252  N   SER   147      45.653  50.101  43.862  1.00  0.00           N  
ATOM   2253  H   SER   147      46.210  49.314  44.078  1.00  0.00           H  
ATOM   2254  CA  SER   147      45.005  50.159  42.549  1.00  0.00           C  
ATOM   2255  HA  SER   147      45.119  51.150  42.163  1.00  0.00           H  
ATOM   2256  CB  SER   147      45.671  49.219  41.581  1.00  0.00           C  
ATOM   2257  HB2 SER   147      46.277  49.021  41.767  1.00  0.00           H  
ATOM   2258  HB3 SER   147      45.400  48.554  41.372  1.00  0.00           H  
ATOM   2259  OG  SER   147      45.844  49.473  40.700  1.00  0.00           O  
ATOM   2260  HG  SER   147      46.051  48.944  40.582  1.00  0.00           H  
ATOM   2261  C   SER   147      43.508  49.873  42.644  1.00  0.00           C  
ATOM   2262  O   SER   147      43.075  49.150  43.504  1.00  0.00           O  
ATOM   2263  N   VAL   148      42.705  50.447  41.788  1.00  0.00           N  
ATOM   2264  H   VAL   148      43.125  50.929  41.050  1.00  0.00           H  
ATOM   2265  CA  VAL   148      41.243  50.508  41.915  1.00  0.00           C  
ATOM   2266  HA  VAL   148      40.966  49.977  42.809  1.00  0.00           H  
ATOM   2267  CB  VAL   148      40.751  51.942  42.096  1.00  0.00           C  
ATOM   2268  HB  VAL   148      39.850  51.943  42.198  1.00  0.00           H  
ATOM   2269  CG1 VAL   148      41.186  52.557  43.165  1.00  0.00           C  
ATOM   2270 HG11 VAL   148      41.318  52.697  43.440  1.00  0.00           H  
ATOM   2271 HG12 VAL   148      41.287  52.744  43.402  1.00  0.00           H  
ATOM   2272 HG13 VAL   148      41.256  52.684  43.442  1.00  0.00           H  
ATOM   2273  CG2 VAL   148      40.960  52.806  41.124  1.00  0.00           C  
ATOM   2274 HG21 VAL   148      41.010  53.010  40.891  1.00  0.00           H  
ATOM   2275 HG22 VAL   148      40.994  53.024  40.885  1.00  0.00           H  
ATOM   2276 HG23 VAL   148      41.014  53.029  40.892  1.00  0.00           H  
ATOM   2277  C   VAL   148      40.496  49.824  40.782  1.00  0.00           C  
ATOM   2278  O   VAL   148      41.006  49.670  39.698  1.00  0.00           O  
ATOM   2279  N   GLY   149      39.263  49.438  41.037  1.00  0.00           N  
ATOM   2280  H   GLY   149      38.924  49.602  41.952  1.00  0.00           H  
ATOM   2281  CA  GLY   149      38.327  48.897  40.068  1.00  0.00           C  
ATOM   2282  HA2 GLY   149      38.758  48.978  39.101  1.00  0.00           H  
ATOM   2283  HA3 GLY   149      38.162  47.868  40.265  1.00  0.00           H  
ATOM   2284  C   GLY   149      36.985  49.601  40.036  1.00  0.00           C  
ATOM   2285  O   GLY   149      36.532  50.126  41.042  1.00  0.00           O  
ATOM   2286  N   PHE   150      36.360  49.633  38.869  1.00  0.00           N  
ATOM   2287  H   PHE   150      36.780  49.155  38.105  1.00  0.00           H  
ATOM   2288  CA  PHE   150      35.200  50.462  38.566  1.00  0.00           C  
ATOM   2289  HA  PHE   150      34.604  50.540  39.462  1.00  0.00           H  
ATOM   2290  CB  PHE   150      35.680  51.867  38.192  1.00  0.00           C  
ATOM   2291  HB2 PHE   150      34.832  52.518  38.169  1.00  0.00           H  
ATOM   2292  HB3 PHE   150      36.322  52.240  38.964  1.00  0.00           H  
ATOM   2293  CG  PHE   150      36.402  51.977  36.876  1.00  0.00           C  
ATOM   2294  CD1 PHE   150      37.728  51.630  36.773  1.00  0.00           C  
ATOM   2295  HD1 PHE   150      38.247  51.298  37.628  1.00  0.00           H  
ATOM   2296  CE1 PHE   150      38.378  51.695  35.551  1.00  0.00           C  
ATOM   2297  HE1 PHE   150      39.381  51.405  35.476  1.00  0.00           H  
ATOM   2298  CZ  PHE   150      37.713  52.132  34.429  1.00  0.00           C  
ATOM   2299  HZ  PHE   150      38.202  52.177  33.491  1.00  0.00           H  
ATOM   2300  CE2 PHE   150      36.401  52.507  34.530  1.00  0.00           C  
ATOM   2301  HE2 PHE   150      35.900  52.858  33.673  1.00  0.00           H  
ATOM   2302  CD2 PHE   150      35.743  52.420  35.746  1.00  0.00           C  
ATOM   2303  HD2 PHE   150      34.733  52.692  35.809  1.00  0.00           H  
ATOM   2304  C   PHE   150      34.293  49.886  37.468  1.00  0.00           C  
ATOM   2305  O   PHE   150      34.694  49.062  36.665  1.00  0.00           O  
ATOM   2306  N   ASN   151      33.067  50.365  37.417  1.00  0.00           N  
ATOM   2307  H   ASN   151      32.813  51.013  38.126  1.00  0.00           H  
ATOM   2308  CA  ASN   151      32.067  50.107  36.396  1.00  0.00           C  
ATOM   2309  HA  ASN   151      32.538  49.657  35.549  1.00  0.00           H  
ATOM   2310  CB  ASN   151      31.056  49.137  36.954  1.00  0.00           C  
ATOM   2311  HB2 ASN   151      31.191  48.725  37.274  1.00  0.00           H  
ATOM   2312  HB3 ASN   151      30.665  49.290  37.284  1.00  0.00           H  
ATOM   2313  CG  ASN   151      30.373  48.485  36.660  1.00  0.00           C  
ATOM   2314  OD1 ASN   151      30.161  48.483  36.344  1.00  0.00           O  
ATOM   2315  ND2 ASN   151      29.987  47.910  36.750  1.00  0.00           N  
ATOM   2316 HD21 ASN   151      29.528  47.487  36.549  1.00  0.00           H  
ATOM   2317 HD22 ASN   151      30.110  47.872  37.027  1.00  0.00           H  
ATOM   2318  C   ASN   151      31.436  51.413  35.925  1.00  0.00           C  
ATOM   2319  O   ASN   151      31.436  52.374  36.652  1.00  0.00           O  
ATOM   2320  N   ILE   152      30.894  51.463  34.724  1.00  0.00           N  
ATOM   2321  H   ILE   152      30.907  50.648  34.178  1.00  0.00           H  
ATOM   2322  CA  ILE   152      30.178  52.613  34.183  1.00  0.00           C  
ATOM   2323  HA  ILE   152      29.905  53.240  34.977  1.00  0.00           H  
ATOM   2324  CB  ILE   152      31.027  53.434  33.257  1.00  0.00           C  
ATOM   2325  HB  ILE   152      31.344  52.964  32.696  1.00  0.00           H  
ATOM   2326  CG2 ILE   152      30.503  54.295  32.664  1.00  0.00           C  
ATOM   2327 HG21 ILE   152      30.377  54.503  32.505  1.00  0.00           H  
ATOM   2328 HG22 ILE   152      30.371  54.505  32.514  1.00  0.00           H  
ATOM   2329 HG23 ILE   152      30.380  54.512  32.515  1.00  0.00           H  
ATOM   2330  CG1 ILE   152      31.982  54.038  33.659  1.00  0.00           C  
ATOM   2331 HG12 ILE   152      31.740  54.501  34.168  1.00  0.00           H  
ATOM   2332 HG13 ILE   152      32.287  53.421  34.039  1.00  0.00           H  
ATOM   2333  CD1 ILE   152      32.893  54.830  32.905  1.00  0.00           C  
ATOM   2334 HD11 ILE   152      33.112  55.023  32.721  1.00  0.00           H  
ATOM   2335 HD12 ILE   152      33.119  55.030  32.733  1.00  0.00           H  
ATOM   2336 HD13 ILE   152      33.123  55.016  32.729  1.00  0.00           H  
ATOM   2337  C   ILE   152      28.917  52.182  33.522  1.00  0.00           C  
ATOM   2338  O   ILE   152      28.926  51.475  32.621  1.00  0.00           O  
ATOM   2339  N   ASP   153      27.826  52.614  33.949  1.00  0.00           N  
ATOM   2340  H   ASP   153      27.880  53.170  34.696  1.00  0.00           H  
ATOM   2341  CA  ASP   153      26.560  52.348  33.355  1.00  0.00           C  
ATOM   2342  HA  ASP   153      26.562  51.379  33.000  1.00  0.00           H  
ATOM   2343  CB  ASP   153      25.509  52.432  34.359  1.00  0.00           C  
ATOM   2344  HB2 ASP   153      25.138  52.849  34.428  1.00  0.00           H  
ATOM   2345  HB3 ASP   153      25.089  52.096  34.374  1.00  0.00           H  
ATOM   2346  CG  ASP   153      25.463  52.379  35.250  1.00  0.00           C  
ATOM   2347  OD1 ASP   153      25.441  52.353  35.575  1.00  0.00           O  
ATOM   2348  OD2 ASP   153      25.415  52.356  35.642  1.00  0.00           O  
ATOM   2349  C   ASP   153      26.246  53.209  32.181  1.00  0.00           C  
ATOM   2350  O   ASP   153      25.938  52.770  31.246  1.00  0.00           O  
ATOM   2351  N   TYR   154      26.354  54.422  32.212  1.00  0.00           N  
ATOM   2352  H   TYR   154      26.568  54.707  33.030  1.00  0.00           H  
ATOM   2353  CA  TYR   154      26.178  55.361  31.158  1.00  0.00           C  
ATOM   2354  HA  TYR   154      26.363  54.868  30.259  1.00  0.00           H  
ATOM   2355  CB  TYR   154      24.780  55.825  31.127  1.00  0.00           C  
ATOM   2356  HB2 TYR   154      24.359  55.406  31.147  1.00  0.00           H  
ATOM   2357  HB3 TYR   154      24.538  56.182  31.573  1.00  0.00           H  
ATOM   2358  CG  TYR   154      24.230  56.357  30.484  1.00  0.00           C  
ATOM   2359  CD1 TYR   154      23.953  56.927  30.347  1.00  0.00           C  
ATOM   2360  HD1 TYR   154      24.127  56.988  30.699  1.00  0.00           H  
ATOM   2361  CE1 TYR   154      23.452  57.418  29.752  1.00  0.00           C  
ATOM   2362  HE1 TYR   154      23.244  57.852  29.649  1.00  0.00           H  
ATOM   2363  CZ  TYR   154      23.223  57.341  29.290  1.00  0.00           C  
ATOM   2364  OH  TYR   154      22.744  57.812  28.720  1.00  0.00           O  
ATOM   2365  HH  TYR   154      22.604  57.900  28.560  1.00  0.00           H  
ATOM   2366  CE2 TYR   154      23.493  56.773  29.427  1.00  0.00           C  
ATOM   2367  HE2 TYR   154      23.317  56.714  29.075  1.00  0.00           H  
ATOM   2368  CD2 TYR   154      23.995  56.283  30.022  1.00  0.00           C  
ATOM   2369  HD2 TYR   154      24.199  55.850  30.123  1.00  0.00           H  
ATOM   2370  C   TYR   154      27.123  56.530  31.232  1.00  0.00           C  
ATOM   2371  O   TYR   154      27.732  56.837  30.272  1.00  0.00           O  
ATOM   2372  N   ASP   155      27.281  57.163  32.361  1.00  0.00           N  
ATOM   2373  H   ASP   155      26.736  56.878  33.098  1.00  0.00           H  
ATOM   2374  CA  ASP   155      28.138  58.302  32.557  1.00  0.00           C  
ATOM   2375  HA  ASP   155      28.946  58.208  31.898  1.00  0.00           H  
ATOM   2376  CB  ASP   155      27.410  59.551  32.187  1.00  0.00           C  
ATOM   2377  HB2 ASP   155      27.893  60.172  32.005  1.00  0.00           H  
ATOM   2378  HB3 ASP   155      26.966  59.491  31.512  1.00  0.00           H  
ATOM   2379  CG  ASP   155      26.653  60.101  32.888  1.00  0.00           C  
ATOM   2380  OD1 ASP   155      26.336  60.166  33.301  1.00  0.00           O  
ATOM   2381  OD2 ASP   155      26.365  60.513  33.031  1.00  0.00           O  
ATOM   2382  C   ASP   155      28.752  58.438  33.935  1.00  0.00           C  
ATOM   2383  O   ASP   155      29.703  59.068  34.108  1.00  0.00           O  
ATOM   2384  N   CYS   156      28.245  57.852  34.913  1.00  0.00           N  
ATOM   2385  H   CYS   156      27.476  57.351  34.715  1.00  0.00           H  
ATOM   2386  CA  CYS   156      28.730  57.885  36.271  1.00  0.00           C  
ATOM   2387  HA  CYS   156      29.255  58.804  36.433  1.00  0.00           H  
ATOM   2388  CB  CYS   156      27.536  57.869  37.193  1.00  0.00           C  
ATOM   2389  HB2 CYS   156      26.906  58.651  36.963  1.00  0.00           H  
ATOM   2390  HB3 CYS   156      27.011  56.994  37.069  1.00  0.00           H  
ATOM   2391  SG  CYS   156      27.992  58.007  38.860  1.00  0.00           S  
ATOM   2392  HG  CYS   156      27.483  57.939  39.118  1.00  0.00           H  
ATOM   2393  C   CYS   156      29.692  56.740  36.551  1.00  0.00           C  
ATOM   2394  O   CYS   156      29.391  55.604  36.279  1.00  0.00           O  
ATOM   2395  N   VAL   157      30.836  57.027  37.126  1.00  0.00           N  
ATOM   2396  H   VAL   157      31.008  57.973  37.339  1.00  0.00           H  
ATOM   2397  CA  VAL   157      31.832  56.041  37.532  1.00  0.00           C  
ATOM   2398  HA  VAL   157      31.853  55.250  36.797  1.00  0.00           H  
ATOM   2399  CB  VAL   157      33.236  56.652  37.581  1.00  0.00           C  
ATOM   2400  HB  VAL   157      33.267  57.413  38.332  1.00  0.00           H  
ATOM   2401  CG1 VAL   157      34.277  55.611  37.913  1.00  0.00           C  
ATOM   2402 HG11 VAL   157      34.525  55.335  37.969  1.00  0.00           H  
ATOM   2403 HG12 VAL   157      34.566  55.387  37.990  1.00  0.00           H  
ATOM   2404 HG13 VAL   157      34.519  55.363  38.032  1.00  0.00           H  
ATOM   2405  CG2 VAL   157      33.634  57.282  36.265  1.00  0.00           C  
ATOM   2406 HG21 VAL   157      33.717  57.475  35.956  1.00  0.00           H  
ATOM   2407 HG22 VAL   157      33.770  57.434  35.953  1.00  0.00           H  
ATOM   2408 HG23 VAL   157      33.711  57.413  35.929  1.00  0.00           H  
ATOM   2409  C   VAL   157      31.445  55.420  38.868  1.00  0.00           C  
ATOM   2410  O   VAL   157      31.547  56.042  39.902  1.00  0.00           O  
ATOM   2411  N   SER   158      31.018  54.179  38.855  1.00  0.00           N  
ATOM   2412  H   SER   158      30.957  53.729  37.978  1.00  0.00           H  
ATOM   2413  CA  SER   158      30.796  53.370  40.043  1.00  0.00           C  
ATOM   2414  HA  SER   158      30.443  53.992  40.850  1.00  0.00           H  
ATOM   2415  CB  SER   158      29.736  52.324  39.770  1.00  0.00           C  
ATOM   2416  HB2 SER   158      29.864  51.880  38.993  1.00  0.00           H  
ATOM   2417  HB3 SER   158      29.716  51.686  40.408  1.00  0.00           H  
ATOM   2418  OG  SER   158      28.613  52.724  39.712  1.00  0.00           O  
ATOM   2419  HG  SER   158      28.313  52.574  39.225  1.00  0.00           H  
ATOM   2420  C   SER   158      32.094  52.715  40.475  1.00  0.00           C  
ATOM   2421  O   SER   158      32.478  51.711  39.934  1.00  0.00           O  
ATOM   2422  N   PHE   159      32.795  53.275  41.435  1.00  0.00           N  
ATOM   2423  H   PHE   159      32.424  54.088  41.847  1.00  0.00           H  
ATOM   2424  CA  PHE   159      33.971  52.659  42.042  1.00  0.00           C  
ATOM   2425  HA  PHE   159      34.601  52.262  41.260  1.00  0.00           H  
ATOM   2426  CB  PHE   159      34.785  53.692  42.810  1.00  0.00           C  
ATOM   2427  HB2 PHE   159      34.144  54.195  43.503  1.00  0.00           H  
ATOM   2428  HB3 PHE   159      35.528  53.174  43.382  1.00  0.00           H  
ATOM   2429  CG  PHE   159      35.498  54.709  41.961  1.00  0.00           C  
ATOM   2430  CD1 PHE   159      36.692  54.382  41.346  1.00  0.00           C  
ATOM   2431  HD1 PHE   159      37.088  53.410  41.465  1.00  0.00           H  
ATOM   2432  CE1 PHE   159      37.377  55.326  40.588  1.00  0.00           C  
ATOM   2433  HE1 PHE   159      38.291  55.071  40.131  1.00  0.00           H  
ATOM   2434  CZ  PHE   159      36.873  56.602  40.441  1.00  0.00           C  
ATOM   2435  HZ  PHE   159      37.401  57.329  39.870  1.00  0.00           H  
ATOM   2436  CE2 PHE   159      35.681  56.932  41.050  1.00  0.00           C  
ATOM   2437  HE2 PHE   159      35.299  57.908  40.940  1.00  0.00           H  
ATOM   2438  CD2 PHE   159      34.993  55.986  41.808  1.00  0.00           C  
ATOM   2439  HD2 PHE   159      34.081  56.242  42.274  1.00  0.00           H  
ATOM   2440  C   PHE   159      33.556  51.504  42.951  1.00  0.00           C  
ATOM   2441  O   PHE   159      32.757  51.671  43.847  1.00  0.00           O  
ATOM   2442  N   CYS   160      34.108  50.335  42.724  1.00  0.00           N  
ATOM   2443  H   CYS   160      34.762  50.279  41.985  1.00  0.00           H  
ATOM   2444  CA  CYS   160      33.675  49.084  43.334  1.00  0.00           C  
ATOM   2445  HA  CYS   160      32.895  49.278  44.023  1.00  0.00           H  
ATOM   2446  CB  CYS   160      33.116  48.211  42.262  1.00  0.00           C  
ATOM   2447  HB2 CYS   160      33.214  47.623  42.369  1.00  0.00           H  
ATOM   2448  HB3 CYS   160      32.493  48.209  42.163  1.00  0.00           H  
ATOM   2449  SG  CYS   160      33.289  48.114  40.986  1.00  0.00           S  
ATOM   2450  HG  CYS   160      33.067  47.902  40.972  1.00  0.00           H  
ATOM   2451  C   CYS   160      34.731  48.341  44.128  1.00  0.00           C  
ATOM   2452  O   CYS   160      34.380  47.492  44.919  1.00  0.00           O  
ATOM   2453  N   TYR   161      36.010  48.618  43.917  1.00  0.00           N  
ATOM   2454  H   TYR   161      36.237  49.333  43.272  1.00  0.00           H  
ATOM   2455  CA  TYR   161      37.112  47.819  44.445  1.00  0.00           C  
ATOM   2456  HA  TYR   161      36.827  47.423  45.406  1.00  0.00           H  
ATOM   2457  CB  TYR   161      37.335  46.638  43.501  1.00  0.00           C  
ATOM   2458  HB2 TYR   161      36.487  45.990  43.564  1.00  0.00           H  
ATOM   2459  HB3 TYR   161      37.361  47.009  42.499  1.00  0.00           H  
ATOM   2460  CG  TYR   161      38.577  45.811  43.727  1.00  0.00           C  
ATOM   2461  CD1 TYR   161      38.636  44.905  44.775  1.00  0.00           C  
ATOM   2462  HD1 TYR   161      37.812  44.815  45.435  1.00  0.00           H  
ATOM   2463  CE1 TYR   161      39.768  44.108  44.952  1.00  0.00           C  
ATOM   2464  HE1 TYR   161      39.812  43.403  45.740  1.00  0.00           H  
ATOM   2465  CZ  TYR   161      40.844  44.204  44.077  1.00  0.00           C  
ATOM   2466  OH  TYR   161      41.914  43.402  44.219  1.00  0.00           O  
ATOM   2467  HH  TYR   161      42.439  43.407  43.503  1.00  0.00           H  
ATOM   2468  CE2 TYR   161      40.793  45.126  43.041  1.00  0.00           C  
ATOM   2469  HE2 TYR   161      41.613  45.207  42.376  1.00  0.00           H  
ATOM   2470  CD2 TYR   161      39.666  45.932  42.874  1.00  0.00           C  
ATOM   2471  HD2 TYR   161      39.635  46.630  42.080  1.00  0.00           H  
ATOM   2472  C   TYR   161      38.398  48.628  44.639  1.00  0.00           C  
ATOM   2473  O   TYR   161      38.698  49.512  43.853  1.00  0.00           O  
ATOM   2474  N   MET   162      39.182  48.276  45.644  1.00  0.00           N  
ATOM   2475  H   MET   162      38.827  47.593  46.274  1.00  0.00           H  
ATOM   2476  CA  MET   162      40.562  48.697  45.860  1.00  0.00           C  
ATOM   2477  HA  MET   162      40.957  49.084  44.931  1.00  0.00           H  
ATOM   2478  CB  MET   162      40.604  49.825  46.892  1.00  0.00           C  
ATOM   2479  HB2 MET   162      40.063  50.658  46.507  1.00  0.00           H  
ATOM   2480  HB3 MET   162      40.126  49.506  47.786  1.00  0.00           H  
ATOM   2481  CG  MET   162      42.004  50.283  47.236  1.00  0.00           C  
ATOM   2482  HG2 MET   162      42.495  49.495  47.728  1.00  0.00           H  
ATOM   2483  HG3 MET   162      42.528  50.479  46.346  1.00  0.00           H  
ATOM   2484  SD  MET   162      42.121  51.727  48.283  1.00  0.00           S  
ATOM   2485  CE  MET   162      41.930  52.982  47.207  1.00  0.00           C  
ATOM   2486  HE1 MET   162      41.897  53.236  46.991  1.00  0.00           H  
ATOM   2487  HE2 MET   162      41.885  53.232  46.991  1.00  0.00           H  
ATOM   2488  HE3 MET   162      41.893  53.242  46.996  1.00  0.00           H  
ATOM   2489  C   MET   162      41.416  47.493  46.267  1.00  0.00           C  
ATOM   2490  O   MET   162      41.057  46.747  47.155  1.00  0.00           O  
ATOM   2491  N   HID   163      42.547  47.305  45.613  1.00  0.00           N  
ATOM   2492  H   HID   163      42.764  47.958  44.895  1.00  0.00           H  
ATOM   2493  CA  HID   163      43.489  46.207  45.813  1.00  0.00           C  
ATOM   2494  HA  HID   163      42.940  45.282  45.910  1.00  0.00           H  
ATOM   2495  CB  HID   163      44.365  46.137  44.563  1.00  0.00           C  
ATOM   2496  HB2 HID   163      43.743  45.942  43.717  1.00  0.00           H  
ATOM   2497  HB3 HID   163      44.818  47.094  44.409  1.00  0.00           H  
ATOM   2498  CG  HID   163      45.466  45.127  44.571  1.00  0.00           C  
ATOM   2499  ND1 HID   163      46.657  45.285  43.972  1.00  0.00           N  
ATOM   2500  HD1 HID   163      46.971  46.096  43.507  1.00  0.00           H  
ATOM   2501  CE1 HID   163      47.340  44.166  44.116  1.00  0.00           C  
ATOM   2502  HE1 HID   163      48.309  44.005  43.748  1.00  0.00           H  
ATOM   2503  NE2 HID   163      46.638  43.268  44.773  1.00  0.00           N  
ATOM   2504  CD2 HID   163      45.438  43.866  45.058  1.00  0.00           C  
ATOM   2505  HD2 HID   163      44.624  43.407  45.547  1.00  0.00           H  
ATOM   2506  C   HID   163      44.353  46.392  47.063  1.00  0.00           C  
ATOM   2507  O   HID   163      44.980  47.421  47.221  1.00  0.00           O  
ATOM   2508  N   HIE   164      44.457  45.377  47.908  1.00  0.00           N  
ATOM   2509  H   HIE   164      43.906  44.574  47.733  1.00  0.00           H  
ATOM   2510  CA  HIE   164      45.314  45.387  49.097  1.00  0.00           C  
ATOM   2511  HA  HIE   164      45.814  46.341  49.179  1.00  0.00           H  
ATOM   2512  CB  HIE   164      44.476  45.224  50.363  1.00  0.00           C  
ATOM   2513  HB2 HIE   164      43.830  44.372  50.257  1.00  0.00           H  
ATOM   2514  HB3 HIE   164      45.138  45.021  51.181  1.00  0.00           H  
ATOM   2515  CG  HIE   164      43.654  46.415  50.745  1.00  0.00           C  
ATOM   2516  ND1 HIE   164      43.386  47.081  51.088  1.00  0.00           N  
ATOM   2517  CE1 HIE   164      42.598  48.032  51.370  1.00  0.00           C  
ATOM   2518  HE1 HIE   164      42.196  48.708  51.672  1.00  0.00           H  
ATOM   2519  NE2 HIE   164      42.358  47.997  51.230  1.00  0.00           N  
ATOM   2520  HE2 HIE   164      41.751  48.555  51.407  1.00  0.00           H  
ATOM   2521  CD2 HIE   164      43.010  46.979  50.842  1.00  0.00           C  
ATOM   2522  HD2 HIE   164      43.004  46.668  50.650  1.00  0.00           H  
ATOM   2523  C   HIE   164      46.424  44.342  49.067  1.00  0.00           C  
ATOM   2524  O   HIE   164      47.507  44.644  49.498  1.00  0.00           O  
ATOM   2525  N   MET   165      46.175  43.124  48.602  1.00  0.00           N  
ATOM   2526  H   MET   165      45.284  42.936  48.219  1.00  0.00           H  
ATOM   2527  CA  MET   165      47.080  41.991  48.793  1.00  0.00           C  
ATOM   2528  HA  MET   165      48.091  42.354  48.760  1.00  0.00           H  
ATOM   2529  CB  MET   165      46.850  41.397  50.176  1.00  0.00           C  
ATOM   2530  HB2 MET   165      47.549  40.747  50.383  1.00  0.00           H  
ATOM   2531  HB3 MET   165      46.918  42.101  50.847  1.00  0.00           H  
ATOM   2532  CG  MET   165      45.627  40.727  50.419  1.00  0.00           C  
ATOM   2533  HG2 MET   165      44.965  41.254  50.150  1.00  0.00           H  
ATOM   2534  HG3 MET   165      45.602  40.011  49.893  1.00  0.00           H  
ATOM   2535  SD  MET   165      45.222  40.211  51.945  1.00  0.00           S  
ATOM   2536  CE  MET   165      45.269  39.649  52.312  1.00  0.00           C  
ATOM   2537  HE1 MET   165      45.279  39.527  52.384  1.00  0.00           H  
ATOM   2538  HE2 MET   165      45.291  39.536  52.385  1.00  0.00           H  
ATOM   2539  HE3 MET   165      45.264  39.535  52.400  1.00  0.00           H  
ATOM   2540  C   MET   165      46.962  40.902  47.729  1.00  0.00           C  
ATOM   2541  O   MET   165      45.941  40.745  47.097  1.00  0.00           O  
ATOM   2542  N   GLU   166      47.997  40.098  47.594  1.00  0.00           N  
ATOM   2543  H   GLU   166      48.794  40.296  48.147  1.00  0.00           H  
ATOM   2544  CA  GLU   166      47.990  38.818  46.890  1.00  0.00           C  
ATOM   2545  HA  GLU   166      47.143  38.781  46.240  1.00  0.00           H  
ATOM   2546  CB  GLU   166      49.216  38.704  46.023  1.00  0.00           C  
ATOM   2547  HB2 GLU   166      49.222  38.716  45.503  1.00  0.00           H  
ATOM   2548  HB3 GLU   166      49.652  39.030  45.971  1.00  0.00           H  
ATOM   2549  CG  GLU   166      49.839  38.163  45.871  1.00  0.00           C  
ATOM   2550  HG2 GLU   166      49.866  38.079  46.078  1.00  0.00           H  
ATOM   2551  HG3 GLU   166      49.449  38.199  45.911  1.00  0.00           H  
ATOM   2552  CD  GLU   166      50.963  37.689  45.387  1.00  0.00           C  
ATOM   2553  OE1 GLU   166      51.493  37.486  45.321  1.00  0.00           O  
ATOM   2554  OE2 GLU   166      51.345  37.479  45.077  1.00  0.00           O  
ATOM   2555  C   GLU   166      47.865  37.639  47.844  1.00  0.00           C  
ATOM   2556  O   GLU   166      48.374  37.664  48.911  1.00  0.00           O  
ATOM   2557  N   LEU   167      47.205  36.592  47.454  1.00  0.00           N  
ATOM   2558  H   LEU   167      46.816  36.646  46.567  1.00  0.00           H  
ATOM   2559  CA  LEU   167      47.037  35.332  48.166  1.00  0.00           C  
ATOM   2560  HA  LEU   167      47.345  35.471  49.185  1.00  0.00           H  
ATOM   2561  CB  LEU   167      45.566  34.947  48.156  1.00  0.00           C  
ATOM   2562  HB2 LEU   167      45.249  34.912  47.153  1.00  0.00           H  
ATOM   2563  HB3 LEU   167      45.454  33.972  48.547  1.00  0.00           H  
ATOM   2564  CG  LEU   167      44.640  35.851  48.919  1.00  0.00           C  
ATOM   2565  HG  LEU   167      44.736  36.641  48.648  1.00  0.00           H  
ATOM   2566  CD1 LEU   167      43.409  35.620  48.819  1.00  0.00           C  
ATOM   2567 HD11 LEU   167      43.092  35.595  48.839  1.00  0.00           H  
ATOM   2568 HD12 LEU   167      43.116  35.586  48.753  1.00  0.00           H  
ATOM   2569 HD13 LEU   167      43.124  35.527  48.790  1.00  0.00           H  
ATOM   2570  CD2 LEU   167      44.724  35.904  50.157  1.00  0.00           C  
ATOM   2571 HD21 LEU   167      44.739  35.853  50.444  1.00  0.00           H  
ATOM   2572 HD22 LEU   167      44.799  35.947  50.456  1.00  0.00           H  
ATOM   2573 HD23 LEU   167      44.689  35.967  50.475  1.00  0.00           H  
ATOM   2574  C   LEU   167      47.909  34.231  47.561  1.00  0.00           C  
ATOM   2575  O   LEU   167      48.234  34.310  46.396  1.00  0.00           O  
ATOM   2576  N   PRO   168      48.276  33.181  48.297  1.00  0.00           N  
ATOM   2577  CD  PRO   168      47.935  32.947  49.668  1.00  0.00           C  
ATOM   2578  HD2 PRO   168      46.960  32.656  49.764  1.00  0.00           H  
ATOM   2579  HD3 PRO   168      48.098  33.775  50.253  1.00  0.00           H  
ATOM   2580  CG  PRO   168      48.787  31.870  50.132  1.00  0.00           C  
ATOM   2581  HG2 PRO   168      48.286  31.240  50.564  1.00  0.00           H  
ATOM   2582  HG3 PRO   168      49.428  32.201  50.691  1.00  0.00           H  
ATOM   2583  CB  PRO   168      49.436  31.273  49.042  1.00  0.00           C  
ATOM   2584  HB2 PRO   168      49.035  30.411  48.883  1.00  0.00           H  
ATOM   2585  HB3 PRO   168      50.367  31.147  49.266  1.00  0.00           H  
ATOM   2586  CA  PRO   168      49.253  32.191  47.873  1.00  0.00           C  
ATOM   2587  HA  PRO   168      50.168  32.691  47.698  1.00  0.00           H  
ATOM   2588  C   PRO   168      48.923  31.404  46.626  1.00  0.00           C  
ATOM   2589  O   PRO   168      49.796  30.896  45.997  1.00  0.00           O  
ATOM   2590  N   THR   169      47.682  31.317  46.237  1.00  0.00           N  
ATOM   2591  H   THR   169      47.008  31.736  46.798  1.00  0.00           H  
ATOM   2592  CA  THR   169      47.211  30.679  45.018  1.00  0.00           C  
ATOM   2593  HA  THR   169      47.822  29.822  44.835  1.00  0.00           H  
ATOM   2594  CB  THR   169      45.802  30.188  45.188  1.00  0.00           C  
ATOM   2595  HB  THR   169      45.440  29.901  44.281  1.00  0.00           H  
ATOM   2596  CG2 THR   169      45.692  29.057  46.079  1.00  0.00           C  
ATOM   2597 HG21 THR   169      45.661  28.790  46.308  1.00  0.00           H  
ATOM   2598 HG22 THR   169      45.644  28.770  46.279  1.00  0.00           H  
ATOM   2599 HG23 THR   169      45.685  28.771  46.280  1.00  0.00           H  
ATOM   2600  OG1 THR   169      44.998  31.136  45.679  1.00  0.00           O  
ATOM   2601  HG1 THR   169      44.262  31.002  45.370  1.00  0.00           H  
ATOM   2602  C   THR   169      47.324  31.544  43.778  1.00  0.00           C  
ATOM   2603  O   THR   169      46.873  31.173  42.752  1.00  0.00           O  
ATOM   2604  N   GLY   170      47.936  32.688  43.840  1.00  0.00           N  
ATOM   2605  H   GLY   170      48.279  32.944  44.703  1.00  0.00           H  
ATOM   2606  CA  GLY   170      48.171  33.572  42.720  1.00  0.00           C  
ATOM   2607  HA2 GLY   170      48.973  34.207  42.963  1.00  0.00           H  
ATOM   2608  HA3 GLY   170      48.449  33.007  41.877  1.00  0.00           H  
ATOM   2609  C   GLY   170      47.005  34.441  42.336  1.00  0.00           C  
ATOM   2610  O   GLY   170      46.797  34.689  41.238  1.00  0.00           O  
ATOM   2611  N   VAL   171      46.229  34.873  43.236  1.00  0.00           N  
ATOM   2612  H   VAL   171      46.487  34.642  44.104  1.00  0.00           H  
ATOM   2613  CA  VAL   171      45.043  35.709  43.080  1.00  0.00           C  
ATOM   2614  HA  VAL   171      45.050  36.141  42.095  1.00  0.00           H  
ATOM   2615  CB  VAL   171      43.769  34.880  43.211  1.00  0.00           C  
ATOM   2616  HB  VAL   171      43.218  35.209  43.054  1.00  0.00           H  
ATOM   2617  CG1 VAL   171      43.506  34.029  42.678  1.00  0.00           C  
ATOM   2618 HG11 VAL   171      43.392  33.827  42.544  1.00  0.00           H  
ATOM   2619 HG12 VAL   171      43.458  33.822  42.523  1.00  0.00           H  
ATOM   2620 HG13 VAL   171      43.462  33.817  42.571  1.00  0.00           H  
ATOM   2621  CG2 VAL   171      43.407  34.446  44.050  1.00  0.00           C  
ATOM   2622 HG21 VAL   171      43.277  34.319  44.271  1.00  0.00           H  
ATOM   2623 HG22 VAL   171      43.353  34.360  44.245  1.00  0.00           H  
ATOM   2624 HG23 VAL   171      43.311  34.338  44.241  1.00  0.00           H  
ATOM   2625  C   VAL   171      45.064  36.876  44.053  1.00  0.00           C  
ATOM   2626  O   VAL   171      45.755  36.846  45.022  1.00  0.00           O  
ATOM   2627  N   HID   172      44.326  37.915  43.793  1.00  0.00           N  
ATOM   2628  H   HID   172      43.749  37.865  43.003  1.00  0.00           H  
ATOM   2629  CA  HID   172      44.297  39.163  44.547  1.00  0.00           C  
ATOM   2630  HA  HID   172      45.161  39.206  45.188  1.00  0.00           H  
ATOM   2631  CB  HID   172      44.398  40.329  43.574  1.00  0.00           C  
ATOM   2632  HB2 HID   172      43.549  40.327  42.925  1.00  0.00           H  
ATOM   2633  HB3 HID   172      44.382  41.249  44.127  1.00  0.00           H  
ATOM   2634  CG  HID   172      45.636  40.304  42.752  1.00  0.00           C  
ATOM   2635  ND1 HID   172      46.857  40.716  43.141  1.00  0.00           N  
ATOM   2636  HD1 HID   172      47.054  41.217  43.960  1.00  0.00           H  
ATOM   2637  CE1 HID   172      47.717  40.432  42.191  1.00  0.00           C  
ATOM   2638  HE1 HID   172      48.745  40.654  42.220  1.00  0.00           H  
ATOM   2639  NE2 HID   172      47.105  39.846  41.189  1.00  0.00           N  
ATOM   2640  CD2 HID   172      45.780  39.755  41.542  1.00  0.00           C  
ATOM   2641  HD2 HID   172      45.009  39.304  40.986  1.00  0.00           H  
ATOM   2642  C   HID   172      43.069  39.291  45.446  1.00  0.00           C  
ATOM   2643  O   HID   172      42.052  38.659  45.211  1.00  0.00           O  
ATOM   2644  N   ALA   173      43.163  40.140  46.459  1.00  0.00           N  
ATOM   2645  H   ALA   173      44.037  40.593  46.598  1.00  0.00           H  
ATOM   2646  CA  ALA   173      42.104  40.468  47.400  1.00  0.00           C  
ATOM   2647  HA  ALA   173      41.155  40.304  46.920  1.00  0.00           H  
ATOM   2648  CB  ALA   173      42.197  39.522  48.585  1.00  0.00           C  
ATOM   2649  HB1 ALA   173      42.211  39.297  48.875  1.00  0.00           H  
ATOM   2650  HB2 ALA   173      42.209  39.286  48.866  1.00  0.00           H  
ATOM   2651  HB3 ALA   173      42.223  39.291  48.868  1.00  0.00           H  
ATOM   2652  C   ALA   173      42.142  41.941  47.832  1.00  0.00           C  
ATOM   2653  O   ALA   173      43.174  42.601  47.772  1.00  0.00           O  
ATOM   2654  N   GLY   174      41.008  42.460  48.282  1.00  0.00           N  
ATOM   2655  H   GLY   174      40.208  41.870  48.337  1.00  0.00           H  
ATOM   2656  CA  GLY   174      40.850  43.860  48.633  1.00  0.00           C  
ATOM   2657  HA2 GLY   174      41.559  44.115  49.379  1.00  0.00           H  
ATOM   2658  HA3 GLY   174      41.068  44.441  47.773  1.00  0.00           H  
ATOM   2659  C   GLY   174      39.481  44.266  49.148  1.00  0.00           C  
ATOM   2660  O   GLY   174      38.667  43.436  49.517  1.00  0.00           O  
ATOM   2661  N   THR   175      39.237  45.561  49.200  1.00  0.00           N  
ATOM   2662  H   THR   175      39.912  46.172  48.803  1.00  0.00           H  
ATOM   2663  CA  THR   175      38.062  46.188  49.821  1.00  0.00           C  
ATOM   2664  HA  THR   175      37.455  45.423  50.285  1.00  0.00           H  
ATOM   2665  CB  THR   175      38.471  47.185  50.914  1.00  0.00           C  
ATOM   2666  HB  THR   175      37.576  47.539  51.396  1.00  0.00           H  
ATOM   2667  CG2 THR   175      39.358  46.600  51.995  1.00  0.00           C  
ATOM   2668 HG21 THR   175      39.548  46.464  52.284  1.00  0.00           H  
ATOM   2669 HG22 THR   175      39.576  46.439  52.251  1.00  0.00           H  
ATOM   2670 HG23 THR   175      39.589  46.483  52.266  1.00  0.00           H  
ATOM   2671  OG1 THR   175      39.131  48.302  50.396  1.00  0.00           O  
ATOM   2672  HG1 THR   175      38.472  48.871  50.051  1.00  0.00           H  
ATOM   2673  C   THR   175      37.166  46.887  48.812  1.00  0.00           C  
ATOM   2674  O   THR   175      37.558  47.132  47.688  1.00  0.00           O  
ATOM   2675  N   ASP   176      35.969  47.269  49.229  1.00  0.00           N  
ATOM   2676  H   ASP   176      35.697  47.009  50.150  1.00  0.00           H  
ATOM   2677  CA  ASP   176      35.253  48.393  48.627  1.00  0.00           C  
ATOM   2678  HA  ASP   176      35.344  48.332  47.553  1.00  0.00           H  
ATOM   2679  CB  ASP   176      33.758  48.286  48.951  1.00  0.00           C  
ATOM   2680  HB2 ASP   176      33.237  49.064  48.438  1.00  0.00           H  
ATOM   2681  HB3 ASP   176      33.398  47.362  48.553  1.00  0.00           H  
ATOM   2682  CG  ASP   176      33.362  48.346  50.412  1.00  0.00           C  
ATOM   2683  OD1 ASP   176      33.523  48.521  51.083  1.00  0.00           O  
ATOM   2684  OD2 ASP   176      32.850  48.215  50.882  1.00  0.00           O  
ATOM   2685  C   ASP   176      35.887  49.732  49.055  1.00  0.00           C  
ATOM   2686  O   ASP   176      36.792  49.770  49.876  1.00  0.00           O  
ATOM   2687  N   LEU   177      35.439  50.850  48.500  1.00  0.00           N  
ATOM   2688  H   LEU   177      34.713  50.784  47.826  1.00  0.00           H  
ATOM   2689  CA  LEU   177      35.934  52.186  48.854  1.00  0.00           C  
ATOM   2690  HA  LEU   177      36.992  52.111  49.032  1.00  0.00           H  
ATOM   2691  CB  LEU   177      35.725  53.158  47.691  1.00  0.00           C  
ATOM   2692  HB2 LEU   177      34.762  53.014  47.283  1.00  0.00           H  
ATOM   2693  HB3 LEU   177      35.746  54.144  48.072  1.00  0.00           H  
ATOM   2694  CG  LEU   177      36.726  53.117  46.565  1.00  0.00           C  
ATOM   2695  HG  LEU   177      36.533  53.616  46.013  1.00  0.00           H  
ATOM   2696  CD1 LEU   177      37.810  53.413  46.732  1.00  0.00           C  
ATOM   2697 HD11 LEU   177      38.058  53.464  46.801  1.00  0.00           H  
ATOM   2698 HD12 LEU   177      38.071  53.500  46.744  1.00  0.00           H  
ATOM   2699 HD13 LEU   177      38.091  53.501  46.760  1.00  0.00           H  
ATOM   2700  CD2 LEU   177      36.937  52.193  45.919  1.00  0.00           C  
ATOM   2701 HD21 LEU   177      36.835  51.958  45.750  1.00  0.00           H  
ATOM   2702 HD22 LEU   177      37.068  52.044  45.634  1.00  0.00           H  
ATOM   2703 HD23 LEU   177      37.063  51.910  45.891  1.00  0.00           H  
ATOM   2704  C   LEU   177      35.361  52.718  50.171  1.00  0.00           C  
ATOM   2705  O   LEU   177      35.762  53.754  50.637  1.00  0.00           O  
ATOM   2706  N   GLU   178      34.468  51.998  50.811  1.00  0.00           N  
ATOM   2707  H   GLU   178      34.188  51.158  50.385  1.00  0.00           H  
ATOM   2708  CA  GLU   178      34.091  52.186  52.209  1.00  0.00           C  
ATOM   2709  HA  GLU   178      34.187  53.224  52.454  1.00  0.00           H  
ATOM   2710  CB  GLU   178      32.639  51.799  52.407  1.00  0.00           C  
ATOM   2711  HB2 GLU   178      32.335  51.243  51.974  1.00  0.00           H  
ATOM   2712  HB3 GLU   178      32.478  51.530  53.068  1.00  0.00           H  
ATOM   2713  CG  GLU   178      31.777  52.489  52.293  1.00  0.00           C  
ATOM   2714  HG2 GLU   178      31.910  52.630  52.020  1.00  0.00           H  
ATOM   2715  HG3 GLU   178      31.502  52.347  52.186  1.00  0.00           H  
ATOM   2716  CD  GLU   178      31.063  53.158  52.687  1.00  0.00           C  
ATOM   2717  OE1 GLU   178      30.765  53.440  52.841  1.00  0.00           O  
ATOM   2718  OE2 GLU   178      30.771  53.412  52.853  1.00  0.00           O  
ATOM   2719  C   GLU   178      35.021  51.445  53.173  1.00  0.00           C  
ATOM   2720  O   GLU   178      34.904  51.592  54.355  1.00  0.00           O  
ATOM   2721  N   GLY   179      35.969  50.680  52.677  1.00  0.00           N  
ATOM   2722  H   GLY   179      35.950  50.534  51.712  1.00  0.00           H  
ATOM   2723  CA  GLY   179      37.038  50.036  53.413  1.00  0.00           C  
ATOM   2724  HA2 GLY   179      37.866  49.936  52.753  1.00  0.00           H  
ATOM   2725  HA3 GLY   179      37.334  50.656  54.229  1.00  0.00           H  
ATOM   2726  C   GLY   179      36.736  48.663  53.965  1.00  0.00           C  
ATOM   2727  O   GLY   179      37.483  48.183  54.782  1.00  0.00           O  
ATOM   2728  N   ASN   180      35.668  48.025  53.556  1.00  0.00           N  
ATOM   2729  H   ASN   180      35.122  48.452  52.848  1.00  0.00           H  
ATOM   2730  CA  ASN   180      35.284  46.693  53.994  1.00  0.00           C  
ATOM   2731  HA  ASN   180      35.731  46.495  54.951  1.00  0.00           H  
ATOM   2732  CB  ASN   180      33.779  46.636  54.170  1.00  0.00           C  
ATOM   2733  HB2 ASN   180      33.353  46.823  53.503  1.00  0.00           H  
ATOM   2734  HB3 ASN   180      33.489  45.895  54.355  1.00  0.00           H  
ATOM   2735  CG  ASN   180      33.202  47.299  54.978  1.00  0.00           C  
ATOM   2736  OD1 ASN   180      33.296  47.184  55.926  1.00  0.00           O  
ATOM   2737  ND2 ASN   180      32.581  48.005  54.629  1.00  0.00           N  
ATOM   2738 HD21 ASN   180      32.204  48.443  55.150  1.00  0.00           H  
ATOM   2739 HD22 ASN   180      32.527  48.107  53.857  1.00  0.00           H  
ATOM   2740  C   ASN   180      35.780  45.631  53.013  1.00  0.00           C  
ATOM   2741  O   ASN   180      35.484  45.702  51.828  1.00  0.00           O  
ATOM   2742  N   PHE   181      36.509  44.629  53.488  1.00  0.00           N  
ATOM   2743  H   PHE   181      36.686  44.596  54.463  1.00  0.00           H  
ATOM   2744  CA  PHE   181      37.032  43.547  52.654  1.00  0.00           C  
ATOM   2745  HA  PHE   181      37.633  43.984  51.870  1.00  0.00           H  
ATOM   2746  CB  PHE   181      37.945  42.622  53.459  1.00  0.00           C  
ATOM   2747  HB2 PHE   181      37.668  42.639  54.482  1.00  0.00           H  
ATOM   2748  HB3 PHE   181      37.809  41.622  53.130  1.00  0.00           H  
ATOM   2749  CG  PHE   181      39.402  42.934  53.340  1.00  0.00           C  
ATOM   2750  CD1 PHE   181      40.140  42.392  52.314  1.00  0.00           C  
ATOM   2751  HD1 PHE   181      39.672  41.755  51.621  1.00  0.00           H  
ATOM   2752  CE1 PHE   181      41.485  42.681  52.191  1.00  0.00           C  
ATOM   2753  HE1 PHE   181      42.044  42.260  51.412  1.00  0.00           H  
ATOM   2754  CZ  PHE   181      42.096  43.521  53.085  1.00  0.00           C  
ATOM   2755  HZ  PHE   181      43.123  43.746  52.987  1.00  0.00           H  
ATOM   2756  CE2 PHE   181      41.364  44.070  54.101  1.00  0.00           C  
ATOM   2757  HE2 PHE   181      41.829  44.720  54.780  1.00  0.00           H  
ATOM   2758  CD2 PHE   181      40.021  43.773  54.233  1.00  0.00           C  
ATOM   2759  HD2 PHE   181      39.464  44.194  55.015  1.00  0.00           H  
ATOM   2760  C   PHE   181      35.924  42.753  51.969  1.00  0.00           C  
ATOM   2761  O   PHE   181      34.877  42.502  52.540  1.00  0.00           O  
ATOM   2762  N   TYR   182      36.165  42.335  50.742  1.00  0.00           N  
ATOM   2763  H   TYR   182      37.022  42.605  50.319  1.00  0.00           H  
ATOM   2764  CA  TYR   182      35.420  41.263  50.099  1.00  0.00           C  
ATOM   2765  HA  TYR   182      34.378  41.331  50.367  1.00  0.00           H  
ATOM   2766  CB  TYR   182      35.521  41.401  48.584  1.00  0.00           C  
ATOM   2767  HB2 TYR   182      36.555  41.442  48.299  1.00  0.00           H  
ATOM   2768  HB3 TYR   182      35.103  40.521  48.131  1.00  0.00           H  
ATOM   2769  CG  TYR   182      34.804  42.598  48.012  1.00  0.00           C  
ATOM   2770  CD1 TYR   182      33.420  42.565  47.868  1.00  0.00           C  
ATOM   2771  HD1 TYR   182      32.877  41.707  48.185  1.00  0.00           H  
ATOM   2772  CE1 TYR   182      32.747  43.642  47.287  1.00  0.00           C  
ATOM   2773  HE1 TYR   182      31.691  43.609  47.161  1.00  0.00           H  
ATOM   2774  CZ  TYR   182      33.452  44.760  46.844  1.00  0.00           C  
ATOM   2775  OH  TYR   182      32.793  45.781  46.261  1.00  0.00           O  
ATOM   2776  HH  TYR   182      33.381  46.396  45.878  1.00  0.00           H  
ATOM   2777  CE2 TYR   182      34.838  44.798  46.995  1.00  0.00           C  
ATOM   2778  HE2 TYR   182      35.376  45.651  46.655  1.00  0.00           H  
ATOM   2779  CD2 TYR   182      35.511  43.721  47.584  1.00  0.00           C  
ATOM   2780  HD2 TYR   182      36.568  43.747  47.693  1.00  0.00           H  
ATOM   2781  C   TYR   182      35.949  39.920  50.587  1.00  0.00           C  
ATOM   2782  O   TYR   182      37.133  39.675  50.538  1.00  0.00           O  
ATOM   2783  N   GLY   183      35.079  39.057  51.057  1.00  0.00           N  
ATOM   2784  H   GLY   183      34.134  39.327  51.077  1.00  0.00           H  
ATOM   2785  CA  GLY   183      35.431  37.772  51.629  1.00  0.00           C  
ATOM   2786  HA2 GLY   183      34.571  37.146  51.620  1.00  0.00           H  
ATOM   2787  HA3 GLY   183      36.173  37.318  51.016  1.00  0.00           H  
ATOM   2788  C   GLY   183      35.958  37.820  53.052  1.00  0.00           C  
ATOM   2789  O   GLY   183      35.919  38.851  53.684  1.00  0.00           O  
ATOM   2790  N   PRO   184      36.453  36.711  53.586  1.00  0.00           N  
ATOM   2791  CD  PRO   184      36.527  35.447  52.930  1.00  0.00           C  
ATOM   2792  HD2 PRO   184      37.172  35.474  52.123  1.00  0.00           H  
ATOM   2793  HD3 PRO   184      35.588  35.133  52.603  1.00  0.00           H  
ATOM   2794  CG  PRO   184      37.031  34.507  53.931  1.00  0.00           C  
ATOM   2795  HG2 PRO   184      37.949  34.348  53.786  1.00  0.00           H  
ATOM   2796  HG3 PRO   184      36.546  33.695  53.896  1.00  0.00           H  
ATOM   2797  CB  PRO   184      36.894  35.093  55.212  1.00  0.00           C  
ATOM   2798  HB2 PRO   184      37.636  34.796  55.808  1.00  0.00           H  
ATOM   2799  HB3 PRO   184      36.036  34.786  55.595  1.00  0.00           H  
ATOM   2800  CA  PRO   184      36.875  36.577  54.969  1.00  0.00           C  
ATOM   2801  HA  PRO   184      36.142  37.016  55.602  1.00  0.00           H  
ATOM   2802  C   PRO   184      38.216  37.218  55.309  1.00  0.00           C  
ATOM   2803  O   PRO   184      38.704  37.048  56.372  1.00  0.00           O  
ATOM   2804  N   PHE   185      38.846  37.912  54.414  1.00  0.00           N  
ATOM   2805  H   PHE   185      38.382  38.050  53.586  1.00  0.00           H  
ATOM   2806  CA  PHE   185      40.209  38.410  54.525  1.00  0.00           C  
ATOM   2807  HA  PHE   185      40.800  37.641  54.993  1.00  0.00           H  
ATOM   2808  CB  PHE   185      40.779  38.633  53.130  1.00  0.00           C  
ATOM   2809  HB2 PHE   185      40.347  39.520  52.730  1.00  0.00           H  
ATOM   2810  HB3 PHE   185      41.827  38.797  53.209  1.00  0.00           H  
ATOM   2811  CG  PHE   185      40.551  37.510  52.160  1.00  0.00           C  
ATOM   2812  CD1 PHE   185      41.063  36.263  52.401  1.00  0.00           C  
ATOM   2813  HD1 PHE   185      41.651  36.103  53.254  1.00  0.00           H  
ATOM   2814  CE1 PHE   185      40.789  35.218  51.538  1.00  0.00           C  
ATOM   2815  HE1 PHE   185      41.173  34.268  51.733  1.00  0.00           H  
ATOM   2816  CZ  PHE   185      40.009  35.416  50.429  1.00  0.00           C  
ATOM   2817  HZ  PHE   185      39.795  34.619  49.768  1.00  0.00           H  
ATOM   2818  CE2 PHE   185      39.508  36.659  50.177  1.00  0.00           C  
ATOM   2819  HE2 PHE   185      38.914  36.813  49.327  1.00  0.00           H  
ATOM   2820  CD2 PHE   185      39.780  37.702  51.041  1.00  0.00           C  
ATOM   2821  HD2 PHE   185      39.387  38.652  50.846  1.00  0.00           H  
ATOM   2822  C   PHE   185      40.341  39.660  55.391  1.00  0.00           C  
ATOM   2823  O   PHE   185      39.394  40.389  55.604  1.00  0.00           O  
ATOM   2824  N   VAL   186      41.536  39.905  55.882  1.00  0.00           N  
ATOM   2825  H   VAL   186      42.251  39.252  55.679  1.00  0.00           H  
ATOM   2826  CA  VAL   186      41.918  41.067  56.663  1.00  0.00           C  
ATOM   2827  HA  VAL   186      41.292  41.873  56.388  1.00  0.00           H  
ATOM   2828  CB  VAL   186      41.715  40.812  58.124  1.00  0.00           C  
ATOM   2829  HB  VAL   186      41.428  40.535  58.267  1.00  0.00           H  
ATOM   2830  CG1 VAL   186      42.072  40.555  58.857  1.00  0.00           C  
ATOM   2831 HG11 VAL   186      42.143  40.489  59.049  1.00  0.00           H  
ATOM   2832 HG12 VAL   186      42.169  40.494  59.042  1.00  0.00           H  
ATOM   2833 HG13 VAL   186      42.157  40.491  59.031  1.00  0.00           H  
ATOM   2834  CG2 VAL   186      41.486  41.184  58.744  1.00  0.00           C  
ATOM   2835 HG21 VAL   186      41.444  41.293  58.881  1.00  0.00           H  
ATOM   2836 HG22 VAL   186      41.401  41.274  58.908  1.00  0.00           H  
ATOM   2837 HG23 VAL   186      41.432  41.249  58.910  1.00  0.00           H  
ATOM   2838  C   VAL   186      43.340  41.472  56.354  1.00  0.00           C  
ATOM   2839  O   VAL   186      44.146  40.638  56.009  1.00  0.00           O  
ATOM   2840  N   ASP   187      43.678  42.736  56.482  1.00  0.00           N  
ATOM   2841  H   ASP   187      43.011  43.374  56.825  1.00  0.00           H  
ATOM   2842  CA  ASP   187      45.000  43.266  56.221  1.00  0.00           C  
ATOM   2843  HA  ASP   187      45.369  42.774  55.343  1.00  0.00           H  
ATOM   2844  CB  ASP   187      44.947  44.748  55.887  1.00  0.00           C  
ATOM   2845  HB2 ASP   187      45.937  45.087  55.728  1.00  0.00           H  
ATOM   2846  HB3 ASP   187      44.436  44.850  54.966  1.00  0.00           H  
ATOM   2847  CG  ASP   187      44.284  45.673  56.872  1.00  0.00           C  
ATOM   2848  OD1 ASP   187      43.990  46.199  57.206  1.00  0.00           O  
ATOM   2849  OD2 ASP   187      44.026  45.911  57.278  1.00  0.00           O  
ATOM   2850  C   ASP   187      46.003  42.953  57.321  1.00  0.00           C  
ATOM   2851  O   ASP   187      46.404  43.758  58.045  1.00  0.00           O  
ATOM   2852  N   ARG   188      46.420  41.765  57.438  1.00  0.00           N  
ATOM   2853  H   ARG   188      46.038  41.172  56.806  1.00  0.00           H  
ATOM   2854  CA  ARG   188      47.465  41.264  58.303  1.00  0.00           C  
ATOM   2855  HA  ARG   188      47.945  42.090  58.720  1.00  0.00           H  
ATOM   2856  CB  ARG   188      46.894  40.473  59.409  1.00  0.00           C  
ATOM   2857  HB2 ARG   188      47.479  40.143  59.990  1.00  0.00           H  
ATOM   2858  HB3 ARG   188      46.384  40.965  59.889  1.00  0.00           H  
ATOM   2859  CG  ARG   188      46.230  39.489  59.154  1.00  0.00           C  
ATOM   2860  HG2 ARG   188      45.728  39.755  58.620  1.00  0.00           H  
ATOM   2861  HG3 ARG   188      46.692  39.029  58.770  1.00  0.00           H  
ATOM   2862  CD  ARG   188      45.607  38.771  60.169  1.00  0.00           C  
ATOM   2863  HD2 ARG   188      46.013  38.647  60.716  1.00  0.00           H  
ATOM   2864  HD3 ARG   188      45.096  39.134  60.442  1.00  0.00           H  
ATOM   2865  NE  ARG   188      45.134  37.792  60.077  1.00  0.00           N  
ATOM   2866  HE  ARG   188      45.016  37.766  59.828  1.00  0.00           H  
ATOM   2867  CZ  ARG   188      44.844  36.926  60.340  1.00  0.00           C  
ATOM   2868  NH1 ARG   188      44.946  36.816  60.700  1.00  0.00           N  
ATOM   2869 HH11 ARG   188      45.257  37.394  60.810  1.00  0.00           H  
ATOM   2870 HH12 ARG   188      44.716  36.148  60.871  1.00  0.00           H  
ATOM   2871  NH2 ARG   188      44.431  36.135  60.246  1.00  0.00           N  
ATOM   2872 HH21 ARG   188      44.334  36.184  59.986  1.00  0.00           H  
ATOM   2873 HH22 ARG   188      44.206  35.480  60.464  1.00  0.00           H  
ATOM   2874  C   ARG   188      48.508  40.494  57.572  1.00  0.00           C  
ATOM   2875  O   ARG   188      48.228  39.859  56.630  1.00  0.00           O  
ATOM   2876  N   GLN   189      49.707  40.520  58.022  1.00  0.00           N  
ATOM   2877  H   GLN   189      49.854  41.058  58.798  1.00  0.00           H  
ATOM   2878  CA  GLN   189      50.834  39.869  57.421  1.00  0.00           C  
ATOM   2879  HA  GLN   189      50.779  40.062  56.406  1.00  0.00           H  
ATOM   2880  CB  GLN   189      52.055  40.490  57.943  1.00  0.00           C  
ATOM   2881  HB2 GLN   189      51.985  41.332  57.970  1.00  0.00           H  
ATOM   2882  HB3 GLN   189      52.212  40.271  58.742  1.00  0.00           H  
ATOM   2883  CG  GLN   189      53.172  40.333  57.424  1.00  0.00           C  
ATOM   2884  HG2 GLN   189      53.685  40.784  57.792  1.00  0.00           H  
ATOM   2885  HG3 GLN   189      53.319  39.604  57.626  1.00  0.00           H  
ATOM   2886  CD  GLN   189      53.474  40.566  56.187  1.00  0.00           C  
ATOM   2887  OE1 GLN   189      53.008  40.861  55.577  1.00  0.00           O  
ATOM   2888  NE2 GLN   189      54.275  40.443  55.761  1.00  0.00           N  
ATOM   2889 HE21 GLN   189      54.491  40.609  54.958  1.00  0.00           H  
ATOM   2890 HE22 GLN   189      54.685  40.211  56.242  1.00  0.00           H  
ATOM   2891  C   GLN   189      50.876  38.372  57.568  1.00  0.00           C  
ATOM   2892  O   GLN   189      51.510  37.720  56.837  1.00  0.00           O  
ATOM   2893  N   THR   190      50.193  37.816  58.485  1.00  0.00           N  
ATOM   2894  H   THR   190      49.695  38.394  59.049  1.00  0.00           H  
ATOM   2895  CA  THR   190      50.070  36.396  58.692  1.00  0.00           C  
ATOM   2896  HA  THR   190      51.031  35.985  58.724  1.00  0.00           H  
ATOM   2897  CB  THR   190      49.437  36.119  59.979  1.00  0.00           C  
ATOM   2898  HB  THR   190      49.231  35.585  60.157  1.00  0.00           H  
ATOM   2899  CG2 THR   190      49.763  36.208  60.757  1.00  0.00           C  
ATOM   2900 HG21 THR   190      49.832  36.223  60.957  1.00  0.00           H  
ATOM   2901 HG22 THR   190      49.854  36.214  60.948  1.00  0.00           H  
ATOM   2902 HG23 THR   190      49.842  36.241  60.945  1.00  0.00           H  
ATOM   2903  OG1 THR   190      48.786  36.443  60.290  1.00  0.00           O  
ATOM   2904  HG1 THR   190      48.696  36.419  60.692  1.00  0.00           H  
ATOM   2905  C   THR   190      49.334  35.699  57.605  1.00  0.00           C  
ATOM   2906  O   THR   190      48.550  36.265  56.935  1.00  0.00           O  
ATOM   2907  N   ALA   191      49.594  34.464  57.406  1.00  0.00           N  
ATOM   2908  H   ALA   191      50.235  34.051  57.989  1.00  0.00           H  
ATOM   2909  CA  ALA   191      49.070  33.690  56.335  1.00  0.00           C  
ATOM   2910  HA  ALA   191      49.322  34.173  55.464  1.00  0.00           H  
ATOM   2911  CB  ALA   191      49.748  32.399  56.346  1.00  0.00           C  
ATOM   2912  HB1 ALA   191      49.904  32.082  56.319  1.00  0.00           H  
ATOM   2913  HB2 ALA   191      49.934  32.103  56.349  1.00  0.00           H  
ATOM   2914  HB3 ALA   191      49.899  32.073  56.365  1.00  0.00           H  
ATOM   2915  C   ALA   191      47.579  33.520  56.317  1.00  0.00           C  
ATOM   2916  O   ALA   191      47.013  33.256  57.255  1.00  0.00           O  
ATOM   2917  N   GLN   192      46.951  33.649  55.234  1.00  0.00           N  
ATOM   2918  H   GLN   192      47.488  33.852  54.517  1.00  0.00           H  
ATOM   2919  CA  GLN   192      45.551  33.485  54.975  1.00  0.00           C  
ATOM   2920  HA  GLN   192      45.167  32.837  55.687  1.00  0.00           H  
ATOM   2921  CB  GLN   192      44.842  34.787  55.104  1.00  0.00           C  
ATOM   2922  HB2 GLN   192      44.463  34.848  54.881  1.00  0.00           H  
ATOM   2923  HB3 GLN   192      44.646  34.953  55.505  1.00  0.00           H  
ATOM   2924  CG  GLN   192      44.876  35.787  55.031  1.00  0.00           C  
ATOM   2925  HG2 GLN   192      45.280  35.674  55.116  1.00  0.00           H  
ATOM   2926  HG3 GLN   192      44.911  35.687  54.643  1.00  0.00           H  
ATOM   2927  CD  GLN   192      44.329  37.090  55.369  1.00  0.00           C  
ATOM   2928  OE1 GLN   192      43.236  37.248  55.653  1.00  0.00           O  
ATOM   2929  NE2 GLN   192      45.063  38.073  55.362  1.00  0.00           N  
ATOM   2930 HE21 GLN   192      44.707  38.939  55.578  1.00  0.00           H  
ATOM   2931 HE22 GLN   192      45.972  37.971  55.154  1.00  0.00           H  
ATOM   2932  C   GLN   192      45.303  32.864  53.638  1.00  0.00           C  
ATOM   2933  O   GLN   192      46.028  33.065  52.759  1.00  0.00           O  
ATOM   2934  N   ALA   193      44.282  32.117  53.479  1.00  0.00           N  
ATOM   2935  H   ALA   193      43.726  31.997  54.232  1.00  0.00           H  
ATOM   2936  CA  ALA   193      43.939  31.397  52.295  1.00  0.00           C  
ATOM   2937  HA  ALA   193      44.520  31.712  51.556  1.00  0.00           H  
ATOM   2938  CB  ALA   193      44.233  30.046  52.523  1.00  0.00           C  
ATOM   2939  HB1 ALA   193      44.326  29.719  52.553  1.00  0.00           H  
ATOM   2940  HB2 ALA   193      44.313  29.725  52.605  1.00  0.00           H  
ATOM   2941  HB3 ALA   193      44.276  29.712  52.569  1.00  0.00           H  
ATOM   2942  C   ALA   193      42.551  31.545  51.810  1.00  0.00           C  
ATOM   2943  O   ALA   193      41.722  31.768  52.558  1.00  0.00           O  
ATOM   2944  N   ALA   194      42.290  31.407  50.557  1.00  0.00           N  
ATOM   2945  H   ALA   194      43.008  31.198  50.006  1.00  0.00           H  
ATOM   2946  CA  ALA   194      41.016  31.458  49.923  1.00  0.00           C  
ATOM   2947  HA  ALA   194      40.402  32.123  50.464  1.00  0.00           H  
ATOM   2948  CB  ALA   194      41.192  32.006  48.571  1.00  0.00           C  
ATOM   2949  HB1 ALA   194      41.242  32.119  48.235  1.00  0.00           H  
ATOM   2950  HB2 ALA   194      41.207  32.144  48.242  1.00  0.00           H  
ATOM   2951  HB3 ALA   194      41.248  32.158  48.251  1.00  0.00           H  
ATOM   2952  C   ALA   194      40.323  30.124  49.861  1.00  0.00           C  
ATOM   2953  O   ALA   194      40.943  29.098  49.893  1.00  0.00           O  
ATOM   2954  N   GLY   195      39.032  30.144  49.715  1.00  0.00           N  
ATOM   2955  H   GLY   195      38.589  31.015  49.743  1.00  0.00           H  
ATOM   2956  CA  GLY   195      38.227  28.994  49.395  1.00  0.00           C  
ATOM   2957  HA2 GLY   195      38.470  28.205  50.051  1.00  0.00           H  
ATOM   2958  HA3 GLY   195      37.216  29.238  49.541  1.00  0.00           H  
ATOM   2959  C   GLY   195      38.382  28.497  47.984  1.00  0.00           C  
ATOM   2960  O   GLY   195      39.008  29.112  47.178  1.00  0.00           O  
ATOM   2961  N   THR   196      37.804  27.378  47.674  1.00  0.00           N  
ATOM   2962  H   THR   196      37.291  26.941  48.367  1.00  0.00           H  
ATOM   2963  CA  THR   196      37.894  26.711  46.393  1.00  0.00           C  
ATOM   2964  HA  THR   196      38.895  26.555  46.203  1.00  0.00           H  
ATOM   2965  CB  THR   196      37.246  25.386  46.418  1.00  0.00           C  
ATOM   2966  HB  THR   196      36.739  25.339  46.264  1.00  0.00           H  
ATOM   2967  CG2 THR   196      37.420  24.605  46.023  1.00  0.00           C  
ATOM   2968 HG21 THR   196      37.457  24.416  45.926  1.00  0.00           H  
ATOM   2969 HG22 THR   196      37.456  24.400  45.920  1.00  0.00           H  
ATOM   2970 HG23 THR   196      37.463  24.417  45.930  1.00  0.00           H  
ATOM   2971  OG1 THR   196      37.118  24.860  47.032  1.00  0.00           O  
ATOM   2972  HG1 THR   196      36.940  24.870  47.190  1.00  0.00           H  
ATOM   2973  C   THR   196      37.345  27.505  45.268  1.00  0.00           C  
ATOM   2974  O   THR   196      36.333  28.097  45.382  1.00  0.00           O  
ATOM   2975  N   ASP   197      38.007  27.522  44.170  1.00  0.00           N  
ATOM   2976  H   ASP   197      38.821  27.019  44.140  1.00  0.00           H  
ATOM   2977  CA  ASP   197      37.608  28.189  42.978  1.00  0.00           C  
ATOM   2978  HA  ASP   197      37.247  29.144  43.248  1.00  0.00           H  
ATOM   2979  CB  ASP   197      38.795  28.398  42.131  1.00  0.00           C  
ATOM   2980  HB2 ASP   197      39.525  28.774  42.668  1.00  0.00           H  
ATOM   2981  HB3 ASP   197      39.105  27.546  41.776  1.00  0.00           H  
ATOM   2982  CG  ASP   197      38.636  29.250  41.056  1.00  0.00           C  
ATOM   2983  OD1 ASP   197      38.556  29.612  40.608  1.00  0.00           O  
ATOM   2984  OD2 ASP   197      38.611  29.575  40.648  1.00  0.00           O  
ATOM   2985  C   ASP   197      36.521  27.443  42.236  1.00  0.00           C  
ATOM   2986  O   ASP   197      36.614  26.329  42.028  1.00  0.00           O  
ATOM   2987  N   THR   198      35.490  28.052  41.832  1.00  0.00           N  
ATOM   2988  H   THR   198      35.505  28.954  41.997  1.00  0.00           H  
ATOM   2989  CA  THR   198      34.320  27.522  41.144  1.00  0.00           C  
ATOM   2990  HA  THR   198      34.554  26.545  40.771  1.00  0.00           H  
ATOM   2991  CB  THR   198      33.138  27.383  42.087  1.00  0.00           C  
ATOM   2992  HB  THR   198      32.571  27.359  41.824  1.00  0.00           H  
ATOM   2993  CG2 THR   198      32.937  26.668  42.733  1.00  0.00           C  
ATOM   2994 HG21 THR   198      32.887  26.492  42.890  1.00  0.00           H  
ATOM   2995 HG22 THR   198      32.879  26.495  42.887  1.00  0.00           H  
ATOM   2996 HG23 THR   198      32.884  26.492  42.893  1.00  0.00           H  
ATOM   2997  OG1 THR   198      32.876  27.944  42.745  1.00  0.00           O  
ATOM   2998  HG1 THR   198      32.427  27.838  42.923  1.00  0.00           H  
ATOM   2999  C   THR   198      33.942  28.385  39.948  1.00  0.00           C  
ATOM   3000  O   THR   198      34.121  29.579  39.957  1.00  0.00           O  
ATOM   3001  N   THR   199      33.430  27.785  38.899  1.00  0.00           N  
ATOM   3002  H   THR   199      33.303  26.811  38.961  1.00  0.00           H  
ATOM   3003  CA  THR   199      33.038  28.463  37.656  1.00  0.00           C  
ATOM   3004  HA  THR   199      33.767  29.230  37.442  1.00  0.00           H  
ATOM   3005  CB  THR   199      33.049  27.488  36.482  1.00  0.00           C  
ATOM   3006  HB  THR   199      32.370  26.699  36.667  1.00  0.00           H  
ATOM   3007  CG2 THR   199      32.712  28.113  35.168  1.00  0.00           C  
ATOM   3008 HG21 THR   199      32.626  28.280  34.860  1.00  0.00           H  
ATOM   3009 HG22 THR   199      32.652  28.256  34.830  1.00  0.00           H  
ATOM   3010 HG23 THR   199      32.613  28.243  34.842  1.00  0.00           H  
ATOM   3011  OG1 THR   199      34.305  26.956  36.331  1.00  0.00           O  
ATOM   3012  HG1 THR   199      34.498  26.575  36.685  1.00  0.00           H  
ATOM   3013  C   THR   199      31.681  29.141  37.787  1.00  0.00           C  
ATOM   3014  O   THR   199      30.739  28.533  38.260  1.00  0.00           O  
ATOM   3015  N   ILE   200      31.566  30.394  37.359  1.00  0.00           N  
ATOM   3016  H   ILE   200      32.364  30.809  36.940  1.00  0.00           H  
ATOM   3017  CA  ILE   200      30.360  31.215  37.499  1.00  0.00           C  
ATOM   3018  HA  ILE   200      29.920  30.996  38.460  1.00  0.00           H  
ATOM   3019  CB  ILE   200      30.702  32.720  37.493  1.00  0.00           C  
ATOM   3020  HB  ILE   200      31.060  32.980  36.515  1.00  0.00           H  
ATOM   3021  CG2 ILE   200      29.450  33.544  37.767  1.00  0.00           C  
ATOM   3022 HG21 ILE   200      29.148  33.781  37.768  1.00  0.00           H  
ATOM   3023 HG22 ILE   200      29.106  33.691  37.838  1.00  0.00           H  
ATOM   3024 HG23 ILE   200      29.171  33.781  37.886  1.00  0.00           H  
ATOM   3025  CG1 ILE   200      31.786  33.107  38.505  1.00  0.00           C  
ATOM   3026 HG12 ILE   200      31.376  33.272  39.413  1.00  0.00           H  
ATOM   3027 HG13 ILE   200      32.455  32.357  38.621  1.00  0.00           H  
ATOM   3028  CD1 ILE   200      32.580  34.282  38.160  1.00  0.00           C  
ATOM   3029 HD11 ILE   200      32.800  34.552  38.086  1.00  0.00           H  
ATOM   3030 HD12 ILE   200      32.770  34.562  38.052  1.00  0.00           H  
ATOM   3031 HD13 ILE   200      32.765  34.580  38.093  1.00  0.00           H  
ATOM   3032  C   ILE   200      29.330  30.843  36.425  1.00  0.00           C  
ATOM   3033  O   ILE   200      29.334  31.368  35.327  1.00  0.00           O  
ATOM   3034  N   THR   201      28.434  29.927  36.736  1.00  0.00           N  
ATOM   3035  H   THR   201      28.517  29.505  37.624  1.00  0.00           H  
ATOM   3036  CA  THR   201      27.478  29.323  35.803  1.00  0.00           C  
ATOM   3037  HA  THR   201      28.035  28.791  35.051  1.00  0.00           H  
ATOM   3038  CB  THR   201      26.608  28.310  36.535  1.00  0.00           C  
ATOM   3039  HB  THR   201      26.012  28.813  37.260  1.00  0.00           H  
ATOM   3040  CG2 THR   201      25.713  27.511  35.636  1.00  0.00           C  
ATOM   3041 HG21 THR   201      25.508  27.324  35.400  1.00  0.00           H  
ATOM   3042 HG22 THR   201      25.498  27.292  35.438  1.00  0.00           H  
ATOM   3043 HG23 THR   201      25.470  27.334  35.433  1.00  0.00           H  
ATOM   3044  OG1 THR   201      27.415  27.398  37.187  1.00  0.00           O  
ATOM   3045  HG1 THR   201      27.013  27.162  37.968  1.00  0.00           H  
ATOM   3046  C   THR   201      26.589  30.328  35.083  1.00  0.00           C  
ATOM   3047  O   THR   201      26.388  30.198  33.888  1.00  0.00           O  
ATOM   3048  N   VAL   202      26.087  31.356  35.762  1.00  0.00           N  
ATOM   3049  H   VAL   202      26.283  31.413  36.735  1.00  0.00           H  
ATOM   3050  CA  VAL   202      25.244  32.392  35.148  1.00  0.00           C  
ATOM   3051  HA  VAL   202      24.421  31.896  34.662  1.00  0.00           H  
ATOM   3052  CB  VAL   202      24.651  33.318  36.214  1.00  0.00           C  
ATOM   3053  HB  VAL   202      24.703  33.084  36.843  1.00  0.00           H  
ATOM   3054  CG1 VAL   202      24.915  34.304  36.448  1.00  0.00           C  
ATOM   3055 HG11 VAL   202      25.002  34.549  36.518  1.00  0.00           H  
ATOM   3056 HG12 VAL   202      24.976  34.524  36.483  1.00  0.00           H  
ATOM   3057 HG13 VAL   202      24.957  34.567  36.538  1.00  0.00           H  
ATOM   3058  CG2 VAL   202      23.643  33.578  36.271  1.00  0.00           C  
ATOM   3059 HG21 VAL   202      23.405  33.657  36.291  1.00  0.00           H  
ATOM   3060 HG22 VAL   202      23.391  33.630  36.276  1.00  0.00           H  
ATOM   3061 HG23 VAL   202      23.390  33.640  36.304  1.00  0.00           H  
ATOM   3062  C   VAL   202      25.975  33.165  34.055  1.00  0.00           C  
ATOM   3063  O   VAL   202      25.384  33.493  33.045  1.00  0.00           O  
ATOM   3064  N   ASN   203      27.272  33.391  34.206  1.00  0.00           N  
ATOM   3065  H   ASN   203      27.712  33.046  35.021  1.00  0.00           H  
ATOM   3066  CA  ASN   203      28.103  34.037  33.201  1.00  0.00           C  
ATOM   3067  HA  ASN   203      27.569  34.887  32.799  1.00  0.00           H  
ATOM   3068  CB  ASN   203      29.388  34.558  33.852  1.00  0.00           C  
ATOM   3069  HB2 ASN   203      29.897  33.752  34.349  1.00  0.00           H  
ATOM   3070  HB3 ASN   203      30.037  34.920  33.075  1.00  0.00           H  
ATOM   3071  CG  ASN   203      29.208  35.692  34.833  1.00  0.00           C  
ATOM   3072  OD1 ASN   203      28.132  36.121  35.168  1.00  0.00           O  
ATOM   3073  ND2 ASN   203      30.277  36.212  35.336  1.00  0.00           N  
ATOM   3074 HD21 ASN   203      30.176  36.946  35.996  1.00  0.00           H  
ATOM   3075 HD22 ASN   203      31.155  35.822  35.093  1.00  0.00           H  
ATOM   3076  C   ASN   203      28.401  33.107  32.019  1.00  0.00           C  
ATOM   3077  O   ASN   203      28.401  33.553  30.885  1.00  0.00           O  
ATOM   3078  N   VAL   204      28.592  31.808  32.247  1.00  0.00           N  
ATOM   3079  H   VAL   204      28.611  31.498  33.190  1.00  0.00           H  
ATOM   3080  CA  VAL   204      28.738  30.819  31.166  1.00  0.00           C  
ATOM   3081  HA  VAL   204      29.513  31.164  30.499  1.00  0.00           H  
ATOM   3082  CB  VAL   204      29.161  29.437  31.687  1.00  0.00           C  
ATOM   3083  HB  VAL   204      28.414  29.062  32.342  1.00  0.00           H  
ATOM   3084  CG1 VAL   204      29.340  28.442  30.570  1.00  0.00           C  
ATOM   3085 HG11 VAL   204      29.396  28.176  30.316  1.00  0.00           H  
ATOM   3086 HG12 VAL   204      29.354  28.195  30.297  1.00  0.00           H  
ATOM   3087 HG13 VAL   204      29.399  28.218  30.286  1.00  0.00           H  
ATOM   3088  CG2 VAL   204      30.458  29.484  32.449  1.00  0.00           C  
ATOM   3089 HG21 VAL   204      30.778  29.501  32.630  1.00  0.00           H  
ATOM   3090 HG22 VAL   204      30.770  29.495  32.647  1.00  0.00           H  
ATOM   3091 HG23 VAL   204      30.776  29.483  32.637  1.00  0.00           H  
ATOM   3092  C   VAL   204      27.461  30.714  30.339  1.00  0.00           C  
ATOM   3093  O   VAL   204      27.519  30.715  29.123  1.00  0.00           O  
ATOM   3094  N   LEU   205      26.295  30.692  30.972  1.00  0.00           N  
ATOM   3095  H   LEU   205      26.305  30.680  31.968  1.00  0.00           H  
ATOM   3096  CA  LEU   205      25.009  30.701  30.280  1.00  0.00           C  
ATOM   3097  HA  LEU   205      25.001  29.895  29.561  1.00  0.00           H  
ATOM   3098  CB  LEU   205      23.877  30.473  31.284  1.00  0.00           C  
ATOM   3099  HB2 LEU   205      23.983  31.189  32.077  1.00  0.00           H  
ATOM   3100  HB3 LEU   205      22.940  30.665  30.798  1.00  0.00           H  
ATOM   3101  CG  LEU   205      23.828  29.068  31.886  1.00  0.00           C  
ATOM   3102  HG  LEU   205      24.793  28.782  32.194  1.00  0.00           H  
ATOM   3103  CD1 LEU   205      22.937  29.025  33.079  1.00  0.00           C  
ATOM   3104 HD11 LEU   205      22.776  29.116  33.401  1.00  0.00           H  
ATOM   3105 HD12 LEU   205      22.628  29.008  33.302  1.00  0.00           H  
ATOM   3106 HD13 LEU   205      22.773  28.905  33.412  1.00  0.00           H  
ATOM   3107  CD2 LEU   205      23.318  28.045  30.931  1.00  0.00           C  
ATOM   3108 HD21 LEU   205      23.226  27.775  30.710  1.00  0.00           H  
ATOM   3109 HD22 LEU   205      23.164  27.782  30.722  1.00  0.00           H  
ATOM   3110 HD23 LEU   205      23.199  27.815  30.679  1.00  0.00           H  
ATOM   3111  C   LEU   205      24.795  31.987  29.477  1.00  0.00           C  
ATOM   3112  O   LEU   205      24.321  31.917  28.358  1.00  0.00           O  
ATOM   3113  N   ALA   206      25.196  33.145  29.993  1.00  0.00           N  
ATOM   3114  H   ALA   206      25.552  33.152  30.921  1.00  0.00           H  
ATOM   3115  CA  ALA   206      25.168  34.403  29.255  1.00  0.00           C  
ATOM   3116  HA  ALA   206      24.165  34.564  28.895  1.00  0.00           H  
ATOM   3117  CB  ALA   206      25.514  35.537  30.207  1.00  0.00           C  
ATOM   3118  HB1 ALA   206      25.593  35.809  30.444  1.00  0.00           H  
ATOM   3119  HB2 ALA   206      25.607  35.814  30.432  1.00  0.00           H  
ATOM   3120  HB3 ALA   206      25.588  35.818  30.428  1.00  0.00           H  
ATOM   3121  C   ALA   206      26.091  34.396  28.032  1.00  0.00           C  
ATOM   3122  O   ALA   206      25.706  34.863  26.974  1.00  0.00           O  
ATOM   3123  N   TRP   207      27.276  33.815  28.146  1.00  0.00           N  
ATOM   3124  H   TRP   207      27.545  33.485  29.044  1.00  0.00           H  
ATOM   3125  CA  TRP   207      28.214  33.630  27.045  1.00  0.00           C  
ATOM   3126  HA  TRP   207      28.352  34.576  26.548  1.00  0.00           H  
ATOM   3127  CB  TRP   207      29.554  33.231  27.641  1.00  0.00           C  
ATOM   3128  HB2 TRP   207      29.859  34.003  28.303  1.00  0.00           H  
ATOM   3129  HB3 TRP   207      29.431  32.355  28.227  1.00  0.00           H  
ATOM   3130  CG  TRP   207      30.672  32.980  26.721  1.00  0.00           C  
ATOM   3131  CD1 TRP   207      31.489  33.892  26.240  1.00  0.00           C  
ATOM   3132  HD1 TRP   207      31.425  34.916  26.455  1.00  0.00           H  
ATOM   3133  NE1 TRP   207      32.427  33.306  25.463  1.00  0.00           N  
ATOM   3134  HE1 TRP   207      33.145  33.793  25.018  1.00  0.00           H  
ATOM   3135  CE2 TRP   207      32.259  31.975  25.401  1.00  0.00           C  
ATOM   3136  CZ2 TRP   207      32.949  30.971  24.773  1.00  0.00           C  
ATOM   3137  HZ2 TRP   207      33.793  31.189  24.191  1.00  0.00           H  
ATOM   3138  CH2 TRP   207      32.516  29.682  24.904  1.00  0.00           C  
ATOM   3139  HH2 TRP   207      33.035  28.902  24.426  1.00  0.00           H  
ATOM   3140  CZ3 TRP   207      31.401  29.418  25.655  1.00  0.00           C  
ATOM   3141  HZ3 TRP   207      31.062  28.433  25.735  1.00  0.00           H  
ATOM   3142  CE3 TRP   207      30.723  30.432  26.296  1.00  0.00           C  
ATOM   3143  HE3 TRP   207      29.877  30.220  26.878  1.00  0.00           H  
ATOM   3144  CD2 TRP   207      31.132  31.737  26.183  1.00  0.00           C  
ATOM   3145  C   TRP   207      27.698  32.653  25.981  1.00  0.00           C  
ATOM   3146  O   TRP   207      27.855  32.907  24.800  1.00  0.00           O  
ATOM   3147  N   LEU   208      26.978  31.603  26.363  1.00  0.00           N  
ATOM   3148  H   LEU   208      26.911  31.418  27.336  1.00  0.00           H  
ATOM   3149  CA  LEU   208      26.266  30.732  25.426  1.00  0.00           C  
ATOM   3150  HA  LEU   208      26.948  30.461  24.636  1.00  0.00           H  
ATOM   3151  CB  LEU   208      25.812  29.450  26.125  1.00  0.00           C  
ATOM   3152  HB2 LEU   208      25.297  29.696  26.972  1.00  0.00           H  
ATOM   3153  HB3 LEU   208      25.158  28.958  25.511  1.00  0.00           H  
ATOM   3154  CG  LEU   208      26.847  28.472  26.499  1.00  0.00           C  
ATOM   3155  HG  LEU   208      27.442  28.948  27.049  1.00  0.00           H  
ATOM   3156  CD1 LEU   208      26.380  27.385  27.184  1.00  0.00           C  
ATOM   3157 HD11 LEU   208      26.232  27.148  27.350  1.00  0.00           H  
ATOM   3158 HD12 LEU   208      26.285  27.104  27.327  1.00  0.00           H  
ATOM   3159 HD13 LEU   208      26.294  27.123  27.381  1.00  0.00           H  
ATOM   3160  CD2 LEU   208      27.553  27.859  25.491  1.00  0.00           C  
ATOM   3161 HD21 LEU   208      27.713  27.718  25.233  1.00  0.00           H  
ATOM   3162 HD22 LEU   208      27.748  27.721  25.248  1.00  0.00           H  
ATOM   3163 HD23 LEU   208      27.732  27.693  25.260  1.00  0.00           H  
ATOM   3164  C   LEU   208      25.093  31.434  24.734  1.00  0.00           C  
ATOM   3165  O   LEU   208      24.887  31.227  23.553  1.00  0.00           O  
ATOM   3166  N   TYR   209      24.363  32.318  25.403  1.00  0.00           N  
ATOM   3167  H   TYR   209      24.519  32.417  26.379  1.00  0.00           H  
ATOM   3168  CA  TYR   209      23.387  33.184  24.742  1.00  0.00           C  
ATOM   3169  HA  TYR   209      22.732  32.561  24.151  1.00  0.00           H  
ATOM   3170  CB  TYR   209      22.533  33.936  25.761  1.00  0.00           C  
ATOM   3171  HB2 TYR   209      23.156  34.280  26.568  1.00  0.00           H  
ATOM   3172  HB3 TYR   209      22.134  34.810  25.281  1.00  0.00           H  
ATOM   3173  CG  TYR   209      21.361  33.162  26.311  1.00  0.00           C  
ATOM   3174  CD1 TYR   209      20.313  32.818  25.465  1.00  0.00           C  
ATOM   3175  HD1 TYR   209      20.354  33.090  24.441  1.00  0.00           H  
ATOM   3176  CE1 TYR   209      19.212  32.112  25.948  1.00  0.00           C  
ATOM   3177  HE1 TYR   209      18.416  31.848  25.296  1.00  0.00           H  
ATOM   3178  CZ  TYR   209      19.148  31.751  27.287  1.00  0.00           C  
ATOM   3179  OH  TYR   209      18.097  31.057  27.744  1.00  0.00           O  
ATOM   3180  HH  TYR   209      17.475  30.864  27.076  1.00  0.00           H  
ATOM   3181  CE2 TYR   209      20.184  32.110  28.144  1.00  0.00           C  
ATOM   3182  HE2 TYR   209      20.125  31.834  29.165  1.00  0.00           H  
ATOM   3183  CD2 TYR   209      21.287  32.818  27.656  1.00  0.00           C  
ATOM   3184  HD2 TYR   209      22.075  33.093  28.313  1.00  0.00           H  
ATOM   3185  C   TYR   209      24.045  34.157  23.763  1.00  0.00           C  
ATOM   3186  O   TYR   209      23.538  34.338  22.669  1.00  0.00           O  
ATOM   3187  N   ALA   210      25.196  34.729  24.095  1.00  0.00           N  
ATOM   3188  H   ALA   210      25.554  34.580  25.011  1.00  0.00           H  
ATOM   3189  CA  ALA   210      25.974  35.546  23.178  1.00  0.00           C  
ATOM   3190  HA  ALA   210      25.348  36.346  22.822  1.00  0.00           H  
ATOM   3191  CB  ALA   210      27.142  36.170  23.925  1.00  0.00           C  
ATOM   3192  HB1 ALA   210      27.431  36.309  24.111  1.00  0.00           H  
ATOM   3193  HB2 ALA   210      27.434  36.329  24.089  1.00  0.00           H  
ATOM   3194  HB3 ALA   210      27.415  36.335  24.110  1.00  0.00           H  
ATOM   3195  C   ALA   210      26.441  34.760  21.950  1.00  0.00           C  
ATOM   3196  O   ALA   210      26.433  35.289  20.854  1.00  0.00           O  
ATOM   3197  N   ALA   211      26.781  33.489  22.103  1.00  0.00           N  
ATOM   3198  H   ALA   211      26.838  33.130  23.026  1.00  0.00           H  
ATOM   3199  CA  ALA   211      27.106  32.597  21.005  1.00  0.00           C  
ATOM   3200  HA  ALA   211      27.885  33.051  20.418  1.00  0.00           H  
ATOM   3201  CB  ALA   211      27.651  31.303  21.573  1.00  0.00           C  
ATOM   3202  HB1 ALA   211      27.797  30.995  21.703  1.00  0.00           H  
ATOM   3203  HB2 ALA   211      27.779  30.989  21.717  1.00  0.00           H  
ATOM   3204  HB3 ALA   211      27.780  30.980  21.696  1.00  0.00           H  
ATOM   3205  C   ALA   211      25.922  32.358  20.064  1.00  0.00           C  
ATOM   3206  O   ALA   211      26.090  32.446  18.865  1.00  0.00           O  
ATOM   3207  N   VAL   212      24.720  32.159  20.589  1.00  0.00           N  
ATOM   3208  H   VAL   212      24.661  32.069  21.575  1.00  0.00           H  
ATOM   3209  CA  VAL   212      23.490  32.041  19.794  1.00  0.00           C  
ATOM   3210  HA  VAL   212      23.639  31.271  19.058  1.00  0.00           H  
ATOM   3211  CB  VAL   212      22.304  31.620  20.663  1.00  0.00           C  
ATOM   3212  HB  VAL   212      22.244  32.260  21.492  1.00  0.00           H  
ATOM   3213  CG1 VAL   212      20.989  31.666  19.963  1.00  0.00           C  
ATOM   3214 HG11 VAL   212      20.673  31.726  19.784  1.00  0.00           H  
ATOM   3215 HG12 VAL   212      20.674  31.640  19.768  1.00  0.00           H  
ATOM   3216 HG13 VAL   212      20.641  31.669  19.842  1.00  0.00           H  
ATOM   3217  CG2 VAL   212      22.458  30.230  21.168  1.00  0.00           C  
ATOM   3218 HG21 VAL   212      22.490  29.891  21.299  1.00  0.00           H  
ATOM   3219 HG22 VAL   212      22.500  29.887  21.287  1.00  0.00           H  
ATOM   3220 HG23 VAL   212      22.504  29.897  21.306  1.00  0.00           H  
ATOM   3221  C   VAL   212      23.192  33.315  19.024  1.00  0.00           C  
ATOM   3222  O   VAL   212      22.841  33.243  17.862  1.00  0.00           O  
ATOM   3223  N   ILE   213      23.394  34.482  19.621  1.00  0.00           N  
ATOM   3224  H   ILE   213      23.656  34.469  20.576  1.00  0.00           H  
ATOM   3225  CA  ILE   213      23.256  35.779  18.959  1.00  0.00           C  
ATOM   3226  HA  ILE   213      22.289  35.815  18.489  1.00  0.00           H  
ATOM   3227  CB  ILE   213      23.316  36.912  19.997  1.00  0.00           C  
ATOM   3228  HB  ILE   213      24.184  36.769  20.598  1.00  0.00           H  
ATOM   3229  CG2 ILE   213      23.423  38.277  19.363  1.00  0.00           C  
ATOM   3230 HG21 ILE   213      23.470  38.620  19.209  1.00  0.00           H  
ATOM   3231 HG22 ILE   213      23.445  38.608  19.200  1.00  0.00           H  
ATOM   3232 HG23 ILE   213      23.445  38.622  19.223  1.00  0.00           H  
ATOM   3233  CG1 ILE   213      22.096  36.873  20.907  1.00  0.00           C  
ATOM   3234 HG12 ILE   213      21.248  37.204  20.383  1.00  0.00           H  
ATOM   3235 HG13 ILE   213      21.907  35.878  21.195  1.00  0.00           H  
ATOM   3236  CD1 ILE   213      22.211  37.669  22.169  1.00  0.00           C  
ATOM   3237 HD11 ILE   213      22.226  37.859  22.479  1.00  0.00           H  
ATOM   3238 HD12 ILE   213      22.234  37.854  22.482  1.00  0.00           H  
ATOM   3239 HD13 ILE   213      22.237  37.861  22.476  1.00  0.00           H  
ATOM   3240  C   ILE   213      24.282  35.944  17.841  1.00  0.00           C  
ATOM   3241  O   ILE   213      23.971  36.469  16.812  1.00  0.00           O  
ATOM   3242  N   ASN   214      25.483  35.443  18.001  1.00  0.00           N  
ATOM   3243  H   ASN   214      25.674  35.027  18.864  1.00  0.00           H  
ATOM   3244  CA  ASN   214      26.533  35.435  16.999  1.00  0.00           C  
ATOM   3245  HA  ASN   214      26.446  36.319  16.410  1.00  0.00           H  
ATOM   3246  CB  ASN   214      27.870  35.493  17.696  1.00  0.00           C  
ATOM   3247  HB2 ASN   214      27.935  35.207  18.514  1.00  0.00           H  
ATOM   3248  HB3 ASN   214      28.449  35.042  17.322  1.00  0.00           H  
ATOM   3249  CG  ASN   214      28.379  36.565  17.778  1.00  0.00           C  
ATOM   3250  OD1 ASN   214      28.787  37.405  17.238  1.00  0.00           O  
ATOM   3251  ND2 ASN   214      28.369  36.583  18.442  1.00  0.00           N  
ATOM   3252 HD21 ASN   214      28.678  37.297  18.467  1.00  0.00           H  
ATOM   3253 HD22 ASN   214      28.019  35.891  18.881  1.00  0.00           H  
ATOM   3254  C   ASN   214      26.433  34.285  16.004  1.00  0.00           C  
ATOM   3255  O   ASN   214      27.163  34.223  15.136  1.00  0.00           O  
ATOM   3256  N   GLY   215      25.530  33.388  16.100  1.00  0.00           N  
ATOM   3257  H   GLY   215      24.984  33.472  16.854  1.00  0.00           H  
ATOM   3258  CA  GLY   215      25.228  32.336  15.146  1.00  0.00           C  
ATOM   3259  HA2 GLY   215      24.186  32.231  15.098  1.00  0.00           H  
ATOM   3260  HA3 GLY   215      25.558  32.625  14.191  1.00  0.00           H  
ATOM   3261  C   GLY   215      25.792  30.966  15.417  1.00  0.00           C  
ATOM   3262  O   GLY   215      25.575  30.085  14.632  1.00  0.00           O  
ATOM   3263  N   ASP   216      26.490  30.750  16.503  1.00  0.00           N  
ATOM   3264  H   ASP   216      26.575  31.492  17.141  1.00  0.00           H  
ATOM   3265  CA  ASP   216      26.943  29.441  16.928  1.00  0.00           C  
ATOM   3266  HA  ASP   216      27.202  28.872  16.056  1.00  0.00           H  
ATOM   3267  CB  ASP   216      28.188  29.549  17.788  1.00  0.00           C  
ATOM   3268  HB2 ASP   216      28.010  30.202  18.570  1.00  0.00           H  
ATOM   3269  HB3 ASP   216      28.397  28.628  18.199  1.00  0.00           H  
ATOM   3270  CG  ASP   216      29.404  29.985  17.092  1.00  0.00           C  
ATOM   3271  OD1 ASP   216      29.942  30.149  16.922  1.00  0.00           O  
ATOM   3272  OD2 ASP   216      29.866  30.135  16.723  1.00  0.00           O  
ATOM   3273  C   ASP   216      25.844  28.683  17.641  1.00  0.00           C  
ATOM   3274  O   ASP   216      25.516  28.931  18.588  1.00  0.00           O  
ATOM   3275  N   ARG   217      25.261  27.756  17.178  1.00  0.00           N  
ATOM   3276  H   ARG   217      25.585  27.620  16.377  1.00  0.00           H  
ATOM   3277  CA  ARG   217      24.098  27.022  17.663  1.00  0.00           C  
ATOM   3278  HA  ARG   217      23.880  27.353  18.650  1.00  0.00           H  
ATOM   3279  CB  ARG   217      22.918  27.350  16.787  1.00  0.00           C  
ATOM   3280  HB2 ARG   217      22.972  27.080  16.112  1.00  0.00           H  
ATOM   3281  HB3 ARG   217      22.255  27.074  17.000  1.00  0.00           H  
ATOM   3282  CG  ARG   217      22.519  28.397  16.536  1.00  0.00           C  
ATOM   3283  HG2 ARG   217      22.482  28.661  17.181  1.00  0.00           H  
ATOM   3284  HG3 ARG   217      23.108  28.687  16.277  1.00  0.00           H  
ATOM   3285  CD  ARG   217      21.363  28.700  15.752  1.00  0.00           C  
ATOM   3286  HD2 ARG   217      21.334  28.869  15.287  1.00  0.00           H  
ATOM   3287  HD3 ARG   217      21.018  28.389  15.597  1.00  0.00           H  
ATOM   3288  NE  ARG   217      20.762  29.172  15.792  1.00  0.00           N  
ATOM   3289  HE  ARG   217      20.984  29.114  15.773  1.00  0.00           H  
ATOM   3290  CZ  ARG   217      19.942  29.670  15.829  1.00  0.00           C  
ATOM   3291  NH1 ARG   217      19.522  29.823  15.828  1.00  0.00           N  
ATOM   3292 HH11 ARG   217      19.792  29.563  15.764  1.00  0.00           H  
ATOM   3293 HH12 ARG   217      18.894  30.209  15.849  1.00  0.00           H  
ATOM   3294  NH2 ARG   217      19.517  30.036  15.872  1.00  0.00           N  
ATOM   3295 HH21 ARG   217      19.807  29.938  15.869  1.00  0.00           H  
ATOM   3296 HH22 ARG   217      18.895  30.413  15.884  1.00  0.00           H  
ATOM   3297  C   ARG   217      24.273  25.520  17.789  1.00  0.00           C  
ATOM   3298  O   ARG   217      23.382  24.861  18.275  1.00  0.00           O  
ATOM   3299  N   TRP   218      25.395  24.959  17.382  1.00  0.00           N  
ATOM   3300  H   TRP   218      26.071  25.546  16.976  1.00  0.00           H  
ATOM   3301  CA  TRP   218      25.620  23.517  17.309  1.00  0.00           C  
ATOM   3302  HA  TRP   218      24.898  23.098  16.631  1.00  0.00           H  
ATOM   3303  CB  TRP   218      27.002  23.257  16.727  1.00  0.00           C  
ATOM   3304  HB2 TRP   218      27.078  22.206  16.528  1.00  0.00           H  
ATOM   3305  HB3 TRP   218      27.077  23.753  15.780  1.00  0.00           H  
ATOM   3306  CG  TRP   218      28.176  23.640  17.561  1.00  0.00           C  
ATOM   3307  CD1 TRP   218      28.893  24.758  17.434  1.00  0.00           C  
ATOM   3308  HD1 TRP   218      28.714  25.511  16.710  1.00  0.00           H  
ATOM   3309  NE1 TRP   218      29.902  24.775  18.353  1.00  0.00           N  
ATOM   3310  HE1 TRP   218      30.585  25.492  18.406  1.00  0.00           H  
ATOM   3311  CE2 TRP   218      29.885  23.667  19.136  1.00  0.00           C  
ATOM   3312  CZ2 TRP   218      30.686  23.235  20.179  1.00  0.00           C  
ATOM   3313  HZ2 TRP   218      31.506  23.822  20.510  1.00  0.00           H  
ATOM   3314  CH2 TRP   218      30.410  22.020  20.781  1.00  0.00           C  
ATOM   3315  HH2 TRP   218      31.012  21.676  21.584  1.00  0.00           H  
ATOM   3316  CZ3 TRP   218      29.353  21.248  20.322  1.00  0.00           C  
ATOM   3317  HZ3 TRP   218      29.149  20.316  20.781  1.00  0.00           H  
ATOM   3318  CE3 TRP   218      28.567  21.681  19.260  1.00  0.00           C  
ATOM   3319  HE3 TRP   218      27.775  21.066  18.910  1.00  0.00           H  
ATOM   3320  CD2 TRP   218      28.799  22.910  18.646  1.00  0.00           C  
ATOM   3321  C   TRP   218      25.451  22.783  18.634  1.00  0.00           C  
ATOM   3322  O   TRP   218      25.065  21.636  18.650  1.00  0.00           O  
ATOM   3323  N   PHE   219      25.720  23.441  19.744  1.00  0.00           N  
ATOM   3324  H   PHE   219      26.041  24.369  19.647  1.00  0.00           H  
ATOM   3325  CA  PHE   219      25.675  22.889  21.085  1.00  0.00           C  
ATOM   3326  HA  PHE   219      26.092  21.900  21.061  1.00  0.00           H  
ATOM   3327  CB  PHE   219      26.560  23.747  21.980  1.00  0.00           C  
ATOM   3328  HB2 PHE   219      26.555  23.342  22.955  1.00  0.00           H  
ATOM   3329  HB3 PHE   219      27.556  23.691  21.634  1.00  0.00           H  
ATOM   3330  CG  PHE   219      26.175  25.176  22.062  1.00  0.00           C  
ATOM   3331  CD1 PHE   219      25.233  25.586  22.947  1.00  0.00           C  
ATOM   3332  HD1 PHE   219      24.807  24.897  23.595  1.00  0.00           H  
ATOM   3333  CE1 PHE   219      24.836  26.892  22.982  1.00  0.00           C  
ATOM   3334  HE1 PHE   219      24.114  27.202  23.655  1.00  0.00           H  
ATOM   3335  CZ  PHE   219      25.389  27.796  22.140  1.00  0.00           C  
ATOM   3336  HZ  PHE   219      25.090  28.796  22.168  1.00  0.00           H  
ATOM   3337  CE2 PHE   219      26.342  27.397  21.268  1.00  0.00           C  
ATOM   3338  HE2 PHE   219      26.770  28.096  20.632  1.00  0.00           H  
ATOM   3339  CD2 PHE   219      26.733  26.090  21.225  1.00  0.00           C  
ATOM   3340  HD2 PHE   219      27.463  25.792  20.553  1.00  0.00           H  
ATOM   3341  C   PHE   219      24.273  22.756  21.668  1.00  0.00           C  
ATOM   3342  O   PHE   219      24.122  22.149  22.703  1.00  0.00           O  
ATOM   3343  N   LEU   220      23.249  23.317  21.050  1.00  0.00           N  
ATOM   3344  H   LEU   220      23.420  23.780  20.197  1.00  0.00           H  
ATOM   3345  CA  LEU   220      21.893  23.301  21.563  1.00  0.00           C  
ATOM   3346  HA  LEU   220      21.922  23.631  22.580  1.00  0.00           H  
ATOM   3347  CB  LEU   220      21.013  24.270  20.790  1.00  0.00           C  
ATOM   3348  HB2 LEU   220      21.064  24.013  19.765  1.00  0.00           H  
ATOM   3349  HB3 LEU   220      20.009  24.135  21.096  1.00  0.00           H  
ATOM   3350  CG  LEU   220      21.350  25.735  20.942  1.00  0.00           C  
ATOM   3351  HG  LEU   220      22.357  25.879  20.697  1.00  0.00           H  
ATOM   3352  CD1 LEU   220      20.525  26.548  20.022  1.00  0.00           C  
ATOM   3353 HD11 LEU   220      20.353  26.734  19.761  1.00  0.00           H  
ATOM   3354 HD12 LEU   220      20.291  26.722  19.805  1.00  0.00           H  
ATOM   3355 HD13 LEU   220      20.339  26.776  19.819  1.00  0.00           H  
ATOM   3356  CD2 LEU   220      21.113  26.257  22.311  1.00  0.00           C  
ATOM   3357 HD21 LEU   220      21.093  26.383  22.642  1.00  0.00           H  
ATOM   3358 HD22 LEU   220      21.046  26.414  22.641  1.00  0.00           H  
ATOM   3359 HD23 LEU   220      21.044  26.366  22.653  1.00  0.00           H  
ATOM   3360  C   LEU   220      21.313  21.899  21.570  1.00  0.00           C  
ATOM   3361  O   LEU   220      21.318  21.214  20.607  1.00  0.00           O  
ATOM   3362  N   ASN   221      20.805  21.482  22.663  1.00  0.00           N  
ATOM   3363  H   ASN   221      20.823  22.110  23.395  1.00  0.00           H  
ATOM   3364  CA  ASN   221      20.248  20.179  22.890  1.00  0.00           C  
ATOM   3365  HA  ASN   221      20.588  19.561  22.187  1.00  0.00           H  
ATOM   3366  CB  ASN   221      20.711  19.703  24.144  1.00  0.00           C  
ATOM   3367  HB2 ASN   221      21.618  19.806  24.204  1.00  0.00           H  
ATOM   3368  HB3 ASN   221      20.355  20.206  24.758  1.00  0.00           H  
ATOM   3369  CG  ASN   221      20.483  18.419  24.524  1.00  0.00           C  
ATOM   3370  OD1 ASN   221      19.884  17.795  24.256  1.00  0.00           O  
ATOM   3371  ND2 ASN   221      20.956  17.981  25.158  1.00  0.00           N  
ATOM   3372 HD21 ASN   221      20.832  17.135  25.406  1.00  0.00           H  
ATOM   3373 HD22 ASN   221      21.471  18.476  25.374  1.00  0.00           H  
ATOM   3374  C   ASN   221      18.804  20.134  22.821  1.00  0.00           C  
ATOM   3375  O   ASN   221      18.199  21.032  23.210  1.00  0.00           O  
ATOM   3376  N   ARG   222      18.242  19.078  22.356  1.00  0.00           N  
ATOM   3377  H   ARG   222      18.800  18.395  22.050  1.00  0.00           H  
ATOM   3378  CA  ARG   222      16.856  18.844  22.279  1.00  0.00           C  
ATOM   3379  HA  ARG   222      16.458  19.717  22.049  1.00  0.00           H  
ATOM   3380  CB  ARG   222      16.573  17.948  21.249  1.00  0.00           C  
ATOM   3381  HB2 ARG   222      16.629  17.639  21.040  1.00  0.00           H  
ATOM   3382  HB3 ARG   222      16.331  17.725  21.109  1.00  0.00           H  
ATOM   3383  CG  ARG   222      16.521  17.763  20.663  1.00  0.00           C  
ATOM   3384  HG2 ARG   222      16.632  17.930  20.798  1.00  0.00           H  
ATOM   3385  HG3 ARG   222      16.597  17.830  20.753  1.00  0.00           H  
ATOM   3386  CD  ARG   222      16.212  17.246  19.752  1.00  0.00           C  
ATOM   3387  HD2 ARG   222      16.071  17.251  19.546  1.00  0.00           H  
ATOM   3388  HD3 ARG   222      16.284  17.114  19.485  1.00  0.00           H  
ATOM   3389  NE  ARG   222      16.011  16.923  19.491  1.00  0.00           N  
ATOM   3390  HE  ARG   222      16.065  16.989  19.617  1.00  0.00           H  
ATOM   3391  CZ  ARG   222      15.765  16.552  19.097  1.00  0.00           C  
ATOM   3392  NH1 ARG   222      15.662  16.417  18.879  1.00  0.00           N  
ATOM   3393 HH11 ARG   222      15.767  16.595  19.004  1.00  0.00           H  
ATOM   3394 HH12 ARG   222      15.475  16.135  18.582  1.00  0.00           H  
ATOM   3395  NH2 ARG   222      15.614  16.303  18.911  1.00  0.00           N  
ATOM   3396 HH21 ARG   222      15.687  16.391  19.065  1.00  0.00           H  
ATOM   3397 HH22 ARG   222      15.430  16.024  18.616  1.00  0.00           H  
ATOM   3398  C   ARG   222      16.177  18.385  23.486  1.00  0.00           C  
ATOM   3399  O   ARG   222      15.041  18.367  23.541  1.00  0.00           O  
ATOM   3400  N   PHE   223      16.852  18.013  24.444  1.00  0.00           N  
ATOM   3401  H   PHE   223      17.776  18.071  24.334  1.00  0.00           H  
ATOM   3402  CA  PHE   223      16.351  17.551  25.675  1.00  0.00           C  
ATOM   3403  HA  PHE   223      15.407  17.219  25.509  1.00  0.00           H  
ATOM   3404  CB  PHE   223      17.146  16.443  26.111  1.00  0.00           C  
ATOM   3405  HB2 PHE   223      17.812  16.434  26.083  1.00  0.00           H  
ATOM   3406  HB3 PHE   223      17.102  16.315  26.740  1.00  0.00           H  
ATOM   3407  CG  PHE   223      17.135  15.501  25.781  1.00  0.00           C  
ATOM   3408  CD1 PHE   223      17.400  14.931  25.529  1.00  0.00           C  
ATOM   3409  HD1 PHE   223      17.609  15.162  25.565  1.00  0.00           H  
ATOM   3410  CE1 PHE   223      17.393  14.059  25.227  1.00  0.00           C  
ATOM   3411  HE1 PHE   223      17.595  13.628  25.035  1.00  0.00           H  
ATOM   3412  CZ  PHE   223      17.123  13.748  25.175  1.00  0.00           C  
ATOM   3413  HZ  PHE   223      17.118  13.080  24.945  1.00  0.00           H  
ATOM   3414  CE2 PHE   223      16.861  14.307  25.426  1.00  0.00           C  
ATOM   3415  HE2 PHE   223      16.656  14.068  25.387  1.00  0.00           H  
ATOM   3416  CD2 PHE   223      16.866  15.181  25.729  1.00  0.00           C  
ATOM   3417  HD2 PHE   223      16.666  15.605  25.920  1.00  0.00           H  
ATOM   3418  C   PHE   223      16.269  18.578  26.737  1.00  0.00           C  
ATOM   3419  O   PHE   223      16.903  19.474  26.693  1.00  0.00           O  
ATOM   3420  N   THR   224      15.488  18.451  27.699  1.00  0.00           N  
ATOM   3421  H   THR   224      15.010  17.690  27.685  1.00  0.00           H  
ATOM   3422  CA  THR   224      15.284  19.347  28.795  1.00  0.00           C  
ATOM   3423  HA  THR   224      15.783  20.140  28.613  1.00  0.00           H  
ATOM   3424  CB  THR   224      13.999  19.724  28.868  1.00  0.00           C  
ATOM   3425  HB  THR   224      13.846  20.022  28.476  1.00  0.00           H  
ATOM   3426  CG2 THR   224      12.958  19.362  28.887  1.00  0.00           C  
ATOM   3427 HG21 THR   224      12.677  19.279  28.884  1.00  0.00           H  
ATOM   3428 HG22 THR   224      12.717  19.267  28.887  1.00  0.00           H  
ATOM   3429 HG23 THR   224      12.707  19.284  28.896  1.00  0.00           H  
ATOM   3430  OG1 THR   224      13.929  20.094  29.409  1.00  0.00           O  
ATOM   3431  HG1 THR   224      13.996  20.488  29.099  1.00  0.00           H  
ATOM   3432  C   THR   224      15.709  18.916  30.092  1.00  0.00           C  
ATOM   3433  O   THR   224      15.865  17.835  30.239  1.00  0.00           O  
ATOM   3434  N   THR   225      15.911  19.748  31.042  1.00  0.00           N  
ATOM   3435  H   THR   225      15.751  20.622  30.858  1.00  0.00           H  
ATOM   3436  CA  THR   225      16.314  19.464  32.355  1.00  0.00           C  
ATOM   3437  HA  THR   225      15.994  18.545  32.580  1.00  0.00           H  
ATOM   3438  CB  THR   225      17.736  19.433  32.409  1.00  0.00           C  
ATOM   3439  HB  THR   225      18.032  19.407  32.022  1.00  0.00           H  
ATOM   3440  CG2 THR   225      18.259  19.898  32.685  1.00  0.00           C  
ATOM   3441 HG21 THR   225      18.367  19.986  32.751  1.00  0.00           H  
ATOM   3442 HG22 THR   225      18.414  20.011  32.743  1.00  0.00           H  
ATOM   3443 HG23 THR   225      18.386  20.038  32.756  1.00  0.00           H  
ATOM   3444  OG1 THR   225      18.288  18.954  32.692  1.00  0.00           O  
ATOM   3445  HG1 THR   225      18.070  18.819  32.682  1.00  0.00           H  
ATOM   3446  C   THR   225      15.737  20.377  33.387  1.00  0.00           C  
ATOM   3447  O   THR   225      15.504  21.422  33.124  1.00  0.00           O  
ATOM   3448  N   THR   226      15.520  19.998  34.571  1.00  0.00           N  
ATOM   3449  H   THR   226      15.721  19.142  34.711  1.00  0.00           H  
ATOM   3450  CA  THR   226      15.166  20.819  35.719  1.00  0.00           C  
ATOM   3451  HA  THR   226      14.596  21.649  35.380  1.00  0.00           H  
ATOM   3452  CB  THR   226      14.308  20.071  36.702  1.00  0.00           C  
ATOM   3453  HB  THR   226      13.789  20.396  36.995  1.00  0.00           H  
ATOM   3454  CG2 THR   226      13.724  19.217  36.583  1.00  0.00           C  
ATOM   3455 HG21 THR   226      13.568  19.006  36.564  1.00  0.00           H  
ATOM   3456 HG22 THR   226      13.581  19.021  36.552  1.00  0.00           H  
ATOM   3457 HG23 THR   226      13.579  19.006  36.554  1.00  0.00           H  
ATOM   3458  OG1 THR   226      14.661  19.767  37.438  1.00  0.00           O  
ATOM   3459  HG1 THR   226      14.416  19.456  37.275  1.00  0.00           H  
ATOM   3460  C   THR   226      16.386  21.374  36.399  1.00  0.00           C  
ATOM   3461  O   THR   226      17.458  20.848  36.250  1.00  0.00           O  
ATOM   3462  N   LEU   227      16.242  22.426  37.175  1.00  0.00           N  
ATOM   3463  H   LEU   227      15.342  22.804  37.276  1.00  0.00           H  
ATOM   3464  CA  LEU   227      17.336  23.057  37.882  1.00  0.00           C  
ATOM   3465  HA  LEU   227      18.062  23.355  37.162  1.00  0.00           H  
ATOM   3466  CB  LEU   227      16.824  24.286  38.599  1.00  0.00           C  
ATOM   3467  HB2 LEU   227      16.156  24.394  38.552  1.00  0.00           H  
ATOM   3468  HB3 LEU   227      16.896  24.285  39.277  1.00  0.00           H  
ATOM   3469  CG  LEU   227      17.084  25.376  38.514  1.00  0.00           C  
ATOM   3470  HG  LEU   227      17.148  25.063  38.492  1.00  0.00           H  
ATOM   3471  CD1 LEU   227      17.123  26.200  38.373  1.00  0.00           C  
ATOM   3472 HD11 LEU   227      17.122  26.411  38.334  1.00  0.00           H  
ATOM   3473 HD12 LEU   227      17.133  26.394  38.348  1.00  0.00           H  
ATOM   3474 HD13 LEU   227      17.142  26.396  38.335  1.00  0.00           H  
ATOM   3475  CD2 LEU   227      17.202  26.134  38.624  1.00  0.00           C  
ATOM   3476 HD21 LEU   227      17.217  26.315  38.653  1.00  0.00           H  
ATOM   3477 HD22 LEU   227      17.261  26.318  38.659  1.00  0.00           H  
ATOM   3478 HD23 LEU   227      17.214  26.325  38.642  1.00  0.00           H  
ATOM   3479  C   LEU   227      18.044  22.113  38.835  1.00  0.00           C  
ATOM   3480  O   LEU   227      19.246  22.103  38.890  1.00  0.00           O  
ATOM   3481  N   ASN   228      17.316  21.270  39.531  1.00  0.00           N  
ATOM   3482  H   ASN   228      16.340  21.333  39.449  1.00  0.00           H  
ATOM   3483  CA  ASN   228      17.873  20.281  40.422  1.00  0.00           C  
ATOM   3484  HA  ASN   228      18.510  20.777  41.115  1.00  0.00           H  
ATOM   3485  CB  ASN   228      16.748  19.640  41.189  1.00  0.00           C  
ATOM   3486  HB2 ASN   228      16.157  19.779  41.170  1.00  0.00           H  
ATOM   3487  HB3 ASN   228      16.605  19.078  41.141  1.00  0.00           H  
ATOM   3488  CG  ASN   228      16.601  19.553  42.076  1.00  0.00           C  
ATOM   3489  OD1 ASN   228      16.849  19.933  42.544  1.00  0.00           O  
ATOM   3490  ND2 ASN   228      16.197  19.056  42.341  1.00  0.00           N  
ATOM   3491 HD21 ASN   228      16.098  18.999  42.926  1.00  0.00           H  
ATOM   3492 HD22 ASN   228      15.995  18.737  41.964  1.00  0.00           H  
ATOM   3493  C   ASN   228      18.729  19.244  39.713  1.00  0.00           C  
ATOM   3494  O   ASN   228      19.741  18.864  40.218  1.00  0.00           O  
ATOM   3495  N   ASP   229      18.359  18.816  38.534  1.00  0.00           N  
ATOM   3496  H   ASP   229      17.540  19.185  38.161  1.00  0.00           H  
ATOM   3497  CA  ASP   229      19.124  17.878  37.731  1.00  0.00           C  
ATOM   3498  HA  ASP   229      19.439  17.071  38.353  1.00  0.00           H  
ATOM   3499  CB  ASP   229      18.259  17.306  36.637  1.00  0.00           C  
ATOM   3500  HB2 ASP   229      17.772  17.877  36.232  1.00  0.00           H  
ATOM   3501  HB3 ASP   229      18.711  16.967  36.007  1.00  0.00           H  
ATOM   3502  CG  ASP   229      17.452  16.418  36.880  1.00  0.00           C  
ATOM   3503  OD1 ASP   229      17.129  16.041  36.976  1.00  0.00           O  
ATOM   3504  OD2 ASP   229      17.133  16.066  36.951  1.00  0.00           O  
ATOM   3505  C   ASP   229      20.378  18.489  37.144  1.00  0.00           C  
ATOM   3506  O   ASP   229      21.364  17.824  37.016  1.00  0.00           O  
ATOM   3507  N   PHE   230      20.373  19.757  36.826  1.00  0.00           N  
ATOM   3508  H   PHE   230      19.530  20.242  36.920  1.00  0.00           H  
ATOM   3509  CA  PHE   230      21.563  20.482  36.448  1.00  0.00           C  
ATOM   3510  HA  PHE   230      22.097  19.906  35.717  1.00  0.00           H  
ATOM   3511  CB  PHE   230      21.189  21.803  35.814  1.00  0.00           C  
ATOM   3512  HB2 PHE   230      20.615  21.617  34.943  1.00  0.00           H  
ATOM   3513  HB3 PHE   230      20.582  22.355  36.485  1.00  0.00           H  
ATOM   3514  CG  PHE   230      22.368  22.630  35.439  1.00  0.00           C  
ATOM   3515  CD1 PHE   230      23.068  22.379  34.310  1.00  0.00           C  
ATOM   3516  HD1 PHE   230      22.735  21.644  33.685  1.00  0.00           H  
ATOM   3517  CE1 PHE   230      24.213  23.067  34.009  1.00  0.00           C  
ATOM   3518  HE1 PHE   230      24.752  22.860  33.154  1.00  0.00           H  
ATOM   3519  CZ  PHE   230      24.666  24.009  34.837  1.00  0.00           C  
ATOM   3520  HZ  PHE   230      25.552  24.522  34.619  1.00  0.00           H  
ATOM   3521  CE2 PHE   230      23.965  24.274  35.959  1.00  0.00           C  
ATOM   3522  HE2 PHE   230      24.314  24.986  36.603  1.00  0.00           H  
ATOM   3523  CD2 PHE   230      22.817  23.590  36.259  1.00  0.00           C  
ATOM   3524  HD2 PHE   230      22.297  23.782  37.133  1.00  0.00           H  
ATOM   3525  C   PHE   230      22.502  20.680  37.617  1.00  0.00           C  
ATOM   3526  O   PHE   230      23.675  20.406  37.501  1.00  0.00           O  
ATOM   3527  N   ASN   231      22.000  21.099  38.763  1.00  0.00           N  
ATOM   3528  H   ASN   231      21.040  21.326  38.794  1.00  0.00           H  
ATOM   3529  CA  ASN   231      22.798  21.368  39.939  1.00  0.00           C  
ATOM   3530  HA  ASN   231      23.566  22.060  39.667  1.00  0.00           H  
ATOM   3531  CB  ASN   231      21.934  22.032  41.000  1.00  0.00           C  
ATOM   3532  HB2 ASN   231      21.046  21.459  41.146  1.00  0.00           H  
ATOM   3533  HB3 ASN   231      22.465  22.050  41.925  1.00  0.00           H  
ATOM   3534  CG  ASN   231      21.560  23.451  40.687  1.00  0.00           C  
ATOM   3535  OD1 ASN   231      22.111  24.097  39.862  1.00  0.00           O  
ATOM   3536  ND2 ASN   231      20.651  24.006  41.376  1.00  0.00           N  
ATOM   3537 HD21 ASN   231      20.430  24.950  41.199  1.00  0.00           H  
ATOM   3538 HD22 ASN   231      20.195  23.489  42.056  1.00  0.00           H  
ATOM   3539  C   ASN   231      23.513  20.136  40.466  1.00  0.00           C  
ATOM   3540  O   ASN   231      24.584  20.257  40.985  1.00  0.00           O  
ATOM   3541  N   LEU   232      22.979  18.953  40.277  1.00  0.00           N  
ATOM   3542  H   LEU   232      22.085  18.926  39.883  1.00  0.00           H  
ATOM   3543  CA  LEU   232      23.633  17.699  40.585  1.00  0.00           C  
ATOM   3544  HA  LEU   232      23.964  17.743  41.587  1.00  0.00           H  
ATOM   3545  CB  LEU   232      22.635  16.588  40.452  1.00  0.00           C  
ATOM   3546  HB2 LEU   232      21.931  16.734  40.347  1.00  0.00           H  
ATOM   3547  HB3 LEU   232      22.729  16.184  39.915  1.00  0.00           H  
ATOM   3548  CG  LEU   232      22.419  15.811  41.142  1.00  0.00           C  
ATOM   3549  HG  LEU   232      22.683  16.086  40.970  1.00  0.00           H  
ATOM   3550  CD1 LEU   232      22.023  15.257  41.760  1.00  0.00           C  
ATOM   3551 HD11 LEU   232      21.948  15.101  41.925  1.00  0.00           H  
ATOM   3552 HD12 LEU   232      21.919  15.151  41.914  1.00  0.00           H  
ATOM   3553 HD13 LEU   232      21.917  15.117  41.893  1.00  0.00           H  
ATOM   3554  CD2 LEU   232      22.197  15.159  41.453  1.00  0.00           C  
ATOM   3555 HD21 LEU   232      22.135  14.995  41.551  1.00  0.00           H  
ATOM   3556 HD22 LEU   232      22.140  15.018  41.512  1.00  0.00           H  
ATOM   3557 HD23 LEU   232      22.154  14.990  41.523  1.00  0.00           H  
ATOM   3558  C   LEU   232      24.858  17.434  39.741  1.00  0.00           C  
ATOM   3559  O   LEU   232      25.784  16.885  40.193  1.00  0.00           O  
ATOM   3560  N   VAL   233      24.890  17.850  38.534  1.00  0.00           N  
ATOM   3561  H   VAL   233      24.103  18.307  38.227  1.00  0.00           H  
ATOM   3562  CA  VAL   233      26.034  17.749  37.646  1.00  0.00           C  
ATOM   3563  HA  VAL   233      26.587  16.886  37.912  1.00  0.00           H  
ATOM   3564  CB  VAL   233      25.585  17.562  36.222  1.00  0.00           C  
ATOM   3565  HB  VAL   233      25.199  18.056  36.029  1.00  0.00           H  
ATOM   3566  CG1 VAL   233      26.201  17.470  35.361  1.00  0.00           C  
ATOM   3567 HG11 VAL   233      26.355  17.472  35.183  1.00  0.00           H  
ATOM   3568 HG12 VAL   233      26.356  17.416  35.123  1.00  0.00           H  
ATOM   3569 HG13 VAL   233      26.336  17.453  35.139  1.00  0.00           H  
ATOM   3570  CG2 VAL   233      25.015  16.743  35.851  1.00  0.00           C  
ATOM   3571 HG21 VAL   233      24.859  16.551  35.755  1.00  0.00           H  
ATOM   3572 HG22 VAL   233      24.897  16.548  35.748  1.00  0.00           H  
ATOM   3573 HG23 VAL   233      24.866  16.526  35.772  1.00  0.00           H  
ATOM   3574  C   VAL   233      26.995  18.910  37.796  1.00  0.00           C  
ATOM   3575  O   VAL   233      28.178  18.715  37.710  1.00  0.00           O  
ATOM   3576  N   ALA   234      26.521  20.103  38.081  1.00  0.00           N  
ATOM   3577  H   ALA   234      25.544  20.211  38.119  1.00  0.00           H  
ATOM   3578  CA  ALA   234      27.342  21.277  38.256  1.00  0.00           C  
ATOM   3579  HA  ALA   234      27.853  21.457  37.350  1.00  0.00           H  
ATOM   3580  CB  ALA   234      26.448  22.459  38.524  1.00  0.00           C  
ATOM   3581  HB1 ALA   234      26.234  22.751  38.591  1.00  0.00           H  
ATOM   3582  HB2 ALA   234      26.238  22.751  38.586  1.00  0.00           H  
ATOM   3583  HB3 ALA   234      26.232  22.749  38.586  1.00  0.00           H  
ATOM   3584  C   ALA   234      28.389  21.104  39.328  1.00  0.00           C  
ATOM   3585  O   ALA   234      29.536  21.378  39.110  1.00  0.00           O  
ATOM   3586  N   MET   235      28.025  20.562  40.450  1.00  0.00           N  
ATOM   3587  H   MET   235      27.079  20.355  40.571  1.00  0.00           H  
ATOM   3588  CA  MET   235      28.930  20.293  41.526  1.00  0.00           C  
ATOM   3589  HA  MET   235      29.438  21.193  41.763  1.00  0.00           H  
ATOM   3590  CB  MET   235      28.158  19.885  42.727  1.00  0.00           C  
ATOM   3591  HB2 MET   235      27.738  19.704  42.834  1.00  0.00           H  
ATOM   3592  HB3 MET   235      28.198  19.583  43.094  1.00  0.00           H  
ATOM   3593  CG  MET   235      27.898  20.143  43.323  1.00  0.00           C  
ATOM   3594  HG2 MET   235      28.249  20.341  43.330  1.00  0.00           H  
ATOM   3595  HG3 MET   235      27.767  20.285  43.088  1.00  0.00           H  
ATOM   3596  SD  MET   235      27.251  19.928  44.403  1.00  0.00           S  
ATOM   3597  CE  MET   235      26.830  19.672  44.733  1.00  0.00           C  
ATOM   3598  HE1 MET   235      26.744  19.619  44.812  1.00  0.00           H  
ATOM   3599  HE2 MET   235      26.736  19.624  44.797  1.00  0.00           H  
ATOM   3600  HE3 MET   235      26.749  19.616  44.796  1.00  0.00           H  
ATOM   3601  C   MET   235      29.988  19.280  41.186  1.00  0.00           C  
ATOM   3602  O   MET   235      31.069  19.391  41.662  1.00  0.00           O  
ATOM   3603  N   LYS   236      29.725  18.336  40.318  1.00  0.00           N  
ATOM   3604  H   LYS   236      28.828  18.311  39.952  1.00  0.00           H  
ATOM   3605  CA  LYS   236      30.686  17.365  39.834  1.00  0.00           C  
ATOM   3606  HA  LYS   236      31.162  16.921  40.664  1.00  0.00           H  
ATOM   3607  CB  LYS   236      29.976  16.279  39.069  1.00  0.00           C  
ATOM   3608  HB2 LYS   236      29.277  16.173  39.134  1.00  0.00           H  
ATOM   3609  HB3 LYS   236      29.990  16.322  38.398  1.00  0.00           H  
ATOM   3610  CG  LYS   236      30.172  15.252  39.108  1.00  0.00           C  
ATOM   3611  HG2 LYS   236      30.651  15.353  38.988  1.00  0.00           H  
ATOM   3612  HG3 LYS   236      30.206  15.121  39.590  1.00  0.00           H  
ATOM   3613  CD  LYS   236      29.660  14.258  38.645  1.00  0.00           C  
ATOM   3614  HD2 LYS   236      29.265  14.131  38.751  1.00  0.00           H  
ATOM   3615  HD3 LYS   236      29.562  14.330  38.249  1.00  0.00           H  
ATOM   3616  CE  LYS   236      29.824  13.340  38.578  1.00  0.00           C  
ATOM   3617  HE2 LYS   236      29.992  13.356  38.464  1.00  0.00           H  
ATOM   3618  HE3 LYS   236      29.975  13.285  38.776  1.00  0.00           H  
ATOM   3619  NZ  LYS   236      29.568  12.516  38.407  1.00  0.00           N  
ATOM   3620  HZ1 LYS   236      29.512  12.299  38.366  1.00  0.00           H  
ATOM   3621  HZ2 LYS   236      29.498  12.320  38.370  1.00  0.00           H  
ATOM   3622  HZ3 LYS   236      29.510  12.312  38.359  1.00  0.00           H  
ATOM   3623  C   LYS   236      31.778  17.988  39.020  1.00  0.00           C  
ATOM   3624  O   LYS   236      32.859  17.534  39.046  1.00  0.00           O  
ATOM   3625  N   TYR   237      31.513  19.042  38.341  1.00  0.00           N  
ATOM   3626  H   TYR   237      30.595  19.331  38.358  1.00  0.00           H  
ATOM   3627  CA  TYR   237      32.443  19.789  37.532  1.00  0.00           C  
ATOM   3628  HA  TYR   237      33.318  19.212  37.423  1.00  0.00           H  
ATOM   3629  CB  TYR   237      31.861  19.959  36.167  1.00  0.00           C  
ATOM   3630  HB2 TYR   237      30.977  20.505  36.241  1.00  0.00           H  
ATOM   3631  HB3 TYR   237      32.524  20.534  35.584  1.00  0.00           H  
ATOM   3632  CG  TYR   237      31.586  18.684  35.457  1.00  0.00           C  
ATOM   3633  CD1 TYR   237      31.008  18.188  35.226  1.00  0.00           C  
ATOM   3634  HD1 TYR   237      30.752  18.715  35.544  1.00  0.00           H  
ATOM   3635  CE1 TYR   237      30.763  17.004  34.585  1.00  0.00           C  
ATOM   3636  HE1 TYR   237      30.324  16.625  34.410  1.00  0.00           H  
ATOM   3637  CZ  TYR   237      31.097  16.306  34.172  1.00  0.00           C  
ATOM   3638  OH  TYR   237      30.863  15.156  33.576  1.00  0.00           O  
ATOM   3639  HH  TYR   237      31.060  14.852  33.356  1.00  0.00           H  
ATOM   3640  CE2 TYR   237      31.675  16.800  34.398  1.00  0.00           C  
ATOM   3641  HE2 TYR   237      31.930  16.268  34.083  1.00  0.00           H  
ATOM   3642  CD2 TYR   237      31.917  17.987  35.037  1.00  0.00           C  
ATOM   3643  HD2 TYR   237      32.359  18.360  35.211  1.00  0.00           H  
ATOM   3644  C   TYR   237      32.909  21.104  38.147  1.00  0.00           C  
ATOM   3645  O   TYR   237      33.534  21.894  37.482  1.00  0.00           O  
ATOM   3646  N   ASN   238      32.622  21.348  39.410  1.00  0.00           N  
ATOM   3647  H   ASN   238      32.124  20.655  39.893  1.00  0.00           H  
ATOM   3648  CA  ASN   238      32.942  22.562  40.146  1.00  0.00           C  
ATOM   3649  HA  ASN   238      32.448  22.466  41.084  1.00  0.00           H  
ATOM   3650  CB  ASN   238      34.423  22.621  40.456  1.00  0.00           C  
ATOM   3651  HB2 ASN   238      34.906  22.404  39.956  1.00  0.00           H  
ATOM   3652  HB3 ASN   238      34.690  23.270  40.582  1.00  0.00           H  
ATOM   3653  CG  ASN   238      34.930  22.127  41.279  1.00  0.00           C  
ATOM   3654  OD1 ASN   238      34.804  21.762  41.700  1.00  0.00           O  
ATOM   3655  ND2 ASN   238      35.518  22.094  41.535  1.00  0.00           N  
ATOM   3656 HD21 ASN   238      35.842  21.783  42.066  1.00  0.00           H  
ATOM   3657 HD22 ASN   238      35.629  22.395  41.203  1.00  0.00           H  
ATOM   3658  C   ASN   238      32.360  23.842  39.546  1.00  0.00           C  
ATOM   3659  O   ASN   238      32.954  24.880  39.582  1.00  0.00           O  
ATOM   3660  N   TYR   239      31.187  23.770  38.992  1.00  0.00           N  
ATOM   3661  H   TYR   239      30.750  22.892  39.005  1.00  0.00           H  
ATOM   3662  CA  TYR   239      30.359  24.900  38.598  1.00  0.00           C  
ATOM   3663  HA  TYR   239      30.978  25.746  38.355  1.00  0.00           H  
ATOM   3664  CB  TYR   239      29.550  24.532  37.355  1.00  0.00           C  
ATOM   3665  HB2 TYR   239      29.229  23.514  37.421  1.00  0.00           H  
ATOM   3666  HB3 TYR   239      28.665  25.126  37.345  1.00  0.00           H  
ATOM   3667  CG  TYR   239      30.243  24.712  36.036  1.00  0.00           C  
ATOM   3668  CD1 TYR   239      31.398  24.033  35.744  1.00  0.00           C  
ATOM   3669  HD1 TYR   239      31.800  23.376  36.454  1.00  0.00           H  
ATOM   3670  CE1 TYR   239      32.039  24.215  34.529  1.00  0.00           C  
ATOM   3671  HE1 TYR   239      32.927  23.704  34.317  1.00  0.00           H  
ATOM   3672  CZ  TYR   239      31.514  25.067  33.586  1.00  0.00           C  
ATOM   3673  OH  TYR   239      32.129  25.264  32.420  1.00  0.00           O  
ATOM   3674  HH  TYR   239      32.868  24.875  32.345  1.00  0.00           H  
ATOM   3675  CE2 TYR   239      30.345  25.728  33.863  1.00  0.00           C  
ATOM   3676  HE2 TYR   239      29.947  26.372  33.137  1.00  0.00           H  
ATOM   3677  CD2 TYR   239      29.718  25.556  35.087  1.00  0.00           C  
ATOM   3678  HD2 TYR   239      28.834  26.073  35.299  1.00  0.00           H  
ATOM   3679  C   TYR   239      29.454  25.321  39.753  1.00  0.00           C  
ATOM   3680  O   TYR   239      29.046  24.509  40.551  1.00  0.00           O  
ATOM   3681  N   GLU   240      29.132  26.593  39.853  1.00  0.00           N  
ATOM   3682  H   GLU   240      29.495  27.214  39.180  1.00  0.00           H  
ATOM   3683  CA  GLU   240      28.226  27.130  40.858  1.00  0.00           C  
ATOM   3684  HA  GLU   240      28.534  26.754  41.817  1.00  0.00           H  
ATOM   3685  CB  GLU   240      28.348  28.644  40.886  1.00  0.00           C  
ATOM   3686  HB2 GLU   240      28.781  28.915  40.429  1.00  0.00           H  
ATOM   3687  HB3 GLU   240      27.784  29.017  40.731  1.00  0.00           H  
ATOM   3688  CG  GLU   240      28.648  29.334  41.702  1.00  0.00           C  
ATOM   3689  HG2 GLU   240      29.161  29.562  41.415  1.00  0.00           H  
ATOM   3690  HG3 GLU   240      28.219  29.792  41.549  1.00  0.00           H  
ATOM   3691  CD  GLU   240      28.813  29.161  43.087  1.00  0.00           C  
ATOM   3692  OE1 GLU   240      28.881  29.092  43.665  1.00  0.00           O  
ATOM   3693  OE2 GLU   240      28.862  29.098  43.620  1.00  0.00           O  
ATOM   3694  C   GLU   240      26.778  26.709  40.597  1.00  0.00           C  
ATOM   3695  O   GLU   240      26.314  26.873  39.495  1.00  0.00           O  
ATOM   3696  N   PRO   241      26.030  26.202  41.568  1.00  0.00           N  
ATOM   3697  CD  PRO   241      26.455  25.870  42.881  1.00  0.00           C  
ATOM   3698  HD2 PRO   241      26.763  26.699  43.405  1.00  0.00           H  
ATOM   3699  HD3 PRO   241      27.224  25.180  42.870  1.00  0.00           H  
ATOM   3700  CG  PRO   241      25.292  25.290  43.530  1.00  0.00           C  
ATOM   3701  HG2 PRO   241      25.012  25.832  44.177  1.00  0.00           H  
ATOM   3702  HG3 PRO   241      25.496  24.495  43.868  1.00  0.00           H  
ATOM   3703  CB  PRO   241      24.241  25.128  42.649  1.00  0.00           C  
ATOM   3704  HB2 PRO   241      23.438  25.483  43.045  1.00  0.00           H  
ATOM   3705  HB3 PRO   241      24.117  24.186  42.509  1.00  0.00           H  
ATOM   3706  CA  PRO   241      24.641  25.834  41.386  1.00  0.00           C  
ATOM   3707  HA  PRO   241      24.570  25.146  40.575  1.00  0.00           H  
ATOM   3708  C   PRO   241      23.744  27.018  41.091  1.00  0.00           C  
ATOM   3709  O   PRO   241      23.930  28.088  41.604  1.00  0.00           O  
ATOM   3710  N   LEU   242      22.750  26.819  40.271  1.00  0.00           N  
ATOM   3711  H   LEU   242      22.629  25.905  39.940  1.00  0.00           H  
ATOM   3712  CA  LEU   242      21.774  27.808  39.870  1.00  0.00           C  
ATOM   3713  HA  LEU   242      22.252  28.761  39.834  1.00  0.00           H  
ATOM   3714  CB  LEU   242      21.269  27.471  38.489  1.00  0.00           C  
ATOM   3715  HB2 LEU   242      21.247  26.667  38.354  1.00  0.00           H  
ATOM   3716  HB3 LEU   242      20.498  27.703  38.379  1.00  0.00           H  
ATOM   3717  CG  LEU   242      21.782  27.862  37.430  1.00  0.00           C  
ATOM   3718  HG  LEU   242      22.175  27.652  37.749  1.00  0.00           H  
ATOM   3719  CD1 LEU   242      21.685  27.735  36.440  1.00  0.00           C  
ATOM   3720 HD11 LEU   242      21.663  27.700  36.185  1.00  0.00           H  
ATOM   3721 HD12 LEU   242      21.662  27.704  36.222  1.00  0.00           H  
ATOM   3722 HD13 LEU   242      21.671  27.697  36.186  1.00  0.00           H  
ATOM   3723  CD2 LEU   242      21.841  28.656  36.852  1.00  0.00           C  
ATOM   3724 HD21 LEU   242      21.834  28.864  36.696  1.00  0.00           H  
ATOM   3725 HD22 LEU   242      21.868  28.850  36.731  1.00  0.00           H  
ATOM   3726 HD23 LEU   242      21.869  28.829  36.705  1.00  0.00           H  
ATOM   3727  C   LEU   242      20.623  27.914  40.848  1.00  0.00           C  
ATOM   3728  O   LEU   242      20.198  26.961  41.417  1.00  0.00           O  
ATOM   3729  N   THR   243      20.083  29.075  40.994  1.00  0.00           N  
ATOM   3730  H   THR   243      20.498  29.798  40.505  1.00  0.00           H  
ATOM   3731  CA  THR   243      18.879  29.394  41.743  1.00  0.00           C  
ATOM   3732  HA  THR   243      18.496  28.506  42.182  1.00  0.00           H  
ATOM   3733  CB  THR   243      19.160  30.361  42.858  1.00  0.00           C  
ATOM   3734  HB  THR   243      18.376  30.429  43.433  1.00  0.00           H  
ATOM   3735  CG2 THR   243      20.226  30.059  43.720  1.00  0.00           C  
ATOM   3736 HG21 THR   243      20.477  29.971  43.933  1.00  0.00           H  
ATOM   3737 HG22 THR   243      20.489  29.991  43.932  1.00  0.00           H  
ATOM   3738 HG23 THR   243      20.474  29.992  43.948  1.00  0.00           H  
ATOM   3739  OG1 THR   243      19.379  31.521  42.421  1.00  0.00           O  
ATOM   3740  HG1 THR   243      20.047  31.537  42.245  1.00  0.00           H  
ATOM   3741  C   THR   243      17.800  29.958  40.847  1.00  0.00           C  
ATOM   3742  O   THR   243      18.068  30.369  39.744  1.00  0.00           O  
ATOM   3743  N   GLN   244      16.575  30.035  41.320  1.00  0.00           N  
ATOM   3744  H   GLN   244      16.399  29.675  42.216  1.00  0.00           H  
ATOM   3745  CA  GLN   244      15.475  30.654  40.600  1.00  0.00           C  
ATOM   3746  HA  GLN   244      15.391  30.174  39.653  1.00  0.00           H  
ATOM   3747  CB  GLN   244      14.190  30.427  41.354  1.00  0.00           C  
ATOM   3748  HB2 GLN   244      14.149  30.239  41.918  1.00  0.00           H  
ATOM   3749  HB3 GLN   244      13.787  30.848  41.482  1.00  0.00           H  
ATOM   3750  CG  GLN   244      13.469  29.892  41.203  1.00  0.00           C  
ATOM   3751  HG2 GLN   244      13.459  29.699  41.421  1.00  0.00           H  
ATOM   3752  HG3 GLN   244      13.277  30.082  41.338  1.00  0.00           H  
ATOM   3753  CD  GLN   244      12.973  29.348  40.613  1.00  0.00           C  
ATOM   3754  OE1 GLN   244      12.853  29.141  40.348  1.00  0.00           O  
ATOM   3755  NE2 GLN   244      12.654  29.088  40.386  1.00  0.00           N  
ATOM   3756 HE21 GLN   244      12.319  28.732  40.007  1.00  0.00           H  
ATOM   3757 HE22 GLN   244      12.745  29.252  40.592  1.00  0.00           H  
ATOM   3758  C   GLN   244      15.692  32.131  40.315  1.00  0.00           C  
ATOM   3759  O   GLN   244      15.215  32.626  39.335  1.00  0.00           O  
ATOM   3760  N   ASP   245      16.462  32.829  41.116  1.00  0.00           N  
ATOM   3761  H   ASP   245      16.807  32.385  41.914  1.00  0.00           H  
ATOM   3762  CA  ASP   245      16.866  34.197  40.859  1.00  0.00           C  
ATOM   3763  HA  ASP   245      16.004  34.766  40.590  1.00  0.00           H  
ATOM   3764  CB  ASP   245      17.454  34.807  42.102  1.00  0.00           C  
ATOM   3765  HB2 ASP   245      18.257  34.291  42.391  1.00  0.00           H  
ATOM   3766  HB3 ASP   245      17.767  35.738  41.903  1.00  0.00           H  
ATOM   3767  CG  ASP   245      16.594  34.906  43.218  1.00  0.00           C  
ATOM   3768  OD1 ASP   245      16.285  34.959  43.690  1.00  0.00           O  
ATOM   3769  OD2 ASP   245      16.231  34.951  43.644  1.00  0.00           O  
ATOM   3770  C   ASP   245      17.845  34.322  39.712  1.00  0.00           C  
ATOM   3771  O   ASP   245      17.809  35.286  39.000  1.00  0.00           O  
ATOM   3772  N   HIE   246      18.694  33.342  39.489  1.00  0.00           N  
ATOM   3773  H   HIE   246      18.670  32.573  40.093  1.00  0.00           H  
ATOM   3774  CA  HIE   246      19.614  33.311  38.374  1.00  0.00           C  
ATOM   3775  HA  HIE   246      20.103  34.259  38.302  1.00  0.00           H  
ATOM   3776  CB  HIE   246      20.671  32.244  38.596  1.00  0.00           C  
ATOM   3777  HB2 HIE   246      20.207  31.288  38.637  1.00  0.00           H  
ATOM   3778  HB3 HIE   246      21.318  32.239  37.756  1.00  0.00           H  
ATOM   3779  CG  HIE   246      21.515  32.400  39.804  1.00  0.00           C  
ATOM   3780  ND1 HIE   246      22.031  31.443  40.536  1.00  0.00           N  
ATOM   3781  CE1 HIE   246      22.759  31.959  41.479  1.00  0.00           C  
ATOM   3782  HE1 HIE   246      23.294  31.472  42.210  1.00  0.00           H  
ATOM   3783  NE2 HIE   246      22.724  33.173  41.376  1.00  0.00           N  
ATOM   3784  HE2 HIE   246      23.194  33.753  41.964  1.00  0.00           H  
ATOM   3785  CD2 HIE   246      21.950  33.470  40.324  1.00  0.00           C  
ATOM   3786  HD2 HIE   246      21.737  34.367  39.973  1.00  0.00           H  
ATOM   3787  C   HIE   246      18.918  33.096  37.053  1.00  0.00           C  
ATOM   3788  O   HIE   246      19.323  33.644  36.069  1.00  0.00           O  
ATOM   3789  N   VAL   247      17.847  32.345  37.025  1.00  0.00           N  
ATOM   3790  H   VAL   247      17.578  31.915  37.862  1.00  0.00           H  
ATOM   3791  CA  VAL   247      17.029  32.154  35.843  1.00  0.00           C  
ATOM   3792  HA  VAL   247      17.676  31.939  35.031  1.00  0.00           H  
ATOM   3793  CB  VAL   247      16.115  30.966  36.005  1.00  0.00           C  
ATOM   3794  HB  VAL   247      15.649  31.082  36.171  1.00  0.00           H  
ATOM   3795  CG1 VAL   247      15.814  30.362  35.446  1.00  0.00           C  
ATOM   3796 HG11 VAL   247      15.757  30.213  35.282  1.00  0.00           H  
ATOM   3797 HG12 VAL   247      15.738  30.230  35.354  1.00  0.00           H  
ATOM   3798 HG13 VAL   247      15.710  30.197  35.298  1.00  0.00           H  
ATOM   3799  CG2 VAL   247      16.101  30.148  36.495  1.00  0.00           C  
ATOM   3800 HG21 VAL   247      16.107  29.944  36.614  1.00  0.00           H  
ATOM   3801 HG22 VAL   247      16.092  29.936  36.637  1.00  0.00           H  
ATOM   3802 HG23 VAL   247      16.083  29.952  36.597  1.00  0.00           H  
ATOM   3803  C   VAL   247      16.277  33.414  35.444  1.00  0.00           C  
ATOM   3804  O   VAL   247      16.086  33.655  34.275  1.00  0.00           O  
ATOM   3805  N   ASP   248      15.911  34.261  36.384  1.00  0.00           N  
ATOM   3806  H   ASP   248      16.074  34.004  37.321  1.00  0.00           H  
ATOM   3807  CA  ASP   248      15.308  35.557  36.117  1.00  0.00           C  
ATOM   3808  HA  ASP   248      14.513  35.422  35.421  1.00  0.00           H  
ATOM   3809  CB  ASP   248      14.721  36.130  37.385  1.00  0.00           C  
ATOM   3810  HB2 ASP   248      15.024  35.915  38.042  1.00  0.00           H  
ATOM   3811  HB3 ASP   248      14.778  36.874  37.460  1.00  0.00           H  
ATOM   3812  CG  ASP   248      13.648  36.041  37.693  1.00  0.00           C  
ATOM   3813  OD1 ASP   248      13.195  36.048  37.866  1.00  0.00           O  
ATOM   3814  OD2 ASP   248      13.216  35.996  37.777  1.00  0.00           O  
ATOM   3815  C   ASP   248      16.267  36.550  35.488  1.00  0.00           C  
ATOM   3816  O   ASP   248      15.881  37.292  34.622  1.00  0.00           O  
ATOM   3817  N   ILE   249      17.527  36.544  35.870  1.00  0.00           N  
ATOM   3818  H   ILE   249      17.776  35.927  36.591  1.00  0.00           H  
ATOM   3819  CA  ILE   249      18.560  37.406  35.308  1.00  0.00           C  
ATOM   3820  HA  ILE   249      18.175  38.398  35.291  1.00  0.00           H  
ATOM   3821  CB  ILE   249      19.786  37.412  36.203  1.00  0.00           C  
ATOM   3822  HB  ILE   249      19.902  36.787  36.447  1.00  0.00           H  
ATOM   3823  CG2 ILE   249      20.796  37.669  35.907  1.00  0.00           C  
ATOM   3824 HG21 ILE   249      21.015  37.782  35.830  1.00  0.00           H  
ATOM   3825 HG22 ILE   249      21.085  37.718  35.885  1.00  0.00           H  
ATOM   3826 HG23 ILE   249      21.041  37.686  35.792  1.00  0.00           H  
ATOM   3827  CG1 ILE   249      19.856  37.997  37.110  1.00  0.00           C  
ATOM   3828 HG12 ILE   249      19.865  38.551  37.085  1.00  0.00           H  
ATOM   3829 HG13 ILE   249      19.280  37.824  37.186  1.00  0.00           H  
ATOM   3830  CD1 ILE   249      20.655  38.080  37.984  1.00  0.00           C  
ATOM   3831 HD11 ILE   249      20.845  38.098  38.208  1.00  0.00           H  
ATOM   3832 HD12 ILE   249      20.847  38.110  38.201  1.00  0.00           H  
ATOM   3833 HD13 ILE   249      20.844  38.103  38.194  1.00  0.00           H  
ATOM   3834  C   ILE   249      18.890  37.055  33.863  1.00  0.00           C  
ATOM   3835  O   ILE   249      19.220  37.925  33.088  1.00  0.00           O  
ATOM   3836  N   LEU   250      18.756  35.801  33.473  1.00  0.00           N  
ATOM   3837  H   LEU   250      18.509  35.141  34.166  1.00  0.00           H  
ATOM   3838  CA  LEU   250      18.903  35.327  32.100  1.00  0.00           C  
ATOM   3839  HA  LEU   250      19.668  35.907  31.615  1.00  0.00           H  
ATOM   3840  CB  LEU   250      19.351  33.868  32.128  1.00  0.00           C  
ATOM   3841  HB2 LEU   250      18.650  33.319  32.718  1.00  0.00           H  
ATOM   3842  HB3 LEU   250      19.312  33.473  31.135  1.00  0.00           H  
ATOM   3843  CG  LEU   250      20.751  33.643  32.689  1.00  0.00           C  
ATOM   3844  HG  LEU   250      20.875  34.187  33.577  1.00  0.00           H  
ATOM   3845  CD1 LEU   250      20.972  32.213  33.009  1.00  0.00           C  
ATOM   3846 HD11 LEU   250      21.027  31.868  33.050  1.00  0.00           H  
ATOM   3847 HD12 LEU   250      21.069  31.870  33.122  1.00  0.00           H  
ATOM   3848 HD13 LEU   250      20.985  31.869  33.110  1.00  0.00           H  
ATOM   3849  CD2 LEU   250      21.810  34.056  31.743  1.00  0.00           C  
ATOM   3850 HD21 LEU   250      22.072  34.177  31.525  1.00  0.00           H  
ATOM   3851 HD22 LEU   250      22.075  34.147  31.526  1.00  0.00           H  
ATOM   3852 HD23 LEU   250      22.068  34.156  31.505  1.00  0.00           H  
ATOM   3853  C   LEU   250      17.643  35.513  31.246  1.00  0.00           C  
ATOM   3854  O   LEU   250      17.696  35.355  30.043  1.00  0.00           O  
ATOM   3855  N   GLY   251      16.525  35.885  31.841  1.00  0.00           N  
ATOM   3856  H   GLY   251      16.556  36.000  32.821  1.00  0.00           H  
ATOM   3857  CA  GLY   251      15.244  36.094  31.184  1.00  0.00           C  
ATOM   3858  HA2 GLY   251      14.852  35.145  30.888  1.00  0.00           H  
ATOM   3859  HA3 GLY   251      14.570  36.518  31.896  1.00  0.00           H  
ATOM   3860  C   GLY   251      15.263  37.001  29.960  1.00  0.00           C  
ATOM   3861  O   GLY   251      14.762  36.586  28.931  1.00  0.00           O  
ATOM   3862  N   PRO   252      15.879  38.187  29.992  1.00  0.00           N  
ATOM   3863  CD  PRO   252      16.314  38.888  31.165  1.00  0.00           C  
ATOM   3864  HD2 PRO   252      17.255  38.549  31.464  1.00  0.00           H  
ATOM   3865  HD3 PRO   252      15.639  38.782  31.955  1.00  0.00           H  
ATOM   3866  CG  PRO   252      16.410  40.312  30.776  1.00  0.00           C  
ATOM   3867  HG2 PRO   252      17.158  40.762  31.257  1.00  0.00           H  
ATOM   3868  HG3 PRO   252      15.550  40.770  30.968  1.00  0.00           H  
ATOM   3869  CB  PRO   252      16.636  40.325  29.333  1.00  0.00           C  
ATOM   3870  HB2 PRO   252      17.646  40.313  29.155  1.00  0.00           H  
ATOM   3871  HB3 PRO   252      16.223  41.169  28.910  1.00  0.00           H  
ATOM   3872  CA  PRO   252      15.977  39.058  28.833  1.00  0.00           C  
ATOM   3873  HA  PRO   252      14.984  39.297  28.506  1.00  0.00           H  
ATOM   3874  C   PRO   252      16.732  38.459  27.651  1.00  0.00           C  
ATOM   3875  O   PRO   252      16.362  38.693  26.526  1.00  0.00           O  
ATOM   3876  N   LEU   253      17.753  37.655  27.881  1.00  0.00           N  
ATOM   3877  H   LEU   253      17.989  37.474  28.819  1.00  0.00           H  
ATOM   3878  CA  LEU   253      18.493  36.958  26.833  1.00  0.00           C  
ATOM   3879  HA  LEU   253      18.662  37.641  26.017  1.00  0.00           H  
ATOM   3880  CB  LEU   253      19.848  36.497  27.365  1.00  0.00           C  
ATOM   3881  HB2 LEU   253      19.703  35.866  28.160  1.00  0.00           H  
ATOM   3882  HB3 LEU   253      20.315  35.946  26.632  1.00  0.00           H  
ATOM   3883  CG  LEU   253      20.795  37.545  27.787  1.00  0.00           C  
ATOM   3884  HG  LEU   253      20.380  38.056  28.402  1.00  0.00           H  
ATOM   3885  CD1 LEU   253      21.920  37.106  28.339  1.00  0.00           C  
ATOM   3886 HD11 LEU   253      22.208  37.033  28.473  1.00  0.00           H  
ATOM   3887 HD12 LEU   253      22.177  36.990  28.501  1.00  0.00           H  
ATOM   3888 HD13 LEU   253      22.192  36.989  28.455  1.00  0.00           H  
ATOM   3889  CD2 LEU   253      21.253  38.336  26.858  1.00  0.00           C  
ATOM   3890 HD21 LEU   253      21.351  38.543  26.652  1.00  0.00           H  
ATOM   3891 HD22 LEU   253      21.366  38.525  26.639  1.00  0.00           H  
ATOM   3892 HD23 LEU   253      21.374  38.538  26.612  1.00  0.00           H  
ATOM   3893  C   LEU   253      17.702  35.785  26.258  1.00  0.00           C  
ATOM   3894  O   LEU   253      17.719  35.557  25.060  1.00  0.00           O  
ATOM   3895  N   SER   254      16.944  35.091  27.090  1.00  0.00           N  
ATOM   3896  H   SER   254      17.006  35.306  28.056  1.00  0.00           H  
ATOM   3897  CA  SER   254      15.990  34.079  26.666  1.00  0.00           C  
ATOM   3898  HA  SER   254      16.511  33.350  26.070  1.00  0.00           H  
ATOM   3899  CB  SER   254      15.425  33.374  27.884  1.00  0.00           C  
ATOM   3900  HB2 SER   254      16.131  32.890  28.368  1.00  0.00           H  
ATOM   3901  HB3 SER   254      15.032  34.012  28.517  1.00  0.00           H  
ATOM   3902  OG  SER   254      14.507  32.520  27.596  1.00  0.00           O  
ATOM   3903  HG  SER   254      14.876  32.026  27.205  1.00  0.00           H  
ATOM   3904  C   SER   254      14.887  34.660  25.796  1.00  0.00           C  
ATOM   3905  O   SER   254      14.575  34.103  24.770  1.00  0.00           O  
ATOM   3906  N   ALA   255      14.355  35.820  26.138  1.00  0.00           N  
ATOM   3907  H   ALA   255      14.620  36.213  27.005  1.00  0.00           H  
ATOM   3908  CA  ALA   255      13.375  36.530  25.340  1.00  0.00           C  
ATOM   3909  HA  ALA   255      12.577  35.856  25.105  1.00  0.00           H  
ATOM   3910  CB  ALA   255      12.805  37.653  26.176  1.00  0.00           C  
ATOM   3911  HB1 ALA   255      12.670  37.918  26.390  1.00  0.00           H  
ATOM   3912  HB2 ALA   255      12.668  37.936  26.369  1.00  0.00           H  
ATOM   3913  HB3 ALA   255      12.647  37.918  26.372  1.00  0.00           H  
ATOM   3914  C   ALA   255      13.934  37.043  24.015  1.00  0.00           C  
ATOM   3915  O   ALA   255      13.272  36.984  23.022  1.00  0.00           O  
ATOM   3916  N   GLN   256      15.161  37.500  23.977  1.00  0.00           N  
ATOM   3917  H   GLN   256      15.633  37.570  24.831  1.00  0.00           H  
ATOM   3918  CA  GLN   256      15.831  37.980  22.776  1.00  0.00           C  
ATOM   3919  HA  GLN   256      15.175  38.663  22.277  1.00  0.00           H  
ATOM   3920  CB  GLN   256      17.071  38.747  23.192  1.00  0.00           C  
ATOM   3921  HB2 GLN   256      16.918  39.371  23.794  1.00  0.00           H  
ATOM   3922  HB3 GLN   256      17.643  38.231  23.562  1.00  0.00           H  
ATOM   3923  CG  GLN   256      17.762  39.397  22.341  1.00  0.00           C  
ATOM   3924  HG2 GLN   256      18.115  38.887  22.028  1.00  0.00           H  
ATOM   3925  HG3 GLN   256      17.379  39.722  21.828  1.00  0.00           H  
ATOM   3926  CD  GLN   256      18.510  40.314  22.583  1.00  0.00           C  
ATOM   3927  OE1 GLN   256      18.512  40.697  23.389  1.00  0.00           O  
ATOM   3928  NE2 GLN   256      19.169  40.717  21.886  1.00  0.00           N  
ATOM   3929 HE21 GLN   256      19.661  41.310  22.042  1.00  0.00           H  
ATOM   3930 HE22 GLN   256      19.171  40.433  21.208  1.00  0.00           H  
ATOM   3931  C   GLN   256      16.156  36.872  21.777  1.00  0.00           C  
ATOM   3932  O   GLN   256      16.121  37.078  20.614  1.00  0.00           O  
ATOM   3933  N   THR   257      16.461  35.698  22.211  1.00  0.00           N  
ATOM   3934  H   THR   257      16.478  35.600  23.173  1.00  0.00           H  
ATOM   3935  CA  THR   257      16.865  34.559  21.375  1.00  0.00           C  
ATOM   3936  HA  THR   257      17.135  34.916  20.396  1.00  0.00           H  
ATOM   3937  CB  THR   257      18.084  33.863  21.954  1.00  0.00           C  
ATOM   3938  HB  THR   257      18.325  33.029  21.323  1.00  0.00           H  
ATOM   3939  CG2 THR   257      19.302  34.750  22.027  1.00  0.00           C  
ATOM   3940 HG21 THR   257      19.593  34.973  22.041  1.00  0.00           H  
ATOM   3941 HG22 THR   257      19.610  34.952  22.045  1.00  0.00           H  
ATOM   3942 HG23 THR   257      19.606  34.960  22.021  1.00  0.00           H  
ATOM   3943  OG1 THR   257      17.808  33.381  23.230  1.00  0.00           O  
ATOM   3944  HG1 THR   257      17.857  34.094  23.829  1.00  0.00           H  
ATOM   3945  C   THR   257      15.784  33.515  21.156  1.00  0.00           C  
ATOM   3946  O   THR   257      15.894  32.725  20.252  1.00  0.00           O  
ATOM   3947  N   GLY   258      14.752  33.481  21.973  1.00  0.00           N  
ATOM   3948  H   GLY   258      14.728  34.135  22.708  1.00  0.00           H  
ATOM   3949  CA  GLY   258      13.704  32.475  21.954  1.00  0.00           C  
ATOM   3950  HA2 GLY   258      12.858  32.862  22.474  1.00  0.00           H  
ATOM   3951  HA3 GLY   258      13.410  32.287  20.947  1.00  0.00           H  
ATOM   3952  C   GLY   258      14.064  31.146  22.591  1.00  0.00           C  
ATOM   3953  O   GLY   258      13.268  30.293  22.616  1.00  0.00           O  
ATOM   3954  N   ILE   259      15.240  30.953  23.107  1.00  0.00           N  
ATOM   3955  H   ILE   259      15.833  31.702  23.079  1.00  0.00           H  
ATOM   3956  CA  ILE   259      15.695  29.728  23.764  1.00  0.00           C  
ATOM   3957  HA  ILE   259      15.113  28.900  23.396  1.00  0.00           H  
ATOM   3958  CB  ILE   259      17.163  29.438  23.432  1.00  0.00           C  
ATOM   3959  HB  ILE   259      17.738  30.270  23.756  1.00  0.00           H  
ATOM   3960  CG2 ILE   259      17.681  28.224  24.174  1.00  0.00           C  
ATOM   3961 HG21 ILE   259      17.819  27.929  24.362  1.00  0.00           H  
ATOM   3962 HG22 ILE   259      17.807  27.931  24.361  1.00  0.00           H  
ATOM   3963 HG23 ILE   259      17.815  27.919  24.355  1.00  0.00           H  
ATOM   3964  CG1 ILE   259      17.411  29.281  21.949  1.00  0.00           C  
ATOM   3965 HG12 ILE   259      17.202  29.446  21.614  1.00  0.00           H  
ATOM   3966 HG13 ILE   259      17.759  29.410  21.687  1.00  0.00           H  
ATOM   3967  CD1 ILE   259      17.521  28.770  21.214  1.00  0.00           C  
ATOM   3968 HD11 ILE   259      17.548  28.646  21.032  1.00  0.00           H  
ATOM   3969 HD12 ILE   259      17.544  28.653  21.039  1.00  0.00           H  
ATOM   3970 HD13 ILE   259      17.554  28.645  21.015  1.00  0.00           H  
ATOM   3971  C   ILE   259      15.453  29.825  25.264  1.00  0.00           C  
ATOM   3972  O   ILE   259      15.962  30.721  25.917  1.00  0.00           O  
ATOM   3973  N   ALA   260      14.693  28.904  25.821  1.00  0.00           N  
ATOM   3974  H   ALA   260      14.327  28.193  25.240  1.00  0.00           H  
ATOM   3975  CA  ALA   260      14.378  28.850  27.239  1.00  0.00           C  
ATOM   3976  HA  ALA   260      13.952  29.794  27.525  1.00  0.00           H  
ATOM   3977  CB  ALA   260      13.325  27.787  27.457  1.00  0.00           C  
ATOM   3978  HB1 ALA   260      13.060  27.540  27.506  1.00  0.00           H  
ATOM   3979  HB2 ALA   260      13.074  27.522  27.506  1.00  0.00           H  
ATOM   3980  HB3 ALA   260      13.069  27.530  27.526  1.00  0.00           H  
ATOM   3981  C   ALA   260      15.611  28.610  28.110  1.00  0.00           C  
ATOM   3982  O   ALA   260      16.515  27.894  27.722  1.00  0.00           O  
ATOM   3983  N   VAL   261      15.646  29.173  29.309  1.00  0.00           N  
ATOM   3984  H   VAL   261      14.866  29.706  29.600  1.00  0.00           H  
ATOM   3985  CA  VAL   261      16.808  29.090  30.201  1.00  0.00           C  
ATOM   3986  HA  VAL   261      17.667  29.431  29.651  1.00  0.00           H  
ATOM   3987  CB  VAL   261      16.664  30.002  31.423  1.00  0.00           C  
ATOM   3988  HB  VAL   261      15.844  29.743  31.945  1.00  0.00           H  
ATOM   3989  CG1 VAL   261      17.781  29.925  32.320  1.00  0.00           C  
ATOM   3990 HG11 VAL   261      18.012  29.989  32.635  1.00  0.00           H  
ATOM   3991 HG12 VAL   261      18.026  29.797  32.553  1.00  0.00           H  
ATOM   3992 HG13 VAL   261      18.116  29.940  32.442  1.00  0.00           H  
ATOM   3993  CG2 VAL   261      16.533  31.395  31.084  1.00  0.00           C  
ATOM   3994 HG21 VAL   261      16.475  31.716  30.926  1.00  0.00           H  
ATOM   3995 HG22 VAL   261      16.436  31.745  31.062  1.00  0.00           H  
ATOM   3996 HG23 VAL   261      16.579  31.753  31.026  1.00  0.00           H  
ATOM   3997  C   VAL   261      17.113  27.660  30.611  1.00  0.00           C  
ATOM   3998  O   VAL   261      18.261  27.265  30.597  1.00  0.00           O  
ATOM   3999  N   LEU   262      16.110  26.847  30.905  1.00  0.00           N  
ATOM   4000  H   LEU   262      15.193  27.219  30.909  1.00  0.00           H  
ATOM   4001  CA  LEU   262      16.296  25.439  31.232  1.00  0.00           C  
ATOM   4002  HA  LEU   262      17.081  25.369  31.957  1.00  0.00           H  
ATOM   4003  CB  LEU   262      15.035  24.882  31.856  1.00  0.00           C  
ATOM   4004  HB2 LEU   262      14.236  25.079  31.254  1.00  0.00           H  
ATOM   4005  HB3 LEU   262      15.116  23.862  31.907  1.00  0.00           H  
ATOM   4006  CG  LEU   262      14.712  25.363  33.197  1.00  0.00           C  
ATOM   4007  HG  LEU   262      14.712  26.077  33.184  1.00  0.00           H  
ATOM   4008  CD1 LEU   262      13.755  25.114  33.717  1.00  0.00           C  
ATOM   4009 HD11 LEU   262      13.518  25.051  33.849  1.00  0.00           H  
ATOM   4010 HD12 LEU   262      13.524  25.059  33.844  1.00  0.00           H  
ATOM   4011 HD13 LEU   262      13.521  25.060  33.837  1.00  0.00           H  
ATOM   4012  CD2 LEU   262      15.286  25.117  34.092  1.00  0.00           C  
ATOM   4013 HD21 LEU   262      15.446  25.054  34.306  1.00  0.00           H  
ATOM   4014 HD22 LEU   262      15.415  25.097  34.326  1.00  0.00           H  
ATOM   4015 HD23 LEU   262      15.410  25.034  34.307  1.00  0.00           H  
ATOM   4016  C   LEU   262      16.754  24.592  30.044  1.00  0.00           C  
ATOM   4017  O   LEU   262      17.459  23.625  30.238  1.00  0.00           O  
ATOM   4018  N   ASP   263      16.438  24.973  28.817  1.00  0.00           N  
ATOM   4019  H   ASP   263      15.873  25.774  28.710  1.00  0.00           H  
ATOM   4020  CA  ASP   263      16.977  24.346  27.611  1.00  0.00           C  
ATOM   4021  HA  ASP   263      16.964  23.275  27.739  1.00  0.00           H  
ATOM   4022  CB  ASP   263      16.121  24.663  26.390  1.00  0.00           C  
ATOM   4023  HB2 ASP   263      16.112  25.711  26.231  1.00  0.00           H  
ATOM   4024  HB3 ASP   263      16.578  24.222  25.539  1.00  0.00           H  
ATOM   4025  CG  ASP   263      14.699  24.181  26.435  1.00  0.00           C  
ATOM   4026  OD1 ASP   263      14.108  24.015  26.493  1.00  0.00           O  
ATOM   4027  OD2 ASP   263      14.150  23.970  26.375  1.00  0.00           O  
ATOM   4028  C   ASP   263      18.432  24.747  27.368  1.00  0.00           C  
ATOM   4029  O   ASP   263      19.234  23.932  26.946  1.00  0.00           O  
ATOM   4030  N   MET   264      18.818  25.973  27.703  1.00  0.00           N  
ATOM   4031  H   MET   264      18.124  26.619  27.992  1.00  0.00           H  
ATOM   4032  CA  MET   264      20.216  26.394  27.716  1.00  0.00           C  
ATOM   4033  HA  MET   264      20.649  26.096  26.774  1.00  0.00           H  
ATOM   4034  CB  MET   264      20.309  27.918  27.805  1.00  0.00           C  
ATOM   4035  HB2 MET   264      19.644  28.358  27.092  1.00  0.00           H  
ATOM   4036  HB3 MET   264      20.009  28.241  28.777  1.00  0.00           H  
ATOM   4037  CG  MET   264      21.707  28.431  27.538  1.00  0.00           C  
ATOM   4038  HG2 MET   264      21.743  29.476  27.730  1.00  0.00           H  
ATOM   4039  HG3 MET   264      22.372  27.966  28.212  1.00  0.00           H  
ATOM   4040  SD  MET   264      22.326  28.153  25.906  1.00  0.00           S  
ATOM   4041  CE  MET   264      21.636  29.485  25.046  1.00  0.00           C  
ATOM   4042  HE1 MET   264      21.503  29.755  24.874  1.00  0.00           H  
ATOM   4043  HE2 MET   264      21.503  29.753  24.869  1.00  0.00           H  
ATOM   4044  HE3 MET   264      21.499  29.751  24.875  1.00  0.00           H  
ATOM   4045  C   MET   264      21.014  25.688  28.820  1.00  0.00           C  
ATOM   4046  O   MET   264      22.135  25.271  28.591  1.00  0.00           O  
ATOM   4047  N   CYS   265      20.424  25.449  29.985  1.00  0.00           N  
ATOM   4048  H   CYS   265      19.529  25.849  30.141  1.00  0.00           H  
ATOM   4049  CA  CYS   265      21.014  24.624  31.036  1.00  0.00           C  
ATOM   4050  HA  CYS   265      21.996  25.005  31.265  1.00  0.00           H  
ATOM   4051  CB  CYS   265      20.179  24.704  32.305  1.00  0.00           C  
ATOM   4052  HB2 CYS   265      19.193  24.386  32.119  1.00  0.00           H  
ATOM   4053  HB3 CYS   265      20.594  24.068  33.035  1.00  0.00           H  
ATOM   4054  SG  CYS   265      20.153  26.342  32.963  1.00  0.00           S  
ATOM   4055  HG  CYS   265      19.493  26.837  32.084  1.00  0.00           H  
ATOM   4056  C   CYS   265      21.196  23.172  30.593  1.00  0.00           C  
ATOM   4057  O   CYS   265      22.241  22.603  30.831  1.00  0.00           O  
ATOM   4058  N   ALA   266      20.237  22.587  29.882  1.00  0.00           N  
ATOM   4059  H   ALA   266      19.382  23.073  29.753  1.00  0.00           H  
ATOM   4060  CA  ALA   266      20.369  21.264  29.283  1.00  0.00           C  
ATOM   4061  HA  ALA   266      20.644  20.563  30.054  1.00  0.00           H  
ATOM   4062  CB  ALA   266      19.022  20.846  28.723  1.00  0.00           C  
ATOM   4063  HB1 ALA   266      18.670  20.755  28.638  1.00  0.00           H  
ATOM   4064  HB2 ALA   266      18.703  20.779  28.544  1.00  0.00           H  
ATOM   4065  HB3 ALA   266      18.714  20.683  28.581  1.00  0.00           H  
ATOM   4066  C   ALA   266      21.449  21.207  28.203  1.00  0.00           C  
ATOM   4067  O   ALA   266      22.110  20.204  28.051  1.00  0.00           O  
ATOM   4068  N   SER   267      21.663  22.290  27.479  1.00  0.00           N  
ATOM   4069  H   SER   267      21.053  23.050  27.620  1.00  0.00           H  
ATOM   4070  CA  SER   267      22.730  22.437  26.499  1.00  0.00           C  
ATOM   4071  HA  SER   267      22.750  21.565  25.867  1.00  0.00           H  
ATOM   4072  CB  SER   267      22.466  23.639  25.610  1.00  0.00           C  
ATOM   4073  HB2 SER   267      22.487  24.527  26.155  1.00  0.00           H  
ATOM   4074  HB3 SER   267      23.205  23.701  24.883  1.00  0.00           H  
ATOM   4075  OG  SER   267      21.263  23.526  24.993  1.00  0.00           O  
ATOM   4076  HG  SER   267      20.670  23.618  25.549  1.00  0.00           H  
ATOM   4077  C   SER   267      24.101  22.535  27.154  1.00  0.00           C  
ATOM   4078  O   SER   267      25.019  21.874  26.721  1.00  0.00           O  
ATOM   4079  N   LEU   268      24.237  23.276  28.247  1.00  0.00           N  
ATOM   4080  H   LEU   268      23.464  23.827  28.530  1.00  0.00           H  
ATOM   4081  CA  LEU   268      25.449  23.323  29.058  1.00  0.00           C  
ATOM   4082  HA  LEU   268      26.276  23.512  28.395  1.00  0.00           H  
ATOM   4083  CB  LEU   268      25.358  24.497  30.037  1.00  0.00           C  
ATOM   4084  HB2 LEU   268      25.238  25.399  29.470  1.00  0.00           H  
ATOM   4085  HB3 LEU   268      24.478  24.373  30.633  1.00  0.00           H  
ATOM   4086  CG  LEU   268      26.549  24.668  30.984  1.00  0.00           C  
ATOM   4087  HG  LEU   268      26.621  23.806  31.614  1.00  0.00           H  
ATOM   4088  CD1 LEU   268      27.867  24.853  30.275  1.00  0.00           C  
ATOM   4089 HD11 LEU   268      28.202  24.883  30.121  1.00  0.00           H  
ATOM   4090 HD12 LEU   268      28.187  24.884  30.094  1.00  0.00           H  
ATOM   4091 HD13 LEU   268      28.195  24.910  30.108  1.00  0.00           H  
ATOM   4092  CD2 LEU   268      26.338  25.870  31.870  1.00  0.00           C  
ATOM   4093 HD21 LEU   268      26.252  26.178  32.061  1.00  0.00           H  
ATOM   4094 HD22 LEU   268      26.277  26.124  32.123  1.00  0.00           H  
ATOM   4095 HD23 LEU   268      26.334  26.174  32.084  1.00  0.00           H  
ATOM   4096  C   LEU   268      25.734  21.989  29.753  1.00  0.00           C  
ATOM   4097  O   LEU   268      26.867  21.564  29.782  1.00  0.00           O  
ATOM   4098  N   LYS   269      24.722  21.288  30.248  1.00  0.00           N  
ATOM   4099  H   LYS   269      23.825  21.709  30.226  1.00  0.00           H  
ATOM   4100  CA  LYS   269      24.852  19.956  30.846  1.00  0.00           C  
ATOM   4101  HA  LYS   269      25.504  20.029  31.692  1.00  0.00           H  
ATOM   4102  CB  LYS   269      23.488  19.484  31.321  1.00  0.00           C  
ATOM   4103  HB2 LYS   269      23.084  20.192  31.917  1.00  0.00           H  
ATOM   4104  HB3 LYS   269      22.872  19.368  30.533  1.00  0.00           H  
ATOM   4105  CG  LYS   269      23.470  18.240  32.072  1.00  0.00           C  
ATOM   4106  HG2 LYS   269      23.846  17.547  31.542  1.00  0.00           H  
ATOM   4107  HG3 LYS   269      24.027  18.350  32.833  1.00  0.00           H  
ATOM   4108  CD  LYS   269      22.178  17.796  32.515  1.00  0.00           C  
ATOM   4109  HD2 LYS   269      21.979  18.118  33.138  1.00  0.00           H  
ATOM   4110  HD3 LYS   269      21.609  17.968  32.066  1.00  0.00           H  
ATOM   4111  CE  LYS   269      21.923  16.691  32.743  1.00  0.00           C  
ATOM   4112  HE2 LYS   269      22.130  16.523  32.864  1.00  0.00           H  
ATOM   4113  HE3 LYS   269      21.776  16.759  32.992  1.00  0.00           H  
ATOM   4114  NZ  LYS   269      21.582  15.764  32.492  1.00  0.00           N  
ATOM   4115  HZ1 LYS   269      21.490  15.522  32.444  1.00  0.00           H  
ATOM   4116  HZ2 LYS   269      21.493  15.542  32.421  1.00  0.00           H  
ATOM   4117  HZ3 LYS   269      21.501  15.527  32.422  1.00  0.00           H  
ATOM   4118  C   LYS   269      25.491  18.960  29.900  1.00  0.00           C  
ATOM   4119  O   LYS   269      26.370  18.232  30.296  1.00  0.00           O  
ATOM   4120  N   GLU   270      25.105  18.971  28.644  1.00  0.00           N  
ATOM   4121  H   GLU   270      24.371  19.583  28.396  1.00  0.00           H  
ATOM   4122  CA  GLU   270      25.690  18.134  27.614  1.00  0.00           C  
ATOM   4123  HA  GLU   270      25.732  17.126  27.979  1.00  0.00           H  
ATOM   4124  CB  GLU   270      24.790  18.151  26.398  1.00  0.00           C  
ATOM   4125  HB2 GLU   270      24.037  18.248  26.522  1.00  0.00           H  
ATOM   4126  HB3 GLU   270      24.909  18.722  25.920  1.00  0.00           H  
ATOM   4127  CG  GLU   270      24.691  17.316  25.630  1.00  0.00           C  
ATOM   4128  HG2 GLU   270      24.098  17.605  25.242  1.00  0.00           H  
ATOM   4129  HG3 GLU   270      25.238  17.492  25.174  1.00  0.00           H  
ATOM   4130  CD  GLU   270      24.630  15.894  25.929  1.00  0.00           C  
ATOM   4131  OE1 GLU   270      24.536  15.362  26.117  1.00  0.00           O  
ATOM   4132  OE2 GLU   270      24.665  15.281  25.954  1.00  0.00           O  
ATOM   4133  C   GLU   270      27.117  18.530  27.276  1.00  0.00           C  
ATOM   4134  O   GLU   270      27.944  17.669  27.100  1.00  0.00           O  
ATOM   4135  N   LEU   271      27.440  19.814  27.255  1.00  0.00           N  
ATOM   4136  H   LEU   271      26.726  20.472  27.413  1.00  0.00           H  
ATOM   4137  CA  LEU   271      28.791  20.309  27.065  1.00  0.00           C  
ATOM   4138  HA  LEU   271      29.198  19.832  26.200  1.00  0.00           H  
ATOM   4139  CB  LEU   271      28.770  21.818  26.832  1.00  0.00           C  
ATOM   4140  HB2 LEU   271      28.143  22.200  27.152  1.00  0.00           H  
ATOM   4141  HB3 LEU   271      29.378  22.193  27.178  1.00  0.00           H  
ATOM   4142  CG  LEU   271      28.780  22.364  25.752  1.00  0.00           C  
ATOM   4143  HG  LEU   271      28.339  22.082  25.833  1.00  0.00           H  
ATOM   4144  CD1 LEU   271      28.858  23.259  25.372  1.00  0.00           C  
ATOM   4145 HD11 LEU   271      28.863  23.484  25.283  1.00  0.00           H  
ATOM   4146 HD12 LEU   271      28.900  23.478  25.287  1.00  0.00           H  
ATOM   4147 HD13 LEU   271      28.861  23.470  25.269  1.00  0.00           H  
ATOM   4148  CD2 LEU   271      29.303  22.471  24.923  1.00  0.00           C  
ATOM   4149 HD21 LEU   271      29.445  22.515  24.726  1.00  0.00           H  
ATOM   4150 HD22 LEU   271      29.446  22.495  24.706  1.00  0.00           H  
ATOM   4151 HD23 LEU   271      29.393  22.480  24.725  1.00  0.00           H  
ATOM   4152  C   LEU   271      29.711  19.954  28.219  1.00  0.00           C  
ATOM   4153  O   LEU   271      30.854  19.724  28.012  1.00  0.00           O  
ATOM   4154  N   LEU   272      29.228  19.864  29.423  1.00  0.00           N  
ATOM   4155  H   LEU   272      28.298  20.126  29.539  1.00  0.00           H  
ATOM   4156  CA  LEU   272      29.979  19.399  30.570  1.00  0.00           C  
ATOM   4157  HA  LEU   272      30.951  19.835  30.540  1.00  0.00           H  
ATOM   4158  CB  LEU   272      29.305  19.843  31.851  1.00  0.00           C  
ATOM   4159  HB2 LEU   272      28.333  19.578  31.827  1.00  0.00           H  
ATOM   4160  HB3 LEU   272      29.725  19.345  32.624  1.00  0.00           H  
ATOM   4161  CG  LEU   272      29.357  21.261  32.181  1.00  0.00           C  
ATOM   4162  HG  LEU   272      29.059  21.659  31.499  1.00  0.00           H  
ATOM   4163  CD1 LEU   272      28.693  21.681  33.186  1.00  0.00           C  
ATOM   4164 HD11 LEU   272      28.499  21.758  33.411  1.00  0.00           H  
ATOM   4165 HD12 LEU   272      28.565  21.784  33.451  1.00  0.00           H  
ATOM   4166 HD13 LEU   272      28.529  21.817  33.416  1.00  0.00           H  
ATOM   4167  CD2 LEU   272      30.450  21.773  32.475  1.00  0.00           C  
ATOM   4168 HD21 LEU   272      30.715  21.896  32.544  1.00  0.00           H  
ATOM   4169 HD22 LEU   272      30.711  21.910  32.537  1.00  0.00           H  
ATOM   4170 HD23 LEU   272      30.716  21.912  32.551  1.00  0.00           H  
ATOM   4171  C   LEU   272      30.196  17.895  30.547  1.00  0.00           C  
ATOM   4172  O   LEU   272      31.287  17.451  30.740  1.00  0.00           O  
ATOM   4173  N   GLN   273      29.187  17.111  30.278  1.00  0.00           N  
ATOM   4174  H   GLN   273      28.318  17.539  30.128  1.00  0.00           H  
ATOM   4175  CA  GLN   273      29.261  15.665  30.303  1.00  0.00           C  
ATOM   4176  HA  GLN   273      29.840  15.387  31.151  1.00  0.00           H  
ATOM   4177  CB  GLN   273      27.887  15.089  30.496  1.00  0.00           C  
ATOM   4178  HB2 GLN   273      27.689  14.827  30.585  1.00  0.00           H  
ATOM   4179  HB3 GLN   273      27.604  15.094  30.666  1.00  0.00           H  
ATOM   4180  CG  GLN   273      27.151  14.832  30.381  1.00  0.00           C  
ATOM   4181  HG2 GLN   273      27.276  15.142  30.256  1.00  0.00           H  
ATOM   4182  HG3 GLN   273      27.236  14.644  30.143  1.00  0.00           H  
ATOM   4183  CD  GLN   273      26.117  14.409  30.741  1.00  0.00           C  
ATOM   4184  OE1 GLN   273      25.881  14.283  31.339  1.00  0.00           O  
ATOM   4185  NE2 GLN   273      25.452  14.167  30.396  1.00  0.00           N  
ATOM   4186 HE21 GLN   273      24.783  13.876  30.628  1.00  0.00           H  
ATOM   4187 HE22 GLN   273      25.614  14.242  29.895  1.00  0.00           H  
ATOM   4188  C   GLN   273      29.957  15.058  29.109  1.00  0.00           C  
ATOM   4189  O   GLN   273      30.531  14.041  29.228  1.00  0.00           O  
ATOM   4190  N   ASN   274      29.930  15.672  27.972  1.00  0.00           N  
ATOM   4191  H   ASN   274      29.413  16.486  27.934  1.00  0.00           H  
ATOM   4192  CA  ASN   274      30.545  15.197  26.753  1.00  0.00           C  
ATOM   4193  HA  ASN   274      30.925  14.235  26.904  1.00  0.00           H  
ATOM   4194  CB  ASN   274      29.507  15.101  25.716  1.00  0.00           C  
ATOM   4195  HB2 ASN   274      28.916  15.641  25.710  1.00  0.00           H  
ATOM   4196  HB3 ASN   274      29.789  15.163  25.009  1.00  0.00           H  
ATOM   4197  CG  ASN   274      28.883  14.189  25.595  1.00  0.00           C  
ATOM   4198  OD1 ASN   274      29.148  13.322  25.659  1.00  0.00           O  
ATOM   4199  ND2 ASN   274      28.036  14.344  25.415  1.00  0.00           N  
ATOM   4200 HD21 ASN   274      27.625  13.754  25.339  1.00  0.00           H  
ATOM   4201 HD22 ASN   274      27.808  15.040  25.356  1.00  0.00           H  
ATOM   4202  C   ASN   274      31.723  15.999  26.285  1.00  0.00           C  
ATOM   4203  O   ASN   274      32.468  15.520  25.508  1.00  0.00           O  
ATOM   4204  N   GLY   275      31.914  17.195  26.758  1.00  0.00           N  
ATOM   4205  H   GLY   275      31.263  17.530  27.377  1.00  0.00           H  
ATOM   4206  CA  GLY   275      32.981  18.089  26.368  1.00  0.00           C  
ATOM   4207  HA2 GLY   275      33.157  18.765  27.158  1.00  0.00           H  
ATOM   4208  HA3 GLY   275      33.871  17.539  26.218  1.00  0.00           H  
ATOM   4209  C   GLY   275      32.723  18.889  25.120  1.00  0.00           C  
ATOM   4210  O   GLY   275      31.807  18.665  24.406  1.00  0.00           O  
ATOM   4211  N   MET   276      33.551  19.834  24.844  1.00  0.00           N  
ATOM   4212  H   MET   276      34.261  19.971  25.479  1.00  0.00           H  
ATOM   4213  CA  MET   276      33.545  20.642  23.640  1.00  0.00           C  
ATOM   4214  HA  MET   276      32.551  20.785  23.324  1.00  0.00           H  
ATOM   4215  CB  MET   276      34.114  21.987  23.927  1.00  0.00           C  
ATOM   4216  HB2 MET   276      34.480  22.012  24.425  1.00  0.00           H  
ATOM   4217  HB3 MET   276      34.498  22.259  23.496  1.00  0.00           H  
ATOM   4218  CG  MET   276      33.674  22.951  24.133  1.00  0.00           C  
ATOM   4219  HG2 MET   276      33.479  22.857  23.854  1.00  0.00           H  
ATOM   4220  HG3 MET   276      33.451  22.834  24.400  1.00  0.00           H  
ATOM   4221  SD  MET   276      33.797  24.434  24.429  1.00  0.00           S  
ATOM   4222  CE  MET   276      34.003  25.389  23.405  1.00  0.00           C  
ATOM   4223  HE1 MET   276      34.036  25.594  23.199  1.00  0.00           H  
ATOM   4224  HE2 MET   276      34.051  25.579  23.201  1.00  0.00           H  
ATOM   4225  HE3 MET   276      34.046  25.576  23.195  1.00  0.00           H  
ATOM   4226  C   MET   276      34.259  19.991  22.503  1.00  0.00           C  
ATOM   4227  O   MET   276      33.994  20.254  21.400  1.00  0.00           O  
ATOM   4228  N   ASN   277      35.135  19.116  22.763  1.00  0.00           N  
ATOM   4229  H   ASN   277      35.310  18.975  23.685  1.00  0.00           H  
ATOM   4230  CA  ASN   277      35.828  18.296  21.832  1.00  0.00           C  
ATOM   4231  HA  ASN   277      36.621  17.901  22.352  1.00  0.00           H  
ATOM   4232  CB  ASN   277      34.995  17.169  21.461  1.00  0.00           C  
ATOM   4233  HB2 ASN   277      34.276  17.454  21.032  1.00  0.00           H  
ATOM   4234  HB3 ASN   277      35.423  16.615  20.896  1.00  0.00           H  
ATOM   4235  CG  ASN   277      34.559  16.378  22.395  1.00  0.00           C  
ATOM   4236  OD1 ASN   277      34.984  16.046  22.978  1.00  0.00           O  
ATOM   4237  ND2 ASN   277      33.701  16.061  22.576  1.00  0.00           N  
ATOM   4238 HD21 ASN   277      33.414  15.602  23.219  1.00  0.00           H  
ATOM   4239 HD22 ASN   277      33.342  16.326  22.111  1.00  0.00           H  
ATOM   4240  C   ASN   277      36.440  19.002  20.664  1.00  0.00           C  
ATOM   4241  O   ASN   277      36.385  18.602  19.591  1.00  0.00           O  
ATOM   4242  N   GLY   278      37.004  20.076  20.862  1.00  0.00           N  
ATOM   4243  H   GLY   278      37.026  20.347  21.763  1.00  0.00           H  
ATOM   4244  CA  GLY   278      37.657  20.854  19.877  1.00  0.00           C  
ATOM   4245  HA2 GLY   278      38.297  21.437  20.342  1.00  0.00           H  
ATOM   4246  HA3 GLY   278      38.171  20.251  19.286  1.00  0.00           H  
ATOM   4247  C   GLY   278      36.866  21.725  18.997  1.00  0.00           C  
ATOM   4248  O   GLY   278      37.370  22.446  18.231  1.00  0.00           O  
ATOM   4249  N   ARG   279      35.643  21.691  19.095  1.00  0.00           N  
ATOM   4250  H   ARG   279      35.291  21.093  19.755  1.00  0.00           H  
ATOM   4251  CA  ARG   279      34.780  22.552  18.384  1.00  0.00           C  
ATOM   4252  HA  ARG   279      35.198  22.735  17.425  1.00  0.00           H  
ATOM   4253  CB  ARG   279      33.461  21.889  18.228  1.00  0.00           C  
ATOM   4254  HB2 ARG   279      33.483  21.238  18.510  1.00  0.00           H  
ATOM   4255  HB3 ARG   279      32.896  22.214  18.576  1.00  0.00           H  
ATOM   4256  CG  ARG   279      32.876  21.658  17.208  1.00  0.00           C  
ATOM   4257  HG2 ARG   279      32.838  22.250  16.973  1.00  0.00           H  
ATOM   4258  HG3 ARG   279      33.385  21.364  16.883  1.00  0.00           H  
ATOM   4259  CD  ARG   279      31.653  20.999  16.945  1.00  0.00           C  
ATOM   4260  HD2 ARG   279      31.818  20.266  16.686  1.00  0.00           H  
ATOM   4261  HD3 ARG   279      31.156  20.914  17.632  1.00  0.00           H  
ATOM   4262  NE  ARG   279      30.934  21.424  16.131  1.00  0.00           N  
ATOM   4263  HE  ARG   279      31.228  22.109  15.915  1.00  0.00           H  
ATOM   4264  CZ  ARG   279      29.938  20.990  15.633  1.00  0.00           C  
ATOM   4265  NH1 ARG   279      29.429  20.110  15.828  1.00  0.00           N  
ATOM   4266 HH11 ARG   279      29.788  19.730  16.383  1.00  0.00           H  
ATOM   4267 HH12 ARG   279      28.679  19.816  15.427  1.00  0.00           H  
ATOM   4268  NH2 ARG   279      29.423  21.446  14.911  1.00  0.00           N  
ATOM   4269 HH21 ARG   279      29.787  22.124  14.739  1.00  0.00           H  
ATOM   4270 HH22 ARG   279      28.678  21.114  14.528  1.00  0.00           H  
ATOM   4271  C   ARG   279      34.666  23.858  19.061  1.00  0.00           C  
ATOM   4272  O   ARG   279      34.658  23.897  20.189  1.00  0.00           O  
ATOM   4273  N   THR   280      34.597  24.931  18.384  1.00  0.00           N  
ATOM   4274  H   THR   280      34.598  24.829  17.463  1.00  0.00           H  
ATOM   4275  CA  THR   280      34.618  26.271  18.926  1.00  0.00           C  
ATOM   4276  HA  THR   280      35.115  26.238  19.859  1.00  0.00           H  
ATOM   4277  CB  THR   280      35.402  27.196  18.051  1.00  0.00           C  
ATOM   4278  HB  THR   280      35.363  28.003  18.392  1.00  0.00           H  
ATOM   4279  CG2 THR   280      36.636  26.949  17.906  1.00  0.00           C  
ATOM   4280 HG21 THR   280      36.940  26.892  17.882  1.00  0.00           H  
ATOM   4281 HG22 THR   280      36.934  26.888  17.862  1.00  0.00           H  
ATOM   4282 HG23 THR   280      36.939  26.906  17.872  1.00  0.00           H  
ATOM   4283  OG1 THR   280      35.072  27.330  16.911  1.00  0.00           O  
ATOM   4284  HG1 THR   280      34.659  27.597  16.828  1.00  0.00           H  
ATOM   4285  C   THR   280      33.252  26.845  19.197  1.00  0.00           C  
ATOM   4286  O   THR   280      32.296  26.531  18.516  1.00  0.00           O  
ATOM   4287  N   ILE   281      33.176  27.735  20.170  1.00  0.00           N  
ATOM   4288  H   ILE   281      33.997  27.914  20.692  1.00  0.00           H  
ATOM   4289  CA  ILE   281      32.042  28.592  20.469  1.00  0.00           C  
ATOM   4290  HA  ILE   281      31.356  28.577  19.640  1.00  0.00           H  
ATOM   4291  CB  ILE   281      31.300  28.109  21.719  1.00  0.00           C  
ATOM   4292  HB  ILE   281      31.997  28.070  22.528  1.00  0.00           H  
ATOM   4293  CG2 ILE   281      30.208  29.078  22.100  1.00  0.00           C  
ATOM   4294 HG21 ILE   281      29.954  29.318  22.215  1.00  0.00           H  
ATOM   4295 HG22 ILE   281      29.946  29.324  22.185  1.00  0.00           H  
ATOM   4296 HG23 ILE   281      29.924  29.306  22.201  1.00  0.00           H  
ATOM   4297  CG1 ILE   281      30.714  26.714  21.527  1.00  0.00           C  
ATOM   4298 HG12 ILE   281      29.986  26.738  20.759  1.00  0.00           H  
ATOM   4299 HG13 ILE   281      31.482  26.061  21.211  1.00  0.00           H  
ATOM   4300  CD1 ILE   281      30.105  26.091  22.755  1.00  0.00           C  
ATOM   4301 HD11 ILE   281      29.954  25.926  23.043  1.00  0.00           H  
ATOM   4302 HD12 ILE   281      29.964  25.931  23.052  1.00  0.00           H  
ATOM   4303 HD13 ILE   281      29.950  25.940  23.050  1.00  0.00           H  
ATOM   4304  C   ILE   281      32.569  30.012  20.628  1.00  0.00           C  
ATOM   4305  O   ILE   281      33.530  30.229  21.339  1.00  0.00           O  
ATOM   4306  N   LEU   282      31.985  30.972  19.937  1.00  0.00           N  
ATOM   4307  H   LEU   282      31.241  30.713  19.333  1.00  0.00           H  
ATOM   4308  CA  LEU   282      32.429  32.358  19.893  1.00  0.00           C  
ATOM   4309  HA  LEU   282      31.914  32.802  19.068  1.00  0.00           H  
ATOM   4310  CB  LEU   282      31.993  33.089  21.155  1.00  0.00           C  
ATOM   4311  HB2 LEU   282      31.720  32.606  21.730  1.00  0.00           H  
ATOM   4312  HB3 LEU   282      32.589  33.451  21.509  1.00  0.00           H  
ATOM   4313  CG  LEU   282      31.123  33.964  21.234  1.00  0.00           C  
ATOM   4314  HG  LEU   282      31.168  33.672  21.063  1.00  0.00           H  
ATOM   4315  CD1 LEU   282      30.553  34.491  21.596  1.00  0.00           C  
ATOM   4316 HD11 LEU   282      30.416  34.611  21.698  1.00  0.00           H  
ATOM   4317 HD12 LEU   282      30.424  34.637  21.682  1.00  0.00           H  
ATOM   4318 HD13 LEU   282      30.402  34.605  21.679  1.00  0.00           H  
ATOM   4319  CD2 LEU   282      30.722  34.753  21.231  1.00  0.00           C  
ATOM   4320 HD21 LEU   282      30.625  34.926  21.232  1.00  0.00           H  
ATOM   4321 HD22 LEU   282      30.631  34.959  21.235  1.00  0.00           H  
ATOM   4322 HD23 LEU   282      30.617  34.947  21.227  1.00  0.00           H  
ATOM   4323  C   LEU   282      33.900  32.506  19.551  1.00  0.00           C  
ATOM   4324  O   LEU   282      34.583  33.353  20.057  1.00  0.00           O  
ATOM   4325  N   GLY   283      34.409  31.643  18.713  1.00  0.00           N  
ATOM   4326  H   GLY   283      33.793  30.995  18.314  1.00  0.00           H  
ATOM   4327  CA  GLY   283      35.787  31.578  18.323  1.00  0.00           C  
ATOM   4328  HA2 GLY   283      35.847  31.006  17.436  1.00  0.00           H  
ATOM   4329  HA3 GLY   283      36.131  32.551  18.112  1.00  0.00           H  
ATOM   4330  C   GLY   283      36.732  30.977  19.326  1.00  0.00           C  
ATOM   4331  O   GLY   283      37.853  30.880  19.074  1.00  0.00           O  
ATOM   4332  N   SER   284      36.305  30.561  20.446  1.00  0.00           N  
ATOM   4333  H   SER   284      35.366  30.650  20.593  1.00  0.00           H  
ATOM   4334  CA  SER   284      37.093  29.962  21.494  1.00  0.00           C  
ATOM   4335  HA  SER   284      38.107  30.139  21.303  1.00  0.00           H  
ATOM   4336  CB  SER   284      36.767  30.619  22.777  1.00  0.00           C  
ATOM   4337  HB2 SER   284      36.854  31.600  22.697  1.00  0.00           H  
ATOM   4338  HB3 SER   284      35.848  30.434  23.029  1.00  0.00           H  
ATOM   4339  OG  SER   284      37.526  30.215  23.745  1.00  0.00           O  
ATOM   4340  HG  SER   284      37.232  30.289  24.314  1.00  0.00           H  
ATOM   4341  C   SER   284      36.906  28.473  21.606  1.00  0.00           C  
ATOM   4342  O   SER   284      35.834  27.981  21.430  1.00  0.00           O  
ATOM   4343  N   ALA   285      37.944  27.749  21.934  1.00  0.00           N  
ATOM   4344  H   ALA   285      38.789  28.214  22.047  1.00  0.00           H  
ATOM   4345  CA  ALA   285      37.928  26.337  22.228  1.00  0.00           C  
ATOM   4346  HA  ALA   285      37.189  25.879  21.632  1.00  0.00           H  
ATOM   4347  CB  ALA   285      39.239  25.763  21.833  1.00  0.00           C  
ATOM   4348  HB1 ALA   285      39.561  25.646  21.718  1.00  0.00           H  
ATOM   4349  HB2 ALA   285      39.561  25.621  21.766  1.00  0.00           H  
ATOM   4350  HB3 ALA   285      39.540  25.596  21.723  1.00  0.00           H  
ATOM   4351  C   ALA   285      37.596  26.002  23.664  1.00  0.00           C  
ATOM   4352  O   ALA   285      37.555  24.863  24.005  1.00  0.00           O  
ATOM   4353  N   LEU   286      37.378  26.978  24.507  1.00  0.00           N  
ATOM   4354  H   LEU   286      37.406  27.877  24.149  1.00  0.00           H  
ATOM   4355  CA  LEU   286      37.093  26.867  25.914  1.00  0.00           C  
ATOM   4356  HA  LEU   286      36.853  25.872  26.129  1.00  0.00           H  
ATOM   4357  CB  LEU   286      38.291  27.253  26.703  1.00  0.00           C  
ATOM   4358  HB2 LEU   286      38.517  28.077  26.495  1.00  0.00           H  
ATOM   4359  HB3 LEU   286      38.111  27.288  27.592  1.00  0.00           H  
ATOM   4360  CG  LEU   286      39.421  26.561  26.638  1.00  0.00           C  
ATOM   4361  HG  LEU   286      39.520  26.474  25.859  1.00  0.00           H  
ATOM   4362  CD1 LEU   286      40.390  27.011  27.146  1.00  0.00           C  
ATOM   4363 HD11 LEU   286      40.627  27.107  27.285  1.00  0.00           H  
ATOM   4364 HD12 LEU   286      40.633  27.120  27.243  1.00  0.00           H  
ATOM   4365 HD13 LEU   286      40.623  27.135  27.267  1.00  0.00           H  
ATOM   4366  CD2 LEU   286      39.523  25.546  27.157  1.00  0.00           C  
ATOM   4367 HD21 LEU   286      39.558  25.301  27.302  1.00  0.00           H  
ATOM   4368 HD22 LEU   286      39.529  25.290  27.278  1.00  0.00           H  
ATOM   4369 HD23 LEU   286      39.561  25.302  27.261  1.00  0.00           H  
ATOM   4370  C   LEU   286      35.920  27.714  26.334  1.00  0.00           C  
ATOM   4371  O   LEU   286      35.669  28.722  25.753  1.00  0.00           O  
ATOM   4372  N   LEU   287      35.229  27.328  27.370  1.00  0.00           N  
ATOM   4373  H   LEU   287      35.509  26.510  27.807  1.00  0.00           H  
ATOM   4374  CA  LEU   287      34.163  28.084  27.986  1.00  0.00           C  
ATOM   4375  HA  LEU   287      33.551  28.480  27.213  1.00  0.00           H  
ATOM   4376  CB  LEU   287      33.319  27.170  28.838  1.00  0.00           C  
ATOM   4377  HB2 LEU   287      33.854  26.758  29.536  1.00  0.00           H  
ATOM   4378  HB3 LEU   287      32.672  27.719  29.289  1.00  0.00           H  
ATOM   4379  CG  LEU   287      32.615  26.092  28.224  1.00  0.00           C  
ATOM   4380  HG  LEU   287      33.039  25.808  27.700  1.00  0.00           H  
ATOM   4381  CD1 LEU   287      32.203  25.144  28.833  1.00  0.00           C  
ATOM   4382 HD11 LEU   287      32.142  24.914  29.007  1.00  0.00           H  
ATOM   4383 HD12 LEU   287      32.068  24.924  28.994  1.00  0.00           H  
ATOM   4384 HD13 LEU   287      32.110  24.895  28.938  1.00  0.00           H  
ATOM   4385  CD2 LEU   287      31.696  26.280  27.720  1.00  0.00           C  
ATOM   4386 HD21 LEU   287      31.484  26.338  27.579  1.00  0.00           H  
ATOM   4387 HD22 LEU   287      31.458  26.300  27.584  1.00  0.00           H  
ATOM   4388 HD23 LEU   287      31.486  26.328  27.616  1.00  0.00           H  
ATOM   4389  C   LEU   287      34.686  29.264  28.796  1.00  0.00           C  
ATOM   4390  O   LEU   287      35.728  29.224  29.316  1.00  0.00           O  
ATOM   4391  N   GLU   288      33.966  30.308  28.930  1.00  0.00           N  
ATOM   4392  H   GLU   288      33.119  30.285  28.501  1.00  0.00           H  
ATOM   4393  CA  GLU   288      34.327  31.517  29.652  1.00  0.00           C  
ATOM   4394  HA  GLU   288      35.209  31.349  30.208  1.00  0.00           H  
ATOM   4395  CB  GLU   288      34.599  32.586  28.657  1.00  0.00           C  
ATOM   4396  HB2 GLU   288      35.206  32.289  27.986  1.00  0.00           H  
ATOM   4397  HB3 GLU   288      33.806  32.781  28.191  1.00  0.00           H  
ATOM   4398  CG  GLU   288      35.092  33.793  29.097  1.00  0.00           C  
ATOM   4399  HG2 GLU   288      35.096  34.341  28.399  1.00  0.00           H  
ATOM   4400  HG3 GLU   288      34.487  34.126  29.671  1.00  0.00           H  
ATOM   4401  CD  GLU   288      36.379  33.847  29.660  1.00  0.00           C  
ATOM   4402  OE1 GLU   288      36.899  33.904  29.956  1.00  0.00           O  
ATOM   4403  OE2 GLU   288      36.890  33.839  29.815  1.00  0.00           O  
ATOM   4404  C   GLU   288      33.281  31.938  30.641  1.00  0.00           C  
ATOM   4405  O   GLU   288      32.125  31.845  30.344  1.00  0.00           O  
ATOM   4406  N   ASP   289      33.676  32.440  31.801  1.00  0.00           N  
ATOM   4407  H   ASP   289      34.633  32.515  31.967  1.00  0.00           H  
ATOM   4408  CA  ASP   289      32.800  32.860  32.885  1.00  0.00           C  
ATOM   4409  HA  ASP   289      31.784  32.798  32.527  1.00  0.00           H  
ATOM   4410  CB  ASP   289      32.879  31.878  34.042  1.00  0.00           C  
ATOM   4411  HB2 ASP   289      32.039  32.041  34.667  1.00  0.00           H  
ATOM   4412  HB3 ASP   289      32.777  30.897  33.646  1.00  0.00           H  
ATOM   4413  CG  ASP   289      34.125  31.909  34.904  1.00  0.00           C  
ATOM   4414  OD1 ASP   289      34.616  31.823  35.309  1.00  0.00           O  
ATOM   4415  OD2 ASP   289      34.640  31.963  35.209  1.00  0.00           O  
ATOM   4416  C   ASP   289      32.981  34.319  33.314  1.00  0.00           C  
ATOM   4417  O   ASP   289      32.559  34.720  34.370  1.00  0.00           O  
ATOM   4418  N   GLU   290      33.586  35.137  32.491  1.00  0.00           N  
ATOM   4419  H   GLU   290      33.890  34.747  31.650  1.00  0.00           H  
ATOM   4420  CA  GLU   290      33.875  36.542  32.737  1.00  0.00           C  
ATOM   4421  HA  GLU   290      33.707  36.726  33.724  1.00  0.00           H  
ATOM   4422  CB  GLU   290      35.270  36.786  32.505  1.00  0.00           C  
ATOM   4423  HB2 GLU   290      35.645  36.370  31.992  1.00  0.00           H  
ATOM   4424  HB3 GLU   290      35.367  37.466  32.278  1.00  0.00           H  
ATOM   4425  CG  GLU   290      36.041  36.660  33.268  1.00  0.00           C  
ATOM   4426  HG2 GLU   290      35.709  36.735  33.515  1.00  0.00           H  
ATOM   4427  HG3 GLU   290      36.011  36.254  33.224  1.00  0.00           H  
ATOM   4428  CD  GLU   290      37.303  36.956  33.757  1.00  0.00           C  
ATOM   4429  OE1 GLU   290      37.638  36.969  34.521  1.00  0.00           O  
ATOM   4430  OE2 GLU   290      37.984  37.165  33.382  1.00  0.00           O  
ATOM   4431  C   GLU   290      33.011  37.546  32.019  1.00  0.00           C  
ATOM   4432  O   GLU   290      33.344  38.683  31.960  1.00  0.00           O  
ATOM   4433  N   PHE   291      31.891  37.147  31.475  1.00  0.00           N  
ATOM   4434  H   PHE   291      31.695  36.191  31.513  1.00  0.00           H  
ATOM   4435  CA  PHE   291      30.917  37.982  30.799  1.00  0.00           C  
ATOM   4436  HA  PHE   291      31.204  39.016  30.879  1.00  0.00           H  
ATOM   4437  CB  PHE   291      30.889  37.630  29.337  1.00  0.00           C  
ATOM   4438  HB2 PHE   291      31.168  37.063  29.217  1.00  0.00           H  
ATOM   4439  HB3 PHE   291      30.288  37.524  29.059  1.00  0.00           H  
ATOM   4440  CG  PHE   291      31.269  38.136  28.372  1.00  0.00           C  
ATOM   4441  CD1 PHE   291      30.928  38.591  27.627  1.00  0.00           C  
ATOM   4442  HD1 PHE   291      30.393  38.595  27.769  1.00  0.00           H  
ATOM   4443  CE1 PHE   291      31.278  39.034  26.678  1.00  0.00           C  
ATOM   4444  HE1 PHE   291      31.007  39.373  26.096  1.00  0.00           H  
ATOM   4445  CZ  PHE   291      31.968  39.029  26.479  1.00  0.00           C  
ATOM   4446  HZ  PHE   291      32.223  39.364  25.751  1.00  0.00           H  
ATOM   4447  CE2 PHE   291      32.319  38.581  27.228  1.00  0.00           C  
ATOM   4448  HE2 PHE   291      32.847  38.575  27.072  1.00  0.00           H  
ATOM   4449  CD2 PHE   291      31.971  38.134  28.170  1.00  0.00           C  
ATOM   4450  HD2 PHE   291      32.239  37.783  28.728  1.00  0.00           H  
ATOM   4451  C   PHE   291      29.547  37.829  31.436  1.00  0.00           C  
ATOM   4452  O   PHE   291      28.958  36.790  31.394  1.00  0.00           O  
ATOM   4453  N   THR   292      29.026  38.855  32.040  1.00  0.00           N  
ATOM   4454  H   THR   292      29.530  39.694  32.004  1.00  0.00           H  
ATOM   4455  CA  THR   292      27.701  38.860  32.657  1.00  0.00           C  
ATOM   4456  HA  THR   292      27.545  37.910  33.129  1.00  0.00           H  
ATOM   4457  CB  THR   292      27.582  39.944  33.725  1.00  0.00           C  
ATOM   4458  HB  THR   292      26.607  39.893  34.151  1.00  0.00           H  
ATOM   4459  CG2 THR   292      28.549  39.809  34.854  1.00  0.00           C  
ATOM   4460 HG21 THR   292      28.781  39.764  35.123  1.00  0.00           H  
ATOM   4461 HG22 THR   292      28.782  39.784  35.132  1.00  0.00           H  
ATOM   4462 HG23 THR   292      28.769  39.769  35.142  1.00  0.00           H  
ATOM   4463  OG1 THR   292      27.721  41.208  33.184  1.00  0.00           O  
ATOM   4464  HG1 THR   292      28.540  41.368  33.034  1.00  0.00           H  
ATOM   4465  C   THR   292      26.598  39.057  31.636  1.00  0.00           C  
ATOM   4466  O   THR   292      26.854  39.571  30.567  1.00  0.00           O  
ATOM   4467  N   PRO   293      25.343  38.761  31.961  1.00  0.00           N  
ATOM   4468  CD  PRO   293      24.899  37.987  33.084  1.00  0.00           C  
ATOM   4469  HD2 PRO   293      25.056  38.498  33.967  1.00  0.00           H  
ATOM   4470  HD3 PRO   293      25.364  37.062  33.130  1.00  0.00           H  
ATOM   4471  CG  PRO   293      23.469  37.779  32.905  1.00  0.00           C  
ATOM   4472  HG2 PRO   293      23.001  37.935  33.726  1.00  0.00           H  
ATOM   4473  HG3 PRO   293      23.321  36.877  32.601  1.00  0.00           H  
ATOM   4474  CB  PRO   293      22.999  38.704  31.910  1.00  0.00           C  
ATOM   4475  HB2 PRO   293      22.556  39.474  32.383  1.00  0.00           H  
ATOM   4476  HB3 PRO   293      22.338  38.251  31.308  1.00  0.00           H  
ATOM   4477  CA  PRO   293      24.218  39.147  31.146  1.00  0.00           C  
ATOM   4478  HA  PRO   293      24.258  38.605  30.225  1.00  0.00           H  
ATOM   4479  C   PRO   293      24.177  40.630  30.825  1.00  0.00           C  
ATOM   4480  O   PRO   293      23.766  40.988  29.758  1.00  0.00           O  
ATOM   4481  N   PHE   294      24.655  41.493  31.703  1.00  0.00           N  
ATOM   4482  H   PHE   294      24.965  41.154  32.561  1.00  0.00           H  
ATOM   4483  CA  PHE   294      24.760  42.918  31.474  1.00  0.00           C  
ATOM   4484  HA  PHE   294      23.828  43.248  31.081  1.00  0.00           H  
ATOM   4485  CB  PHE   294      24.994  43.630  32.787  1.00  0.00           C  
ATOM   4486  HB2 PHE   294      25.313  43.487  33.154  1.00  0.00           H  
ATOM   4487  HB3 PHE   294      25.205  44.155  32.944  1.00  0.00           H  
ATOM   4488  CG  PHE   294      24.544  43.858  33.428  1.00  0.00           C  
ATOM   4489  CD1 PHE   294      24.185  43.933  33.532  1.00  0.00           C  
ATOM   4490  HD1 PHE   294      24.226  43.846  33.162  1.00  0.00           H  
ATOM   4491  CE1 PHE   294      23.768  44.121  34.119  1.00  0.00           C  
ATOM   4492  HE1 PHE   294      23.497  44.173  34.193  1.00  0.00           H  
ATOM   4493  CZ  PHE   294      23.704  44.241  34.610  1.00  0.00           C  
ATOM   4494  HZ  PHE   294      23.383  44.385  35.059  1.00  0.00           H  
ATOM   4495  CE2 PHE   294      24.057  44.174  34.517  1.00  0.00           C  
ATOM   4496  HE2 PHE   294      24.005  44.267  34.896  1.00  0.00           H  
ATOM   4497  CD2 PHE   294      24.476  43.984  33.927  1.00  0.00           C  
ATOM   4498  HD2 PHE   294      24.743  43.933  33.858  1.00  0.00           H  
ATOM   4499  C   PHE   294      25.824  43.281  30.460  1.00  0.00           C  
ATOM   4500  O   PHE   294      25.611  44.148  29.658  1.00  0.00           O  
ATOM   4501  N   ASP   295      26.935  42.587  30.431  1.00  0.00           N  
ATOM   4502  H   ASP   295      27.044  41.875  31.095  1.00  0.00           H  
ATOM   4503  CA  ASP   295      27.956  42.739  29.413  1.00  0.00           C  
ATOM   4504  HA  ASP   295      28.215  43.779  29.344  1.00  0.00           H  
ATOM   4505  CB  ASP   295      29.212  41.982  29.785  1.00  0.00           C  
ATOM   4506  HB2 ASP   295      28.995  40.939  29.805  1.00  0.00           H  
ATOM   4507  HB3 ASP   295      29.933  42.142  29.024  1.00  0.00           H  
ATOM   4508  CG  ASP   295      29.839  42.393  31.090  1.00  0.00           C  
ATOM   4509  OD1 ASP   295      30.152  42.230  31.679  1.00  0.00           O  
ATOM   4510  OD2 ASP   295      30.051  42.876  31.527  1.00  0.00           O  
ATOM   4511  C   ASP   295      27.476  42.306  28.037  1.00  0.00           C  
ATOM   4512  O   ASP   295      27.817  42.910  27.082  1.00  0.00           O  
ATOM   4513  N   VAL   296      26.641  41.306  27.931  1.00  0.00           N  
ATOM   4514  H   VAL   296      26.434  40.833  28.747  1.00  0.00           H  
ATOM   4515  CA  VAL   296      26.003  40.902  26.683  1.00  0.00           C  
ATOM   4516  HA  VAL   296      26.759  40.811  25.933  1.00  0.00           H  
ATOM   4517  CB  VAL   296      25.312  39.552  26.807  1.00  0.00           C  
ATOM   4518  HB  VAL   296      24.570  39.617  27.549  1.00  0.00           H  
ATOM   4519  CG1 VAL   296      24.659  39.116  25.527  1.00  0.00           C  
ATOM   4520 HG11 VAL   296      24.464  38.945  25.255  1.00  0.00           H  
ATOM   4521 HG12 VAL   296      24.457  39.076  25.216  1.00  0.00           H  
ATOM   4522 HG13 VAL   296      24.563  38.998  25.180  1.00  0.00           H  
ATOM   4523  CG2 VAL   296      26.254  38.478  27.202  1.00  0.00           C  
ATOM   4524 HG21 VAL   296      26.473  38.215  27.325  1.00  0.00           H  
ATOM   4525 HG22 VAL   296      26.470  38.197  27.291  1.00  0.00           H  
ATOM   4526 HG23 VAL   296      26.499  38.223  27.289  1.00  0.00           H  
ATOM   4527  C   VAL   296      25.050  41.961  26.200  1.00  0.00           C  
ATOM   4528  O   VAL   296      25.132  42.364  25.067  1.00  0.00           O  
ATOM   4529  N   VAL   297      24.186  42.470  27.053  1.00  0.00           N  
ATOM   4530  H   VAL   297      24.172  42.105  27.968  1.00  0.00           H  
ATOM   4531  CA  VAL   297      23.232  43.509  26.708  1.00  0.00           C  
ATOM   4532  HA  VAL   297      22.685  43.180  25.852  1.00  0.00           H  
ATOM   4533  CB  VAL   297      22.235  43.706  27.832  1.00  0.00           C  
ATOM   4534  HB  VAL   297      22.712  43.732  28.695  1.00  0.00           H  
ATOM   4535  CG1 VAL   297      21.457  44.883  27.777  1.00  0.00           C  
ATOM   4536 HG11 VAL   297      21.243  45.153  27.795  1.00  0.00           H  
ATOM   4537 HG12 VAL   297      21.288  45.195  27.789  1.00  0.00           H  
ATOM   4538 HG13 VAL   297      21.265  45.168  27.734  1.00  0.00           H  
ATOM   4539  CG2 VAL   297      21.305  42.651  27.901  1.00  0.00           C  
ATOM   4540 HG21 VAL   297      21.103  42.377  27.935  1.00  0.00           H  
ATOM   4541 HG22 VAL   297      21.058  42.411  27.943  1.00  0.00           H  
ATOM   4542 HG23 VAL   297      21.069  42.389  27.888  1.00  0.00           H  
ATOM   4543  C   VAL   297      23.906  44.803  26.300  1.00  0.00           C  
ATOM   4544  O   VAL   297      23.461  45.438  25.375  1.00  0.00           O  
ATOM   4545  N   ARG   298      25.021  45.167  26.903  1.00  0.00           N  
ATOM   4546  H   ARG   298      25.326  44.618  27.661  1.00  0.00           H  
ATOM   4547  CA  ARG   298      25.818  46.329  26.525  1.00  0.00           C  
ATOM   4548  HA  ARG   298      25.180  47.177  26.505  1.00  0.00           H  
ATOM   4549  CB  ARG   298      26.882  46.570  27.565  1.00  0.00           C  
ATOM   4550  HB2 ARG   298      26.819  46.193  28.167  1.00  0.00           H  
ATOM   4551  HB3 ARG   298      27.580  46.411  27.400  1.00  0.00           H  
ATOM   4552  CG  ARG   298      27.090  47.555  28.033  1.00  0.00           C  
ATOM   4553  HG2 ARG   298      27.249  47.937  27.475  1.00  0.00           H  
ATOM   4554  HG3 ARG   298      26.375  47.743  28.138  1.00  0.00           H  
ATOM   4555  CD  ARG   298      28.037  47.801  29.115  1.00  0.00           C  
ATOM   4556  HD2 ARG   298      28.275  48.485  29.147  1.00  0.00           H  
ATOM   4557  HD3 ARG   298      27.722  47.699  29.728  1.00  0.00           H  
ATOM   4558  NE  ARG   298      29.038  47.323  29.303  1.00  0.00           N  
ATOM   4559  HE  ARG   298      29.465  47.472  28.843  1.00  0.00           H  
ATOM   4560  CZ  ARG   298      29.445  46.718  30.005  1.00  0.00           C  
ATOM   4561  NH1 ARG   298      29.020  46.464  30.690  1.00  0.00           N  
ATOM   4562 HH11 ARG   298      28.368  46.761  30.768  1.00  0.00           H  
ATOM   4563 HH12 ARG   298      29.374  45.989  31.176  1.00  0.00           H  
ATOM   4564  NH2 ARG   298      30.317  46.335  30.034  1.00  0.00           N  
ATOM   4565 HH21 ARG   298      30.692  46.498  29.537  1.00  0.00           H  
ATOM   4566 HH22 ARG   298      30.613  45.872  30.557  1.00  0.00           H  
ATOM   4567  C   ARG   298      26.408  46.230  25.134  1.00  0.00           C  
ATOM   4568  O   ARG   298      26.550  47.180  24.490  1.00  0.00           O  
ATOM   4569  N   GLN   299      26.712  45.097  24.649  1.00  0.00           N  
ATOM   4570  H   GLN   299      26.587  44.365  25.241  1.00  0.00           H  
ATOM   4571  CA  GLN   299      27.236  44.862  23.316  1.00  0.00           C  
ATOM   4572  HA  GLN   299      27.653  45.767  22.954  1.00  0.00           H  
ATOM   4573  CB  GLN   299      28.340  43.865  23.375  1.00  0.00           C  
ATOM   4574  HB2 GLN   299      28.272  43.341  23.517  1.00  0.00           H  
ATOM   4575  HB3 GLN   299      28.597  43.750  22.931  1.00  0.00           H  
ATOM   4576  CG  GLN   299      29.218  43.739  23.827  1.00  0.00           C  
ATOM   4577  HG2 GLN   299      29.189  44.078  24.042  1.00  0.00           H  
ATOM   4578  HG3 GLN   299      29.067  43.491  24.014  1.00  0.00           H  
ATOM   4579  CD  GLN   299      30.364  43.490  23.754  1.00  0.00           C  
ATOM   4580  OE1 GLN   299      30.764  43.295  23.056  1.00  0.00           O  
ATOM   4581  NE2 GLN   299      30.945  43.497  24.463  1.00  0.00           N  
ATOM   4582 HE21 GLN   299      31.699  43.336  24.416  1.00  0.00           H  
ATOM   4583 HE22 GLN   299      30.641  43.659  25.038  1.00  0.00           H  
ATOM   4584  C   GLN   299      26.200  44.472  22.302  1.00  0.00           C  
ATOM   4585  O   GLN   299      26.421  44.639  21.163  1.00  0.00           O  
ATOM   4586  N   CYS   300      25.068  43.998  22.690  1.00  0.00           N  
ATOM   4587  H   CYS   300      24.960  43.841  23.628  1.00  0.00           H  
ATOM   4588  CA  CYS   300      23.994  43.651  21.844  1.00  0.00           C  
ATOM   4589  HA  CYS   300      24.224  43.524  20.897  1.00  0.00           H  
ATOM   4590  CB  CYS   300      23.499  42.511  22.225  1.00  0.00           C  
ATOM   4591  HB2 CYS   300      23.302  42.547  23.011  1.00  0.00           H  
ATOM   4592  HB3 CYS   300      22.848  42.346  21.740  1.00  0.00           H  
ATOM   4593  SG  CYS   300      24.261  41.351  22.162  1.00  0.00           S  
ATOM   4594  HG  CYS   300      24.656  41.577  22.514  1.00  0.00           H  
ATOM   4595  C   CYS   300      23.045  44.564  21.779  1.00  0.00           C  
ATOM   4596  O   CYS   300      22.203  44.271  21.387  1.00  0.00           O  
ATOM   4597  N   SER   301      23.159  45.668  22.160  1.00  0.00           N  
ATOM   4598  H   SER   301      23.856  45.861  22.471  1.00  0.00           H  
ATOM   4599  CA  SER   301      22.317  46.610  22.116  1.00  0.00           C  
ATOM   4600  HA  SER   301      21.585  46.353  22.445  1.00  0.00           H  
ATOM   4601  CB  SER   301      22.571  47.714  22.879  1.00  0.00           C  
ATOM   4602  HB2 SER   301      22.607  47.695  23.372  1.00  0.00           H  
ATOM   4603  HB3 SER   301      22.992  48.007  22.854  1.00  0.00           H  
ATOM   4604  OG  SER   301      22.218  48.394  22.998  1.00  0.00           O  
ATOM   4605  HG  SER   301      22.194  48.516  23.257  1.00  0.00           H  
ATOM   4606  C   SER   301      22.137  46.849  20.905  1.00  0.00           C  
ATOM   4607  O   SER   301      22.847  47.012  20.274  1.00  0.00           O  
ATOM   4608  N   GLY   302      21.186  46.870  20.574  1.00  0.00           N  
ATOM   4609  H   GLY   302      20.653  46.726  21.130  1.00  0.00           H  
ATOM   4610  CA  GLY   302      20.849  47.147  19.481  1.00  0.00           C  
ATOM   4611  HA2 GLY   302      20.021  47.341  19.547  1.00  0.00           H  
ATOM   4612  HA3 GLY   302      21.205  47.901  19.346  1.00  0.00           H  
ATOM   4613  C   GLY   302      21.083  46.225  18.404  1.00  0.00           C  
ATOM   4614  O   GLY   302      20.817  46.340  17.585  1.00  0.00           O  
ATOM   4615  N   VAL   303      21.573  45.316  18.388  1.00  0.00           N  
ATOM   4616  H   VAL   303      21.762  45.281  19.087  1.00  0.00           H  
ATOM   4617  CA  VAL   303      21.863  44.376  17.407  1.00  0.00           C  
ATOM   4618  HA  VAL   303      21.845  44.688  16.679  1.00  0.00           H  
ATOM   4619  CB  VAL   303      22.907  43.893  17.462  1.00  0.00           C  
ATOM   4620  HB  VAL   303      23.010  43.402  17.284  1.00  0.00           H  
ATOM   4621  CG1 VAL   303      23.355  44.085  17.108  1.00  0.00           C  
ATOM   4622 HG11 VAL   303      23.439  44.139  17.005  1.00  0.00           H  
ATOM   4623 HG12 VAL   303      23.490  44.138  17.014  1.00  0.00           H  
ATOM   4624 HG13 VAL   303      23.474  44.108  17.043  1.00  0.00           H  
ATOM   4625  CG2 VAL   303      23.428  43.849  18.074  1.00  0.00           C  
ATOM   4626 HG21 VAL   303      23.570  43.860  18.197  1.00  0.00           H  
ATOM   4627 HG22 VAL   303      23.544  43.844  18.254  1.00  0.00           H  
ATOM   4628 HG23 VAL   303      23.562  43.804  18.217  1.00  0.00           H  
ATOM   4629  C   VAL   303      21.159  43.467  17.234  1.00  0.00           C  
ATOM   4630  O   VAL   303      20.766  43.229  18.013  1.00  0.00           O  
ATOM   4631  N   THR   304      21.003  42.949  16.211  1.00  0.00           N  
ATOM   4632  H   THR   304      21.331  43.199  15.616  1.00  0.00           H  
ATOM   4633  CA  THR   304      20.362  42.079  15.893  1.00  0.00           C  
ATOM   4634  HA  THR   304      20.177  42.094  16.465  1.00  0.00           H  
ATOM   4635  CB  THR   304      19.730  42.243  15.402  1.00  0.00           C  
ATOM   4636  HB  THR   304      19.366  42.214  15.442  1.00  0.00           H  
ATOM   4637  CG2 THR   304      19.214  42.932  15.065  1.00  0.00           C  
ATOM   4638 HG21 THR   304      19.094  43.107  14.980  1.00  0.00           H  
ATOM   4639 HG22 THR   304      19.080  43.089  14.981  1.00  0.00           H  
ATOM   4640 HG23 THR   304      19.073  43.108  14.986  1.00  0.00           H  
ATOM   4641  OG1 THR   304      20.047  41.783  15.208  1.00  0.00           O  
ATOM   4642  HG1 THR   304      19.989  41.832  15.140  1.00  0.00           H  
ATOM   4643  C   THR   304      20.530  40.974  15.311  1.00  0.00           C  
ATOM   4644  O   THR   304      20.219  40.227  15.214  1.00  0.00           O  
ATOM   4645  N   PHE   305      21.032  40.864  14.931  1.00  0.00           N  
ATOM   4646  H   PHE   305      21.265  41.518  15.038  1.00  0.00           H  
ATOM   4647  CA  PHE   305      21.295  39.884  14.324  1.00  0.00           C  
ATOM   4648  HA  PHE   305      21.641  40.076  14.099  1.00  0.00           H  
ATOM   4649  CB  PHE   305      21.583  39.495  14.744  1.00  0.00           C  
ATOM   4650  HB2 PHE   305      21.289  39.348  14.929  1.00  0.00           H  
ATOM   4651  HB3 PHE   305      21.768  38.820  14.384  1.00  0.00           H  
ATOM   4652  CG  PHE   305      22.018  40.137  15.375  1.00  0.00           C  
ATOM   4653  CD1 PHE   305      22.435  40.348  15.287  1.00  0.00           C  
ATOM   4654  HD1 PHE   305      22.446  40.061  14.771  1.00  0.00           H  
ATOM   4655  CE1 PHE   305      22.839  40.932  15.871  1.00  0.00           C  
ATOM   4656  HE1 PHE   305      23.155  41.092  15.803  1.00  0.00           H  
ATOM   4657  CZ  PHE   305      22.830  41.308  16.545  1.00  0.00           C  
ATOM   4658  HZ  PHE   305      23.140  41.756  16.990  1.00  0.00           H  
ATOM   4659  CE2 PHE   305      22.415  41.101  16.636  1.00  0.00           C  
ATOM   4660  HE2 PHE   305      22.409  41.388  17.152  1.00  0.00           H  
ATOM   4661  CD2 PHE   305      22.009  40.518  16.053  1.00  0.00           C  
ATOM   4662  HD2 PHE   305      21.693  40.363  16.127  1.00  0.00           H  
ATOM   4663  C   PHE   305      20.903  39.037  13.546  1.00  0.00           C  
ATOM   4664  O   PHE   305      20.942  38.269  13.191  1.00  0.00           O  
ATOM   4665  N   GLN   306      20.526  39.174  13.281  1.00  0.00           N  
ATOM   4666  H   GLN   306      20.525  39.813  13.595  1.00  0.00           H  
ATOM   4667  CA  GLN   306      20.133  38.469  12.560  1.00  0.00           C  
ATOM   4668  HA  GLN   306      20.065  37.912  12.428  1.00  0.00           H  
ATOM   4669  CB  GLN   306      19.640  38.686  12.525  1.00  0.00           C  
ATOM   4670  HB2 GLN   306      19.624  39.077  12.622  1.00  0.00           H  
ATOM   4671  HB3 GLN   306      19.574  38.485  12.300  1.00  0.00           H  
ATOM   4672  CG  GLN   306      19.249  38.645  12.654  1.00  0.00           C  
ATOM   4673  HG2 GLN   306      19.293  38.575  12.743  1.00  0.00           H  
ATOM   4674  HG3 GLN   306      19.112  38.747  12.768  1.00  0.00           H  
ATOM   4675  CD  GLN   306      18.973  38.561  12.516  1.00  0.00           C  
ATOM   4676  OE1 GLN   306      18.905  38.417  12.361  1.00  0.00           O  
ATOM   4677  NE2 GLN   306      18.797  38.648  12.566  1.00  0.00           N  
ATOM   4678 HE21 GLN   306      18.617  38.594  12.475  1.00  0.00           H  
ATOM   4679 HE22 GLN   306      18.846  38.770  12.683  1.00  0.00           H  
ATOM   4680  C   GLN   306      20.302  38.230  12.020  1.00  0.00           C  
ATOM   4681  O   GLN   306      20.306  38.110  11.742  1.00  0.00           O  
ATOM   4682  OXT GLN   306      20.432  38.160  11.875  1.00  0.00           O  
TER    4683      GLN   306 
ATOM   4683  C   M24   307      52.227  36.841  53.380  1.00  0.00           C  
ATOM   4684  N   M24   307      51.660  37.000  52.972  1.00  0.00           N  
ATOM   4685  C1  M24   307      51.818  36.183  53.127  1.00  0.00           C  
ATOM   4686  C2  M24   307      50.782  37.718  52.922  1.00  0.00           C  
ATOM   4687  C3  M24   307      50.900  39.103  52.416  1.00  0.00           C  
ATOM   4688  C4  M24   307      50.559  39.460  51.216  1.00  0.00           C  
ATOM   4689  C5  M24   307      50.683  40.790  50.637  1.00  0.00           C  
ATOM   4690  O   M24   307      50.323  41.009  49.535  1.00  0.00           O  
ATOM   4691  N1  M24   307      51.221  41.730  51.414  1.00  0.00           N  
ATOM   4692  C6  M24   307      51.480  43.083  51.134  1.00  0.00           C  
ATOM   4693  C7  M24   307      52.004  43.467  49.909  1.00  0.00           C  
ATOM   4694  C8  M24   307      52.295  44.817  49.685  1.00  0.00           C  
ATOM   4695  C9  M24   307      52.809  45.307  48.522  1.00  0.00           C  
ATOM   4696  N2  M24   307      53.027  44.580  47.425  1.00  0.00           N  
ATOM   4697  C10 M24   307      52.208  43.802  46.675  1.00  0.00           C  
ATOM   4698  C11 M24   307      50.839  43.787  46.858  1.00  0.00           C  
ATOM   4699  C12 M24   307      50.034  43.026  46.035  1.00  0.00           C  
ATOM   4700  C13 M24   307      50.592  42.280  45.026  1.00  0.00           C  
ATOM   4701  F   M24   307      49.810  41.580  44.233  1.00  0.00           F  
ATOM   4702  C14 M24   307      51.956  42.274  44.854  1.00  0.00           C  
ATOM   4703 Cl   M24   307      52.673  41.330  43.625  1.00  0.00          CL  
ATOM   4704  C15 M24   307      52.758  43.033  45.679  1.00  0.00           C  
ATOM   4705  N3  M24   307      53.140  46.542  48.319  1.00  0.00           N  
ATOM   4706  C16 M24   307      52.945  47.341  49.334  1.00  0.00           C  
ATOM   4707  N4  M24   307      52.439  47.008  50.495  1.00  0.00           N  
ATOM   4708  C17 M24   307      52.115  45.755  50.657  1.00  0.00           C  
ATOM   4709  C18 M24   307      51.599  45.382  51.863  1.00  0.00           C  
ATOM   4710  C19 M24   307      51.273  44.066  52.103  1.00  0.00           C  
ATOM   4711  O1  M24   307      50.765  43.722  53.312  1.00  0.00           O  
ATOM   4712  C20 M24   307      49.596  44.301  53.814  1.00  0.00           C  
ATOM   4713  C21 M24   307      48.453  43.878  53.026  1.00  0.00           C  
ATOM   4714  C22 M24   307      47.866  42.898  53.762  1.00  0.00           C  
ATOM   4715  O2  M24   307      48.320  42.853  54.967  1.00  0.00           O  
ATOM   4716  C23 M24   307      49.287  43.761  55.152  1.00  0.00           C  
ATOM   4717  H   M24   307      52.373  36.802  53.479  1.00  0.00           H  
ATOM   4718  H1  M24   307      52.374  36.803  53.476  1.00  0.00           H  
ATOM   4719  H2  M24   307      52.342  36.809  53.476  1.00  0.00           H  
ATOM   4720  H3  M24   307      51.757  37.158  52.642  1.00  0.00           H  
ATOM   4721  H4  M24   307      51.864  35.982  53.135  1.00  0.00           H  
ATOM   4722  H5  M24   307      51.833  35.984  53.168  1.00  0.00           H  
ATOM   4723  H6  M24   307      51.872  36.001  53.186  1.00  0.00           H  
ATOM   4724  H7  M24   307      50.533  37.621  53.667  1.00  0.00           H  
ATOM   4725  H8  M24   307      50.275  37.251  52.547  1.00  0.00           H  
ATOM   4726  H9  M24   307      51.287  39.795  53.079  1.00  0.00           H  
ATOM   4727  H10 M24   307      50.165  38.752  50.562  1.00  0.00           H  
ATOM   4728  H11 M24   307      51.436  41.435  52.319  1.00  0.00           H  
ATOM   4729  H12 M24   307      52.196  42.725  49.167  1.00  0.00           H  
ATOM   4730  H13 M24   307      53.879  44.807  47.053  1.00  0.00           H  
ATOM   4731  H14 M24   307      50.396  44.363  47.630  1.00  0.00           H  
ATOM   4732  H15 M24   307      48.984  43.015  46.165  1.00  0.00           H  
ATOM   4733  H16 M24   307      53.808  43.016  45.549  1.00  0.00           H  
ATOM   4734  H17 M24   307      53.210  48.363  49.198  1.00  0.00           H  
ATOM   4735  H18 M24   307      51.462  46.126  52.615  1.00  0.00           H  
ATOM   4736  H19 M24   307      49.678  45.327  53.851  1.00  0.00           H  
ATOM   4737  H20 M24   307      48.671  43.551  52.118  1.00  0.00           H  
ATOM   4738  H21 M24   307      47.817  44.583  52.922  1.00  0.00           H  
ATOM   4739  H22 M24   307      48.044  42.167  53.331  1.00  0.00           H  
ATOM   4740  H23 M24   307      46.994  43.007  53.833  1.00  0.00           H  
ATOM   4741  H24 M24   307      48.933  44.480  55.782  1.00  0.00           H  
ATOM   4742  H25 M24   307      50.112  43.347  55.556  1.00  0.00           H  
TER    4743      M24   307 
END   
