# Supplementary material for: Drug repurposing and computational modeling for discovery of inhibitors of the main protease (Mpro) of SARS-CoV-2
Source: RSC Adv. 2021 Jul 2;11(38):23450–8. doi: 10.1039/d1ra03956c (PMC9036595; doi:10.1039/d1ra03956c)
Supplement: RA-011-D1RA03956C-s006 [file RA-011-D1RA03956C-s006.pdb]

ATOM      1  N   SER     1      37.592  34.256  15.229  1.00  0.00           N  
ATOM      2  H1  SER     1      37.665  34.299  15.116  1.00  0.00           H  
ATOM      3  H2  SER     1      37.680  34.311  15.118  1.00  0.00           H  
ATOM      4  H3  SER     1      37.680  34.318  15.097  1.00  0.00           H  
ATOM      5  CA  SER     1      37.238  34.036  15.734  1.00  0.00           C  
ATOM      6  HA  SER     1      37.062  34.323  15.635  1.00  0.00           H  
ATOM      7  CB  SER     1      37.129  33.719  15.269  1.00  0.00           C  
ATOM      8  HB2 SER     1      37.035  33.666  15.096  1.00  0.00           H  
ATOM      9  HB3 SER     1      37.187  33.605  15.234  1.00  0.00           H  
ATOM     10  OG  SER     1      37.076  33.639  15.095  1.00  0.00           O  
ATOM     11  HG  SER     1      36.823  33.633  14.876  1.00  0.00           H  
ATOM     12  C   SER     1      37.212  33.750  16.855  1.00  0.00           C  
ATOM     13  O   SER     1      37.598  33.484  17.201  1.00  0.00           O  
ATOM     14  N   GLY     2      36.761  33.803  17.433  1.00  0.00           N  
ATOM     15  H   GLY     2      36.464  34.034  17.104  1.00  0.00           H  
ATOM     16  CA  GLY     2      36.654  33.549  18.526  1.00  0.00           C  
ATOM     17  HA2 GLY     2      36.165  33.006  18.471  1.00  0.00           H  
ATOM     18  HA3 GLY     2      37.296  33.211  18.626  1.00  0.00           H  
ATOM     19  C   GLY     2      36.329  34.436  19.631  1.00  0.00           C  
ATOM     20  O   GLY     2      36.482  35.527  19.544  1.00  0.00           O  
ATOM     21  N   PHE     3      35.875  33.974  20.682  1.00  0.00           N  
ATOM     22  H   PHE     3      35.766  33.076  20.678  1.00  0.00           H  
ATOM     23  CA  PHE     3      35.542  34.688  21.851  1.00  0.00           C  
ATOM     24  HA  PHE     3      34.954  35.485  21.624  1.00  0.00           H  
ATOM     25  CB  PHE     3      34.736  33.883  22.739  1.00  0.00           C  
ATOM     26  HB2 PHE     3      33.864  33.663  22.297  1.00  0.00           H  
ATOM     27  HB3 PHE     3      35.242  33.012  22.873  1.00  0.00           H  
ATOM     28  CG  PHE     3      34.390  34.494  24.011  1.00  0.00           C  
ATOM     29  CD1 PHE     3      33.425  35.434  24.111  1.00  0.00           C  
ATOM     30  HD1 PHE     3      32.906  35.693  23.300  1.00  0.00           H  
ATOM     31  CE1 PHE     3      33.140  36.045  25.266  1.00  0.00           C  
ATOM     32  HE1 PHE     3      32.408  36.768  25.339  1.00  0.00           H  
ATOM     33  CZ  PHE     3      33.818  35.713  26.327  1.00  0.00           C  
ATOM     34  HZ  PHE     3      33.601  36.181  27.209  1.00  0.00           H  
ATOM     35  CE2 PHE     3      34.778  34.769  26.233  1.00  0.00           C  
ATOM     36  HE2 PHE     3      35.301  34.516  27.043  1.00  0.00           H  
ATOM     37  CD2 PHE     3      35.065  34.161  25.079  1.00  0.00           C  
ATOM     38  HD2 PHE     3      35.811  33.449  25.011  1.00  0.00           H  
ATOM     39  C   PHE     3      36.722  35.186  22.494  1.00  0.00           C  
ATOM     40  O   PHE     3      37.674  34.536  22.523  1.00  0.00           O  
ATOM     41  N   ARG     4      36.643  36.326  23.058  1.00  0.00           N  
ATOM     42  H   ARG     4      35.832  36.789  23.004  1.00  0.00           H  
ATOM     43  CA  ARG     4      37.612  36.918  23.853  1.00  0.00           C  
ATOM     44  HA  ARG     4      38.096  36.187  24.336  1.00  0.00           H  
ATOM     45  CB  ARG     4      38.576  37.599  23.003  1.00  0.00           C  
ATOM     46  HB2 ARG     4      38.864  37.718  23.074  1.00  0.00           H  
ATOM     47  HB3 ARG     4      38.798  37.532  22.699  1.00  0.00           H  
ATOM     48  CG  ARG     4      38.900  38.203  22.472  1.00  0.00           C  
ATOM     49  HG2 ARG     4      38.665  38.195  22.357  1.00  0.00           H  
ATOM     50  HG3 ARG     4      38.773  38.276  22.803  1.00  0.00           H  
ATOM     51  CD  ARG     4      39.733  38.726  21.636  1.00  0.00           C  
ATOM     52  HD2 ARG     4      40.061  38.805  21.636  1.00  0.00           H  
ATOM     53  HD3 ARG     4      39.863  38.623  21.376  1.00  0.00           H  
ATOM     54  NE  ARG     4      39.937  39.251  21.177  1.00  0.00           N  
ATOM     55  HE  ARG     4      39.897  39.212  21.263  1.00  0.00           H  
ATOM     56  CZ  ARG     4      40.185  39.764  20.645  1.00  0.00           C  
ATOM     57  NH1 ARG     4      40.280  39.887  20.450  1.00  0.00           N  
ATOM     58 HH11 ARG     4      40.173  39.587  20.695  1.00  0.00           H  
ATOM     59 HH12 ARG     4      40.474  40.281  20.041  1.00  0.00           H  
ATOM     60  NH2 ARG     4      40.346  40.174  20.292  1.00  0.00           N  
ATOM     61 HH21 ARG     4      40.291  40.096  20.418  1.00  0.00           H  
ATOM     62 HH22 ARG     4      40.539  40.556  19.886  1.00  0.00           H  
ATOM     63  C   ARG     4      37.042  37.804  24.901  1.00  0.00           C  
ATOM     64  O   ARG     4      36.133  38.487  24.659  1.00  0.00           O  
ATOM     65  N   LYS     5      37.604  37.837  26.049  1.00  0.00           N  
ATOM     66  H   LYS     5      38.330  37.238  26.162  1.00  0.00           H  
ATOM     67  CA  LYS     5      37.345  38.790  27.090  1.00  0.00           C  
ATOM     68  HA  LYS     5      36.328  39.031  27.077  1.00  0.00           H  
ATOM     69  CB  LYS     5      37.637  38.198  28.408  1.00  0.00           C  
ATOM     70  HB2 LYS     5      38.050  38.063  28.550  1.00  0.00           H  
ATOM     71  HB3 LYS     5      37.571  38.439  28.772  1.00  0.00           H  
ATOM     72  CG  LYS     5      37.427  37.466  29.058  1.00  0.00           C  
ATOM     73  HG2 LYS     5      37.041  37.625  28.939  1.00  0.00           H  
ATOM     74  HG3 LYS     5      37.465  37.234  28.717  1.00  0.00           H  
ATOM     75  CD  LYS     5      37.663  36.825  30.336  1.00  0.00           C  
ATOM     76  HD2 LYS     5      37.744  37.353  30.858  1.00  0.00           H  
ATOM     77  HD3 LYS     5      37.079  36.393  30.567  1.00  0.00           H  
ATOM     78  CE  LYS     5      38.562  36.043  30.579  1.00  0.00           C  
ATOM     79  HE2 LYS     5      38.529  35.657  30.010  1.00  0.00           H  
ATOM     80  HE3 LYS     5      39.103  36.456  30.477  1.00  0.00           H  
ATOM     81  NZ  LYS     5      38.763  35.252  31.671  1.00  0.00           N  
ATOM     82  HZ1 LYS     5      38.891  35.068  31.924  1.00  0.00           H  
ATOM     83  HZ2 LYS     5      38.774  35.103  31.993  1.00  0.00           H  
ATOM     84  HZ3 LYS     5      38.772  34.993  31.897  1.00  0.00           H  
ATOM     85  C   LYS     5      38.104  40.060  26.860  1.00  0.00           C  
ATOM     86  O   LYS     5      39.161  40.056  26.705  1.00  0.00           O  
ATOM     87  N   MET     6      37.582  41.140  26.820  1.00  0.00           N  
ATOM     88  H   MET     6      36.720  41.066  26.970  1.00  0.00           H  
ATOM     89  CA  MET     6      38.160  42.421  26.507  1.00  0.00           C  
ATOM     90  HA  MET     6      39.161  42.279  26.263  1.00  0.00           H  
ATOM     91  CB  MET     6      37.494  42.978  25.321  1.00  0.00           C  
ATOM     92  HB2 MET     6      37.104  42.886  25.089  1.00  0.00           H  
ATOM     93  HB3 MET     6      37.353  43.371  25.261  1.00  0.00           H  
ATOM     94  CG  MET     6      37.536  43.142  24.510  1.00  0.00           C  
ATOM     95  HG2 MET     6      37.534  43.091  24.627  1.00  0.00           H  
ATOM     96  HG3 MET     6      37.562  43.166  24.474  1.00  0.00           H  
ATOM     97  SD  MET     6      37.536  43.383  23.398  1.00  0.00           S  
ATOM     98  CE  MET     6      37.341  43.840  23.006  1.00  0.00           C  
ATOM     99  HE1 MET     6      37.296  43.932  22.927  1.00  0.00           H  
ATOM    100  HE2 MET     6      37.297  43.942  22.920  1.00  0.00           H  
ATOM    101  HE3 MET     6      37.311  43.924  22.925  1.00  0.00           H  
ATOM    102  C   MET     6      38.120  43.402  27.654  1.00  0.00           C  
ATOM    103  O   MET     6      37.107  43.593  28.260  1.00  0.00           O  
ATOM    104  N   ALA     7      39.216  44.047  27.933  1.00  0.00           N  
ATOM    105  H   ALA     7      40.001  43.844  27.399  1.00  0.00           H  
ATOM    106  CA  ALA     7      39.344  45.090  28.928  1.00  0.00           C  
ATOM    107  HA  ALA     7      38.725  44.839  29.763  1.00  0.00           H  
ATOM    108  CB  ALA     7      40.770  45.118  29.407  1.00  0.00           C  
ATOM    109  HB1 ALA     7      41.113  45.114  29.529  1.00  0.00           H  
ATOM    110  HB2 ALA     7      41.116  45.131  29.513  1.00  0.00           H  
ATOM    111  HB3 ALA     7      41.113  45.135  29.537  1.00  0.00           H  
ATOM    112  C   ALA     7      38.901  46.455  28.420  1.00  0.00           C  
ATOM    113  O   ALA     7      38.916  46.712  27.247  1.00  0.00           O  
ATOM    114  N   PHE     8      38.541  47.351  29.309  1.00  0.00           N  
ATOM    115  H   PHE     8      38.564  47.077  30.250  1.00  0.00           H  
ATOM    116  CA  PHE     8      38.295  48.756  29.029  1.00  0.00           C  
ATOM    117  HA  PHE     8      37.674  48.813  28.151  1.00  0.00           H  
ATOM    118  CB  PHE     8      37.537  49.377  30.199  1.00  0.00           C  
ATOM    119  HB2 PHE     8      38.081  49.207  31.100  1.00  0.00           H  
ATOM    120  HB3 PHE     8      37.492  50.432  30.067  1.00  0.00           H  
ATOM    121  CG  PHE     8      36.142  48.882  30.367  1.00  0.00           C  
ATOM    122  CD1 PHE     8      35.164  49.277  29.497  1.00  0.00           C  
ATOM    123  HD1 PHE     8      35.398  49.933  28.717  1.00  0.00           H  
ATOM    124  CE1 PHE     8      33.878  48.814  29.642  1.00  0.00           C  
ATOM    125  HE1 PHE     8      33.135  49.119  28.976  1.00  0.00           H  
ATOM    126  CZ  PHE     8      33.563  47.949  30.651  1.00  0.00           C  
ATOM    127  HZ  PHE     8      32.581  47.589  30.757  1.00  0.00           H  
ATOM    128  CE2 PHE     8      34.535  47.549  31.516  1.00  0.00           C  
ATOM    129  HE2 PHE     8      34.298  46.876  32.280  1.00  0.00           H  
ATOM    130  CD2 PHE     8      35.817  48.026  31.383  1.00  0.00           C  
ATOM    131  HD2 PHE     8      36.550  47.729  32.062  1.00  0.00           H  
ATOM    132  C   PHE     8      39.593  49.524  28.760  1.00  0.00           C  
ATOM    133  O   PHE     8      40.633  49.136  29.256  1.00  0.00           O  
ATOM    134  N   PRO     9      39.564  50.621  28.008  1.00  0.00           N  
ATOM    135  CD  PRO     9      38.444  51.131  27.276  1.00  0.00           C  
ATOM    136  HD2 PRO     9      37.656  51.365  27.889  1.00  0.00           H  
ATOM    137  HD3 PRO     9      38.123  50.462  26.559  1.00  0.00           H  
ATOM    138  CG  PRO     9      38.906  52.333  26.623  1.00  0.00           C  
ATOM    139  HG2 PRO     9      38.489  53.040  26.979  1.00  0.00           H  
ATOM    140  HG3 PRO     9      38.742  52.288  25.738  1.00  0.00           H  
ATOM    141  CB  PRO     9      40.275  52.510  26.806  1.00  0.00           C  
ATOM    142  HB2 PRO     9      40.443  53.407  27.124  1.00  0.00           H  
ATOM    143  HB3 PRO     9      40.699  52.403  25.945  1.00  0.00           H  
ATOM    144  CA  PRO     9      40.719  51.463  27.786  1.00  0.00           C  
ATOM    145  HA  PRO     9      41.485  50.881  27.334  1.00  0.00           H  
ATOM    146  C   PRO     9      41.257  52.071  29.071  1.00  0.00           C  
ATOM    147  O   PRO     9      40.547  52.646  29.829  1.00  0.00           O  
ATOM    148  N   SER    10      42.524  51.955  29.315  1.00  0.00           N  
ATOM    149  H   SER    10      43.049  51.496  28.646  1.00  0.00           H  
ATOM    150  CA  SER    10      43.194  52.311  30.555  1.00  0.00           C  
ATOM    151  HA  SER    10      42.475  52.401  31.331  1.00  0.00           H  
ATOM    152  CB  SER    10      44.106  51.206  30.949  1.00  0.00           C  
ATOM    153  HB2 SER    10      44.567  51.412  31.831  1.00  0.00           H  
ATOM    154  HB3 SER    10      43.561  50.380  31.073  1.00  0.00           H  
ATOM    155  OG  SER    10      45.034  50.942  30.044  1.00  0.00           O  
ATOM    156  HG  SER    10      45.760  51.322  30.179  1.00  0.00           H  
ATOM    157  C   SER    10      43.931  53.615  30.530  1.00  0.00           C  
ATOM    158  O   SER    10      44.304  54.077  31.572  1.00  0.00           O  
ATOM    159  N   GLY    11      44.123  54.238  29.382  1.00  0.00           N  
ATOM    160  H   GLY    11      43.782  53.818  28.571  1.00  0.00           H  
ATOM    161  CA  GLY    11      44.947  55.389  29.205  1.00  0.00           C  
ATOM    162  HA2 GLY    11      45.931  55.119  29.381  1.00  0.00           H  
ATOM    163  HA3 GLY    11      44.880  55.706  28.197  1.00  0.00           H  
ATOM    164  C   GLY    11      44.633  56.549  30.074  1.00  0.00           C  
ATOM    165  O   GLY    11      45.500  57.187  30.510  1.00  0.00           O  
ATOM    166  N   LYS    12      43.416  56.803  30.394  1.00  0.00           N  
ATOM    167  H   LYS    12      42.754  56.243  30.010  1.00  0.00           H  
ATOM    168  CA  LYS    12      43.009  57.819  31.321  1.00  0.00           C  
ATOM    169  HA  LYS    12      43.590  58.647  31.133  1.00  0.00           H  
ATOM    170  CB  LYS    12      41.626  58.179  31.096  1.00  0.00           C  
ATOM    171  HB2 LYS    12      41.174  57.549  30.914  1.00  0.00           H  
ATOM    172  HB3 LYS    12      41.255  58.505  31.774  1.00  0.00           H  
ATOM    173  CG  LYS    12      41.342  58.968  30.222  1.00  0.00           C  
ATOM    174  HG2 LYS    12      41.680  59.241  30.232  1.00  0.00           H  
ATOM    175  HG3 LYS    12      41.415  58.742  29.814  1.00  0.00           H  
ATOM    176  CD  LYS    12      40.483  59.692  29.885  1.00  0.00           C  
ATOM    177  HD2 LYS    12      40.160  59.456  29.878  1.00  0.00           H  
ATOM    178  HD3 LYS    12      40.392  59.936  30.230  1.00  0.00           H  
ATOM    179  CE  LYS    12      40.191  60.408  29.080  1.00  0.00           C  
ATOM    180  HE2 LYS    12      40.342  60.496  29.020  1.00  0.00           H  
ATOM    181  HE3 LYS    12      40.195  60.305  28.896  1.00  0.00           H  
ATOM    182  NZ  LYS    12      39.710  61.111  28.625  1.00  0.00           N  
ATOM    183  HZ1 LYS    12      39.590  61.292  28.491  1.00  0.00           H  
ATOM    184  HZ2 LYS    12      39.578  61.287  28.515  1.00  0.00           H  
ATOM    185  HZ3 LYS    12      39.605  61.281  28.522  1.00  0.00           H  
ATOM    186  C   LYS    12      43.210  57.481  32.769  1.00  0.00           C  
ATOM    187  O   LYS    12      43.485  58.271  33.544  1.00  0.00           O  
ATOM    188  N   VAL    13      43.121  56.312  33.132  1.00  0.00           N  
ATOM    189  H   VAL    13      42.926  55.717  32.431  1.00  0.00           H  
ATOM    190  CA  VAL    13      43.343  55.814  34.480  1.00  0.00           C  
ATOM    191  HA  VAL    13      42.970  56.539  35.172  1.00  0.00           H  
ATOM    192  CB  VAL    13      42.575  54.529  34.722  1.00  0.00           C  
ATOM    193  HB  VAL    13      42.906  53.900  34.235  1.00  0.00           H  
ATOM    194  CG1 VAL    13      42.548  54.047  35.912  1.00  0.00           C  
ATOM    195 HG11 VAL    13      42.526  53.927  36.226  1.00  0.00           H  
ATOM    196 HG12 VAL    13      42.533  53.928  36.206  1.00  0.00           H  
ATOM    197 HG13 VAL    13      42.575  53.923  36.176  1.00  0.00           H  
ATOM    198  CG2 VAL    13      41.327  54.523  34.466  1.00  0.00           C  
ATOM    199 HG21 VAL    13      41.025  54.552  34.400  1.00  0.00           H  
ATOM    200 HG22 VAL    13      41.003  54.486  34.389  1.00  0.00           H  
ATOM    201 HG23 VAL    13      41.033  54.510  34.415  1.00  0.00           H  
ATOM    202  C   VAL    13      44.821  55.648  34.788  1.00  0.00           C  
ATOM    203  O   VAL    13      45.244  55.957  35.883  1.00  0.00           O  
ATOM    204  N   GLU    14      45.636  55.251  33.823  1.00  0.00           N  
ATOM    205  H   GLU    14      45.234  54.982  32.957  1.00  0.00           H  
ATOM    206  CA  GLU    14      47.082  55.154  33.964  1.00  0.00           C  
ATOM    207  HA  GLU    14      47.307  54.478  34.762  1.00  0.00           H  
ATOM    208  CB  GLU    14      47.690  54.602  32.681  1.00  0.00           C  
ATOM    209  HB2 GLU    14      47.482  54.990  32.045  1.00  0.00           H  
ATOM    210  HB3 GLU    14      48.473  54.629  32.641  1.00  0.00           H  
ATOM    211  CG  GLU    14      47.554  53.494  32.303  1.00  0.00           C  
ATOM    212  HG2 GLU    14      47.913  53.098  32.850  1.00  0.00           H  
ATOM    213  HG3 GLU    14      46.794  53.392  32.476  1.00  0.00           H  
ATOM    214  CD  GLU    14      47.964  53.038  30.974  1.00  0.00           C  
ATOM    215  OE1 GLU    14      48.047  52.799  30.432  1.00  0.00           O  
ATOM    216  OE2 GLU    14      48.217  52.892  30.458  1.00  0.00           O  
ATOM    217  C   GLU    14      47.728  56.485  34.328  1.00  0.00           C  
ATOM    218  O   GLU    14      48.627  56.522  35.133  1.00  0.00           O  
ATOM    219  N   GLY    15      47.225  57.586  33.808  1.00  0.00           N  
ATOM    220  H   GLY    15      46.500  57.483  33.151  1.00  0.00           H  
ATOM    221  CA  GLY    15      47.630  58.933  34.164  1.00  0.00           C  
ATOM    222  HA2 GLY    15      48.686  59.011  34.083  1.00  0.00           H  
ATOM    223  HA3 GLY    15      47.195  59.604  33.464  1.00  0.00           H  
ATOM    224  C   GLY    15      47.224  59.392  35.557  1.00  0.00           C  
ATOM    225  O   GLY    15      47.684  60.392  36.016  1.00  0.00           O  
ATOM    226  N   CYS    16      46.390  58.669  36.247  1.00  0.00           N  
ATOM    227  H   CYS    16      46.035  57.870  35.808  1.00  0.00           H  
ATOM    228  CA  CYS    16      45.981  58.924  37.621  1.00  0.00           C  
ATOM    229  HA  CYS    16      46.144  59.961  37.860  1.00  0.00           H  
ATOM    230  CB  CYS    16      44.492  58.653  37.759  1.00  0.00           C  
ATOM    231  HB2 CYS    16      44.292  57.619  37.582  1.00  0.00           H  
ATOM    232  HB3 CYS    16      44.188  58.892  38.758  1.00  0.00           H  
ATOM    233  SG  CYS    16      43.534  59.643  36.622  1.00  0.00           S  
ATOM    234  HG  CYS    16      43.861  59.337  35.849  1.00  0.00           H  
ATOM    235  C   CYS    16      46.778  58.131  38.658  1.00  0.00           C  
ATOM    236  O   CYS    16      46.701  58.451  39.821  1.00  0.00           O  
ATOM    237  N   MET    17      47.535  57.112  38.285  1.00  0.00           N  
ATOM    238  H   MET    17      47.570  56.878  37.328  1.00  0.00           H  
ATOM    239  CA  MET    17      48.319  56.318  39.235  1.00  0.00           C  
ATOM    240  HA  MET    17      47.708  56.143  40.108  1.00  0.00           H  
ATOM    241  CB  MET    17      48.675  54.953  38.654  1.00  0.00           C  
ATOM    242  HB2 MET    17      49.234  55.059  37.823  1.00  0.00           H  
ATOM    243  HB3 MET    17      49.236  54.444  39.317  1.00  0.00           H  
ATOM    244  CG  MET    17      47.565  54.106  38.297  1.00  0.00           C  
ATOM    245  HG2 MET    17      47.119  54.498  37.549  1.00  0.00           H  
ATOM    246  HG3 MET    17      47.908  53.274  37.964  1.00  0.00           H  
ATOM    247  SD  MET    17      46.398  53.748  39.459  1.00  0.00           S  
ATOM    248  CE  MET    17      46.929  52.992  40.697  1.00  0.00           C  
ATOM    249  HE1 MET    17      47.034  52.836  40.952  1.00  0.00           H  
ATOM    250  HE2 MET    17      47.033  52.845  40.945  1.00  0.00           H  
ATOM    251  HE3 MET    17      47.026  52.838  40.952  1.00  0.00           H  
ATOM    252  C   MET    17      49.574  57.055  39.709  1.00  0.00           C  
ATOM    253  O   MET    17      50.301  57.616  38.906  1.00  0.00           O  
ATOM    254  N   VAL    18      49.841  57.027  41.008  1.00  0.00           N  
ATOM    255  H   VAL    18      49.188  56.557  41.592  1.00  0.00           H  
ATOM    256  CA  VAL    18      50.975  57.680  41.685  1.00  0.00           C  
ATOM    257  HA  VAL    18      51.764  57.843  40.965  1.00  0.00           H  
ATOM    258  CB  VAL    18      50.589  59.055  42.262  1.00  0.00           C  
ATOM    259  HB  VAL    18      51.461  59.469  42.730  1.00  0.00           H  
ATOM    260  CG1 VAL    18      50.165  60.039  41.189  1.00  0.00           C  
ATOM    261 HG11 VAL    18      50.026  60.136  40.810  1.00  0.00           H  
ATOM    262 HG12 VAL    18      49.933  60.348  41.046  1.00  0.00           H  
ATOM    263 HG13 VAL    18      50.239  60.354  40.931  1.00  0.00           H  
ATOM    264  CG2 VAL    18      49.507  59.007  43.320  1.00  0.00           C  
ATOM    265 HG21 VAL    18      49.276  58.975  43.607  1.00  0.00           H  
ATOM    266 HG22 VAL    18      49.249  59.051  43.583  1.00  0.00           H  
ATOM    267 HG23 VAL    18      49.216  58.984  43.548  1.00  0.00           H  
ATOM    268  C   VAL    18      51.560  56.791  42.782  1.00  0.00           C  
ATOM    269  O   VAL    18      50.919  55.867  43.250  1.00  0.00           O  
ATOM    270  N   GLN    19      52.782  57.061  43.207  1.00  0.00           N  
ATOM    271  H   GLN    19      53.249  57.840  42.804  1.00  0.00           H  
ATOM    272  CA  GLN    19      53.413  56.435  44.368  1.00  0.00           C  
ATOM    273  HA  GLN    19      53.049  55.425  44.472  1.00  0.00           H  
ATOM    274  CB  GLN    19      54.919  56.376  44.144  1.00  0.00           C  
ATOM    275  HB2 GLN    19      55.112  55.912  43.216  1.00  0.00           H  
ATOM    276  HB3 GLN    19      55.299  57.357  44.089  1.00  0.00           H  
ATOM    277  CG  GLN    19      55.668  55.628  45.209  1.00  0.00           C  
ATOM    278  HG2 GLN    19      55.504  56.038  46.110  1.00  0.00           H  
ATOM    279  HG3 GLN    19      55.333  54.691  45.255  1.00  0.00           H  
ATOM    280  CD  GLN    19      57.097  55.571  45.024  1.00  0.00           C  
ATOM    281  OE1 GLN    19      57.632  55.735  44.328  1.00  0.00           O  
ATOM    282  NE2 GLN    19      57.774  55.335  45.646  1.00  0.00           N  
ATOM    283 HE21 GLN    19      58.705  55.297  45.534  1.00  0.00           H  
ATOM    284 HE22 GLN    19      57.363  55.214  46.248  1.00  0.00           H  
ATOM    285  C   GLN    19      53.075  57.200  45.645  1.00  0.00           C  
ATOM    286  O   GLN    19      53.119  58.415  45.650  1.00  0.00           O  
ATOM    287  N   VAL    20      52.801  56.498  46.735  1.00  0.00           N  
ATOM    288  H   VAL    20      52.769  55.508  46.657  1.00  0.00           H  
ATOM    289  CA  VAL    20      52.612  57.052  48.079  1.00  0.00           C  
ATOM    290  HA  VAL    20      52.871  58.102  48.066  1.00  0.00           H  
ATOM    291  CB  VAL    20      51.152  56.945  48.536  1.00  0.00           C  
ATOM    292  HB  VAL    20      50.880  55.912  48.589  1.00  0.00           H  
ATOM    293  CG1 VAL    20      50.938  57.552  49.906  1.00  0.00           C  
ATOM    294 HG11 VAL    20      50.871  57.705  50.241  1.00  0.00           H  
ATOM    295 HG12 VAL    20      50.875  57.683  50.246  1.00  0.00           H  
ATOM    296 HG13 VAL    20      50.892  57.697  50.244  1.00  0.00           H  
ATOM    297  CG2 VAL    20      50.194  57.619  47.576  1.00  0.00           C  
ATOM    298 HG21 VAL    20      49.967  57.770  47.333  1.00  0.00           H  
ATOM    299 HG22 VAL    20      49.946  57.771  47.348  1.00  0.00           H  
ATOM    300 HG23 VAL    20      49.962  57.793  47.347  1.00  0.00           H  
ATOM    301  C   VAL    20      53.551  56.355  49.057  1.00  0.00           C  
ATOM    302  O   VAL    20      53.634  55.143  49.088  1.00  0.00           O  
ATOM    303  N   THR    21      54.253  57.120  49.867  1.00  0.00           N  
ATOM    304  H   THR    21      54.148  58.100  49.770  1.00  0.00           H  
ATOM    305  CA  THR    21      55.265  56.664  50.821  1.00  0.00           C  
ATOM    306  HA  THR    21      55.177  55.596  50.956  1.00  0.00           H  
ATOM    307  CB  THR    21      56.663  56.959  50.277  1.00  0.00           C  
ATOM    308  HB  THR    21      56.734  58.009  50.074  1.00  0.00           H  
ATOM    309  CG2 THR    21      57.806  56.585  51.188  1.00  0.00           C  
ATOM    310 HG21 THR    21      58.097  56.516  51.409  1.00  0.00           H  
ATOM    311 HG22 THR    21      58.079  56.495  51.419  1.00  0.00           H  
ATOM    312 HG23 THR    21      58.098  56.489  51.397  1.00  0.00           H  
ATOM    313  OG1 THR    21      56.878  56.284  49.081  1.00  0.00           O  
ATOM    314  HG1 THR    21      56.866  56.233  48.807  1.00  0.00           H  
ATOM    315  C   THR    21      55.068  57.328  52.176  1.00  0.00           C  
ATOM    316  O   THR    21      54.731  58.495  52.249  1.00  0.00           O  
ATOM    317  N   CYS    22      55.312  56.602  53.255  1.00  0.00           N  
ATOM    318  H   CYS    22      55.553  55.646  53.127  1.00  0.00           H  
ATOM    319  CA  CYS    22      55.410  57.135  54.604  1.00  0.00           C  
ATOM    320  HA  CYS    22      55.722  58.163  54.556  1.00  0.00           H  
ATOM    321  CB  CYS    22      54.043  57.088  55.260  1.00  0.00           C  
ATOM    322  HB2 CYS    22      53.344  57.560  54.640  1.00  0.00           H  
ATOM    323  HB3 CYS    22      53.750  56.093  55.396  1.00  0.00           H  
ATOM    324  SG  CYS    22      54.047  57.896  56.824  1.00  0.00           S  
ATOM    325  HG  CYS    22      54.360  58.372  56.702  1.00  0.00           H  
ATOM    326  C   CYS    22      56.465  56.360  55.380  1.00  0.00           C  
ATOM    327  O   CYS    22      56.366  55.174  55.551  1.00  0.00           O  
ATOM    328  N   GLY    23      57.499  57.010  55.819  1.00  0.00           N  
ATOM    329  H   GLY    23      57.530  57.971  55.655  1.00  0.00           H  
ATOM    330  CA  GLY    23      58.671  56.367  56.369  1.00  0.00           C  
ATOM    331  HA2 GLY    23      59.359  57.100  56.690  1.00  0.00           H  
ATOM    332  HA3 GLY    23      58.397  55.789  57.204  1.00  0.00           H  
ATOM    333  C   GLY    23      59.358  55.490  55.369  1.00  0.00           C  
ATOM    334  O   GLY    23      59.696  55.925  54.343  1.00  0.00           O  
ATOM    335  N   THR    24      59.538  54.249  55.650  1.00  0.00           N  
ATOM    336  H   THR    24      59.255  53.967  56.512  1.00  0.00           H  
ATOM    337  CA  THR    24      60.062  53.244  54.755  1.00  0.00           C  
ATOM    338  HA  THR    24      60.662  53.723  54.052  1.00  0.00           H  
ATOM    339  CB  THR    24      60.923  52.297  55.484  1.00  0.00           C  
ATOM    340  HB  THR    24      61.142  51.648  55.079  1.00  0.00           H  
ATOM    341  CG2 THR    24      61.933  52.645  55.896  1.00  0.00           C  
ATOM    342 HG21 THR    24      62.183  52.722  55.985  1.00  0.00           H  
ATOM    343 HG22 THR    24      62.177  52.737  55.993  1.00  0.00           H  
ATOM    344 HG23 THR    24      62.189  52.718  56.005  1.00  0.00           H  
ATOM    345  OG1 THR    24      60.553  51.871  56.322  1.00  0.00           O  
ATOM    346  HG1 THR    24      60.601  51.658  56.535  1.00  0.00           H  
ATOM    347  C   THR    24      59.026  52.477  53.967  1.00  0.00           C  
ATOM    348  O   THR    24      59.334  51.791  53.076  1.00  0.00           O  
ATOM    349  N   THR    25      57.801  52.581  54.263  1.00  0.00           N  
ATOM    350  H   THR    25      57.601  53.189  54.966  1.00  0.00           H  
ATOM    351  CA  THR    25      56.699  51.859  53.630  1.00  0.00           C  
ATOM    352  HA  THR    25      57.054  50.896  53.307  1.00  0.00           H  
ATOM    353  CB  THR    25      55.576  51.616  54.627  1.00  0.00           C  
ATOM    354  HB  THR    25      55.171  52.547  54.922  1.00  0.00           H  
ATOM    355  CG2 THR    25      54.475  50.761  54.098  1.00  0.00           C  
ATOM    356 HG21 THR    25      54.213  50.532  53.981  1.00  0.00           H  
ATOM    357 HG22 THR    25      54.186  50.566  53.988  1.00  0.00           H  
ATOM    358 HG23 THR    25      54.209  50.564  53.954  1.00  0.00           H  
ATOM    359  OG1 THR    25      56.045  50.964  55.744  1.00  0.00           O  
ATOM    360  HG1 THR    25      55.698  51.026  56.263  1.00  0.00           H  
ATOM    361  C   THR    25      56.169  52.605  52.411  1.00  0.00           C  
ATOM    362  O   THR    25      55.914  53.792  52.481  1.00  0.00           O  
ATOM    363  N   THR    26      55.965  51.913  51.299  1.00  0.00           N  
ATOM    364  H   THR    26      56.205  50.951  51.302  1.00  0.00           H  
ATOM    365  CA  THR    26      55.491  52.475  50.028  1.00  0.00           C  
ATOM    366  HA  THR    26      55.008  53.413  50.233  1.00  0.00           H  
ATOM    367  CB  THR    26      56.665  52.767  49.108  1.00  0.00           C  
ATOM    368  HB  THR    26      57.234  52.611  49.353  1.00  0.00           H  
ATOM    369  CG2 THR    26      56.923  52.450  48.113  1.00  0.00           C  
ATOM    370 HG21 THR    26      57.009  52.376  47.877  1.00  0.00           H  
ATOM    371 HG22 THR    26      56.983  52.358  47.866  1.00  0.00           H  
ATOM    372 HG23 THR    26      56.984  52.386  47.867  1.00  0.00           H  
ATOM    373  OG1 THR    26      56.868  53.592  48.831  1.00  0.00           O  
ATOM    374  HG1 THR    26      56.883  53.916  49.237  1.00  0.00           H  
ATOM    375  C   THR    26      54.457  51.588  49.341  1.00  0.00           C  
ATOM    376  O   THR    26      54.537  50.373  49.408  1.00  0.00           O  
ATOM    377  N   LEU    27      53.483  52.197  48.675  1.00  0.00           N  
ATOM    378  H   LEU    27      53.501  53.192  48.654  1.00  0.00           H  
ATOM    379  CA  LEU    27      52.448  51.552  47.864  1.00  0.00           C  
ATOM    380  HA  LEU    27      52.905  50.743  47.315  1.00  0.00           H  
ATOM    381  CB  LEU    27      51.378  50.922  48.777  1.00  0.00           C  
ATOM    382  HB2 LEU    27      50.565  50.572  48.170  1.00  0.00           H  
ATOM    383  HB3 LEU    27      51.818  50.047  49.214  1.00  0.00           H  
ATOM    384  CG  LEU    27      50.800  51.749  49.926  1.00  0.00           C  
ATOM    385  HG  LEU    27      51.558  52.033  50.548  1.00  0.00           H  
ATOM    386  CD1 LEU    27      50.080  52.943  49.507  1.00  0.00           C  
ATOM    387 HD11 LEU    27      49.918  53.257  49.440  1.00  0.00           H  
ATOM    388 HD12 LEU    27      49.920  53.241  49.372  1.00  0.00           H  
ATOM    389 HD13 LEU    27      49.881  53.212  49.401  1.00  0.00           H  
ATOM    390  CD2 LEU    27      49.870  50.957  50.717  1.00  0.00           C  
ATOM    391 HD21 LEU    27      49.660  50.752  50.915  1.00  0.00           H  
ATOM    392 HD22 LEU    27      49.630  50.782  50.928  1.00  0.00           H  
ATOM    393 HD23 LEU    27      49.639  50.761  50.894  1.00  0.00           H  
ATOM    394  C   LEU    27      51.891  52.515  46.796  1.00  0.00           C  
ATOM    395  O   LEU    27      52.366  53.622  46.647  1.00  0.00           O  
ATOM    396  N   ASN    28      50.916  52.091  46.013  1.00  0.00           N  
ATOM    397  H   ASN    28      50.532  51.198  46.196  1.00  0.00           H  
ATOM    398  CA  ASN    28      50.278  52.898  44.974  1.00  0.00           C  
ATOM    399  HA  ASN    28      51.006  53.592  44.584  1.00  0.00           H  
ATOM    400  CB  ASN    28      49.826  52.012  43.815  1.00  0.00           C  
ATOM    401  HB2 ASN    28      48.935  51.487  44.099  1.00  0.00           H  
ATOM    402  HB3 ASN    28      49.573  52.637  42.980  1.00  0.00           H  
ATOM    403  CG  ASN    28      50.841  51.005  43.348  1.00  0.00           C  
ATOM    404  OD1 ASN    28      51.736  51.299  42.606  1.00  0.00           O  
ATOM    405  ND2 ASN    28      50.714  49.787  43.740  1.00  0.00           N  
ATOM    406 HD21 ASN    28      51.303  49.093  43.357  1.00  0.00           H  
ATOM    407 HD22 ASN    28      50.033  49.558  44.419  1.00  0.00           H  
ATOM    408  C   ASN    28      49.094  53.719  45.505  1.00  0.00           C  
ATOM    409  O   ASN    28      48.418  53.333  46.438  1.00  0.00           O  
ATOM    410  N   GLY    29      48.791  54.816  44.846  1.00  0.00           N  
ATOM    411  H   GLY    29      49.388  55.083  44.099  1.00  0.00           H  
ATOM    412  CA  GLY    29      47.592  55.614  45.038  1.00  0.00           C  
ATOM    413  HA2 GLY    29      46.844  55.029  45.525  1.00  0.00           H  
ATOM    414  HA3 GLY    29      47.818  56.447  45.660  1.00  0.00           H  
ATOM    415  C   GLY    29      47.004  56.136  43.741  1.00  0.00           C  
ATOM    416  O   GLY    29      47.617  56.056  42.698  1.00  0.00           O  
ATOM    417  N   LEU    30      45.810  56.678  43.819  1.00  0.00           N  
ATOM    418  H   LEU    30      45.387  56.691  44.715  1.00  0.00           H  
ATOM    419  CA  LEU    30      45.021  57.203  42.715  1.00  0.00           C  
ATOM    420  HA  LEU    30      45.557  57.049  41.789  1.00  0.00           H  
ATOM    421  CB  LEU    30      43.722  56.405  42.663  1.00  0.00           C  
ATOM    422  HB2 LEU    30      43.873  55.535  42.716  1.00  0.00           H  
ATOM    423  HB3 LEU    30      43.237  56.595  43.368  1.00  0.00           H  
ATOM    424  CG  LEU    30      42.848  56.486  41.655  1.00  0.00           C  
ATOM    425  HG  LEU    30      42.782  57.285  41.702  1.00  0.00           H  
ATOM    426  CD1 LEU    30      43.097  56.081  40.543  1.00  0.00           C  
ATOM    427 HD11 LEU    30      43.165  55.961  40.278  1.00  0.00           H  
ATOM    428 HD12 LEU    30      43.133  55.979  40.263  1.00  0.00           H  
ATOM    429 HD13 LEU    30      43.176  56.010  40.279  1.00  0.00           H  
ATOM    430  CD2 LEU    30      41.749  55.872  41.687  1.00  0.00           C  
ATOM    431 HD21 LEU    30      41.483  55.716  41.700  1.00  0.00           H  
ATOM    432 HD22 LEU    30      41.468  55.724  41.686  1.00  0.00           H  
ATOM    433 HD23 LEU    30      41.488  55.736  41.699  1.00  0.00           H  
ATOM    434  C   LEU    30      44.791  58.705  42.895  1.00  0.00           C  
ATOM    435  O   LEU    30      44.122  59.116  43.816  1.00  0.00           O  
ATOM    436  N   TRP    31      45.357  59.522  42.029  1.00  0.00           N  
ATOM    437  H   TRP    31      45.883  59.103  41.300  1.00  0.00           H  
ATOM    438  CA  TRP    31      45.300  60.983  42.029  1.00  0.00           C  
ATOM    439  HA  TRP    31      45.159  61.339  43.040  1.00  0.00           H  
ATOM    440  CB  TRP    31      46.653  61.492  41.528  1.00  0.00           C  
ATOM    441  HB2 TRP    31      47.415  61.039  42.136  1.00  0.00           H  
ATOM    442  HB3 TRP    31      46.800  61.129  40.527  1.00  0.00           H  
ATOM    443  CG  TRP    31      46.941  62.957  41.512  1.00  0.00           C  
ATOM    444  CD1 TRP    31      46.387  63.910  42.275  1.00  0.00           C  
ATOM    445  HD1 TRP    31      45.621  63.750  42.997  1.00  0.00           H  
ATOM    446  NE1 TRP    31      46.954  65.126  41.986  1.00  0.00           N  
ATOM    447  HE1 TRP    31      46.677  65.979  42.403  1.00  0.00           H  
ATOM    448  CE2 TRP    31      47.904  65.022  41.014  1.00  0.00           C  
ATOM    449  CZ2 TRP    31      48.713  65.952  40.368  1.00  0.00           C  
ATOM    450  HZ2 TRP    31      48.669  66.979  40.639  1.00  0.00           H  
ATOM    451  CH2 TRP    31      49.570  65.526  39.361  1.00  0.00           C  
ATOM    452  HH2 TRP    31      50.195  66.227  38.859  1.00  0.00           H  
ATOM    453  CZ3 TRP    31      49.607  64.180  39.013  1.00  0.00           C  
ATOM    454  HZ3 TRP    31      50.261  63.857  38.241  1.00  0.00           H  
ATOM    455  CE3 TRP    31      48.791  63.253  39.667  1.00  0.00           C  
ATOM    456  HE3 TRP    31      48.820  62.228  39.381  1.00  0.00           H  
ATOM    457  CD2 TRP    31      47.921  63.646  40.689  1.00  0.00           C  
ATOM    458  C   TRP    31      44.139  61.491  41.172  1.00  0.00           C  
ATOM    459  O   TRP    31      44.179  61.409  39.959  1.00  0.00           O  
ATOM    460  N   LEU    32      43.099  62.009  41.793  1.00  0.00           N  
ATOM    461  H   LEU    32      43.153  62.089  42.781  1.00  0.00           H  
ATOM    462  CA  LEU    32      41.889  62.522  41.154  1.00  0.00           C  
ATOM    463  HA  LEU    32      42.043  62.599  40.091  1.00  0.00           H  
ATOM    464  CB  LEU    32      40.715  61.579  41.407  1.00  0.00           C  
ATOM    465  HB2 LEU    32      40.579  61.511  42.461  1.00  0.00           H  
ATOM    466  HB3 LEU    32      39.830  62.018  41.000  1.00  0.00           H  
ATOM    467  CG  LEU    32      40.847  60.167  40.857  1.00  0.00           C  
ATOM    468  HG  LEU    32      41.780  59.755  41.162  1.00  0.00           H  
ATOM    469  CD1 LEU    32      39.756  59.292  41.406  1.00  0.00           C  
ATOM    470 HD11 LEU    32      39.495  59.082  41.542  1.00  0.00           H  
ATOM    471 HD12 LEU    32      39.490  59.076  41.537  1.00  0.00           H  
ATOM    472 HD13 LEU    32      39.496  59.074  41.542  1.00  0.00           H  
ATOM    473  CD2 LEU    32      40.760  60.115  39.363  1.00  0.00           C  
ATOM    474 HD21 LEU    32      40.743  60.116  38.999  1.00  0.00           H  
ATOM    475 HD22 LEU    32      40.763  60.091  39.005  1.00  0.00           H  
ATOM    476 HD23 LEU    32      40.731  60.088  38.999  1.00  0.00           H  
ATOM    477  C   LEU    32      41.584  63.918  41.674  1.00  0.00           C  
ATOM    478  O   LEU    32      41.422  64.121  42.864  1.00  0.00           O  
ATOM    479  N   ASP    33      41.511  64.882  40.784  1.00  0.00           N  
ATOM    480  H   ASP    33      41.625  64.638  39.829  1.00  0.00           H  
ATOM    481  CA  ASP    33      41.585  66.297  41.124  1.00  0.00           C  
ATOM    482  HA  ASP    33      41.759  66.820  40.216  1.00  0.00           H  
ATOM    483  CB  ASP    33      40.271  66.812  41.662  1.00  0.00           C  
ATOM    484  HB2 ASP    33      40.055  66.396  42.538  1.00  0.00           H  
ATOM    485  HB3 ASP    33      40.329  67.803  41.840  1.00  0.00           H  
ATOM    486  CG  ASP    33      39.166  66.606  40.805  1.00  0.00           C  
ATOM    487  OD1 ASP    33      38.746  66.568  40.455  1.00  0.00           O  
ATOM    488  OD2 ASP    33      38.687  66.540  40.497  1.00  0.00           O  
ATOM    489  C   ASP    33      42.800  66.598  41.997  1.00  0.00           C  
ATOM    490  O   ASP    33      43.876  66.229  41.637  1.00  0.00           O  
ATOM    491  N   ASP    34      42.670  67.257  43.120  1.00  0.00           N  
ATOM    492  H   ASP    34      41.770  67.525  43.382  1.00  0.00           H  
ATOM    493  CA  ASP    34      43.741  67.576  44.058  1.00  0.00           C  
ATOM    494  HA  ASP    34      44.675  67.468  43.550  1.00  0.00           H  
ATOM    495  CB  ASP    34      43.647  69.031  44.466  1.00  0.00           C  
ATOM    496  HB2 ASP    34      44.474  69.263  45.056  1.00  0.00           H  
ATOM    497  HB3 ASP    34      43.709  69.624  43.608  1.00  0.00           H  
ATOM    498  CG  ASP    34      42.428  69.447  45.191  1.00  0.00           C  
ATOM    499  OD1 ASP    34      41.796  69.404  45.401  1.00  0.00           O  
ATOM    500  OD2 ASP    34      42.081  69.881  45.541  1.00  0.00           O  
ATOM    501  C   ASP    34      43.835  66.626  45.259  1.00  0.00           C  
ATOM    502  O   ASP    34      44.392  66.976  46.280  1.00  0.00           O  
ATOM    503  N   VAL    35      43.306  65.417  45.153  1.00  0.00           N  
ATOM    504  H   VAL    35      42.880  65.177  44.291  1.00  0.00           H  
ATOM    505  CA  VAL    35      43.319  64.397  46.208  1.00  0.00           C  
ATOM    506  HA  VAL    35      43.954  64.741  47.011  1.00  0.00           H  
ATOM    507  CB  VAL    35      41.924  64.185  46.806  1.00  0.00           C  
ATOM    508  HB  VAL    35      41.279  63.909  46.061  1.00  0.00           H  
ATOM    509  CG1 VAL    35      41.857  63.151  47.838  1.00  0.00           C  
ATOM    510 HG11 VAL    35      41.803  62.923  48.113  1.00  0.00           H  
ATOM    511 HG12 VAL    35      41.819  62.870  48.055  1.00  0.00           H  
ATOM    512 HG13 VAL    35      41.874  62.896  48.094  1.00  0.00           H  
ATOM    513  CG2 VAL    35      41.386  65.387  47.426  1.00  0.00           C  
ATOM    514 HG21 VAL    35      41.274  65.687  47.582  1.00  0.00           H  
ATOM    515 HG22 VAL    35      41.242  65.682  47.537  1.00  0.00           H  
ATOM    516 HG23 VAL    35      41.236  65.668  47.602  1.00  0.00           H  
ATOM    517  C   VAL    35      43.914  63.090  45.704  1.00  0.00           C  
ATOM    518  O   VAL    35      43.603  62.630  44.626  1.00  0.00           O  
ATOM    519  N   VAL    36      44.764  62.473  46.502  1.00  0.00           N  
ATOM    520  H   VAL    36      44.999  62.933  47.349  1.00  0.00           H  
ATOM    521  CA  VAL    36      45.317  61.137  46.295  1.00  0.00           C  
ATOM    522  HA  VAL    36      45.096  60.821  45.284  1.00  0.00           H  
ATOM    523  CB  VAL    36      46.841  61.136  46.441  1.00  0.00           C  
ATOM    524  HB  VAL    36      47.100  61.465  47.423  1.00  0.00           H  
ATOM    525  CG1 VAL    36      47.426  59.759  46.240  1.00  0.00           C  
ATOM    526 HG11 VAL    36      47.598  59.434  46.223  1.00  0.00           H  
ATOM    527 HG12 VAL    36      47.542  59.409  46.203  1.00  0.00           H  
ATOM    528 HG13 VAL    36      47.582  59.434  46.160  1.00  0.00           H  
ATOM    529  CG2 VAL    36      47.496  62.073  45.452  1.00  0.00           C  
ATOM    530 HG21 VAL    36      47.654  62.309  45.216  1.00  0.00           H  
ATOM    531 HG22 VAL    36      47.665  62.304  45.219  1.00  0.00           H  
ATOM    532 HG23 VAL    36      47.659  62.298  45.209  1.00  0.00           H  
ATOM    533  C   VAL    36      44.655  60.151  47.250  1.00  0.00           C  
ATOM    534  O   VAL    36      44.765  60.280  48.447  1.00  0.00           O  
ATOM    535  N   TYR    37      43.976  59.163  46.718  1.00  0.00           N  
ATOM    536  H   TYR    37      43.933  59.137  45.730  1.00  0.00           H  
ATOM    537  CA  TYR    37      43.335  58.066  47.439  1.00  0.00           C  
ATOM    538  HA  TYR    37      43.100  58.381  48.447  1.00  0.00           H  
ATOM    539  CB  TYR    37      42.027  57.694  46.734  1.00  0.00           C  
ATOM    540  HB2 TYR    37      42.249  57.350  45.742  1.00  0.00           H  
ATOM    541  HB3 TYR    37      41.589  56.865  47.257  1.00  0.00           H  
ATOM    542  CG  TYR    37      41.000  58.797  46.628  1.00  0.00           C  
ATOM    543  CD1 TYR    37      41.092  59.761  45.637  1.00  0.00           C  
ATOM    544  HD1 TYR    37      41.884  59.723  44.943  1.00  0.00           H  
ATOM    545  CE1 TYR    37      40.160  60.793  45.553  1.00  0.00           C  
ATOM    546  HE1 TYR    37      40.253  61.538  44.812  1.00  0.00           H  
ATOM    547  CZ  TYR    37      39.112  60.855  46.445  1.00  0.00           C  
ATOM    548  OH  TYR    37      38.217  61.848  46.372  1.00  0.00           O  
ATOM    549  HH  TYR    37      38.354  62.388  45.819  1.00  0.00           H  
ATOM    550  CE2 TYR    37      38.999  59.876  47.417  1.00  0.00           C  
ATOM    551  HE2 TYR    37      38.186  59.915  48.081  1.00  0.00           H  
ATOM    552  CD2 TYR    37      39.941  58.854  47.509  1.00  0.00           C  
ATOM    553  HD2 TYR    37      39.846  58.110  48.251  1.00  0.00           H  
ATOM    554  C   TYR    37      44.281  56.864  47.506  1.00  0.00           C  
ATOM    555  O   TYR    37      44.797  56.443  46.486  1.00  0.00           O  
ATOM    556  N   CYS    38      44.515  56.293  48.678  1.00  0.00           N  
ATOM    557  H   CYS    38      44.107  56.695  49.491  1.00  0.00           H  
ATOM    558  CA  CYS    38      45.402  55.144  48.872  1.00  0.00           C  
ATOM    559  HA  CYS    38      45.347  54.527  47.988  1.00  0.00           H  
ATOM    560  CB  CYS    38      46.838  55.649  49.002  1.00  0.00           C  
ATOM    561  HB2 CYS    38      47.506  54.837  49.030  1.00  0.00           H  
ATOM    562  HB3 CYS    38      47.088  56.231  48.160  1.00  0.00           H  
ATOM    563  SG  CYS    38      47.083  56.625  50.454  1.00  0.00           S  
ATOM    564  HG  CYS    38      46.323  56.962  50.480  1.00  0.00           H  
ATOM    565  C   CYS    38      44.986  54.276  50.074  1.00  0.00           C  
ATOM    566  O   CYS    38      44.262  54.751  50.935  1.00  0.00           O  
ATOM    567  N   PRO    39      45.425  53.015  50.181  1.00  0.00           N  
ATOM    568  CD  PRO    39      46.078  52.233  49.162  1.00  0.00           C  
ATOM    569  HD2 PRO    39      47.124  52.406  49.198  1.00  0.00           H  
ATOM    570  HD3 PRO    39      45.708  52.446  48.186  1.00  0.00           H  
ATOM    571  CG  PRO    39      45.789  50.798  49.508  1.00  0.00           C  
ATOM    572  HG2 PRO    39      46.561  50.166  49.197  1.00  0.00           H  
ATOM    573  HG3 PRO    39      44.886  50.510  49.073  1.00  0.00           H  
ATOM    574  CB  PRO    39      45.647  50.790  50.998  1.00  0.00           C  
ATOM    575  HB2 PRO    39      46.589  50.582  51.432  1.00  0.00           H  
ATOM    576  HB3 PRO    39      44.938  50.064  51.300  1.00  0.00           H  
ATOM    577  CA  PRO    39      45.186  52.195  51.364  1.00  0.00           C  
ATOM    578  HA  PRO    39      44.124  52.167  51.554  1.00  0.00           H  
ATOM    579  C   PRO    39      45.908  52.734  52.606  1.00  0.00           C  
ATOM    580  O   PRO    39      47.086  53.049  52.562  1.00  0.00           O  
ATOM    581  N   ARG    40      45.217  52.814  53.742  1.00  0.00           N  
ATOM    582  H   ARG    40      44.259  52.548  53.701  1.00  0.00           H  
ATOM    583  CA  ARG    40      45.704  53.457  54.975  1.00  0.00           C  
ATOM    584  HA  ARG    40      45.981  54.471  54.726  1.00  0.00           H  
ATOM    585  CB  ARG    40      44.584  53.519  56.019  1.00  0.00           C  
ATOM    586  HB2 ARG    40      44.925  54.123  56.840  1.00  0.00           H  
ATOM    587  HB3 ARG    40      43.730  54.010  55.586  1.00  0.00           H  
ATOM    588  CG  ARG    40      44.155  52.159  56.569  1.00  0.00           C  
ATOM    589  HG2 ARG    40      43.839  51.531  55.772  1.00  0.00           H  
ATOM    590  HG3 ARG    40      44.969  51.686  57.062  1.00  0.00           H  
ATOM    591  CD  ARG    40      43.027  52.292  57.558  1.00  0.00           C  
ATOM    592  HD2 ARG    40      43.392  52.784  58.425  1.00  0.00           H  
ATOM    593  HD3 ARG    40      42.268  52.898  57.125  1.00  0.00           H  
ATOM    594  NE  ARG    40      42.477  50.991  57.928  1.00  0.00           N  
ATOM    595  HE  ARG    40      42.918  50.183  57.562  1.00  0.00           H  
ATOM    596  CZ  ARG    40      41.479  50.763  58.722  1.00  0.00           C  
ATOM    597  NH1 ARG    40      40.796  51.697  59.256  1.00  0.00           N  
ATOM    598 HH11 ARG    40      40.922  52.614  58.964  1.00  0.00           H  
ATOM    599 HH12 ARG    40      40.055  51.471  59.848  1.00  0.00           H  
ATOM    600  NH2 ARG    40      41.141  49.564  58.995  1.00  0.00           N  
ATOM    601 HH21 ARG    40      41.619  48.816  58.564  1.00  0.00           H  
ATOM    602 HH22 ARG    40      40.389  49.392  59.589  1.00  0.00           H  
ATOM    603  C   ARG    40      46.960  52.849  55.579  1.00  0.00           C  
ATOM    604  O   ARG    40      47.713  53.542  56.231  1.00  0.00           O  
ATOM    605  N   HID    41      47.206  51.572  55.351  1.00  0.00           N  
ATOM    606  H   HID    41      46.563  51.082  54.774  1.00  0.00           H  
ATOM    607  CA  HID    41      48.300  50.812  55.941  1.00  0.00           C  
ATOM    608  HA  HID    41      48.321  51.048  56.987  1.00  0.00           H  
ATOM    609  CB  HID    41      47.997  49.324  55.850  1.00  0.00           C  
ATOM    610  HB2 HID    41      48.882  48.787  55.915  1.00  0.00           H  
ATOM    611  HB3 HID    41      47.435  49.067  56.682  1.00  0.00           H  
ATOM    612  CG  HID    41      47.240  48.842  54.674  1.00  0.00           C  
ATOM    613  ND1 HID    41      45.900  48.709  54.585  1.00  0.00           N  
ATOM    614  HD1 HID    41      45.250  48.827  55.312  1.00  0.00           H  
ATOM    615  CE1 HID    41      45.619  48.181  53.413  1.00  0.00           C  
ATOM    616  HE1 HID    41      44.657  47.915  53.083  1.00  0.00           H  
ATOM    617  NE2 HID    41      46.720  47.981  52.731  1.00  0.00           N  
ATOM    618  CD2 HID    41      47.754  48.415  53.518  1.00  0.00           C  
ATOM    619  HD2 HID    41      48.773  48.376  53.283  1.00  0.00           H  
ATOM    620  C   HID    41      49.696  51.196  55.444  1.00  0.00           C  
ATOM    621  O   HID    41      50.644  50.592  55.817  1.00  0.00           O  
ATOM    622  N   VAL    42      49.850  52.248  54.670  1.00  0.00           N  
ATOM    623  H   VAL    42      49.036  52.675  54.353  1.00  0.00           H  
ATOM    624  CA  VAL    42      51.132  52.908  54.397  1.00  0.00           C  
ATOM    625  HA  VAL    42      51.820  52.146  54.069  1.00  0.00           H  
ATOM    626  CB  VAL    42      50.976  53.912  53.244  1.00  0.00           C  
ATOM    627  HB  VAL    42      50.439  53.412  52.461  1.00  0.00           H  
ATOM    628  CG1 VAL    42      50.181  55.154  53.596  1.00  0.00           C  
ATOM    629 HG11 VAL    42      50.016  55.480  53.664  1.00  0.00           H  
ATOM    630 HG12 VAL    42      49.956  55.449  53.640  1.00  0.00           H  
ATOM    631 HG13 VAL    42      49.976  55.442  53.708  1.00  0.00           H  
ATOM    632  CG2 VAL    42      52.310  54.335  52.658  1.00  0.00           C  
ATOM    633 HG21 VAL    42      52.629  54.456  52.509  1.00  0.00           H  
ATOM    634 HG22 VAL    42      52.646  54.425  52.524  1.00  0.00           H  
ATOM    635 HG23 VAL    42      52.629  54.422  52.489  1.00  0.00           H  
ATOM    636  C   VAL    42      51.750  53.555  55.640  1.00  0.00           C  
ATOM    637  O   VAL    42      52.956  53.647  55.737  1.00  0.00           O  
ATOM    638  N   ILE    43      50.954  53.970  56.621  1.00  0.00           N  
ATOM    639  H   ILE    43      49.975  53.855  56.498  1.00  0.00           H  
ATOM    640  CA  ILE    43      51.408  54.696  57.814  1.00  0.00           C  
ATOM    641  HA  ILE    43      52.158  55.391  57.488  1.00  0.00           H  
ATOM    642  CB  ILE    43      50.273  55.531  58.427  1.00  0.00           C  
ATOM    643  HB  ILE    43      50.704  56.134  59.172  1.00  0.00           H  
ATOM    644  CG2 ILE    43      49.709  56.472  57.418  1.00  0.00           C  
ATOM    645 HG21 ILE    43      49.567  56.703  57.180  1.00  0.00           H  
ATOM    646 HG22 ILE    43      49.576  56.720  57.176  1.00  0.00           H  
ATOM    647 HG23 ILE    43      49.578  56.698  57.170  1.00  0.00           H  
ATOM    648  CG1 ILE    43      49.208  54.716  59.108  1.00  0.00           C  
ATOM    649 HG12 ILE    43      48.793  54.088  58.467  1.00  0.00           H  
ATOM    650 HG13 ILE    43      49.628  54.160  59.818  1.00  0.00           H  
ATOM    651  CD1 ILE    43      48.128  55.440  59.752  1.00  0.00           C  
ATOM    652 HD11 ILE    43      47.874  55.634  59.916  1.00  0.00           H  
ATOM    653 HD12 ILE    43      47.854  55.602  59.885  1.00  0.00           H  
ATOM    654 HD13 ILE    43      47.864  55.591  59.930  1.00  0.00           H  
ATOM    655  C   ILE    43      52.099  53.838  58.870  1.00  0.00           C  
ATOM    656  O   ILE    43      52.449  54.343  59.906  1.00  0.00           O  
ATOM    657  N   CYS    44      52.281  52.555  58.644  1.00  0.00           N  
ATOM    658  H   CYS    44      52.025  52.207  57.766  1.00  0.00           H  
ATOM    659  CA  CYS    44      52.764  51.596  59.612  1.00  0.00           C  
ATOM    660  HA  CYS    44      53.294  52.091  60.348  1.00  0.00           H  
ATOM    661  CB  CYS    44      51.600  50.978  60.236  1.00  0.00           C  
ATOM    662  HB2 CYS    44      51.712  50.527  60.479  1.00  0.00           H  
ATOM    663  HB3 CYS    44      51.331  51.236  60.639  1.00  0.00           H  
ATOM    664  SG  CYS    44      50.466  50.567  59.946  1.00  0.00           S  
ATOM    665  HG  CYS    44      50.989  49.958  59.979  1.00  0.00           H  
ATOM    666  C   CYS    44      53.695  50.551  59.061  1.00  0.00           C  
ATOM    667  O   CYS    44      53.748  50.326  57.894  1.00  0.00           O  
ATOM    668  N   THR    45      54.408  49.877  59.914  1.00  0.00           N  
ATOM    669  H   THR    45      54.323  50.128  60.850  1.00  0.00           H  
ATOM    670  CA  THR    45      55.147  48.650  59.627  1.00  0.00           C  
ATOM    671  HA  THR    45      55.417  48.635  58.601  1.00  0.00           H  
ATOM    672  CB  THR    45      56.415  48.582  60.421  1.00  0.00           C  
ATOM    673  HB  THR    45      56.940  48.059  60.125  1.00  0.00           H  
ATOM    674  CG2 THR    45      57.172  49.511  60.593  1.00  0.00           C  
ATOM    675 HG21 THR    45      57.368  49.733  60.631  1.00  0.00           H  
ATOM    676 HG22 THR    45      57.349  49.730  60.625  1.00  0.00           H  
ATOM    677 HG23 THR    45      57.368  49.739  60.643  1.00  0.00           H  
ATOM    678  OG1 THR    45      56.301  48.260  61.396  1.00  0.00           O  
ATOM    679  HG1 THR    45      56.036  48.788  61.533  1.00  0.00           H  
ATOM    680  C   THR    45      54.314  47.417  59.887  1.00  0.00           C  
ATOM    681  O   THR    45      53.320  47.490  60.564  1.00  0.00           O  
ATOM    682  N   SER    46      54.727  46.261  59.402  1.00  0.00           N  
ATOM    683  H   SER    46      55.541  46.254  58.852  1.00  0.00           H  
ATOM    684  CA  SER    46      54.033  44.991  59.598  1.00  0.00           C  
ATOM    685  HA  SER    46      53.059  45.069  59.169  1.00  0.00           H  
ATOM    686  CB  SER    46      54.769  43.894  58.875  1.00  0.00           C  
ATOM    687  HB2 SER    46      54.958  43.484  58.945  1.00  0.00           H  
ATOM    688  HB3 SER    46      54.703  43.609  58.543  1.00  0.00           H  
ATOM    689  OG  SER    46      55.291  43.757  58.522  1.00  0.00           O  
ATOM    690  HG  SER    46      55.065  43.683  58.510  1.00  0.00           H  
ATOM    691  C   SER    46      53.849  44.598  61.054  1.00  0.00           C  
ATOM    692  O   SER    46      52.886  43.968  61.400  1.00  0.00           O  
ATOM    693  N   GLU    47      54.743  44.996  61.926  1.00  0.00           N  
ATOM    694  H   GLU    47      55.519  45.483  61.581  1.00  0.00           H  
ATOM    695  CA  GLU    47      54.667  44.748  63.354  1.00  0.00           C  
ATOM    696  HA  GLU    47      54.365  43.737  63.517  1.00  0.00           H  
ATOM    697  CB  GLU    47      56.029  44.935  63.976  1.00  0.00           C  
ATOM    698  HB2 GLU    47      56.368  45.706  63.885  1.00  0.00           H  
ATOM    699  HB3 GLU    47      56.002  44.846  64.808  1.00  0.00           H  
ATOM    700  CG  GLU    47      56.980  44.214  63.676  1.00  0.00           C  
ATOM    701  HG2 GLU    47      57.454  44.484  63.741  1.00  0.00           H  
ATOM    702  HG3 GLU    47      57.020  43.760  64.014  1.00  0.00           H  
ATOM    703  CD  GLU    47      57.278  43.741  62.878  1.00  0.00           C  
ATOM    704  OE1 GLU    47      57.422  43.477  62.630  1.00  0.00           O  
ATOM    705  OE2 GLU    47      57.390  43.624  62.490  1.00  0.00           O  
ATOM    706  C   GLU    47      53.637  45.615  64.056  1.00  0.00           C  
ATOM    707  O   GLU    47      53.072  45.207  65.025  1.00  0.00           O  
ATOM    708  N   ASP    48      53.343  46.789  63.553  1.00  0.00           N  
ATOM    709  H   ASP    48      53.822  47.057  62.747  1.00  0.00           H  
ATOM    710  CA  ASP    48      52.261  47.640  64.019  1.00  0.00           C  
ATOM    711  HA  ASP    48      52.240  47.623  65.088  1.00  0.00           H  
ATOM    712  CB  ASP    48      52.492  49.072  63.583  1.00  0.00           C  
ATOM    713  HB2 ASP    48      52.431  49.116  62.541  1.00  0.00           H  
ATOM    714  HB3 ASP    48      51.723  49.681  63.967  1.00  0.00           H  
ATOM    715  CG  ASP    48      53.782  49.655  64.003  1.00  0.00           C  
ATOM    716  OD1 ASP    48      54.253  49.696  64.640  1.00  0.00           O  
ATOM    717  OD2 ASP    48      54.321  50.104  63.699  1.00  0.00           O  
ATOM    718  C   ASP    48      50.899  47.167  63.538  1.00  0.00           C  
ATOM    719  O   ASP    48      49.934  47.418  64.139  1.00  0.00           O  
ATOM    720  N   MET    49      50.817  46.454  62.469  1.00  0.00           N  
ATOM    721  H   MET    49      51.649  46.296  62.025  1.00  0.00           H  
ATOM    722  CA  MET    49      49.599  45.935  61.865  1.00  0.00           C  
ATOM    723  HA  MET    49      48.819  46.624  62.059  1.00  0.00           H  
ATOM    724  CB  MET    49      49.764  45.863  60.379  1.00  0.00           C  
ATOM    725  HB2 MET    49      50.161  45.509  60.180  1.00  0.00           H  
ATOM    726  HB3 MET    49      49.315  45.673  60.058  1.00  0.00           H  
ATOM    727  CG  MET    49      49.975  46.529  59.572  1.00  0.00           C  
ATOM    728  HG2 MET    49      49.591  46.910  59.674  1.00  0.00           H  
ATOM    729  HG3 MET    49      50.414  46.740  59.903  1.00  0.00           H  
ATOM    730  SD  MET    49      50.170  46.421  57.945  1.00  0.00           S  
ATOM    731  CE  MET    49      49.263  46.009  57.253  1.00  0.00           C  
ATOM    732  HE1 MET    49      49.089  45.925  57.108  1.00  0.00           H  
ATOM    733  HE2 MET    49      49.078  45.916  57.111  1.00  0.00           H  
ATOM    734  HE3 MET    49      49.073  45.936  57.107  1.00  0.00           H  
ATOM    735  C   MET    49      49.113  44.611  62.433  1.00  0.00           C  
ATOM    736  O   MET    49      48.132  44.089  61.969  1.00  0.00           O  
ATOM    737  N   LEU    50      49.751  44.058  63.445  1.00  0.00           N  
ATOM    738  H   LEU    50      50.556  44.507  63.768  1.00  0.00           H  
ATOM    739  CA  LEU    50      49.254  42.904  64.180  1.00  0.00           C  
ATOM    740  HA  LEU    50      48.990  42.146  63.493  1.00  0.00           H  
ATOM    741  CB  LEU    50      50.333  42.364  65.080  1.00  0.00           C  
ATOM    742  HB2 LEU    50      50.859  42.829  65.282  1.00  0.00           H  
ATOM    743  HB3 LEU    50      50.121  42.147  65.731  1.00  0.00           H  
ATOM    744  CG  LEU    50      51.002  41.507  64.891  1.00  0.00           C  
ATOM    745  HG  LEU    50      50.907  41.915  64.583  1.00  0.00           H  
ATOM    746  CD1 LEU    50      51.697  40.972  65.178  1.00  0.00           C  
ATOM    747 HD11 LEU    50      51.880  40.821  65.233  1.00  0.00           H  
ATOM    748 HD12 LEU    50      51.848  40.892  65.239  1.00  0.00           H  
ATOM    749 HD13 LEU    50      51.870  40.816  65.269  1.00  0.00           H  
ATOM    750  CD2 LEU    50      51.160  40.602  64.861  1.00  0.00           C  
ATOM    751 HD21 LEU    50      51.179  40.371  64.881  1.00  0.00           H  
ATOM    752 HD22 LEU    50      51.212  40.364  64.825  1.00  0.00           H  
ATOM    753 HD23 LEU    50      51.208  40.410  64.850  1.00  0.00           H  
ATOM    754  C   LEU    50      48.006  43.225  64.953  1.00  0.00           C  
ATOM    755  O   LEU    50      47.128  42.425  65.029  1.00  0.00           O  
ATOM    756  N   ASN    51      47.902  44.410  65.471  1.00  0.00           N  
ATOM    757  H   ASN    51      48.661  45.000  65.363  1.00  0.00           H  
ATOM    758  CA  ASN    51      46.761  44.955  66.123  1.00  0.00           C  
ATOM    759  HA  ASN    51      45.926  44.362  65.927  1.00  0.00           H  
ATOM    760  CB  ASN    51      46.963  44.915  67.574  1.00  0.00           C  
ATOM    761  HB2 ASN    51      47.607  45.136  67.783  1.00  0.00           H  
ATOM    762  HB3 ASN    51      46.533  45.337  68.008  1.00  0.00           H  
ATOM    763  CG  ASN    51      46.858  44.030  68.194  1.00  0.00           C  
ATOM    764  OD1 ASN    51      46.320  43.484  68.186  1.00  0.00           O  
ATOM    765  ND2 ASN    51      47.360  43.857  68.752  1.00  0.00           N  
ATOM    766 HD21 ASN    51      47.288  43.281  69.164  1.00  0.00           H  
ATOM    767 HD22 ASN    51      47.800  44.301  68.767  1.00  0.00           H  
ATOM    768  C   ASN    51      46.494  46.343  65.617  1.00  0.00           C  
ATOM    769  O   ASN    51      47.084  47.166  65.970  1.00  0.00           O  
ATOM    770  N   PRO    52      45.661  46.636  64.781  1.00  0.00           N  
ATOM    771  CD  PRO    52      44.883  45.756  64.278  1.00  0.00           C  
ATOM    772  HD2 PRO    52      44.292  45.425  64.907  1.00  0.00           H  
ATOM    773  HD3 PRO    52      45.391  44.960  63.927  1.00  0.00           H  
ATOM    774  CG  PRO    52      44.183  46.496  63.309  1.00  0.00           C  
ATOM    775  HG2 PRO    52      43.358  46.714  63.540  1.00  0.00           H  
ATOM    776  HG3 PRO    52      44.194  46.013  62.594  1.00  0.00           H  
ATOM    777  CB  PRO    52      44.725  47.663  63.104  1.00  0.00           C  
ATOM    778  HB2 PRO    52      44.094  48.371  62.958  1.00  0.00           H  
ATOM    779  HB3 PRO    52      45.227  47.542  62.416  1.00  0.00           H  
ATOM    780  CA  PRO    52      45.494  47.890  64.158  1.00  0.00           C  
ATOM    781  HA  PRO    52      46.343  48.152  63.855  1.00  0.00           H  
ATOM    782  C   PRO    52      44.946  48.993  64.887  1.00  0.00           C  
ATOM    783  O   PRO    52      44.005  48.975  65.217  1.00  0.00           O  
ATOM    784  N   ASN    53      45.523  49.977  65.102  1.00  0.00           N  
ATOM    785  H   ASN    53      46.302  49.903  64.830  1.00  0.00           H  
ATOM    786  CA  ASN    53      45.141  51.155  65.687  1.00  0.00           C  
ATOM    787  HA  ASN    53      44.162  51.092  65.866  1.00  0.00           H  
ATOM    788  CB  ASN    53      45.778  51.243  66.952  1.00  0.00           C  
ATOM    789  HB2 ASN    53      46.234  50.788  67.082  1.00  0.00           H  
ATOM    790  HB3 ASN    53      46.146  51.828  67.141  1.00  0.00           H  
ATOM    791  CG  ASN    53      45.329  51.165  67.823  1.00  0.00           C  
ATOM    792  OD1 ASN    53      45.055  51.117  67.984  1.00  0.00           O  
ATOM    793  ND2 ASN    53      45.247  51.148  68.427  1.00  0.00           N  
ATOM    794 HD21 ASN    53      44.971  51.115  68.994  1.00  0.00           H  
ATOM    795 HD22 ASN    53      45.462  51.196  68.303  1.00  0.00           H  
ATOM    796  C   ASN    53      45.380  52.357  64.806  1.00  0.00           C  
ATOM    797  O   ASN    53      46.009  53.278  65.197  1.00  0.00           O  
ATOM    798  N   TYR    54      44.920  52.339  63.590  1.00  0.00           N  
ATOM    799  H   TYR    54      44.380  51.583  63.338  1.00  0.00           H  
ATOM    800  CA  TYR    54      45.238  53.314  62.573  1.00  0.00           C  
ATOM    801  HA  TYR    54      46.295  53.318  62.447  1.00  0.00           H  
ATOM    802  CB  TYR    54      44.628  52.893  61.255  1.00  0.00           C  
ATOM    803  HB2 TYR    54      43.573  52.856  61.361  1.00  0.00           H  
ATOM    804  HB3 TYR    54      44.842  53.647  60.539  1.00  0.00           H  
ATOM    805  CG  TYR    54      45.115  51.578  60.708  1.00  0.00           C  
ATOM    806  CD1 TYR    54      46.369  51.476  60.189  1.00  0.00           C  
ATOM    807  HD1 TYR    54      46.988  52.322  60.190  1.00  0.00           H  
ATOM    808  CE1 TYR    54      46.816  50.264  59.674  1.00  0.00           C  
ATOM    809  HE1 TYR    54      47.776  50.170  59.291  1.00  0.00           H  
ATOM    810  CZ  TYR    54      46.006  49.154  59.651  1.00  0.00           C  
ATOM    811  OH  TYR    54      46.446  47.996  59.153  1.00  0.00           O  
ATOM    812  HH  TYR    54      45.817  47.335  59.114  1.00  0.00           H  
ATOM    813  CE2 TYR    54      44.752  49.257  60.162  1.00  0.00           C  
ATOM    814  HE2 TYR    54      44.131  48.412  60.140  1.00  0.00           H  
ATOM    815  CD2 TYR    54      44.313  50.464  60.702  1.00  0.00           C  
ATOM    816  HD2 TYR    54      43.354  50.533  61.097  1.00  0.00           H  
ATOM    817  C   TYR    54      44.837  54.739  62.919  1.00  0.00           C  
ATOM    818  O   TYR    54      45.530  55.656  62.560  1.00  0.00           O  
ATOM    819  N   GLU    55      43.767  54.942  63.645  1.00  0.00           N  
ATOM    820  H   GLU    55      43.243  54.157  63.914  1.00  0.00           H  
ATOM    821  CA  GLU    55      43.332  56.250  64.086  1.00  0.00           C  
ATOM    822  HA  GLU    55      43.279  56.891  63.235  1.00  0.00           H  
ATOM    823  CB  GLU    55      41.957  56.152  64.682  1.00  0.00           C  
ATOM    824  HB2 GLU    55      41.690  55.898  64.938  1.00  0.00           H  
ATOM    825  HB3 GLU    55      41.726  56.362  64.946  1.00  0.00           H  
ATOM    826  CG  GLU    55      41.215  56.151  64.596  1.00  0.00           C  
ATOM    827  HG2 GLU    55      41.180  56.305  64.807  1.00  0.00           H  
ATOM    828  HG3 GLU    55      41.059  56.260  64.434  1.00  0.00           H  
ATOM    829  CD  GLU    55      40.685  55.809  64.465  1.00  0.00           C  
ATOM    830  OE1 GLU    55      40.438  55.700  64.382  1.00  0.00           O  
ATOM    831  OE2 GLU    55      40.492  55.646  64.448  1.00  0.00           O  
ATOM    832  C   GLU    55      44.291  56.903  65.057  1.00  0.00           C  
ATOM    833  O   GLU    55      44.472  58.066  65.008  1.00  0.00           O  
ATOM    834  N   ASP    56      44.941  56.166  65.908  1.00  0.00           N  
ATOM    835  H   ASP    56      44.766  55.218  65.882  1.00  0.00           H  
ATOM    836  CA  ASP    56      45.969  56.647  66.804  1.00  0.00           C  
ATOM    837  HA  ASP    56      45.680  57.601  67.184  1.00  0.00           H  
ATOM    838  CB  ASP    56      46.103  55.703  67.973  1.00  0.00           C  
ATOM    839  HB2 ASP    56      45.918  55.058  67.960  1.00  0.00           H  
ATOM    840  HB3 ASP    56      46.688  55.571  68.191  1.00  0.00           H  
ATOM    841  CG  ASP    56      45.730  55.789  68.888  1.00  0.00           C  
ATOM    842  OD1 ASP    56      45.629  55.691  69.285  1.00  0.00           O  
ATOM    843  OD2 ASP    56      45.548  55.953  69.254  1.00  0.00           O  
ATOM    844  C   ASP    56      47.302  56.831  66.109  1.00  0.00           C  
ATOM    845  O   ASP    56      48.006  57.742  66.390  1.00  0.00           O  
ATOM    846  N   LEU    57      47.639  56.001  65.165  1.00  0.00           N  
ATOM    847  H   LEU    57      47.024  55.270  64.995  1.00  0.00           H  
ATOM    848  CA  LEU    57      48.840  56.114  64.365  1.00  0.00           C  
ATOM    849  HA  LEU    57      49.668  56.283  65.023  1.00  0.00           H  
ATOM    850  CB  LEU    57      49.074  54.813  63.621  1.00  0.00           C  
ATOM    851  HB2 LEU    57      48.313  54.516  63.273  1.00  0.00           H  
ATOM    852  HB3 LEU    57      49.621  54.917  62.910  1.00  0.00           H  
ATOM    853  CG  LEU    57      49.590  53.764  64.234  1.00  0.00           C  
ATOM    854  HG  LEU    57      49.097  53.797  64.764  1.00  0.00           H  
ATOM    855  CD1 LEU    57      49.680  52.761  63.768  1.00  0.00           C  
ATOM    856 HD11 LEU    57      49.720  52.546  63.638  1.00  0.00           H  
ATOM    857 HD12 LEU    57      49.716  52.474  63.703  1.00  0.00           H  
ATOM    858 HD13 LEU    57      49.663  52.525  63.632  1.00  0.00           H  
ATOM    859  CD2 LEU    57      50.701  53.602  64.581  1.00  0.00           C  
ATOM    860 HD21 LEU    57      50.950  53.555  64.674  1.00  0.00           H  
ATOM    861 HD22 LEU    57      50.968  53.573  64.645  1.00  0.00           H  
ATOM    862 HD23 LEU    57      50.991  53.553  64.693  1.00  0.00           H  
ATOM    863  C   LEU    57      48.802  57.304  63.412  1.00  0.00           C  
ATOM    864  O   LEU    57      49.806  57.906  63.176  1.00  0.00           O  
ATOM    865  N   LEU    58      47.656  57.684  62.904  1.00  0.00           N  
ATOM    866  H   LEU    58      46.878  57.121  63.098  1.00  0.00           H  
ATOM    867  CA  LEU    58      47.480  58.850  62.050  1.00  0.00           C  
ATOM    868  HA  LEU    58      48.253  58.832  61.309  1.00  0.00           H  
ATOM    869  CB  LEU    58      46.137  58.747  61.344  1.00  0.00           C  
ATOM    870  HB2 LEU    58      45.997  57.856  61.014  1.00  0.00           H  
ATOM    871  HB3 LEU    58      45.419  58.904  61.962  1.00  0.00           H  
ATOM    872  CG  LEU    58      45.895  59.590  60.265  1.00  0.00           C  
ATOM    873  HG  LEU    58      46.024  60.343  60.655  1.00  0.00           H  
ATOM    874  CD1 LEU    58      46.561  59.471  59.198  1.00  0.00           C  
ATOM    875 HD11 LEU    58      46.710  59.416  58.921  1.00  0.00           H  
ATOM    876 HD12 LEU    58      46.713  59.475  58.932  1.00  0.00           H  
ATOM    877 HD13 LEU    58      46.747  59.451  58.962  1.00  0.00           H  
ATOM    878  CD2 LEU    58      44.747  59.536  59.672  1.00  0.00           C  
ATOM    879 HD21 LEU    58      44.461  59.478  59.540  1.00  0.00           H  
ATOM    880 HD22 LEU    58      44.457  59.562  59.580  1.00  0.00           H  
ATOM    881 HD23 LEU    58      44.484  59.538  59.475  1.00  0.00           H  
ATOM    882  C   LEU    58      47.633  60.164  62.804  1.00  0.00           C  
ATOM    883  O   LEU    58      48.135  61.104  62.262  1.00  0.00           O  
ATOM    884  N   ILE    59      47.265  60.230  64.058  1.00  0.00           N  
ATOM    885  H   ILE    59      46.849  59.430  64.441  1.00  0.00           H  
ATOM    886  CA  ILE    59      47.449  61.405  64.901  1.00  0.00           C  
ATOM    887  HA  ILE    59      47.117  62.254  64.354  1.00  0.00           H  
ATOM    888  CB  ILE    59      46.590  61.295  66.152  1.00  0.00           C  
ATOM    889  HB  ILE    59      46.475  60.530  66.372  1.00  0.00           H  
ATOM    890  CG2 ILE    59      46.960  61.779  67.162  1.00  0.00           C  
ATOM    891 HG21 ILE    59      47.075  61.871  67.416  1.00  0.00           H  
ATOM    892 HG22 ILE    59      47.062  61.921  67.384  1.00  0.00           H  
ATOM    893 HG23 ILE    59      47.008  61.889  67.445  1.00  0.00           H  
ATOM    894  CG1 ILE    59      45.470  61.696  66.122  1.00  0.00           C  
ATOM    895 HG12 ILE    59      45.340  62.070  66.080  1.00  0.00           H  
ATOM    896 HG13 ILE    59      45.368  61.522  65.790  1.00  0.00           H  
ATOM    897  CD1 ILE    59      44.609  61.815  66.581  1.00  0.00           C  
ATOM    898 HD11 ILE    59      44.390  61.837  66.695  1.00  0.00           H  
ATOM    899 HD12 ILE    59      44.397  61.849  66.694  1.00  0.00           H  
ATOM    900 HD13 ILE    59      44.398  61.846  66.684  1.00  0.00           H  
ATOM    901  C   ILE    59      48.906  61.664  65.211  1.00  0.00           C  
ATOM    902  O   ILE    59      49.303  62.786  65.365  1.00  0.00           O  
ATOM    903  N   ARG    60      49.726  60.642  65.246  1.00  0.00           N  
ATOM    904  H   ARG    60      49.328  59.757  65.122  1.00  0.00           H  
ATOM    905  CA  ARG    60      51.162  60.735  65.434  1.00  0.00           C  
ATOM    906  HA  ARG    60      51.358  61.481  66.162  1.00  0.00           H  
ATOM    907  CB  ARG    60      51.683  59.432  65.966  1.00  0.00           C  
ATOM    908  HB2 ARG    60      51.499  58.885  65.692  1.00  0.00           H  
ATOM    909  HB3 ARG    60      52.315  59.320  65.947  1.00  0.00           H  
ATOM    910  CG  ARG    60      51.625  59.007  66.903  1.00  0.00           C  
ATOM    911  HG2 ARG    60      51.700  59.339  67.130  1.00  0.00           H  
ATOM    912  HG3 ARG    60      51.213  59.034  66.900  1.00  0.00           H  
ATOM    913  CD  ARG    60      52.028  58.081  67.545  1.00  0.00           C  
ATOM    914  HD2 ARG    60      52.298  57.823  67.373  1.00  0.00           H  
ATOM    915  HD3 ARG    60      52.286  58.140  67.797  1.00  0.00           H  
ATOM    916  NE  ARG    60      51.724  57.459  68.052  1.00  0.00           N  
ATOM    917  HE  ARG    60      51.390  57.544  68.026  1.00  0.00           H  
ATOM    918  CZ  ARG    60      51.843  56.784  68.549  1.00  0.00           C  
ATOM    919  NH1 ARG    60      52.263  56.575  68.664  1.00  0.00           N  
ATOM    920 HH11 ARG    60      52.524  56.927  68.388  1.00  0.00           H  
ATOM    921 HH12 ARG    60      52.330  56.054  69.047  1.00  0.00           H  
ATOM    922  NH2 ARG    60      51.529  56.292  68.948  1.00  0.00           N  
ATOM    923 HH21 ARG    60      51.205  56.427  68.890  1.00  0.00           H  
ATOM    924 HH22 ARG    60      51.616  55.780  69.322  1.00  0.00           H  
ATOM    925  C   ARG    60      51.924  61.175  64.201  1.00  0.00           C  
ATOM    926  O   ARG    60      53.017  61.558  64.295  1.00  0.00           O  
ATOM    927  N   LYS    61      51.371  61.130  63.054  1.00  0.00           N  
ATOM    928  H   LYS    61      50.472  60.823  63.070  1.00  0.00           H  
ATOM    929  CA  LYS    61      51.943  61.570  61.783  1.00  0.00           C  
ATOM    930  HA  LYS    61      53.003  61.609  61.873  1.00  0.00           H  
ATOM    931  CB  LYS    61      51.603  60.591  60.681  1.00  0.00           C  
ATOM    932  HB2 LYS    61      50.573  60.512  60.605  1.00  0.00           H  
ATOM    933  HB3 LYS    61      51.957  60.958  59.762  1.00  0.00           H  
ATOM    934  CG  LYS    61      52.146  59.236  60.848  1.00  0.00           C  
ATOM    935  HG2 LYS    61      52.052  59.017  61.415  1.00  0.00           H  
ATOM    936  HG3 LYS    61      51.862  58.807  60.488  1.00  0.00           H  
ATOM    937  CD  LYS    61      53.165  58.727  60.712  1.00  0.00           C  
ATOM    938  HD2 LYS    61      53.239  58.896  60.192  1.00  0.00           H  
ATOM    939  HD3 LYS    61      53.459  59.099  61.019  1.00  0.00           H  
ATOM    940  CE  LYS    61      53.669  57.460  60.861  1.00  0.00           C  
ATOM    941  HE2 LYS    61      53.275  57.117  61.261  1.00  0.00           H  
ATOM    942  HE3 LYS    61      53.629  57.153  60.286  1.00  0.00           H  
ATOM    943  NZ  LYS    61      54.711  57.086  61.226  1.00  0.00           N  
ATOM    944  HZ1 LYS    61      54.971  56.974  61.309  1.00  0.00           H  
ATOM    945  HZ2 LYS    61      54.982  57.005  61.312  1.00  0.00           H  
ATOM    946  HZ3 LYS    61      54.965  56.988  61.332  1.00  0.00           H  
ATOM    947  C   LYS    61      51.514  62.969  61.420  1.00  0.00           C  
ATOM    948  O   LYS    61      50.560  63.457  61.878  1.00  0.00           O  
ATOM    949  N   SER    62      52.227  63.608  60.576  1.00  0.00           N  
ATOM    950  H   SER    62      53.003  63.143  60.262  1.00  0.00           H  
ATOM    951  CA  SER    62      51.981  64.915  60.009  1.00  0.00           C  
ATOM    952  HA  SER    62      51.002  65.206  60.219  1.00  0.00           H  
ATOM    953  CB  SER    62      52.890  65.882  60.634  1.00  0.00           C  
ATOM    954  HB2 SER    62      52.733  66.361  60.932  1.00  0.00           H  
ATOM    955  HB3 SER    62      53.277  65.780  61.082  1.00  0.00           H  
ATOM    956  OG  SER    62      53.440  66.310  60.270  1.00  0.00           O  
ATOM    957  HG  SER    62      53.582  66.317  60.743  1.00  0.00           H  
ATOM    958  C   SER    62      52.142  64.928  58.514  1.00  0.00           C  
ATOM    959  O   SER    62      52.677  63.998  57.959  1.00  0.00           O  
ATOM    960  N   ASN    63      51.728  65.990  57.842  1.00  0.00           N  
ATOM    961  H   ASN    63      51.312  66.722  58.350  1.00  0.00           H  
ATOM    962  CA  ASN    63      51.855  66.138  56.403  1.00  0.00           C  
ATOM    963  HA  ASN    63      51.284  65.362  55.932  1.00  0.00           H  
ATOM    964  CB  ASN    63      51.272  67.476  55.976  1.00  0.00           C  
ATOM    965  HB2 ASN    63      51.739  68.238  56.486  1.00  0.00           H  
ATOM    966  HB3 ASN    63      51.454  67.624  54.976  1.00  0.00           H  
ATOM    967  CG  ASN    63      49.835  67.622  56.157  1.00  0.00           C  
ATOM    968  OD1 ASN    63      49.068  66.745  56.027  1.00  0.00           O  
ATOM    969  ND2 ASN    63      49.426  68.728  56.470  1.00  0.00           N  
ATOM    970 HD21 ASN    63      48.494  68.823  56.630  1.00  0.00           H  
ATOM    971 HD22 ASN    63      50.045  69.451  56.582  1.00  0.00           H  
ATOM    972  C   ASN    63      53.287  65.986  55.900  1.00  0.00           C  
ATOM    973  O   ASN    63      53.492  65.499  54.822  1.00  0.00           O  
ATOM    974  N   HID    64      54.280  66.345  56.684  1.00  0.00           N  
ATOM    975  H   HID    64      54.049  66.750  57.544  1.00  0.00           H  
ATOM    976  CA  HID    64      55.687  66.191  56.354  1.00  0.00           C  
ATOM    977  HA  HID    64      55.837  66.571  55.372  1.00  0.00           H  
ATOM    978  CB  HID    64      56.509  67.031  57.293  1.00  0.00           C  
ATOM    979  HB2 HID    64      56.735  67.057  57.601  1.00  0.00           H  
ATOM    980  HB3 HID    64      56.804  67.253  57.337  1.00  0.00           H  
ATOM    981  CG  HID    64      56.675  67.555  57.761  1.00  0.00           C  
ATOM    982  ND1 HID    64      56.632  67.997  57.774  1.00  0.00           N  
ATOM    983  HD1 HID    64      56.502  68.050  57.490  1.00  0.00           H  
ATOM    984  CE1 HID    64      56.807  68.362  58.241  1.00  0.00           C  
ATOM    985  HE1 HID    64      56.823  68.750  58.362  1.00  0.00           H  
ATOM    986  NE2 HID    64      56.963  68.177  58.535  1.00  0.00           N  
ATOM    987  CD2 HID    64      56.877  67.659  58.230  1.00  0.00           C  
ATOM    988  HD2 HID    64      56.955  67.388  58.339  1.00  0.00           H  
ATOM    989  C   HID    64      56.181  64.747  56.338  1.00  0.00           C  
ATOM    990  O   HID    64      57.183  64.469  55.731  1.00  0.00           O  
ATOM    991  N   ASN    65      55.494  63.816  56.969  1.00  0.00           N  
ATOM    992  H   ASN    65      54.675  64.091  57.444  1.00  0.00           H  
ATOM    993  CA  ASN    65      55.840  62.399  56.961  1.00  0.00           C  
ATOM    994  HA  ASN    65      56.905  62.305  57.033  1.00  0.00           H  
ATOM    995  CB  ASN    65      55.223  61.712  58.168  1.00  0.00           C  
ATOM    996  HB2 ASN    65      54.264  61.811  58.161  1.00  0.00           H  
ATOM    997  HB3 ASN    65      55.397  60.755  58.140  1.00  0.00           H  
ATOM    998  CG  ASN    65      55.641  62.103  59.428  1.00  0.00           C  
ATOM    999  OD1 ASN    65      54.964  62.407  60.135  1.00  0.00           O  
ATOM   1000  ND2 ASN    65      56.747  62.101  59.762  1.00  0.00           N  
ATOM   1001 HD21 ASN    65      57.003  62.359  60.589  1.00  0.00           H  
ATOM   1002 HD22 ASN    65      57.323  61.835  59.209  1.00  0.00           H  
ATOM   1003  C   ASN    65      55.437  61.680  55.679  1.00  0.00           C  
ATOM   1004  O   ASN    65      55.964  60.654  55.381  1.00  0.00           O  
ATOM   1005  N   PHE    66      54.511  62.192  54.928  1.00  0.00           N  
ATOM   1006  H   PHE    66      54.134  63.039  55.215  1.00  0.00           H  
ATOM   1007  CA  PHE    66      54.042  61.621  53.678  1.00  0.00           C  
ATOM   1008  HA  PHE    66      54.155  60.549  53.718  1.00  0.00           H  
ATOM   1009  CB  PHE    66      52.562  61.914  53.500  1.00  0.00           C  
ATOM   1010  HB2 PHE    66      52.421  62.964  53.437  1.00  0.00           H  
ATOM   1011  HB3 PHE    66      52.252  61.500  52.577  1.00  0.00           H  
ATOM   1012  CG  PHE    66      51.671  61.378  54.565  1.00  0.00           C  
ATOM   1013  CD1 PHE    66      51.399  60.091  54.618  1.00  0.00           C  
ATOM   1014  HD1 PHE    66      51.817  59.481  53.903  1.00  0.00           H  
ATOM   1015  CE1 PHE    66      50.582  59.604  55.605  1.00  0.00           C  
ATOM   1016  HE1 PHE    66      50.375  58.625  55.638  1.00  0.00           H  
ATOM   1017  CZ  PHE    66      50.031  60.397  56.542  1.00  0.00           C  
ATOM   1018  HZ  PHE    66      49.404  60.028  57.296  1.00  0.00           H  
ATOM   1019  CE2 PHE    66      50.296  61.677  56.491  1.00  0.00           C  
ATOM   1020  HE2 PHE    66      49.877  62.286  57.208  1.00  0.00           H  
ATOM   1021  CD2 PHE    66      51.111  62.167  55.503  1.00  0.00           C  
ATOM   1022  HD2 PHE    66      51.309  63.151  55.467  1.00  0.00           H  
ATOM   1023  C   PHE    66      54.842  62.125  52.484  1.00  0.00           C  
ATOM   1024  O   PHE    66      55.119  63.256  52.369  1.00  0.00           O  
ATOM   1025  N   LEU    67      55.168  61.293  51.570  1.00  0.00           N  
ATOM   1026  H   LEU    67      54.925  60.376  51.743  1.00  0.00           H  
ATOM   1027  CA  LEU    67      55.779  61.606  50.289  1.00  0.00           C  
ATOM   1028  HA  LEU    67      55.803  62.675  50.160  1.00  0.00           H  
ATOM   1029  CB  LEU    67      57.214  61.094  50.269  1.00  0.00           C  
ATOM   1030  HB2 LEU    67      57.492  60.858  50.722  1.00  0.00           H  
ATOM   1031  HB3 LEU    67      57.402  60.652  49.952  1.00  0.00           H  
ATOM   1032  CG  LEU    67      58.056  61.442  50.080  1.00  0.00           C  
ATOM   1033  HG  LEU    67      57.634  61.425  50.130  1.00  0.00           H  
ATOM   1034  CD1 LEU    67      58.842  61.648  50.042  1.00  0.00           C  
ATOM   1035 HD11 LEU    67      59.024  61.690  50.027  1.00  0.00           H  
ATOM   1036 HD12 LEU    67      59.048  61.720  50.046  1.00  0.00           H  
ATOM   1037 HD13 LEU    67      59.027  61.687  50.027  1.00  0.00           H  
ATOM   1038  CD2 LEU    67      58.760  61.590  49.855  1.00  0.00           C  
ATOM   1039 HD21 LEU    67      58.934  61.596  49.811  1.00  0.00           H  
ATOM   1040 HD22 LEU    67      58.910  61.621  49.757  1.00  0.00           H  
ATOM   1041 HD23 LEU    67      58.950  61.661  49.832  1.00  0.00           H  
ATOM   1042  C   LEU    67      54.934  61.023  49.162  1.00  0.00           C  
ATOM   1043  O   LEU    67      54.543  59.883  49.209  1.00  0.00           O  
ATOM   1044  N   VAL    68      54.657  61.797  48.145  1.00  0.00           N  
ATOM   1045  H   VAL    68      55.019  62.711  48.170  1.00  0.00           H  
ATOM   1046  CA  VAL    68      53.850  61.422  46.984  1.00  0.00           C  
ATOM   1047  HA  VAL    68      53.704  60.352  46.987  1.00  0.00           H  
ATOM   1048  CB  VAL    68      52.469  62.075  47.034  1.00  0.00           C  
ATOM   1049  HB  VAL    68      52.591  63.140  47.029  1.00  0.00           H  
ATOM   1050  CG1 VAL    68      51.607  61.697  45.852  1.00  0.00           C  
ATOM   1051 HG11 VAL    68      51.390  61.624  45.559  1.00  0.00           H  
ATOM   1052 HG12 VAL    68      51.400  61.605  45.558  1.00  0.00           H  
ATOM   1053 HG13 VAL    68      51.384  61.608  45.573  1.00  0.00           H  
ATOM   1054  CG2 VAL    68      51.697  61.708  48.280  1.00  0.00           C  
ATOM   1055 HG21 VAL    68      51.511  61.663  48.598  1.00  0.00           H  
ATOM   1056 HG22 VAL    68      51.477  61.613  48.566  1.00  0.00           H  
ATOM   1057 HG23 VAL    68      51.538  61.597  48.594  1.00  0.00           H  
ATOM   1058  C   VAL    68      54.593  61.790  45.710  1.00  0.00           C  
ATOM   1059  O   VAL    68      55.124  62.878  45.609  1.00  0.00           O  
ATOM   1060  N   GLN    69      54.630  60.903  44.728  1.00  0.00           N  
ATOM   1061  H   GLN    69      54.158  60.040  44.860  1.00  0.00           H  
ATOM   1062  CA  GLN    69      55.349  61.110  43.477  1.00  0.00           C  
ATOM   1063  HA  GLN    69      55.471  62.163  43.331  1.00  0.00           H  
ATOM   1064  CB  GLN    69      56.736  60.515  43.589  1.00  0.00           C  
ATOM   1065  HB2 GLN    69      57.107  60.689  43.952  1.00  0.00           H  
ATOM   1066  HB3 GLN    69      56.802  60.011  43.726  1.00  0.00           H  
ATOM   1067  CG  GLN    69      57.562  60.373  43.048  1.00  0.00           C  
ATOM   1068  HG2 GLN    69      57.332  60.079  42.810  1.00  0.00           H  
ATOM   1069  HG3 GLN    69      57.439  60.730  42.767  1.00  0.00           H  
ATOM   1070  CD  GLN    69      58.882  60.151  43.189  1.00  0.00           C  
ATOM   1071  OE1 GLN    69      59.399  60.298  43.782  1.00  0.00           O  
ATOM   1072  NE2 GLN    69      59.491  59.795  42.649  1.00  0.00           N  
ATOM   1073 HE21 GLN    69      60.351  59.653  42.739  1.00  0.00           H  
ATOM   1074 HE22 GLN    69      59.087  59.655  42.153  1.00  0.00           H  
ATOM   1075  C   GLN    69      54.595  60.588  42.260  1.00  0.00           C  
ATOM   1076  O   GLN    69      54.099  59.488  42.250  1.00  0.00           O  
ATOM   1077  N   ALA    70      54.547  61.377  41.221  1.00  0.00           N  
ATOM   1078  H   ALA    70      55.005  62.248  41.303  1.00  0.00           H  
ATOM   1079  CA  ALA    70      53.983  61.077  39.930  1.00  0.00           C  
ATOM   1080  HA  ALA    70      53.485  60.132  39.961  1.00  0.00           H  
ATOM   1081  CB  ALA    70      52.960  62.126  39.610  1.00  0.00           C  
ATOM   1082  HB1 ALA    70      52.724  62.394  39.576  1.00  0.00           H  
ATOM   1083  HB2 ALA    70      52.733  62.394  39.493  1.00  0.00           H  
ATOM   1084  HB3 ALA    70      52.674  62.346  39.528  1.00  0.00           H  
ATOM   1085  C   ALA    70      55.081  60.992  38.893  1.00  0.00           C  
ATOM   1086  O   ALA    70      55.418  61.912  38.271  1.00  0.00           O  
ATOM   1087  N   GLY    71      55.687  59.901  38.742  1.00  0.00           N  
ATOM   1088  H   GLY    71      55.364  59.181  39.261  1.00  0.00           H  
ATOM   1089  CA  GLY    71      56.856  59.712  37.935  1.00  0.00           C  
ATOM   1090  HA2 GLY    71      57.100  58.716  37.906  1.00  0.00           H  
ATOM   1091  HA3 GLY    71      56.672  60.011  36.976  1.00  0.00           H  
ATOM   1092  C   GLY    71      58.017  60.442  38.440  1.00  0.00           C  
ATOM   1093  O   GLY    71      58.429  60.210  39.477  1.00  0.00           O  
ATOM   1094  N   ASN    72      58.531  61.347  37.724  1.00  0.00           N  
ATOM   1095  H   ASN    72      58.146  61.483  36.889  1.00  0.00           H  
ATOM   1096  CA  ASN    72      59.589  62.189  38.101  1.00  0.00           C  
ATOM   1097  HA  ASN    72      60.234  61.637  38.654  1.00  0.00           H  
ATOM   1098  CB  ASN    72      60.290  62.598  36.905  1.00  0.00           C  
ATOM   1099  HB2 ASN    72      60.061  62.825  36.417  1.00  0.00           H  
ATOM   1100  HB3 ASN    72      60.677  63.021  36.904  1.00  0.00           H  
ATOM   1101  CG  ASN    72      60.811  62.159  36.352  1.00  0.00           C  
ATOM   1102  OD1 ASN    72      60.970  61.768  36.410  1.00  0.00           O  
ATOM   1103  ND2 ASN    72      61.094  62.204  35.801  1.00  0.00           N  
ATOM   1104 HD21 ASN    72      61.438  61.917  35.441  1.00  0.00           H  
ATOM   1105 HD22 ASN    72      60.974  62.520  35.744  1.00  0.00           H  
ATOM   1106  C   ASN    72      59.216  63.371  38.953  1.00  0.00           C  
ATOM   1107  O   ASN    72      60.011  64.009  39.448  1.00  0.00           O  
ATOM   1108  N   VAL    73      58.032  63.684  39.124  1.00  0.00           N  
ATOM   1109  H   VAL    73      57.416  63.103  38.730  1.00  0.00           H  
ATOM   1110  CA  VAL    73      57.561  64.843  39.841  1.00  0.00           C  
ATOM   1111  HA  VAL    73      58.365  65.504  39.969  1.00  0.00           H  
ATOM   1112  CB  VAL    73      56.537  65.558  39.049  1.00  0.00           C  
ATOM   1113  HB  VAL    73      56.017  65.102  38.860  1.00  0.00           H  
ATOM   1114  CG1 VAL    73      55.935  66.461  39.419  1.00  0.00           C  
ATOM   1115 HG11 VAL    73      55.798  66.712  39.477  1.00  0.00           H  
ATOM   1116 HG12 VAL    73      55.734  66.666  39.498  1.00  0.00           H  
ATOM   1117 HG13 VAL    73      55.812  66.666  39.544  1.00  0.00           H  
ATOM   1118  CG2 VAL    73      56.788  66.036  38.081  1.00  0.00           C  
ATOM   1119 HG21 VAL    73      56.838  66.180  37.836  1.00  0.00           H  
ATOM   1120 HG22 VAL    73      56.869  66.140  37.846  1.00  0.00           H  
ATOM   1121 HG23 VAL    73      56.829  66.137  37.843  1.00  0.00           H  
ATOM   1122  C   VAL    73      57.057  64.510  41.212  1.00  0.00           C  
ATOM   1123  O   VAL    73      56.222  63.678  41.360  1.00  0.00           O  
ATOM   1124  N   GLN    74      57.542  65.174  42.225  1.00  0.00           N  
ATOM   1125  H   GLN    74      58.219  65.838  42.037  1.00  0.00           H  
ATOM   1126  CA  GLN    74      57.066  65.085  43.588  1.00  0.00           C  
ATOM   1127  HA  GLN    74      56.735  64.085  43.771  1.00  0.00           H  
ATOM   1128  CB  GLN    74      58.191  65.375  44.540  1.00  0.00           C  
ATOM   1129  HB2 GLN    74      58.709  65.606  44.390  1.00  0.00           H  
ATOM   1130  HB3 GLN    74      58.159  65.754  44.990  1.00  0.00           H  
ATOM   1131  CG  GLN    74      58.668  64.843  45.109  1.00  0.00           C  
ATOM   1132  HG2 GLN    74      58.408  64.851  45.203  1.00  0.00           H  
ATOM   1133  HG3 GLN    74      58.677  64.521  44.977  1.00  0.00           H  
ATOM   1134  CD  GLN    74      59.492  64.722  45.755  1.00  0.00           C  
ATOM   1135  OE1 GLN    74      59.882  65.009  45.934  1.00  0.00           O  
ATOM   1136  NE2 GLN    74      59.792  64.295  46.132  1.00  0.00           N  
ATOM   1137 HE21 GLN    74      60.325  64.216  46.552  1.00  0.00           H  
ATOM   1138 HE22 GLN    74      59.483  64.054  45.995  1.00  0.00           H  
ATOM   1139  C   GLN    74      55.892  66.011  43.829  1.00  0.00           C  
ATOM   1140  O   GLN    74      55.903  67.127  43.420  1.00  0.00           O  
ATOM   1141  N   LEU    75      54.889  65.564  44.515  1.00  0.00           N  
ATOM   1142  H   LEU    75      54.967  64.655  44.860  1.00  0.00           H  
ATOM   1143  CA  LEU    75      53.709  66.323  44.895  1.00  0.00           C  
ATOM   1144  HA  LEU    75      53.692  67.248  44.354  1.00  0.00           H  
ATOM   1145  CB  LEU    75      52.446  65.548  44.541  1.00  0.00           C  
ATOM   1146  HB2 LEU    75      52.425  64.676  45.114  1.00  0.00           H  
ATOM   1147  HB3 LEU    75      51.618  66.124  44.827  1.00  0.00           H  
ATOM   1148  CG  LEU    75      52.257  65.158  43.107  1.00  0.00           C  
ATOM   1149  HG  LEU    75      52.961  64.774  42.838  1.00  0.00           H  
ATOM   1150  CD1 LEU    75      51.295  64.346  42.823  1.00  0.00           C  
ATOM   1151 HD11 LEU    75      51.050  64.142  42.743  1.00  0.00           H  
ATOM   1152 HD12 LEU    75      51.073  64.157  42.751  1.00  0.00           H  
ATOM   1153 HD13 LEU    75      51.063  64.140  42.749  1.00  0.00           H  
ATOM   1154  CD2 LEU    75      52.008  66.055  42.287  1.00  0.00           C  
ATOM   1155 HD21 LEU    75      51.928  66.258  42.072  1.00  0.00           H  
ATOM   1156 HD22 LEU    75      51.938  66.292  42.089  1.00  0.00           H  
ATOM   1157 HD23 LEU    75      51.983  66.266  42.087  1.00  0.00           H  
ATOM   1158  C   LEU    75      53.748  66.668  46.374  1.00  0.00           C  
ATOM   1159  O   LEU    75      54.075  65.864  47.170  1.00  0.00           O  
ATOM   1160  N   ARG    76      53.412  67.856  46.755  1.00  0.00           N  
ATOM   1161  H   ARG    76      53.113  68.449  46.059  1.00  0.00           H  
ATOM   1162  CA  ARG    76      53.404  68.337  48.128  1.00  0.00           C  
ATOM   1163  HA  ARG    76      54.145  67.805  48.685  1.00  0.00           H  
ATOM   1164  CB  ARG    76      53.762  69.801  48.162  1.00  0.00           C  
ATOM   1165  HB2 ARG    76      53.598  70.206  47.611  1.00  0.00           H  
ATOM   1166  HB3 ARG    76      53.452  70.208  48.656  1.00  0.00           H  
ATOM   1167  CG  ARG    76      54.745  70.199  48.310  1.00  0.00           C  
ATOM   1168  HG2 ARG    76      54.775  70.300  48.746  1.00  0.00           H  
ATOM   1169  HG3 ARG    76      55.150  69.716  48.301  1.00  0.00           H  
ATOM   1170  CD  ARG    76      55.177  71.133  47.915  1.00  0.00           C  
ATOM   1171  HD2 ARG    76      55.418  71.499  48.530  1.00  0.00           H  
ATOM   1172  HD3 ARG    76      55.806  70.917  47.641  1.00  0.00           H  
ATOM   1173  NE  ARG    76      54.480  71.828  47.109  1.00  0.00           N  
ATOM   1174  HE  ARG    76      53.918  71.922  46.910  1.00  0.00           H  
ATOM   1175  CZ  ARG    76      54.481  72.330  46.599  1.00  0.00           C  
ATOM   1176  NH1 ARG    76      55.152  72.331  46.743  1.00  0.00           N  
ATOM   1177 HH11 ARG    76      55.706  71.945  47.260  1.00  0.00           H  
ATOM   1178 HH12 ARG    76      55.109  72.730  46.333  1.00  0.00           H  
ATOM   1179  NH2 ARG    76      53.775  72.849  45.917  1.00  0.00           N  
ATOM   1180 HH21 ARG    76      53.235  72.814  45.801  1.00  0.00           H  
ATOM   1181 HH22 ARG    76      53.757  73.221  45.525  1.00  0.00           H  
ATOM   1182  C   ARG    76      52.066  68.090  48.790  1.00  0.00           C  
ATOM   1183  O   ARG    76      51.063  68.590  48.336  1.00  0.00           O  
ATOM   1184  N   VAL    77      52.051  67.339  49.871  1.00  0.00           N  
ATOM   1185  H   VAL    77      52.914  66.982  50.179  1.00  0.00           H  
ATOM   1186  CA  VAL    77      50.870  67.076  50.694  1.00  0.00           C  
ATOM   1187  HA  VAL    77      50.022  66.943  50.042  1.00  0.00           H  
ATOM   1188  CB  VAL    77      51.028  65.782  51.499  1.00  0.00           C  
ATOM   1189  HB  VAL    77      51.895  65.862  52.118  1.00  0.00           H  
ATOM   1190  CG1 VAL    77      49.845  65.491  52.399  1.00  0.00           C  
ATOM   1191 HG11 VAL    77      49.565  65.464  52.645  1.00  0.00           H  
ATOM   1192 HG12 VAL    77      49.532  65.409  52.581  1.00  0.00           H  
ATOM   1193 HG13 VAL    77      49.583  65.376  52.651  1.00  0.00           H  
ATOM   1194  CG2 VAL    77      51.206  64.591  50.582  1.00  0.00           C  
ATOM   1195 HG21 VAL    77      51.255  64.294  50.366  1.00  0.00           H  
ATOM   1196 HG22 VAL    77      51.248  64.298  50.360  1.00  0.00           H  
ATOM   1197 HG23 VAL    77      51.258  64.302  50.358  1.00  0.00           H  
ATOM   1198  C   VAL    77      50.582  68.267  51.598  1.00  0.00           C  
ATOM   1199  O   VAL    77      51.464  68.761  52.267  1.00  0.00           O  
ATOM   1200  N   ILE    78      49.343  68.714  51.630  1.00  0.00           N  
ATOM   1201  H   ILE    78      48.693  68.258  51.034  1.00  0.00           H  
ATOM   1202  CA  ILE    78      48.857  69.857  52.411  1.00  0.00           C  
ATOM   1203  HA  ILE    78      49.647  70.181  53.062  1.00  0.00           H  
ATOM   1204  CB  ILE    78      48.527  71.040  51.498  1.00  0.00           C  
ATOM   1205  HB  ILE    78      48.287  71.760  52.024  1.00  0.00           H  
ATOM   1206  CG2 ILE    78      49.559  71.478  50.798  1.00  0.00           C  
ATOM   1207 HG21 ILE    78      49.817  71.575  50.626  1.00  0.00           H  
ATOM   1208 HG22 ILE    78      49.800  71.592  50.627  1.00  0.00           H  
ATOM   1209 HG23 ILE    78      49.819  71.605  50.639  1.00  0.00           H  
ATOM   1210  CG1 ILE    78      47.501  70.893  50.631  1.00  0.00           C  
ATOM   1211 HG12 ILE    78      47.747  70.376  49.964  1.00  0.00           H  
ATOM   1212 HG13 ILE    78      46.846  70.465  51.094  1.00  0.00           H  
ATOM   1213  CD1 ILE    78      46.983  72.008  50.024  1.00  0.00           C  
ATOM   1214 HD11 ILE    78      46.848  72.279  49.873  1.00  0.00           H  
ATOM   1215 HD12 ILE    78      46.855  72.275  49.875  1.00  0.00           H  
ATOM   1216 HD13 ILE    78      46.856  72.266  49.880  1.00  0.00           H  
ATOM   1217  C   ILE    78      47.707  69.509  53.353  1.00  0.00           C  
ATOM   1218  O   ILE    78      47.259  70.348  54.081  1.00  0.00           O  
ATOM   1219  N   GLY    79      47.237  68.278  53.369  1.00  0.00           N  
ATOM   1220  H   GLY    79      47.619  67.636  52.739  1.00  0.00           H  
ATOM   1221  CA  GLY    79      46.230  67.771  54.281  1.00  0.00           C  
ATOM   1222  HA2 GLY    79      46.523  67.985  55.280  1.00  0.00           H  
ATOM   1223  HA3 GLY    79      45.309  68.263  54.101  1.00  0.00           H  
ATOM   1224  C   GLY    79      46.007  66.277  54.160  1.00  0.00           C  
ATOM   1225  O   GLY    79      46.362  65.680  53.167  1.00  0.00           O  
ATOM   1226  N   HID    80      45.413  65.668  55.161  1.00  0.00           N  
ATOM   1227  H   HID    80      45.142  66.209  55.940  1.00  0.00           H  
ATOM   1228  CA  HID    80      45.123  64.244  55.196  1.00  0.00           C  
ATOM   1229  HA  HID    80      44.982  63.909  54.186  1.00  0.00           H  
ATOM   1230  CB  HID    80      46.307  63.486  55.759  1.00  0.00           C  
ATOM   1231  HB2 HID    80      46.084  62.447  55.745  1.00  0.00           H  
ATOM   1232  HB3 HID    80      47.148  63.638  55.123  1.00  0.00           H  
ATOM   1233  CG  HID    80      46.707  63.865  57.130  1.00  0.00           C  
ATOM   1234  ND1 HID    80      47.507  64.869  57.484  1.00  0.00           N  
ATOM   1235  HD1 HID    80      47.957  65.478  56.880  1.00  0.00           H  
ATOM   1236  CE1 HID    80      47.590  64.911  58.780  1.00  0.00           C  
ATOM   1237  HE1 HID    80      48.146  65.600  59.327  1.00  0.00           H  
ATOM   1238  NE2 HID    80      46.865  63.978  59.297  1.00  0.00           N  
ATOM   1239  CD2 HID    80      46.300  63.310  58.253  1.00  0.00           C  
ATOM   1240  HD2 HID    80      45.643  62.514  58.314  1.00  0.00           H  
ATOM   1241  C   HID    80      43.839  63.919  55.952  1.00  0.00           C  
ATOM   1242  O   HID    80      43.529  64.522  56.920  1.00  0.00           O  
ATOM   1243  N   SER    81      43.105  62.939  55.523  1.00  0.00           N  
ATOM   1244  H   SER    81      43.400  62.511  54.708  1.00  0.00           H  
ATOM   1245  CA  SER    81      41.885  62.427  56.138  1.00  0.00           C  
ATOM   1246  HA  SER    81      41.952  62.548  57.198  1.00  0.00           H  
ATOM   1247  CB  SER    81      40.705  63.224  55.652  1.00  0.00           C  
ATOM   1248  HB2 SER    81      40.631  63.902  55.908  1.00  0.00           H  
ATOM   1249  HB3 SER    81      40.683  63.349  54.949  1.00  0.00           H  
ATOM   1250  OG  SER    81      39.731  62.953  55.769  1.00  0.00           O  
ATOM   1251  HG  SER    81      39.518  63.260  55.966  1.00  0.00           H  
ATOM   1252  C   SER    81      41.698  60.945  55.847  1.00  0.00           C  
ATOM   1253  O   SER    81      42.162  60.463  54.862  1.00  0.00           O  
ATOM   1254  N   MET    82      41.037  60.201  56.689  1.00  0.00           N  
ATOM   1255  H   MET    82      40.662  60.649  57.466  1.00  0.00           H  
ATOM   1256  CA  MET    82      40.837  58.761  56.566  1.00  0.00           C  
ATOM   1257  HA  MET    82      41.151  58.436  55.601  1.00  0.00           H  
ATOM   1258  CB  MET    82      41.702  58.064  57.569  1.00  0.00           C  
ATOM   1259  HB2 MET    82      42.648  58.397  57.453  1.00  0.00           H  
ATOM   1260  HB3 MET    82      41.406  58.326  58.504  1.00  0.00           H  
ATOM   1261  CG  MET    82      41.745  56.594  57.484  1.00  0.00           C  
ATOM   1262  HG2 MET    82      40.849  56.235  57.673  1.00  0.00           H  
ATOM   1263  HG3 MET    82      41.967  56.340  56.552  1.00  0.00           H  
ATOM   1264  SD  MET    82      42.875  55.778  58.514  1.00  0.00           S  
ATOM   1265  CE  MET    82      42.204  55.996  60.025  1.00  0.00           C  
ATOM   1266  HE1 MET    82      42.062  56.028  60.327  1.00  0.00           H  
ATOM   1267  HE2 MET    82      42.081  56.034  60.342  1.00  0.00           H  
ATOM   1268  HE3 MET    82      42.071  56.053  60.330  1.00  0.00           H  
ATOM   1269  C   MET    82      39.399  58.374  56.703  1.00  0.00           C  
ATOM   1270  O   MET    82      38.734  58.879  57.530  1.00  0.00           O  
ATOM   1271  N   GLN    83      38.930  57.449  55.911  1.00  0.00           N  
ATOM   1272  H   GLN    83      39.533  57.085  55.256  1.00  0.00           H  
ATOM   1273  CA  GLN    83      37.630  56.853  55.951  1.00  0.00           C  
ATOM   1274  HA  GLN    83      37.258  56.959  56.907  1.00  0.00           H  
ATOM   1275  CB  GLN    83      36.749  57.576  55.042  1.00  0.00           C  
ATOM   1276  HB2 GLN    83      36.710  58.411  55.167  1.00  0.00           H  
ATOM   1277  HB3 GLN    83      37.012  57.511  54.307  1.00  0.00           H  
ATOM   1278  CG  GLN    83      35.562  57.297  54.935  1.00  0.00           C  
ATOM   1279  HG2 GLN    83      35.320  57.085  54.568  1.00  0.00           H  
ATOM   1280  HG3 GLN    83      35.399  56.960  55.284  1.00  0.00           H  
ATOM   1281  CD  GLN    83      34.887  57.754  54.824  1.00  0.00           C  
ATOM   1282  OE1 GLN    83      35.034  58.316  54.857  1.00  0.00           O  
ATOM   1283  NE2 GLN    83      34.118  57.537  54.688  1.00  0.00           N  
ATOM   1284 HE21 GLN    83      33.683  57.828  54.613  1.00  0.00           H  
ATOM   1285 HE22 GLN    83      33.985  57.081  54.657  1.00  0.00           H  
ATOM   1286  C   GLN    83      37.685  55.379  55.644  1.00  0.00           C  
ATOM   1287  O   GLN    83      38.071  54.988  54.571  1.00  0.00           O  
ATOM   1288  N   ASN    84      37.320  54.560  56.597  1.00  0.00           N  
ATOM   1289  H   ASN    84      37.022  54.953  57.443  1.00  0.00           H  
ATOM   1290  CA  ASN    84      37.482  53.129  56.553  1.00  0.00           C  
ATOM   1291  HA  ASN    84      37.326  52.770  57.537  1.00  0.00           H  
ATOM   1292  CB  ASN    84      36.389  52.528  55.694  1.00  0.00           C  
ATOM   1293  HB2 ASN    84      36.481  52.803  54.841  1.00  0.00           H  
ATOM   1294  HB3 ASN    84      36.387  51.595  55.649  1.00  0.00           H  
ATOM   1295  CG  ASN    84      35.155  52.786  56.016  1.00  0.00           C  
ATOM   1296  OD1 ASN    84      34.793  52.657  56.997  1.00  0.00           O  
ATOM   1297  ND2 ASN    84      34.472  53.160  55.208  1.00  0.00           N  
ATOM   1298 HD21 ASN    84      33.657  53.314  55.407  1.00  0.00           H  
ATOM   1299 HD22 ASN    84      34.763  53.258  54.395  1.00  0.00           H  
ATOM   1300  C   ASN    84      38.926  52.737  56.199  1.00  0.00           C  
ATOM   1301  O   ASN    84      39.825  53.241  56.783  1.00  0.00           O  
ATOM   1302  N   CYS    85      39.177  51.868  55.255  1.00  0.00           N  
ATOM   1303  H   CYS    85      38.412  51.453  54.837  1.00  0.00           H  
ATOM   1304  CA  CYS    85      40.510  51.462  54.815  1.00  0.00           C  
ATOM   1305  HA  CYS    85      41.130  51.347  55.690  1.00  0.00           H  
ATOM   1306  CB  CYS    85      40.393  50.086  54.173  1.00  0.00           C  
ATOM   1307  HB2 CYS    85      39.814  49.474  54.713  1.00  0.00           H  
ATOM   1308  HB3 CYS    85      39.970  50.161  53.275  1.00  0.00           H  
ATOM   1309  SG  CYS    85      41.861  49.303  53.976  1.00  0.00           S  
ATOM   1310  HG  CYS    85      42.191  49.238  55.019  1.00  0.00           H  
ATOM   1311  C   CYS    85      41.232  52.477  53.910  1.00  0.00           C  
ATOM   1312  O   CYS    85      42.405  52.333  53.671  1.00  0.00           O  
ATOM   1313  N   VAL    86      40.581  53.507  53.401  1.00  0.00           N  
ATOM   1314  H   VAL    86      39.658  53.671  53.707  1.00  0.00           H  
ATOM   1315  CA  VAL    86      41.181  54.486  52.482  1.00  0.00           C  
ATOM   1316  HA  VAL    86      42.076  54.052  52.067  1.00  0.00           H  
ATOM   1317  CB  VAL    86      40.278  54.768  51.282  1.00  0.00           C  
ATOM   1318  HB  VAL    86      39.589  54.938  51.450  1.00  0.00           H  
ATOM   1319  CG1 VAL    86      40.476  55.548  50.519  1.00  0.00           C  
ATOM   1320 HG11 VAL    86      40.421  55.798  50.341  1.00  0.00           H  
ATOM   1321 HG12 VAL    86      40.606  55.746  50.399  1.00  0.00           H  
ATOM   1322 HG13 VAL    86      40.523  55.672  50.254  1.00  0.00           H  
ATOM   1323  CG2 VAL    86      40.089  54.001  50.514  1.00  0.00           C  
ATOM   1324 HG21 VAL    86      40.082  53.833  50.330  1.00  0.00           H  
ATOM   1325 HG22 VAL    86      40.022  53.787  50.337  1.00  0.00           H  
ATOM   1326 HG23 VAL    86      40.021  53.821  50.307  1.00  0.00           H  
ATOM   1327  C   VAL    86      41.633  55.749  53.204  1.00  0.00           C  
ATOM   1328  O   VAL    86      40.895  56.386  53.910  1.00  0.00           O  
ATOM   1329  N   LEU    87      42.865  56.126  52.986  1.00  0.00           N  
ATOM   1330  H   LEU    87      43.384  55.557  52.368  1.00  0.00           H  
ATOM   1331  CA  LEU    87      43.477  57.395  53.341  1.00  0.00           C  
ATOM   1332  HA  LEU    87      42.927  57.849  54.151  1.00  0.00           H  
ATOM   1333  CB  LEU    87      44.896  57.101  53.820  1.00  0.00           C  
ATOM   1334  HB2 LEU    87      44.839  56.497  54.610  1.00  0.00           H  
ATOM   1335  HB3 LEU    87      45.368  56.595  53.103  1.00  0.00           H  
ATOM   1336  CG  LEU    87      45.787  58.188  54.198  1.00  0.00           C  
ATOM   1337  HG  LEU    87      45.790  58.749  53.457  1.00  0.00           H  
ATOM   1338  CD1 LEU    87      45.481  58.884  55.311  1.00  0.00           C  
ATOM   1339 HD11 LEU    87      45.411  59.073  55.578  1.00  0.00           H  
ATOM   1340 HD12 LEU    87      45.398  59.047  55.581  1.00  0.00           H  
ATOM   1341 HD13 LEU    87      45.411  59.056  55.577  1.00  0.00           H  
ATOM   1342  CD2 LEU    87      47.065  57.808  54.494  1.00  0.00           C  
ATOM   1343 HD21 LEU    87      47.366  57.696  54.583  1.00  0.00           H  
ATOM   1344 HD22 LEU    87      47.387  57.712  54.532  1.00  0.00           H  
ATOM   1345 HD23 LEU    87      47.378  57.748  54.567  1.00  0.00           H  
ATOM   1346  C   LEU    87      43.427  58.335  52.137  1.00  0.00           C  
ATOM   1347  O   LEU    87      43.766  57.961  51.045  1.00  0.00           O  
ATOM   1348  N   LYS    88      43.005  59.559  52.344  1.00  0.00           N  
ATOM   1349  H   LYS    88      42.741  59.782  53.265  1.00  0.00           H  
ATOM   1350  CA  LYS    88      42.920  60.630  51.363  1.00  0.00           C  
ATOM   1351  HA  LYS    88      43.139  60.242  50.386  1.00  0.00           H  
ATOM   1352  CB  LYS    88      41.517  61.196  51.341  1.00  0.00           C  
ATOM   1353  HB2 LYS    88      41.348  61.592  52.058  1.00  0.00           H  
ATOM   1354  HB3 LYS    88      41.425  61.780  50.740  1.00  0.00           H  
ATOM   1355  CG  LYS    88      40.465  60.478  51.144  1.00  0.00           C  
ATOM   1356  HG2 LYS    88      40.571  60.153  50.467  1.00  0.00           H  
ATOM   1357  HG3 LYS    88      40.553  59.919  51.655  1.00  0.00           H  
ATOM   1358  CD  LYS    88      39.138  60.963  51.164  1.00  0.00           C  
ATOM   1359  HD2 LYS    88      39.043  61.400  51.264  1.00  0.00           H  
ATOM   1360  HD3 LYS    88      38.876  60.972  50.774  1.00  0.00           H  
ATOM   1361  CE  LYS    88      38.302  60.819  51.573  1.00  0.00           C  
ATOM   1362  HE2 LYS    88      38.399  60.450  51.481  1.00  0.00           H  
ATOM   1363  HE3 LYS    88      38.523  60.801  51.912  1.00  0.00           H  
ATOM   1364  NZ  LYS    88      37.090  61.180  51.645  1.00  0.00           N  
ATOM   1365  HZ1 LYS    88      36.797  61.280  51.692  1.00  0.00           H  
ATOM   1366  HZ2 LYS    88      36.789  61.280  51.639  1.00  0.00           H  
ATOM   1367  HZ3 LYS    88      36.780  61.242  51.660  1.00  0.00           H  
ATOM   1368  C   LYS    88      43.944  61.703  51.675  1.00  0.00           C  
ATOM   1369  O   LYS    88      43.878  62.321  52.685  1.00  0.00           O  
ATOM   1370  N   LEU    89      44.885  61.929  50.823  1.00  0.00           N  
ATOM   1371  H   LEU    89      44.871  61.373  50.020  1.00  0.00           H  
ATOM   1372  CA  LEU    89      45.920  62.953  50.930  1.00  0.00           C  
ATOM   1373  HA  LEU    89      45.937  63.352  51.936  1.00  0.00           H  
ATOM   1374  CB  LEU    89      47.295  62.345  50.635  1.00  0.00           C  
ATOM   1375  HB2 LEU    89      47.294  61.995  49.626  1.00  0.00           H  
ATOM   1376  HB3 LEU    89      48.024  63.122  50.698  1.00  0.00           H  
ATOM   1377  CG  LEU    89      47.737  61.196  51.531  1.00  0.00           C  
ATOM   1378  HG  LEU    89      47.065  60.513  51.562  1.00  0.00           H  
ATOM   1379  CD1 LEU    89      48.883  60.573  51.090  1.00  0.00           C  
ATOM   1380 HD11 LEU    89      49.173  60.415  51.026  1.00  0.00           H  
ATOM   1381 HD12 LEU    89      49.136  60.379  50.971  1.00  0.00           H  
ATOM   1382 HD13 LEU    89      49.161  60.455  50.953  1.00  0.00           H  
ATOM   1383  CD2 LEU    89      48.001  61.546  52.823  1.00  0.00           C  
ATOM   1384 HD21 LEU    89      48.055  61.617  53.138  1.00  0.00           H  
ATOM   1385 HD22 LEU    89      48.074  61.620  53.147  1.00  0.00           H  
ATOM   1386 HD23 LEU    89      48.058  61.644  53.134  1.00  0.00           H  
ATOM   1387  C   LEU    89      45.606  64.108  49.980  1.00  0.00           C  
ATOM   1388  O   LEU    89      45.581  63.925  48.789  1.00  0.00           O  
ATOM   1389  N   LYS    90      45.372  65.296  50.491  1.00  0.00           N  
ATOM   1390  H   LYS    90      45.466  65.382  51.467  1.00  0.00           H  
ATOM   1391  CA  LYS    90      45.202  66.520  49.708  1.00  0.00           C  
ATOM   1392  HA  LYS    90      44.650  66.288  48.811  1.00  0.00           H  
ATOM   1393  CB  LYS    90      44.406  67.533  50.522  1.00  0.00           C  
ATOM   1394  HB2 LYS    90      43.587  67.076  50.927  1.00  0.00           H  
ATOM   1395  HB3 LYS    90      44.970  67.872  51.302  1.00  0.00           H  
ATOM   1396  CG  LYS    90      43.932  68.699  49.786  1.00  0.00           C  
ATOM   1397  HG2 LYS    90      44.231  69.226  49.904  1.00  0.00           H  
ATOM   1398  HG3 LYS    90      43.988  68.685  49.168  1.00  0.00           H  
ATOM   1399  CD  LYS    90      42.972  69.196  49.759  1.00  0.00           C  
ATOM   1400  HD2 LYS    90      42.727  68.919  49.647  1.00  0.00           H  
ATOM   1401  HD3 LYS    90      42.986  69.150  50.190  1.00  0.00           H  
ATOM   1402  CE  LYS    90      42.331  70.159  49.314  1.00  0.00           C  
ATOM   1403  HE2 LYS    90      42.233  70.462  49.723  1.00  0.00           H  
ATOM   1404  HE3 LYS    90      42.692  70.442  49.011  1.00  0.00           H  
ATOM   1405  NZ  LYS    90      41.374  70.327  48.765  1.00  0.00           N  
ATOM   1406  HZ1 LYS    90      41.146  70.372  48.641  1.00  0.00           H  
ATOM   1407  HZ2 LYS    90      41.135  70.390  48.609  1.00  0.00           H  
ATOM   1408  HZ3 LYS    90      41.135  70.363  48.625  1.00  0.00           H  
ATOM   1409  C   LYS    90      46.565  67.052  49.294  1.00  0.00           C  
ATOM   1410  O   LYS    90      47.428  67.228  50.132  1.00  0.00           O  
ATOM   1411  N   VAL    91      46.760  67.318  48.023  1.00  0.00           N  
ATOM   1412  H   VAL    91      45.992  67.189  47.409  1.00  0.00           H  
ATOM   1413  CA  VAL    91      48.003  67.829  47.441  1.00  0.00           C  
ATOM   1414  HA  VAL    91      48.731  67.930  48.232  1.00  0.00           H  
ATOM   1415  CB  VAL    91      48.595  66.861  46.410  1.00  0.00           C  
ATOM   1416  HB  VAL    91      49.437  67.341  45.958  1.00  0.00           H  
ATOM   1417  CG1 VAL    91      49.106  65.593  47.060  1.00  0.00           C  
ATOM   1418 HG11 VAL    91      49.233  65.286  47.218  1.00  0.00           H  
ATOM   1419 HG12 VAL    91      49.236  65.288  47.208  1.00  0.00           H  
ATOM   1420 HG13 VAL    91      49.242  65.285  47.218  1.00  0.00           H  
ATOM   1421  CG2 VAL    91      47.640  66.481  45.300  1.00  0.00           C  
ATOM   1422 HG21 VAL    91      47.419  66.401  45.012  1.00  0.00           H  
ATOM   1423 HG22 VAL    91      47.417  66.371  45.028  1.00  0.00           H  
ATOM   1424 HG23 VAL    91      47.398  66.395  45.037  1.00  0.00           H  
ATOM   1425  C   VAL    91      47.822  69.225  46.873  1.00  0.00           C  
ATOM   1426  O   VAL    91      46.726  69.641  46.578  1.00  0.00           O  
ATOM   1427  N   ASP    92      48.895  69.976  46.725  1.00  0.00           N  
ATOM   1428  H   ASP    92      49.763  69.602  47.008  1.00  0.00           H  
ATOM   1429  CA  ASP    92      48.858  71.366  46.285  1.00  0.00           C  
ATOM   1430  HA  ASP    92      48.069  71.847  46.821  1.00  0.00           H  
ATOM   1431  CB  ASP    92      50.139  72.075  46.684  1.00  0.00           C  
ATOM   1432  HB2 ASP    92      49.967  73.074  46.678  1.00  0.00           H  
ATOM   1433  HB3 ASP    92      50.395  71.836  47.648  1.00  0.00           H  
ATOM   1434  CG  ASP    92      51.304  71.848  45.865  1.00  0.00           C  
ATOM   1435  OD1 ASP    92      51.857  71.900  45.660  1.00  0.00           O  
ATOM   1436  OD2 ASP    92      51.701  71.654  45.424  1.00  0.00           O  
ATOM   1437  C   ASP    92      48.545  71.566  44.800  1.00  0.00           C  
ATOM   1438  O   ASP    92      48.431  72.671  44.355  1.00  0.00           O  
ATOM   1439  N   THR    93      48.425  70.514  44.026  1.00  0.00           N  
ATOM   1440  H   THR    93      48.489  69.653  44.470  1.00  0.00           H  
ATOM   1441  CA  THR    93      48.304  70.519  42.573  1.00  0.00           C  
ATOM   1442  HA  THR    93      47.996  71.486  42.246  1.00  0.00           H  
ATOM   1443  CB  THR    93      49.642  70.221  41.942  1.00  0.00           C  
ATOM   1444  HB  THR    93      49.962  69.267  42.251  1.00  0.00           H  
ATOM   1445  CG2 THR    93      49.632  70.251  40.442  1.00  0.00           C  
ATOM   1446 HG21 THR    93      49.635  70.254  40.075  1.00  0.00           H  
ATOM   1447 HG22 THR    93      49.636  70.252  40.076  1.00  0.00           H  
ATOM   1448 HG23 THR    93      49.636  70.253  40.078  1.00  0.00           H  
ATOM   1449  OG1 THR    93      50.586  71.147  42.344  1.00  0.00           O  
ATOM   1450  HG1 THR    93      50.704  71.068  43.239  1.00  0.00           H  
ATOM   1451  C   THR    93      47.272  69.511  42.107  1.00  0.00           C  
ATOM   1452  O   THR    93      47.331  68.362  42.477  1.00  0.00           O  
ATOM   1453  N   ALA    94      46.335  69.924  41.283  1.00  0.00           N  
ATOM   1454  H   ALA    94      46.333  70.870  41.019  1.00  0.00           H  
ATOM   1455  CA  ALA    94      45.330  69.059  40.700  1.00  0.00           C  
ATOM   1456  HA  ALA    94      45.027  68.354  41.452  1.00  0.00           H  
ATOM   1457  CB  ALA    94      44.125  69.887  40.331  1.00  0.00           C  
ATOM   1458  HB1 ALA    94      43.843  70.098  40.240  1.00  0.00           H  
ATOM   1459  HB2 ALA    94      43.828  70.073  40.230  1.00  0.00           H  
ATOM   1460  HB3 ALA    94      43.825  70.081  40.258  1.00  0.00           H  
ATOM   1461  C   ALA    94      45.851  68.267  39.502  1.00  0.00           C  
ATOM   1462  O   ALA    94      46.597  68.787  38.701  1.00  0.00           O  
ATOM   1463  N   ASN    95      45.423  67.032  39.344  1.00  0.00           N  
ATOM   1464  H   ASN    95      44.851  66.654  40.055  1.00  0.00           H  
ATOM   1465  CA  ASN    95      45.759  66.188  38.210  1.00  0.00           C  
ATOM   1466  HA  ASN    95      46.821  66.140  38.134  1.00  0.00           H  
ATOM   1467  CB  ASN    95      45.264  64.783  38.497  1.00  0.00           C  
ATOM   1468  HB2 ASN    95      45.688  64.432  39.405  1.00  0.00           H  
ATOM   1469  HB3 ASN    95      44.220  64.790  38.651  1.00  0.00           H  
ATOM   1470  CG  ASN    95      45.584  63.798  37.417  1.00  0.00           C  
ATOM   1471  OD1 ASN    95      46.112  64.106  36.390  1.00  0.00           O  
ATOM   1472  ND2 ASN    95      45.266  62.579  37.592  1.00  0.00           N  
ATOM   1473 HD21 ASN    95      45.477  61.941  36.883  1.00  0.00           H  
ATOM   1474 HD22 ASN    95      44.844  62.283  38.433  1.00  0.00           H  
ATOM   1475  C   ASN    95      45.184  66.738  36.909  1.00  0.00           C  
ATOM   1476  O   ASN    95      43.998  66.790  36.794  1.00  0.00           O  
ATOM   1477  N   PRO    96      45.973  67.098  35.901  1.00  0.00           N  
ATOM   1478  CD  PRO    96      47.385  67.107  35.895  1.00  0.00           C  
ATOM   1479  HD2 PRO    96      47.770  66.177  36.031  1.00  0.00           H  
ATOM   1480  HD3 PRO    96      47.750  67.732  36.625  1.00  0.00           H  
ATOM   1481  CG  PRO    96      47.785  67.596  34.585  1.00  0.00           C  
ATOM   1482  HG2 PRO    96      48.106  66.917  34.078  1.00  0.00           H  
ATOM   1483  HG3 PRO    96      48.413  68.240  34.668  1.00  0.00           H  
ATOM   1484  CB  PRO    96      46.699  68.118  33.925  1.00  0.00           C  
ATOM   1485  HB2 PRO    96      46.735  67.861  32.986  1.00  0.00           H  
ATOM   1486  HB3 PRO    96      46.755  69.069  33.981  1.00  0.00           H  
ATOM   1487  CA  PRO    96      45.497  67.611  34.646  1.00  0.00           C  
ATOM   1488  HA  PRO    96      44.850  68.412  34.846  1.00  0.00           H  
ATOM   1489  C   PRO    96      44.768  66.622  33.793  1.00  0.00           C  
ATOM   1490  O   PRO    96      44.085  66.989  32.916  1.00  0.00           O  
ATOM   1491  N   LYS    97      44.898  65.373  34.041  1.00  0.00           N  
ATOM   1492  H   LYS    97      45.469  65.146  34.784  1.00  0.00           H  
ATOM   1493  CA  LYS    97      44.310  64.292  33.299  1.00  0.00           C  
ATOM   1494  HA  LYS    97      43.887  64.679  32.457  1.00  0.00           H  
ATOM   1495  CB  LYS    97      45.361  63.392  32.877  1.00  0.00           C  
ATOM   1496  HB2 LYS    97      45.671  63.074  33.507  1.00  0.00           H  
ATOM   1497  HB3 LYS    97      45.099  62.748  32.418  1.00  0.00           H  
ATOM   1498  CG  LYS    97      46.344  63.753  32.207  1.00  0.00           C  
ATOM   1499  HG2 LYS    97      46.195  64.182  31.866  1.00  0.00           H  
ATOM   1500  HG3 LYS    97      46.696  64.035  32.565  1.00  0.00           H  
ATOM   1501  CD  LYS    97      47.068  63.137  31.512  1.00  0.00           C  
ATOM   1502  HD2 LYS    97      47.209  62.758  31.823  1.00  0.00           H  
ATOM   1503  HD3 LYS    97      46.794  62.870  31.165  1.00  0.00           H  
ATOM   1504  CE  LYS    97      47.974  63.410  30.864  1.00  0.00           C  
ATOM   1505  HE2 LYS    97      47.925  63.660  30.612  1.00  0.00           H  
ATOM   1506  HE3 LYS    97      48.174  63.628  31.062  1.00  0.00           H  
ATOM   1507  NZ  LYS    97      48.645  63.064  30.317  1.00  0.00           N  
ATOM   1508  HZ1 LYS    97      48.802  62.977  30.180  1.00  0.00           H  
ATOM   1509  HZ2 LYS    97      48.820  62.986  30.183  1.00  0.00           H  
ATOM   1510  HZ3 LYS    97      48.816  62.973  30.180  1.00  0.00           H  
ATOM   1511  C   LYS    97      43.183  63.556  33.975  1.00  0.00           C  
ATOM   1512  O   LYS    97      42.907  62.462  33.608  1.00  0.00           O  
ATOM   1513  N   THR    98      42.525  64.138  34.955  1.00  0.00           N  
ATOM   1514  H   THR    98      42.792  65.035  35.197  1.00  0.00           H  
ATOM   1515  CA  THR    98      41.412  63.528  35.677  1.00  0.00           C  
ATOM   1516  HA  THR    98      41.780  62.639  36.148  1.00  0.00           H  
ATOM   1517  CB  THR    98      40.900  64.441  36.790  1.00  0.00           C  
ATOM   1518  HB  THR    98      40.512  65.323  36.365  1.00  0.00           H  
ATOM   1519  CG2 THR    98      39.853  63.819  37.646  1.00  0.00           C  
ATOM   1520 HG21 THR    98      39.601  63.675  37.854  1.00  0.00           H  
ATOM   1521 HG22 THR    98      39.589  63.676  37.860  1.00  0.00           H  
ATOM   1522 HG23 THR    98      39.593  63.673  37.852  1.00  0.00           H  
ATOM   1523  OG1 THR    98      41.901  64.790  37.667  1.00  0.00           O  
ATOM   1524  HG1 THR    98      42.202  65.464  37.496  1.00  0.00           H  
ATOM   1525  C   THR    98      40.259  63.189  34.728  1.00  0.00           C  
ATOM   1526  O   THR    98      39.765  64.084  34.070  1.00  0.00           O  
ATOM   1527  N   PRO    99      39.803  61.939  34.630  1.00  0.00           N  
ATOM   1528  CD  PRO    99      40.350  60.772  35.270  1.00  0.00           C  
ATOM   1529  HD2 PRO    99      40.389  60.889  36.315  1.00  0.00           H  
ATOM   1530  HD3 PRO    99      41.315  60.573  34.895  1.00  0.00           H  
ATOM   1531  CG  PRO    99      39.454  59.631  34.933  1.00  0.00           C  
ATOM   1532  HG2 PRO    99      38.793  59.481  35.698  1.00  0.00           H  
ATOM   1533  HG3 PRO    99      39.995  58.778  34.753  1.00  0.00           H  
ATOM   1534  CB  PRO    99      38.716  60.060  33.725  1.00  0.00           C  
ATOM   1535  HB2 PRO    99      37.772  59.614  33.685  1.00  0.00           H  
ATOM   1536  HB3 PRO    99      39.266  59.789  32.882  1.00  0.00           H  
ATOM   1537  CA  PRO    99      38.644  61.569  33.835  1.00  0.00           C  
ATOM   1538  HA  PRO    99      38.712  61.998  32.856  1.00  0.00           H  
ATOM   1539  C   PRO    99      37.333  62.015  34.471  1.00  0.00           C  
ATOM   1540  O   PRO    99      37.298  62.400  35.618  1.00  0.00           O  
ATOM   1541  N   LYS   100      36.224  61.897  33.760  1.00  0.00           N  
ATOM   1542  H   LYS   100      36.318  61.609  32.823  1.00  0.00           H  
ATOM   1543  CA  LYS   100      34.894  61.840  34.362  1.00  0.00           C  
ATOM   1544  HA  LYS   100      34.771  62.668  35.037  1.00  0.00           H  
ATOM   1545  CB  LYS   100      33.848  61.940  33.264  1.00  0.00           C  
ATOM   1546  HB2 LYS   100      34.016  62.420  32.690  1.00  0.00           H  
ATOM   1547  HB3 LYS   100      33.727  61.294  32.897  1.00  0.00           H  
ATOM   1548  CG  LYS   100      32.743  62.278  33.416  1.00  0.00           C  
ATOM   1549  HG2 LYS   100      32.559  61.799  33.950  1.00  0.00           H  
ATOM   1550  HG3 LYS   100      32.807  62.931  33.768  1.00  0.00           H  
ATOM   1551  CD  LYS   100      31.796  62.380  32.351  1.00  0.00           C  
ATOM   1552  HD2 LYS   100      31.878  62.734  31.909  1.00  0.00           H  
ATOM   1553  HD3 LYS   100      31.708  61.910  32.053  1.00  0.00           H  
ATOM   1554  CE  LYS   100      30.857  62.639  32.303  1.00  0.00           C  
ATOM   1555  HE2 LYS   100      30.751  62.279  32.678  1.00  0.00           H  
ATOM   1556  HE3 LYS   100      30.886  63.105  32.628  1.00  0.00           H  
ATOM   1557  NZ  LYS   100      30.061  62.743  31.350  1.00  0.00           N  
ATOM   1558  HZ1 LYS   100      29.850  62.756  31.130  1.00  0.00           H  
ATOM   1559  HZ2 LYS   100      29.862  62.797  31.108  1.00  0.00           H  
ATOM   1560  HZ3 LYS   100      29.887  62.751  31.105  1.00  0.00           H  
ATOM   1561  C   LYS   100      34.773  60.545  35.157  1.00  0.00           C  
ATOM   1562  O   LYS   100      34.989  59.493  34.599  1.00  0.00           O  
ATOM   1563  N   TYR   101      34.470  60.597  36.439  1.00  0.00           N  
ATOM   1564  H   TYR   101      34.283  61.478  36.836  1.00  0.00           H  
ATOM   1565  CA  TYR   101      34.521  59.430  37.323  1.00  0.00           C  
ATOM   1566  HA  TYR   101      34.388  58.551  36.712  1.00  0.00           H  
ATOM   1567  CB  TYR   101      35.902  59.318  37.973  1.00  0.00           C  
ATOM   1568  HB2 TYR   101      36.011  58.311  38.325  1.00  0.00           H  
ATOM   1569  HB3 TYR   101      36.660  59.460  37.225  1.00  0.00           H  
ATOM   1570  CG  TYR   101      36.175  60.245  39.129  1.00  0.00           C  
ATOM   1571  CD1 TYR   101      36.713  61.502  38.912  1.00  0.00           C  
ATOM   1572  HD1 TYR   101      36.936  61.806  37.928  1.00  0.00           H  
ATOM   1573  CE1 TYR   101      36.964  62.365  39.974  1.00  0.00           C  
ATOM   1574  HE1 TYR   101      37.373  63.324  39.802  1.00  0.00           H  
ATOM   1575  CZ  TYR   101      36.676  61.973  41.268  1.00  0.00           C  
ATOM   1576  OH  TYR   101      36.905  62.800  42.293  1.00  0.00           O  
ATOM   1577  HH  TYR   101      37.184  63.518  42.111  1.00  0.00           H  
ATOM   1578  CE2 TYR   101      36.145  60.711  41.493  1.00  0.00           C  
ATOM   1579  HE2 TYR   101      35.932  60.415  42.482  1.00  0.00           H  
ATOM   1580  CD2 TYR   101      35.901  59.849  40.428  1.00  0.00           C  
ATOM   1581  HD2 TYR   101      35.503  58.887  40.614  1.00  0.00           H  
ATOM   1582  C   TYR   101      33.419  59.378  38.382  1.00  0.00           C  
ATOM   1583  O   TYR   101      32.847  60.390  38.752  1.00  0.00           O  
ATOM   1584  N   LYS   102      33.178  58.182  38.911  1.00  0.00           N  
ATOM   1585  H   LYS   102      33.650  57.409  38.500  1.00  0.00           H  
ATOM   1586  CA  LYS   102      32.372  57.899  40.100  1.00  0.00           C  
ATOM   1587  HA  LYS   102      32.444  58.742  40.764  1.00  0.00           H  
ATOM   1588  CB  LYS   102      30.906  57.738  39.718  1.00  0.00           C  
ATOM   1589  HB2 LYS   102      30.408  57.687  40.389  1.00  0.00           H  
ATOM   1590  HB3 LYS   102      30.619  58.409  39.309  1.00  0.00           H  
ATOM   1591  CG  LYS   102      30.458  56.790  39.004  1.00  0.00           C  
ATOM   1592  HG2 LYS   102      30.950  56.808  38.324  1.00  0.00           H  
ATOM   1593  HG3 LYS   102      30.669  56.099  39.425  1.00  0.00           H  
ATOM   1594  CD  LYS   102      29.042  56.755  38.642  1.00  0.00           C  
ATOM   1595  HD2 LYS   102      28.620  56.682  39.070  1.00  0.00           H  
ATOM   1596  HD3 LYS   102      28.806  57.237  38.376  1.00  0.00           H  
ATOM   1597  CE  LYS   102      28.541  56.149  38.047  1.00  0.00           C  
ATOM   1598  HE2 LYS   102      28.916  56.192  37.639  1.00  0.00           H  
ATOM   1599  HE3 LYS   102      28.738  55.696  38.301  1.00  0.00           H  
ATOM   1600  NZ  LYS   102      27.323  56.100  37.676  1.00  0.00           N  
ATOM   1601  HZ1 LYS   102      27.023  56.095  37.587  1.00  0.00           H  
ATOM   1602  HZ2 LYS   102      27.024  56.085  37.571  1.00  0.00           H  
ATOM   1603  HZ3 LYS   102      27.022  56.077  37.587  1.00  0.00           H  
ATOM   1604  C   LYS   102      32.904  56.688  40.861  1.00  0.00           C  
ATOM   1605  O   LYS   102      33.543  55.835  40.289  1.00  0.00           O  
ATOM   1606  N   PHE   103      32.641  56.604  42.142  1.00  0.00           N  
ATOM   1607  H   PHE   103      32.137  57.348  42.547  1.00  0.00           H  
ATOM   1608  CA  PHE   103      32.910  55.433  42.976  1.00  0.00           C  
ATOM   1609  HA  PHE   103      33.640  54.799  42.496  1.00  0.00           H  
ATOM   1610  CB  PHE   103      33.483  55.869  44.326  1.00  0.00           C  
ATOM   1611  HB2 PHE   103      32.741  56.447  44.834  1.00  0.00           H  
ATOM   1612  HB3 PHE   103      33.647  54.991  44.914  1.00  0.00           H  
ATOM   1613  CG  PHE   103      34.771  56.656  44.333  1.00  0.00           C  
ATOM   1614  CD1 PHE   103      35.534  56.826  43.939  1.00  0.00           C  
ATOM   1615  HD1 PHE   103      35.213  56.406  43.594  1.00  0.00           H  
ATOM   1616  CE1 PHE   103      36.727  57.533  43.995  1.00  0.00           C  
ATOM   1617  HE1 PHE   103      37.305  57.652  43.695  1.00  0.00           H  
ATOM   1618  CZ  PHE   103      37.169  58.078  44.447  1.00  0.00           C  
ATOM   1619  HZ  PHE   103      38.083  58.613  44.494  1.00  0.00           H  
ATOM   1620  CE2 PHE   103      36.419  57.914  44.841  1.00  0.00           C  
ATOM   1621  HE2 PHE   103      36.761  58.322  45.190  1.00  0.00           H  
ATOM   1622  CD2 PHE   103      35.227  57.205  44.785  1.00  0.00           C  
ATOM   1623  HD2 PHE   103      34.668  57.075  45.093  1.00  0.00           H  
ATOM   1624  C   PHE   103      31.634  54.609  43.158  1.00  0.00           C  
ATOM   1625  O   PHE   103      30.602  55.153  43.454  1.00  0.00           O  
ATOM   1626  N   VAL   104      31.694  53.306  42.988  1.00  0.00           N  
ATOM   1627  H   VAL   104      32.564  52.926  42.729  1.00  0.00           H  
ATOM   1628  CA  VAL   104      30.557  52.382  43.094  1.00  0.00           C  
ATOM   1629  HA  VAL   104      29.795  52.848  43.685  1.00  0.00           H  
ATOM   1630  CB  VAL   104      29.950  52.090  41.728  1.00  0.00           C  
ATOM   1631  HB  VAL   104      29.616  51.913  41.621  1.00  0.00           H  
ATOM   1632  CG1 VAL   104      29.648  52.353  41.064  1.00  0.00           C  
ATOM   1633 HG11 VAL   104      29.589  52.400  40.964  1.00  0.00           H  
ATOM   1634 HG12 VAL   104      29.574  52.447  40.897  1.00  0.00           H  
ATOM   1635 HG13 VAL   104      29.548  52.400  40.834  1.00  0.00           H  
ATOM   1636  CG2 VAL   104      30.011  51.763  41.102  1.00  0.00           C  
ATOM   1637 HG21 VAL   104      30.014  51.688  40.987  1.00  0.00           H  
ATOM   1638 HG22 VAL   104      30.022  51.704  40.911  1.00  0.00           H  
ATOM   1639 HG23 VAL   104      30.029  51.654  40.937  1.00  0.00           H  
ATOM   1640  C   VAL   104      30.931  51.092  43.805  1.00  0.00           C  
ATOM   1641  O   VAL   104      32.018  50.622  43.677  1.00  0.00           O  
ATOM   1642  N   ARG   105      30.025  50.493  44.532  1.00  0.00           N  
ATOM   1643  H   ARG   105      29.173  50.952  44.616  1.00  0.00           H  
ATOM   1644  CA  ARG   105      30.143  49.150  45.103  1.00  0.00           C  
ATOM   1645  HA  ARG   105      31.185  48.904  45.185  1.00  0.00           H  
ATOM   1646  CB  ARG   105      29.546  49.147  46.495  1.00  0.00           C  
ATOM   1647  HB2 ARG   105      29.880  49.992  47.005  1.00  0.00           H  
ATOM   1648  HB3 ARG   105      28.513  49.210  46.432  1.00  0.00           H  
ATOM   1649  CG  ARG   105      29.900  47.945  47.302  1.00  0.00           C  
ATOM   1650  HG2 ARG   105      29.367  47.343  47.196  1.00  0.00           H  
ATOM   1651  HG3 ARG   105      30.620  47.636  47.082  1.00  0.00           H  
ATOM   1652  CD  ARG   105      29.998  47.985  48.574  1.00  0.00           C  
ATOM   1653  HD2 ARG   105      30.544  48.612  48.707  1.00  0.00           H  
ATOM   1654  HD3 ARG   105      29.243  48.304  48.796  1.00  0.00           H  
ATOM   1655  NE  ARG   105      30.342  46.793  49.331  1.00  0.00           N  
ATOM   1656  HE  ARG   105      29.644  46.119  49.444  1.00  0.00           H  
ATOM   1657  CZ  ARG   105      31.477  46.512  49.893  1.00  0.00           C  
ATOM   1658  NH1 ARG   105      32.479  47.297  49.850  1.00  0.00           N  
ATOM   1659 HH11 ARG   105      32.376  48.198  49.448  1.00  0.00           H  
ATOM   1660 HH12 ARG   105      33.342  47.040  50.250  1.00  0.00           H  
ATOM   1661  NH2 ARG   105      31.619  45.411  50.527  1.00  0.00           N  
ATOM   1662 HH21 ARG   105      30.869  44.788  50.575  1.00  0.00           H  
ATOM   1663 HH22 ARG   105      32.449  45.215  51.020  1.00  0.00           H  
ATOM   1664  C   ARG   105      29.501  48.121  44.191  1.00  0.00           C  
ATOM   1665  O   ARG   105      28.445  48.343  43.708  1.00  0.00           O  
ATOM   1666  N   ILE   106      30.121  47.005  43.957  1.00  0.00           N  
ATOM   1667  H   ILE   106      30.972  46.888  44.407  1.00  0.00           H  
ATOM   1668  CA  ILE   106      29.659  45.939  43.056  1.00  0.00           C  
ATOM   1669  HA  ILE   106      28.761  46.273  42.567  1.00  0.00           H  
ATOM   1670  CB  ILE   106      30.681  45.672  41.944  1.00  0.00           C  
ATOM   1671  HB  ILE   106      30.326  44.836  41.375  1.00  0.00           H  
ATOM   1672  CG2 ILE   106      30.738  46.848  40.995  1.00  0.00           C  
ATOM   1673 HG21 ILE   106      30.703  47.151  40.782  1.00  0.00           H  
ATOM   1674 HG22 ILE   106      30.795  47.149  40.775  1.00  0.00           H  
ATOM   1675 HG23 ILE   106      30.742  47.099  40.714  1.00  0.00           H  
ATOM   1676  CG1 ILE   106      32.069  45.323  42.443  1.00  0.00           C  
ATOM   1677 HG12 ILE   106      32.589  45.898  42.413  1.00  0.00           H  
ATOM   1678 HG13 ILE   106      32.091  45.123  43.178  1.00  0.00           H  
ATOM   1679  CD1 ILE   106      32.774  44.451  41.998  1.00  0.00           C  
ATOM   1680 HD11 ILE   106      32.935  44.231  41.885  1.00  0.00           H  
ATOM   1681 HD12 ILE   106      32.968  44.243  41.886  1.00  0.00           H  
ATOM   1682 HD13 ILE   106      32.949  44.248  41.918  1.00  0.00           H  
ATOM   1683  C   ILE   106      29.254  44.663  43.790  1.00  0.00           C  
ATOM   1684  O   ILE   106      29.631  44.437  44.915  1.00  0.00           O  
ATOM   1685  N   GLN   107      28.471  43.826  43.145  1.00  0.00           N  
ATOM   1686  H   GLN   107      28.203  44.080  42.232  1.00  0.00           H  
ATOM   1687  CA  GLN   107      28.032  42.520  43.620  1.00  0.00           C  
ATOM   1688  HA  GLN   107      28.047  42.530  44.682  1.00  0.00           H  
ATOM   1689  CB  GLN   107      26.616  42.275  43.172  1.00  0.00           C  
ATOM   1690  HB2 GLN   107      26.527  42.136  42.452  1.00  0.00           H  
ATOM   1691  HB3 GLN   107      26.269  41.669  43.461  1.00  0.00           H  
ATOM   1692  CG  GLN   107      25.748  42.988  43.292  1.00  0.00           C  
ATOM   1693  HG2 GLN   107      25.940  43.481  43.208  1.00  0.00           H  
ATOM   1694  HG3 GLN   107      25.232  42.919  43.032  1.00  0.00           H  
ATOM   1695  CD  GLN   107      25.262  43.132  43.849  1.00  0.00           C  
ATOM   1696  OE1 GLN   107      25.367  42.804  44.194  1.00  0.00           O  
ATOM   1697  NE2 GLN   107      24.708  43.626  43.958  1.00  0.00           N  
ATOM   1698 HE21 GLN   107      24.387  43.715  44.321  1.00  0.00           H  
ATOM   1699 HE22 GLN   107      24.603  43.901  43.684  1.00  0.00           H  
ATOM   1700  C   GLN   107      28.939  41.393  43.157  1.00  0.00           C  
ATOM   1701  O   GLN   107      29.614  41.546  42.163  1.00  0.00           O  
ATOM   1702  N   PRO   108      28.965  40.237  43.819  1.00  0.00           N  
ATOM   1703  CD  PRO   108      28.344  39.938  45.066  1.00  0.00           C  
ATOM   1704  HD2 PRO   108      27.320  39.975  44.992  1.00  0.00           H  
ATOM   1705  HD3 PRO   108      28.658  40.583  45.817  1.00  0.00           H  
ATOM   1706  CG  PRO   108      28.744  38.577  45.391  1.00  0.00           C  
ATOM   1707  HG2 PRO   108      28.033  38.055  45.510  1.00  0.00           H  
ATOM   1708  HG3 PRO   108      29.241  38.589  46.124  1.00  0.00           H  
ATOM   1709  CB  PRO   108      29.484  38.009  44.381  1.00  0.00           C  
ATOM   1710  HB2 PRO   108      29.005  37.242  44.054  1.00  0.00           H  
ATOM   1711  HB3 PRO   108      30.312  37.718  44.743  1.00  0.00           H  
ATOM   1712  CA  PRO   108      29.686  39.077  43.344  1.00  0.00           C  
ATOM   1713  HA  PRO   108      30.726  39.316  43.299  1.00  0.00           H  
ATOM   1714  C   PRO   108      29.232  38.627  41.967  1.00  0.00           C  
ATOM   1715  O   PRO   108      28.072  38.663  41.650  1.00  0.00           O  
ATOM   1716  N   GLY   109      30.158  38.214  41.139  1.00  0.00           N  
ATOM   1717  H   GLY   109      31.083  38.175  41.472  1.00  0.00           H  
ATOM   1718  CA  GLY   109      29.954  37.854  39.750  1.00  0.00           C  
ATOM   1719  HA2 GLY   109      30.709  37.155  39.476  1.00  0.00           H  
ATOM   1720  HA3 GLY   109      29.006  37.377  39.641  1.00  0.00           H  
ATOM   1721  C   GLY   109      30.021  38.999  38.753  1.00  0.00           C  
ATOM   1722  O   GLY   109      30.134  38.740  37.576  1.00  0.00           O  
ATOM   1723  N   GLN   110      29.985  40.250  39.190  1.00  0.00           N  
ATOM   1724  H   GLN   110      29.894  40.406  40.161  1.00  0.00           H  
ATOM   1725  CA  GLN   110      30.126  41.417  38.322  1.00  0.00           C  
ATOM   1726  HA  GLN   110      29.496  41.263  37.461  1.00  0.00           H  
ATOM   1727  CB  GLN   110      29.627  42.662  39.043  1.00  0.00           C  
ATOM   1728  HB2 GLN   110      29.328  42.615  39.676  1.00  0.00           H  
ATOM   1729  HB3 GLN   110      30.079  43.147  39.213  1.00  0.00           H  
ATOM   1730  CG  GLN   110      28.912  43.329  38.700  1.00  0.00           C  
ATOM   1731  HG2 GLN   110      28.916  43.507  38.445  1.00  0.00           H  
ATOM   1732  HG3 GLN   110      28.910  43.030  38.668  1.00  0.00           H  
ATOM   1733  CD  GLN   110      28.175  44.175  38.737  1.00  0.00           C  
ATOM   1734  OE1 GLN   110      27.962  44.278  39.219  1.00  0.00           O  
ATOM   1735  NE2 GLN   110      27.759  44.814  38.237  1.00  0.00           N  
ATOM   1736 HE21 GLN   110      27.284  45.370  38.264  1.00  0.00           H  
ATOM   1737 HE22 GLN   110      27.919  44.745  37.838  1.00  0.00           H  
ATOM   1738  C   GLN   110      31.561  41.584  37.816  1.00  0.00           C  
ATOM   1739  O   GLN   110      32.514  41.377  38.543  1.00  0.00           O  
ATOM   1740  N   THR   111      31.704  41.967  36.562  1.00  0.00           N  
ATOM   1741  H   THR   111      30.886  42.137  36.036  1.00  0.00           H  
ATOM   1742  CA  THR   111      32.972  42.125  35.843  1.00  0.00           C  
ATOM   1743  HA  THR   111      33.723  41.538  36.354  1.00  0.00           H  
ATOM   1744  CB  THR   111      32.872  41.590  34.416  1.00  0.00           C  
ATOM   1745  HB  THR   111      33.748  41.885  33.871  1.00  0.00           H  
ATOM   1746  CG2 THR   111      32.795  40.082  34.371  1.00  0.00           C  
ATOM   1747 HG21 THR   111      32.818  39.716  34.347  1.00  0.00           H  
ATOM   1748 HG22 THR   111      32.779  39.714  34.383  1.00  0.00           H  
ATOM   1749 HG23 THR   111      32.768  39.710  34.332  1.00  0.00           H  
ATOM   1750  OG1 THR   111      31.756  42.119  33.765  1.00  0.00           O  
ATOM   1751  HG1 THR   111      31.723  41.773  32.911  1.00  0.00           H  
ATOM   1752  C   THR   111      33.482  43.558  35.814  1.00  0.00           C  
ATOM   1753  O   THR   111      32.715  44.507  35.825  1.00  0.00           O  
ATOM   1754  N   PHE   112      34.797  43.708  35.772  1.00  0.00           N  
ATOM   1755  H   PHE   112      35.353  42.883  35.790  1.00  0.00           H  
ATOM   1756  CA  PHE   112      35.531  44.969  35.717  1.00  0.00           C  
ATOM   1757  HA  PHE   112      35.047  45.630  35.013  1.00  0.00           H  
ATOM   1758  CB  PHE   112      35.529  45.644  37.095  1.00  0.00           C  
ATOM   1759  HB2 PHE   112      36.172  46.499  37.065  1.00  0.00           H  
ATOM   1760  HB3 PHE   112      34.544  46.018  37.286  1.00  0.00           H  
ATOM   1761  CG  PHE   112      35.930  44.787  38.265  1.00  0.00           C  
ATOM   1762  CD1 PHE   112      35.176  44.096  38.920  1.00  0.00           C  
ATOM   1763  HD1 PHE   112      34.319  44.164  38.591  1.00  0.00           H  
ATOM   1764  CE1 PHE   112      35.534  43.310  40.001  1.00  0.00           C  
ATOM   1765  HE1 PHE   112      34.951  42.779  40.486  1.00  0.00           H  
ATOM   1766  CZ  PHE   112      36.641  43.225  40.451  1.00  0.00           C  
ATOM   1767  HZ  PHE   112      36.907  42.635  41.290  1.00  0.00           H  
ATOM   1768  CE2 PHE   112      37.396  43.916  39.809  1.00  0.00           C  
ATOM   1769  HE2 PHE   112      38.243  43.845  40.154  1.00  0.00           H  
ATOM   1770  CD2 PHE   112      37.044  44.693  38.713  1.00  0.00           C  
ATOM   1771  HD2 PHE   112      37.623  45.213  38.212  1.00  0.00           H  
ATOM   1772  C   PHE   112      36.960  44.733  35.221  1.00  0.00           C  
ATOM   1773  O   PHE   112      37.505  43.656  35.360  1.00  0.00           O  
ATOM   1774  N   SER   113      37.591  45.745  34.656  1.00  0.00           N  
ATOM   1775  H   SER   113      37.130  46.624  34.630  1.00  0.00           H  
ATOM   1776  CA  SER   113      39.010  45.714  34.310  1.00  0.00           C  
ATOM   1777  HA  SER   113      39.285  44.712  34.014  1.00  0.00           H  
ATOM   1778  CB  SER   113      39.291  46.636  33.142  1.00  0.00           C  
ATOM   1779  HB2 SER   113      38.965  47.621  33.366  1.00  0.00           H  
ATOM   1780  HB3 SER   113      40.333  46.661  32.953  1.00  0.00           H  
ATOM   1781  OG  SER   113      38.643  46.181  32.005  1.00  0.00           O  
ATOM   1782  HG  SER   113      38.095  45.478  32.177  1.00  0.00           H  
ATOM   1783  C   SER   113      39.867  46.102  35.506  1.00  0.00           C  
ATOM   1784  O   SER   113      39.556  47.032  36.193  1.00  0.00           O  
ATOM   1785  N   VAL   114      40.948  45.411  35.757  1.00  0.00           N  
ATOM   1786  H   VAL   114      41.144  44.659  35.150  1.00  0.00           H  
ATOM   1787  CA  VAL   114      41.922  45.685  36.818  1.00  0.00           C  
ATOM   1788  HA  VAL   114      41.537  46.463  37.460  1.00  0.00           H  
ATOM   1789  CB  VAL   114      42.166  44.456  37.696  1.00  0.00           C  
ATOM   1790  HB  VAL   114      42.507  43.664  37.092  1.00  0.00           H  
ATOM   1791  CG1 VAL   114      43.180  44.698  38.769  1.00  0.00           C  
ATOM   1792 HG11 VAL   114      43.475  44.729  38.990  1.00  0.00           H  
ATOM   1793 HG12 VAL   114      43.411  44.817  39.029  1.00  0.00           H  
ATOM   1794 HG13 VAL   114      43.401  44.704  39.072  1.00  0.00           H  
ATOM   1795  CG2 VAL   114      40.924  43.997  38.377  1.00  0.00           C  
ATOM   1796 HG21 VAL   114      40.633  43.859  38.551  1.00  0.00           H  
ATOM   1797 HG22 VAL   114      40.628  43.902  38.548  1.00  0.00           H  
ATOM   1798 HG23 VAL   114      40.613  43.880  38.515  1.00  0.00           H  
ATOM   1799  C   VAL   114      43.220  46.188  36.214  1.00  0.00           C  
ATOM   1800  O   VAL   114      43.796  45.542  35.368  1.00  0.00           O  
ATOM   1801  N   LEU   115      43.688  47.336  36.659  1.00  0.00           N  
ATOM   1802  H   LEU   115      43.159  47.793  37.362  1.00  0.00           H  
ATOM   1803  CA  LEU   115      44.994  47.895  36.347  1.00  0.00           C  
ATOM   1804  HA  LEU   115      45.340  47.481  35.411  1.00  0.00           H  
ATOM   1805  CB  LEU   115      44.848  49.408  36.174  1.00  0.00           C  
ATOM   1806  HB2 LEU   115      44.135  49.589  35.471  1.00  0.00           H  
ATOM   1807  HB3 LEU   115      44.514  49.815  37.051  1.00  0.00           H  
ATOM   1808  CG  LEU   115      46.057  50.153  35.788  1.00  0.00           C  
ATOM   1809  HG  LEU   115      46.743  49.911  36.397  1.00  0.00           H  
ATOM   1810  CD1 LEU   115      46.490  49.919  34.524  1.00  0.00           C  
ATOM   1811 HD11 LEU   115      46.637  49.873  34.223  1.00  0.00           H  
ATOM   1812 HD12 LEU   115      46.597  49.830  34.224  1.00  0.00           H  
ATOM   1813 HD13 LEU   115      46.577  49.881  34.206  1.00  0.00           H  
ATOM   1814  CD2 LEU   115      45.915  51.536  35.825  1.00  0.00           C  
ATOM   1815 HD21 LEU   115      45.933  51.876  35.840  1.00  0.00           H  
ATOM   1816 HD22 LEU   115      45.864  51.861  35.799  1.00  0.00           H  
ATOM   1817 HD23 LEU   115      45.859  51.874  35.880  1.00  0.00           H  
ATOM   1818  C   LEU   115      45.995  47.511  37.434  1.00  0.00           C  
ATOM   1819  O   LEU   115      45.929  48.007  38.541  1.00  0.00           O  
ATOM   1820  N   ALA   116      46.922  46.630  37.115  1.00  0.00           N  
ATOM   1821  H   ALA   116      46.936  46.295  36.184  1.00  0.00           H  
ATOM   1822  CA  ALA   116      48.034  46.270  37.976  1.00  0.00           C  
ATOM   1823  HA  ALA   116      47.662  46.130  38.979  1.00  0.00           H  
ATOM   1824  CB  ALA   116      48.615  44.951  37.502  1.00  0.00           C  
ATOM   1825  HB1 ALA   116      48.763  44.637  37.386  1.00  0.00           H  
ATOM   1826  HB2 ALA   116      48.757  44.629  37.397  1.00  0.00           H  
ATOM   1827  HB3 ALA   116      48.749  44.630  37.384  1.00  0.00           H  
ATOM   1828  C   ALA   116      49.080  47.386  38.011  1.00  0.00           C  
ATOM   1829  O   ALA   116      49.430  47.938  36.990  1.00  0.00           O  
ATOM   1830  N   CYS   117      49.583  47.717  39.181  1.00  0.00           N  
ATOM   1831  H   CYS   117      49.255  47.237  39.980  1.00  0.00           H  
ATOM   1832  CA  CYS   117      50.477  48.844  39.410  1.00  0.00           C  
ATOM   1833  HA  CYS   117      51.030  49.048  38.508  1.00  0.00           H  
ATOM   1834  CB  CYS   117      49.611  50.057  39.736  1.00  0.00           C  
ATOM   1835  HB2 CYS   117      48.886  50.096  39.214  1.00  0.00           H  
ATOM   1836  HB3 CYS   117      49.295  50.046  40.577  1.00  0.00           H  
ATOM   1837  SG  CYS   117      50.256  51.451  39.580  1.00  0.00           S  
ATOM   1838  HG  CYS   117      50.679  51.168  40.463  1.00  0.00           H  
ATOM   1839  C   CYS   117      51.494  48.544  40.511  1.00  0.00           C  
ATOM   1840  O   CYS   117      51.158  47.919  41.503  1.00  0.00           O  
ATOM   1841  N   TYR   118      52.724  49.013  40.349  1.00  0.00           N  
ATOM   1842  H   TYR   118      52.918  49.534  39.525  1.00  0.00           H  
ATOM   1843  CA  TYR   118      53.819  48.852  41.296  1.00  0.00           C  
ATOM   1844  HA  TYR   118      53.417  48.644  42.270  1.00  0.00           H  
ATOM   1845  CB  TYR   118      54.714  47.685  40.895  1.00  0.00           C  
ATOM   1846  HB2 TYR   118      55.138  47.890  39.936  1.00  0.00           H  
ATOM   1847  HB3 TYR   118      55.526  47.628  41.588  1.00  0.00           H  
ATOM   1848  CG  TYR   118      54.042  46.340  40.847  1.00  0.00           C  
ATOM   1849  CD1 TYR   118      53.540  45.847  39.663  1.00  0.00           C  
ATOM   1850  HD1 TYR   118      53.637  46.422  38.789  1.00  0.00           H  
ATOM   1851  CE1 TYR   118      52.904  44.610  39.622  1.00  0.00           C  
ATOM   1852  HE1 TYR   118      52.517  44.240  38.719  1.00  0.00           H  
ATOM   1853  CZ  TYR   118      52.776  43.858  40.768  1.00  0.00           C  
ATOM   1854  OH  TYR   118      52.169  42.666  40.738  1.00  0.00           O  
ATOM   1855  HH  TYR   118      51.948  42.410  39.895  1.00  0.00           H  
ATOM   1856  CE2 TYR   118      53.293  44.343  41.950  1.00  0.00           C  
ATOM   1857  HE2 TYR   118      53.205  43.761  42.822  1.00  0.00           H  
ATOM   1858  CD2 TYR   118      53.922  45.582  41.990  1.00  0.00           C  
ATOM   1859  HD2 TYR   118      54.311  45.951  42.895  1.00  0.00           H  
ATOM   1860  C   TYR   118      54.636  50.126  41.380  1.00  0.00           C  
ATOM   1861  O   TYR   118      55.021  50.674  40.377  1.00  0.00           O  
ATOM   1862  N   ASN   119      54.909  50.603  42.567  1.00  0.00           N  
ATOM   1863  H   ASN   119      54.564  50.105  43.338  1.00  0.00           H  
ATOM   1864  CA  ASN   119      55.629  51.835  42.837  1.00  0.00           C  
ATOM   1865  HA  ASN   119      55.474  52.057  43.857  1.00  0.00           H  
ATOM   1866  CB  ASN   119      57.097  51.607  42.657  1.00  0.00           C  
ATOM   1867  HB2 ASN   119      57.312  51.380  41.731  1.00  0.00           H  
ATOM   1868  HB3 ASN   119      57.595  52.438  42.862  1.00  0.00           H  
ATOM   1869  CG  ASN   119      57.646  50.603  43.435  1.00  0.00           C  
ATOM   1870  OD1 ASN   119      57.520  50.199  44.138  1.00  0.00           O  
ATOM   1871  ND2 ASN   119      58.268  50.167  43.338  1.00  0.00           N  
ATOM   1872 HD21 ASN   119      58.629  49.512  43.846  1.00  0.00           H  
ATOM   1873 HD22 ASN   119      58.390  50.494  42.763  1.00  0.00           H  
ATOM   1874  C   ASN   119      55.096  53.056  42.106  1.00  0.00           C  
ATOM   1875  O   ASN   119      55.831  53.902  41.686  1.00  0.00           O  
ATOM   1876  N   GLY   120      53.811  53.126  41.908  1.00  0.00           N  
ATOM   1877  H   GLY   120      53.263  52.396  42.265  1.00  0.00           H  
ATOM   1878  CA  GLY   120      53.132  54.160  41.172  1.00  0.00           C  
ATOM   1879  HA2 GLY   120      52.112  54.157  41.463  1.00  0.00           H  
ATOM   1880  HA3 GLY   120      53.553  55.106  41.432  1.00  0.00           H  
ATOM   1881  C   GLY   120      53.174  54.045  39.664  1.00  0.00           C  
ATOM   1882  O   GLY   120      52.655  54.886  39.005  1.00  0.00           O  
ATOM   1883  N   SER   121      53.778  53.034  39.108  1.00  0.00           N  
ATOM   1884  H   SER   121      54.179  52.374  39.705  1.00  0.00           H  
ATOM   1885  CA  SER   121      53.870  52.782  37.681  1.00  0.00           C  
ATOM   1886  HA  SER   121      53.587  53.664  37.166  1.00  0.00           H  
ATOM   1887  CB  SER   121      55.293  52.519  37.312  1.00  0.00           C  
ATOM   1888  HB2 SER   121      55.809  52.982  37.578  1.00  0.00           H  
ATOM   1889  HB3 SER   121      55.583  51.883  37.521  1.00  0.00           H  
ATOM   1890  OG  SER   121      55.591  52.505  36.361  1.00  0.00           O  
ATOM   1891  HG  SER   121      55.839  52.707  36.234  1.00  0.00           H  
ATOM   1892  C   SER   121      52.979  51.630  37.243  1.00  0.00           C  
ATOM   1893  O   SER   121      53.105  50.546  37.779  1.00  0.00           O  
ATOM   1894  N   PRO   122      52.084  51.812  36.281  1.00  0.00           N  
ATOM   1895  CD  PRO   122      51.744  53.044  35.666  1.00  0.00           C  
ATOM   1896  HD2 PRO   122      52.520  53.410  35.097  1.00  0.00           H  
ATOM   1897  HD3 PRO   122      51.473  53.757  36.365  1.00  0.00           H  
ATOM   1898  CG  PRO   122      50.611  52.749  34.813  1.00  0.00           C  
ATOM   1899  HG2 PRO   122      50.811  52.921  33.972  1.00  0.00           H  
ATOM   1900  HG3 PRO   122      49.921  53.230  35.061  1.00  0.00           H  
ATOM   1901  CB  PRO   122      50.247  51.433  34.879  1.00  0.00           C  
ATOM   1902  HB2 PRO   122      50.235  51.081  33.997  1.00  0.00           H  
ATOM   1903  HB3 PRO   122      49.373  51.387  35.229  1.00  0.00           H  
ATOM   1904  CA  PRO   122      51.230  50.758  35.781  1.00  0.00           C  
ATOM   1905  HA  PRO   122      50.694  50.327  36.596  1.00  0.00           H  
ATOM   1906  C   PRO   122      51.992  49.664  35.064  1.00  0.00           C  
ATOM   1907  O   PRO   122      52.871  49.917  34.328  1.00  0.00           O  
ATOM   1908  N   SER   123      51.636  48.441  35.259  1.00  0.00           N  
ATOM   1909  H   SER   123      50.912  48.306  35.886  1.00  0.00           H  
ATOM   1910  CA  SER   123      52.244  47.259  34.675  1.00  0.00           C  
ATOM   1911  HA  SER   123      53.120  47.536  34.141  1.00  0.00           H  
ATOM   1912  CB  SER   123      52.677  46.341  35.760  1.00  0.00           C  
ATOM   1913  HB2 SER   123      53.042  46.106  35.867  1.00  0.00           H  
ATOM   1914  HB3 SER   123      52.737  46.369  36.197  1.00  0.00           H  
ATOM   1915  OG  SER   123      52.548  45.758  36.085  1.00  0.00           O  
ATOM   1916  HG  SER   123      52.658  45.394  35.980  1.00  0.00           H  
ATOM   1917  C   SER   123      51.359  46.553  33.687  1.00  0.00           C  
ATOM   1918  O   SER   123      51.792  45.881  32.957  1.00  0.00           O  
ATOM   1919  N   GLY   124      50.128  46.721  33.628  1.00  0.00           N  
ATOM   1920  H   GLY   124      49.830  47.252  34.262  1.00  0.00           H  
ATOM   1921  CA  GLY   124      49.194  46.186  32.678  1.00  0.00           C  
ATOM   1922  HA2 GLY   124      49.234  46.758  31.832  1.00  0.00           H  
ATOM   1923  HA3 GLY   124      49.478  45.238  32.422  1.00  0.00           H  
ATOM   1924  C   GLY   124      47.765  46.122  33.117  1.00  0.00           C  
ATOM   1925  O   GLY   124      47.503  46.171  34.228  1.00  0.00           O  
ATOM   1926  N   VAL   125      46.834  46.003  32.239  1.00  0.00           N  
ATOM   1927  H   VAL   125      47.129  45.962  31.360  1.00  0.00           H  
ATOM   1928  CA  VAL   125      45.399  45.889  32.465  1.00  0.00           C  
ATOM   1929  HA  VAL   125      45.229  45.972  33.526  1.00  0.00           H  
ATOM   1930  CB  VAL   125      44.654  47.048  31.811  1.00  0.00           C  
ATOM   1931  HB  VAL   125      45.107  47.861  32.009  1.00  0.00           H  
ATOM   1932  CG1 VAL   125      44.544  47.024  30.451  1.00  0.00           C  
ATOM   1933 HG11 VAL   125      44.540  47.043  30.129  1.00  0.00           H  
ATOM   1934 HG12 VAL   125      44.530  47.014  30.122  1.00  0.00           H  
ATOM   1935 HG13 VAL   125      44.482  47.021  30.101  1.00  0.00           H  
ATOM   1936  CG2 VAL   125      43.383  47.256  32.260  1.00  0.00           C  
ATOM   1937 HG21 VAL   125      43.075  47.343  32.374  1.00  0.00           H  
ATOM   1938 HG22 VAL   125      43.061  47.314  32.346  1.00  0.00           H  
ATOM   1939 HG23 VAL   125      43.084  47.285  32.388  1.00  0.00           H  
ATOM   1940  C   VAL   125      44.873  44.531  32.032  1.00  0.00           C  
ATOM   1941  O   VAL   125      45.307  43.995  31.032  1.00  0.00           O  
ATOM   1942  N   TYR   126      43.930  43.969  32.769  1.00  0.00           N  
ATOM   1943  H   TYR   126      43.655  44.429  33.604  1.00  0.00           H  
ATOM   1944  CA  TYR   126      43.241  42.723  32.433  1.00  0.00           C  
ATOM   1945  HA  TYR   126      43.238  42.615  31.358  1.00  0.00           H  
ATOM   1946  CB  TYR   126      44.000  41.526  33.008  1.00  0.00           C  
ATOM   1947  HB2 TYR   126      43.604  40.636  32.562  1.00  0.00           H  
ATOM   1948  HB3 TYR   126      45.023  41.585  32.699  1.00  0.00           H  
ATOM   1949  CG  TYR   126      43.964  41.354  34.504  1.00  0.00           C  
ATOM   1950  CD1 TYR   126      44.820  42.072  35.315  1.00  0.00           C  
ATOM   1951  HD1 TYR   126      45.486  42.767  34.881  1.00  0.00           H  
ATOM   1952  CE1 TYR   126      44.802  41.887  36.695  1.00  0.00           C  
ATOM   1953  HE1 TYR   126      45.451  42.436  37.315  1.00  0.00           H  
ATOM   1954  CZ  TYR   126      43.926  40.982  37.272  1.00  0.00           C  
ATOM   1955  OH  TYR   126      43.915  40.800  38.597  1.00  0.00           O  
ATOM   1956  HH  TYR   126      43.459  40.082  38.850  1.00  0.00           H  
ATOM   1957  CE2 TYR   126      43.075  40.257  36.463  1.00  0.00           C  
ATOM   1958  HE2 TYR   126      42.413  39.561  36.898  1.00  0.00           H  
ATOM   1959  CD2 TYR   126      43.095  40.445  35.084  1.00  0.00           C  
ATOM   1960  HD2 TYR   126      42.444  39.890  34.470  1.00  0.00           H  
ATOM   1961  C   TYR   126      41.779  42.738  32.885  1.00  0.00           C  
ATOM   1962  O   TYR   126      41.427  43.408  33.825  1.00  0.00           O  
ATOM   1963  N   GLN   127      40.914  42.012  32.210  1.00  0.00           N  
ATOM   1964  H   GLN   127      41.257  41.488  31.450  1.00  0.00           H  
ATOM   1965  CA  GLN   127      39.498  41.873  32.547  1.00  0.00           C  
ATOM   1966  HA  GLN   127      39.154  42.808  32.964  1.00  0.00           H  
ATOM   1967  CB  GLN   127      38.710  41.619  31.263  1.00  0.00           C  
ATOM   1968  HB2 GLN   127      38.951  42.385  30.551  1.00  0.00           H  
ATOM   1969  HB3 GLN   127      39.037  40.685  30.850  1.00  0.00           H  
ATOM   1970  CG  GLN   127      37.189  41.563  31.413  1.00  0.00           C  
ATOM   1971  HG2 GLN   127      36.782  41.233  30.479  1.00  0.00           H  
ATOM   1972  HG3 GLN   127      36.920  40.832  32.146  1.00  0.00           H  
ATOM   1973  CD  GLN   127      36.513  42.872  31.755  1.00  0.00           C  
ATOM   1974  OE1 GLN   127      37.096  43.895  31.979  1.00  0.00           O  
ATOM   1975  NE2 GLN   127      35.233  42.881  31.800  1.00  0.00           N  
ATOM   1976 HE21 GLN   127      34.766  43.721  32.025  1.00  0.00           H  
ATOM   1977 HE22 GLN   127      34.739  42.054  31.589  1.00  0.00           H  
ATOM   1978  C   GLN   127      39.277  40.789  33.602  1.00  0.00           C  
ATOM   1979  O   GLN   127      39.844  39.719  33.514  1.00  0.00           O  
ATOM   1980  N   CYS   128      38.445  41.049  34.593  1.00  0.00           N  
ATOM   1981  H   CYS   128      38.004  41.936  34.612  1.00  0.00           H  
ATOM   1982  CA  CYS   128      38.237  40.219  35.764  1.00  0.00           C  
ATOM   1983  HA  CYS   128      38.487  39.211  35.531  1.00  0.00           H  
ATOM   1984  CB  CYS   128      39.190  40.721  36.816  1.00  0.00           C  
ATOM   1985  HB2 CYS   128      40.039  40.747  36.502  1.00  0.00           H  
ATOM   1986  HB3 CYS   128      38.969  41.559  37.032  1.00  0.00           H  
ATOM   1987  SG  CYS   128      39.325  39.943  38.212  1.00  0.00           S  
ATOM   1988  HG  CYS   128      39.426  39.685  37.962  1.00  0.00           H  
ATOM   1989  C   CYS   128      36.781  40.233  36.244  1.00  0.00           C  
ATOM   1990  O   CYS   128      36.031  41.062  35.898  1.00  0.00           O  
ATOM   1991  N   ALA   129      36.385  39.334  37.069  1.00  0.00           N  
ATOM   1992  H   ALA   129      37.034  38.670  37.267  1.00  0.00           H  
ATOM   1993  CA  ALA   129      35.164  39.347  37.861  1.00  0.00           C  
ATOM   1994  HA  ALA   129      34.686  40.306  37.758  1.00  0.00           H  
ATOM   1995  CB  ALA   129      34.212  38.278  37.361  1.00  0.00           C  
ATOM   1996  HB1 ALA   129      33.992  38.012  37.227  1.00  0.00           H  
ATOM   1997  HB2 ALA   129      33.980  38.008  37.262  1.00  0.00           H  
ATOM   1998  HB3 ALA   129      33.964  38.034  37.240  1.00  0.00           H  
ATOM   1999  C   ALA   129      35.462  39.146  39.343  1.00  0.00           C  
ATOM   2000  O   ALA   129      36.374  38.415  39.690  1.00  0.00           O  
ATOM   2001  N   MET   130      34.665  39.731  40.222  1.00  0.00           N  
ATOM   2002  H   MET   130      33.927  40.297  39.879  1.00  0.00           H  
ATOM   2003  CA  MET   130      34.699  39.379  41.639  1.00  0.00           C  
ATOM   2004  HA  MET   130      35.730  39.340  41.955  1.00  0.00           H  
ATOM   2005  CB  MET   130      34.006  40.440  42.491  1.00  0.00           C  
ATOM   2006  HB2 MET   130      34.496  41.375  42.343  1.00  0.00           H  
ATOM   2007  HB3 MET   130      32.987  40.541  42.193  1.00  0.00           H  
ATOM   2008  CG  MET   130      34.069  40.109  43.967  1.00  0.00           C  
ATOM   2009  HG2 MET   130      33.486  39.288  44.160  1.00  0.00           H  
ATOM   2010  HG3 MET   130      35.038  39.859  44.197  1.00  0.00           H  
ATOM   2011  SD  MET   130      33.602  41.358  45.096  1.00  0.00           S  
ATOM   2012  CE  MET   130      32.123  41.765  44.844  1.00  0.00           C  
ATOM   2013  HE1 MET   130      31.826  41.855  44.808  1.00  0.00           H  
ATOM   2014  HE2 MET   130      31.829  41.848  44.788  1.00  0.00           H  
ATOM   2015  HE3 MET   130      31.814  41.845  44.794  1.00  0.00           H  
ATOM   2016  C   MET   130      34.096  37.993  41.843  1.00  0.00           C  
ATOM   2017  O   MET   130      32.966  37.742  41.457  1.00  0.00           O  
ATOM   2018  N   ARG   131      34.847  37.092  42.455  1.00  0.00           N  
ATOM   2019  H   ARG   131      35.737  37.391  42.784  1.00  0.00           H  
ATOM   2020  CA  ARG   131      34.435  35.720  42.749  1.00  0.00           C  
ATOM   2021  HA  ARG   131      34.041  35.285  41.841  1.00  0.00           H  
ATOM   2022  CB  ARG   131      35.662  34.925  43.208  1.00  0.00           C  
ATOM   2023  HB2 ARG   131      36.023  35.368  44.122  1.00  0.00           H  
ATOM   2024  HB3 ARG   131      35.352  33.920  43.445  1.00  0.00           H  
ATOM   2025  CG  ARG   131      36.841  34.852  42.232  1.00  0.00           C  
ATOM   2026  HG2 ARG   131      37.349  35.801  42.221  1.00  0.00           H  
ATOM   2027  HG3 ARG   131      37.539  34.122  42.603  1.00  0.00           H  
ATOM   2028  CD  ARG   131      36.496  34.501  40.790  1.00  0.00           C  
ATOM   2029  HD2 ARG   131      35.904  35.292  40.368  1.00  0.00           H  
ATOM   2030  HD3 ARG   131      37.409  34.433  40.230  1.00  0.00           H  
ATOM   2031  NE  ARG   131      35.779  33.239  40.679  1.00  0.00           N  
ATOM   2032  HE  ARG   131      35.717  32.664  41.488  1.00  0.00           H  
ATOM   2033  CZ  ARG   131      35.225  32.748  39.610  1.00  0.00           C  
ATOM   2034  NH1 ARG   131      35.322  33.296  38.449  1.00  0.00           N  
ATOM   2035 HH11 ARG   131      35.860  34.117  38.320  1.00  0.00           H  
ATOM   2036 HH12 ARG   131      34.889  32.860  37.669  1.00  0.00           H  
ATOM   2037  NH2 ARG   131      34.531  31.678  39.692  1.00  0.00           N  
ATOM   2038 HH21 ARG   131      34.391  31.221  40.559  1.00  0.00           H  
ATOM   2039 HH22 ARG   131      34.061  31.366  38.878  1.00  0.00           H  
ATOM   2040  C   ARG   131      33.328  35.673  43.813  1.00  0.00           C  
ATOM   2041  O   ARG   131      33.224  36.602  44.602  1.00  0.00           O  
ATOM   2042  N   PRO   132      32.533  34.595  43.915  1.00  0.00           N  
ATOM   2043  CD  PRO   132      32.408  33.524  42.959  1.00  0.00           C  
ATOM   2044  HD2 PRO   132      33.153  32.791  43.132  1.00  0.00           H  
ATOM   2045  HD3 PRO   132      32.477  33.873  41.958  1.00  0.00           H  
ATOM   2046  CG  PRO   132      31.052  32.927  43.192  1.00  0.00           C  
ATOM   2047  HG2 PRO   132      31.036  31.916  42.946  1.00  0.00           H  
ATOM   2048  HG3 PRO   132      30.342  33.446  42.639  1.00  0.00           H  
ATOM   2049  CB  PRO   132      30.795  33.147  44.646  1.00  0.00           C  
ATOM   2050  HB2 PRO   132      31.210  32.354  45.203  1.00  0.00           H  
ATOM   2051  HB3 PRO   132      29.760  33.215  44.841  1.00  0.00           H  
ATOM   2052  CA  PRO   132      31.513  34.451  44.953  1.00  0.00           C  
ATOM   2053  HA  PRO   132      30.807  35.256  44.844  1.00  0.00           H  
ATOM   2054  C   PRO   132      32.046  34.487  46.388  1.00  0.00           C  
ATOM   2055  O   PRO   132      31.347  34.913  47.276  1.00  0.00           O  
ATOM   2056  N   ASN   133      33.296  34.109  46.616  1.00  0.00           N  
ATOM   2057  H   ASN   133      33.790  33.711  45.861  1.00  0.00           H  
ATOM   2058  CA  ASN   133      34.022  34.277  47.880  1.00  0.00           C  
ATOM   2059  HA  ASN   133      33.306  34.191  48.685  1.00  0.00           H  
ATOM   2060  CB  ASN   133      35.015  33.115  48.043  1.00  0.00           C  
ATOM   2061  HB2 ASN   133      35.445  33.149  49.028  1.00  0.00           H  
ATOM   2062  HB3 ASN   133      34.483  32.183  47.962  1.00  0.00           H  
ATOM   2063  CG  ASN   133      36.146  33.103  47.047  1.00  0.00           C  
ATOM   2064  OD1 ASN   133      36.354  34.005  46.278  1.00  0.00           O  
ATOM   2065  ND2 ASN   133      36.915  32.083  47.031  1.00  0.00           N  
ATOM   2066 HD21 ASN   133      37.640  32.049  46.356  1.00  0.00           H  
ATOM   2067 HD22 ASN   133      36.765  31.346  47.672  1.00  0.00           H  
ATOM   2068  C   ASN   133      34.676  35.669  48.059  1.00  0.00           C  
ATOM   2069  O   ASN   133      35.540  35.832  48.906  1.00  0.00           O  
ATOM   2070  N   PHE   134      34.277  36.663  47.267  1.00  0.00           N  
ATOM   2071  H   PHE   134      33.578  36.441  46.595  1.00  0.00           H  
ATOM   2072  CA  PHE   134      34.725  38.063  47.264  1.00  0.00           C  
ATOM   2073  HA  PHE   134      34.152  38.542  46.484  1.00  0.00           H  
ATOM   2074  CB  PHE   134      34.314  38.759  48.562  1.00  0.00           C  
ATOM   2075  HB2 PHE   134      34.860  38.335  49.377  1.00  0.00           H  
ATOM   2076  HB3 PHE   134      34.606  39.787  48.505  1.00  0.00           H  
ATOM   2077  CG  PHE   134      32.848  38.711  48.873  1.00  0.00           C  
ATOM   2078  CD1 PHE   134      31.999  39.658  48.357  1.00  0.00           C  
ATOM   2079  HD1 PHE   134      32.384  40.412  47.739  1.00  0.00           H  
ATOM   2080  CE1 PHE   134      30.651  39.629  48.648  1.00  0.00           C  
ATOM   2081  HE1 PHE   134      30.007  40.355  48.254  1.00  0.00           H  
ATOM   2082  CZ  PHE   134      30.144  38.649  49.453  1.00  0.00           C  
ATOM   2083  HZ  PHE   134      29.113  38.625  49.673  1.00  0.00           H  
ATOM   2084  CE2 PHE   134      30.984  37.700  49.970  1.00  0.00           C  
ATOM   2085  HE2 PHE   134      30.595  36.950  50.586  1.00  0.00           H  
ATOM   2086  CD2 PHE   134      32.333  37.731  49.685  1.00  0.00           C  
ATOM   2087  HD2 PHE   134      32.972  37.003  50.090  1.00  0.00           H  
ATOM   2088  C   PHE   134      36.187  38.331  46.862  1.00  0.00           C  
ATOM   2089  O   PHE   134      36.635  39.462  46.882  1.00  0.00           O  
ATOM   2090  N   THR   135      36.929  37.316  46.450  1.00  0.00           N  
ATOM   2091  H   THR   135      36.512  36.422  46.460  1.00  0.00           H  
ATOM   2092  CA  THR   135      38.288  37.447  45.898  1.00  0.00           C  
ATOM   2093  HA  THR   135      38.806  38.222  46.446  1.00  0.00           H  
ATOM   2094  CB  THR   135      39.095  36.157  46.082  1.00  0.00           C  
ATOM   2095  HB  THR   135      40.107  36.348  45.761  1.00  0.00           H  
ATOM   2096  CG2 THR   135      39.158  35.684  47.521  1.00  0.00           C  
ATOM   2097 HG21 THR   135      39.169  35.552  47.867  1.00  0.00           H  
ATOM   2098 HG22 THR   135      39.203  35.568  47.873  1.00  0.00           H  
ATOM   2099 HG23 THR   135      39.170  35.589  47.878  1.00  0.00           H  
ATOM   2100  OG1 THR   135      38.610  35.107  45.297  1.00  0.00           O  
ATOM   2101  HG1 THR   135      37.813  34.793  45.679  1.00  0.00           H  
ATOM   2102  C   THR   135      38.287  37.879  44.428  1.00  0.00           C  
ATOM   2103  O   THR   135      37.255  37.921  43.781  1.00  0.00           O  
ATOM   2104  N   ILE   136      39.453  38.187  43.885  1.00  0.00           N  
ATOM   2105  H   ILE   136      40.249  38.167  44.481  1.00  0.00           H  
ATOM   2106  CA  ILE   136      39.714  38.402  42.461  1.00  0.00           C  
ATOM   2107  HA  ILE   136      38.829  38.145  41.906  1.00  0.00           H  
ATOM   2108  CB  ILE   136      40.035  39.870  42.148  1.00  0.00           C  
ATOM   2109  HB  ILE   136      40.264  39.922  41.108  1.00  0.00           H  
ATOM   2110  CG2 ILE   136      38.818  40.730  42.365  1.00  0.00           C  
ATOM   2111 HG21 ILE   136      38.493  40.914  42.413  1.00  0.00           H  
ATOM   2112 HG22 ILE   136      38.535  40.947  42.442  1.00  0.00           H  
ATOM   2113 HG23 ILE   136      38.531  40.954  42.381  1.00  0.00           H  
ATOM   2114  CG1 ILE   136      41.240  40.416  42.893  1.00  0.00           C  
ATOM   2115 HG12 ILE   136      41.002  40.572  43.877  1.00  0.00           H  
ATOM   2116 HG13 ILE   136      41.994  39.725  42.866  1.00  0.00           H  
ATOM   2117  CD1 ILE   136      41.817  41.669  42.362  1.00  0.00           C  
ATOM   2118 HD11 ILE   136      41.923  41.989  42.238  1.00  0.00           H  
ATOM   2119 HD12 ILE   136      41.991  41.975  42.272  1.00  0.00           H  
ATOM   2120 HD13 ILE   136      41.978  41.948  42.203  1.00  0.00           H  
ATOM   2121  C   ILE   136      40.812  37.474  41.971  1.00  0.00           C  
ATOM   2122  O   ILE   136      41.677  37.096  42.710  1.00  0.00           O  
ATOM   2123  N   LYS   137      40.796  37.109  40.718  1.00  0.00           N  
ATOM   2124  H   LYS   137      40.060  37.442  40.173  1.00  0.00           H  
ATOM   2125  CA  LYS   137      41.858  36.366  40.060  1.00  0.00           C  
ATOM   2126  HA  LYS   137      42.251  35.672  40.728  1.00  0.00           H  
ATOM   2127  CB  LYS   137      41.321  35.632  38.914  1.00  0.00           C  
ATOM   2128  HB2 LYS   137      40.761  36.041  38.490  1.00  0.00           H  
ATOM   2129  HB3 LYS   137      41.913  35.455  38.387  1.00  0.00           H  
ATOM   2130  CG  LYS   137      40.756  34.570  39.043  1.00  0.00           C  
ATOM   2131  HG2 LYS   137      41.205  34.266  39.476  1.00  0.00           H  
ATOM   2132  HG3 LYS   137      40.204  34.731  39.417  1.00  0.00           H  
ATOM   2133  CD  LYS   137      40.336  33.697  38.080  1.00  0.00           C  
ATOM   2134  HD2 LYS   137      40.311  33.769  37.721  1.00  0.00           H  
ATOM   2135  HD3 LYS   137      40.508  33.392  37.973  1.00  0.00           H  
ATOM   2136  CE  LYS   137      39.720  33.133  37.765  1.00  0.00           C  
ATOM   2137  HE2 LYS   137      39.786  33.036  38.031  1.00  0.00           H  
ATOM   2138  HE3 LYS   137      39.549  33.324  37.915  1.00  0.00           H  
ATOM   2139  NZ  LYS   137      39.269  32.471  36.924  1.00  0.00           N  
ATOM   2140  HZ1 LYS   137      39.131  32.286  36.714  1.00  0.00           H  
ATOM   2141  HZ2 LYS   137      39.138  32.330  36.708  1.00  0.00           H  
ATOM   2142  HZ3 LYS   137      39.193  32.308  36.725  1.00  0.00           H  
ATOM   2143  C   LYS   137      42.996  37.222  39.654  1.00  0.00           C  
ATOM   2144  O   LYS   137      42.855  38.255  39.414  1.00  0.00           O  
ATOM   2145  N   GLY   138      44.119  36.792  39.564  1.00  0.00           N  
ATOM   2146  H   GLY   138      44.157  35.944  39.781  1.00  0.00           H  
ATOM   2147  CA  GLY   138      45.316  37.465  39.194  1.00  0.00           C  
ATOM   2148  HA2 GLY   138      45.472  37.311  38.260  1.00  0.00           H  
ATOM   2149  HA3 GLY   138      45.226  38.425  39.327  1.00  0.00           H  
ATOM   2150  C   GLY   138      46.511  37.105  39.864  1.00  0.00           C  
ATOM   2151  O   GLY   138      46.441  36.580  40.696  1.00  0.00           O  
ATOM   2152  N   SER   139      47.617  37.393  39.515  1.00  0.00           N  
ATOM   2153  H   SER   139      47.595  37.822  38.823  1.00  0.00           H  
ATOM   2154  CA  SER   139      48.872  37.122  40.043  1.00  0.00           C  
ATOM   2155  HA  SER   139      48.706  36.557  40.841  1.00  0.00           H  
ATOM   2156  CB  SER   139      49.605  36.374  39.145  1.00  0.00           C  
ATOM   2157  HB2 SER   139      49.577  36.220  38.847  1.00  0.00           H  
ATOM   2158  HB3 SER   139      50.016  36.259  38.816  1.00  0.00           H  
ATOM   2159  OG  SER   139      49.798  36.013  39.114  1.00  0.00           O  
ATOM   2160  HG  SER   139      49.792  35.755  39.088  1.00  0.00           H  
ATOM   2161  C   SER   139      49.675  38.295  40.456  1.00  0.00           C  
ATOM   2162  O   SER   139      50.293  38.763  39.795  1.00  0.00           O  
ATOM   2163  N   PHE   140      49.662  38.794  41.533  1.00  0.00           N  
ATOM   2164  H   PHE   140      49.159  38.347  42.033  1.00  0.00           H  
ATOM   2165  CA  PHE   140      50.331  39.968  42.029  1.00  0.00           C  
ATOM   2166  HA  PHE   140      50.655  40.548  41.197  1.00  0.00           H  
ATOM   2167  CB  PHE   140      49.356  40.809  42.820  1.00  0.00           C  
ATOM   2168  HB2 PHE   140      48.998  40.241  43.631  1.00  0.00           H  
ATOM   2169  HB3 PHE   140      49.896  41.617  43.235  1.00  0.00           H  
ATOM   2170  CG  PHE   140      48.184  41.373  42.076  1.00  0.00           C  
ATOM   2171  CD1 PHE   140      48.310  42.535  41.351  1.00  0.00           C  
ATOM   2172  HD1 PHE   140      49.246  43.003  41.278  1.00  0.00           H  
ATOM   2173  CE1 PHE   140      47.213  43.097  40.729  1.00  0.00           C  
ATOM   2174  HE1 PHE   140      47.310  43.993  40.194  1.00  0.00           H  
ATOM   2175  CZ  PHE   140      45.989  42.492  40.815  1.00  0.00           C  
ATOM   2176  HZ  PHE   140      45.150  42.920  40.340  1.00  0.00           H  
ATOM   2177  CE2 PHE   140      45.861  41.322  41.516  1.00  0.00           C  
ATOM   2178  HE2 PHE   140      44.926  40.854  41.576  1.00  0.00           H  
ATOM   2179  CD2 PHE   140      46.955  40.767  42.147  1.00  0.00           C  
ATOM   2180  HD2 PHE   140      46.849  39.880  42.696  1.00  0.00           H  
ATOM   2181  C   PHE   140      51.570  39.647  42.859  1.00  0.00           C  
ATOM   2182  O   PHE   140      51.655  38.646  43.492  1.00  0.00           O  
ATOM   2183  N   LEU   141      52.519  40.531  42.872  1.00  0.00           N  
ATOM   2184  H   LEU   141      52.357  41.325  42.340  1.00  0.00           H  
ATOM   2185  CA  LEU   141      53.738  40.521  43.669  1.00  0.00           C  
ATOM   2186  HA  LEU   141      53.881  39.555  44.099  1.00  0.00           H  
ATOM   2187  CB  LEU   141      54.914  40.825  42.764  1.00  0.00           C  
ATOM   2188  HB2 LEU   141      54.790  41.763  42.365  1.00  0.00           H  
ATOM   2189  HB3 LEU   141      55.785  40.857  43.331  1.00  0.00           H  
ATOM   2190  CG  LEU   141      55.149  39.899  41.646  1.00  0.00           C  
ATOM   2191  HG  LEU   141      54.385  39.777  41.217  1.00  0.00           H  
ATOM   2192  CD1 LEU   141      56.004  40.294  40.761  1.00  0.00           C  
ATOM   2193 HD11 LEU   141      56.205  40.406  40.556  1.00  0.00           H  
ATOM   2194 HD12 LEU   141      56.220  40.378  40.542  1.00  0.00           H  
ATOM   2195 HD13 LEU   141      56.195  40.386  40.530  1.00  0.00           H  
ATOM   2196  CD2 LEU   141      55.619  38.747  41.937  1.00  0.00           C  
ATOM   2197 HD21 LEU   141      55.752  38.459  41.992  1.00  0.00           H  
ATOM   2198 HD22 LEU   141      55.727  38.471  42.013  1.00  0.00           H  
ATOM   2199 HD23 LEU   141      55.711  38.462  42.005  1.00  0.00           H  
ATOM   2200  C   LEU   141      53.659  41.506  44.826  1.00  0.00           C  
ATOM   2201  O   LEU   141      52.713  42.248  44.942  1.00  0.00           O  
ATOM   2202  N   ASN   142      54.668  41.549  45.676  1.00  0.00           N  
ATOM   2203  H   ASN   142      55.406  40.916  45.550  1.00  0.00           H  
ATOM   2204  CA  ASN   142      54.788  42.554  46.714  1.00  0.00           C  
ATOM   2205  HA  ASN   142      53.926  42.482  47.338  1.00  0.00           H  
ATOM   2206  CB  ASN   142      56.009  42.275  47.566  1.00  0.00           C  
ATOM   2207  HB2 ASN   142      56.682  42.129  47.251  1.00  0.00           H  
ATOM   2208  HB3 ASN   142      56.209  42.821  47.998  1.00  0.00           H  
ATOM   2209  CG  ASN   142      56.079  41.490  48.293  1.00  0.00           C  
ATOM   2210  OD1 ASN   142      56.255  40.984  48.330  1.00  0.00           O  
ATOM   2211  ND2 ASN   142      55.945  41.363  48.894  1.00  0.00           N  
ATOM   2212 HD21 ASN   142      55.981  40.845  49.354  1.00  0.00           H  
ATOM   2213 HD22 ASN   142      55.797  41.770  48.863  1.00  0.00           H  
ATOM   2214  C   ASN   142      54.806  43.968  46.142  1.00  0.00           C  
ATOM   2215  O   ASN   142      55.430  44.223  45.147  1.00  0.00           O  
ATOM   2216  N   GLY   143      54.123  44.891  46.775  1.00  0.00           N  
ATOM   2217  H   GLY   143      53.673  44.624  47.602  1.00  0.00           H  
ATOM   2218  CA  GLY   143      53.975  46.268  46.333  1.00  0.00           C  
ATOM   2219  HA2 GLY   143      53.869  46.887  47.191  1.00  0.00           H  
ATOM   2220  HA3 GLY   143      54.859  46.574  45.823  1.00  0.00           H  
ATOM   2221  C   GLY   143      52.791  46.551  45.423  1.00  0.00           C  
ATOM   2222  O   GLY   143      52.632  47.675  44.999  1.00  0.00           O  
ATOM   2223  N   SER   144      51.943  45.573  45.135  1.00  0.00           N  
ATOM   2224  H   SER   144      52.138  44.672  45.495  1.00  0.00           H  
ATOM   2225  CA  SER   144      50.726  45.725  44.325  1.00  0.00           C  
ATOM   2226  HA  SER   144      50.987  46.226  43.405  1.00  0.00           H  
ATOM   2227  CB  SER   144      50.170  44.355  43.972  1.00  0.00           C  
ATOM   2228  HB2 SER   144      49.322  44.472  43.322  1.00  0.00           H  
ATOM   2229  HB3 SER   144      50.919  43.783  43.460  1.00  0.00           H  
ATOM   2230  OG  SER   144      49.776  43.677  45.130  1.00  0.00           O  
ATOM   2231  HG  SER   144      48.960  43.325  45.036  1.00  0.00           H  
ATOM   2232  C   SER   144      49.608  46.529  44.990  1.00  0.00           C  
ATOM   2233  O   SER   144      48.660  46.912  44.320  1.00  0.00           O  
ATOM   2234  N   CYS   145      49.691  46.774  46.293  1.00  0.00           N  
ATOM   2235  H   CYS   145      50.465  46.385  46.772  1.00  0.00           H  
ATOM   2236  CA  CYS   145      48.694  47.484  47.080  1.00  0.00           C  
ATOM   2237  HA  CYS   145      47.804  46.875  47.127  1.00  0.00           H  
ATOM   2238  CB  CYS   145      49.233  47.669  48.492  1.00  0.00           C  
ATOM   2239  HB2 CYS   145      50.077  47.810  48.540  1.00  0.00           H  
ATOM   2240  HB3 CYS   145      48.884  48.334  48.882  1.00  0.00           H  
ATOM   2241  SG  CYS   145      49.034  46.579  49.478  1.00  0.00           S  
ATOM   2242  HG  CYS   145      49.777  46.064  49.220  1.00  0.00           H  
ATOM   2243  C   CYS   145      48.318  48.829  46.453  1.00  0.00           C  
ATOM   2244  O   CYS   145      49.178  49.641  46.157  1.00  0.00           O  
ATOM   2245  N   GLY   146      47.032  49.056  46.233  1.00  0.00           N  
ATOM   2246  H   GLY   146      46.390  48.336  46.478  1.00  0.00           H  
ATOM   2247  CA  GLY   146      46.505  50.213  45.516  1.00  0.00           C  
ATOM   2248  HA2 GLY   146      45.558  50.473  45.950  1.00  0.00           H  
ATOM   2249  HA3 GLY   146      47.157  51.057  45.648  1.00  0.00           H  
ATOM   2250  C   GLY   146      46.282  50.009  44.019  1.00  0.00           C  
ATOM   2251  O   GLY   146      45.900  50.940  43.354  1.00  0.00           O  
ATOM   2252  N   SER   147      46.480  48.811  43.479  1.00  0.00           N  
ATOM   2253  H   SER   147      46.850  48.104  44.061  1.00  0.00           H  
ATOM   2254  CA  SER   147      46.017  48.434  42.135  1.00  0.00           C  
ATOM   2255  HA  SER   147      46.425  49.125  41.412  1.00  0.00           H  
ATOM   2256  CB  SER   147      46.492  47.034  41.771  1.00  0.00           C  
ATOM   2257  HB2 SER   147      46.166  46.338  42.519  1.00  0.00           H  
ATOM   2258  HB3 SER   147      46.059  46.746  40.831  1.00  0.00           H  
ATOM   2259  OG  SER   147      47.887  46.979  41.665  1.00  0.00           O  
ATOM   2260  HG  SER   147      48.256  47.060  42.521  1.00  0.00           H  
ATOM   2261  C   SER   147      44.490  48.493  42.050  1.00  0.00           C  
ATOM   2262  O   SER   147      43.813  48.004  42.920  1.00  0.00           O  
ATOM   2263  N   VAL   148      43.937  49.098  41.029  1.00  0.00           N  
ATOM   2264  H   VAL   148      44.532  49.375  40.310  1.00  0.00           H  
ATOM   2265  CA  VAL   148      42.530  49.523  40.955  1.00  0.00           C  
ATOM   2266  HA  VAL   148      42.062  49.288  41.897  1.00  0.00           H  
ATOM   2267  CB  VAL   148      42.420  51.037  40.793  1.00  0.00           C  
ATOM   2268  HB  VAL   148      42.197  51.300  40.952  1.00  0.00           H  
ATOM   2269  CG1 VAL   148      42.708  51.686  40.872  1.00  0.00           C  
ATOM   2270 HG11 VAL   148      42.793  51.848  40.911  1.00  0.00           H  
ATOM   2271 HG12 VAL   148      42.779  51.839  40.880  1.00  0.00           H  
ATOM   2272 HG13 VAL   148      42.764  51.861  40.882  1.00  0.00           H  
ATOM   2273  CG2 VAL   148      42.287  51.633  40.387  1.00  0.00           C  
ATOM   2274 HG21 VAL   148      42.254  51.825  40.296  1.00  0.00           H  
ATOM   2275 HG22 VAL   148      42.263  51.770  40.261  1.00  0.00           H  
ATOM   2276 HG23 VAL   148      42.246  51.759  40.308  1.00  0.00           H  
ATOM   2277  C   VAL   148      41.724  48.791  39.892  1.00  0.00           C  
ATOM   2278  O   VAL   148      42.222  48.482  38.841  1.00  0.00           O  
ATOM   2279  N   GLY   149      40.459  48.543  40.160  1.00  0.00           N  
ATOM   2280  H   GLY   149      40.129  48.841  41.041  1.00  0.00           H  
ATOM   2281  CA  GLY   149      39.475  47.984  39.248  1.00  0.00           C  
ATOM   2282  HA2 GLY   149      39.964  47.665  38.359  1.00  0.00           H  
ATOM   2283  HA3 GLY   149      39.024  47.135  39.695  1.00  0.00           H  
ATOM   2284  C   GLY   149      38.378  48.957  38.868  1.00  0.00           C  
ATOM   2285  O   GLY   149      37.918  49.720  39.702  1.00  0.00           O  
ATOM   2286  N   PHE   150      37.961  48.939  37.610  1.00  0.00           N  
ATOM   2287  H   PHE   150      38.381  48.286  36.990  1.00  0.00           H  
ATOM   2288  CA  PHE   150      37.049  49.913  37.020  1.00  0.00           C  
ATOM   2289  HA  PHE   150      36.360  50.228  37.788  1.00  0.00           H  
ATOM   2290  CB  PHE   150      37.849  51.140  36.574  1.00  0.00           C  
ATOM   2291  HB2 PHE   150      37.161  51.909  36.302  1.00  0.00           H  
ATOM   2292  HB3 PHE   150      38.401  51.515  37.407  1.00  0.00           H  
ATOM   2293  CG  PHE   150      38.800  50.931  35.432  1.00  0.00           C  
ATOM   2294  CD1 PHE   150      40.040  50.405  35.651  1.00  0.00           C  
ATOM   2295  HD1 PHE   150      40.326  50.152  36.628  1.00  0.00           H  
ATOM   2296  CE1 PHE   150      40.903  50.185  34.596  1.00  0.00           C  
ATOM   2297  HE1 PHE   150      41.835  49.760  34.770  1.00  0.00           H  
ATOM   2298  CZ  PHE   150      40.542  50.512  33.316  1.00  0.00           C  
ATOM   2299  HZ  PHE   150      41.196  50.342  32.506  1.00  0.00           H  
ATOM   2300  CE2 PHE   150      39.321  51.062  33.093  1.00  0.00           C  
ATOM   2301  HE2 PHE   150      39.054  51.325  32.115  1.00  0.00           H  
ATOM   2302  CD2 PHE   150      38.446  51.262  34.145  1.00  0.00           C  
ATOM   2303  HD2 PHE   150      37.505  51.667  33.963  1.00  0.00           H  
ATOM   2304  C   PHE   150      36.205  49.361  35.860  1.00  0.00           C  
ATOM   2305  O   PHE   150      36.556  48.396  35.207  1.00  0.00           O  
ATOM   2306  N   ASN   151      35.093  50.018  35.584  1.00  0.00           N  
ATOM   2307  H   ASN   151      34.868  50.782  36.177  1.00  0.00           H  
ATOM   2308  CA  ASN   151      34.220  49.817  34.442  1.00  0.00           C  
ATOM   2309  HA  ASN   151      34.716  49.199  33.719  1.00  0.00           H  
ATOM   2310  CB  ASN   151      32.971  49.111  34.903  1.00  0.00           C  
ATOM   2311  HB2 ASN   151      32.853  48.998  35.382  1.00  0.00           H  
ATOM   2312  HB3 ASN   151      32.534  49.302  34.836  1.00  0.00           H  
ATOM   2313  CG  ASN   151      32.436  48.280  34.801  1.00  0.00           C  
ATOM   2314  OD1 ASN   151      32.360  48.025  34.197  1.00  0.00           O  
ATOM   2315  ND2 ASN   151      32.027  47.825  35.372  1.00  0.00           N  
ATOM   2316 HD21 ASN   151      31.682  47.278  35.284  1.00  0.00           H  
ATOM   2317 HD22 ASN   151      32.035  48.011  35.874  1.00  0.00           H  
ATOM   2318  C   ASN   151      33.912  51.147  33.766  1.00  0.00           C  
ATOM   2319  O   ASN   151      34.012  52.178  34.391  1.00  0.00           O  
ATOM   2320  N   ILE   152      33.529  51.139  32.503  1.00  0.00           N  
ATOM   2321  H   ILE   152      33.458  50.271  32.044  1.00  0.00           H  
ATOM   2322  CA  ILE   152      33.108  52.322  31.761  1.00  0.00           C  
ATOM   2323  HA  ILE   152      32.921  53.116  32.457  1.00  0.00           H  
ATOM   2324  CB  ILE   152      34.190  52.817  30.793  1.00  0.00           C  
ATOM   2325  HB  ILE   152      34.359  52.068  30.068  1.00  0.00           H  
ATOM   2326  CG2 ILE   152      33.734  54.048  30.070  1.00  0.00           C  
ATOM   2327 HG21 ILE   152      33.621  54.333  29.865  1.00  0.00           H  
ATOM   2328 HG22 ILE   152      33.605  54.356  29.898  1.00  0.00           H  
ATOM   2329 HG23 ILE   152      33.646  54.357  29.888  1.00  0.00           H  
ATOM   2330  CG1 ILE   152      35.498  53.085  31.480  1.00  0.00           C  
ATOM   2331 HG12 ILE   152      35.370  53.801  32.168  1.00  0.00           H  
ATOM   2332 HG13 ILE   152      35.782  52.255  31.961  1.00  0.00           H  
ATOM   2333  CD1 ILE   152      36.642  53.476  30.652  1.00  0.00           C  
ATOM   2334 HD11 ILE   152      36.921  53.558  30.451  1.00  0.00           H  
ATOM   2335 HD12 ILE   152      36.920  53.585  30.454  1.00  0.00           H  
ATOM   2336 HD13 ILE   152      36.931  53.569  30.472  1.00  0.00           H  
ATOM   2337  C   ILE   152      31.807  52.036  31.056  1.00  0.00           C  
ATOM   2338  O   ILE   152      31.716  51.188  30.249  1.00  0.00           O  
ATOM   2339  N   ASP   153      30.797  52.744  31.338  1.00  0.00           N  
ATOM   2340  H   ASP   153      30.925  53.402  32.021  1.00  0.00           H  
ATOM   2341  CA  ASP   153      29.534  52.633  30.667  1.00  0.00           C  
ATOM   2342  HA  ASP   153      29.350  51.630  30.468  1.00  0.00           H  
ATOM   2343  CB  ASP   153      28.456  53.113  31.545  1.00  0.00           C  
ATOM   2344  HB2 ASP   153      28.322  53.703  31.562  1.00  0.00           H  
ATOM   2345  HB3 ASP   153      27.887  52.927  31.427  1.00  0.00           H  
ATOM   2346  CG  ASP   153      28.264  53.045  32.551  1.00  0.00           C  
ATOM   2347  OD1 ASP   153      28.220  53.159  32.936  1.00  0.00           O  
ATOM   2348  OD2 ASP   153      28.121  52.880  32.971  1.00  0.00           O  
ATOM   2349  C   ASP   153      29.492  53.309  29.340  1.00  0.00           C  
ATOM   2350  O   ASP   153      29.268  52.781  28.498  1.00  0.00           O  
ATOM   2351  N   TYR   154      29.741  54.457  29.139  1.00  0.00           N  
ATOM   2352  H   TYR   154      29.869  54.835  29.882  1.00  0.00           H  
ATOM   2353  CA  TYR   154      29.852  55.207  27.927  1.00  0.00           C  
ATOM   2354  HA  TYR   154      30.002  54.527  27.135  1.00  0.00           H  
ATOM   2355  CB  TYR   154      28.584  55.936  27.662  1.00  0.00           C  
ATOM   2356  HB2 TYR   154      28.019  55.645  27.807  1.00  0.00           H  
ATOM   2357  HB3 TYR   154      28.478  56.487  27.985  1.00  0.00           H  
ATOM   2358  CG  TYR   154      28.178  56.326  26.791  1.00  0.00           C  
ATOM   2359  CD1 TYR   154      27.951  56.040  26.120  1.00  0.00           C  
ATOM   2360  HD1 TYR   154      28.061  55.546  26.223  1.00  0.00           H  
ATOM   2361  CE1 TYR   154      27.584  56.397  25.314  1.00  0.00           C  
ATOM   2362  HE1 TYR   154      27.412  56.178  24.804  1.00  0.00           H  
ATOM   2363  CZ  TYR   154      27.439  57.044  25.177  1.00  0.00           C  
ATOM   2364  OH  TYR   154      27.088  57.388  24.404  1.00  0.00           O  
ATOM   2365  HH  TYR   154      26.995  57.442  24.180  1.00  0.00           H  
ATOM   2366  CE2 TYR   154      27.662  57.333  25.846  1.00  0.00           C  
ATOM   2367  HE2 TYR   154      27.552  57.826  25.741  1.00  0.00           H  
ATOM   2368  CD2 TYR   154      28.028  56.975  26.651  1.00  0.00           C  
ATOM   2369  HD2 TYR   154      28.197  57.199  27.161  1.00  0.00           H  
ATOM   2370  C   TYR   154      31.023  56.155  27.935  1.00  0.00           C  
ATOM   2371  O   TYR   154      31.770  56.166  27.014  1.00  0.00           O  
ATOM   2372  N   ASP   155      31.218  56.918  28.978  1.00  0.00           N  
ATOM   2373  H   ASP   155      30.548  56.888  29.671  1.00  0.00           H  
ATOM   2374  CA  ASP   155      32.310  57.844  29.138  1.00  0.00           C  
ATOM   2375  HA  ASP   155      33.138  57.460  28.611  1.00  0.00           H  
ATOM   2376  CB  ASP   155      31.957  59.159  28.520  1.00  0.00           C  
ATOM   2377  HB2 ASP   155      32.610  59.678  28.373  1.00  0.00           H  
ATOM   2378  HB3 ASP   155      31.636  59.082  27.762  1.00  0.00           H  
ATOM   2379  CG  ASP   155      31.208  59.919  29.037  1.00  0.00           C  
ATOM   2380  OD1 ASP   155      30.982  60.416  29.100  1.00  0.00           O  
ATOM   2381  OD2 ASP   155      30.847  60.072  29.379  1.00  0.00           O  
ATOM   2382  C   ASP   155      32.790  58.045  30.560  1.00  0.00           C  
ATOM   2383  O   ASP   155      33.848  58.465  30.774  1.00  0.00           O  
ATOM   2384  N   CYS   156      32.045  57.740  31.531  1.00  0.00           N  
ATOM   2385  H   CYS   156      31.194  57.411  31.298  1.00  0.00           H  
ATOM   2386  CA  CYS   156      32.369  57.874  32.930  1.00  0.00           C  
ATOM   2387  HA  CYS   156      33.039  58.699  33.056  1.00  0.00           H  
ATOM   2388  CB  CYS   156      31.093  58.194  33.677  1.00  0.00           C  
ATOM   2389  HB2 CYS   156      30.638  59.054  33.258  1.00  0.00           H  
ATOM   2390  HB3 CYS   156      30.419  57.385  33.585  1.00  0.00           H  
ATOM   2391  SG  CYS   156      31.409  58.493  35.397  1.00  0.00           S  
ATOM   2392  HG  CYS   156      30.885  58.553  35.616  1.00  0.00           H  
ATOM   2393  C   CYS   156      33.055  56.627  33.471  1.00  0.00           C  
ATOM   2394  O   CYS   156      32.569  55.531  33.299  1.00  0.00           O  
ATOM   2395  N   VAL   157      34.163  56.790  34.159  1.00  0.00           N  
ATOM   2396  H   VAL   157      34.494  57.714  34.266  1.00  0.00           H  
ATOM   2397  CA  VAL   157      34.900  55.722  34.828  1.00  0.00           C  
ATOM   2398  HA  VAL   157      34.848  54.832  34.219  1.00  0.00           H  
ATOM   2399  CB  VAL   157      36.382  56.080  34.982  1.00  0.00           C  
ATOM   2400  HB  VAL   157      36.476  56.933  35.615  1.00  0.00           H  
ATOM   2401  CG1 VAL   157      37.163  54.949  35.594  1.00  0.00           C  
ATOM   2402 HG11 VAL   157      37.358  54.677  35.748  1.00  0.00           H  
ATOM   2403 HG12 VAL   157      37.357  54.677  35.744  1.00  0.00           H  
ATOM   2404 HG13 VAL   157      37.362  54.676  35.746  1.00  0.00           H  
ATOM   2405  CG2 VAL   157      37.039  56.412  33.664  1.00  0.00           C  
ATOM   2406 HG21 VAL   157      37.191  56.493  33.337  1.00  0.00           H  
ATOM   2407 HG22 VAL   157      37.202  56.511  33.347  1.00  0.00           H  
ATOM   2408 HG23 VAL   157      37.211  56.487  33.348  1.00  0.00           H  
ATOM   2409  C   VAL   157      34.261  55.402  36.174  1.00  0.00           C  
ATOM   2410  O   VAL   157      34.349  56.167  37.108  1.00  0.00           O  
ATOM   2411  N   SER   158      33.630  54.257  36.287  1.00  0.00           N  
ATOM   2412  H   SER   158      33.597  53.684  35.485  1.00  0.00           H  
ATOM   2413  CA  SER   158      33.137  53.699  37.536  1.00  0.00           C  
ATOM   2414  HA  SER   158      32.833  54.493  38.200  1.00  0.00           H  
ATOM   2415  CB  SER   158      31.929  52.826  37.276  1.00  0.00           C  
ATOM   2416  HB2 SER   158      32.038  52.278  36.568  1.00  0.00           H  
ATOM   2417  HB3 SER   158      31.740  52.283  37.974  1.00  0.00           H  
ATOM   2418  OG  SER   158      30.902  53.407  37.067  1.00  0.00           O  
ATOM   2419  HG  SER   158      30.682  53.300  36.511  1.00  0.00           H  
ATOM   2420  C   SER   158      34.232  52.900  38.215  1.00  0.00           C  
ATOM   2421  O   SER   158      34.467  51.773  37.864  1.00  0.00           O  
ATOM   2422  N   PHE   159      34.921  53.467  39.180  1.00  0.00           N  
ATOM   2423  H   PHE   159      34.677  54.388  39.427  1.00  0.00           H  
ATOM   2424  CA  PHE   159      35.884  52.755  40.014  1.00  0.00           C  
ATOM   2425  HA  PHE   159      36.491  52.119  39.386  1.00  0.00           H  
ATOM   2426  CB  PHE   159      36.814  53.734  40.717  1.00  0.00           C  
ATOM   2427  HB2 PHE   159      36.224  54.422  41.286  1.00  0.00           H  
ATOM   2428  HB3 PHE   159      37.411  53.177  41.412  1.00  0.00           H  
ATOM   2429  CG  PHE   159      37.758  54.501  39.829  1.00  0.00           C  
ATOM   2430  CD1 PHE   159      38.891  53.884  39.334  1.00  0.00           C  
ATOM   2431  HD1 PHE   159      39.069  52.868  39.562  1.00  0.00           H  
ATOM   2432  CE1 PHE   159      39.799  54.592  38.552  1.00  0.00           C  
ATOM   2433  HE1 PHE   159      40.663  54.116  38.183  1.00  0.00           H  
ATOM   2434  CZ  PHE   159      39.583  55.926  38.268  1.00  0.00           C  
ATOM   2435  HZ  PHE   159      40.281  56.472  37.679  1.00  0.00           H  
ATOM   2436  CE2 PHE   159      38.453  56.545  38.756  1.00  0.00           C  
ATOM   2437  HE2 PHE   159      38.293  57.566  38.541  1.00  0.00           H  
ATOM   2438  CD2 PHE   159      37.539  55.834  39.532  1.00  0.00           C  
ATOM   2439  HD2 PHE   159      36.676  56.313  39.906  1.00  0.00           H  
ATOM   2440  C   PHE   159      35.159  51.871  41.029  1.00  0.00           C  
ATOM   2441  O   PHE   159      34.312  52.334  41.762  1.00  0.00           O  
ATOM   2442  N   CYS   160      35.500  50.601  41.075  1.00  0.00           N  
ATOM   2443  H   CYS   160      36.210  50.301  40.455  1.00  0.00           H  
ATOM   2444  CA  CYS   160      34.751  49.573  41.790  1.00  0.00           C  
ATOM   2445  HA  CYS   160      33.983  50.030  42.359  1.00  0.00           H  
ATOM   2446  CB  CYS   160      34.097  48.695  40.777  1.00  0.00           C  
ATOM   2447  HB2 CYS   160      34.029  48.120  40.988  1.00  0.00           H  
ATOM   2448  HB3 CYS   160      33.499  48.832  40.593  1.00  0.00           H  
ATOM   2449  SG  CYS   160      34.384  48.351  39.551  1.00  0.00           S  
ATOM   2450  HG  CYS   160      34.180  48.264  39.468  1.00  0.00           H  
ATOM   2451  C   CYS   160      35.541  48.741  42.788  1.00  0.00           C  
ATOM   2452  O   CYS   160      34.946  48.131  43.655  1.00  0.00           O  
ATOM   2453  N   TYR   161      36.860  48.687  42.679  1.00  0.00           N  
ATOM   2454  H   TYR   161      37.293  49.218  41.964  1.00  0.00           H  
ATOM   2455  CA  TYR   161      37.711  47.809  43.483  1.00  0.00           C  
ATOM   2456  HA  TYR   161      37.261  47.674  44.457  1.00  0.00           H  
ATOM   2457  CB  TYR   161      37.800  46.438  42.797  1.00  0.00           C  
ATOM   2458  HB2 TYR   161      36.901  46.268  42.236  1.00  0.00           H  
ATOM   2459  HB3 TYR   161      38.599  46.453  42.081  1.00  0.00           H  
ATOM   2460  CG  TYR   161      37.985  45.245  43.711  1.00  0.00           C  
ATOM   2461  CD1 TYR   161      36.870  44.515  44.123  1.00  0.00           C  
ATOM   2462  HD1 TYR   161      35.898  44.820  43.816  1.00  0.00           H  
ATOM   2463  CE1 TYR   161      37.013  43.386  44.939  1.00  0.00           C  
ATOM   2464  HE1 TYR   161      36.156  42.841  45.256  1.00  0.00           H  
ATOM   2465  CZ  TYR   161      38.277  42.981  45.356  1.00  0.00           C  
ATOM   2466  OH  TYR   161      38.416  41.895  46.146  1.00  0.00           O  
ATOM   2467  HH  TYR   161      37.634  41.396  46.240  1.00  0.00           H  
ATOM   2468  CE2 TYR   161      39.399  43.705  44.938  1.00  0.00           C  
ATOM   2469  HE2 TYR   161      40.365  43.380  45.241  1.00  0.00           H  
ATOM   2470  CD2 TYR   161      39.254  44.829  44.112  1.00  0.00           C  
ATOM   2471  HD2 TYR   161      40.114  45.360  43.779  1.00  0.00           H  
ATOM   2472  C   TYR   161      39.103  48.417  43.680  1.00  0.00           C  
ATOM   2473  O   TYR   161      39.627  49.044  42.788  1.00  0.00           O  
ATOM   2474  N   MET   162      39.734  48.184  44.811  1.00  0.00           N  
ATOM   2475  H   MET   162      39.212  47.752  45.535  1.00  0.00           H  
ATOM   2476  CA  MET   162      41.130  48.501  45.095  1.00  0.00           C  
ATOM   2477  HA  MET   162      41.658  48.631  44.162  1.00  0.00           H  
ATOM   2478  CB  MET   162      41.221  49.821  45.860  1.00  0.00           C  
ATOM   2479  HB2 MET   162      40.822  50.591  45.260  1.00  0.00           H  
ATOM   2480  HB3 MET   162      40.647  49.763  46.740  1.00  0.00           H  
ATOM   2481  CG  MET   162      42.622  50.199  46.231  1.00  0.00           C  
ATOM   2482  HG2 MET   162      42.981  49.502  46.890  1.00  0.00           H  
ATOM   2483  HG3 MET   162      43.201  50.150  45.387  1.00  0.00           H  
ATOM   2484  SD  MET   162      42.866  51.789  46.966  1.00  0.00           S  
ATOM   2485  CE  MET   162      42.702  52.437  46.569  1.00  0.00           C  
ATOM   2486  HE1 MET   162      42.654  52.574  46.490  1.00  0.00           H  
ATOM   2487  HE2 MET   162      42.676  52.576  46.492  1.00  0.00           H  
ATOM   2488  HE3 MET   162      42.677  52.566  46.490  1.00  0.00           H  
ATOM   2489  C   MET   162      41.775  47.332  45.841  1.00  0.00           C  
ATOM   2490  O   MET   162      41.401  47.024  46.957  1.00  0.00           O  
ATOM   2491  N   HID   163      42.720  46.658  45.208  1.00  0.00           N  
ATOM   2492  H   HID   163      43.025  47.009  44.328  1.00  0.00           H  
ATOM   2493  CA  HID   163      43.414  45.492  45.745  1.00  0.00           C  
ATOM   2494  HA  HID   163      42.694  44.886  46.276  1.00  0.00           H  
ATOM   2495  CB  HID   163      43.953  44.641  44.590  1.00  0.00           C  
ATOM   2496  HB2 HID   163      43.143  44.089  44.161  1.00  0.00           H  
ATOM   2497  HB3 HID   163      44.336  45.292  43.830  1.00  0.00           H  
ATOM   2498  CG  HID   163      45.050  43.683  44.966  1.00  0.00           C  
ATOM   2499  ND1 HID   163      45.004  42.715  45.928  1.00  0.00           N  
ATOM   2500  HD1 HID   163      44.214  42.460  46.471  1.00  0.00           H  
ATOM   2501  CE1 HID   163      46.237  42.255  46.117  1.00  0.00           C  
ATOM   2502  HE1 HID   163      46.517  41.532  46.845  1.00  0.00           H  
ATOM   2503  NE2 HID   163      47.082  42.857  45.299  1.00  0.00           N  
ATOM   2504  CD2 HID   163      46.338  43.769  44.568  1.00  0.00           C  
ATOM   2505  HD2 HID   163      46.717  44.468  43.870  1.00  0.00           H  
ATOM   2506  C   HID   163      44.511  45.872  46.747  1.00  0.00           C  
ATOM   2507  O   HID   163      45.258  46.818  46.540  1.00  0.00           O  
ATOM   2508  N   HIE   164      44.628  45.084  47.810  1.00  0.00           N  
ATOM   2509  H   HIE   164      43.961  44.353  47.894  1.00  0.00           H  
ATOM   2510  CA  HIE   164      45.740  45.099  48.767  1.00  0.00           C  
ATOM   2511  HA  HIE   164      46.667  45.216  48.226  1.00  0.00           H  
ATOM   2512  CB  HIE   164      45.590  46.284  49.724  1.00  0.00           C  
ATOM   2513  HB2 HIE   164      46.187  46.111  50.588  1.00  0.00           H  
ATOM   2514  HB3 HIE   164      45.978  47.151  49.245  1.00  0.00           H  
ATOM   2515  CG  HIE   164      44.200  46.607  50.165  1.00  0.00           C  
ATOM   2516  ND1 HIE   164      43.475  45.922  51.087  1.00  0.00           N  
ATOM   2517  CE1 HIE   164      42.308  46.552  51.162  1.00  0.00           C  
ATOM   2518  HE1 HIE   164      41.522  46.287  51.799  1.00  0.00           H  
ATOM   2519  NE2 HIE   164      42.250  47.557  50.326  1.00  0.00           N  
ATOM   2520  HE2 HIE   164      41.468  48.155  50.190  1.00  0.00           H  
ATOM   2521  CD2 HIE   164      43.438  47.607  49.689  1.00  0.00           C  
ATOM   2522  HD2 HIE   164      43.719  48.286  48.943  1.00  0.00           H  
ATOM   2523  C   HIE   164      45.889  43.787  49.541  1.00  0.00           C  
ATOM   2524  O   HIE   164      46.984  43.358  49.792  1.00  0.00           O  
ATOM   2525  N   MET   165      44.807  43.124  49.885  1.00  0.00           N  
ATOM   2526  H   MET   165      43.955  43.554  49.686  1.00  0.00           H  
ATOM   2527  CA  MET   165      44.778  41.866  50.632  1.00  0.00           C  
ATOM   2528  HA  MET   165      45.443  41.969  51.477  1.00  0.00           H  
ATOM   2529  CB  MET   165      43.363  41.679  51.176  1.00  0.00           C  
ATOM   2530  HB2 MET   165      43.111  42.527  51.764  1.00  0.00           H  
ATOM   2531  HB3 MET   165      42.683  41.657  50.363  1.00  0.00           H  
ATOM   2532  CG  MET   165      43.126  40.439  51.999  1.00  0.00           C  
ATOM   2533  HG2 MET   165      42.125  40.451  52.352  1.00  0.00           H  
ATOM   2534  HG3 MET   165      43.227  39.600  51.361  1.00  0.00           H  
ATOM   2535  SD  MET   165      44.183  40.203  53.406  1.00  0.00           S  
ATOM   2536  CE  MET   165      43.862  41.643  54.345  1.00  0.00           C  
ATOM   2537  HE1 MET   165      43.814  41.927  54.550  1.00  0.00           H  
ATOM   2538  HE2 MET   165      43.807  41.941  54.532  1.00  0.00           H  
ATOM   2539  HE3 MET   165      43.786  41.928  54.542  1.00  0.00           H  
ATOM   2540  C   MET   165      45.256  40.658  49.812  1.00  0.00           C  
ATOM   2541  O   MET   165      44.937  40.536  48.640  1.00  0.00           O  
ATOM   2542  N   GLU   166      45.964  39.731  50.445  1.00  0.00           N  
ATOM   2543  H   GLU   166      46.127  39.857  51.416  1.00  0.00           H  
ATOM   2544  CA  GLU   166      46.445  38.475  49.873  1.00  0.00           C  
ATOM   2545  HA  GLU   166      45.836  38.240  49.020  1.00  0.00           H  
ATOM   2546  CB  GLU   166      47.869  38.638  49.376  1.00  0.00           C  
ATOM   2547  HB2 GLU   166      47.912  39.072  48.755  1.00  0.00           H  
ATOM   2548  HB3 GLU   166      48.332  38.997  49.851  1.00  0.00           H  
ATOM   2549  CG  GLU   166      48.607  37.793  49.008  1.00  0.00           C  
ATOM   2550  HG2 GLU   166      48.326  37.560  48.941  1.00  0.00           H  
ATOM   2551  HG3 GLU   166      48.655  37.948  48.680  1.00  0.00           H  
ATOM   2552  CD  GLU   166      49.676  37.067  49.123  1.00  0.00           C  
ATOM   2553  OE1 GLU   166      50.086  36.757  49.080  1.00  0.00           O  
ATOM   2554  OE2 GLU   166      50.138  36.769  49.234  1.00  0.00           O  
ATOM   2555  C   GLU   166      46.293  37.316  50.861  1.00  0.00           C  
ATOM   2556  O   GLU   166      46.513  37.472  52.051  1.00  0.00           O  
ATOM   2557  N   LEU   167      45.870  36.159  50.372  1.00  0.00           N  
ATOM   2558  H   LEU   167      45.764  36.089  49.387  1.00  0.00           H  
ATOM   2559  CA  LEU   167      45.328  35.051  51.153  1.00  0.00           C  
ATOM   2560  HA  LEU   167      45.478  35.268  52.199  1.00  0.00           H  
ATOM   2561  CB  LEU   167      43.822  34.970  50.894  1.00  0.00           C  
ATOM   2562  HB2 LEU   167      43.692  34.715  49.865  1.00  0.00           H  
ATOM   2563  HB3 LEU   167      43.402  34.170  51.471  1.00  0.00           H  
ATOM   2564  CG  LEU   167      43.027  36.246  51.183  1.00  0.00           C  
ATOM   2565  HG  LEU   167      43.514  37.072  50.779  1.00  0.00           H  
ATOM   2566  CD1 LEU   167      41.695  36.205  50.563  1.00  0.00           C  
ATOM   2567 HD11 LEU   167      41.363  36.258  50.429  1.00  0.00           H  
ATOM   2568 HD12 LEU   167      41.405  36.191  50.358  1.00  0.00           H  
ATOM   2569 HD13 LEU   167      41.356  36.154  50.444  1.00  0.00           H  
ATOM   2570  CD2 LEU   167      42.825  36.490  52.623  1.00  0.00           C  
ATOM   2571 HD21 LEU   167      42.729  36.571  52.959  1.00  0.00           H  
ATOM   2572 HD22 LEU   167      42.790  36.507  52.983  1.00  0.00           H  
ATOM   2573 HD23 LEU   167      42.815  36.592  52.977  1.00  0.00           H  
ATOM   2574  C   LEU   167      46.050  33.729  50.836  1.00  0.00           C  
ATOM   2575  O   LEU   167      46.537  33.567  49.728  1.00  0.00           O  
ATOM   2576  N   PRO   168      46.132  32.766  51.766  1.00  0.00           N  
ATOM   2577  CD  PRO   168      45.493  32.771  53.051  1.00  0.00           C  
ATOM   2578  HD2 PRO   168      44.488  32.628  52.964  1.00  0.00           H  
ATOM   2579  HD3 PRO   168      45.665  33.637  53.568  1.00  0.00           H  
ATOM   2580  CG  PRO   168      46.054  31.675  53.802  1.00  0.00           C  
ATOM   2581  HG2 PRO   168      45.414  31.132  54.071  1.00  0.00           H  
ATOM   2582  HG3 PRO   168      46.496  31.988  54.499  1.00  0.00           H  
ATOM   2583  CB  PRO   168      46.937  30.946  53.035  1.00  0.00           C  
ATOM   2584  HB2 PRO   168      46.582  30.070  52.931  1.00  0.00           H  
ATOM   2585  HB3 PRO   168      47.757  30.882  53.507  1.00  0.00           H  
ATOM   2586  CA  PRO   168      47.090  31.672  51.723  1.00  0.00           C  
ATOM   2587  HA  PRO   168      48.066  32.095  51.689  1.00  0.00           H  
ATOM   2588  C   PRO   168      46.983  30.704  50.562  1.00  0.00           C  
ATOM   2589  O   PRO   168      47.942  30.066  50.234  1.00  0.00           O  
ATOM   2590  N   THR   169      45.852  30.601  49.906  1.00  0.00           N  
ATOM   2591  H   THR   169      45.097  31.139  50.222  1.00  0.00           H  
ATOM   2592  CA  THR   169      45.644  29.793  48.705  1.00  0.00           C  
ATOM   2593  HA  THR   169      46.207  28.888  48.810  1.00  0.00           H  
ATOM   2594  CB  THR   169      44.193  29.392  48.569  1.00  0.00           C  
ATOM   2595  HB  THR   169      44.053  28.934  47.647  1.00  0.00           H  
ATOM   2596  CG2 THR   169      43.756  28.444  49.605  1.00  0.00           C  
ATOM   2597 HG21 THR   169      43.657  28.219  49.865  1.00  0.00           H  
ATOM   2598 HG22 THR   169      43.628  28.211  49.845  1.00  0.00           H  
ATOM   2599 HG23 THR   169      43.660  28.192  49.844  1.00  0.00           H  
ATOM   2600  OG1 THR   169      43.372  30.466  48.650  1.00  0.00           O  
ATOM   2601  HG1 THR   169      42.709  30.306  48.140  1.00  0.00           H  
ATOM   2602  C   THR   169      46.145  30.442  47.423  1.00  0.00           C  
ATOM   2603  O   THR   169      45.895  29.962  46.365  1.00  0.00           O  
ATOM   2604  N   GLY   170      46.863  31.527  47.492  1.00  0.00           N  
ATOM   2605  H   GLY   170      47.035  31.873  48.379  1.00  0.00           H  
ATOM   2606  CA  GLY   170      47.403  32.251  46.358  1.00  0.00           C  
ATOM   2607  HA2 GLY   170      48.215  32.839  46.695  1.00  0.00           H  
ATOM   2608  HA3 GLY   170      47.767  31.567  45.633  1.00  0.00           H  
ATOM   2609  C   GLY   170      46.422  33.174  45.677  1.00  0.00           C  
ATOM   2610  O   GLY   170      46.506  33.384  44.520  1.00  0.00           O  
ATOM   2611  N   VAL   171      45.467  33.687  46.379  1.00  0.00           N  
ATOM   2612  H   VAL   171      45.501  33.506  47.322  1.00  0.00           H  
ATOM   2613  CA  VAL   171      44.371  34.512  45.886  1.00  0.00           C  
ATOM   2614  HA  VAL   171      44.545  34.698  44.842  1.00  0.00           H  
ATOM   2615  CB  VAL   171      43.042  33.776  45.984  1.00  0.00           C  
ATOM   2616  HB  VAL   171      42.705  33.838  45.778  1.00  0.00           H  
ATOM   2617  CG1 VAL   171      42.670  33.109  45.888  1.00  0.00           C  
ATOM   2618 HG11 VAL   171      42.602  32.964  45.846  1.00  0.00           H  
ATOM   2619 HG12 VAL   171      42.616  32.915  45.863  1.00  0.00           H  
ATOM   2620 HG13 VAL   171      42.508  32.958  45.879  1.00  0.00           H  
ATOM   2621  CG2 VAL   171      42.465  33.589  46.411  1.00  0.00           C  
ATOM   2622 HG21 VAL   171      42.361  33.487  46.529  1.00  0.00           H  
ATOM   2623 HG22 VAL   171      42.324  33.621  46.546  1.00  0.00           H  
ATOM   2624 HG23 VAL   171      42.279  33.518  46.464  1.00  0.00           H  
ATOM   2625  C   VAL   171      44.341  35.873  46.559  1.00  0.00           C  
ATOM   2626  O   VAL   171      44.857  36.051  47.634  1.00  0.00           O  
ATOM   2627  N   HID   172      43.753  36.850  45.911  1.00  0.00           N  
ATOM   2628  H   HID   172      43.333  36.631  45.052  1.00  0.00           H  
ATOM   2629  CA  HID   172      43.859  38.262  46.248  1.00  0.00           C  
ATOM   2630  HA  HID   172      44.414  38.366  47.165  1.00  0.00           H  
ATOM   2631  CB  HID   172      44.654  38.969  45.154  1.00  0.00           C  
ATOM   2632  HB2 HID   172      44.071  38.995  44.265  1.00  0.00           H  
ATOM   2633  HB3 HID   172      44.826  39.979  45.448  1.00  0.00           H  
ATOM   2634  CG  HID   172      45.966  38.337  44.828  1.00  0.00           C  
ATOM   2635  ND1 HID   172      46.163  37.288  44.010  1.00  0.00           N  
ATOM   2636  HD1 HID   172      45.474  36.829  43.489  1.00  0.00           H  
ATOM   2637  CE1 HID   172      47.434  36.953  44.049  1.00  0.00           C  
ATOM   2638  HE1 HID   172      47.863  36.154  43.520  1.00  0.00           H  
ATOM   2639  NE2 HID   172      48.089  37.752  44.846  1.00  0.00           N  
ATOM   2640  CD2 HID   172      47.160  38.628  45.356  1.00  0.00           C  
ATOM   2641  HD2 HID   172      47.344  39.386  46.052  1.00  0.00           H  
ATOM   2642  C   HID   172      42.490  38.908  46.476  1.00  0.00           C  
ATOM   2643  O   HID   172      41.500  38.466  45.929  1.00  0.00           O  
ATOM   2644  N   ALA   173      42.428  39.963  47.277  1.00  0.00           N  
ATOM   2645  H   ALA   173      43.274  40.275  47.695  1.00  0.00           H  
ATOM   2646  CA  ALA   173      41.206  40.691  47.608  1.00  0.00           C  
ATOM   2647  HA  ALA   173      40.539  40.640  46.764  1.00  0.00           H  
ATOM   2648  CB  ALA   173      40.526  39.981  48.776  1.00  0.00           C  
ATOM   2649  HB1 ALA   173      40.351  39.812  49.058  1.00  0.00           H  
ATOM   2650  HB2 ALA   173      40.348  39.798  49.050  1.00  0.00           H  
ATOM   2651  HB3 ALA   173      40.364  39.798  49.058  1.00  0.00           H  
ATOM   2652  C   ALA   173      41.469  42.186  47.878  1.00  0.00           C  
ATOM   2653  O   ALA   173      42.576  42.675  47.684  1.00  0.00           O  
ATOM   2654  N   GLY   174      40.456  42.928  48.310  1.00  0.00           N  
ATOM   2655  H   GLY   174      39.567  42.500  48.413  1.00  0.00           H  
ATOM   2656  CA  GLY   174      40.530  44.353  48.547  1.00  0.00           C  
ATOM   2657  HA2 GLY   174      41.288  44.546  49.246  1.00  0.00           H  
ATOM   2658  HA3 GLY   174      40.805  44.811  47.644  1.00  0.00           H  
ATOM   2659  C   GLY   174      39.255  45.025  49.033  1.00  0.00           C  
ATOM   2660  O   GLY   174      38.376  44.393  49.588  1.00  0.00           O  
ATOM   2661  N   THR   175      39.168  46.325  48.831  1.00  0.00           N  
ATOM   2662  H   THR   175      39.907  46.754  48.326  1.00  0.00           H  
ATOM   2663  CA  THR   175      38.061  47.209  49.236  1.00  0.00           C  
ATOM   2664  HA  THR   175      37.288  46.630  49.724  1.00  0.00           H  
ATOM   2665  CB  THR   175      38.547  48.287  50.219  1.00  0.00           C  
ATOM   2666  HB  THR   175      37.728  48.954  50.437  1.00  0.00           H  
ATOM   2667  CG2 THR   175      39.037  47.737  51.547  1.00  0.00           C  
ATOM   2668 HG21 THR   175      39.138  47.621  51.891  1.00  0.00           H  
ATOM   2669 HG22 THR   175      39.144  47.591  51.878  1.00  0.00           H  
ATOM   2670 HG23 THR   175      39.168  47.613  51.881  1.00  0.00           H  
ATOM   2671  OG1 THR   175      39.577  49.058  49.662  1.00  0.00           O  
ATOM   2672  HG1 THR   175      39.169  49.679  49.096  1.00  0.00           H  
ATOM   2673  C   THR   175      37.414  47.889  48.036  1.00  0.00           C  
ATOM   2674  O   THR   175      37.954  47.867  46.946  1.00  0.00           O  
ATOM   2675  N   ASP   176      36.282  48.547  48.235  1.00  0.00           N  
ATOM   2676  H   ASP   176      35.871  48.507  49.140  1.00  0.00           H  
ATOM   2677  CA  ASP   176      35.841  49.627  47.350  1.00  0.00           C  
ATOM   2678  HA  ASP   176      36.025  49.334  46.325  1.00  0.00           H  
ATOM   2679  CB  ASP   176      34.323  49.819  47.479  1.00  0.00           C  
ATOM   2680  HB2 ASP   176      34.001  50.529  46.749  1.00  0.00           H  
ATOM   2681  HB3 ASP   176      33.851  48.894  47.230  1.00  0.00           H  
ATOM   2682  CG  ASP   176      33.787  50.266  48.822  1.00  0.00           C  
ATOM   2683  OD1 ASP   176      33.254  50.298  49.251  1.00  0.00           O  
ATOM   2684  OD2 ASP   176      33.858  50.592  49.436  1.00  0.00           O  
ATOM   2685  C   ASP   176      36.669  50.907  47.597  1.00  0.00           C  
ATOM   2686  O   ASP   176      37.510  50.956  48.488  1.00  0.00           O  
ATOM   2687  N   LEU   177      36.464  51.949  46.795  1.00  0.00           N  
ATOM   2688  H   LEU   177      35.785  51.863  46.073  1.00  0.00           H  
ATOM   2689  CA  LEU   177      37.163  53.232  46.925  1.00  0.00           C  
ATOM   2690  HA  LEU   177      38.182  53.031  47.213  1.00  0.00           H  
ATOM   2691  CB  LEU   177      37.186  53.962  45.577  1.00  0.00           C  
ATOM   2692  HB2 LEU   177      36.231  53.894  45.121  1.00  0.00           H  
ATOM   2693  HB3 LEU   177      37.353  54.994  45.762  1.00  0.00           H  
ATOM   2694  CG  LEU   177      38.226  53.535  44.566  1.00  0.00           C  
ATOM   2695  HG  LEU   177      38.149  54.014  43.861  1.00  0.00           H  
ATOM   2696  CD1 LEU   177      39.403  53.687  44.864  1.00  0.00           C  
ATOM   2697 HD11 LEU   177      39.693  53.710  44.943  1.00  0.00           H  
ATOM   2698 HD12 LEU   177      39.664  53.747  44.927  1.00  0.00           H  
ATOM   2699 HD13 LEU   177      39.710  53.724  44.929  1.00  0.00           H  
ATOM   2700  CD2 LEU   177      38.245  52.377  44.098  1.00  0.00           C  
ATOM   2701 HD21 LEU   177      38.117  52.125  43.945  1.00  0.00           H  
ATOM   2702 HD22 LEU   177      38.381  52.105  43.885  1.00  0.00           H  
ATOM   2703 HD23 LEU   177      38.253  52.059  44.114  1.00  0.00           H  
ATOM   2704  C   LEU   177      36.606  54.122  48.045  1.00  0.00           C  
ATOM   2705  O   LEU   177      37.185  55.133  48.368  1.00  0.00           O  
ATOM   2706  N   GLU   178      35.520  53.735  48.685  1.00  0.00           N  
ATOM   2707  H   GLU   178      35.100  52.894  48.384  1.00  0.00           H  
ATOM   2708  CA  GLU   178      35.078  54.271  49.972  1.00  0.00           C  
ATOM   2709  HA  GLU   178      35.373  55.303  50.041  1.00  0.00           H  
ATOM   2710  CB  GLU   178      33.559  54.221  50.054  1.00  0.00           C  
ATOM   2711  HB2 GLU   178      33.194  53.532  49.739  1.00  0.00           H  
ATOM   2712  HB3 GLU   178      33.266  54.228  50.823  1.00  0.00           H  
ATOM   2713  CG  GLU   178      32.885  55.069  49.529  1.00  0.00           C  
ATOM   2714  HG2 GLU   178      33.128  55.179  49.169  1.00  0.00           H  
ATOM   2715  HG3 GLU   178      32.510  54.900  49.342  1.00  0.00           H  
ATOM   2716  CD  GLU   178      32.341  55.978  49.732  1.00  0.00           C  
ATOM   2717  OE1 GLU   178      32.132  56.365  49.838  1.00  0.00           O  
ATOM   2718  OE2 GLU   178      32.095  56.327  49.789  1.00  0.00           O  
ATOM   2719  C   GLU   178      35.748  53.566  51.159  1.00  0.00           C  
ATOM   2720  O   GLU   178      35.569  53.954  52.277  1.00  0.00           O  
ATOM   2721  N   GLY   179      36.554  52.552  50.921  1.00  0.00           N  
ATOM   2722  H   GLY   179      36.579  52.232  49.997  1.00  0.00           H  
ATOM   2723  CA  GLY   179      37.384  51.849  51.883  1.00  0.00           C  
ATOM   2724  HA2 GLY   179      38.219  51.439  51.354  1.00  0.00           H  
ATOM   2725  HA3 GLY   179      37.756  52.546  52.607  1.00  0.00           H  
ATOM   2726  C   GLY   179      36.721  50.700  52.618  1.00  0.00           C  
ATOM   2727  O   GLY   179      37.287  50.210  53.575  1.00  0.00           O  
ATOM   2728  N   ASN   180      35.544  50.263  52.214  1.00  0.00           N  
ATOM   2729  H   ASN   180      35.164  50.661  51.385  1.00  0.00           H  
ATOM   2730  CA  ASN   180      34.845  49.129  52.806  1.00  0.00           C  
ATOM   2731  HA  ASN   180      35.079  49.085  53.858  1.00  0.00           H  
ATOM   2732  CB  ASN   180      33.338  49.322  52.677  1.00  0.00           C  
ATOM   2733  HB2 ASN   180      33.071  49.322  51.787  1.00  0.00           H  
ATOM   2734  HB3 ASN   180      32.853  48.623  53.075  1.00  0.00           H  
ATOM   2735  CG  ASN   180      32.803  50.423  53.188  1.00  0.00           C  
ATOM   2736  OD1 ASN   180      32.646  50.553  54.249  1.00  0.00           O  
ATOM   2737  ND2 ASN   180      32.490  51.236  52.449  1.00  0.00           N  
ATOM   2738 HD21 ASN   180      32.132  51.958  52.772  1.00  0.00           H  
ATOM   2739 HD22 ASN   180      32.641  51.127  51.584  1.00  0.00           H  
ATOM   2740  C   ASN   180      35.301  47.820  52.157  1.00  0.00           C  
ATOM   2741  O   ASN   180      35.261  47.682  50.941  1.00  0.00           O  
ATOM   2742  N   PHE   181      35.717  46.842  52.949  1.00  0.00           N  
ATOM   2743  H   PHE   181      35.691  46.986  53.929  1.00  0.00           H  
ATOM   2744  CA  PHE   181      36.189  45.549  52.455  1.00  0.00           C  
ATOM   2745  HA  PHE   181      36.985  45.723  51.745  1.00  0.00           H  
ATOM   2746  CB  PHE   181      36.771  44.708  53.593  1.00  0.00           C  
ATOM   2747  HB2 PHE   181      36.313  44.964  54.510  1.00  0.00           H  
ATOM   2748  HB3 PHE   181      36.551  43.686  53.430  1.00  0.00           H  
ATOM   2749  CG  PHE   181      38.242  44.821  53.734  1.00  0.00           C  
ATOM   2750  CD1 PHE   181      39.059  44.004  53.003  1.00  0.00           C  
ATOM   2751  HD1 PHE   181      38.639  43.307  52.346  1.00  0.00           H  
ATOM   2752  CE1 PHE   181      40.421  44.091  53.130  1.00  0.00           C  
ATOM   2753  HE1 PHE   181      41.038  43.460  52.574  1.00  0.00           H  
ATOM   2754  CZ  PHE   181      40.973  45.009  53.975  1.00  0.00           C  
ATOM   2755  HZ  PHE   181      42.015  45.087  54.061  1.00  0.00           H  
ATOM   2756  CE2 PHE   181      40.162  45.843  54.689  1.00  0.00           C  
ATOM   2757  HE2 PHE   181      40.582  46.559  55.324  1.00  0.00           H  
ATOM   2758  CD2 PHE   181      38.799  45.745  54.575  1.00  0.00           C  
ATOM   2759  HD2 PHE   181      38.183  46.378  55.131  1.00  0.00           H  
ATOM   2760  C   PHE   181      35.105  44.780  51.709  1.00  0.00           C  
ATOM   2761  O   PHE   181      33.943  44.812  52.070  1.00  0.00           O  
ATOM   2762  N   TYR   182      35.494  44.066  50.673  1.00  0.00           N  
ATOM   2763  H   TYR   182      36.452  44.102  50.416  1.00  0.00           H  
ATOM   2764  CA  TYR   182      34.712  42.984  50.100  1.00  0.00           C  
ATOM   2765  HA  TYR   182      33.659  43.186  50.226  1.00  0.00           H  
ATOM   2766  CB  TYR   182      34.987  42.889  48.605  1.00  0.00           C  
ATOM   2767  HB2 TYR   182      36.044  42.776  48.443  1.00  0.00           H  
ATOM   2768  HB3 TYR   182      34.514  42.002  48.228  1.00  0.00           H  
ATOM   2769  CG  TYR   182      34.468  44.054  47.793  1.00  0.00           C  
ATOM   2770  CD1 TYR   182      33.102  44.155  47.524  1.00  0.00           C  
ATOM   2771  HD1 TYR   182      32.429  43.431  47.923  1.00  0.00           H  
ATOM   2772  CE1 TYR   182      32.616  45.179  46.703  1.00  0.00           C  
ATOM   2773  HE1 TYR   182      31.576  45.242  46.477  1.00  0.00           H  
ATOM   2774  CZ  TYR   182      33.495  46.108  46.141  1.00  0.00           C  
ATOM   2775  OH  TYR   182      33.027  47.063  45.310  1.00  0.00           O  
ATOM   2776  HH  TYR   182      33.719  47.476  44.833  1.00  0.00           H  
ATOM   2777  CE2 TYR   182      34.860  46.024  46.430  1.00  0.00           C  
ATOM   2778  HE2 TYR   182      35.533  46.728  45.997  1.00  0.00           H  
ATOM   2779  CD2 TYR   182      35.343  45.005  47.263  1.00  0.00           C  
ATOM   2780  HD2 TYR   182      36.389  44.930  47.459  1.00  0.00           H  
ATOM   2781  C   TYR   182      35.039  41.685  50.834  1.00  0.00           C  
ATOM   2782  O   TYR   182      36.184  41.347  51.003  1.00  0.00           O  
ATOM   2783  N   GLY   183      34.036  40.966  51.282  1.00  0.00           N  
ATOM   2784  H   GLY   183      33.128  41.311  51.130  1.00  0.00           H  
ATOM   2785  CA  GLY   183      34.181  39.753  52.073  1.00  0.00           C  
ATOM   2786  HA2 GLY   183      33.259  39.216  52.048  1.00  0.00           H  
ATOM   2787  HA3 GLY   183      34.930  39.141  51.624  1.00  0.00           H  
ATOM   2788  C   GLY   183      34.552  39.973  53.532  1.00  0.00           C  
ATOM   2789  O   GLY   183      34.555  41.090  54.005  1.00  0.00           O  
ATOM   2790  N   PRO   184      34.859  38.917  54.276  1.00  0.00           N  
ATOM   2791  CD  PRO   184      34.863  37.561  53.818  1.00  0.00           C  
ATOM   2792  HD2 PRO   184      35.596  37.405  53.103  1.00  0.00           H  
ATOM   2793  HD3 PRO   184      33.933  37.294  53.422  1.00  0.00           H  
ATOM   2794  CG  PRO   184      35.143  36.740  55.002  1.00  0.00           C  
ATOM   2795  HG2 PRO   184      36.061  36.479  55.002  1.00  0.00           H  
ATOM   2796  HG3 PRO   184      34.576  35.966  55.016  1.00  0.00           H  
ATOM   2797  CB  PRO   184      34.912  37.537  56.165  1.00  0.00           C  
ATOM   2798  HB2 PRO   184      35.535  37.267  56.904  1.00  0.00           H  
ATOM   2799  HB3 PRO   184      33.975  37.384  56.463  1.00  0.00           H  
ATOM   2800  CA  PRO   184      35.103  38.961  55.712  1.00  0.00           C  
ATOM   2801  HA  PRO   184      34.363  39.569  56.178  1.00  0.00           H  
ATOM   2802  C   PRO   184      36.466  39.507  56.129  1.00  0.00           C  
ATOM   2803  O   PRO   184      36.813  39.442  57.258  1.00  0.00           O  
ATOM   2804  N   PHE   185      37.266  40.003  55.237  1.00  0.00           N  
ATOM   2805  H   PHE   185      36.913  40.072  54.345  1.00  0.00           H  
ATOM   2806  CA  PHE   185      38.661  40.375  55.452  1.00  0.00           C  
ATOM   2807  HA  PHE   185      39.100  39.633  56.100  1.00  0.00           H  
ATOM   2808  CB  PHE   185      39.411  40.323  54.122  1.00  0.00           C  
ATOM   2809  HB2 PHE   185      39.192  41.215  53.585  1.00  0.00           H  
ATOM   2810  HB3 PHE   185      40.459  40.319  54.318  1.00  0.00           H  
ATOM   2811  CG  PHE   185      39.088  39.149  53.236  1.00  0.00           C  
ATOM   2812  CD1 PHE   185      39.277  37.856  53.685  1.00  0.00           C  
ATOM   2813  HD1 PHE   185      39.693  37.688  54.641  1.00  0.00           H  
ATOM   2814  CE1 PHE   185      38.892  36.781  52.897  1.00  0.00           C  
ATOM   2815  HE1 PHE   185      39.020  35.799  53.253  1.00  0.00           H  
ATOM   2816  CZ  PHE   185      38.332  36.991  51.653  1.00  0.00           C  
ATOM   2817  HZ  PHE   185      38.034  36.170  51.051  1.00  0.00           H  
ATOM   2818  CE2 PHE   185      38.157  38.276  51.194  1.00  0.00           C  
ATOM   2819  HE2 PHE   185      37.720  38.440  50.247  1.00  0.00           H  
ATOM   2820  CD2 PHE   185      38.535  39.352  51.985  1.00  0.00           C  
ATOM   2821  HD2 PHE   185      38.381  40.335  51.632  1.00  0.00           H  
ATOM   2822  C   PHE   185      38.837  41.731  56.144  1.00  0.00           C  
ATOM   2823  O   PHE   185      37.951  42.568  56.121  1.00  0.00           O  
ATOM   2824  N   VAL   186      39.999  41.949  56.743  1.00  0.00           N  
ATOM   2825  H   VAL   186      40.660  41.208  56.737  1.00  0.00           H  
ATOM   2826  CA  VAL   186      40.407  43.189  57.404  1.00  0.00           C  
ATOM   2827  HA  VAL   186      39.898  44.003  56.932  1.00  0.00           H  
ATOM   2828  CB  VAL   186      40.010  43.185  58.869  1.00  0.00           C  
ATOM   2829  HB  VAL   186      39.744  43.238  59.074  1.00  0.00           H  
ATOM   2830  CG1 VAL   186      39.897  42.932  59.537  1.00  0.00           C  
ATOM   2831 HG11 VAL   186      39.848  42.879  59.749  1.00  0.00           H  
ATOM   2832 HG12 VAL   186      39.873  42.867  59.675  1.00  0.00           H  
ATOM   2833 HG13 VAL   186      39.878  42.866  59.687  1.00  0.00           H  
ATOM   2834  CG2 VAL   186      40.031  43.399  59.478  1.00  0.00           C  
ATOM   2835 HG21 VAL   186      40.021  43.443  59.601  1.00  0.00           H  
ATOM   2836 HG22 VAL   186      40.029  43.428  59.657  1.00  0.00           H  
ATOM   2837 HG23 VAL   186      40.046  43.481  59.633  1.00  0.00           H  
ATOM   2838  C   VAL   186      41.902  43.426  57.231  1.00  0.00           C  
ATOM   2839  O   VAL   186      42.667  42.482  57.173  1.00  0.00           O  
ATOM   2840  N   ASP   187      42.346  44.671  57.158  1.00  0.00           N  
ATOM   2841  H   ASP   187      41.697  45.413  57.265  1.00  0.00           H  
ATOM   2842  CA  ASP   187      43.752  45.047  57.028  1.00  0.00           C  
ATOM   2843  HA  ASP   187      44.206  44.361  56.331  1.00  0.00           H  
ATOM   2844  CB  ASP   187      43.929  46.437  56.406  1.00  0.00           C  
ATOM   2845  HB2 ASP   187      44.970  46.676  56.415  1.00  0.00           H  
ATOM   2846  HB3 ASP   187      43.637  46.374  55.382  1.00  0.00           H  
ATOM   2847  CG  ASP   187      43.184  47.602  57.017  1.00  0.00           C  
ATOM   2848  OD1 ASP   187      43.517  48.728  56.678  1.00  0.00           O  
ATOM   2849  OD2 ASP   187      42.244  47.427  57.778  1.00  0.00           O  
ATOM   2850  C   ASP   187      44.523  44.881  58.341  1.00  0.00           C  
ATOM   2851  O   ASP   187      44.875  45.812  58.995  1.00  0.00           O  
ATOM   2852  N   ARG   188      44.788  43.661  58.723  1.00  0.00           N  
ATOM   2853  H   ARG   188      44.407  42.960  58.157  1.00  0.00           H  
ATOM   2854  CA  ARG   188      45.589  43.232  59.866  1.00  0.00           C  
ATOM   2855  HA  ARG   188      46.222  44.048  60.161  1.00  0.00           H  
ATOM   2856  CB  ARG   188      44.675  42.902  61.030  1.00  0.00           C  
ATOM   2857  HB2 ARG   188      44.585  43.179  61.416  1.00  0.00           H  
ATOM   2858  HB3 ARG   188      44.208  42.835  61.010  1.00  0.00           H  
ATOM   2859  CG  ARG   188      44.493  42.321  61.725  1.00  0.00           C  
ATOM   2860  HG2 ARG   188      44.588  42.016  61.350  1.00  0.00           H  
ATOM   2861  HG3 ARG   188      44.954  42.379  61.786  1.00  0.00           H  
ATOM   2862  CD  ARG   188      43.529  42.071  62.843  1.00  0.00           C  
ATOM   2863  HD2 ARG   188      42.925  42.756  62.913  1.00  0.00           H  
ATOM   2864  HD3 ARG   188      43.041  41.319  62.683  1.00  0.00           H  
ATOM   2865  NE  ARG   188      44.024  41.910  64.011  1.00  0.00           N  
ATOM   2866  HE  ARG   188      44.823  41.890  64.009  1.00  0.00           H  
ATOM   2867  CZ  ARG   188      43.533  41.732  65.066  1.00  0.00           C  
ATOM   2868  NH1 ARG   188      42.502  41.691  65.227  1.00  0.00           N  
ATOM   2869 HH11 ARG   188      42.034  41.776  64.540  1.00  0.00           H  
ATOM   2870 HH12 ARG   188      42.175  41.553  66.043  1.00  0.00           H  
ATOM   2871  NH2 ARG   188      44.086  41.599  66.003  1.00  0.00           N  
ATOM   2872 HH21 ARG   188      44.879  41.649  65.933  1.00  0.00           H  
ATOM   2873 HH22 ARG   188      43.711  41.467  66.793  1.00  0.00           H  
ATOM   2874  C   ARG   188      46.489  42.068  59.484  1.00  0.00           C  
ATOM   2875  O   ARG   188      46.124  41.250  58.661  1.00  0.00           O  
ATOM   2876  N   GLN   189      47.663  41.984  60.081  1.00  0.00           N  
ATOM   2877  H   GLN   189      47.884  42.691  60.744  1.00  0.00           H  
ATOM   2878  CA  GLN   189      48.702  41.009  59.752  1.00  0.00           C  
ATOM   2879  HA  GLN   189      48.685  40.878  58.686  1.00  0.00           H  
ATOM   2880  CB  GLN   189      50.054  41.615  60.124  1.00  0.00           C  
ATOM   2881  HB2 GLN   189      50.096  42.602  59.739  1.00  0.00           H  
ATOM   2882  HB3 GLN   189      50.115  41.690  61.178  1.00  0.00           H  
ATOM   2883  CG  GLN   189      51.293  40.895  59.630  1.00  0.00           C  
ATOM   2884  HG2 GLN   189      52.141  41.425  59.952  1.00  0.00           H  
ATOM   2885  HG3 GLN   189      51.348  39.946  60.068  1.00  0.00           H  
ATOM   2886  CD  GLN   189      51.401  40.753  58.152  1.00  0.00           C  
ATOM   2887  OE1 GLN   189      50.821  41.389  57.408  1.00  0.00           O  
ATOM   2888  NE2 GLN   189      52.158  39.920  57.663  1.00  0.00           N  
ATOM   2889 HE21 GLN   189      52.215  39.827  56.692  1.00  0.00           H  
ATOM   2890 HE22 GLN   189      52.655  39.390  58.243  1.00  0.00           H  
ATOM   2891  C   GLN   189      48.468  39.616  60.344  1.00  0.00           C  
ATOM   2892  O   GLN   189      49.196  38.760  60.148  1.00  0.00           O  
ATOM   2893  N   THR   190      47.441  39.368  61.053  1.00  0.00           N  
ATOM   2894  H   THR   190      46.856  40.091  61.163  1.00  0.00           H  
ATOM   2895  CA  THR   190      47.002  38.067  61.565  1.00  0.00           C  
ATOM   2896  HA  THR   190      47.862  37.512  61.873  1.00  0.00           H  
ATOM   2897  CB  THR   190      46.113  38.235  62.776  1.00  0.00           C  
ATOM   2898  HB  THR   190      45.731  37.278  63.060  1.00  0.00           H  
ATOM   2899  CG2 THR   190      46.840  38.822  63.945  1.00  0.00           C  
ATOM   2900 HG21 THR   190      47.031  38.968  64.222  1.00  0.00           H  
ATOM   2901 HG22 THR   190      46.997  38.970  64.237  1.00  0.00           H  
ATOM   2902 HG23 THR   190      47.015  38.939  64.240  1.00  0.00           H  
ATOM   2903  OG1 THR   190      45.057  39.074  62.507  1.00  0.00           O  
ATOM   2904  HG1 THR   190      44.416  38.660  62.305  1.00  0.00           H  
ATOM   2905  C   THR   190      46.300  37.233  60.505  1.00  0.00           C  
ATOM   2906  O   THR   190      45.754  37.761  59.559  1.00  0.00           O  
ATOM   2907  N   ALA   191      46.323  35.922  60.651  1.00  0.00           N  
ATOM   2908  H   ALA   191      46.760  35.556  61.455  1.00  0.00           H  
ATOM   2909  CA  ALA   191      45.892  34.972  59.641  1.00  0.00           C  
ATOM   2910  HA  ALA   191      46.452  35.171  58.755  1.00  0.00           H  
ATOM   2911  CB  ALA   191      46.259  33.590  60.108  1.00  0.00           C  
ATOM   2912  HB1 ALA   191      46.311  33.232  60.184  1.00  0.00           H  
ATOM   2913  HB2 ALA   191      46.398  33.263  60.200  1.00  0.00           H  
ATOM   2914  HB3 ALA   191      46.334  33.268  60.267  1.00  0.00           H  
ATOM   2915  C   ALA   191      44.413  35.063  59.266  1.00  0.00           C  
ATOM   2916  O   ALA   191      43.560  35.172  60.116  1.00  0.00           O  
ATOM   2917  N   GLN   192      44.113  34.983  57.984  1.00  0.00           N  
ATOM   2918  H   GLN   192      44.865  34.873  57.356  1.00  0.00           H  
ATOM   2919  CA  GLN   192      42.770  34.996  57.406  1.00  0.00           C  
ATOM   2920  HA  GLN   192      42.119  34.434  58.052  1.00  0.00           H  
ATOM   2921  CB  GLN   192      42.232  36.424  57.326  1.00  0.00           C  
ATOM   2922  HB2 GLN   192      41.434  36.429  56.894  1.00  0.00           H  
ATOM   2923  HB3 GLN   192      42.053  36.747  58.165  1.00  0.00           H  
ATOM   2924  CG  GLN   192      42.940  37.431  56.750  1.00  0.00           C  
ATOM   2925  HG2 GLN   192      43.773  37.303  57.031  1.00  0.00           H  
ATOM   2926  HG3 GLN   192      42.936  37.263  55.886  1.00  0.00           H  
ATOM   2927  CD  GLN   192      42.551  38.859  56.965  1.00  0.00           C  
ATOM   2928  OE1 GLN   192      41.439  39.225  56.970  1.00  0.00           O  
ATOM   2929  NE2 GLN   192      43.445  39.725  57.163  1.00  0.00           N  
ATOM   2930 HE21 GLN   192      43.189  40.669  57.256  1.00  0.00           H  
ATOM   2931 HE22 GLN   192      44.364  39.453  57.157  1.00  0.00           H  
ATOM   2932  C   GLN   192      42.750  34.312  56.038  1.00  0.00           C  
ATOM   2933  O   GLN   192      43.723  34.365  55.319  1.00  0.00           O  
ATOM   2934  N   ALA   193      41.649  33.682  55.673  1.00  0.00           N  
ATOM   2935  H   ALA   193      40.886  33.697  56.296  1.00  0.00           H  
ATOM   2936  CA  ALA   193      41.505  32.864  54.477  1.00  0.00           C  
ATOM   2937  HA  ALA   193      42.245  33.153  53.765  1.00  0.00           H  
ATOM   2938  CB  ALA   193      41.766  31.430  54.855  1.00  0.00           C  
ATOM   2939  HB1 ALA   193      41.845  31.082  54.935  1.00  0.00           H  
ATOM   2940  HB2 ALA   193      41.832  31.086  54.964  1.00  0.00           H  
ATOM   2941  HB3 ALA   193      41.815  31.075  54.938  1.00  0.00           H  
ATOM   2942  C   ALA   193      40.151  33.019  53.795  1.00  0.00           C  
ATOM   2943  O   ALA   193      39.185  33.378  54.418  1.00  0.00           O  
ATOM   2944  N   ALA   194      40.078  32.742  52.509  1.00  0.00           N  
ATOM   2945  H   ALA   194      40.893  32.413  52.069  1.00  0.00           H  
ATOM   2946  CA  ALA   194      38.870  32.809  51.705  1.00  0.00           C  
ATOM   2947  HA  ALA   194      38.318  33.670  52.001  1.00  0.00           H  
ATOM   2948  CB  ALA   194      39.259  32.985  50.261  1.00  0.00           C  
ATOM   2949  HB1 ALA   194      39.333  33.030  49.907  1.00  0.00           H  
ATOM   2950  HB2 ALA   194      39.361  33.045  49.913  1.00  0.00           H  
ATOM   2951  HB3 ALA   194      39.360  33.014  49.910  1.00  0.00           H  
ATOM   2952  C   ALA   194      37.953  31.604  51.865  1.00  0.00           C  
ATOM   2953  O   ALA   194      38.387  30.526  52.204  1.00  0.00           O  
ATOM   2954  N   GLY   195      36.686  31.778  51.554  1.00  0.00           N  
ATOM   2955  H   GLY   195      36.395  32.697  51.347  1.00  0.00           H  
ATOM   2956  CA  GLY   195      35.723  30.712  51.363  1.00  0.00           C  
ATOM   2957  HA2 GLY   195      35.767  30.045  52.192  1.00  0.00           H  
ATOM   2958  HA3 GLY   195      34.748  31.132  51.334  1.00  0.00           H  
ATOM   2959  C   GLY   195      35.924  29.915  50.093  1.00  0.00           C  
ATOM   2960  O   GLY   195      36.781  30.208  49.298  1.00  0.00           O  
ATOM   2961  N   THR   196      35.127  28.902  49.894  1.00  0.00           N  
ATOM   2962  H   THR   196      34.436  28.739  50.564  1.00  0.00           H  
ATOM   2963  CA  THR   196      35.230  27.953  48.797  1.00  0.00           C  
ATOM   2964  HA  THR   196      36.181  27.525  48.853  1.00  0.00           H  
ATOM   2965  CB  THR   196      34.241  26.851  48.936  1.00  0.00           C  
ATOM   2966  HB  THR   196      33.726  26.901  48.660  1.00  0.00           H  
ATOM   2967  CG2 THR   196      34.296  25.933  48.721  1.00  0.00           C  
ATOM   2968 HG21 THR   196      34.311  25.707  48.665  1.00  0.00           H  
ATOM   2969 HG22 THR   196      34.297  25.694  48.673  1.00  0.00           H  
ATOM   2970 HG23 THR   196      34.306  25.720  48.662  1.00  0.00           H  
ATOM   2971  OG1 THR   196      33.888  26.549  49.655  1.00  0.00           O  
ATOM   2972  HG1 THR   196      33.663  26.601  49.861  1.00  0.00           H  
ATOM   2973  C   THR   196      35.093  28.569  47.437  1.00  0.00           C  
ATOM   2974  O   THR   196      34.270  29.396  47.216  1.00  0.00           O  
ATOM   2975  N   ASP   197      35.898  28.160  46.510  1.00  0.00           N  
ATOM   2976  H   ASP   197      36.547  27.488  46.752  1.00  0.00           H  
ATOM   2977  CA  ASP   197      35.868  28.576  45.135  1.00  0.00           C  
ATOM   2978  HA  ASP   197      35.713  29.621  45.118  1.00  0.00           H  
ATOM   2979  CB  ASP   197      37.198  28.309  44.532  1.00  0.00           C  
ATOM   2980  HB2 ASP   197      37.893  28.661  45.121  1.00  0.00           H  
ATOM   2981  HB3 ASP   197      37.352  27.357  44.444  1.00  0.00           H  
ATOM   2982  CG  ASP   197      37.433  28.850  43.280  1.00  0.00           C  
ATOM   2983  OD1 ASP   197      37.503  29.058  42.777  1.00  0.00           O  
ATOM   2984  OD2 ASP   197      37.573  29.080  42.791  1.00  0.00           O  
ATOM   2985  C   ASP   197      34.760  27.897  44.341  1.00  0.00           C  
ATOM   2986  O   ASP   197      34.682  26.718  44.291  1.00  0.00           O  
ATOM   2987  N   THR   198      33.904  28.634  43.718  1.00  0.00           N  
ATOM   2988  H   THR   198      34.051  29.577  43.765  1.00  0.00           H  
ATOM   2989  CA  THR   198      32.710  28.192  43.002  1.00  0.00           C  
ATOM   2990  HA  THR   198      32.817  27.147  42.770  1.00  0.00           H  
ATOM   2991  CB  THR   198      31.452  28.347  43.855  1.00  0.00           C  
ATOM   2992  HB  THR   198      30.600  28.139  43.249  1.00  0.00           H  
ATOM   2993  CG2 THR   198      31.403  27.434  45.041  1.00  0.00           C  
ATOM   2994 HG21 THR   198      31.386  27.197  45.321  1.00  0.00           H  
ATOM   2995 HG22 THR   198      31.393  27.219  45.333  1.00  0.00           H  
ATOM   2996 HG23 THR   198      31.374  27.217  45.327  1.00  0.00           H  
ATOM   2997  OG1 THR   198      31.325  29.631  44.345  1.00  0.00           O  
ATOM   2998  HG1 THR   198      30.443  29.760  44.539  1.00  0.00           H  
ATOM   2999  C   THR   198      32.535  28.926  41.676  1.00  0.00           C  
ATOM   3000  O   THR   198      32.981  30.037  41.507  1.00  0.00           O  
ATOM   3001  N   THR   199      31.899  28.295  40.710  1.00  0.00           N  
ATOM   3002  H   THR   199      31.558  27.394  40.916  1.00  0.00           H  
ATOM   3003  CA  THR   199      31.680  28.828  39.356  1.00  0.00           C  
ATOM   3004  HA  THR   199      32.526  29.447  39.091  1.00  0.00           H  
ATOM   3005  CB  THR   199      31.619  27.693  38.335  1.00  0.00           C  
ATOM   3006  HB  THR   199      30.838  27.016  38.600  1.00  0.00           H  
ATOM   3007  CG2 THR   199      31.404  28.152  36.919  1.00  0.00           C  
ATOM   3008 HG21 THR   199      31.362  28.245  36.566  1.00  0.00           H  
ATOM   3009 HG22 THR   199      31.335  28.256  36.576  1.00  0.00           H  
ATOM   3010 HG23 THR   199      31.361  28.273  36.572  1.00  0.00           H  
ATOM   3011  OG1 THR   199      32.819  27.005  38.332  1.00  0.00           O  
ATOM   3012  HG1 THR   199      32.951  26.618  38.781  1.00  0.00           H  
ATOM   3013  C   THR   199      30.431  29.700  39.280  1.00  0.00           C  
ATOM   3014  O   THR   199      29.381  29.307  39.759  1.00  0.00           O  
ATOM   3015  N   ILE   200      30.527  30.874  38.662  1.00  0.00           N  
ATOM   3016  H   ILE   200      31.403  31.106  38.252  1.00  0.00           H  
ATOM   3017  CA  ILE   200      29.448  31.867  38.574  1.00  0.00           C  
ATOM   3018  HA  ILE   200      28.918  31.865  39.516  1.00  0.00           H  
ATOM   3019  CB  ILE   200      30.010  33.293  38.373  1.00  0.00           C  
ATOM   3020  HB  ILE   200      30.460  33.343  37.400  1.00  0.00           H  
ATOM   3021  CG2 ILE   200      28.878  34.315  38.421  1.00  0.00           C  
ATOM   3022 HG21 ILE   200      28.611  34.582  38.428  1.00  0.00           H  
ATOM   3023 HG22 ILE   200      28.597  34.563  38.418  1.00  0.00           H  
ATOM   3024 HG23 ILE   200      28.597  34.566  38.443  1.00  0.00           H  
ATOM   3025  CG1 ILE   200      31.078  33.682  39.399  1.00  0.00           C  
ATOM   3026 HG12 ILE   200      30.670  33.997  40.236  1.00  0.00           H  
ATOM   3027 HG13 ILE   200      31.639  32.912  39.645  1.00  0.00           H  
ATOM   3028  CD1 ILE   200      32.001  34.680  38.993  1.00  0.00           C  
ATOM   3029 HD11 ILE   200      32.229  34.936  38.926  1.00  0.00           H  
ATOM   3030 HD12 ILE   200      32.258  34.901  38.892  1.00  0.00           H  
ATOM   3031 HD13 ILE   200      32.201  34.923  38.871  1.00  0.00           H  
ATOM   3032  C   ILE   200      28.443  31.479  37.480  1.00  0.00           C  
ATOM   3033  O   ILE   200      28.584  31.836  36.323  1.00  0.00           O  
ATOM   3034  N   THR   201      27.411  30.740  37.843  1.00  0.00           N  
ATOM   3035  H   THR   201      27.382  30.440  38.785  1.00  0.00           H  
ATOM   3036  CA  THR   201      26.429  30.144  36.931  1.00  0.00           C  
ATOM   3037  HA  THR   201      26.946  29.442  36.297  1.00  0.00           H  
ATOM   3038  CB  THR   201      25.391  29.367  37.729  1.00  0.00           C  
ATOM   3039  HB  THR   201      24.829  30.028  38.317  1.00  0.00           H  
ATOM   3040  CG2 THR   201      24.463  28.559  36.908  1.00  0.00           C  
ATOM   3041 HG21 THR   201      24.233  28.358  36.719  1.00  0.00           H  
ATOM   3042 HG22 THR   201      24.229  28.370  36.714  1.00  0.00           H  
ATOM   3043 HG23 THR   201      24.240  28.364  36.707  1.00  0.00           H  
ATOM   3044  OG1 THR   201      26.016  28.485  38.557  1.00  0.00           O  
ATOM   3045  HG1 THR   201      25.507  28.367  39.318  1.00  0.00           H  
ATOM   3046  C   THR   201      25.727  31.146  36.020  1.00  0.00           C  
ATOM   3047  O   THR   201      25.565  30.873  34.843  1.00  0.00           O  
ATOM   3048  N   VAL   202      25.350  32.323  36.516  1.00  0.00           N  
ATOM   3049  H   VAL   202      25.505  32.491  37.484  1.00  0.00           H  
ATOM   3050  CA  VAL   202      24.700  33.369  35.709  1.00  0.00           C  
ATOM   3051  HA  VAL   202      23.832  32.934  35.243  1.00  0.00           H  
ATOM   3052  CB  VAL   202      24.213  34.519  36.596  1.00  0.00           C  
ATOM   3053  HB  VAL   202      24.294  34.397  37.281  1.00  0.00           H  
ATOM   3054  CG1 VAL   202      24.560  35.547  36.607  1.00  0.00           C  
ATOM   3055 HG11 VAL   202      24.627  35.789  36.643  1.00  0.00           H  
ATOM   3056 HG12 VAL   202      24.665  35.783  36.608  1.00  0.00           H  
ATOM   3057 HG13 VAL   202      24.640  35.831  36.599  1.00  0.00           H  
ATOM   3058  CG2 VAL   202      23.190  34.835  36.623  1.00  0.00           C  
ATOM   3059 HG21 VAL   202      22.948  34.903  36.632  1.00  0.00           H  
ATOM   3060 HG22 VAL   202      22.940  34.917  36.638  1.00  0.00           H  
ATOM   3061 HG23 VAL   202      22.931  34.919  36.630  1.00  0.00           H  
ATOM   3062  C   VAL   202      25.590  33.861  34.569  1.00  0.00           C  
ATOM   3063  O   VAL   202      25.106  34.102  33.481  1.00  0.00           O  
ATOM   3064  N   ASN   203      26.897  33.936  34.780  1.00  0.00           N  
ATOM   3065  H   ASN   203      27.240  33.665  35.667  1.00  0.00           H  
ATOM   3066  CA  ASN   203      27.864  34.307  33.754  1.00  0.00           C  
ATOM   3067  HA  ASN   203      27.479  35.149  33.194  1.00  0.00           H  
ATOM   3068  CB  ASN   203      29.171  34.746  34.417  1.00  0.00           C  
ATOM   3069  HB2 ASN   203      29.533  33.967  35.065  1.00  0.00           H  
ATOM   3070  HB3 ASN   203      29.908  34.896  33.646  1.00  0.00           H  
ATOM   3071  CG  ASN   203      29.099  36.035  35.203  1.00  0.00           C  
ATOM   3072  OD1 ASN   203      28.081  36.664  35.361  1.00  0.00           O  
ATOM   3073  ND2 ASN   203      30.199  36.464  35.730  1.00  0.00           N  
ATOM   3074 HD21 ASN   203      30.171  37.298  36.268  1.00  0.00           H  
ATOM   3075 HD22 ASN   203      31.015  35.904  35.650  1.00  0.00           H  
ATOM   3076  C   ASN   203      28.092  33.174  32.745  1.00  0.00           C  
ATOM   3077  O   ASN   203      28.215  33.439  31.560  1.00  0.00           O  
ATOM   3078  N   VAL   204      28.087  31.911  33.172  1.00  0.00           N  
ATOM   3079  H   VAL   204      28.014  31.747  34.150  1.00  0.00           H  
ATOM   3080  CA  VAL   204      28.150  30.758  32.257  1.00  0.00           C  
ATOM   3081  HA  VAL   204      29.010  30.884  31.615  1.00  0.00           H  
ATOM   3082  CB  VAL   204      28.322  29.425  33.005  1.00  0.00           C  
ATOM   3083  HB  VAL   204      27.487  29.274  33.653  1.00  0.00           H  
ATOM   3084  CG1 VAL   204      28.396  28.248  32.058  1.00  0.00           C  
ATOM   3085 HG11 VAL   204      28.412  27.976  31.807  1.00  0.00           H  
ATOM   3086 HG12 VAL   204      28.436  27.954  31.840  1.00  0.00           H  
ATOM   3087 HG13 VAL   204      28.391  27.948  31.838  1.00  0.00           H  
ATOM   3088  CG2 VAL   204      29.575  29.396  33.849  1.00  0.00           C  
ATOM   3089 HG21 VAL   204      29.876  29.378  34.068  1.00  0.00           H  
ATOM   3090 HG22 VAL   204      29.887  29.385  34.048  1.00  0.00           H  
ATOM   3091 HG23 VAL   204      29.878  29.402  34.061  1.00  0.00           H  
ATOM   3092  C   VAL   204      26.925  30.709  31.348  1.00  0.00           C  
ATOM   3093  O   VAL   204      27.058  30.528  30.149  1.00  0.00           O  
ATOM   3094  N   LEU   205      25.730  30.936  31.884  1.00  0.00           N  
ATOM   3095  H   LEU   205      25.678  31.071  32.870  1.00  0.00           H  
ATOM   3096  CA  LEU   205      24.500  31.015  31.098  1.00  0.00           C  
ATOM   3097  HA  LEU   205      24.425  30.123  30.490  1.00  0.00           H  
ATOM   3098  CB  LEU   205      23.288  31.076  32.034  1.00  0.00           C  
ATOM   3099  HB2 LEU   205      23.446  31.875  32.734  1.00  0.00           H  
ATOM   3100  HB3 LEU   205      22.417  31.319  31.456  1.00  0.00           H  
ATOM   3101  CG  LEU   205      23.013  29.786  32.805  1.00  0.00           C  
ATOM   3102  HG  LEU   205      23.906  29.425  33.211  1.00  0.00           H  
ATOM   3103  CD1 LEU   205      22.067  30.014  33.921  1.00  0.00           C  
ATOM   3104 HD11 LEU   205      21.849  30.036  34.208  1.00  0.00           H  
ATOM   3105 HD12 LEU   205      21.857  30.093  34.205  1.00  0.00           H  
ATOM   3106 HD13 LEU   205      21.818  30.065  34.172  1.00  0.00           H  
ATOM   3107  CD2 LEU   205      22.422  28.717  31.966  1.00  0.00           C  
ATOM   3108 HD21 LEU   205      22.270  28.470  31.752  1.00  0.00           H  
ATOM   3109 HD22 LEU   205      22.303  28.442  31.763  1.00  0.00           H  
ATOM   3110 HD23 LEU   205      22.267  28.445  31.786  1.00  0.00           H  
ATOM   3111  C   LEU   205      24.517  32.194  30.118  1.00  0.00           C  
ATOM   3112  O   LEU   205      24.113  32.029  28.980  1.00  0.00           O  
ATOM   3113  N   ALA   206      25.038  33.354  30.509  1.00  0.00           N  
ATOM   3114  H   ALA   206      25.330  33.449  31.456  1.00  0.00           H  
ATOM   3115  CA  ALA   206      25.235  34.489  29.611  1.00  0.00           C  
ATOM   3116  HA  ALA   206      24.288  34.729  29.152  1.00  0.00           H  
ATOM   3117  CB  ALA   206      25.679  35.694  30.428  1.00  0.00           C  
ATOM   3118  HB1 ALA   206      25.746  36.008  30.612  1.00  0.00           H  
ATOM   3119  HB2 ALA   206      25.786  35.962  30.660  1.00  0.00           H  
ATOM   3120  HB3 ALA   206      25.821  35.992  30.596  1.00  0.00           H  
ATOM   3121  C   ALA   206      26.224  34.186  28.477  1.00  0.00           C  
ATOM   3122  O   ALA   206      25.990  34.570  27.343  1.00  0.00           O  
ATOM   3123  N   TRP   207      27.291  33.450  28.754  1.00  0.00           N  
ATOM   3124  H   TRP   207      27.451  33.204  29.705  1.00  0.00           H  
ATOM   3125  CA  TRP   207      28.261  32.995  27.761  1.00  0.00           C  
ATOM   3126  HA  TRP   207      28.565  33.844  27.166  1.00  0.00           H  
ATOM   3127  CB  TRP   207      29.494  32.495  28.501  1.00  0.00           C  
ATOM   3128  HB2 TRP   207      29.790  33.250  29.198  1.00  0.00           H  
ATOM   3129  HB3 TRP   207      29.236  31.627  29.067  1.00  0.00           H  
ATOM   3130  CG  TRP   207      30.685  32.169  27.686  1.00  0.00           C  
ATOM   3131  CD1 TRP   207      31.612  33.039  27.305  1.00  0.00           C  
ATOM   3132  HD1 TRP   207      31.598  34.069  27.541  1.00  0.00           H  
ATOM   3133  NE1 TRP   207      32.587  32.402  26.603  1.00  0.00           N  
ATOM   3134  HE1 TRP   207      33.383  32.862  26.245  1.00  0.00           H  
ATOM   3135  CE2 TRP   207      32.336  31.077  26.494  1.00  0.00           C  
ATOM   3136  CZ2 TRP   207      33.024  30.034  25.909  1.00  0.00           C  
ATOM   3137  HZ2 TRP   207      33.943  30.205  25.415  1.00  0.00           H  
ATOM   3138  CH2 TRP   207      32.491  28.763  25.973  1.00  0.00           C  
ATOM   3139  HH2 TRP   207      33.006  27.949  25.533  1.00  0.00           H  
ATOM   3140  CZ3 TRP   207      31.282  28.557  26.609  1.00  0.00           C  
ATOM   3141  HZ3 TRP   207      30.870  27.584  26.636  1.00  0.00           H  
ATOM   3142  CE3 TRP   207      30.603  29.609  27.203  1.00  0.00           C  
ATOM   3143  HE3 TRP   207      29.683  29.441  27.696  1.00  0.00           H  
ATOM   3144  CD2 TRP   207      31.112  30.899  27.161  1.00  0.00           C  
ATOM   3145  C   TRP   207      27.678  31.962  26.791  1.00  0.00           C  
ATOM   3146  O   TRP   207      27.942  32.028  25.603  1.00  0.00           O  
ATOM   3147  N   LEU   208      26.796  31.074  27.247  1.00  0.00           N  
ATOM   3148  H   LEU   208      26.643  31.036  28.229  1.00  0.00           H  
ATOM   3149  CA  LEU   208      26.028  30.181  26.376  1.00  0.00           C  
ATOM   3150  HA  LEU   208      26.709  29.728  25.672  1.00  0.00           H  
ATOM   3151  CB  LEU   208      25.377  29.064  27.196  1.00  0.00           C  
ATOM   3152  HB2 LEU   208      24.778  29.512  27.966  1.00  0.00           H  
ATOM   3153  HB3 LEU   208      24.715  28.517  26.549  1.00  0.00           H  
ATOM   3154  CG  LEU   208      26.337  28.061  27.834  1.00  0.00           C  
ATOM   3155  HG  LEU   208      27.042  28.576  28.436  1.00  0.00           H  
ATOM   3156  CD1 LEU   208      25.585  27.111  28.713  1.00  0.00           C  
ATOM   3157 HD11 LEU   208      25.414  26.898  28.947  1.00  0.00           H  
ATOM   3158 HD12 LEU   208      25.387  26.889  28.918  1.00  0.00           H  
ATOM   3159 HD13 LEU   208      25.420  26.867  28.921  1.00  0.00           H  
ATOM   3160  CD2 LEU   208      27.096  27.244  26.834  1.00  0.00           C  
ATOM   3161 HD21 LEU   208      27.281  27.059  26.580  1.00  0.00           H  
ATOM   3162 HD22 LEU   208      27.303  27.048  26.605  1.00  0.00           H  
ATOM   3163 HD23 LEU   208      27.275  27.029  26.594  1.00  0.00           H  
ATOM   3164  C   LEU   208      24.992  30.925  25.525  1.00  0.00           C  
ATOM   3165  O   LEU   208      24.805  30.577  24.374  1.00  0.00           O  
ATOM   3166  N   TYR   209      24.370  31.990  26.020  1.00  0.00           N  
ATOM   3167  H   TYR   209      24.491  32.206  26.982  1.00  0.00           H  
ATOM   3168  CA  TYR   209      23.570  32.884  25.181  1.00  0.00           C  
ATOM   3169  HA  TYR   209      22.867  32.282  24.624  1.00  0.00           H  
ATOM   3170  CB  TYR   209      22.772  33.874  26.028  1.00  0.00           C  
ATOM   3171  HB2 TYR   209      23.385  34.239  26.832  1.00  0.00           H  
ATOM   3172  HB3 TYR   209      22.531  34.721  25.412  1.00  0.00           H  
ATOM   3173  CG  TYR   209      21.469  33.344  26.579  1.00  0.00           C  
ATOM   3174  CD1 TYR   209      20.437  33.021  25.705  1.00  0.00           C  
ATOM   3175  HD1 TYR   209      20.580  33.132  24.660  1.00  0.00           H  
ATOM   3176  CE1 TYR   209      19.215  32.547  26.189  1.00  0.00           C  
ATOM   3177  HE1 TYR   209      18.433  32.297  25.517  1.00  0.00           H  
ATOM   3178  CZ  TYR   209      19.016  32.403  27.554  1.00  0.00           C  
ATOM   3179  OH  TYR   209      17.844  31.940  28.016  1.00  0.00           O  
ATOM   3180  HH  TYR   209      17.242  31.735  27.336  1.00  0.00           H  
ATOM   3181  CE2 TYR   209      20.038  32.739  28.435  1.00  0.00           C  
ATOM   3182  HE2 TYR   209      19.874  32.627  29.476  1.00  0.00           H  
ATOM   3183  CD2 TYR   209      21.261  33.210  27.948  1.00  0.00           C  
ATOM   3184  HD2 TYR   209      22.038  33.469  28.622  1.00  0.00           H  
ATOM   3185  C   TYR   209      24.423  33.615  24.139  1.00  0.00           C  
ATOM   3186  O   TYR   209      24.015  33.711  22.995  1.00  0.00           O  
ATOM   3187  N   ALA   210      25.626  34.065  24.482  1.00  0.00           N  
ATOM   3188  H   ALA   210      25.901  33.998  25.435  1.00  0.00           H  
ATOM   3189  CA  ALA   210      26.569  34.629  23.524  1.00  0.00           C  
ATOM   3190  HA  ALA   210      26.084  35.447  23.016  1.00  0.00           H  
ATOM   3191  CB  ALA   210      27.769  35.199  24.265  1.00  0.00           C  
ATOM   3192  HB1 ALA   210      28.068  35.334  24.435  1.00  0.00           H  
ATOM   3193  HB2 ALA   210      28.055  35.351  24.435  1.00  0.00           H  
ATOM   3194  HB3 ALA   210      28.057  35.338  24.451  1.00  0.00           H  
ATOM   3195  C   ALA   210      26.995  33.619  22.453  1.00  0.00           C  
ATOM   3196  O   ALA   210      27.167  33.993  21.306  1.00  0.00           O  
ATOM   3197  N   ALA   211      27.106  32.341  22.791  1.00  0.00           N  
ATOM   3198  H   ALA   211      27.032  32.104  23.753  1.00  0.00           H  
ATOM   3199  CA  ALA   211      27.356  31.270  21.842  1.00  0.00           C  
ATOM   3200  HA  ALA   211      28.238  31.521  21.277  1.00  0.00           H  
ATOM   3201  CB  ALA   211      27.649  29.989  22.601  1.00  0.00           C  
ATOM   3202  HB1 ALA   211      27.748  29.692  22.797  1.00  0.00           H  
ATOM   3203  HB2 ALA   211      27.689  29.673  22.795  1.00  0.00           H  
ATOM   3204  HB3 ALA   211      27.728  29.660  22.748  1.00  0.00           H  
ATOM   3205  C   ALA   211      26.225  31.103  20.825  1.00  0.00           C  
ATOM   3206  O   ALA   211      26.499  31.060  19.640  1.00  0.00           O  
ATOM   3207  N   VAL   212      24.966  31.118  21.256  1.00  0.00           N  
ATOM   3208  H   VAL   212      24.815  31.137  22.236  1.00  0.00           H  
ATOM   3209  CA  VAL   212      23.801  31.068  20.360  1.00  0.00           C  
ATOM   3210  HA  VAL   212      23.928  30.224  19.704  1.00  0.00           H  
ATOM   3211  CB  VAL   212      22.498  30.850  21.131  1.00  0.00           C  
ATOM   3212  HB  VAL   212      22.321  31.414  21.569  1.00  0.00           H  
ATOM   3213  CG1 VAL   212      21.531  30.681  20.618  1.00  0.00           C  
ATOM   3214 HG11 VAL   212      21.277  30.628  20.482  1.00  0.00           H  
ATOM   3215 HG12 VAL   212      21.309  30.637  20.496  1.00  0.00           H  
ATOM   3216 HG13 VAL   212      21.283  30.657  20.514  1.00  0.00           H  
ATOM   3217  CG2 VAL   212      22.326  29.991  21.860  1.00  0.00           C  
ATOM   3218 HG21 VAL   212      22.274  29.785  22.039  1.00  0.00           H  
ATOM   3219 HG22 VAL   212      22.279  29.774  22.040  1.00  0.00           H  
ATOM   3220 HG23 VAL   212      22.301  29.787  22.045  1.00  0.00           H  
ATOM   3221  C   VAL   212      23.716  32.295  19.461  1.00  0.00           C  
ATOM   3222  O   VAL   212      23.416  32.158  18.292  1.00  0.00           O  
ATOM   3223  N   ILE   213      24.045  33.480  19.960  1.00  0.00           N  
ATOM   3224  H   ILE   213      24.244  33.527  20.931  1.00  0.00           H  
ATOM   3225  CA  ILE   213      24.127  34.717  19.172  1.00  0.00           C  
ATOM   3226  HA  ILE   213      23.195  34.848  18.649  1.00  0.00           H  
ATOM   3227  CB  ILE   213      24.311  35.925  20.110  1.00  0.00           C  
ATOM   3228  HB  ILE   213      25.087  35.689  20.806  1.00  0.00           H  
ATOM   3229  CG2 ILE   213      24.728  37.186  19.384  1.00  0.00           C  
ATOM   3230 HG21 ILE   213      24.891  37.498  19.237  1.00  0.00           H  
ATOM   3231 HG22 ILE   213      24.826  37.474  19.155  1.00  0.00           H  
ATOM   3232 HG23 ILE   213      24.789  37.530  19.238  1.00  0.00           H  
ATOM   3233  CG1 ILE   213      23.029  36.187  20.896  1.00  0.00           C  
ATOM   3234 HG12 ILE   213      22.303  36.582  20.274  1.00  0.00           H  
ATOM   3235 HG13 ILE   213      22.656  35.291  21.257  1.00  0.00           H  
ATOM   3236  CD1 ILE   213      23.152  37.079  22.065  1.00  0.00           C  
ATOM   3237 HD11 ILE   213      23.182  37.289  22.362  1.00  0.00           H  
ATOM   3238 HD12 ILE   213      23.179  37.306  22.340  1.00  0.00           H  
ATOM   3239 HD13 ILE   213      23.162  37.283  22.353  1.00  0.00           H  
ATOM   3240  C   ILE   213      25.212  34.623  18.096  1.00  0.00           C  
ATOM   3241  O   ILE   213      25.029  35.104  17.009  1.00  0.00           O  
ATOM   3242  N   ASN   214      26.310  33.952  18.360  1.00  0.00           N  
ATOM   3243  H   ASN   214      26.387  33.573  19.263  1.00  0.00           H  
ATOM   3244  CA  ASN   214      27.390  33.687  17.420  1.00  0.00           C  
ATOM   3245  HA  ASN   214      27.397  34.462  16.679  1.00  0.00           H  
ATOM   3246  CB  ASN   214      28.713  33.767  18.161  1.00  0.00           C  
ATOM   3247  HB2 ASN   214      28.669  33.170  19.047  1.00  0.00           H  
ATOM   3248  HB3 ASN   214      29.489  33.380  17.539  1.00  0.00           H  
ATOM   3249  CG  ASN   214      29.092  35.167  18.514  1.00  0.00           C  
ATOM   3250  OD1 ASN   214      29.701  35.848  17.774  1.00  0.00           O  
ATOM   3251  ND2 ASN   214      28.747  35.649  19.637  1.00  0.00           N  
ATOM   3252 HD21 ASN   214      28.956  36.587  19.833  1.00  0.00           H  
ATOM   3253 HD22 ASN   214      28.218  35.102  20.246  1.00  0.00           H  
ATOM   3254  C   ASN   214      27.218  32.390  16.628  1.00  0.00           C  
ATOM   3255  O   ASN   214      28.021  32.058  15.887  1.00  0.00           O  
ATOM   3256  N   GLY   215      26.171  31.667  16.748  1.00  0.00           N  
ATOM   3257  H   GLY   215      25.573  31.963  17.406  1.00  0.00           H  
ATOM   3258  CA  GLY   215      25.787  30.533  15.926  1.00  0.00           C  
ATOM   3259  HA2 GLY   215      24.744  30.554  15.816  1.00  0.00           H  
ATOM   3260  HA3 GLY   215      26.205  30.643  14.968  1.00  0.00           H  
ATOM   3261  C   GLY   215      26.146  29.149  16.407  1.00  0.00           C  
ATOM   3262  O   GLY   215      25.830  28.209  15.736  1.00  0.00           O  
ATOM   3263  N   ASP   216      26.774  28.987  17.544  1.00  0.00           N  
ATOM   3264  H   ASP   216      26.941  29.786  18.087  1.00  0.00           H  
ATOM   3265  CA  ASP   216      27.014  27.690  18.153  1.00  0.00           C  
ATOM   3266  HA  ASP   216      27.188  26.971  17.372  1.00  0.00           H  
ATOM   3267  CB  ASP   216      28.253  27.717  19.028  1.00  0.00           C  
ATOM   3268  HB2 ASP   216      28.246  28.545  19.577  1.00  0.00           H  
ATOM   3269  HB3 ASP   216      28.232  26.945  19.658  1.00  0.00           H  
ATOM   3270  CG  ASP   216      29.540  27.641  18.371  1.00  0.00           C  
ATOM   3271  OD1 ASP   216      30.078  27.623  18.163  1.00  0.00           O  
ATOM   3272  OD2 ASP   216      30.048  27.556  18.065  1.00  0.00           O  
ATOM   3273  C   ASP   216      25.795  27.219  18.923  1.00  0.00           C  
ATOM   3274  O   ASP   216      25.423  27.769  19.796  1.00  0.00           O  
ATOM   3275  N   ARG   217      25.159  26.199  18.591  1.00  0.00           N  
ATOM   3276  H   ARG   217      25.530  25.811  17.853  1.00  0.00           H  
ATOM   3277  CA  ARG   217      23.873  25.717  19.092  1.00  0.00           C  
ATOM   3278  HA  ARG   217      23.658  26.218  20.002  1.00  0.00           H  
ATOM   3279  CB  ARG   217      22.803  26.076  18.099  1.00  0.00           C  
ATOM   3280  HB2 ARG   217      22.852  25.745  17.524  1.00  0.00           H  
ATOM   3281  HB3 ARG   217      22.157  25.932  18.272  1.00  0.00           H  
ATOM   3282  CG  ARG   217      22.493  27.060  17.646  1.00  0.00           C  
ATOM   3283  HG2 ARG   217      22.464  27.393  18.174  1.00  0.00           H  
ATOM   3284  HG3 ARG   217      23.069  27.206  17.416  1.00  0.00           H  
ATOM   3285  CD  ARG   217      21.431  27.396  16.772  1.00  0.00           C  
ATOM   3286  HD2 ARG   217      21.437  27.496  16.331  1.00  0.00           H  
ATOM   3287  HD3 ARG   217      21.101  27.155  16.644  1.00  0.00           H  
ATOM   3288  NE  ARG   217      20.852  27.897  16.660  1.00  0.00           N  
ATOM   3289  HE  ARG   217      21.007  27.796  16.562  1.00  0.00           H  
ATOM   3290  CZ  ARG   217      20.131  28.463  16.643  1.00  0.00           C  
ATOM   3291  NH1 ARG   217      19.807  28.672  16.717  1.00  0.00           N  
ATOM   3292 HH11 ARG   217      20.075  28.404  16.746  1.00  0.00           H  
ATOM   3293 HH12 ARG   217      19.251  29.107  16.683  1.00  0.00           H  
ATOM   3294  NH2 ARG   217      19.709  28.842  16.550  1.00  0.00           N  
ATOM   3295 HH21 ARG   217      19.927  28.703  16.481  1.00  0.00           H  
ATOM   3296 HH22 ARG   217      19.160  29.269  16.526  1.00  0.00           H  
ATOM   3297  C   ARG   217      23.804  24.236  19.440  1.00  0.00           C  
ATOM   3298  O   ARG   217      22.798  23.796  19.956  1.00  0.00           O  
ATOM   3299  N   TRP   218      24.842  23.454  19.186  1.00  0.00           N  
ATOM   3300  H   TRP   218      25.618  23.864  18.736  1.00  0.00           H  
ATOM   3301  CA  TRP   218      24.828  21.995  19.329  1.00  0.00           C  
ATOM   3302  HA  TRP   218      24.081  21.599  18.663  1.00  0.00           H  
ATOM   3303  CB  TRP   218      26.180  21.435  18.894  1.00  0.00           C  
ATOM   3304  HB2 TRP   218      26.089  20.365  18.845  1.00  0.00           H  
ATOM   3305  HB3 TRP   218      26.389  21.769  17.895  1.00  0.00           H  
ATOM   3306  CG  TRP   218      27.354  21.744  19.759  1.00  0.00           C  
ATOM   3307  CD1 TRP   218      28.256  22.703  19.535  1.00  0.00           C  
ATOM   3308  HD1 TRP   218      28.250  23.356  18.699  1.00  0.00           H  
ATOM   3309  NE1 TRP   218      29.196  22.702  20.525  1.00  0.00           N  
ATOM   3310  HE1 TRP   218      29.991  23.296  20.528  1.00  0.00           H  
ATOM   3311  CE2 TRP   218      28.942  21.748  21.458  1.00  0.00           C  
ATOM   3312  CZ2 TRP   218      29.587  21.371  22.625  1.00  0.00           C  
ATOM   3313  HZ2 TRP   218      30.467  21.873  22.941  1.00  0.00           H  
ATOM   3314  CH2 TRP   218      29.073  20.322  23.370  1.00  0.00           C  
ATOM   3315  HH2 TRP   218      29.552  20.022  24.269  1.00  0.00           H  
ATOM   3316  CZ3 TRP   218      27.938  19.656  22.932  1.00  0.00           C  
ATOM   3317  HZ3 TRP   218      27.551  18.850  23.503  1.00  0.00           H  
ATOM   3318  CE3 TRP   218      27.307  20.031  21.750  1.00  0.00           C  
ATOM   3319  HE3 TRP   218      26.449  19.497  21.422  1.00  0.00           H  
ATOM   3320  CD2 TRP   218      27.780  21.100  20.987  1.00  0.00           C  
ATOM   3321  C   TRP   218      24.472  21.496  20.729  1.00  0.00           C  
ATOM   3322  O   TRP   218      23.898  20.436  20.876  1.00  0.00           O  
ATOM   3323  N   PHE   219      24.793  22.261  21.755  1.00  0.00           N  
ATOM   3324  H   PHE   219      25.262  23.107  21.549  1.00  0.00           H  
ATOM   3325  CA  PHE   219      24.602  21.928  23.157  1.00  0.00           C  
ATOM   3326  HA  PHE   219      24.874  20.897  23.306  1.00  0.00           H  
ATOM   3327  CB  PHE   219      25.559  22.788  23.978  1.00  0.00           C  
ATOM   3328  HB2 PHE   219      25.442  22.547  25.004  1.00  0.00           H  
ATOM   3329  HB3 PHE   219      26.556  22.535  23.718  1.00  0.00           H  
ATOM   3330  CG  PHE   219      25.389  24.259  23.810  1.00  0.00           C  
ATOM   3331  CD1 PHE   219      24.470  24.936  24.555  1.00  0.00           C  
ATOM   3332  HD1 PHE   219      23.912  24.426  25.274  1.00  0.00           H  
ATOM   3333  CE1 PHE   219      24.269  26.280  24.357  1.00  0.00           C  
ATOM   3334  HE1 PHE   219      23.562  26.795  24.921  1.00  0.00           H  
ATOM   3335  CZ  PHE   219      24.996  26.954  23.422  1.00  0.00           C  
ATOM   3336  HZ  PHE   219      24.845  27.982  23.271  1.00  0.00           H  
ATOM   3337  CE2 PHE   219      25.926  26.287  22.688  1.00  0.00           C  
ATOM   3338  HE2 PHE   219      26.488  26.810  21.980  1.00  0.00           H  
ATOM   3339  CD2 PHE   219      26.122  24.941  22.877  1.00  0.00           C  
ATOM   3340  HD2 PHE   219      26.836  24.437  22.309  1.00  0.00           H  
ATOM   3341  C   PHE   219      23.165  22.073  23.658  1.00  0.00           C  
ATOM   3342  O   PHE   219      22.880  21.659  24.762  1.00  0.00           O  
ATOM   3343  N   LEU   220      22.261  22.663  22.892  1.00  0.00           N  
ATOM   3344  H   LEU   220      22.537  22.965  21.992  1.00  0.00           H  
ATOM   3345  CA  LEU   220      20.891  22.909  23.309  1.00  0.00           C  
ATOM   3346  HA  LEU   220      20.925  23.400  24.264  1.00  0.00           H  
ATOM   3347  CB  LEU   220      20.192  23.847  22.330  1.00  0.00           C  
ATOM   3348  HB2 LEU   220      20.269  23.454  21.378  1.00  0.00           H  
ATOM   3349  HB3 LEU   220      19.187  23.881  22.555  1.00  0.00           H  
ATOM   3350  CG  LEU   220      20.682  25.241  22.289  1.00  0.00           C  
ATOM   3351  HG  LEU   220      21.674  25.192  22.116  1.00  0.00           H  
ATOM   3352  CD1 LEU   220      20.050  26.000  21.243  1.00  0.00           C  
ATOM   3353 HD11 LEU   220      19.879  26.143  20.974  1.00  0.00           H  
ATOM   3354 HD12 LEU   220      19.879  26.215  21.016  1.00  0.00           H  
ATOM   3355 HD13 LEU   220      19.942  26.187  20.972  1.00  0.00           H  
ATOM   3356  CD2 LEU   220      20.436  26.006  23.481  1.00  0.00           C  
ATOM   3357 HD21 LEU   220      20.416  26.181  23.781  1.00  0.00           H  
ATOM   3358 HD22 LEU   220      20.385  26.218  23.754  1.00  0.00           H  
ATOM   3359 HD23 LEU   220      20.347  26.187  23.782  1.00  0.00           H  
ATOM   3360  C   LEU   220      20.112  21.611  23.504  1.00  0.00           C  
ATOM   3361  O   LEU   220      20.047  20.781  22.649  1.00  0.00           O  
ATOM   3362  N   ASN   221      19.514  21.444  24.633  1.00  0.00           N  
ATOM   3363  H   ASN   221      19.598  22.178  25.266  1.00  0.00           H  
ATOM   3364  CA  ASN   221      18.747  20.277  25.022  1.00  0.00           C  
ATOM   3365  HA  ASN   221      19.165  19.435  24.550  1.00  0.00           H  
ATOM   3366  CB  ASN   221      18.895  20.102  26.501  1.00  0.00           C  
ATOM   3367  HB2 ASN   221      19.761  20.063  26.736  1.00  0.00           H  
ATOM   3368  HB3 ASN   221      18.548  20.809  26.896  1.00  0.00           H  
ATOM   3369  CG  ASN   221      18.403  19.033  27.175  1.00  0.00           C  
ATOM   3370  OD1 ASN   221      17.767  18.362  26.793  1.00  0.00           O  
ATOM   3371  ND2 ASN   221      18.691  18.827  28.197  1.00  0.00           N  
ATOM   3372 HD21 ASN   221      18.391  18.114  28.638  1.00  0.00           H  
ATOM   3373 HD22 ASN   221      19.245  19.345  28.513  1.00  0.00           H  
ATOM   3374  C   ASN   221      17.305  20.360  24.591  1.00  0.00           C  
ATOM   3375  O   ASN   221      16.732  21.404  24.615  1.00  0.00           O  
ATOM   3376  N   ARG   222      16.701  19.257  24.229  1.00  0.00           N  
ATOM   3377  H   ARG   222      17.237  18.453  24.224  1.00  0.00           H  
ATOM   3378  CA  ARG   222      15.296  19.135  23.892  1.00  0.00           C  
ATOM   3379  HA  ARG   222      15.035  19.961  23.304  1.00  0.00           H  
ATOM   3380  CB  ARG   222      15.080  17.918  23.072  1.00  0.00           C  
ATOM   3381  HB2 ARG   222      14.786  17.721  22.889  1.00  0.00           H  
ATOM   3382  HB3 ARG   222      15.180  17.786  22.726  1.00  0.00           H  
ATOM   3383  CG  ARG   222      15.107  17.141  22.921  1.00  0.00           C  
ATOM   3384  HG2 ARG   222      15.444  17.147  23.072  1.00  0.00           H  
ATOM   3385  HG3 ARG   222      14.867  17.198  23.215  1.00  0.00           H  
ATOM   3386  CD  ARG   222      14.993  16.261  22.152  1.00  0.00           C  
ATOM   3387  HD2 ARG   222      14.657  16.102  21.916  1.00  0.00           H  
ATOM   3388  HD3 ARG   222      15.174  16.289  21.900  1.00  0.00           H  
ATOM   3389  NE  ARG   222      15.087  15.595  22.049  1.00  0.00           N  
ATOM   3390  HE  ARG   222      15.243  15.616  22.175  1.00  0.00           H  
ATOM   3391  CZ  ARG   222      14.993  14.958  21.794  1.00  0.00           C  
ATOM   3392  NH1 ARG   222      14.796  14.830  21.598  1.00  0.00           N  
ATOM   3393 HH11 ARG   222      14.712  15.216  21.632  1.00  0.00           H  
ATOM   3394 HH12 ARG   222      14.734  14.336  21.409  1.00  0.00           H  
ATOM   3395  NH2 ARG   222      15.096  14.423  21.729  1.00  0.00           N  
ATOM   3396 HH21 ARG   222      15.251  14.494  21.868  1.00  0.00           H  
ATOM   3397 HH22 ARG   222      15.022  13.944  21.535  1.00  0.00           H  
ATOM   3398  C   ARG   222      14.355  19.168  25.062  1.00  0.00           C  
ATOM   3399  O   ARG   222      13.214  19.383  24.888  1.00  0.00           O  
ATOM   3400  N   PHE   223      14.815  18.959  26.236  1.00  0.00           N  
ATOM   3401  H   PHE   223      15.762  18.806  26.296  1.00  0.00           H  
ATOM   3402  CA  PHE   223      14.057  18.944  27.464  1.00  0.00           C  
ATOM   3403  HA  PHE   223      13.039  18.907  27.233  1.00  0.00           H  
ATOM   3404  CB  PHE   223      14.388  17.721  28.213  1.00  0.00           C  
ATOM   3405  HB2 PHE   223      15.370  17.781  28.522  1.00  0.00           H  
ATOM   3406  HB3 PHE   223      13.798  17.695  29.086  1.00  0.00           H  
ATOM   3407  CG  PHE   223      14.204  16.466  27.467  1.00  0.00           C  
ATOM   3408  CD1 PHE   223      13.770  15.985  27.114  1.00  0.00           C  
ATOM   3409  HD1 PHE   223      13.566  16.500  27.367  1.00  0.00           H  
ATOM   3410  CE1 PHE   223      13.601  14.831  26.431  1.00  0.00           C  
ATOM   3411  HE1 PHE   223      13.271  14.470  26.164  1.00  0.00           H  
ATOM   3412  CZ  PHE   223      13.864  14.148  26.101  1.00  0.00           C  
ATOM   3413  HZ  PHE   223      13.734  13.265  25.581  1.00  0.00           H  
ATOM   3414  CE2 PHE   223      14.296  14.621  26.452  1.00  0.00           C  
ATOM   3415  HE2 PHE   223      14.498  14.100  26.200  1.00  0.00           H  
ATOM   3416  CD2 PHE   223      14.466  15.776  27.132  1.00  0.00           C  
ATOM   3417  HD2 PHE   223      14.798  16.131  27.399  1.00  0.00           H  
ATOM   3418  C   PHE   223      14.258  20.166  28.319  1.00  0.00           C  
ATOM   3419  O   PHE   223      15.176  20.835  28.159  1.00  0.00           O  
ATOM   3420  N   THR   224      13.402  20.453  29.240  1.00  0.00           N  
ATOM   3421  H   THR   224      12.680  19.862  29.311  1.00  0.00           H  
ATOM   3422  CA  THR   224      13.467  21.546  30.200  1.00  0.00           C  
ATOM   3423  HA  THR   224      14.247  22.205  29.906  1.00  0.00           H  
ATOM   3424  CB  THR   224      12.203  22.345  30.147  1.00  0.00           C  
ATOM   3425  HB  THR   224      11.937  22.471  29.131  1.00  0.00           H  
ATOM   3426  CG2 THR   224      11.055  21.740  30.850  1.00  0.00           C  
ATOM   3427 HG21 THR   224      10.766  21.597  31.015  1.00  0.00           H  
ATOM   3428 HG22 THR   224      10.763  21.591  31.012  1.00  0.00           H  
ATOM   3429 HG23 THR   224      10.776  21.595  31.013  1.00  0.00           H  
ATOM   3430  OG1 THR   224      12.410  23.590  30.690  1.00  0.00           O  
ATOM   3431  HG1 THR   224      12.652  24.136  29.994  1.00  0.00           H  
ATOM   3432  C   THR   224      13.802  21.078  31.598  1.00  0.00           C  
ATOM   3433  O   THR   224      13.885  19.913  31.835  1.00  0.00           O  
ATOM   3434  N   THR   225      14.011  21.968  32.538  1.00  0.00           N  
ATOM   3435  H   THR   225      13.886  22.901  32.290  1.00  0.00           H  
ATOM   3436  CA  THR   225      14.280  21.676  33.944  1.00  0.00           C  
ATOM   3437  HA  THR   225      13.859  20.723  34.175  1.00  0.00           H  
ATOM   3438  CB  THR   225      15.774  21.574  34.191  1.00  0.00           C  
ATOM   3439  HB  THR   225      16.210  21.073  33.441  1.00  0.00           H  
ATOM   3440  CG2 THR   225      16.492  22.788  34.322  1.00  0.00           C  
ATOM   3441 HG21 THR   225      16.683  23.070  34.397  1.00  0.00           H  
ATOM   3442 HG22 THR   225      16.710  23.075  34.315  1.00  0.00           H  
ATOM   3443 HG23 THR   225      16.620  23.103  34.336  1.00  0.00           H  
ATOM   3444  OG1 THR   225      16.033  20.921  35.275  1.00  0.00           O  
ATOM   3445  HG1 THR   225      15.754  20.541  35.364  1.00  0.00           H  
ATOM   3446  C   THR   225      13.614  22.675  34.863  1.00  0.00           C  
ATOM   3447  O   THR   225      13.232  23.702  34.457  1.00  0.00           O  
ATOM   3448  N   THR   226      13.472  22.393  36.105  1.00  0.00           N  
ATOM   3449  H   THR   226      13.808  21.549  36.367  1.00  0.00           H  
ATOM   3450  CA  THR   226      13.067  23.315  37.158  1.00  0.00           C  
ATOM   3451  HA  THR   226      12.611  24.167  36.718  1.00  0.00           H  
ATOM   3452  CB  THR   226      12.057  22.707  38.081  1.00  0.00           C  
ATOM   3453  HB  THR   226      11.796  23.171  38.551  1.00  0.00           H  
ATOM   3454  CG2 THR   226      11.077  22.230  37.818  1.00  0.00           C  
ATOM   3455 HG21 THR   226      10.839  22.107  37.748  1.00  0.00           H  
ATOM   3456 HG22 THR   226      10.821  22.110  37.775  1.00  0.00           H  
ATOM   3457 HG23 THR   226      10.841  22.133  37.749  1.00  0.00           H  
ATOM   3458  OG1 THR   226      12.308  22.004  38.648  1.00  0.00           O  
ATOM   3459  HG1 THR   226      12.228  21.692  38.683  1.00  0.00           H  
ATOM   3460  C   THR   226      14.259  23.808  37.932  1.00  0.00           C  
ATOM   3461  O   THR   226      15.253  23.138  37.994  1.00  0.00           O  
ATOM   3462  N   LEU   227      14.178  24.975  38.541  1.00  0.00           N  
ATOM   3463  H   LEU   227      13.337  25.473  38.470  1.00  0.00           H  
ATOM   3464  CA  LEU   227      15.276  25.586  39.262  1.00  0.00           C  
ATOM   3465  HA  LEU   227      16.096  25.674  38.587  1.00  0.00           H  
ATOM   3466  CB  LEU   227      14.869  26.969  39.720  1.00  0.00           C  
ATOM   3467  HB2 LEU   227      14.240  27.209  39.505  1.00  0.00           H  
ATOM   3468  HB3 LEU   227      14.796  27.012  40.399  1.00  0.00           H  
ATOM   3469  CG  LEU   227      15.370  27.989  39.586  1.00  0.00           C  
ATOM   3470  HG  LEU   227      15.414  27.678  39.646  1.00  0.00           H  
ATOM   3471  CD1 LEU   227      15.631  28.854  39.321  1.00  0.00           C  
ATOM   3472 HD11 LEU   227      15.699  29.052  39.254  1.00  0.00           H  
ATOM   3473 HD12 LEU   227      15.680  29.060  39.260  1.00  0.00           H  
ATOM   3474 HD13 LEU   227      15.704  29.084  39.263  1.00  0.00           H  
ATOM   3475  CD2 LEU   227      15.543  28.645  39.651  1.00  0.00           C  
ATOM   3476 HD21 LEU   227      15.627  28.807  39.719  1.00  0.00           H  
ATOM   3477 HD22 LEU   227      15.577  28.798  39.631  1.00  0.00           H  
ATOM   3478 HD23 LEU   227      15.550  28.807  39.656  1.00  0.00           H  
ATOM   3479  C   LEU   227      15.765  24.743  40.418  1.00  0.00           C  
ATOM   3480  O   LEU   227      16.946  24.596  40.595  1.00  0.00           O  
ATOM   3481  N   ASN   228      14.877  24.129  41.160  1.00  0.00           N  
ATOM   3482  H   ASN   228      13.929  24.291  40.969  1.00  0.00           H  
ATOM   3483  CA  ASN   228      15.220  23.249  42.247  1.00  0.00           C  
ATOM   3484  HA  ASN   228      15.875  23.773  42.897  1.00  0.00           H  
ATOM   3485  CB  ASN   228      13.974  22.915  43.016  1.00  0.00           C  
ATOM   3486  HB2 ASN   228      13.757  22.810  43.294  1.00  0.00           H  
ATOM   3487  HB3 ASN   228      13.674  22.956  43.178  1.00  0.00           H  
ATOM   3488  CG  ASN   228      13.415  22.667  43.247  1.00  0.00           C  
ATOM   3489  OD1 ASN   228      13.456  22.839  43.170  1.00  0.00           O  
ATOM   3490  ND2 ASN   228      12.880  22.258  43.538  1.00  0.00           N  
ATOM   3491 HD21 ASN   228      12.519  22.096  43.690  1.00  0.00           H  
ATOM   3492 HD22 ASN   228      12.840  22.108  43.604  1.00  0.00           H  
ATOM   3493  C   ASN   228      15.961  22.000  41.801  1.00  0.00           C  
ATOM   3494  O   ASN   228      16.839  21.573  42.461  1.00  0.00           O  
ATOM   3495  N   ASP   229      15.646  21.436  40.674  1.00  0.00           N  
ATOM   3496  H   ASP   229      14.930  21.842  40.175  1.00  0.00           H  
ATOM   3497  CA  ASP   229      16.330  20.290  40.103  1.00  0.00           C  
ATOM   3498  HA  ASP   229      16.522  19.581  40.880  1.00  0.00           H  
ATOM   3499  CB  ASP   229      15.445  19.629  39.073  1.00  0.00           C  
ATOM   3500  HB2 ASP   229      14.951  20.055  38.745  1.00  0.00           H  
ATOM   3501  HB3 ASP   229      15.780  19.353  38.478  1.00  0.00           H  
ATOM   3502  CG  ASP   229      14.774  18.750  39.240  1.00  0.00           C  
ATOM   3503  OD1 ASP   229      14.507  18.401  39.283  1.00  0.00           O  
ATOM   3504  OD2 ASP   229      14.501  18.370  39.310  1.00  0.00           O  
ATOM   3505  C   ASP   229      17.675  20.656  39.500  1.00  0.00           C  
ATOM   3506  O   ASP   229      18.601  19.908  39.598  1.00  0.00           O  
ATOM   3507  N   PHE   230      17.813  21.820  38.916  1.00  0.00           N  
ATOM   3508  H   PHE   230      17.013  22.376  38.835  1.00  0.00           H  
ATOM   3509  CA  PHE   230      19.085  22.336  38.448  1.00  0.00           C  
ATOM   3510  HA  PHE   230      19.561  21.584  37.848  1.00  0.00           H  
ATOM   3511  CB  PHE   230      18.860  23.552  37.574  1.00  0.00           C  
ATOM   3512  HB2 PHE   230      18.286  23.262  36.724  1.00  0.00           H  
ATOM   3513  HB3 PHE   230      18.291  24.272  38.113  1.00  0.00           H  
ATOM   3514  CG  PHE   230      20.131  24.187  37.105  1.00  0.00           C  
ATOM   3515  CD1 PHE   230      20.838  23.665  36.066  1.00  0.00           C  
ATOM   3516  HD1 PHE   230      20.452  22.849  35.569  1.00  0.00           H  
ATOM   3517  CE1 PHE   230      22.056  24.188  35.688  1.00  0.00           C  
ATOM   3518  HE1 PHE   230      22.597  23.776  34.902  1.00  0.00           H  
ATOM   3519  CZ  PHE   230      22.576  25.234  36.354  1.00  0.00           C  
ATOM   3520  HZ  PHE   230      23.516  25.623  36.084  1.00  0.00           H  
ATOM   3521  CE2 PHE   230      21.871  25.766  37.387  1.00  0.00           C  
ATOM   3522  HE2 PHE   230      22.270  26.557  37.909  1.00  0.00           H  
ATOM   3523  CD2 PHE   230      20.649  25.250  37.759  1.00  0.00           C  
ATOM   3524  HD2 PHE   230      20.126  25.652  38.565  1.00  0.00           H  
ATOM   3525  C   PHE   230      20.039  22.647  39.589  1.00  0.00           C  
ATOM   3526  O   PHE   230      21.185  22.250  39.542  1.00  0.00           O  
ATOM   3527  N   ASN   231      19.574  23.303  40.643  1.00  0.00           N  
ATOM   3528  H   ASN   231      18.637  23.622  40.618  1.00  0.00           H  
ATOM   3529  CA  ASN   231      20.398  23.691  41.775  1.00  0.00           C  
ATOM   3530  HA  ASN   231      21.235  24.252  41.402  1.00  0.00           H  
ATOM   3531  CB  ASN   231      19.596  24.605  42.697  1.00  0.00           C  
ATOM   3532  HB2 ASN   231      18.646  24.160  42.911  1.00  0.00           H  
ATOM   3533  HB3 ASN   231      20.118  24.715  43.626  1.00  0.00           H  
ATOM   3534  CG  ASN   231      19.380  25.988  42.150  1.00  0.00           C  
ATOM   3535  OD1 ASN   231      19.999  26.426  41.232  1.00  0.00           O  
ATOM   3536  ND2 ASN   231      18.543  26.750  42.738  1.00  0.00           N  
ATOM   3537 HD21 ASN   231      18.432  27.672  42.402  1.00  0.00           H  
ATOM   3538 HD22 ASN   231      18.032  26.405  43.490  1.00  0.00           H  
ATOM   3539  C   ASN   231      20.995  22.502  42.520  1.00  0.00           C  
ATOM   3540  O   ASN   231      22.090  22.601  43.015  1.00  0.00           O  
ATOM   3541  N   LEU   232      20.329  21.364  42.545  1.00  0.00           N  
ATOM   3542  H   LEU   232      19.431  21.355  42.145  1.00  0.00           H  
ATOM   3543  CA  LEU   232      20.863  20.126  43.082  1.00  0.00           C  
ATOM   3544  HA  LEU   232      21.238  20.320  44.063  1.00  0.00           H  
ATOM   3545  CB  LEU   232      19.747  19.112  43.184  1.00  0.00           C  
ATOM   3546  HB2 LEU   232      19.135  19.225  42.825  1.00  0.00           H  
ATOM   3547  HB3 LEU   232      19.888  18.476  42.934  1.00  0.00           H  
ATOM   3548  CG  LEU   232      19.237  18.763  44.070  1.00  0.00           C  
ATOM   3549  HG  LEU   232      19.305  19.137  43.879  1.00  0.00           H  
ATOM   3550  CD1 LEU   232      18.669  18.239  44.532  1.00  0.00           C  
ATOM   3551 HD11 LEU   232      18.522  18.092  44.680  1.00  0.00           H  
ATOM   3552 HD12 LEU   232      18.519  18.133  44.641  1.00  0.00           H  
ATOM   3553 HD13 LEU   232      18.551  18.113  44.612  1.00  0.00           H  
ATOM   3554  CD2 LEU   232      19.148  18.387  44.772  1.00  0.00           C  
ATOM   3555 HD21 LEU   232      19.149  18.305  44.921  1.00  0.00           H  
ATOM   3556 HD22 LEU   232      19.098  18.291  44.978  1.00  0.00           H  
ATOM   3557 HD23 LEU   232      19.128  18.297  44.930  1.00  0.00           H  
ATOM   3558  C   LEU   232      22.034  19.584  42.275  1.00  0.00           C  
ATOM   3559  O   LEU   232      22.946  19.068  42.831  1.00  0.00           O  
ATOM   3560  N   VAL   233      22.040  19.735  40.981  1.00  0.00           N  
ATOM   3561  H   VAL   233      21.268  20.178  40.591  1.00  0.00           H  
ATOM   3562  CA  VAL   233      23.155  19.376  40.110  1.00  0.00           C  
ATOM   3563  HA  VAL   233      23.579  18.459  40.462  1.00  0.00           H  
ATOM   3564  CB  VAL   233      22.682  19.136  38.684  1.00  0.00           C  
ATOM   3565  HB  VAL   233      22.206  19.842  38.404  1.00  0.00           H  
ATOM   3566  CG1 VAL   233      23.591  18.933  37.738  1.00  0.00           C  
ATOM   3567 HG11 VAL   233      23.790  18.886  37.493  1.00  0.00           H  
ATOM   3568 HG12 VAL   233      23.830  18.907  37.508  1.00  0.00           H  
ATOM   3569 HG13 VAL   233      23.810  18.860  37.510  1.00  0.00           H  
ATOM   3570  CG2 VAL   233      21.905  18.094  38.518  1.00  0.00           C  
ATOM   3571 HG21 VAL   233      21.735  17.826  38.445  1.00  0.00           H  
ATOM   3572 HG22 VAL   233      21.702  17.839  38.515  1.00  0.00           H  
ATOM   3573 HG23 VAL   233      21.700  17.855  38.464  1.00  0.00           H  
ATOM   3574  C   VAL   233      24.267  20.405  40.172  1.00  0.00           C  
ATOM   3575  O   VAL   233      25.418  20.039  40.226  1.00  0.00           O  
ATOM   3576  N   ALA   234      23.951  21.682  40.237  1.00  0.00           N  
ATOM   3577  H   ALA   234      22.995  21.928  40.167  1.00  0.00           H  
ATOM   3578  CA  ALA   234      24.929  22.746  40.335  1.00  0.00           C  
ATOM   3579  HA  ALA   234      25.558  22.700  39.471  1.00  0.00           H  
ATOM   3580  CB  ALA   234      24.201  24.073  40.315  1.00  0.00           C  
ATOM   3581  HB1 ALA   234      24.027  24.403  40.315  1.00  0.00           H  
ATOM   3582  HB2 ALA   234      24.030  24.400  40.304  1.00  0.00           H  
ATOM   3583  HB3 ALA   234      24.021  24.395  40.310  1.00  0.00           H  
ATOM   3584  C   ALA   234      25.833  22.597  41.554  1.00  0.00           C  
ATOM   3585  O   ALA   234      27.041  22.626  41.434  1.00  0.00           O  
ATOM   3586  N   MET   235      25.266  22.335  42.712  1.00  0.00           N  
ATOM   3587  H   MET   235      24.278  22.317  42.748  1.00  0.00           H  
ATOM   3588  CA  MET   235      26.012  22.129  43.936  1.00  0.00           C  
ATOM   3589  HA  MET   235      26.649  22.970  44.079  1.00  0.00           H  
ATOM   3590  CB  MET   235      25.063  22.074  45.101  1.00  0.00           C  
ATOM   3591  HB2 MET   235      24.643  21.852  45.223  1.00  0.00           H  
ATOM   3592  HB3 MET   235      25.113  21.950  45.530  1.00  0.00           H  
ATOM   3593  CG  MET   235      24.617  22.509  45.549  1.00  0.00           C  
ATOM   3594  HG2 MET   235      24.926  22.788  45.502  1.00  0.00           H  
ATOM   3595  HG3 MET   235      24.443  22.561  45.186  1.00  0.00           H  
ATOM   3596  SD  MET   235      23.877  22.526  46.725  1.00  0.00           S  
ATOM   3597  CE  MET   235      23.393  22.388  47.014  1.00  0.00           C  
ATOM   3598  HE1 MET   235      23.302  22.364  47.069  1.00  0.00           H  
ATOM   3599  HE2 MET   235      23.290  22.355  47.079  1.00  0.00           H  
ATOM   3600  HE3 MET   235      23.288  22.362  47.079  1.00  0.00           H  
ATOM   3601  C   MET   235      26.924  20.918  43.903  1.00  0.00           C  
ATOM   3602  O   MET   235      27.968  20.951  44.498  1.00  0.00           O  
ATOM   3603  N   LYS   236      26.593  19.880  43.163  1.00  0.00           N  
ATOM   3604  H   LYS   236      25.734  19.919  42.694  1.00  0.00           H  
ATOM   3605  CA  LYS   236      27.435  18.703  42.967  1.00  0.00           C  
ATOM   3606  HA  LYS   236      27.733  18.338  43.922  1.00  0.00           H  
ATOM   3607  CB  LYS   236      26.632  17.620  42.280  1.00  0.00           C  
ATOM   3608  HB2 LYS   236      25.901  17.572  42.428  1.00  0.00           H  
ATOM   3609  HB3 LYS   236      26.608  17.663  41.561  1.00  0.00           H  
ATOM   3610  CG  LYS   236      26.823  16.530  42.360  1.00  0.00           C  
ATOM   3611  HG2 LYS   236      27.375  16.510  42.190  1.00  0.00           H  
ATOM   3612  HG3 LYS   236      26.898  16.470  42.913  1.00  0.00           H  
ATOM   3613  CD  LYS   236      26.152  15.537  41.908  1.00  0.00           C  
ATOM   3614  HD2 LYS   236      25.680  15.467  42.014  1.00  0.00           H  
ATOM   3615  HD3 LYS   236      26.085  15.572  41.446  1.00  0.00           H  
ATOM   3616  CE  LYS   236      26.225  14.590  41.940  1.00  0.00           C  
ATOM   3617  HE2 LYS   236      26.418  14.577  41.817  1.00  0.00           H  
ATOM   3618  HE3 LYS   236      26.371  14.522  42.162  1.00  0.00           H  
ATOM   3619  NZ  LYS   236      25.854  13.790  41.840  1.00  0.00           N  
ATOM   3620  HZ1 LYS   236      25.787  13.591  41.821  1.00  0.00           H  
ATOM   3621  HZ2 LYS   236      25.746  13.595  41.825  1.00  0.00           H  
ATOM   3622  HZ3 LYS   236      25.754  13.586  41.804  1.00  0.00           H  
ATOM   3623  C   LYS   236      28.716  19.006  42.218  1.00  0.00           C  
ATOM   3624  O   LYS   236      29.710  18.409  42.472  1.00  0.00           O  
ATOM   3625  N   TYR   237      28.708  19.957  41.341  1.00  0.00           N  
ATOM   3626  H   TYR   237      27.846  20.382  41.184  1.00  0.00           H  
ATOM   3627  CA  TYR   237      29.846  20.404  40.553  1.00  0.00           C  
ATOM   3628  HA  TYR   237      30.638  19.697  40.674  1.00  0.00           H  
ATOM   3629  CB  TYR   237      29.467  20.389  39.089  1.00  0.00           C  
ATOM   3630  HB2 TYR   237      28.665  21.060  38.933  1.00  0.00           H  
ATOM   3631  HB3 TYR   237      30.287  20.745  38.519  1.00  0.00           H  
ATOM   3632  CG  TYR   237      29.089  19.042  38.559  1.00  0.00           C  
ATOM   3633  CD1 TYR   237      29.879  18.169  38.296  1.00  0.00           C  
ATOM   3634  HD1 TYR   237      30.747  18.457  38.458  1.00  0.00           H  
ATOM   3635  CE1 TYR   237      29.537  16.916  37.832  1.00  0.00           C  
ATOM   3636  HE1 TYR   237      30.139  16.250  37.640  1.00  0.00           H  
ATOM   3637  CZ  TYR   237      28.402  16.529  37.623  1.00  0.00           C  
ATOM   3638  OH  TYR   237      28.070  15.319  37.196  1.00  0.00           O  
ATOM   3639  HH  TYR   237      28.134  14.992  37.013  1.00  0.00           H  
ATOM   3640  CE2 TYR   237      27.610  17.402  37.878  1.00  0.00           C  
ATOM   3641  HE2 TYR   237      26.746  17.103  37.718  1.00  0.00           H  
ATOM   3642  CD2 TYR   237      27.953  18.654  38.345  1.00  0.00           C  
ATOM   3643  HD2 TYR   237      27.345  19.318  38.544  1.00  0.00           H  
ATOM   3644  C   TYR   237      30.435  21.740  41.005  1.00  0.00           C  
ATOM   3645  O   TYR   237      31.222  22.328  40.296  1.00  0.00           O  
ATOM   3646  N   ASN   238      30.072  22.228  42.181  1.00  0.00           N  
ATOM   3647  H   ASN   238      29.438  21.693  42.713  1.00  0.00           H  
ATOM   3648  CA  ASN   238      30.504  23.498  42.754  1.00  0.00           C  
ATOM   3649  HA  ASN   238      29.917  23.629  43.639  1.00  0.00           H  
ATOM   3650  CB  ASN   238      31.955  23.417  43.215  1.00  0.00           C  
ATOM   3651  HB2 ASN   238      32.573  23.280  42.425  1.00  0.00           H  
ATOM   3652  HB3 ASN   238      32.233  24.293  43.651  1.00  0.00           H  
ATOM   3653  CG  ASN   238      32.238  22.383  44.161  1.00  0.00           C  
ATOM   3654  OD1 ASN   238      32.062  21.867  44.563  1.00  0.00           O  
ATOM   3655  ND2 ASN   238      32.683  22.041  44.547  1.00  0.00           N  
ATOM   3656 HD21 ASN   238      32.868  21.366  45.163  1.00  0.00           H  
ATOM   3657 HD22 ASN   238      32.835  22.459  44.235  1.00  0.00           H  
ATOM   3658  C   ASN   238      30.172  24.733  41.906  1.00  0.00           C  
ATOM   3659  O   ASN   238      30.878  25.709  41.912  1.00  0.00           O  
ATOM   3660  N   TYR   239      29.085  24.699  41.174  1.00  0.00           N  
ATOM   3661  H   TYR   239      28.541  23.878  41.227  1.00  0.00           H  
ATOM   3662  CA  TYR   239      28.459  25.854  40.545  1.00  0.00           C  
ATOM   3663  HA  TYR   239      29.211  26.567  40.244  1.00  0.00           H  
ATOM   3664  CB  TYR   239      27.700  25.407  39.294  1.00  0.00           C  
ATOM   3665  HB2 TYR   239      27.229  24.463  39.478  1.00  0.00           H  
ATOM   3666  HB3 TYR   239      26.911  26.104  39.115  1.00  0.00           H  
ATOM   3667  CG  TYR   239      28.506  25.279  38.030  1.00  0.00           C  
ATOM   3668  CD1 TYR   239      29.574  24.417  37.949  1.00  0.00           C  
ATOM   3669  HD1 TYR   239      29.837  23.843  38.789  1.00  0.00           H  
ATOM   3670  CE1 TYR   239      30.308  24.303  36.774  1.00  0.00           C  
ATOM   3671  HE1 TYR   239      31.128  23.652  36.724  1.00  0.00           H  
ATOM   3672  CZ  TYR   239      29.962  25.039  35.660  1.00  0.00           C  
ATOM   3673  OH  TYR   239      30.662  24.944  34.526  1.00  0.00           O  
ATOM   3674  HH  TYR   239      31.317  24.447  34.559  1.00  0.00           H  
ATOM   3675  CE2 TYR   239      28.880  25.885  35.729  1.00  0.00           C  
ATOM   3676  HE2 TYR   239      28.617  26.437  34.872  1.00  0.00           H  
ATOM   3677  CD2 TYR   239      28.161  26.009  36.912  1.00  0.00           C  
ATOM   3678  HD2 TYR   239      27.344  26.665  36.962  1.00  0.00           H  
ATOM   3679  C   TYR   239      27.536  26.556  41.542  1.00  0.00           C  
ATOM   3680  O   TYR   239      26.955  25.927  42.405  1.00  0.00           O  
ATOM   3681  N   GLU   240      27.390  27.864  41.437  1.00  0.00           N  
ATOM   3682  H   GLU   240      27.895  28.332  40.725  1.00  0.00           H  
ATOM   3683  CA  GLU   240      26.477  28.649  42.263  1.00  0.00           C  
ATOM   3684  HA  GLU   240      26.672  28.406  43.295  1.00  0.00           H  
ATOM   3685  CB  GLU   240      26.746  30.139  42.066  1.00  0.00           C  
ATOM   3686  HB2 GLU   240      26.796  30.349  41.014  1.00  0.00           H  
ATOM   3687  HB3 GLU   240      25.920  30.696  42.464  1.00  0.00           H  
ATOM   3688  CG  GLU   240      28.024  30.637  42.722  1.00  0.00           C  
ATOM   3689  HG2 GLU   240      28.850  30.047  42.404  1.00  0.00           H  
ATOM   3690  HG3 GLU   240      28.202  31.632  42.394  1.00  0.00           H  
ATOM   3691  CD  GLU   240      27.947  30.634  44.225  1.00  0.00           C  
ATOM   3692  OE1 GLU   240      27.663  30.799  44.814  1.00  0.00           O  
ATOM   3693  OE2 GLU   240      28.169  30.464  44.835  1.00  0.00           O  
ATOM   3694  C   GLU   240      25.004  28.343  41.949  1.00  0.00           C  
ATOM   3695  O   GLU   240      24.633  28.322  40.794  1.00  0.00           O  
ATOM   3696  N   PRO   241      24.136  28.148  42.934  1.00  0.00           N  
ATOM   3697  CD  PRO   241      24.433  28.056  44.323  1.00  0.00           C  
ATOM   3698  HD2 PRO   241      24.883  28.921  44.678  1.00  0.00           H  
ATOM   3699  HD3 PRO   241      25.059  27.250  44.518  1.00  0.00           H  
ATOM   3700  CG  PRO   241      23.143  27.853  44.989  1.00  0.00           C  
ATOM   3701  HG2 PRO   241      22.896  28.632  45.421  1.00  0.00           H  
ATOM   3702  HG3 PRO   241      23.196  27.158  45.596  1.00  0.00           H  
ATOM   3703  CB  PRO   241      22.145  27.555  44.041  1.00  0.00           C  
ATOM   3704  HB2 PRO   241      21.314  28.028  44.269  1.00  0.00           H  
ATOM   3705  HB3 PRO   241      21.973  26.591  44.072  1.00  0.00           H  
ATOM   3706  CA  PRO   241      22.713  27.968  42.711  1.00  0.00           C  
ATOM   3707  HA  PRO   241      22.562  27.174  42.013  1.00  0.00           H  
ATOM   3708  C   PRO   241      22.048  29.216  42.168  1.00  0.00           C  
ATOM   3709  O   PRO   241      22.398  30.312  42.517  1.00  0.00           O  
ATOM   3710  N   LEU   242      21.067  29.051  41.322  1.00  0.00           N  
ATOM   3711  H   LEU   242      20.806  28.127  41.123  1.00  0.00           H  
ATOM   3712  CA  LEU   242      20.283  30.109  40.720  1.00  0.00           C  
ATOM   3713  HA  LEU   242      20.911  30.967  40.592  1.00  0.00           H  
ATOM   3714  CB  LEU   242      19.799  29.658  39.360  1.00  0.00           C  
ATOM   3715  HB2 LEU   242      19.632  28.846  39.342  1.00  0.00           H  
ATOM   3716  HB3 LEU   242      19.084  30.007  39.155  1.00  0.00           H  
ATOM   3717  CG  LEU   242      20.441  29.789  38.293  1.00  0.00           C  
ATOM   3718  HG  LEU   242      20.779  29.541  38.657  1.00  0.00           H  
ATOM   3719  CD1 LEU   242      20.347  29.547  37.309  1.00  0.00           C  
ATOM   3720 HD11 LEU   242      20.345  29.447  37.039  1.00  0.00           H  
ATOM   3721 HD12 LEU   242      20.288  29.502  37.072  1.00  0.00           H  
ATOM   3722 HD13 LEU   242      20.347  29.502  37.095  1.00  0.00           H  
ATOM   3723  CD2 LEU   242      20.701  30.483  37.645  1.00  0.00           C  
ATOM   3724 HD21 LEU   242      20.785  30.646  37.482  1.00  0.00           H  
ATOM   3725 HD22 LEU   242      20.765  30.647  37.465  1.00  0.00           H  
ATOM   3726 HD23 LEU   242      20.752  30.659  37.514  1.00  0.00           H  
ATOM   3727  C   LEU   242      19.113  30.526  41.593  1.00  0.00           C  
ATOM   3728  O   LEU   242      18.519  29.741  42.266  1.00  0.00           O  
ATOM   3729  N   THR   243      18.753  31.762  41.530  1.00  0.00           N  
ATOM   3730  H   THR   243      19.300  32.334  40.969  1.00  0.00           H  
ATOM   3731  CA  THR   243      17.572  32.365  42.133  1.00  0.00           C  
ATOM   3732  HA  THR   243      17.031  31.620  42.669  1.00  0.00           H  
ATOM   3733  CB  THR   243      17.940  33.446  43.114  1.00  0.00           C  
ATOM   3734  HB  THR   243      17.148  33.702  43.613  1.00  0.00           H  
ATOM   3735  CG2 THR   243      18.909  33.144  44.081  1.00  0.00           C  
ATOM   3736 HG21 THR   243      19.131  33.068  44.328  1.00  0.00           H  
ATOM   3737 HG22 THR   243      19.145  33.066  44.317  1.00  0.00           H  
ATOM   3738 HG23 THR   243      19.143  33.084  44.325  1.00  0.00           H  
ATOM   3739  OG1 THR   243      18.350  34.488  42.539  1.00  0.00           O  
ATOM   3740  HG1 THR   243      19.019  34.389  42.431  1.00  0.00           H  
ATOM   3741  C   THR   243      16.646  32.929  41.079  1.00  0.00           C  
ATOM   3742  O   THR   243      17.039  33.114  39.949  1.00  0.00           O  
ATOM   3743  N   GLN   244      15.423  33.260  41.437  1.00  0.00           N  
ATOM   3744  H   GLN   244      15.138  33.079  42.360  1.00  0.00           H  
ATOM   3745  CA  GLN   244      14.484  33.914  40.542  1.00  0.00           C  
ATOM   3746  HA  GLN   244      14.378  33.301  39.675  1.00  0.00           H  
ATOM   3747  CB  GLN   244      13.132  34.015  41.211  1.00  0.00           C  
ATOM   3748  HB2 GLN   244      12.930  33.883  41.609  1.00  0.00           H  
ATOM   3749  HB3 GLN   244      12.850  34.347  41.362  1.00  0.00           H  
ATOM   3750  CG  GLN   244      12.392  33.853  41.149  1.00  0.00           C  
ATOM   3751  HG2 GLN   244      12.279  33.832  41.364  1.00  0.00           H  
ATOM   3752  HG3 GLN   244      12.189  34.156  41.211  1.00  0.00           H  
ATOM   3753  CD  GLN   244      12.021  33.318  40.748  1.00  0.00           C  
ATOM   3754  OE1 GLN   244      11.947  32.886  40.637  1.00  0.00           O  
ATOM   3755  NE2 GLN   244      11.765  33.318  40.514  1.00  0.00           N  
ATOM   3756 HE21 GLN   244      11.508  32.970  40.257  1.00  0.00           H  
ATOM   3757 HE22 GLN   244      11.825  33.668  40.594  1.00  0.00           H  
ATOM   3758  C   GLN   244      14.969  35.274  40.055  1.00  0.00           C  
ATOM   3759  O   GLN   244      14.673  35.654  38.954  1.00  0.00           O  
ATOM   3760  N   ASP   245      15.771  35.979  40.825  1.00  0.00           N  
ATOM   3761  H   ASP   245      15.970  35.633  41.719  1.00  0.00           H  
ATOM   3762  CA  ASP   245      16.410  37.215  40.408  1.00  0.00           C  
ATOM   3763  HA  ASP   245      15.663  37.862  39.997  1.00  0.00           H  
ATOM   3764  CB  ASP   245      17.028  37.912  41.596  1.00  0.00           C  
ATOM   3765  HB2 ASP   245      17.717  37.329  42.016  1.00  0.00           H  
ATOM   3766  HB3 ASP   245      17.504  38.737  41.293  1.00  0.00           H  
ATOM   3767  CG  ASP   245      16.144  38.318  42.624  1.00  0.00           C  
ATOM   3768  OD1 ASP   245      15.806  38.507  43.037  1.00  0.00           O  
ATOM   3769  OD2 ASP   245      15.797  38.473  43.036  1.00  0.00           O  
ATOM   3770  C   ASP   245      17.456  37.011  39.325  1.00  0.00           C  
ATOM   3771  O   ASP   245      17.621  37.850  38.479  1.00  0.00           O  
ATOM   3772  N   HIE   246      18.136  35.886  39.306  1.00  0.00           N  
ATOM   3773  H   HIE   246      17.954  35.235  40.017  1.00  0.00           H  
ATOM   3774  CA  HIE   246      19.070  35.522  38.253  1.00  0.00           C  
ATOM   3775  HA  HIE   246      19.706  36.361  38.041  1.00  0.00           H  
ATOM   3776  CB  HIE   246      19.946  34.368  38.707  1.00  0.00           C  
ATOM   3777  HB2 HIE   246      19.338  33.505  38.868  1.00  0.00           H  
ATOM   3778  HB3 HIE   246      20.622  34.136  37.917  1.00  0.00           H  
ATOM   3779  CG  HIE   246      20.756  34.600  39.934  1.00  0.00           C  
ATOM   3780  ND1 HIE   246      21.081  33.707  40.842  1.00  0.00           N  
ATOM   3781  CE1 HIE   246      21.840  34.266  41.746  1.00  0.00           C  
ATOM   3782  HE1 HIE   246      22.257  33.830  42.582  1.00  0.00           H  
ATOM   3783  NE2 HIE   246      22.003  35.448  41.455  1.00  0.00           N  
ATOM   3784  HE2 HIE   246      22.532  36.050  41.979  1.00  0.00           H  
ATOM   3785  CD2 HIE   246      21.333  35.678  40.315  1.00  0.00           C  
ATOM   3786  HD2 HIE   246      21.278  36.535  39.815  1.00  0.00           H  
ATOM   3787  C   HIE   246      18.367  35.177  36.951  1.00  0.00           C  
ATOM   3788  O   HIE   246      18.880  35.465  35.900  1.00  0.00           O  
ATOM   3789  N   VAL   247      17.178  34.612  37.008  1.00  0.00           N  
ATOM   3790  H   VAL   247      16.829  34.390  37.900  1.00  0.00           H  
ATOM   3791  CA  VAL   247      16.336  34.359  35.840  1.00  0.00           C  
ATOM   3792  HA  VAL   247      16.934  33.869  35.096  1.00  0.00           H  
ATOM   3793  CB  VAL   247      15.185  33.423  36.200  1.00  0.00           C  
ATOM   3794  HB  VAL   247      14.663  33.812  36.874  1.00  0.00           H  
ATOM   3795  CG1 VAL   247      14.329  33.116  35.202  1.00  0.00           C  
ATOM   3796 HG11 VAL   247      14.082  33.061  34.977  1.00  0.00           H  
ATOM   3797 HG12 VAL   247      14.147  33.055  34.931  1.00  0.00           H  
ATOM   3798 HG13 VAL   247      14.109  33.008  34.980  1.00  0.00           H  
ATOM   3799  CG2 VAL   247      15.546  32.196  36.684  1.00  0.00           C  
ATOM   3800 HG21 VAL   247      15.616  31.899  36.828  1.00  0.00           H  
ATOM   3801 HG22 VAL   247      15.621  31.887  36.783  1.00  0.00           H  
ATOM   3802 HG23 VAL   247      15.648  31.899  36.808  1.00  0.00           H  
ATOM   3803  C   VAL   247      15.851  35.655  35.203  1.00  0.00           C  
ATOM   3804  O   VAL   247      15.793  35.751  33.996  1.00  0.00           O  
ATOM   3805  N   ASP   248      15.575  36.683  35.985  1.00  0.00           N  
ATOM   3806  H   ASP   248      15.613  36.539  36.962  1.00  0.00           H  
ATOM   3807  CA  ASP   248      15.223  38.008  35.492  1.00  0.00           C  
ATOM   3808  HA  ASP   248      14.454  37.902  34.758  1.00  0.00           H  
ATOM   3809  CB  ASP   248      14.673  38.854  36.622  1.00  0.00           C  
ATOM   3810  HB2 ASP   248      14.952  38.712  37.328  1.00  0.00           H  
ATOM   3811  HB3 ASP   248      14.816  39.613  36.566  1.00  0.00           H  
ATOM   3812  CG  ASP   248      13.560  38.930  36.895  1.00  0.00           C  
ATOM   3813  OD1 ASP   248      13.126  39.058  37.093  1.00  0.00           O  
ATOM   3814  OD2 ASP   248      13.084  38.912  36.910  1.00  0.00           O  
ATOM   3815  C   ASP   248      16.376  38.728  34.806  1.00  0.00           C  
ATOM   3816  O   ASP   248      16.167  39.384  33.813  1.00  0.00           O  
ATOM   3817  N   ILE   249      17.596  38.584  35.283  1.00  0.00           N  
ATOM   3818  H   ILE   249      17.697  38.054  36.106  1.00  0.00           H  
ATOM   3819  CA  ILE   249      18.789  39.181  34.683  1.00  0.00           C  
ATOM   3820  HA  ILE   249      18.575  40.209  34.488  1.00  0.00           H  
ATOM   3821  CB  ILE   249      19.949  39.133  35.668  1.00  0.00           C  
ATOM   3822  HB  ILE   249      19.825  38.528  36.184  1.00  0.00           H  
ATOM   3823  CG2 ILE   249      21.124  38.933  35.325  1.00  0.00           C  
ATOM   3824 HG21 ILE   249      21.451  38.877  35.324  1.00  0.00           H  
ATOM   3825 HG22 ILE   249      21.386  38.810  35.197  1.00  0.00           H  
ATOM   3826 HG23 ILE   249      21.403  38.950  35.215  1.00  0.00           H  
ATOM   3827  CG1 ILE   249      20.102  40.086  36.372  1.00  0.00           C  
ATOM   3828 HG12 ILE   249      20.200  40.481  36.222  1.00  0.00           H  
ATOM   3829 HG13 ILE   249      19.672  40.153  36.512  1.00  0.00           H  
ATOM   3830  CD1 ILE   249      20.675  40.448  37.127  1.00  0.00           C  
ATOM   3831 HD11 ILE   249      20.809  40.545  37.321  1.00  0.00           H  
ATOM   3832 HD12 ILE   249      20.808  40.529  37.310  1.00  0.00           H  
ATOM   3833 HD13 ILE   249      20.818  40.545  37.313  1.00  0.00           H  
ATOM   3834  C   ILE   249      19.133  38.565  33.331  1.00  0.00           C  
ATOM   3835  O   ILE   249      19.622  39.251  32.456  1.00  0.00           O  
ATOM   3836  N   LEU   250      18.837  37.291  33.127  1.00  0.00           N  
ATOM   3837  H   LEU   250      18.468  36.786  33.893  1.00  0.00           H  
ATOM   3838  CA  LEU   250      18.986  36.591  31.853  1.00  0.00           C  
ATOM   3839  HA  LEU   250      19.853  36.979  31.345  1.00  0.00           H  
ATOM   3840  CB  LEU   250      19.217  35.107  32.133  1.00  0.00           C  
ATOM   3841  HB2 LEU   250      18.409  34.756  32.740  1.00  0.00           H  
ATOM   3842  HB3 LEU   250      19.184  34.567  31.207  1.00  0.00           H  
ATOM   3843  CG  LEU   250      20.534  34.786  32.834  1.00  0.00           C  
ATOM   3844  HG  LEU   250      20.667  35.421  33.657  1.00  0.00           H  
ATOM   3845  CD1 LEU   250      20.538  33.394  33.341  1.00  0.00           C  
ATOM   3846 HD11 LEU   250      20.643  33.067  33.488  1.00  0.00           H  
ATOM   3847 HD12 LEU   250      20.466  33.095  33.552  1.00  0.00           H  
ATOM   3848 HD13 LEU   250      20.509  33.021  33.374  1.00  0.00           H  
ATOM   3849  CD2 LEU   250      21.707  34.937  31.943  1.00  0.00           C  
ATOM   3850 HD21 LEU   250      21.990  34.991  31.731  1.00  0.00           H  
ATOM   3851 HD22 LEU   250      22.007  34.970  31.745  1.00  0.00           H  
ATOM   3852 HD23 LEU   250      21.992  34.968  31.721  1.00  0.00           H  
ATOM   3853  C   LEU   250      17.813  36.808  30.890  1.00  0.00           C  
ATOM   3854  O   LEU   250      17.913  36.477  29.726  1.00  0.00           O  
ATOM   3855  N   GLY   251      16.721  37.394  31.346  1.00  0.00           N  
ATOM   3856  H   GLY   251      16.708  37.635  32.303  1.00  0.00           H  
ATOM   3857  CA  GLY   251      15.520  37.667  30.572  1.00  0.00           C  
ATOM   3858  HA2 GLY   251      15.024  36.741  30.372  1.00  0.00           H  
ATOM   3859  HA3 GLY   251      14.867  38.266  31.171  1.00  0.00           H  
ATOM   3860  C   GLY   251      15.727  38.389  29.244  1.00  0.00           C  
ATOM   3861  O   GLY   251      15.227  37.906  28.245  1.00  0.00           O  
ATOM   3862  N   PRO   252      16.500  39.478  29.165  1.00  0.00           N  
ATOM   3863  CD  PRO   252      16.967  40.273  30.263  1.00  0.00           C  
ATOM   3864  HD2 PRO   252      17.838  39.861  30.667  1.00  0.00           H  
ATOM   3865  HD3 PRO   252      16.245  40.367  31.012  1.00  0.00           H  
ATOM   3866  CG  PRO   252      17.276  41.602  29.697  1.00  0.00           C  
ATOM   3867  HG2 PRO   252      18.049  42.015  30.163  1.00  0.00           H  
ATOM   3868  HG3 PRO   252      16.481  42.187  29.765  1.00  0.00           H  
ATOM   3869  CB  PRO   252      17.578  41.386  28.287  1.00  0.00           C  
ATOM   3870  HB2 PRO   252      18.583  41.221  28.187  1.00  0.00           H  
ATOM   3871  HB3 PRO   252      17.309  42.209  27.731  1.00  0.00           H  
ATOM   3872  CA  PRO   252      16.782  40.155  27.910  1.00  0.00           C  
ATOM   3873  HA  PRO   252      15.850  40.470  27.480  1.00  0.00           H  
ATOM   3874  C   PRO   252      17.517  39.304  26.883  1.00  0.00           C  
ATOM   3875  O   PRO   252      17.261  39.430  25.711  1.00  0.00           O  
ATOM   3876  N   LEU   253      18.390  38.406  27.298  1.00  0.00           N  
ATOM   3877  H   LEU   253      18.527  38.318  28.267  1.00  0.00           H  
ATOM   3878  CA  LEU   253      19.088  37.478  26.412  1.00  0.00           C  
ATOM   3879  HA  LEU   253      19.421  38.016  25.540  1.00  0.00           H  
ATOM   3880  CB  LEU   253      20.314  36.896  27.112  1.00  0.00           C  
ATOM   3881  HB2 LEU   253      19.998  36.329  27.942  1.00  0.00           H  
ATOM   3882  HB3 LEU   253      20.786  36.228  26.442  1.00  0.00           H  
ATOM   3883  CG  LEU   253      21.348  37.882  27.580  1.00  0.00           C  
ATOM   3884  HG  LEU   253      20.956  38.496  28.147  1.00  0.00           H  
ATOM   3885  CD1 LEU   253      22.376  37.327  28.273  1.00  0.00           C  
ATOM   3886 HD11 LEU   253      22.618  37.213  28.474  1.00  0.00           H  
ATOM   3887 HD12 LEU   253      22.607  37.164  28.426  1.00  0.00           H  
ATOM   3888 HD13 LEU   253      22.651  37.213  28.428  1.00  0.00           H  
ATOM   3889  CD2 LEU   253      21.952  38.574  26.630  1.00  0.00           C  
ATOM   3890 HD21 LEU   253      22.091  38.734  26.384  1.00  0.00           H  
ATOM   3891 HD22 LEU   253      22.085  38.763  26.406  1.00  0.00           H  
ATOM   3892 HD23 LEU   253      22.117  38.753  26.412  1.00  0.00           H  
ATOM   3893  C   LEU   253      18.167  36.366  25.918  1.00  0.00           C  
ATOM   3894  O   LEU   253      18.227  35.982  24.763  1.00  0.00           O  
ATOM   3895  N   SER   254      17.261  35.902  26.761  1.00  0.00           N  
ATOM   3896  H   SER   254      17.291  36.234  27.694  1.00  0.00           H  
ATOM   3897  CA  SER   254      16.192  34.992  26.383  1.00  0.00           C  
ATOM   3898  HA  SER   254      16.634  34.122  25.930  1.00  0.00           H  
ATOM   3899  CB  SER   254      15.445  34.546  27.623  1.00  0.00           C  
ATOM   3900  HB2 SER   254      16.009  34.062  28.212  1.00  0.00           H  
ATOM   3901  HB3 SER   254      15.110  35.281  28.119  1.00  0.00           H  
ATOM   3902  OG  SER   254      14.459  33.809  27.399  1.00  0.00           O  
ATOM   3903  HG  SER   254      14.775  33.225  27.124  1.00  0.00           H  
ATOM   3904  C   SER   254      15.252  35.605  25.360  1.00  0.00           C  
ATOM   3905  O   SER   254      14.928  34.967  24.388  1.00  0.00           O  
ATOM   3906  N   ALA   255      14.884  36.865  25.510  1.00  0.00           N  
ATOM   3907  H   ALA   255      15.150  37.329  26.340  1.00  0.00           H  
ATOM   3908  CA  ALA   255      14.077  37.593  24.553  1.00  0.00           C  
ATOM   3909  HA  ALA   255      13.200  37.016  24.340  1.00  0.00           H  
ATOM   3910  CB  ALA   255      13.636  38.890  25.191  1.00  0.00           C  
ATOM   3911  HB1 ALA   255      13.533  39.208  25.345  1.00  0.00           H  
ATOM   3912  HB2 ALA   255      13.518  39.206  25.332  1.00  0.00           H  
ATOM   3913  HB3 ALA   255      13.517  39.199  25.350  1.00  0.00           H  
ATOM   3914  C   ALA   255      14.790  37.834  23.224  1.00  0.00           C  
ATOM   3915  O   ALA   255      14.188  37.748  22.200  1.00  0.00           O  
ATOM   3916  N   GLN   256      16.075  38.086  23.224  1.00  0.00           N  
ATOM   3917  H   GLN   256      16.500  38.194  24.096  1.00  0.00           H  
ATOM   3918  CA  GLN   256      16.883  38.291  22.030  1.00  0.00           C  
ATOM   3919  HA  GLN   256      16.371  38.981  21.392  1.00  0.00           H  
ATOM   3920  CB  GLN   256      18.197  38.928  22.441  1.00  0.00           C  
ATOM   3921  HB2 GLN   256      18.106  39.611  22.941  1.00  0.00           H  
ATOM   3922  HB3 GLN   256      18.665  38.414  22.899  1.00  0.00           H  
ATOM   3923  CG  GLN   256      19.015  39.366  21.605  1.00  0.00           C  
ATOM   3924  HG2 GLN   256      19.340  38.951  21.408  1.00  0.00           H  
ATOM   3925  HG3 GLN   256      18.738  39.508  21.102  1.00  0.00           H  
ATOM   3926  CD  GLN   256      19.795  40.184  21.696  1.00  0.00           C  
ATOM   3927  OE1 GLN   256      19.898  40.521  22.270  1.00  0.00           O  
ATOM   3928  NE2 GLN   256      20.378  40.542  21.123  1.00  0.00           N  
ATOM   3929 HE21 GLN   256      20.884  41.074  21.183  1.00  0.00           H  
ATOM   3930 HE22 GLN   256      20.305  40.289  20.638  1.00  0.00           H  
ATOM   3931  C   GLN   256      17.101  37.020  21.216  1.00  0.00           C  
ATOM   3932  O   GLN   256      17.208  37.066  20.050  1.00  0.00           O  
ATOM   3933  N   THR   257      17.161  35.884  21.812  1.00  0.00           N  
ATOM   3934  H   THR   257      17.080  35.921  22.769  1.00  0.00           H  
ATOM   3935  CA  THR   257      17.453  34.593  21.177  1.00  0.00           C  
ATOM   3936  HA  THR   257      17.830  34.764  20.183  1.00  0.00           H  
ATOM   3937  CB  THR   257      18.529  33.843  21.943  1.00  0.00           C  
ATOM   3938  HB  THR   257      18.693  32.902  21.456  1.00  0.00           H  
ATOM   3939  CG2 THR   257      19.849  34.574  21.995  1.00  0.00           C  
ATOM   3940 HG21 THR   257      20.170  34.754  22.008  1.00  0.00           H  
ATOM   3941 HG22 THR   257      20.182  34.735  22.005  1.00  0.00           H  
ATOM   3942 HG23 THR   257      20.175  34.745  21.987  1.00  0.00           H  
ATOM   3943  OG1 THR   257      18.111  33.591  23.245  1.00  0.00           O  
ATOM   3944  HG1 THR   257      18.229  34.370  23.744  1.00  0.00           H  
ATOM   3945  C   THR   257      16.252  33.676  21.018  1.00  0.00           C  
ATOM   3946  O   THR   257      16.307  32.750  20.248  1.00  0.00           O  
ATOM   3947  N   GLY   258      15.174  33.900  21.739  1.00  0.00           N  
ATOM   3948  H   GLY   258      15.198  34.656  22.369  1.00  0.00           H  
ATOM   3949  CA  GLY   258      13.994  33.052  21.771  1.00  0.00           C  
ATOM   3950  HA2 GLY   258      13.181  33.620  22.160  1.00  0.00           H  
ATOM   3951  HA3 GLY   258      13.741  32.760  20.777  1.00  0.00           H  
ATOM   3952  C   GLY   258      14.117  31.794  22.612  1.00  0.00           C  
ATOM   3953  O   GLY   258      13.213  31.063  22.677  1.00  0.00           O  
ATOM   3954  N   ILE   259      15.210  31.527  23.254  1.00  0.00           N  
ATOM   3955  H   ILE   259      15.901  32.180  23.178  1.00  0.00           H  
ATOM   3956  CA  ILE   259      15.444  30.359  24.104  1.00  0.00           C  
ATOM   3957  HA  ILE   259      14.758  29.578  23.819  1.00  0.00           H  
ATOM   3958  CB  ILE   259      16.865  29.814  23.908  1.00  0.00           C  
ATOM   3959  HB  ILE   259      17.550  30.603  24.107  1.00  0.00           H  
ATOM   3960  CG2 ILE   259      17.177  28.690  24.875  1.00  0.00           C  
ATOM   3961 HG21 ILE   259      17.267  28.431  25.130  1.00  0.00           H  
ATOM   3962 HG22 ILE   259      17.237  28.407  25.116  1.00  0.00           H  
ATOM   3963 HG23 ILE   259      17.276  28.406  25.098  1.00  0.00           H  
ATOM   3964  CG1 ILE   259      17.108  29.343  22.490  1.00  0.00           C  
ATOM   3965 HG12 ILE   259      16.928  28.925  22.286  1.00  0.00           H  
ATOM   3966 HG13 ILE   259      16.976  29.589  22.067  1.00  0.00           H  
ATOM   3967  CD1 ILE   259      17.802  29.116  21.860  1.00  0.00           C  
ATOM   3968 HD11 ILE   259      17.975  29.039  21.702  1.00  0.00           H  
ATOM   3969 HD12 ILE   259      17.961  29.067  21.688  1.00  0.00           H  
ATOM   3970 HD13 ILE   259      17.972  29.077  21.716  1.00  0.00           H  
ATOM   3971  C   ILE   259      15.157  30.714  25.557  1.00  0.00           C  
ATOM   3972  O   ILE   259      15.768  31.616  26.106  1.00  0.00           O  
ATOM   3973  N   ALA   260      14.242  30.003  26.190  1.00  0.00           N  
ATOM   3974  H   ALA   260      13.798  29.272  25.692  1.00  0.00           H  
ATOM   3975  CA  ALA   260      13.856  30.208  27.577  1.00  0.00           C  
ATOM   3976  HA  ALA   260      13.553  31.233  27.696  1.00  0.00           H  
ATOM   3977  CB  ALA   260      12.653  29.338  27.873  1.00  0.00           C  
ATOM   3978  HB1 ALA   260      12.366  29.120  27.949  1.00  0.00           H  
ATOM   3979  HB2 ALA   260      12.356  29.138  27.958  1.00  0.00           H  
ATOM   3980  HB3 ALA   260      12.354  29.133  27.936  1.00  0.00           H  
ATOM   3981  C   ALA   260      15.001  29.941  28.556  1.00  0.00           C  
ATOM   3982  O   ALA   260      15.819  29.066  28.333  1.00  0.00           O  
ATOM   3983  N   VAL   261      15.052  30.666  29.666  1.00  0.00           N  
ATOM   3984  H   VAL   261      14.334  31.329  29.824  1.00  0.00           H  
ATOM   3985  CA  VAL   261      16.146  30.571  30.640  1.00  0.00           C  
ATOM   3986  HA  VAL   261      17.072  30.736  30.115  1.00  0.00           H  
ATOM   3987  CB  VAL   261      16.045  31.648  31.726  1.00  0.00           C  
ATOM   3988  HB  VAL   261      15.170  31.545  32.234  1.00  0.00           H  
ATOM   3989  CG1 VAL   261      17.115  31.577  32.695  1.00  0.00           C  
ATOM   3990 HG11 VAL   261      17.393  31.575  32.916  1.00  0.00           H  
ATOM   3991 HG12 VAL   261      17.359  31.579  32.954  1.00  0.00           H  
ATOM   3992 HG13 VAL   261      17.368  31.531  32.937  1.00  0.00           H  
ATOM   3993  CG2 VAL   261      16.073  32.996  31.194  1.00  0.00           C  
ATOM   3994 HG21 VAL   261      16.079  33.365  31.121  1.00  0.00           H  
ATOM   3995 HG22 VAL   261      16.126  33.312  31.040  1.00  0.00           H  
ATOM   3996 HG23 VAL   261      16.022  33.309  31.041  1.00  0.00           H  
ATOM   3997  C   VAL   261      16.251  29.181  31.249  1.00  0.00           C  
ATOM   3998  O   VAL   261      17.342  28.654  31.351  1.00  0.00           O  
ATOM   3999  N   LEU   262      15.140  28.542  31.591  1.00  0.00           N  
ATOM   4000  H   LEU   262      14.276  29.019  31.493  1.00  0.00           H  
ATOM   4001  CA  LEU   262      15.134  27.181  32.117  1.00  0.00           C  
ATOM   4002  HA  LEU   262      15.899  27.117  32.869  1.00  0.00           H  
ATOM   4003  CB  LEU   262      13.803  26.885  32.786  1.00  0.00           C  
ATOM   4004  HB2 LEU   262      13.025  27.088  32.104  1.00  0.00           H  
ATOM   4005  HB3 LEU   262      13.758  25.848  33.005  1.00  0.00           H  
ATOM   4006  CG  LEU   262      13.541  27.643  34.061  1.00  0.00           C  
ATOM   4007  HG  LEU   262      13.462  28.379  33.952  1.00  0.00           H  
ATOM   4008  CD1 LEU   262      12.624  27.401  34.634  1.00  0.00           C  
ATOM   4009 HD11 LEU   262      12.409  27.343  34.803  1.00  0.00           H  
ATOM   4010 HD12 LEU   262      12.389  27.364  34.776  1.00  0.00           H  
ATOM   4011 HD13 LEU   262      12.398  27.332  34.740  1.00  0.00           H  
ATOM   4012  CD2 LEU   262      14.238  27.659  34.977  1.00  0.00           C  
ATOM   4013 HD21 LEU   262      14.396  27.675  35.200  1.00  0.00           H  
ATOM   4014 HD22 LEU   262      14.381  27.650  35.210  1.00  0.00           H  
ATOM   4015 HD23 LEU   262      14.441  27.680  35.196  1.00  0.00           H  
ATOM   4016  C   LEU   262      15.500  26.120  31.075  1.00  0.00           C  
ATOM   4017  O   LEU   262      16.055  25.102  31.432  1.00  0.00           O  
ATOM   4018  N   ASP   263      15.293  26.367  29.791  1.00  0.00           N  
ATOM   4019  H   ASP   263      14.857  27.218  29.548  1.00  0.00           H  
ATOM   4020  CA  ASP   263      15.796  25.512  28.714  1.00  0.00           C  
ATOM   4021  HA  ASP   263      15.618  24.480  28.979  1.00  0.00           H  
ATOM   4022  CB  ASP   263      15.053  25.775  27.406  1.00  0.00           C  
ATOM   4023  HB2 ASP   263      15.198  26.792  27.118  1.00  0.00           H  
ATOM   4024  HB3 ASP   263      15.492  25.168  26.646  1.00  0.00           H  
ATOM   4025  CG  ASP   263      13.567  25.492  27.420  1.00  0.00           C  
ATOM   4026  OD1 ASP   263      12.972  25.348  27.563  1.00  0.00           O  
ATOM   4027  OD2 ASP   263      12.974  25.410  27.246  1.00  0.00           O  
ATOM   4028  C   ASP   263      17.307  25.673  28.520  1.00  0.00           C  
ATOM   4029  O   ASP   263      18.004  24.702  28.271  1.00  0.00           O  
ATOM   4030  N   MET   264      17.851  26.872  28.711  1.00  0.00           N  
ATOM   4031  H   MET   264      17.242  27.642  28.863  1.00  0.00           H  
ATOM   4032  CA  MET   264      19.295  27.094  28.767  1.00  0.00           C  
ATOM   4033  HA  MET   264      19.730  26.601  27.910  1.00  0.00           H  
ATOM   4034  CB  MET   264      19.606  28.588  28.643  1.00  0.00           C  
ATOM   4035  HB2 MET   264      19.057  29.001  27.821  1.00  0.00           H  
ATOM   4036  HB3 MET   264      19.297  29.095  29.533  1.00  0.00           H  
ATOM   4037  CG  MET   264      21.082  28.859  28.418  1.00  0.00           C  
ATOM   4038  HG2 MET   264      21.257  29.914  28.450  1.00  0.00           H  
ATOM   4039  HG3 MET   264      21.629  28.422  29.215  1.00  0.00           H  
ATOM   4040  SD  MET   264      21.757  28.235  26.898  1.00  0.00           S  
ATOM   4041  CE  MET   264      21.303  29.495  25.782  1.00  0.00           C  
ATOM   4042  HE1 MET   264      21.213  29.740  25.548  1.00  0.00           H  
ATOM   4043  HE2 MET   264      21.207  29.751  25.564  1.00  0.00           H  
ATOM   4044  HE3 MET   264      21.225  29.753  25.559  1.00  0.00           H  
ATOM   4045  C   MET   264      19.921  26.457  30.016  1.00  0.00           C  
ATOM   4046  O   MET   264      20.979  25.860  29.931  1.00  0.00           O  
ATOM   4047  N   CYS   265      19.239  26.478  31.157  1.00  0.00           N  
ATOM   4048  H   CYS   265      18.406  27.019  31.190  1.00  0.00           H  
ATOM   4049  CA  CYS   265      19.643  25.743  32.354  1.00  0.00           C  
ATOM   4050  HA  CYS   265      20.656  26.018  32.605  1.00  0.00           H  
ATOM   4051  CB  CYS   265      18.755  26.117  33.534  1.00  0.00           C  
ATOM   4052  HB2 CYS   265      17.792  25.949  33.336  1.00  0.00           H  
ATOM   4053  HB3 CYS   265      18.993  25.559  34.325  1.00  0.00           H  
ATOM   4054  SG  CYS   265      18.916  27.728  34.014  1.00  0.00           S  
ATOM   4055  HG  CYS   265      18.439  28.158  33.068  1.00  0.00           H  
ATOM   4056  C   CYS   265      19.642  24.229  32.125  1.00  0.00           C  
ATOM   4057  O   CYS   265      20.583  23.566  32.513  1.00  0.00           O  
ATOM   4058  N   ALA   266      18.648  23.677  31.436  1.00  0.00           N  
ATOM   4059  H   ALA   266      17.877  24.249  31.181  1.00  0.00           H  
ATOM   4060  CA  ALA   266      18.617  22.273  31.038  1.00  0.00           C  
ATOM   4061  HA  ALA   266      18.747  21.662  31.917  1.00  0.00           H  
ATOM   4062  CB  ALA   266      17.252  21.965  30.447  1.00  0.00           C  
ATOM   4063  HB1 ALA   266      16.916  21.914  30.303  1.00  0.00           H  
ATOM   4064  HB2 ALA   266      16.932  21.872  30.282  1.00  0.00           H  
ATOM   4065  HB3 ALA   266      16.912  21.872  30.329  1.00  0.00           H  
ATOM   4066  C   ALA   266      19.732  21.908  30.051  1.00  0.00           C  
ATOM   4067  O   ALA   266      20.235  20.803  30.074  1.00  0.00           O  
ATOM   4068  N   SER   267      20.145  22.842  29.209  1.00  0.00           N  
ATOM   4069  H   SER   267      19.650  23.698  29.207  1.00  0.00           H  
ATOM   4070  CA  SER   267      21.278  22.698  28.299  1.00  0.00           C  
ATOM   4071  HA  SER   267      21.202  21.751  27.786  1.00  0.00           H  
ATOM   4072  CB  SER   267      21.246  23.791  27.243  1.00  0.00           C  
ATOM   4073  HB2 SER   267      21.383  24.729  27.664  1.00  0.00           H  
ATOM   4074  HB3 SER   267      22.011  23.642  26.557  1.00  0.00           H  
ATOM   4075  OG  SER   267      20.066  23.775  26.580  1.00  0.00           O  
ATOM   4076  HG  SER   267      19.429  24.081  27.111  1.00  0.00           H  
ATOM   4077  C   SER   267      22.609  22.687  29.041  1.00  0.00           C  
ATOM   4078  O   SER   267      23.441  21.851  28.765  1.00  0.00           O  
ATOM   4079  N   LEU   268      22.788  23.540  30.041  1.00  0.00           N  
ATOM   4080  H   LEU   268      22.092  24.227  30.192  1.00  0.00           H  
ATOM   4081  CA  LEU   268      23.940  23.517  30.939  1.00  0.00           C  
ATOM   4082  HA  LEU   268      24.828  23.479  30.328  1.00  0.00           H  
ATOM   4083  CB  LEU   268      23.978  24.824  31.739  1.00  0.00           C  
ATOM   4084  HB2 LEU   268      24.044  25.641  31.045  1.00  0.00           H  
ATOM   4085  HB3 LEU   268      23.050  24.925  32.267  1.00  0.00           H  
ATOM   4086  CG  LEU   268      25.116  24.951  32.756  1.00  0.00           C  
ATOM   4087  HG  LEU   268      25.003  24.194  33.506  1.00  0.00           H  
ATOM   4088  CD1 LEU   268      26.493  24.823  32.148  1.00  0.00           C  
ATOM   4089 HD11 LEU   268      26.844  24.798  32.026  1.00  0.00           H  
ATOM   4090 HD12 LEU   268      26.829  24.763  32.009  1.00  0.00           H  
ATOM   4091 HD13 LEU   268      26.830  24.798  31.986  1.00  0.00           H  
ATOM   4092  CD2 LEU   268      25.044  26.294  33.442  1.00  0.00           C  
ATOM   4093 HD21 LEU   268      24.957  26.624  33.601  1.00  0.00           H  
ATOM   4094 HD22 LEU   268      25.050  26.589  33.674  1.00  0.00           H  
ATOM   4095 HD23 LEU   268      25.073  26.640  33.564  1.00  0.00           H  
ATOM   4096  C   LEU   268      23.962  22.271  31.831  1.00  0.00           C  
ATOM   4097  O   LEU   268      25.012  21.700  32.032  1.00  0.00           O  
ATOM   4098  N   LYS   269      22.819  21.797  32.313  1.00  0.00           N  
ATOM   4099  H   LYS   269      22.002  22.334  32.143  1.00  0.00           H  
ATOM   4100  CA  LYS   269      22.689  20.579  33.118  1.00  0.00           C  
ATOM   4101  HA  LYS   269      23.263  20.701  34.016  1.00  0.00           H  
ATOM   4102  CB  LYS   269      21.228  20.385  33.500  1.00  0.00           C  
ATOM   4103  HB2 LYS   269      20.875  21.255  33.910  1.00  0.00           H  
ATOM   4104  HB3 LYS   269      20.672  20.195  32.659  1.00  0.00           H  
ATOM   4105  CG  LYS   269      20.950  19.315  34.467  1.00  0.00           C  
ATOM   4106  HG2 LYS   269      21.275  18.465  34.112  1.00  0.00           H  
ATOM   4107  HG3 LYS   269      21.443  19.500  35.288  1.00  0.00           H  
ATOM   4108  CD  LYS   269      19.545  19.166  34.798  1.00  0.00           C  
ATOM   4109  HD2 LYS   269      19.330  19.737  35.318  1.00  0.00           H  
ATOM   4110  HD3 LYS   269      19.056  19.272  34.156  1.00  0.00           H  
ATOM   4111  CE  LYS   269      19.089  18.110  35.307  1.00  0.00           C  
ATOM   4112  HE2 LYS   269      19.441  17.854  35.441  1.00  0.00           H  
ATOM   4113  HE3 LYS   269      18.893  18.204  35.707  1.00  0.00           H  
ATOM   4114  NZ  LYS   269      18.436  17.317  35.103  1.00  0.00           N  
ATOM   4115  HZ1 LYS   269      18.278  17.119  35.046  1.00  0.00           H  
ATOM   4116  HZ2 LYS   269      18.280  17.112  35.060  1.00  0.00           H  
ATOM   4117  HZ3 LYS   269      18.261  17.117  35.049  1.00  0.00           H  
ATOM   4118  C   LYS   269      23.252  19.362  32.412  1.00  0.00           C  
ATOM   4119  O   LYS   269      23.978  18.605  33.010  1.00  0.00           O  
ATOM   4120  N   GLU   270      22.981  19.210  31.137  1.00  0.00           N  
ATOM   4121  H   GLU   270      22.364  19.856  30.719  1.00  0.00           H  
ATOM   4122  CA  GLU   270      23.537  18.149  30.320  1.00  0.00           C  
ATOM   4123  HA  GLU   270      23.405  17.216  30.835  1.00  0.00           H  
ATOM   4124  CB  GLU   270      22.783  18.081  29.013  1.00  0.00           C  
ATOM   4125  HB2 GLU   270      22.299  18.540  28.886  1.00  0.00           H  
ATOM   4126  HB3 GLU   270      23.134  18.173  28.462  1.00  0.00           H  
ATOM   4127  CG  GLU   270      22.187  17.310  28.577  1.00  0.00           C  
ATOM   4128  HG2 GLU   270      21.724  17.746  28.467  1.00  0.00           H  
ATOM   4129  HG3 GLU   270      22.423  17.277  28.022  1.00  0.00           H  
ATOM   4130  CD  GLU   270      21.875  16.028  28.976  1.00  0.00           C  
ATOM   4131  OE1 GLU   270      21.722  15.514  29.152  1.00  0.00           O  
ATOM   4132  OE2 GLU   270      21.765  15.508  29.100  1.00  0.00           O  
ATOM   4133  C   GLU   270      25.033  18.308  30.086  1.00  0.00           C  
ATOM   4134  O   GLU   270      25.746  17.337  30.139  1.00  0.00           O  
ATOM   4135  N   LEU   271      25.535  19.518  29.895  1.00  0.00           N  
ATOM   4136  H   LEU   271      24.911  20.278  29.875  1.00  0.00           H  
ATOM   4137  CA  LEU   271      26.957  19.794  29.764  1.00  0.00           C  
ATOM   4138  HA  LEU   271      27.361  19.129  29.029  1.00  0.00           H  
ATOM   4139  CB  LEU   271      27.171  21.229  29.290  1.00  0.00           C  
ATOM   4140  HB2 LEU   271      26.593  21.731  29.513  1.00  0.00           H  
ATOM   4141  HB3 LEU   271      27.820  21.585  29.602  1.00  0.00           H  
ATOM   4142  CG  LEU   271      27.302  21.574  28.139  1.00  0.00           C  
ATOM   4143  HG  LEU   271      26.826  21.339  28.245  1.00  0.00           H  
ATOM   4144  CD1 LEU   271      27.496  22.368  27.603  1.00  0.00           C  
ATOM   4145 HD11 LEU   271      27.502  22.554  27.461  1.00  0.00           H  
ATOM   4146 HD12 LEU   271      27.544  22.583  27.481  1.00  0.00           H  
ATOM   4147 HD13 LEU   271      27.577  22.549  27.472  1.00  0.00           H  
ATOM   4148  CD2 LEU   271      27.888  21.513  27.346  1.00  0.00           C  
ATOM   4149 HD21 LEU   271      28.045  21.491  27.138  1.00  0.00           H  
ATOM   4150 HD22 LEU   271      28.004  21.498  27.138  1.00  0.00           H  
ATOM   4151 HD23 LEU   271      28.034  21.501  27.178  1.00  0.00           H  
ATOM   4152  C   LEU   271      27.722  19.524  31.048  1.00  0.00           C  
ATOM   4153  O   LEU   271      28.833  19.097  30.994  1.00  0.00           O  
ATOM   4154  N   LEU   272      27.136  19.724  32.199  1.00  0.00           N  
ATOM   4155  H   LEU   272      26.249  20.134  32.177  1.00  0.00           H  
ATOM   4156  CA  LEU   272      27.708  19.366  33.481  1.00  0.00           C  
ATOM   4157  HA  LEU   272      28.725  19.685  33.493  1.00  0.00           H  
ATOM   4158  CB  LEU   272      26.968  20.068  34.597  1.00  0.00           C  
ATOM   4159  HB2 LEU   272      26.006  19.953  34.495  1.00  0.00           H  
ATOM   4160  HB3 LEU   272      27.211  19.638  35.434  1.00  0.00           H  
ATOM   4161  CG  LEU   272      27.162  21.466  34.778  1.00  0.00           C  
ATOM   4162  HG  LEU   272      26.967  21.818  34.003  1.00  0.00           H  
ATOM   4163  CD1 LEU   272      26.434  22.092  35.715  1.00  0.00           C  
ATOM   4164 HD11 LEU   272      26.285  22.293  35.952  1.00  0.00           H  
ATOM   4165 HD12 LEU   272      26.225  22.258  35.911  1.00  0.00           H  
ATOM   4166 HD13 LEU   272      26.263  22.192  35.953  1.00  0.00           H  
ATOM   4167  CD2 LEU   272      28.322  21.823  35.108  1.00  0.00           C  
ATOM   4168 HD21 LEU   272      28.612  21.914  35.182  1.00  0.00           H  
ATOM   4169 HD22 LEU   272      28.599  21.924  35.177  1.00  0.00           H  
ATOM   4170 HD23 LEU   272      28.602  21.918  35.194  1.00  0.00           H  
ATOM   4171  C   LEU   272      27.729  17.865  33.711  1.00  0.00           C  
ATOM   4172  O   LEU   272      28.720  17.338  34.111  1.00  0.00           O  
ATOM   4173  N   GLN   273      26.663  17.169  33.429  1.00  0.00           N  
ATOM   4174  H   GLN   273      25.886  17.663  33.103  1.00  0.00           H  
ATOM   4175  CA  GLN   273      26.533  15.743  33.665  1.00  0.00           C  
ATOM   4176  HA  GLN   273      26.956  15.516  34.618  1.00  0.00           H  
ATOM   4177  CB  GLN   273      25.075  15.375  33.718  1.00  0.00           C  
ATOM   4178  HB2 GLN   273      24.650  15.702  33.395  1.00  0.00           H  
ATOM   4179  HB3 GLN   273      24.888  14.823  33.516  1.00  0.00           H  
ATOM   4180  CG  GLN   273      24.419  15.296  34.483  1.00  0.00           C  
ATOM   4181  HG2 GLN   273      24.518  15.303  34.739  1.00  0.00           H  
ATOM   4182  HG3 GLN   273      24.391  15.523  34.363  1.00  0.00           H  
ATOM   4183  CD  GLN   273      23.644  14.900  35.071  1.00  0.00           C  
ATOM   4184  OE1 GLN   273      23.511  14.987  35.374  1.00  0.00           O  
ATOM   4185  NE2 GLN   273      23.097  14.452  35.265  1.00  0.00           N  
ATOM   4186 HE21 GLN   273      22.596  14.177  35.647  1.00  0.00           H  
ATOM   4187 HE22 GLN   273      23.187  14.345  35.021  1.00  0.00           H  
ATOM   4188  C   GLN   273      27.279  14.890  32.664  1.00  0.00           C  
ATOM   4189  O   GLN   273      27.758  13.870  33.013  1.00  0.00           O  
ATOM   4190  N   ASN   274      27.395  15.289  31.439  1.00  0.00           N  
ATOM   4191  H   ASN   274      26.954  16.120  31.211  1.00  0.00           H  
ATOM   4192  CA  ASN   274      28.030  14.537  30.374  1.00  0.00           C  
ATOM   4193  HA  ASN   274      28.243  13.568  30.711  1.00  0.00           H  
ATOM   4194  CB  ASN   274      27.089  14.409  29.251  1.00  0.00           C  
ATOM   4195  HB2 ASN   274      26.729  15.151  29.011  1.00  0.00           H  
ATOM   4196  HB3 ASN   274      27.470  14.111  28.533  1.00  0.00           H  
ATOM   4197  CG  ASN   274      26.129  13.666  29.367  1.00  0.00           C  
ATOM   4198  OD1 ASN   274      26.125  12.753  29.685  1.00  0.00           O  
ATOM   4199  ND2 ASN   274      25.289  14.024  29.112  1.00  0.00           N  
ATOM   4200 HD21 ASN   274      24.656  13.556  29.194  1.00  0.00           H  
ATOM   4201 HD22 ASN   274      25.285  14.764  28.854  1.00  0.00           H  
ATOM   4202  C   ASN   274      29.344  15.082  29.908  1.00  0.00           C  
ATOM   4203  O   ASN   274      30.076  14.376  29.309  1.00  0.00           O  
ATOM   4204  N   GLY   275      29.657  16.314  30.174  1.00  0.00           N  
ATOM   4205  H   GLY   275      29.013  16.840  30.658  1.00  0.00           H  
ATOM   4206  CA  GLY   275      30.840  16.987  29.698  1.00  0.00           C  
ATOM   4207  HA2 GLY   275      31.046  17.790  30.345  1.00  0.00           H  
ATOM   4208  HA3 GLY   275      31.662  16.331  29.730  1.00  0.00           H  
ATOM   4209  C   GLY   275      30.747  17.525  28.302  1.00  0.00           C  
ATOM   4210  O   GLY   275      29.810  17.320  27.621  1.00  0.00           O  
ATOM   4211  N   MET   276      31.736  18.219  27.863  1.00  0.00           N  
ATOM   4212  H   MET   276      32.459  18.358  28.476  1.00  0.00           H  
ATOM   4213  CA  MET   276      31.865  18.752  26.526  1.00  0.00           C  
ATOM   4214  HA  MET   276      30.914  18.995  26.175  1.00  0.00           H  
ATOM   4215  CB  MET   276      32.652  20.002  26.545  1.00  0.00           C  
ATOM   4216  HB2 MET   276      33.164  20.005  27.039  1.00  0.00           H  
ATOM   4217  HB3 MET   276      33.015  20.153  25.936  1.00  0.00           H  
ATOM   4218  CG  MET   276      32.264  21.059  26.709  1.00  0.00           C  
ATOM   4219  HG2 MET   276      31.918  21.075  26.512  1.00  0.00           H  
ATOM   4220  HG3 MET   276      32.159  20.939  27.103  1.00  0.00           H  
ATOM   4221  SD  MET   276      32.498  22.491  26.620  1.00  0.00           S  
ATOM   4222  CE  MET   276      32.909  23.252  25.974  1.00  0.00           C  
ATOM   4223  HE1 MET   276      32.997  23.402  25.839  1.00  0.00           H  
ATOM   4224  HE2 MET   276      32.983  23.403  25.847  1.00  0.00           H  
ATOM   4225  HE3 MET   276      32.998  23.418  25.846  1.00  0.00           H  
ATOM   4226  C   MET   276      32.441  17.784  25.550  1.00  0.00           C  
ATOM   4227  O   MET   276      32.308  17.931  24.473  1.00  0.00           O  
ATOM   4228  N   ASN   277      33.051  16.776  25.919  1.00  0.00           N  
ATOM   4229  H   ASN   277      33.140  16.737  26.809  1.00  0.00           H  
ATOM   4230  CA  ASN   277      33.555  15.684  25.159  1.00  0.00           C  
ATOM   4231  HA  ASN   277      34.263  15.259  25.721  1.00  0.00           H  
ATOM   4232  CB  ASN   277      32.535  14.715  25.018  1.00  0.00           C  
ATOM   4233  HB2 ASN   277      31.894  15.000  24.740  1.00  0.00           H  
ATOM   4234  HB3 ASN   277      32.715  14.122  24.517  1.00  0.00           H  
ATOM   4235  CG  ASN   277      32.127  14.131  25.899  1.00  0.00           C  
ATOM   4236  OD1 ASN   277      32.419  13.889  26.349  1.00  0.00           O  
ATOM   4237  ND2 ASN   277      31.443  13.895  26.179  1.00  0.00           N  
ATOM   4238 HD21 ASN   277      31.182  13.568  26.774  1.00  0.00           H  
ATOM   4239 HD22 ASN   277      31.195  14.087  25.825  1.00  0.00           H  
ATOM   4240  C   ASN   277      34.240  15.992  23.889  1.00  0.00           C  
ATOM   4241  O   ASN   277      33.967  15.502  22.925  1.00  0.00           O  
ATOM   4242  N   GLY   278      35.121  16.831  23.877  1.00  0.00           N  
ATOM   4243  H   GLY   278      35.304  17.196  24.696  1.00  0.00           H  
ATOM   4244  CA  GLY   278      35.884  17.214  22.767  1.00  0.00           C  
ATOM   4245  HA2 GLY   278      36.718  17.603  23.107  1.00  0.00           H  
ATOM   4246  HA3 GLY   278      36.123  16.394  22.266  1.00  0.00           H  
ATOM   4247  C   GLY   278      35.318  18.189  21.799  1.00  0.00           C  
ATOM   4248  O   GLY   278      35.948  18.617  20.938  1.00  0.00           O  
ATOM   4249  N   ARG   279      34.152  18.562  21.926  1.00  0.00           N  
ATOM   4250  H   ARG   279      33.696  18.178  22.659  1.00  0.00           H  
ATOM   4251  CA  ARG   279      33.517  19.573  21.138  1.00  0.00           C  
ATOM   4252  HA  ARG   279      33.934  19.560  20.162  1.00  0.00           H  
ATOM   4253  CB  ARG   279      32.058  19.281  21.043  1.00  0.00           C  
ATOM   4254  HB2 ARG   279      31.792  19.010  21.692  1.00  0.00           H  
ATOM   4255  HB3 ARG   279      31.606  19.900  20.909  1.00  0.00           H  
ATOM   4256  CG  ARG   279      31.550  18.537  20.247  1.00  0.00           C  
ATOM   4257  HG2 ARG   279      31.773  18.661  19.842  1.00  0.00           H  
ATOM   4258  HG3 ARG   279      31.773  18.094  20.338  1.00  0.00           H  
ATOM   4259  CD  ARG   279      30.423  18.206  19.878  1.00  0.00           C  
ATOM   4260  HD2 ARG   279      30.384  17.834  19.780  1.00  0.00           H  
ATOM   4261  HD3 ARG   279      30.071  18.188  20.114  1.00  0.00           H  
ATOM   4262  NE  ARG   279      29.866  18.383  19.337  1.00  0.00           N  
ATOM   4263  HE  ARG   279      30.253  18.796  19.238  1.00  0.00           H  
ATOM   4264  CZ  ARG   279      28.907  18.045  18.948  1.00  0.00           C  
ATOM   4265  NH1 ARG   279      28.294  17.508  19.016  1.00  0.00           N  
ATOM   4266 HH11 ARG   279      28.543  17.334  19.379  1.00  0.00           H  
ATOM   4267 HH12 ARG   279      27.578  17.272  18.706  1.00  0.00           H  
ATOM   4268  NH2 ARG   279      28.534  18.247  18.470  1.00  0.00           N  
ATOM   4269 HH21 ARG   279      28.978  18.654  18.404  1.00  0.00           H  
ATOM   4270 HH22 ARG   279      27.815  17.986  18.167  1.00  0.00           H  
ATOM   4271  C   ARG   279      33.766  20.936  21.685  1.00  0.00           C  
ATOM   4272  O   ARG   279      33.937  21.074  22.741  1.00  0.00           O  
ATOM   4273  N   THR   280      33.790  21.946  20.974  1.00  0.00           N  
ATOM   4274  H   THR   280      33.638  21.762  20.118  1.00  0.00           H  
ATOM   4275  CA  THR   280      34.058  23.321  21.365  1.00  0.00           C  
ATOM   4276  HA  THR   280      34.420  23.324  22.372  1.00  0.00           H  
ATOM   4277  CB  THR   280      35.136  23.946  20.504  1.00  0.00           C  
ATOM   4278  HB  THR   280      35.271  24.958  20.816  1.00  0.00           H  
ATOM   4279  CG2 THR   280      36.458  23.249  20.616  1.00  0.00           C  
ATOM   4280 HG21 THR   280      36.781  23.087  20.641  1.00  0.00           H  
ATOM   4281 HG22 THR   280      36.783  23.088  20.647  1.00  0.00           H  
ATOM   4282 HG23 THR   280      36.784  23.082  20.647  1.00  0.00           H  
ATOM   4283  OG1 THR   280      34.784  23.950  19.170  1.00  0.00           O  
ATOM   4284  HG1 THR   280      34.386  24.311  18.980  1.00  0.00           H  
ATOM   4285  C   THR   280      32.821  24.192  21.350  1.00  0.00           C  
ATOM   4286  O   THR   280      31.890  23.938  20.622  1.00  0.00           O  
ATOM   4287  N   ILE   281      32.828  25.254  22.127  1.00  0.00           N  
ATOM   4288  H   ILE   281      33.615  25.382  22.708  1.00  0.00           H  
ATOM   4289  CA  ILE   281      31.863  26.350  22.097  1.00  0.00           C  
ATOM   4290  HA  ILE   281      31.247  26.260  21.216  1.00  0.00           H  
ATOM   4291  CB  ILE   281      30.941  26.317  23.328  1.00  0.00           C  
ATOM   4292  HB  ILE   281      31.555  26.361  24.205  1.00  0.00           H  
ATOM   4293  CG2 ILE   281      30.022  27.525  23.334  1.00  0.00           C  
ATOM   4294 HG21 ILE   281      29.767  27.802  23.327  1.00  0.00           H  
ATOM   4295 HG22 ILE   281      29.801  27.829  23.384  1.00  0.00           H  
ATOM   4296 HG23 ILE   281      29.821  27.843  23.318  1.00  0.00           H  
ATOM   4297  CG1 ILE   281      30.115  25.032  23.390  1.00  0.00           C  
ATOM   4298 HG12 ILE   281      29.446  25.002  22.574  1.00  0.00           H  
ATOM   4299 HG13 ILE   281      30.765  24.202  23.303  1.00  0.00           H  
ATOM   4300  CD1 ILE   281      29.334  24.819  24.661  1.00  0.00           C  
ATOM   4301 HD11 ILE   281      29.149  24.766  24.968  1.00  0.00           H  
ATOM   4302 HD12 ILE   281      29.134  24.762  24.967  1.00  0.00           H  
ATOM   4303 HD13 ILE   281      29.146  24.751  24.965  1.00  0.00           H  
ATOM   4304  C   ILE   281      32.651  27.652  21.988  1.00  0.00           C  
ATOM   4305  O   ILE   281      33.577  27.868  22.749  1.00  0.00           O  
ATOM   4306  N   LEU   282      32.335  28.496  21.016  1.00  0.00           N  
ATOM   4307  H   LEU   282      31.587  28.241  20.413  1.00  0.00           H  
ATOM   4308  CA  LEU   282      33.085  29.707  20.677  1.00  0.00           C  
ATOM   4309  HA  LEU   282      32.745  30.016  19.708  1.00  0.00           H  
ATOM   4310  CB  LEU   282      32.758  30.835  21.653  1.00  0.00           C  
ATOM   4311  HB2 LEU   282      33.008  30.520  22.624  1.00  0.00           H  
ATOM   4312  HB3 LEU   282      33.371  31.660  21.421  1.00  0.00           H  
ATOM   4313  CG  LEU   282      31.332  31.320  21.667  1.00  0.00           C  
ATOM   4314  HG  LEU   282      30.689  30.525  21.780  1.00  0.00           H  
ATOM   4315  CD1 LEU   282      31.086  32.250  22.780  1.00  0.00           C  
ATOM   4316 HD11 LEU   282      31.009  32.485  23.042  1.00  0.00           H  
ATOM   4317 HD12 LEU   282      31.010  32.454  23.071  1.00  0.00           H  
ATOM   4318 HD13 LEU   282      31.048  32.471  23.056  1.00  0.00           H  
ATOM   4319  CD2 LEU   282      30.994  32.002  20.443  1.00  0.00           C  
ATOM   4320 HD21 LEU   282      30.887  32.146  20.143  1.00  0.00           H  
ATOM   4321 HD22 LEU   282      30.901  32.190  20.159  1.00  0.00           H  
ATOM   4322 HD23 LEU   282      30.932  32.159  20.135  1.00  0.00           H  
ATOM   4323  C   LEU   282      34.589  29.467  20.497  1.00  0.00           C  
ATOM   4324  O   LEU   282      35.410  30.263  20.898  1.00  0.00           O  
ATOM   4325  N   GLY   283      34.958  28.330  19.940  1.00  0.00           N  
ATOM   4326  H   GLY   283      34.239  27.737  19.613  1.00  0.00           H  
ATOM   4327  CA  GLY   283      36.329  27.882  19.767  1.00  0.00           C  
ATOM   4328  HA2 GLY   283      36.338  27.084  19.063  1.00  0.00           H  
ATOM   4329  HA3 GLY   283      36.907  28.683  19.364  1.00  0.00           H  
ATOM   4330  C   GLY   283      37.029  27.393  21.017  1.00  0.00           C  
ATOM   4331  O   GLY   283      38.117  26.928  20.935  1.00  0.00           O  
ATOM   4332  N   SER   284      36.426  27.472  22.166  1.00  0.00           N  
ATOM   4333  H   SER   284      35.521  27.837  22.166  1.00  0.00           H  
ATOM   4334  CA  SER   284      36.965  27.035  23.441  1.00  0.00           C  
ATOM   4335  HA  SER   284      38.022  27.051  23.385  1.00  0.00           H  
ATOM   4336  CB  SER   284      36.559  27.991  24.513  1.00  0.00           C  
ATOM   4337  HB2 SER   284      36.736  28.876  24.270  1.00  0.00           H  
ATOM   4338  HB3 SER   284      35.650  27.951  24.692  1.00  0.00           H  
ATOM   4339  OG  SER   284      37.119  27.798  25.592  1.00  0.00           O  
ATOM   4340  HG  SER   284      36.747  27.979  26.093  1.00  0.00           H  
ATOM   4341  C   SER   284      36.539  25.635  23.815  1.00  0.00           C  
ATOM   4342  O   SER   284      35.414  25.260  23.616  1.00  0.00           O  
ATOM   4343  N   ALA   285      37.428  24.864  24.395  1.00  0.00           N  
ATOM   4344  H   ALA   285      38.327  25.230  24.515  1.00  0.00           H  
ATOM   4345  CA  ALA   285      37.170  23.550  24.941  1.00  0.00           C  
ATOM   4346  HA  ALA   285      36.446  23.078  24.334  1.00  0.00           H  
ATOM   4347  CB  ALA   285      38.425  22.756  24.850  1.00  0.00           C  
ATOM   4348  HB1 ALA   285      38.705  22.526  24.847  1.00  0.00           H  
ATOM   4349  HB2 ALA   285      38.724  22.565  24.782  1.00  0.00           H  
ATOM   4350  HB3 ALA   285      38.752  22.587  24.853  1.00  0.00           H  
ATOM   4351  C   ALA   285      36.626  23.549  26.359  1.00  0.00           C  
ATOM   4352  O   ALA   285      36.333  22.517  26.879  1.00  0.00           O  
ATOM   4353  N   LEU   286      36.503  24.688  26.989  1.00  0.00           N  
ATOM   4354  H   LEU   286      36.739  25.485  26.489  1.00  0.00           H  
ATOM   4355  CA  LEU   286      36.055  24.894  28.348  1.00  0.00           C  
ATOM   4356  HA  LEU   286      35.593  24.012  28.698  1.00  0.00           H  
ATOM   4357  CB  LEU   286      37.232  25.193  29.222  1.00  0.00           C  
ATOM   4358  HB2 LEU   286      37.595  25.830  28.982  1.00  0.00           H  
ATOM   4359  HB3 LEU   286      37.031  25.375  29.969  1.00  0.00           H  
ATOM   4360  CG  LEU   286      38.192  24.461  29.461  1.00  0.00           C  
ATOM   4361  HG  LEU   286      38.290  24.290  28.785  1.00  0.00           H  
ATOM   4362  CD1 LEU   286      39.145  24.772  30.059  1.00  0.00           C  
ATOM   4363 HD11 LEU   286      39.378  24.845  30.197  1.00  0.00           H  
ATOM   4364 HD12 LEU   286      39.381  24.850  30.193  1.00  0.00           H  
ATOM   4365 HD13 LEU   286      39.377  24.846  30.215  1.00  0.00           H  
ATOM   4366  CD2 LEU   286      38.136  23.656  30.067  1.00  0.00           C  
ATOM   4367 HD21 LEU   286      38.140  23.452  30.200  1.00  0.00           H  
ATOM   4368 HD22 LEU   286      38.124  23.462  30.226  1.00  0.00           H  
ATOM   4369 HD23 LEU   286      38.108  23.459  30.208  1.00  0.00           H  
ATOM   4370  C   LEU   286      35.027  26.006  28.448  1.00  0.00           C  
ATOM   4371  O   LEU   286      35.031  26.912  27.657  1.00  0.00           O  
ATOM   4372  N   LEU   287      34.173  25.960  29.444  1.00  0.00           N  
ATOM   4373  H   LEU   287      34.246  25.202  30.059  1.00  0.00           H  
ATOM   4374  CA  LEU   287      33.224  27.014  29.778  1.00  0.00           C  
ATOM   4375  HA  LEU   287      32.804  27.397  28.867  1.00  0.00           H  
ATOM   4376  CB  LEU   287      32.092  26.434  30.625  1.00  0.00           C  
ATOM   4377  HB2 LEU   287      32.499  26.096  31.539  1.00  0.00           H  
ATOM   4378  HB3 LEU   287      31.420  27.216  30.857  1.00  0.00           H  
ATOM   4379  CG  LEU   287      31.303  25.292  30.010  1.00  0.00           C  
ATOM   4380  HG  LEU   287      31.881  24.638  29.696  1.00  0.00           H  
ATOM   4381  CD1 LEU   287      30.466  24.653  30.857  1.00  0.00           C  
ATOM   4382 HD11 LEU   287      30.277  24.506  31.081  1.00  0.00           H  
ATOM   4383 HD12 LEU   287      30.252  24.503  31.052  1.00  0.00           H  
ATOM   4384 HD13 LEU   287      30.268  24.470  31.058  1.00  0.00           H  
ATOM   4385  CD2 LEU   287      30.512  25.616  28.981  1.00  0.00           C  
ATOM   4386 HD21 LEU   287      30.329  25.681  28.729  1.00  0.00           H  
ATOM   4387 HD22 LEU   287      30.313  25.689  28.731  1.00  0.00           H  
ATOM   4388 HD23 LEU   287      30.328  25.691  28.725  1.00  0.00           H  
ATOM   4389  C   LEU   287      33.907  28.190  30.483  1.00  0.00           C  
ATOM   4390  O   LEU   287      34.882  28.043  31.106  1.00  0.00           O  
ATOM   4391  N   GLU   288      33.390  29.357  30.409  1.00  0.00           N  
ATOM   4392  H   GLU   288      32.584  29.418  29.907  1.00  0.00           H  
ATOM   4393  CA  GLU   288      33.888  30.580  31.033  1.00  0.00           C  
ATOM   4394  HA  GLU   288      34.731  30.347  31.647  1.00  0.00           H  
ATOM   4395  CB  GLU   288      34.338  31.528  29.950  1.00  0.00           C  
ATOM   4396  HB2 GLU   288      35.029  31.055  29.350  1.00  0.00           H  
ATOM   4397  HB3 GLU   288      33.531  31.740  29.353  1.00  0.00           H  
ATOM   4398  CG  GLU   288      34.928  32.817  30.369  1.00  0.00           C  
ATOM   4399  HG2 GLU   288      35.164  33.342  29.526  1.00  0.00           H  
ATOM   4400  HG3 GLU   288      34.208  33.359  30.862  1.00  0.00           H  
ATOM   4401  CD  GLU   288      36.156  32.706  31.209  1.00  0.00           C  
ATOM   4402  OE1 GLU   288      36.663  32.649  31.525  1.00  0.00           O  
ATOM   4403  OE2 GLU   288      36.633  32.687  31.564  1.00  0.00           O  
ATOM   4404  C   GLU   288      32.845  31.216  31.930  1.00  0.00           C  
ATOM   4405  O   GLU   288      31.682  31.190  31.601  1.00  0.00           O  
ATOM   4406  N   ASP   289      33.251  31.823  33.037  1.00  0.00           N  
ATOM   4407  H   ASP   289      34.216  31.833  33.233  1.00  0.00           H  
ATOM   4408  CA  ASP   289      32.374  32.469  34.014  1.00  0.00           C  
ATOM   4409  HA  ASP   289      31.382  32.500  33.588  1.00  0.00           H  
ATOM   4410  CB  ASP   289      32.239  31.609  35.267  1.00  0.00           C  
ATOM   4411  HB2 ASP   289      31.365  31.927  35.794  1.00  0.00           H  
ATOM   4412  HB3 ASP   289      32.064  30.597  34.962  1.00  0.00           H  
ATOM   4413  CG  ASP   289      33.405  31.614  36.237  1.00  0.00           C  
ATOM   4414  OD1 ASP   289      34.522  31.996  35.912  1.00  0.00           O  
ATOM   4415  OD2 ASP   289      33.220  31.180  37.369  1.00  0.00           O  
ATOM   4416  C   ASP   289      32.718  33.938  34.312  1.00  0.00           C  
ATOM   4417  O   ASP   289      32.242  34.510  35.266  1.00  0.00           O  
ATOM   4418  N   GLU   290      33.513  34.578  33.483  1.00  0.00           N  
ATOM   4419  H   GLU   290      33.866  34.055  32.735  1.00  0.00           H  
ATOM   4420  CA  GLU   290      33.928  35.977  33.595  1.00  0.00           C  
ATOM   4421  HA  GLU   290      33.539  36.356  34.495  1.00  0.00           H  
ATOM   4422  CB  GLU   290      35.408  36.055  33.712  1.00  0.00           C  
ATOM   4423  HB2 GLU   290      35.903  35.461  33.486  1.00  0.00           H  
ATOM   4424  HB3 GLU   290      35.610  36.594  33.326  1.00  0.00           H  
ATOM   4425  CG  GLU   290      35.952  36.180  34.676  1.00  0.00           C  
ATOM   4426  HG2 GLU   290      35.635  36.596  34.738  1.00  0.00           H  
ATOM   4427  HG3 GLU   290      35.690  35.822  34.897  1.00  0.00           H  
ATOM   4428  CD  GLU   290      37.264  36.205  35.276  1.00  0.00           C  
ATOM   4429  OE1 GLU   290      38.083  36.170  34.705  1.00  0.00           O  
ATOM   4430  OE2 GLU   290      37.494  36.229  36.331  1.00  0.00           O  
ATOM   4431  C   GLU   290      33.361  36.896  32.520  1.00  0.00           C  
ATOM   4432  O   GLU   290      33.968  37.870  32.148  1.00  0.00           O  
ATOM   4433  N   PHE   291      32.183  36.594  32.011  1.00  0.00           N  
ATOM   4434  H   PHE   291      31.783  35.733  32.281  1.00  0.00           H  
ATOM   4435  CA  PHE   291      31.437  37.374  31.031  1.00  0.00           C  
ATOM   4436  HA  PHE   291      31.853  38.368  30.964  1.00  0.00           H  
ATOM   4437  CB  PHE   291      31.591  36.719  29.673  1.00  0.00           C  
ATOM   4438  HB2 PHE   291      32.307  36.359  29.618  1.00  0.00           H  
ATOM   4439  HB3 PHE   291      31.062  36.105  29.535  1.00  0.00           H  
ATOM   4440  CG  PHE   291      31.533  37.288  28.551  1.00  0.00           C  
ATOM   4441  CD1 PHE   291      30.682  37.267  27.858  1.00  0.00           C  
ATOM   4442  HD1 PHE   291      30.049  36.881  28.153  1.00  0.00           H  
ATOM   4443  CE1 PHE   291      30.658  37.741  26.768  1.00  0.00           C  
ATOM   4444  HE1 PHE   291      30.006  37.717  26.233  1.00  0.00           H  
ATOM   4445  CZ  PHE   291      31.476  38.240  26.371  1.00  0.00           C  
ATOM   4446  HZ  PHE   291      31.449  38.599  25.534  1.00  0.00           H  
ATOM   4447  CE2 PHE   291      32.328  38.267  27.065  1.00  0.00           C  
ATOM   4448  HE2 PHE   291      32.956  38.646  26.759  1.00  0.00           H  
ATOM   4449  CD2 PHE   291      32.357  37.793  28.153  1.00  0.00           C  
ATOM   4450  HD2 PHE   291      33.013  37.807  28.671  1.00  0.00           H  
ATOM   4451  C   PHE   291      29.979  37.513  31.465  1.00  0.00           C  
ATOM   4452  O   PHE   291      29.253  36.566  31.548  1.00  0.00           O  
ATOM   4453  N   THR   292      29.553  38.690  31.792  1.00  0.00           N  
ATOM   4454  H   THR   292      30.180  39.431  31.657  1.00  0.00           H  
ATOM   4455  CA  THR   292      28.217  38.995  32.314  1.00  0.00           C  
ATOM   4456  HA  THR   292      27.881  38.156  32.891  1.00  0.00           H  
ATOM   4457  CB  THR   292      28.243  40.216  33.228  1.00  0.00           C  
ATOM   4458  HB  THR   292      27.251  40.413  33.569  1.00  0.00           H  
ATOM   4459  CG2 THR   292      29.085  40.047  34.449  1.00  0.00           C  
ATOM   4460 HG21 THR   292      29.269  40.016  34.759  1.00  0.00           H  
ATOM   4461 HG22 THR   292      29.280  39.985  34.753  1.00  0.00           H  
ATOM   4462 HG23 THR   292      29.295  40.011  34.740  1.00  0.00           H  
ATOM   4463  OG1 THR   292      28.669  41.345  32.551  1.00  0.00           O  
ATOM   4464  HG1 THR   292      29.528  41.320  32.460  1.00  0.00           H  
ATOM   4465  C   THR   292      27.202  39.239  31.217  1.00  0.00           C  
ATOM   4466  O   THR   292      27.579  39.532  30.102  1.00  0.00           O  
ATOM   4467  N   PRO   293      25.904  39.234  31.516  1.00  0.00           N  
ATOM   4468  CD  PRO   293      25.294  38.705  32.702  1.00  0.00           C  
ATOM   4469  HD2 PRO   293      25.473  39.330  33.519  1.00  0.00           H  
ATOM   4470  HD3 PRO   293      25.629  37.736  32.915  1.00  0.00           H  
ATOM   4471  CG  PRO   293      23.846  38.661  32.443  1.00  0.00           C  
ATOM   4472  HG2 PRO   293      23.335  38.917  33.252  1.00  0.00           H  
ATOM   4473  HG3 PRO   293      23.589  37.747  32.150  1.00  0.00           H  
ATOM   4474  CB  PRO   293      23.592  39.607  31.370  1.00  0.00           C  
ATOM   4475  HB2 PRO   293      23.339  40.510  31.784  1.00  0.00           H  
ATOM   4476  HB3 PRO   293      22.830  39.272  30.778  1.00  0.00           H  
ATOM   4477  CA  PRO   293      24.889  39.703  30.607  1.00  0.00           C  
ATOM   4478  HA  PRO   293      24.846  39.033  29.775  1.00  0.00           H  
ATOM   4479  C   PRO   293      25.126  41.109  30.078  1.00  0.00           C  
ATOM   4480  O   PRO   293      24.773  41.384  28.983  1.00  0.00           O  
ATOM   4481  N   PHE   294      25.763  41.986  30.815  1.00  0.00           N  
ATOM   4482  H   PHE   294      26.001  41.723  31.709  1.00  0.00           H  
ATOM   4483  CA  PHE   294      26.159  43.311  30.379  1.00  0.00           C  
ATOM   4484  HA  PHE   294      25.332  43.753  29.874  1.00  0.00           H  
ATOM   4485  CB  PHE   294      26.472  44.162  31.586  1.00  0.00           C  
ATOM   4486  HB2 PHE   294      26.464  44.076  32.043  1.00  0.00           H  
ATOM   4487  HB3 PHE   294      26.869  44.403  31.779  1.00  0.00           H  
ATOM   4488  CG  PHE   294      26.281  44.814  31.967  1.00  0.00           C  
ATOM   4489  CD1 PHE   294      25.986  45.211  31.986  1.00  0.00           C  
ATOM   4490  HD1 PHE   294      25.895  45.067  31.733  1.00  0.00           H  
ATOM   4491  CE1 PHE   294      25.810  45.793  32.336  1.00  0.00           C  
ATOM   4492  HE1 PHE   294      25.586  46.091  32.349  1.00  0.00           H  
ATOM   4493  CZ  PHE   294      25.926  45.983  32.669  1.00  0.00           C  
ATOM   4494  HZ  PHE   294      25.792  46.426  32.936  1.00  0.00           H  
ATOM   4495  CE2 PHE   294      26.217  45.595  32.656  1.00  0.00           C  
ATOM   4496  HE2 PHE   294      26.304  45.742  32.913  1.00  0.00           H  
ATOM   4497  CD2 PHE   294      26.393  45.013  32.305  1.00  0.00           C  
ATOM   4498  HD2 PHE   294      26.615  44.717  32.298  1.00  0.00           H  
ATOM   4499  C   PHE   294      27.319  43.292  29.395  1.00  0.00           C  
ATOM   4500  O   PHE   294      27.342  44.065  28.475  1.00  0.00           O  
ATOM   4501  N   ASP   295      28.249  42.376  29.528  1.00  0.00           N  
ATOM   4502  H   ASP   295      28.168  41.755  30.282  1.00  0.00           H  
ATOM   4503  CA  ASP   295      29.327  42.169  28.576  1.00  0.00           C  
ATOM   4504  HA  ASP   295      29.787  43.122  28.379  1.00  0.00           H  
ATOM   4505  CB  ASP   295      30.399  41.272  29.158  1.00  0.00           C  
ATOM   4506  HB2 ASP   295      29.990  40.299  29.339  1.00  0.00           H  
ATOM   4507  HB3 ASP   295      31.174  41.165  28.435  1.00  0.00           H  
ATOM   4508  CG  ASP   295      31.027  41.805  30.419  1.00  0.00           C  
ATOM   4509  OD1 ASP   295      31.361  42.347  30.719  1.00  0.00           O  
ATOM   4510  OD2 ASP   295      31.228  41.671  31.111  1.00  0.00           O  
ATOM   4511  C   ASP   295      28.841  41.628  27.239  1.00  0.00           C  
ATOM   4512  O   ASP   295      29.404  41.958  26.235  1.00  0.00           O  
ATOM   4513  N   VAL   296      27.761  40.869  27.202  1.00  0.00           N  
ATOM   4514  H   VAL   296      27.383  40.597  28.058  1.00  0.00           H  
ATOM   4515  CA  VAL   296      27.096  40.450  25.970  1.00  0.00           C  
ATOM   4516  HA  VAL   296      27.834  40.030  25.317  1.00  0.00           H  
ATOM   4517  CB  VAL   296      26.043  39.378  26.225  1.00  0.00           C  
ATOM   4518  HB  VAL   296      25.392  39.693  26.821  1.00  0.00           H  
ATOM   4519  CG1 VAL   296      25.365  38.951  25.134  1.00  0.00           C  
ATOM   4520 HG11 VAL   296      25.266  38.834  24.835  1.00  0.00           H  
ATOM   4521 HG12 VAL   296      25.166  38.782  24.914  1.00  0.00           H  
ATOM   4522 HG13 VAL   296      25.148  38.919  24.857  1.00  0.00           H  
ATOM   4523  CG2 VAL   296      26.491  38.238  26.770  1.00  0.00           C  
ATOM   4524 HG21 VAL   296      26.573  37.977  26.935  1.00  0.00           H  
ATOM   4525 HG22 VAL   296      26.581  37.951  26.887  1.00  0.00           H  
ATOM   4526 HG23 VAL   296      26.632  37.941  26.897  1.00  0.00           H  
ATOM   4527  C   VAL   296      26.499  41.633  25.241  1.00  0.00           C  
ATOM   4528  O   VAL   296      26.656  41.756  24.054  1.00  0.00           O  
ATOM   4529  N   VAL   297      25.871  42.545  25.940  1.00  0.00           N  
ATOM   4530  H   VAL   297      25.785  42.394  26.907  1.00  0.00           H  
ATOM   4531  CA  VAL   297      25.296  43.746  25.360  1.00  0.00           C  
ATOM   4532  HA  VAL   297      24.710  43.458  24.521  1.00  0.00           H  
ATOM   4533  CB  VAL   297      24.373  44.431  26.347  1.00  0.00           C  
ATOM   4534  HB  VAL   297      24.796  44.516  27.170  1.00  0.00           H  
ATOM   4535  CG1 VAL   297      23.936  45.675  26.037  1.00  0.00           C  
ATOM   4536 HG11 VAL   297      23.855  45.971  25.928  1.00  0.00           H  
ATOM   4537 HG12 VAL   297      23.781  45.982  25.968  1.00  0.00           H  
ATOM   4538 HG13 VAL   297      23.847  45.993  26.010  1.00  0.00           H  
ATOM   4539  CG2 VAL   297      23.241  43.759  26.589  1.00  0.00           C  
ATOM   4540 HG21 VAL   297      22.935  43.624  26.633  1.00  0.00           H  
ATOM   4541 HG22 VAL   297      23.004  43.563  26.631  1.00  0.00           H  
ATOM   4542 HG23 VAL   297      22.950  43.599  26.695  1.00  0.00           H  
ATOM   4543  C   VAL   297      26.349  44.684  24.824  1.00  0.00           C  
ATOM   4544  O   VAL   297      26.187  45.222  23.761  1.00  0.00           O  
ATOM   4545  N   ARG   298      27.464  44.835  25.496  1.00  0.00           N  
ATOM   4546  H   ARG   298      27.529  44.380  26.364  1.00  0.00           H  
ATOM   4547  CA  ARG   298      28.576  45.646  25.036  1.00  0.00           C  
ATOM   4548  HA  ARG   298      28.187  46.569  24.691  1.00  0.00           H  
ATOM   4549  CB  ARG   298      29.487  45.947  26.182  1.00  0.00           C  
ATOM   4550  HB2 ARG   298      29.589  45.949  26.466  1.00  0.00           H  
ATOM   4551  HB3 ARG   298      29.718  45.944  26.321  1.00  0.00           H  
ATOM   4552  CG  ARG   298      29.952  46.294  26.765  1.00  0.00           C  
ATOM   4553  HG2 ARG   298      29.892  46.229  26.479  1.00  0.00           H  
ATOM   4554  HG3 ARG   298      29.788  46.334  26.621  1.00  0.00           H  
ATOM   4555  CD  ARG   298      30.710  46.710  27.935  1.00  0.00           C  
ATOM   4556  HD2 ARG   298      31.315  47.355  27.684  1.00  0.00           H  
ATOM   4557  HD3 ARG   298      30.145  47.110  28.535  1.00  0.00           H  
ATOM   4558  NE  ARG   298      31.362  45.785  28.608  1.00  0.00           N  
ATOM   4559  HE  ARG   298      31.269  45.339  28.826  1.00  0.00           H  
ATOM   4560  CZ  ARG   298      32.077  45.485  28.989  1.00  0.00           C  
ATOM   4561  NH1 ARG   298      32.327  45.989  28.818  1.00  0.00           N  
ATOM   4562 HH11 ARG   298      31.984  46.654  28.389  1.00  0.00           H  
ATOM   4563 HH12 ARG   298      32.875  45.713  29.139  1.00  0.00           H  
ATOM   4564  NH2 ARG   298      32.567  44.637  29.574  1.00  0.00           N  
ATOM   4565 HH21 ARG   298      32.403  44.223  29.734  1.00  0.00           H  
ATOM   4566 HH22 ARG   298      33.104  44.406  29.863  1.00  0.00           H  
ATOM   4567  C   ARG   298      29.314  45.072  23.854  1.00  0.00           C  
ATOM   4568  O   ARG   298      29.920  45.798  23.153  1.00  0.00           O  
ATOM   4569  N   GLN   299      29.242  43.799  23.608  1.00  0.00           N  
ATOM   4570  H   GLN   299      28.766  43.263  24.252  1.00  0.00           H  
ATOM   4571  CA  GLN   299      29.828  43.138  22.475  1.00  0.00           C  
ATOM   4572  HA  GLN   299      30.631  43.677  22.130  1.00  0.00           H  
ATOM   4573  CB  GLN   299      30.319  41.859  22.904  1.00  0.00           C  
ATOM   4574  HB2 GLN   299      30.443  41.549  23.474  1.00  0.00           H  
ATOM   4575  HB3 GLN   299      30.050  41.502  22.781  1.00  0.00           H  
ATOM   4576  CG  GLN   299      31.015  41.433  22.764  1.00  0.00           C  
ATOM   4577  HG2 GLN   299      30.967  41.227  23.032  1.00  0.00           H  
ATOM   4578  HG3 GLN   299      30.933  41.194  22.560  1.00  0.00           H  
ATOM   4579  CD  GLN   299      31.899  41.555  22.557  1.00  0.00           C  
ATOM   4580  OE1 GLN   299      32.326  41.696  22.507  1.00  0.00           O  
ATOM   4581  NE2 GLN   299      32.216  41.499  22.428  1.00  0.00           N  
ATOM   4582 HE21 GLN   299      32.802  41.583  22.293  1.00  0.00           H  
ATOM   4583 HE22 GLN   299      31.877  41.380  22.464  1.00  0.00           H  
ATOM   4584  C   GLN   299      28.966  43.022  21.310  1.00  0.00           C  
ATOM   4585  O   GLN   299      29.389  42.820  20.246  1.00  0.00           O  
ATOM   4586  N   CYS   300      27.776  43.172  21.472  1.00  0.00           N  
ATOM   4587  H   CYS   300      27.469  43.336  22.354  1.00  0.00           H  
ATOM   4588  CA  CYS   300      26.911  43.166  20.417  1.00  0.00           C  
ATOM   4589  HA  CYS   300      27.027  42.371  19.858  1.00  0.00           H  
ATOM   4590  CB  CYS   300      25.658  43.155  20.971  1.00  0.00           C  
ATOM   4591  HB2 CYS   300      25.463  43.274  21.630  1.00  0.00           H  
ATOM   4592  HB3 CYS   300      25.268  43.508  20.728  1.00  0.00           H  
ATOM   4593  SG  CYS   300      25.120  42.361  20.929  1.00  0.00           S  
ATOM   4594  HG  CYS   300      25.298  42.350  21.152  1.00  0.00           H  
ATOM   4595  C   CYS   300      27.109  44.191  19.507  1.00  0.00           C  
ATOM   4596  O   CYS   300      27.315  45.110  19.875  1.00  0.00           O  
ATOM   4597  N   SER   301      27.070  44.026  18.316  1.00  0.00           N  
ATOM   4598  H   SER   301      26.863  43.266  18.096  1.00  0.00           H  
ATOM   4599  CA  SER   301      27.397  44.824  17.289  1.00  0.00           C  
ATOM   4600  HA  SER   301      27.314  44.365  16.464  1.00  0.00           H  
ATOM   4601  CB  SER   301      26.599  45.795  17.240  1.00  0.00           C  
ATOM   4602  HB2 SER   301      26.493  46.076  17.656  1.00  0.00           H  
ATOM   4603  HB3 SER   301      26.636  46.223  16.889  1.00  0.00           H  
ATOM   4604  OG  SER   301      25.942  45.797  17.097  1.00  0.00           O  
ATOM   4605  HG  SER   301      25.750  45.760  17.158  1.00  0.00           H  
ATOM   4606  C   SER   301      28.610  45.231  17.196  1.00  0.00           C  
ATOM   4607  O   SER   301      28.976  45.884  16.579  1.00  0.00           O  
ATOM   4608  N   GLY   302      29.249  44.835  17.790  1.00  0.00           N  
ATOM   4609  H   GLY   302      28.897  44.316  18.278  1.00  0.00           H  
ATOM   4610  CA  GLY   302      30.436  45.041  17.750  1.00  0.00           C  
ATOM   4611  HA2 GLY   302      30.613  45.785  17.339  1.00  0.00           H  
ATOM   4612  HA3 GLY   302      30.637  45.093  18.655  1.00  0.00           H  
ATOM   4613  C   GLY   302      31.197  44.185  17.068  1.00  0.00           C  
ATOM   4614  O   GLY   302      31.003  43.780  16.388  1.00  0.00           O  
ATOM   4615  N   VAL   303      32.064  43.896  17.243  1.00  0.00           N  
ATOM   4616  H   VAL   303      32.169  44.258  17.821  1.00  0.00           H  
ATOM   4617  CA  VAL   303      32.852  43.048  16.667  1.00  0.00           C  
ATOM   4618  HA  VAL   303      32.889  43.079  15.824  1.00  0.00           H  
ATOM   4619  CB  VAL   303      33.896  43.182  16.884  1.00  0.00           C  
ATOM   4620  HB  VAL   303      34.025  43.212  17.299  1.00  0.00           H  
ATOM   4621  CG1 VAL   303      34.385  42.695  16.638  1.00  0.00           C  
ATOM   4622 HG11 VAL   303      34.468  42.543  16.571  1.00  0.00           H  
ATOM   4623 HG12 VAL   303      34.522  42.606  16.550  1.00  0.00           H  
ATOM   4624 HG13 VAL   303      34.537  42.579  16.621  1.00  0.00           H  
ATOM   4625  CG2 VAL   303      34.340  43.781  16.770  1.00  0.00           C  
ATOM   4626 HG21 VAL   303      34.430  43.926  16.772  1.00  0.00           H  
ATOM   4627 HG22 VAL   303      34.461  43.919  16.737  1.00  0.00           H  
ATOM   4628 HG23 VAL   303      34.462  43.947  16.723  1.00  0.00           H  
ATOM   4629  C   VAL   303      32.583  41.990  16.928  1.00  0.00           C  
ATOM   4630  O   VAL   303      32.312  41.822  17.806  1.00  0.00           O  
ATOM   4631  N   THR   304      32.651  41.271  16.167  1.00  0.00           N  
ATOM   4632  H   THR   304      32.876  41.455  15.466  1.00  0.00           H  
ATOM   4633  CA  THR   304      32.427  40.208  16.294  1.00  0.00           C  
ATOM   4634  HA  THR   304      31.805  40.265  16.933  1.00  0.00           H  
ATOM   4635  CB  THR   304      32.010  39.770  15.392  1.00  0.00           C  
ATOM   4636  HB  THR   304      31.870  39.071  15.468  1.00  0.00           H  
ATOM   4637  CG2 THR   304      31.252  40.278  15.159  1.00  0.00           C  
ATOM   4638 HG21 THR   304      31.067  40.391  15.090  1.00  0.00           H  
ATOM   4639 HG22 THR   304      31.061  40.385  15.112  1.00  0.00           H  
ATOM   4640 HG23 THR   304      31.066  40.413  15.107  1.00  0.00           H  
ATOM   4641  OG1 THR   304      32.482  39.741  14.640  1.00  0.00           O  
ATOM   4642  HG1 THR   304      32.546  39.518  14.463  1.00  0.00           H  
ATOM   4643  C   THR   304      33.394  39.431  16.501  1.00  0.00           C  
ATOM   4644  O   THR   304      34.301  39.549  16.259  1.00  0.00           O  
ATOM   4645  N   PHE   305      33.200  38.614  16.937  1.00  0.00           N  
ATOM   4646  H   PHE   305      32.443  38.562  17.122  1.00  0.00           H  
ATOM   4647  CA  PHE   305      34.009  37.754  17.133  1.00  0.00           C  
ATOM   4648  HA  PHE   305      34.764  37.995  17.119  1.00  0.00           H  
ATOM   4649  CB  PHE   305      33.662  37.476  18.181  1.00  0.00           C  
ATOM   4650  HB2 PHE   305      32.922  37.215  18.175  1.00  0.00           H  
ATOM   4651  HB3 PHE   305      34.250  36.855  18.341  1.00  0.00           H  
ATOM   4652  CG  PHE   305      33.513  38.292  19.029  1.00  0.00           C  
ATOM   4653  CD1 PHE   305      33.161  38.500  19.436  1.00  0.00           C  
ATOM   4654  HD1 PHE   305      32.992  38.102  19.135  1.00  0.00           H  
ATOM   4655  CE1 PHE   305      33.027  39.222  20.240  1.00  0.00           C  
ATOM   4656  HE1 PHE   305      32.758  39.375  20.548  1.00  0.00           H  
ATOM   4657  CZ  PHE   305      33.249  39.742  20.644  1.00  0.00           C  
ATOM   4658  HZ  PHE   305      33.152  40.294  21.258  1.00  0.00           H  
ATOM   4659  CE2 PHE   305      33.599  39.546  20.239  1.00  0.00           C  
ATOM   4660  HE2 PHE   305      33.766  39.950  20.544  1.00  0.00           H  
ATOM   4661  CD2 PHE   305      33.733  38.822  19.436  1.00  0.00           C  
ATOM   4662  HD2 PHE   305      34.007  38.674  19.137  1.00  0.00           H  
ATOM   4663  C   PHE   305      34.239  36.805  16.326  1.00  0.00           C  
ATOM   4664  O   PHE   305      34.565  36.084  16.405  1.00  0.00           O  
ATOM   4665  N   GLN   306      34.073  36.806  15.548  1.00  0.00           N  
ATOM   4666  H   GLN   306      33.812  37.416  15.546  1.00  0.00           H  
ATOM   4667  CA  GLN   306      34.284  36.022  14.681  1.00  0.00           C  
ATOM   4668  HA  GLN   306      34.288  35.366  14.845  1.00  0.00           H  
ATOM   4669  CB  GLN   306      33.563  36.076  14.129  1.00  0.00           C  
ATOM   4670  HB2 GLN   306      33.308  36.375  14.248  1.00  0.00           H  
ATOM   4671  HB3 GLN   306      33.609  36.078  13.740  1.00  0.00           H  
ATOM   4672  CG  GLN   306      33.111  35.718  13.932  1.00  0.00           C  
ATOM   4673  HG2 GLN   306      33.140  35.614  13.828  1.00  0.00           H  
ATOM   4674  HG3 GLN   306      33.100  35.630  14.105  1.00  0.00           H  
ATOM   4675  CD  GLN   306      32.620  35.610  13.634  1.00  0.00           C  
ATOM   4676  OE1 GLN   306      32.553  35.760  13.534  1.00  0.00           O  
ATOM   4677  NE2 GLN   306      32.254  35.343  13.478  1.00  0.00           N  
ATOM   4678 HE21 GLN   306      31.935  35.275  13.282  1.00  0.00           H  
ATOM   4679 HE22 GLN   306      32.292  35.209  13.546  1.00  0.00           H  
ATOM   4680  C   GLN   306      35.201  35.995  14.118  1.00  0.00           C  
ATOM   4681  O   GLN   306      35.584  35.637  13.888  1.00  0.00           O  
ATOM   4682  OXT GLN   306      35.541  36.328  13.913  1.00  0.00           O  
TER    4683      GLN   306 
ATOM   4683  C   M18   307      48.447  36.122  55.680  1.00  0.00           C  
ATOM   4684  N   M18   307      48.378  37.522  55.185  1.00  0.00           N  
ATOM   4685  C1  M18   307      47.110  35.419  55.714  1.00  0.00           C  
ATOM   4686  C2  M18   307      49.110  36.001  57.036  1.00  0.00           C  
ATOM   4687  C3  M18   307      50.475  36.300  57.042  1.00  0.00           C  
ATOM   4688  O   M18   307      48.601  36.814  57.871  1.00  0.00           O  
ATOM   4689  O1  M18   307      46.863  34.428  56.325  1.00  0.00           O  
ATOM   4690  N1  M18   307      46.127  35.955  55.010  1.00  0.00           N  
ATOM   4691  C4  M18   307      49.213  39.669  54.298  1.00  0.00           C  
ATOM   4692  N2  M18   307      50.293  40.338  53.563  1.00  0.00           N  
ATOM   4693  C5  M18   307      49.278  38.119  54.334  1.00  0.00           C  
ATOM   4694  C6  M18   307      47.892  40.176  53.705  1.00  0.00           C  
ATOM   4695  C7  M18   307      47.641  41.638  53.963  1.00  0.00           C  
ATOM   4696  C8  M18   307      47.711  42.576  52.940  1.00  0.00           C  
ATOM   4697  C9  M18   307      47.438  43.921  53.191  1.00  0.00           C  
ATOM   4698  C10 M18   307      47.106  44.322  54.458  1.00  0.00           C  
ATOM   4699  O2  M18   307      46.839  45.590  54.717  1.00  0.00           O  
ATOM   4700  C11 M18   307      47.061  43.402  55.482  1.00  0.00           C  
ATOM   4701  C12 M18   307      47.321  42.059  55.239  1.00  0.00           C  
ATOM   4702  O3  M18   307      50.056  37.453  53.696  1.00  0.00           O  
ATOM   4703  C13 M18   307      52.532  41.135  52.951  1.00  0.00           C  
ATOM   4704  N3  M18   307      51.816  42.098  52.092  1.00  0.00           N  
ATOM   4705  C14 M18   307      51.615  40.262  53.838  1.00  0.00           C  
ATOM   4706  C15 M18   307      53.594  41.951  53.693  1.00  0.00           C  
ATOM   4707  C16 M18   307      54.518  41.156  54.522  1.00  0.00           C  
ATOM   4708  O4  M18   307      55.046  40.341  54.375  1.00  0.00           O  
ATOM   4709  N4  M18   307      54.747  41.414  55.473  1.00  0.00           N  
ATOM   4710  O5  M18   307      52.011  39.590  54.744  1.00  0.00           O  
ATOM   4711  C17 M18   307      50.924  43.108  49.978  1.00  0.00           C  
ATOM   4712  N5  M18   307      51.548  44.365  50.408  1.00  0.00           N  
ATOM   4713  C18 M18   307      51.425  41.890  50.809  1.00  0.00           C  
ATOM   4714  C19 M18   307      50.934  42.831  48.429  1.00  0.00           C  
ATOM   4715  C20 M18   307      49.781  42.013  47.925  1.00  0.00           C  
ATOM   4716  O6  M18   307      50.944  43.960  47.601  1.00  0.00           O  
ATOM   4717  O7  M18   307      51.530  40.803  50.380  1.00  0.00           O  
ATOM   4718  C21 M18   307      53.457  45.646  51.231  1.00  0.00           C  
ATOM   4719  N6  M18   307      54.929  45.565  51.332  1.00  0.00           N  
ATOM   4720  C22 M18   307      52.877  44.560  50.330  1.00  0.00           C  
ATOM   4721  C23 M18   307      52.958  47.027  50.803  1.00  0.00           C  
ATOM   4722  C24 M18   307      53.293  48.119  51.784  1.00  0.00           C  
ATOM   4723  O8  M18   307      53.514  47.403  49.604  1.00  0.00           O  
ATOM   4724  O9  M18   307      53.541  43.843  49.632  1.00  0.00           O  
ATOM   4725  C25 M18   307      57.146  45.484  52.390  1.00  0.00           C  
ATOM   4726  N7  M18   307      57.806  45.958  53.603  1.00  0.00           N  
ATOM   4727  C26 M18   307      55.627  45.505  52.479  1.00  0.00           C  
ATOM   4728  C27 M18   307      57.595  44.104  51.994  1.00  0.00           C  
ATOM   4729  C28 M18   307      58.809  43.996  51.480  1.00  0.00           C  
ATOM   4730  O10 M18   307      57.626  43.280  52.891  1.00  0.00           O  
ATOM   4731  O11 M18   307      55.038  45.444  53.492  1.00  0.00           O  
ATOM   4732  C29 M18   307      58.230  47.392  55.415  1.00  0.00           C  
ATOM   4733  N8  M18   307      58.798  46.301  56.113  1.00  0.00           N  
ATOM   4734  C30 M18   307      57.783  47.154  54.005  1.00  0.00           C  
ATOM   4735  C31 M18   307      59.106  48.496  55.451  1.00  0.00           C  
ATOM   4736  O12 M18   307      59.751  48.584  56.100  1.00  0.00           O  
ATOM   4737  O13 M18   307      57.415  47.960  53.259  1.00  0.00           O  
ATOM   4738  CA  M18   307      59.402  44.987  57.992  1.00  0.00           C  
ATOM   4739  N9  M18   307      59.012  44.092  58.487  1.00  0.00           N  
ATOM   4740  C32 M18   307      58.553  45.953  57.329  1.00  0.00           C  
ATOM   4741  CB  M18   307      60.096  45.277  58.804  1.00  0.00           C  
ATOM   4742  O14 M18   307      57.719  46.402  57.841  1.00  0.00           O  
ATOM   4743  H   M18   307      49.022  35.538  54.984  1.00  0.00           H  
ATOM   4744  H4  M18   307      47.755  38.139  55.650  1.00  0.00           H  
ATOM   4745  H5  M18   307      49.016  35.089  57.395  1.00  0.00           H  
ATOM   4746  H6  M18   307      50.822  36.361  57.041  1.00  0.00           H  
ATOM   4747  H7  M18   307      50.830  36.372  57.058  1.00  0.00           H  
ATOM   4748  H8  M18   307      50.825  36.377  57.037  1.00  0.00           H  
ATOM   4749  H9  M18   307      48.974  37.136  58.396  1.00  0.00           H  
ATOM   4750  H10 M18   307      45.268  35.453  54.996  1.00  0.00           H  
ATOM   4751  H11 M18   307      46.313  36.734  54.435  1.00  0.00           H  
ATOM   4752  H12 M18   307      49.265  39.979  55.334  1.00  0.00           H  
ATOM   4753  H13 M18   307      50.081  40.903  52.789  1.00  0.00           H  
ATOM   4754  H14 M18   307      47.070  39.612  54.120  1.00  0.00           H  
ATOM   4755  H15 M18   307      47.881  39.971  52.646  1.00  0.00           H  
ATOM   4756  H16 M18   307      47.962  42.262  51.957  1.00  0.00           H  
ATOM   4757  H17 M18   307      47.481  44.642  52.407  1.00  0.00           H  
ATOM   4758  H18 M18   307      46.886  46.077  53.956  1.00  0.00           H  
ATOM   4759  H19 M18   307      46.822  43.741  56.458  1.00  0.00           H  
ATOM   4760  H20 M18   307      47.269  41.345  56.031  1.00  0.00           H  
ATOM   4761  H21 M18   307      53.026  40.421  52.322  1.00  0.00           H  
ATOM   4762  H22 M18   307      51.672  43.004  52.429  1.00  0.00           H  
ATOM   4763  H23 M18   307      53.138  42.671  54.315  1.00  0.00           H  
ATOM   4764  H24 M18   307      54.208  42.483  53.011  1.00  0.00           H  
ATOM   4765  H25 M18   307      55.303  40.862  56.045  1.00  0.00           H  
ATOM   4766  H26 M18   307      54.263  42.055  55.597  1.00  0.00           H  
ATOM   4767  H27 M18   307      49.894  43.241  50.274  1.00  0.00           H  
ATOM   4768  H28 M18   307      51.022  44.942  51.017  1.00  0.00           H  
ATOM   4769  H29 M18   307      51.808  42.277  48.239  1.00  0.00           H  
ATOM   4770  H30 M18   307      49.495  41.798  47.797  1.00  0.00           H  
ATOM   4771  H31 M18   307      49.492  41.803  47.797  1.00  0.00           H  
ATOM   4772  H32 M18   307      49.485  41.800  47.800  1.00  0.00           H  
ATOM   4773  H33 M18   307      50.558  43.692  46.784  1.00  0.00           H  
ATOM   4774  H34 M18   307      53.026  45.448  52.199  1.00  0.00           H  
ATOM   4775  H35 M18   307      55.449  45.628  50.519  1.00  0.00           H  
ATOM   4776  H36 M18   307      51.902  46.996  50.708  1.00  0.00           H  
ATOM   4777  H37 M18   307      53.376  48.391  52.046  1.00  0.00           H  
ATOM   4778  H38 M18   307      53.365  48.396  52.037  1.00  0.00           H  
ATOM   4779  H39 M18   307      53.379  48.400  52.034  1.00  0.00           H  
ATOM   4780  H40 M18   307      53.920  48.122  49.661  1.00  0.00           H  
ATOM   4781  H41 M18   307      57.405  46.144  51.605  1.00  0.00           H  
ATOM   4782  H42 M18   307      58.093  45.331  54.267  1.00  0.00           H  
ATOM   4783  H43 M18   307      57.025  43.774  51.345  1.00  0.00           H  
ATOM   4784  H44 M18   307      59.118  43.968  51.346  1.00  0.00           H  
ATOM   4785  H45 M18   307      59.114  43.972  51.346  1.00  0.00           H  
ATOM   4786  H46 M18   307      59.116  43.963  51.342  1.00  0.00           H  
ATOM   4787  H47 M18   307      57.819  42.599  52.652  1.00  0.00           H  
ATOM   4788  H48 M18   307      57.397  47.660  55.883  1.00  0.00           H  
ATOM   4789  H49 M18   307      59.510  45.902  55.755  1.00  0.00           H  
ATOM   4790  H50 M18   307      58.836  49.084  55.507  1.00  0.00           H  
ATOM   4791  H51 M18   307      59.494  48.657  54.899  1.00  0.00           H  
ATOM   4792  H52 M18   307      60.134  48.537  56.273  1.00  0.00           H  
ATOM   4793  HA  M18   307      59.851  44.694  57.465  1.00  0.00           H  
ATOM   4794  H1  M18   307      58.929  43.857  58.601  1.00  0.00           H  
ATOM   4795  H2  M18   307      58.894  43.874  58.610  1.00  0.00           H  
ATOM   4796  H3  M18   307      58.918  43.872  58.626  1.00  0.00           H  
ATOM   4797  HB1 M18   307      60.286  45.340  59.010  1.00  0.00           H  
ATOM   4798  HB2 M18   307      60.260  45.358  59.014  1.00  0.00           H  
ATOM   4799  HB3 M18   307      60.276  45.363  58.999  1.00  0.00           H  
TER    4800      M18   307 
END   
