# Supplementary material for: Drug repurposing and computational modeling for discovery of inhibitors of the main protease (Mpro) of SARS-CoV-2
Source: RSC Adv. 2021 Jul 2;11(38):23450–8. doi: 10.1039/d1ra03956c (PMC9036595; doi:10.1039/d1ra03956c)
Supplement: RA-011-D1RA03956C-s007 [file RA-011-D1RA03956C-s007.pdb]

ATOM      1  N   SER     1      34.894  38.467  15.825  1.00  0.00           N  
ATOM      2  H1  SER     1      34.925  38.491  15.667  1.00  0.00           H  
ATOM      3  H2  SER     1      34.918  38.465  15.685  1.00  0.00           H  
ATOM      4  H3  SER     1      34.945  38.484  15.709  1.00  0.00           H  
ATOM      5  CA  SER     1      34.748  38.410  16.408  1.00  0.00           C  
ATOM      6  HA  SER     1      34.796  38.516  16.355  1.00  0.00           H  
ATOM      7  CB  SER     1      34.495  38.469  16.320  1.00  0.00           C  
ATOM      8  HB2 SER     1      34.469  38.380  16.200  1.00  0.00           H  
ATOM      9  HB3 SER     1      34.492  38.376  16.565  1.00  0.00           H  
ATOM     10  OG  SER     1      34.300  38.760  16.075  1.00  0.00           O  
ATOM     11  HG  SER     1      34.140  38.788  16.040  1.00  0.00           H  
ATOM     12  C   SER     1      34.783  38.157  17.175  1.00  0.00           C  
ATOM     13  O   SER     1      34.769  38.009  17.368  1.00  0.00           O  
ATOM     14  N   GLY     2      34.829  38.101  17.623  1.00  0.00           N  
ATOM     15  H   GLY     2      34.839  38.232  17.432  1.00  0.00           H  
ATOM     16  CA  GLY     2      34.853  37.863  18.400  1.00  0.00           C  
ATOM     17  HA2 GLY     2      34.741  37.586  18.252  1.00  0.00           H  
ATOM     18  HA3 GLY     2      35.175  37.791  18.182  1.00  0.00           H  
ATOM     19  C   GLY     2      34.597  38.077  19.711  1.00  0.00           C  
ATOM     20  O   GLY     2      34.595  38.909  20.009  1.00  0.00           O  
ATOM     21  N   PHE     3      34.385  37.331  20.505  1.00  0.00           N  
ATOM     22  H   PHE     3      34.418  36.677  20.195  1.00  0.00           H  
ATOM     23  CA  PHE     3      34.129  37.406  21.818  1.00  0.00           C  
ATOM     24  HA  PHE     3      33.580  38.223  21.984  1.00  0.00           H  
ATOM     25  CB  PHE     3      33.314  36.244  22.162  1.00  0.00           C  
ATOM     26  HB2 PHE     3      33.127  35.873  21.616  1.00  0.00           H  
ATOM     27  HB3 PHE     3      33.599  35.703  22.569  1.00  0.00           H  
ATOM     28  CG  PHE     3      32.368  36.259  22.680  1.00  0.00           C  
ATOM     29  CD1 PHE     3      31.640  36.348  22.282  1.00  0.00           C  
ATOM     30  HD1 PHE     3      31.752  36.397  21.610  1.00  0.00           H  
ATOM     31  CE1 PHE     3      30.763  36.367  22.757  1.00  0.00           C  
ATOM     32  HE1 PHE     3      30.212  36.432  22.453  1.00  0.00           H  
ATOM     33  CZ  PHE     3      30.608  36.298  23.632  1.00  0.00           C  
ATOM     34  HZ  PHE     3      29.938  36.311  23.997  1.00  0.00           H  
ATOM     35  CE2 PHE     3      31.331  36.211  24.031  1.00  0.00           C  
ATOM     36  HE2 PHE     3      31.213  36.159  24.698  1.00  0.00           H  
ATOM     37  CD2 PHE     3      32.209  36.189  23.559  1.00  0.00           C  
ATOM     38  HD2 PHE     3      32.761  36.115  23.873  1.00  0.00           H  
ATOM     39  C   PHE     3      35.361  37.560  22.625  1.00  0.00           C  
ATOM     40  O   PHE     3      36.174  36.767  22.581  1.00  0.00           O  
ATOM     41  N   ARG     4      35.507  38.576  23.365  1.00  0.00           N  
ATOM     42  H   ARG     4      34.790  39.159  23.368  1.00  0.00           H  
ATOM     43  CA  ARG     4      36.631  38.914  24.176  1.00  0.00           C  
ATOM     44  HA  ARG     4      37.070  38.027  24.455  1.00  0.00           H  
ATOM     45  CB  ARG     4      37.609  39.701  23.422  1.00  0.00           C  
ATOM     46  HB2 ARG     4      38.091  39.942  23.758  1.00  0.00           H  
ATOM     47  HB3 ARG     4      37.954  39.407  22.957  1.00  0.00           H  
ATOM     48  CG  ARG     4      37.539  40.546  22.840  1.00  0.00           C  
ATOM     49  HG2 ARG     4      37.106  40.424  22.706  1.00  0.00           H  
ATOM     50  HG3 ARG     4      37.448  40.872  23.094  1.00  0.00           H  
ATOM     51  CD  ARG     4      38.211  41.118  22.084  1.00  0.00           C  
ATOM     52  HD2 ARG     4      38.743  41.149  22.221  1.00  0.00           H  
ATOM     53  HD3 ARG     4      38.247  40.793  21.726  1.00  0.00           H  
ATOM     54  NE  ARG     4      38.123  42.040  21.652  1.00  0.00           N  
ATOM     55  HE  ARG     4      38.026  42.326  21.843  1.00  0.00           H  
ATOM     56  CZ  ARG     4      38.183  42.539  21.012  1.00  0.00           C  
ATOM     57  NH1 ARG     4      38.316  42.273  20.671  1.00  0.00           N  
ATOM     58 HH11 ARG     4      38.378  41.664  20.880  1.00  0.00           H  
ATOM     59 HH12 ARG     4      38.364  42.682  20.181  1.00  0.00           H  
ATOM     60  NH2 ARG     4      38.104  43.338  20.696  1.00  0.00           N  
ATOM     61 HH21 ARG     4      38.005  43.571  20.930  1.00  0.00           H  
ATOM     62 HH22 ARG     4      38.148  43.709  20.213  1.00  0.00           H  
ATOM     63  C   ARG     4      36.278  39.625  25.408  1.00  0.00           C  
ATOM     64  O   ARG     4      35.310  40.250  25.449  1.00  0.00           O  
ATOM     65  N   LYS     5      37.071  39.566  26.407  1.00  0.00           N  
ATOM     66  H   LYS     5      37.840  39.033  26.295  1.00  0.00           H  
ATOM     67  CA  LYS     5      36.911  40.274  27.634  1.00  0.00           C  
ATOM     68  HA  LYS     5      35.918  40.156  27.927  1.00  0.00           H  
ATOM     69  CB  LYS     5      37.747  39.674  28.677  1.00  0.00           C  
ATOM     70  HB2 LYS     5      38.017  39.698  28.706  1.00  0.00           H  
ATOM     71  HB3 LYS     5      37.842  39.625  29.093  1.00  0.00           H  
ATOM     72  CG  LYS     5      38.068  39.099  29.153  1.00  0.00           C  
ATOM     73  HG2 LYS     5      37.878  39.101  29.017  1.00  0.00           H  
ATOM     74  HG3 LYS     5      38.031  39.156  28.888  1.00  0.00           H  
ATOM     75  CD  LYS     5      38.698  38.443  30.187  1.00  0.00           C  
ATOM     76  HD2 LYS     5      38.969  38.669  30.411  1.00  0.00           H  
ATOM     77  HD3 LYS     5      38.519  38.288  30.548  1.00  0.00           H  
ATOM     78  CE  LYS     5      39.192  37.689  30.413  1.00  0.00           C  
ATOM     79  HE2 LYS     5      38.917  37.443  30.239  1.00  0.00           H  
ATOM     80  HE3 LYS     5      39.376  37.815  30.013  1.00  0.00           H  
ATOM     81  NZ  LYS     5      39.779  37.125  31.369  1.00  0.00           N  
ATOM     82  HZ1 LYS     5      39.887  36.977  31.619  1.00  0.00           H  
ATOM     83  HZ2 LYS     5      39.942  36.947  31.609  1.00  0.00           H  
ATOM     84  HZ3 LYS     5      39.935  37.027  31.589  1.00  0.00           H  
ATOM     85  C   LYS     5      37.168  41.749  27.508  1.00  0.00           C  
ATOM     86  O   LYS     5      37.718  42.181  27.544  1.00  0.00           O  
ATOM     87  N   MET     6      36.764  42.522  27.355  1.00  0.00           N  
ATOM     88  H   MET     6      36.347  42.097  27.351  1.00  0.00           H  
ATOM     89  CA  MET     6      36.836  43.951  27.158  1.00  0.00           C  
ATOM     90  HA  MET     6      37.655  44.239  27.226  1.00  0.00           H  
ATOM     91  CB  MET     6      36.478  44.311  26.022  1.00  0.00           C  
ATOM     92  HB2 MET     6      36.554  44.127  25.743  1.00  0.00           H  
ATOM     93  HB3 MET     6      36.177  44.321  25.851  1.00  0.00           H  
ATOM     94  CG  MET     6      36.429  44.909  25.473  1.00  0.00           C  
ATOM     95  HG2 MET     6      36.330  45.022  25.527  1.00  0.00           H  
ATOM     96  HG3 MET     6      36.535  44.979  25.684  1.00  0.00           H  
ATOM     97  SD  MET     6      36.355  45.340  24.393  1.00  0.00           S  
ATOM     98  CE  MET     6      36.262  45.529  24.144  1.00  0.00           C  
ATOM     99  HE1 MET     6      36.243  45.565  24.085  1.00  0.00           H  
ATOM    100  HE2 MET     6      36.241  45.569  24.094  1.00  0.00           H  
ATOM    101  HE3 MET     6      36.245  45.572  24.095  1.00  0.00           H  
ATOM    102  C   MET     6      36.200  44.706  27.980  1.00  0.00           C  
ATOM    103  O   MET     6      35.297  44.385  28.221  1.00  0.00           O  
ATOM    104  N   ALA     7      36.661  45.718  28.400  1.00  0.00           N  
ATOM    105  H   ALA     7      37.399  45.938  28.150  1.00  0.00           H  
ATOM    106  CA  ALA     7      36.153  46.569  29.178  1.00  0.00           C  
ATOM    107  HA  ALA     7      35.637  46.001  29.649  1.00  0.00           H  
ATOM    108  CB  ALA     7      37.002  47.009  29.893  1.00  0.00           C  
ATOM    109  HB1 ALA     7      37.206  47.104  30.084  1.00  0.00           H  
ATOM    110  HB2 ALA     7      37.214  47.110  30.055  1.00  0.00           H  
ATOM    111  HB3 ALA     7      37.198  47.135  30.067  1.00  0.00           H  
ATOM    112  C   ALA     7      35.480  47.746  28.684  1.00  0.00           C  
ATOM    113  O   ALA     7      35.627  48.109  27.744  1.00  0.00           O  
ATOM    114  N   PHE     8      34.756  48.370  29.324  1.00  0.00           N  
ATOM    115  H   PHE     8      34.681  48.025  30.080  1.00  0.00           H  
ATOM    116  CA  PHE     8      34.185  49.624  29.027  1.00  0.00           C  
ATOM    117  HA  PHE     8      33.817  49.516  28.180  1.00  0.00           H  
ATOM    118  CB  PHE     8      33.210  49.869  29.874  1.00  0.00           C  
ATOM    119  HB2 PHE     8      33.582  49.753  30.376  1.00  0.00           H  
ATOM    120  HB3 PHE     8      32.792  50.578  29.966  1.00  0.00           H  
ATOM    121  CG  PHE     8      32.285  49.368  29.946  1.00  0.00           C  
ATOM    122  CD1 PHE     8      31.395  49.529  29.536  1.00  0.00           C  
ATOM    123  HD1 PHE     8      31.361  50.009  29.175  1.00  0.00           H  
ATOM    124  CE1 PHE     8      30.545  49.063  29.594  1.00  0.00           C  
ATOM    125  HE1 PHE     8      29.868  49.189  29.282  1.00  0.00           H  
ATOM    126  CZ  PHE     8      30.581  48.431  30.057  1.00  0.00           C  
ATOM    127  HZ  PHE     8      29.934  48.070  30.097  1.00  0.00           H  
ATOM    128  CE2 PHE     8      31.463  48.269  30.468  1.00  0.00           C  
ATOM    129  HE2 PHE     8      31.491  47.780  30.821  1.00  0.00           H  
ATOM    130  CD2 PHE     8      32.307  48.742  30.419  1.00  0.00           C  
ATOM    131  HD2 PHE     8      32.974  48.621  30.745  1.00  0.00           H  
ATOM    132  C   PHE     8      35.029  50.800  29.007  1.00  0.00           C  
ATOM    133  O   PHE     8      35.839  50.776  29.603  1.00  0.00           O  
ATOM    134  N   PRO     9      34.861  51.840  28.352  1.00  0.00           N  
ATOM    135  CD  PRO     9      33.975  51.969  27.550  1.00  0.00           C  
ATOM    136  HD2 PRO     9      33.197  51.987  27.927  1.00  0.00           H  
ATOM    137  HD3 PRO     9      33.957  51.214  26.927  1.00  0.00           H  
ATOM    138  CG  PRO     9      34.217  53.220  27.036  1.00  0.00           C  
ATOM    139  HG2 PRO     9      33.706  53.747  27.158  1.00  0.00           H  
ATOM    140  HG3 PRO     9      34.284  53.079  26.347  1.00  0.00           H  
ATOM    141  CB  PRO     9      35.157  53.871  27.417  1.00  0.00           C  
ATOM    142  HB2 PRO     9      34.949  54.735  27.662  1.00  0.00           H  
ATOM    143  HB3 PRO     9      35.658  53.994  26.808  1.00  0.00           H  
ATOM    144  CA  PRO     9      35.632  52.994  28.325  1.00  0.00           C  
ATOM    145  HA  PRO     9      36.462  52.672  28.055  1.00  0.00           H  
ATOM    146  C   PRO     9      35.757  53.727  29.489  1.00  0.00           C  
ATOM    147  O   PRO     9      34.921  54.014  30.054  1.00  0.00           O  
ATOM    148  N   SER    10      36.810  54.043  29.848  1.00  0.00           N  
ATOM    149  H   SER    10      37.452  53.805  29.332  1.00  0.00           H  
ATOM    150  CA  SER    10      37.118  54.574  30.997  1.00  0.00           C  
ATOM    151  HA  SER    10      36.432  54.380  31.592  1.00  0.00           H  
ATOM    152  CB  SER    10      38.134  53.873  31.474  1.00  0.00           C  
ATOM    153  HB2 SER    10      38.373  54.186  32.279  1.00  0.00           H  
ATOM    154  HB3 SER    10      37.955  52.920  31.594  1.00  0.00           H  
ATOM    155  OG  SER    10      38.982  54.010  30.752  1.00  0.00           O  
ATOM    156  HG  SER    10      39.523  54.330  30.655  1.00  0.00           H  
ATOM    157  C   SER    10      37.333  56.028  31.016  1.00  0.00           C  
ATOM    158  O   SER    10      37.485  56.514  31.989  1.00  0.00           O  
ATOM    159  N   GLY    11      37.330  56.738  29.973  1.00  0.00           N  
ATOM    160  H   GLY    11      37.197  56.292  29.222  1.00  0.00           H  
ATOM    161  CA  GLY    11      37.627  58.087  29.803  1.00  0.00           C  
ATOM    162  HA2 GLY    11      38.554  58.157  29.623  1.00  0.00           H  
ATOM    163  HA3 GLY    11      37.163  58.386  29.015  1.00  0.00           H  
ATOM    164  C   GLY    11      37.347  59.039  30.863  1.00  0.00           C  
ATOM    165  O   GLY    11      38.152  59.691  31.245  1.00  0.00           O  
ATOM    166  N   LYS    12      36.235  59.106  31.390  1.00  0.00           N  
ATOM    167  H   LYS    12      35.621  58.548  31.031  1.00  0.00           H  
ATOM    168  CA  LYS    12      35.882  59.928  32.484  1.00  0.00           C  
ATOM    169  HA  LYS    12      36.268  60.841  32.292  1.00  0.00           H  
ATOM    170  CB  LYS    12      34.474  60.061  32.554  1.00  0.00           C  
ATOM    171  HB2 LYS    12      34.226  59.491  32.530  1.00  0.00           H  
ATOM    172  HB3 LYS    12      34.191  60.319  33.139  1.00  0.00           H  
ATOM    173  CG  LYS    12      33.778  60.645  31.890  1.00  0.00           C  
ATOM    174  HG2 LYS    12      34.004  60.997  31.831  1.00  0.00           H  
ATOM    175  HG3 LYS    12      33.889  60.425  31.489  1.00  0.00           H  
ATOM    176  CD  LYS    12      32.616  61.044  31.849  1.00  0.00           C  
ATOM    177  HD2 LYS    12      32.384  60.689  31.822  1.00  0.00           H  
ATOM    178  HD3 LYS    12      32.430  61.224  32.273  1.00  0.00           H  
ATOM    179  CE  LYS    12      32.023  61.675  31.256  1.00  0.00           C  
ATOM    180  HE2 LYS    12      32.166  61.798  31.217  1.00  0.00           H  
ATOM    181  HE3 LYS    12      32.055  61.583  31.046  1.00  0.00           H  
ATOM    182  NZ  LYS    12      31.229  62.237  31.014  1.00  0.00           N  
ATOM    183  HZ1 LYS    12      31.042  62.367  30.941  1.00  0.00           H  
ATOM    184  HZ2 LYS    12      31.020  62.381  30.966  1.00  0.00           H  
ATOM    185  HZ3 LYS    12      31.031  62.389  30.946  1.00  0.00           H  
ATOM    186  C   LYS    12      36.410  59.507  33.820  1.00  0.00           C  
ATOM    187  O   LYS    12      36.669  60.255  34.635  1.00  0.00           O  
ATOM    188  N   VAL    13      36.612  58.323  34.039  1.00  0.00           N  
ATOM    189  H   VAL    13      36.409  57.771  33.309  1.00  0.00           H  
ATOM    190  CA  VAL    13      37.154  57.769  35.260  1.00  0.00           C  
ATOM    191  HA  VAL    13      36.747  58.307  36.092  1.00  0.00           H  
ATOM    192  CB  VAL    13      36.752  56.325  35.425  1.00  0.00           C  
ATOM    193  HB  VAL    13      37.074  55.840  34.740  1.00  0.00           H  
ATOM    194  CG1 VAL    13      37.142  55.688  36.515  1.00  0.00           C  
ATOM    195 HG11 VAL    13      37.200  55.509  36.803  1.00  0.00           H  
ATOM    196 HG12 VAL    13      37.259  55.506  36.750  1.00  0.00           H  
ATOM    197 HG13 VAL    13      37.261  55.573  36.784  1.00  0.00           H  
ATOM    198  CG2 VAL    13      35.483  56.110  35.446  1.00  0.00           C  
ATOM    199 HG21 VAL    13      35.171  56.097  35.465  1.00  0.00           H  
ATOM    200 HG22 VAL    13      35.151  56.035  35.422  1.00  0.00           H  
ATOM    201 HG23 VAL    13      35.195  56.025  35.457  1.00  0.00           H  
ATOM    202  C   VAL    13      38.648  57.934  35.333  1.00  0.00           C  
ATOM    203  O   VAL    13      39.166  58.232  36.384  1.00  0.00           O  
ATOM    204  N   GLU    14      39.351  57.835  34.222  1.00  0.00           N  
ATOM    205  H   GLU    14      38.883  57.572  33.393  1.00  0.00           H  
ATOM    206  CA  GLU    14      40.782  58.060  34.152  1.00  0.00           C  
ATOM    207  HA  GLU    14      41.266  57.397  34.828  1.00  0.00           H  
ATOM    208  CB  GLU    14      41.271  57.756  32.756  1.00  0.00           C  
ATOM    209  HB2 GLU    14      41.023  57.992  32.302  1.00  0.00           H  
ATOM    210  HB3 GLU    14      41.805  57.890  32.583  1.00  0.00           H  
ATOM    211  CG  GLU    14      41.398  56.946  32.196  1.00  0.00           C  
ATOM    212  HG2 GLU    14      41.738  56.704  32.592  1.00  0.00           H  
ATOM    213  HG3 GLU    14      40.892  56.756  32.391  1.00  0.00           H  
ATOM    214  CD  GLU    14      41.754  56.703  30.850  1.00  0.00           C  
ATOM    215  OE1 GLU    14      41.950  56.673  30.293  1.00  0.00           O  
ATOM    216  OE2 GLU    14      41.851  56.527  30.328  1.00  0.00           O  
ATOM    217  C   GLU    14      41.189  59.461  34.574  1.00  0.00           C  
ATOM    218  O   GLU    14      42.184  59.632  35.231  1.00  0.00           O  
ATOM    219  N   GLY    15      40.386  60.455  34.278  1.00  0.00           N  
ATOM    220  H   GLY    15      39.595  60.244  33.737  1.00  0.00           H  
ATOM    221  CA  GLY    15      40.556  61.820  34.727  1.00  0.00           C  
ATOM    222  HA2 GLY    15      41.543  62.140  34.502  1.00  0.00           H  
ATOM    223  HA3 GLY    15      39.878  62.433  34.185  1.00  0.00           H  
ATOM    224  C   GLY    15      40.310  62.056  36.208  1.00  0.00           C  
ATOM    225  O   GLY    15      40.603  63.097  36.705  1.00  0.00           O  
ATOM    226  N   CYS    16      39.794  61.104  36.927  1.00  0.00           N  
ATOM    227  H   CYS    16      39.558  60.282  36.458  1.00  0.00           H  
ATOM    228  CA  CYS    16      39.573  61.150  38.365  1.00  0.00           C  
ATOM    229  HA  CYS    16      39.513  62.176  38.683  1.00  0.00           H  
ATOM    230  CB  CYS    16      38.241  60.490  38.684  1.00  0.00           C  
ATOM    231  HB2 CYS    16      38.275  59.456  38.422  1.00  0.00           H  
ATOM    232  HB3 CYS    16      38.061  60.568  39.738  1.00  0.00           H  
ATOM    233  SG  CYS    16      36.887  61.279  37.822  1.00  0.00           S  
ATOM    234  HG  CYS    16      37.145  61.081  36.924  1.00  0.00           H  
ATOM    235  C   CYS    16      40.708  60.534  39.187  1.00  0.00           C  
ATOM    236  O   CYS    16      40.720  60.696  40.384  1.00  0.00           O  
ATOM    237  N   MET    17      41.655  59.829  38.596  1.00  0.00           N  
ATOM    238  H   MET    17      41.613  59.719  37.618  1.00  0.00           H  
ATOM    239  CA  MET    17      42.765  59.214  39.328  1.00  0.00           C  
ATOM    240  HA  MET    17      42.378  58.826  40.257  1.00  0.00           H  
ATOM    241  CB  MET    17      43.350  58.036  38.558  1.00  0.00           C  
ATOM    242  HB2 MET    17      43.732  58.382  37.621  1.00  0.00           H  
ATOM    243  HB3 MET    17      44.173  57.631  39.115  1.00  0.00           H  
ATOM    244  CG  MET    17      42.352  56.926  38.295  1.00  0.00           C  
ATOM    245  HG2 MET    17      41.618  57.283  37.669  1.00  0.00           H  
ATOM    246  HG3 MET    17      42.825  56.159  37.788  1.00  0.00           H  
ATOM    247  SD  MET    17      41.551  56.210  39.654  1.00  0.00           S  
ATOM    248  CE  MET    17      42.735  55.536  40.650  1.00  0.00           C  
ATOM    249  HE1 MET    17      42.975  55.405  40.851  1.00  0.00           H  
ATOM    250  HE2 MET    17      42.966  55.399  40.865  1.00  0.00           H  
ATOM    251  HE3 MET    17      42.971  55.392  40.851  1.00  0.00           H  
ATOM    252  C   MET    17      43.854  60.221  39.697  1.00  0.00           C  
ATOM    253  O   MET    17      44.222  61.060  38.893  1.00  0.00           O  
ATOM    254  N   VAL    18      44.386  60.115  40.906  1.00  0.00           N  
ATOM    255  H   VAL    18      44.021  59.404  41.495  1.00  0.00           H  
ATOM    256  CA  VAL    18      45.423  60.976  41.493  1.00  0.00           C  
ATOM    257  HA  VAL    18      45.985  61.442  40.700  1.00  0.00           H  
ATOM    258  CB  VAL    18      44.812  62.098  42.351  1.00  0.00           C  
ATOM    259  HB  VAL    18      45.618  62.677  42.755  1.00  0.00           H  
ATOM    260  CG1 VAL    18      43.960  63.054  41.545  1.00  0.00           C  
ATOM    261 HG11 VAL    18      43.783  63.291  41.337  1.00  0.00           H  
ATOM    262 HG12 VAL    18      43.735  63.273  41.338  1.00  0.00           H  
ATOM    263 HG13 VAL    18      43.752  63.305  41.373  1.00  0.00           H  
ATOM    264  CG2 VAL    18      43.993  61.609  43.523  1.00  0.00           C  
ATOM    265 HG21 VAL    18      43.802  61.506  43.820  1.00  0.00           H  
ATOM    266 HG22 VAL    18      43.785  61.505  43.805  1.00  0.00           H  
ATOM    267 HG23 VAL    18      43.797  61.486  43.810  1.00  0.00           H  
ATOM    268  C   VAL    18      46.417  60.158  42.317  1.00  0.00           C  
ATOM    269  O   VAL    18      46.144  59.033  42.685  1.00  0.00           O  
ATOM    270  N   GLN    19      47.574  60.714  42.624  1.00  0.00           N  
ATOM    271  H   GLN    19      47.736  61.639  42.304  1.00  0.00           H  
ATOM    272  CA  GLN    19      48.530  60.160  43.581  1.00  0.00           C  
ATOM    273  HA  GLN    19      48.380  59.096  43.661  1.00  0.00           H  
ATOM    274  CB  GLN    19      49.944  60.394  43.075  1.00  0.00           C  
ATOM    275  HB2 GLN    19      50.008  60.052  42.080  1.00  0.00           H  
ATOM    276  HB3 GLN    19      50.145  61.429  43.071  1.00  0.00           H  
ATOM    277  CG  GLN    19      51.010  59.694  43.881  1.00  0.00           C  
ATOM    278  HG2 GLN    19      51.081  60.054  44.748  1.00  0.00           H  
ATOM    279  HG3 GLN    19      50.803  58.780  44.002  1.00  0.00           H  
ATOM    280  CD  GLN    19      52.284  59.709  43.379  1.00  0.00           C  
ATOM    281  OE1 GLN    19      52.524  60.194  42.548  1.00  0.00           O  
ATOM    282  NE2 GLN    19      53.159  59.175  43.868  1.00  0.00           N  
ATOM    283 HE21 GLN    19      53.991  59.189  43.550  1.00  0.00           H  
ATOM    284 HE22 GLN    19      52.992  58.799  44.585  1.00  0.00           H  
ATOM    285  C   GLN    19      48.325  60.770  44.964  1.00  0.00           C  
ATOM    286  O   GLN    19      48.109  61.959  45.071  1.00  0.00           O  
ATOM    287  N   VAL    20      48.432  59.976  46.019  1.00  0.00           N  
ATOM    288  H   VAL    20      48.614  59.015  45.856  1.00  0.00           H  
ATOM    289  CA  VAL    20      48.330  60.394  47.418  1.00  0.00           C  
ATOM    290  HA  VAL    20      48.313  61.473  47.460  1.00  0.00           H  
ATOM    291  CB  VAL    20      47.036  59.886  48.064  1.00  0.00           C  
ATOM    292  HB  VAL    20      47.078  58.821  48.141  1.00  0.00           H  
ATOM    293  CG1 VAL    20      46.845  60.437  49.454  1.00  0.00           C  
ATOM    294 HG11 VAL    20      46.797  60.582  49.796  1.00  0.00           H  
ATOM    295 HG12 VAL    20      46.776  60.561  49.797  1.00  0.00           H  
ATOM    296 HG13 VAL    20      46.803  60.553  49.803  1.00  0.00           H  
ATOM    297  CG2 VAL    20      45.804  60.224  47.262  1.00  0.00           C  
ATOM    298 HG21 VAL    20      45.511  60.276  47.043  1.00  0.00           H  
ATOM    299 HG22 VAL    20      45.486  60.291  47.096  1.00  0.00           H  
ATOM    300 HG23 VAL    20      45.512  60.334  47.061  1.00  0.00           H  
ATOM    301  C   VAL    20      49.548  59.920  48.197  1.00  0.00           C  
ATOM    302  O   VAL    20      49.990  58.798  48.041  1.00  0.00           O  
ATOM    303  N   THR    21      50.085  60.768  49.055  1.00  0.00           N  
ATOM    304  H   THR    21      49.693  61.678  49.104  1.00  0.00           H  
ATOM    305  CA  THR    21      51.261  60.520  49.883  1.00  0.00           C  
ATOM    306  HA  THR    21      51.426  59.459  49.961  1.00  0.00           H  
ATOM    307  CB  THR    21      52.494  61.154  49.259  1.00  0.00           C  
ATOM    308  HB  THR    21      52.353  62.211  49.223  1.00  0.00           H  
ATOM    309  CG2 THR    21      53.771  60.881  49.989  1.00  0.00           C  
ATOM    310 HG21 THR    21      54.088  60.811  50.172  1.00  0.00           H  
ATOM    311 HG22 THR    21      54.092  60.823  50.153  1.00  0.00           H  
ATOM    312 HG23 THR    21      54.082  60.833  50.169  1.00  0.00           H  
ATOM    313  OG1 THR    21      52.681  60.701  47.957  1.00  0.00           O  
ATOM    314  HG1 THR    21      52.288  61.210  47.436  1.00  0.00           H  
ATOM    315  C   THR    21      51.051  61.079  51.279  1.00  0.00           C  
ATOM    316  O   THR    21      50.458  62.124  51.428  1.00  0.00           O  
ATOM    317  N   CYS    22      51.549  60.416  52.304  1.00  0.00           N  
ATOM    318  H   CYS    22      52.003  59.558  52.124  1.00  0.00           H  
ATOM    319  CA  CYS    22      51.602  60.944  53.653  1.00  0.00           C  
ATOM    320  HA  CYS    22      51.719  62.006  53.609  1.00  0.00           H  
ATOM    321  CB  CYS    22      50.307  60.646  54.342  1.00  0.00           C  
ATOM    322  HB2 CYS    22      49.520  61.024  53.767  1.00  0.00           H  
ATOM    323  HB3 CYS    22      50.181  59.603  54.431  1.00  0.00           H  
ATOM    324  SG  CYS    22      50.261  61.400  55.948  1.00  0.00           S  
ATOM    325  HG  CYS    22      49.945  62.051  55.744  1.00  0.00           H  
ATOM    326  C   CYS    22      52.784  60.416  54.404  1.00  0.00           C  
ATOM    327  O   CYS    22      53.228  60.204  54.741  1.00  0.00           O  
ATOM    328  N   GLY    23      53.322  60.203  54.637  1.00  0.00           N  
ATOM    329  H   GLY    23      52.908  60.393  54.352  1.00  0.00           H  
ATOM    330  CA  GLY    23      54.565  59.701  55.122  1.00  0.00           C  
ATOM    331  HA2 GLY    23      54.997  60.410  55.683  1.00  0.00           H  
ATOM    332  HA3 GLY    23      54.413  58.896  55.700  1.00  0.00           H  
ATOM    333  C   GLY    23      55.504  59.297  54.078  1.00  0.00           C  
ATOM    334  O   GLY    23      55.614  59.930  53.101  1.00  0.00           O  
ATOM    335  N   THR    24      56.157  58.214  54.253  1.00  0.00           N  
ATOM    336  H   THR    24      56.040  57.749  55.074  1.00  0.00           H  
ATOM    337  CA  THR    24      56.952  57.578  53.245  1.00  0.00           C  
ATOM    338  HA  THR    24      57.383  58.321  52.662  1.00  0.00           H  
ATOM    339  CB  THR    24      58.056  56.791  53.840  1.00  0.00           C  
ATOM    340  HB  THR    24      58.548  56.321  53.141  1.00  0.00           H  
ATOM    341  CG2 THR    24      58.976  57.537  54.548  1.00  0.00           C  
ATOM    342 HG21 THR    24      59.210  57.723  54.721  1.00  0.00           H  
ATOM    343 HG22 THR    24      59.206  57.710  54.719  1.00  0.00           H  
ATOM    344 HG23 THR    24      59.203  57.719  54.709  1.00  0.00           H  
ATOM    345  OG1 THR    24      57.649  55.916  54.634  1.00  0.00           O  
ATOM    346  HG1 THR    24      57.987  55.656  54.902  1.00  0.00           H  
ATOM    347  C   THR    24      56.168  56.711  52.307  1.00  0.00           C  
ATOM    348  O   THR    24      56.633  56.310  51.334  1.00  0.00           O  
ATOM    349  N   THR    25      54.977  56.426  52.568  1.00  0.00           N  
ATOM    350  H   THR    25      54.654  56.788  53.363  1.00  0.00           H  
ATOM    351  CA  THR    25      54.087  55.640  51.759  1.00  0.00           C  
ATOM    352  HA  THR    25      54.666  54.912  51.226  1.00  0.00           H  
ATOM    353  CB  THR    25      53.112  54.901  52.620  1.00  0.00           C  
ATOM    354  HB  THR    25      52.581  55.553  53.157  1.00  0.00           H  
ATOM    355  CG2 THR    25      52.199  54.041  51.951  1.00  0.00           C  
ATOM    356 HG21 THR    25      51.939  53.863  51.773  1.00  0.00           H  
ATOM    357 HG22 THR    25      52.010  53.810  51.767  1.00  0.00           H  
ATOM    358 HG23 THR    25      51.966  53.819  51.840  1.00  0.00           H  
ATOM    359  OG1 THR    25      53.733  54.116  53.426  1.00  0.00           O  
ATOM    360  HG1 THR    25      53.586  54.221  54.115  1.00  0.00           H  
ATOM    361  C   THR    25      53.351  56.486  50.758  1.00  0.00           C  
ATOM    362  O   THR    25      52.819  57.524  51.084  1.00  0.00           O  
ATOM    363  N   THR    26      53.276  56.021  49.541  1.00  0.00           N  
ATOM    364  H   THR    26      53.738  55.170  49.347  1.00  0.00           H  
ATOM    365  CA  THR    26      52.526  56.630  48.450  1.00  0.00           C  
ATOM    366  HA  THR    26      51.816  57.319  48.878  1.00  0.00           H  
ATOM    367  CB  THR    26      53.440  57.442  47.549  1.00  0.00           C  
ATOM    368  HB  THR    26      53.969  58.143  48.151  1.00  0.00           H  
ATOM    369  CG2 THR    26      54.440  56.639  46.770  1.00  0.00           C  
ATOM    370 HG21 THR    26      54.705  56.463  46.581  1.00  0.00           H  
ATOM    371 HG22 THR    26      54.686  56.438  46.596  1.00  0.00           H  
ATOM    372 HG23 THR    26      54.678  56.450  46.567  1.00  0.00           H  
ATOM    373  OG1 THR    26      52.695  58.153  46.625  1.00  0.00           O  
ATOM    374  HG1 THR    26      52.314  58.844  47.078  1.00  0.00           H  
ATOM    375  C   THR    26      51.725  55.598  47.679  1.00  0.00           C  
ATOM    376  O   THR    26      52.146  54.464  47.548  1.00  0.00           O  
ATOM    377  N   LEU    27      50.549  55.969  47.200  1.00  0.00           N  
ATOM    378  H   LEU    27      50.288  56.921  47.314  1.00  0.00           H  
ATOM    379  CA  LEU    27      49.598  55.107  46.502  1.00  0.00           C  
ATOM    380  HA  LEU    27      50.145  54.486  45.810  1.00  0.00           H  
ATOM    381  CB  LEU    27      48.914  54.162  47.506  1.00  0.00           C  
ATOM    382  HB2 LEU    27      48.116  53.643  47.015  1.00  0.00           H  
ATOM    383  HB3 LEU    27      49.632  53.412  47.770  1.00  0.00           H  
ATOM    384  CG  LEU    27      48.385  54.747  48.814  1.00  0.00           C  
ATOM    385  HG  LEU    27      49.150  55.233  49.318  1.00  0.00           H  
ATOM    386  CD1 LEU    27      47.285  55.696  48.630  1.00  0.00           C  
ATOM    387 HD11 LEU    27      46.987  55.891  48.598  1.00  0.00           H  
ATOM    388 HD12 LEU    27      47.033  55.966  48.628  1.00  0.00           H  
ATOM    389 HD13 LEU    27      47.038  55.933  48.527  1.00  0.00           H  
ATOM    390  CD2 LEU    27      47.903  53.675  49.700  1.00  0.00           C  
ATOM    391 HD21 LEU    27      47.800  53.400  49.903  1.00  0.00           H  
ATOM    392 HD22 LEU    27      47.802  53.419  49.922  1.00  0.00           H  
ATOM    393 HD23 LEU    27      47.764  53.417  49.927  1.00  0.00           H  
ATOM    394  C   LEU    27      48.620  55.921  45.641  1.00  0.00           C  
ATOM    395  O   LEU    27      48.664  57.135  45.620  1.00  0.00           O  
ATOM    396  N   ASN    28      47.754  55.259  44.898  1.00  0.00           N  
ATOM    397  H   ASN    28      47.731  54.274  44.982  1.00  0.00           H  
ATOM    398  CA  ASN    28      46.730  55.898  44.077  1.00  0.00           C  
ATOM    399  HA  ASN    28      47.138  56.802  43.656  1.00  0.00           H  
ATOM    400  CB  ASN    28      46.348  54.985  42.920  1.00  0.00           C  
ATOM    401  HB2 ASN    28      45.783  54.161  43.296  1.00  0.00           H  
ATOM    402  HB3 ASN    28      45.715  55.531  42.252  1.00  0.00           H  
ATOM    403  CG  ASN    28      47.498  54.440  42.127  1.00  0.00           C  
ATOM    404  OD1 ASN    28      48.015  55.066  41.257  1.00  0.00           O  
ATOM    405  ND2 ASN    28      47.911  53.250  42.378  1.00  0.00           N  
ATOM    406 HD21 ASN    28      48.599  52.854  41.799  1.00  0.00           H  
ATOM    407 HD22 ASN    28      47.539  52.758  43.143  1.00  0.00           H  
ATOM    408  C   ASN    28      45.490  56.292  44.890  1.00  0.00           C  
ATOM    409  O   ASN    28      45.174  55.689  45.891  1.00  0.00           O  
ATOM    410  N   GLY    29      44.745  57.266  44.418  1.00  0.00           N  
ATOM    411  H   GLY    29      45.066  57.742  43.610  1.00  0.00           H  
ATOM    412  CA  GLY    29      43.448  57.661  44.936  1.00  0.00           C  
ATOM    413  HA2 GLY    29      42.990  56.831  45.426  1.00  0.00           H  
ATOM    414  HA3 GLY    29      43.574  58.440  45.651  1.00  0.00           H  
ATOM    415  C   GLY    29      42.498  58.152  43.860  1.00  0.00           C  
ATOM    416  O   GLY    29      42.882  58.345  42.727  1.00  0.00           O  
ATOM    417  N   LEU    30      41.253  58.354  44.225  1.00  0.00           N  
ATOM    418  H   LEU    30      41.037  58.186  45.178  1.00  0.00           H  
ATOM    419  CA  LEU    30      40.145  58.722  43.348  1.00  0.00           C  
ATOM    420  HA  LEU    30      40.506  58.820  42.335  1.00  0.00           H  
ATOM    421  CB  LEU    30      39.137  57.569  43.387  1.00  0.00           C  
ATOM    422  HB2 LEU    30      39.615  56.678  43.044  1.00  0.00           H  
ATOM    423  HB3 LEU    30      38.866  57.406  44.405  1.00  0.00           H  
ATOM    424  CG  LEU    30      37.861  57.775  42.590  1.00  0.00           C  
ATOM    425  HG  LEU    30      37.451  58.720  42.833  1.00  0.00           H  
ATOM    426  CD1 LEU    30      38.098  57.724  41.122  1.00  0.00           C  
ATOM    427 HD11 LEU    30      38.147  57.694  40.763  1.00  0.00           H  
ATOM    428 HD12 LEU    30      38.142  57.733  40.766  1.00  0.00           H  
ATOM    429 HD13 LEU    30      38.178  57.718  40.766  1.00  0.00           H  
ATOM    430  CD2 LEU    30      36.842  56.728  42.940  1.00  0.00           C  
ATOM    431 HD21 LEU    30      36.592  56.469  43.017  1.00  0.00           H  
ATOM    432 HD22 LEU    30      36.592  56.475  43.038  1.00  0.00           H  
ATOM    433 HD23 LEU    30      36.583  56.488  43.024  1.00  0.00           H  
ATOM    434  C   LEU    30      39.543  60.068  43.770  1.00  0.00           C  
ATOM    435  O   LEU    30      39.029  60.190  44.853  1.00  0.00           O  
ATOM    436  N   TRP    31      39.608  61.072  42.924  1.00  0.00           N  
ATOM    437  H   TRP    31      40.036  60.885  42.054  1.00  0.00           H  
ATOM    438  CA  TRP    31      39.157  62.446  43.141  1.00  0.00           C  
ATOM    439  HA  TRP    31      39.110  62.647  44.200  1.00  0.00           H  
ATOM    440  CB  TRP    31      40.207  63.374  42.529  1.00  0.00           C  
ATOM    441  HB2 TRP    31      41.162  63.096  42.932  1.00  0.00           H  
ATOM    442  HB3 TRP    31      40.254  63.180  41.475  1.00  0.00           H  
ATOM    443  CG  TRP    31      40.089  64.853  42.696  1.00  0.00           C  
ATOM    444  CD1 TRP    31      39.424  65.520  43.648  1.00  0.00           C  
ATOM    445  HD1 TRP    31      38.849  65.071  44.421  1.00  0.00           H  
ATOM    446  NE1 TRP    31      39.585  66.871  43.473  1.00  0.00           N  
ATOM    447  HE1 TRP    31      39.141  67.556  44.031  1.00  0.00           H  
ATOM    448  CE2 TRP    31      40.359  67.148  42.389  1.00  0.00           C  
ATOM    449  CZ2 TRP    31      40.758  68.334  41.787  1.00  0.00           C  
ATOM    450  HZ2 TRP    31      40.474  69.270  42.206  1.00  0.00           H  
ATOM    451  CH2 TRP    31      41.519  68.283  40.628  1.00  0.00           C  
ATOM    452  HH2 TRP    31      41.829  69.184  40.153  1.00  0.00           H  
ATOM    453  CZ3 TRP    31      41.871  67.049  40.091  1.00  0.00           C  
ATOM    454  HZ3 TRP    31      42.452  67.013  39.203  1.00  0.00           H  
ATOM    455  CE3 TRP    31      41.469  65.863  40.705  1.00  0.00           C  
ATOM    456  HE3 TRP    31      41.734  64.926  40.275  1.00  0.00           H  
ATOM    457  CD2 TRP    31      40.702  65.878  41.872  1.00  0.00           C  
ATOM    458  C   TRP    31      37.767  62.675  42.544  1.00  0.00           C  
ATOM    459  O   TRP    31      37.608  62.706  41.342  1.00  0.00           O  
ATOM    460  N   LEU    32      36.758  62.837  43.375  1.00  0.00           N  
ATOM    461  H   LEU    32      36.966  62.851  44.342  1.00  0.00           H  
ATOM    462  CA  LEU    32      35.364  63.067  42.996  1.00  0.00           C  
ATOM    463  HA  LEU    32      35.300  63.265  41.941  1.00  0.00           H  
ATOM    464  CB  LEU    32      34.514  61.838  43.317  1.00  0.00           C  
ATOM    465  HB2 LEU    32      34.591  61.657  44.363  1.00  0.00           H  
ATOM    466  HB3 LEU    32      33.492  62.072  43.110  1.00  0.00           H  
ATOM    467  CG  LEU    32      34.870  60.552  42.590  1.00  0.00           C  
ATOM    468  HG  LEU    32      35.908  60.350  42.720  1.00  0.00           H  
ATOM    469  CD1 LEU    32      34.094  59.400  43.173  1.00  0.00           C  
ATOM    470 HD11 LEU    32      33.875  59.133  43.299  1.00  0.00           H  
ATOM    471 HD12 LEU    32      33.929  59.090  43.296  1.00  0.00           H  
ATOM    472 HD13 LEU    32      33.922  59.131  43.349  1.00  0.00           H  
ATOM    473  CD2 LEU    32      34.567  60.611  41.124  1.00  0.00           C  
ATOM    474 HD21 LEU    32      34.531  60.607  40.766  1.00  0.00           H  
ATOM    475 HD22 LEU    32      34.473  60.605  40.772  1.00  0.00           H  
ATOM    476 HD23 LEU    32      34.501  60.658  40.764  1.00  0.00           H  
ATOM    477  C   LEU    32      34.824  64.290  43.722  1.00  0.00           C  
ATOM    478  O   LEU    32      34.864  64.354  44.935  1.00  0.00           O  
ATOM    479  N   ASP    33      34.314  65.254  42.985  1.00  0.00           N  
ATOM    480  H   ASP    33      34.293  65.123  42.003  1.00  0.00           H  
ATOM    481  CA  ASP    33      34.067  66.603  43.483  1.00  0.00           C  
ATOM    482  HA  ASP    33      33.903  67.223  42.632  1.00  0.00           H  
ATOM    483  CB  ASP    33      32.803  66.671  44.310  1.00  0.00           C  
ATOM    484  HB2 ASP    33      32.912  66.145  45.161  1.00  0.00           H  
ATOM    485  HB3 ASP    33      32.616  67.637  44.595  1.00  0.00           H  
ATOM    486  CG  ASP    33      31.632  66.197  43.640  1.00  0.00           C  
ATOM    487  OD1 ASP    33      31.099  65.914  43.531  1.00  0.00           O  
ATOM    488  OD2 ASP    33      31.199  66.154  43.256  1.00  0.00           O  
ATOM    489  C   ASP    33      35.310  67.174  44.160  1.00  0.00           C  
ATOM    490  O   ASP    33      36.349  67.158  43.577  1.00  0.00           O  
ATOM    491  N   ASP    34      35.242  67.672  45.365  1.00  0.00           N  
ATOM    492  H   ASP    34      34.377  67.648  45.812  1.00  0.00           H  
ATOM    493  CA  ASP    34      36.361  68.183  46.147  1.00  0.00           C  
ATOM    494  HA  ASP    34      37.183  68.354  45.486  1.00  0.00           H  
ATOM    495  CB  ASP    34      36.004  69.535  46.733  1.00  0.00           C  
ATOM    496  HB2 ASP    34      36.854  69.929  47.213  1.00  0.00           H  
ATOM    497  HB3 ASP    34      35.765  70.193  45.944  1.00  0.00           H  
ATOM    498  CG  ASP    34      34.868  69.563  47.690  1.00  0.00           C  
ATOM    499  OD1 ASP    34      34.412  69.603  48.054  1.00  0.00           O  
ATOM    500  OD2 ASP    34      34.399  69.594  48.086  1.00  0.00           O  
ATOM    501  C   ASP    34      36.897  67.195  47.190  1.00  0.00           C  
ATOM    502  O   ASP    34      37.517  67.592  48.149  1.00  0.00           O  
ATOM    503  N   VAL    35      36.676  65.904  47.015  1.00  0.00           N  
ATOM    504  H   VAL    35      36.175  65.633  46.207  1.00  0.00           H  
ATOM    505  CA  VAL    35      37.122  64.839  47.920  1.00  0.00           C  
ATOM    506  HA  VAL    35      37.751  65.279  48.676  1.00  0.00           H  
ATOM    507  CB  VAL    35      35.943  64.193  48.646  1.00  0.00           C  
ATOM    508  HB  VAL    35      35.298  63.862  47.991  1.00  0.00           H  
ATOM    509  CG1 VAL    35      36.254  63.094  49.477  1.00  0.00           C  
ATOM    510 HG11 VAL    35      36.306  62.847  49.689  1.00  0.00           H  
ATOM    511 HG12 VAL    35      36.313  62.793  49.666  1.00  0.00           H  
ATOM    512 HG13 VAL    35      36.344  62.827  49.678  1.00  0.00           H  
ATOM    513  CG2 VAL    35      35.251  65.074  49.484  1.00  0.00           C  
ATOM    514 HG21 VAL    35      35.030  65.280  49.629  1.00  0.00           H  
ATOM    515 HG22 VAL    35      35.080  65.256  49.760  1.00  0.00           H  
ATOM    516 HG23 VAL    35      35.124  65.328  49.668  1.00  0.00           H  
ATOM    517  C   VAL    35      37.962  63.800  47.193  1.00  0.00           C  
ATOM    518  O   VAL    35      37.616  63.351  46.124  1.00  0.00           O  
ATOM    519  N   VAL    36      39.065  63.394  47.787  1.00  0.00           N  
ATOM    520  H   VAL    36      39.298  63.830  48.643  1.00  0.00           H  
ATOM    521  CA  VAL    36      39.921  62.294  47.340  1.00  0.00           C  
ATOM    522  HA  VAL    36      39.617  61.998  46.346  1.00  0.00           H  
ATOM    523  CB  VAL    36      41.384  62.727  47.249  1.00  0.00           C  
ATOM    524  HB  VAL    36      41.704  63.079  48.198  1.00  0.00           H  
ATOM    525  CG1 VAL    36      42.296  61.600  46.843  1.00  0.00           C  
ATOM    526 HG11 VAL    36      42.532  61.335  46.728  1.00  0.00           H  
ATOM    527 HG12 VAL    36      42.538  61.333  46.767  1.00  0.00           H  
ATOM    528 HG13 VAL    36      42.504  61.318  46.752  1.00  0.00           H  
ATOM    529  CG2 VAL    36      41.572  63.849  46.263  1.00  0.00           C  
ATOM    530 HG21 VAL    36      41.603  64.128  46.028  1.00  0.00           H  
ATOM    531 HG22 VAL    36      41.630  64.131  46.038  1.00  0.00           H  
ATOM    532 HG23 VAL    36      41.625  64.115  46.014  1.00  0.00           H  
ATOM    533  C   VAL    36      39.746  61.088  48.252  1.00  0.00           C  
ATOM    534  O   VAL    36      39.962  61.176  49.435  1.00  0.00           O  
ATOM    535  N   TYR    37      39.377  59.959  47.698  1.00  0.00           N  
ATOM    536  H   TYR    37      39.212  59.982  46.725  1.00  0.00           H  
ATOM    537  CA  TYR    37      39.258  58.665  48.361  1.00  0.00           C  
ATOM    538  HA  TYR    37      39.099  58.815  49.419  1.00  0.00           H  
ATOM    539  CB  TYR    37      38.051  57.914  47.802  1.00  0.00           C  
ATOM    540  HB2 TYR    37      38.178  57.773  46.749  1.00  0.00           H  
ATOM    541  HB3 TYR    37      38.033  56.940  48.242  1.00  0.00           H  
ATOM    542  CG  TYR    37      36.715  58.563  48.029  1.00  0.00           C  
ATOM    543  CD1 TYR    37      36.279  59.591  47.220  1.00  0.00           C  
ATOM    544  HD1 TYR    37      36.886  59.926  46.434  1.00  0.00           H  
ATOM    545  CE1 TYR    37      35.057  60.203  47.443  1.00  0.00           C  
ATOM    546  HE1 TYR    37      34.744  61.004  46.840  1.00  0.00           H  
ATOM    547  CZ  TYR    37      34.248  59.769  48.459  1.00  0.00           C  
ATOM    548  OH  TYR    37      33.074  60.359  48.682  1.00  0.00           O  
ATOM    549  HH  TYR    37      32.895  60.900  48.249  1.00  0.00           H  
ATOM    550  CE2 TYR    37      34.666  58.721  49.246  1.00  0.00           C  
ATOM    551  HE2 TYR    37      34.036  58.378  50.004  1.00  0.00           H  
ATOM    552  CD2 TYR    37      35.898  58.125  49.037  1.00  0.00           C  
ATOM    553  HD2 TYR    37      36.210  57.329  49.644  1.00  0.00           H  
ATOM    554  C   TYR    37      40.534  57.845  48.161  1.00  0.00           C  
ATOM    555  O   TYR    37      40.998  57.712  47.043  1.00  0.00           O  
ATOM    556  N   CYS    38      41.091  57.265  49.216  1.00  0.00           N  
ATOM    557  H   CYS    38      40.700  57.442  50.111  1.00  0.00           H  
ATOM    558  CA  CYS    38      42.274  56.404  49.152  1.00  0.00           C  
ATOM    559  HA  CYS    38      42.229  55.848  48.230  1.00  0.00           H  
ATOM    560  CB  CYS    38      43.524  57.281  49.106  1.00  0.00           C  
ATOM    561  HB2 CYS    38      44.371  56.685  48.933  1.00  0.00           H  
ATOM    562  HB3 CYS    38      43.451  57.965  48.309  1.00  0.00           H  
ATOM    563  SG  CYS    38      43.770  58.183  50.600  1.00  0.00           S  
ATOM    564  HG  CYS    38      43.342  57.926  50.899  1.00  0.00           H  
ATOM    565  C   CYS    38      42.333  55.391  50.312  1.00  0.00           C  
ATOM    566  O   CYS    38      41.711  55.623  51.338  1.00  0.00           O  
ATOM    567  N   PRO    39      43.088  54.286  50.206  1.00  0.00           N  
ATOM    568  CD  PRO    39      43.717  53.778  49.012  1.00  0.00           C  
ATOM    569  HD2 PRO    39      44.651  54.270  48.865  1.00  0.00           H  
ATOM    570  HD3 PRO    39      43.106  53.901  48.145  1.00  0.00           H  
ATOM    571  CG  PRO    39      43.950  52.311  49.270  1.00  0.00           C  
ATOM    572  HG2 PRO    39      44.773  51.945  48.724  1.00  0.00           H  
ATOM    573  HG3 PRO    39      43.084  51.764  49.037  1.00  0.00           H  
ATOM    574  CB  PRO    39      44.200  52.254  50.745  1.00  0.00           C  
ATOM    575  HB2 PRO    39      45.224  52.457  50.929  1.00  0.00           H  
ATOM    576  HB3 PRO    39      43.948  51.305  51.142  1.00  0.00           H  
ATOM    577  CA  PRO    39      43.320  53.361  51.313  1.00  0.00           C  
ATOM    578  HA  PRO    39      42.374  52.934  51.611  1.00  0.00           H  
ATOM    579  C   PRO    39      43.976  54.037  52.520  1.00  0.00           C  
ATOM    580  O   PRO    39      44.932  54.782  52.373  1.00  0.00           O  
ATOM    581  N   ARG    40      43.488  53.772  53.730  1.00  0.00           N  
ATOM    582  H   ARG    40      42.745  53.118  53.798  1.00  0.00           H  
ATOM    583  CA  ARG    40      43.935  54.469  54.945  1.00  0.00           C  
ATOM    584  HA  ARG    40      43.917  55.524  54.723  1.00  0.00           H  
ATOM    585  CB  ARG    40      42.962  54.236  56.102  1.00  0.00           C  
ATOM    586  HB2 ARG    40      43.111  54.877  56.783  1.00  0.00           H  
ATOM    587  HB3 ARG    40      42.075  54.362  55.810  1.00  0.00           H  
ATOM    588  CG  ARG    40      42.971  53.011  56.757  1.00  0.00           C  
ATOM    589  HG2 ARG    40      42.762  52.363  56.111  1.00  0.00           H  
ATOM    590  HG3 ARG    40      43.858  52.857  57.027  1.00  0.00           H  
ATOM    591  CD  ARG    40      42.042  52.868  57.938  1.00  0.00           C  
ATOM    592  HD2 ARG    40      42.430  53.443  58.750  1.00  0.00           H  
ATOM    593  HD3 ARG    40      41.077  53.254  57.671  1.00  0.00           H  
ATOM    594  NE  ARG    40      41.926  51.477  58.342  1.00  0.00           N  
ATOM    595  HE  ARG    40      42.448  50.811  57.833  1.00  0.00           H  
ATOM    596  CZ  ARG    40      41.229  50.987  59.313  1.00  0.00           C  
ATOM    597  NH1 ARG    40      40.453  51.701  60.022  1.00  0.00           N  
ATOM    598 HH11 ARG    40      40.271  52.617  59.737  1.00  0.00           H  
ATOM    599 HH12 ARG    40      39.945  51.288  60.740  1.00  0.00           H  
ATOM    600  NH2 ARG    40      41.302  49.741  59.580  1.00  0.00           N  
ATOM    601 HH21 ARG    40      41.878  49.171  59.016  1.00  0.00           H  
ATOM    602 HH22 ARG    40      40.780  49.361  60.309  1.00  0.00           H  
ATOM    603  C   ARG    40      45.381  54.201  55.349  1.00  0.00           C  
ATOM    604  O   ARG    40      45.965  55.015  56.029  1.00  0.00           O  
ATOM    605  N   HID    41      45.988  53.118  54.900  1.00  0.00           N  
ATOM    606  H   HID    41      45.448  52.482  54.369  1.00  0.00           H  
ATOM    607  CA  HID    41      47.376  52.782  55.203  1.00  0.00           C  
ATOM    608  HA  HID    41      47.498  52.834  56.253  1.00  0.00           H  
ATOM    609  CB  HID    41      47.665  51.374  54.822  1.00  0.00           C  
ATOM    610  HB2 HID    41      48.483  51.244  54.999  1.00  0.00           H  
ATOM    611  HB3 HID    41      47.222  50.841  55.320  1.00  0.00           H  
ATOM    612  CG  HID    41      47.498  50.810  53.605  1.00  0.00           C  
ATOM    613  ND1 HID    41      46.542  50.242  53.225  1.00  0.00           N  
ATOM    614  HD1 HID    41      45.811  50.150  53.703  1.00  0.00           H  
ATOM    615  CE1 HID    41      46.759  49.799  52.112  1.00  0.00           C  
ATOM    616  HE1 HID    41      46.174  49.293  51.590  1.00  0.00           H  
ATOM    617  NE2 HID    41      47.815  50.074  51.743  1.00  0.00           N  
ATOM    618  CD2 HID    41      48.290  50.720  52.689  1.00  0.00           C  
ATOM    619  HD2 HID    41      49.138  51.061  52.710  1.00  0.00           H  
ATOM    620  C   HID    41      48.422  53.733  54.648  1.00  0.00           C  
ATOM    621  O   HID    41      49.578  53.603  54.987  1.00  0.00           O  
ATOM    622  N   VAL    42      48.046  54.735  53.858  1.00  0.00           N  
ATOM    623  H   VAL    42      47.096  54.780  53.581  1.00  0.00           H  
ATOM    624  CA  VAL    42      48.944  55.795  53.391  1.00  0.00           C  
ATOM    625  HA  VAL    42      49.733  55.316  52.839  1.00  0.00           H  
ATOM    626  CB  VAL    42      48.199  56.721  52.420  1.00  0.00           C  
ATOM    627  HB  VAL    42      47.658  56.097  51.736  1.00  0.00           H  
ATOM    628  CG1 VAL    42      47.187  57.630  53.083  1.00  0.00           C  
ATOM    629 HG11 VAL    42      46.957  57.887  53.224  1.00  0.00           H  
ATOM    630 HG12 VAL    42      46.900  57.835  53.209  1.00  0.00           H  
ATOM    631 HG13 VAL    42      46.943  57.829  53.274  1.00  0.00           H  
ATOM    632  CG2 VAL    42      49.140  57.565  51.592  1.00  0.00           C  
ATOM    633 HG21 VAL    42      49.381  57.765  51.395  1.00  0.00           H  
ATOM    634 HG22 VAL    42      49.367  57.756  51.370  1.00  0.00           H  
ATOM    635 HG23 VAL    42      49.357  57.781  51.385  1.00  0.00           H  
ATOM    636  C   VAL    42      49.621  56.571  54.522  1.00  0.00           C  
ATOM    637  O   VAL    42      50.691  57.104  54.337  1.00  0.00           O  
ATOM    638  N   ILE    43      49.036  56.616  55.709  1.00  0.00           N  
ATOM    639  H   ILE    43      48.160  56.166  55.800  1.00  0.00           H  
ATOM    640  CA  ILE    43      49.592  57.289  56.889  1.00  0.00           C  
ATOM    641  HA  ILE    43      50.096  58.179  56.554  1.00  0.00           H  
ATOM    642  CB  ILE    43      48.473  57.754  57.831  1.00  0.00           C  
ATOM    643  HB  ILE    43      48.928  58.383  58.567  1.00  0.00           H  
ATOM    644  CG2 ILE    43      47.476  58.618  57.094  1.00  0.00           C  
ATOM    645 HG21 ILE    43      47.267  58.864  56.919  1.00  0.00           H  
ATOM    646 HG22 ILE    43      47.234  58.807  56.888  1.00  0.00           H  
ATOM    647 HG23 ILE    43      47.204  58.837  56.948  1.00  0.00           H  
ATOM    648  CG1 ILE    43      47.806  56.615  58.578  1.00  0.00           C  
ATOM    649 HG12 ILE    43      47.406  55.968  57.942  1.00  0.00           H  
ATOM    650 HG13 ILE    43      48.486  56.114  59.104  1.00  0.00           H  
ATOM    651  CD1 ILE    43      46.777  56.972  59.515  1.00  0.00           C  
ATOM    652 HD11 ILE    43      46.537  57.039  59.752  1.00  0.00           H  
ATOM    653 HD12 ILE    43      46.531  57.069  59.747  1.00  0.00           H  
ATOM    654 HD13 ILE    43      46.517  57.048  59.730  1.00  0.00           H  
ATOM    655  C   ILE    43      50.655  56.479  57.635  1.00  0.00           C  
ATOM    656  O   ILE    43      51.269  56.990  58.536  1.00  0.00           O  
ATOM    657  N   CYS    44      50.864  55.227  57.299  1.00  0.00           N  
ATOM    658  H   CYS    44      50.367  54.874  56.528  1.00  0.00           H  
ATOM    659  CA  CYS    44      51.717  54.299  58.028  1.00  0.00           C  
ATOM    660  HA  CYS    44      51.726  54.574  59.067  1.00  0.00           H  
ATOM    661  CB  CYS    44      51.116  52.907  57.932  1.00  0.00           C  
ATOM    662  HB2 CYS    44      50.981  52.643  56.945  1.00  0.00           H  
ATOM    663  HB3 CYS    44      51.744  52.201  58.357  1.00  0.00           H  
ATOM    664  SG  CYS    44      49.594  52.825  58.739  1.00  0.00           S  
ATOM    665  HG  CYS    44      49.551  52.374  58.802  1.00  0.00           H  
ATOM    666  C   CYS    44      53.166  54.296  57.558  1.00  0.00           C  
ATOM    667  O   CYS    44      53.474  54.552  56.435  1.00  0.00           O  
ATOM    668  N   THR    45      54.053  53.943  58.430  1.00  0.00           N  
ATOM    669  H   THR    45      53.722  53.789  59.335  1.00  0.00           H  
ATOM    670  CA  THR    45      55.451  53.605  58.182  1.00  0.00           C  
ATOM    671  HA  THR    45      55.705  53.869  57.179  1.00  0.00           H  
ATOM    672  CB  THR    45      56.365  54.376  59.104  1.00  0.00           C  
ATOM    673  HB  THR    45      57.091  54.437  58.859  1.00  0.00           H  
ATOM    674  CG2 THR    45      56.245  55.486  59.424  1.00  0.00           C  
ATOM    675 HG21 THR    45      56.218  55.761  59.506  1.00  0.00           H  
ATOM    676 HG22 THR    45      56.226  55.758  59.499  1.00  0.00           H  
ATOM    677 HG23 THR    45      56.219  55.757  59.497  1.00  0.00           H  
ATOM    678  OG1 THR    45      56.496  53.987  60.006  1.00  0.00           O  
ATOM    679  HG1 THR    45      55.879  54.266  60.122  1.00  0.00           H  
ATOM    680  C   THR    45      55.692  52.116  58.328  1.00  0.00           C  
ATOM    681  O   THR    45      54.833  51.392  58.783  1.00  0.00           O  
ATOM    682  N   SER    46      56.873  51.640  57.988  1.00  0.00           N  
ATOM    683  H   SER    46      57.541  52.261  57.612  1.00  0.00           H  
ATOM    684  CA  SER    46      57.261  50.246  58.142  1.00  0.00           C  
ATOM    685  HA  SER    46      56.581  49.646  57.587  1.00  0.00           H  
ATOM    686  CB  SER    46      58.631  50.030  57.567  1.00  0.00           C  
ATOM    687  HB2 SER    46      59.063  49.676  57.777  1.00  0.00           H  
ATOM    688  HB3 SER    46      58.747  49.808  57.043  1.00  0.00           H  
ATOM    689  OG  SER    46      59.202  50.553  57.417  1.00  0.00           O  
ATOM    690  HG  SER    46      59.568  50.398  57.518  1.00  0.00           H  
ATOM    691  C   SER    46      57.222  49.742  59.568  1.00  0.00           C  
ATOM    692  O   SER    46      57.039  48.580  59.786  1.00  0.00           O  
ATOM    693  N   GLU    47      57.344  50.601  60.545  1.00  0.00           N  
ATOM    694  H   GLU    47      57.514  51.531  60.304  1.00  0.00           H  
ATOM    695  CA  GLU    47      57.219  50.272  61.951  1.00  0.00           C  
ATOM    696  HA  GLU    47      57.677  49.327  62.129  1.00  0.00           H  
ATOM    697  CB  GLU    47      57.949  51.305  62.769  1.00  0.00           C  
ATOM    698  HB2 GLU    47      57.916  51.981  62.588  1.00  0.00           H  
ATOM    699  HB3 GLU    47      57.755  51.391  63.429  1.00  0.00           H  
ATOM    700  CG  GLU    47      58.975  51.351  62.982  1.00  0.00           C  
ATOM    701  HG2 GLU    47      59.131  51.778  62.760  1.00  0.00           H  
ATOM    702  HG3 GLU    47      59.027  51.467  63.381  1.00  0.00           H  
ATOM    703  CD  GLU    47      59.726  50.717  62.983  1.00  0.00           C  
ATOM    704  OE1 GLU    47      60.067  50.518  62.889  1.00  0.00           O  
ATOM    705  OE2 GLU    47      59.997  50.417  63.087  1.00  0.00           O  
ATOM    706  C   GLU    47      55.779  50.137  62.417  1.00  0.00           C  
ATOM    707  O   GLU    47      55.518  49.500  63.382  1.00  0.00           O  
ATOM    708  N   ASP    48      54.833  50.702  61.732  1.00  0.00           N  
ATOM    709  H   ASP    48      55.106  51.195  60.941  1.00  0.00           H  
ATOM    710  CA  ASP    48      53.409  50.621  62.032  1.00  0.00           C  
ATOM    711  HA  ASP    48      53.281  50.550  63.091  1.00  0.00           H  
ATOM    712  CB  ASP    48      52.706  51.882  61.567  1.00  0.00           C  
ATOM    713  HB2 ASP    48      52.720  51.909  60.509  1.00  0.00           H  
ATOM    714  HB3 ASP    48      51.687  51.839  61.872  1.00  0.00           H  
ATOM    715  CG  ASP    48      53.296  53.158  62.089  1.00  0.00           C  
ATOM    716  OD1 ASP    48      53.516  53.515  62.629  1.00  0.00           O  
ATOM    717  OD2 ASP    48      53.530  53.815  61.952  1.00  0.00           O  
ATOM    718  C   ASP    48      52.723  49.406  61.421  1.00  0.00           C  
ATOM    719  O   ASP    48      51.704  49.002  61.880  1.00  0.00           O  
ATOM    720  N   MET    49      53.263  48.823  60.387  1.00  0.00           N  
ATOM    721  H   MET    49      54.109  49.199  60.094  1.00  0.00           H  
ATOM    722  CA  MET    49      52.587  47.884  59.504  1.00  0.00           C  
ATOM    723  HA  MET    49      51.744  48.386  59.101  1.00  0.00           H  
ATOM    724  CB  MET    49      53.509  47.552  58.366  1.00  0.00           C  
ATOM    725  HB2 MET    49      53.670  47.636  58.144  1.00  0.00           H  
ATOM    726  HB3 MET    49      53.772  47.442  58.243  1.00  0.00           H  
ATOM    727  CG  MET    49      53.864  47.264  57.659  1.00  0.00           C  
ATOM    728  HG2 MET    49      53.758  47.136  57.879  1.00  0.00           H  
ATOM    729  HG3 MET    49      53.578  47.327  57.775  1.00  0.00           H  
ATOM    730  SD  MET    49      54.894  47.033  56.294  1.00  0.00           S  
ATOM    731  CE  MET    49      55.024  46.228  55.966  1.00  0.00           C  
ATOM    732  HE1 MET    49      55.055  46.055  55.891  1.00  0.00           H  
ATOM    733  HE2 MET    49      55.051  46.066  55.901  1.00  0.00           H  
ATOM    734  HE3 MET    49      55.050  46.071  55.898  1.00  0.00           H  
ATOM    735  C   MET    49      52.045  46.618  60.143  1.00  0.00           C  
ATOM    736  O   MET    49      51.079  46.073  59.654  1.00  0.00           O  
ATOM    737  N   LEU    50      52.637  46.146  61.218  1.00  0.00           N  
ATOM    738  H   LEU    50      53.402  46.650  61.572  1.00  0.00           H  
ATOM    739  CA  LEU    50      52.221  44.950  61.920  1.00  0.00           C  
ATOM    740  HA  LEU    50      51.975  44.201  61.204  1.00  0.00           H  
ATOM    741  CB  LEU    50      53.361  44.433  62.769  1.00  0.00           C  
ATOM    742  HB2 LEU    50      53.793  44.968  63.126  1.00  0.00           H  
ATOM    743  HB3 LEU    50      53.137  44.019  63.377  1.00  0.00           H  
ATOM    744  CG  LEU    50      54.222  43.746  62.401  1.00  0.00           C  
ATOM    745  HG  LEU    50      54.128  43.945  62.169  1.00  0.00           H  
ATOM    746  CD1 LEU    50      54.881  43.432  62.434  1.00  0.00           C  
ATOM    747 HD11 LEU    50      55.025  43.364  62.447  1.00  0.00           H  
ATOM    748 HD12 LEU    50      55.028  43.346  62.436  1.00  0.00           H  
ATOM    749 HD13 LEU    50      55.074  43.359  62.441  1.00  0.00           H  
ATOM    750  CD2 LEU    50      54.619  43.062  62.344  1.00  0.00           C  
ATOM    751 HD21 LEU    50      54.725  42.871  62.311  1.00  0.00           H  
ATOM    752 HD22 LEU    50      54.700  42.914  62.336  1.00  0.00           H  
ATOM    753 HD23 LEU    50      54.726  42.904  62.342  1.00  0.00           H  
ATOM    754  C   LEU    50      50.976  45.159  62.760  1.00  0.00           C  
ATOM    755  O   LEU    50      50.158  44.288  62.825  1.00  0.00           O  
ATOM    756  N   ASN    51      50.820  46.301  63.388  1.00  0.00           N  
ATOM    757  H   ASN    51      51.510  46.975  63.255  1.00  0.00           H  
ATOM    758  CA  ASN    51      49.706  46.654  64.231  1.00  0.00           C  
ATOM    759  HA  ASN    51      48.850  46.162  63.880  1.00  0.00           H  
ATOM    760  CB  ASN    51      49.981  46.157  65.606  1.00  0.00           C  
ATOM    761  HB2 ASN    51      50.514  45.786  65.669  1.00  0.00           H  
ATOM    762  HB3 ASN    51      50.098  46.573  66.171  1.00  0.00           H  
ATOM    763  CG  ASN    51      49.373  45.587  66.172  1.00  0.00           C  
ATOM    764  OD1 ASN    51      48.657  45.341  66.018  1.00  0.00           O  
ATOM    765  ND2 ASN    51      49.632  45.352  66.853  1.00  0.00           N  
ATOM    766 HD21 ASN    51      49.233  44.976  67.228  1.00  0.00           H  
ATOM    767 HD22 ASN    51      50.215  45.548  66.989  1.00  0.00           H  
ATOM    768  C   ASN    51      49.388  48.143  64.201  1.00  0.00           C  
ATOM    769  O   ASN    51      49.638  48.823  65.151  1.00  0.00           O  
ATOM    770  N   PRO    52      48.866  48.685  63.126  1.00  0.00           N  
ATOM    771  CD  PRO    52      48.557  48.011  61.919  1.00  0.00           C  
ATOM    772  HD2 PRO    52      47.831  47.312  62.079  1.00  0.00           H  
ATOM    773  HD3 PRO    52      49.397  47.559  61.499  1.00  0.00           H  
ATOM    774  CG  PRO    52      48.066  49.018  61.000  1.00  0.00           C  
ATOM    775  HG2 PRO    52      47.103  48.955  60.919  1.00  0.00           H  
ATOM    776  HG3 PRO    52      48.492  48.881  60.143  1.00  0.00           H  
ATOM    777  CB  PRO    52      48.373  50.324  61.540  1.00  0.00           C  
ATOM    778  HB2 PRO    52      47.605  50.986  61.344  1.00  0.00           H  
ATOM    779  HB3 PRO    52      49.231  50.664  61.120  1.00  0.00           H  
ATOM    780  CA  PRO    52      48.596  50.090  62.998  1.00  0.00           C  
ATOM    781  HA  PRO    52      49.451  50.639  63.298  1.00  0.00           H  
ATOM    782  C   PRO    52      47.408  50.522  63.827  1.00  0.00           C  
ATOM    783  O   PRO    52      46.352  50.024  63.691  1.00  0.00           O  
ATOM    784  N   ASN    53      47.561  51.476  64.670  1.00  0.00           N  
ATOM    785  H   ASN    53      48.452  51.819  64.758  1.00  0.00           H  
ATOM    786  CA  ASN    53      46.514  52.094  65.443  1.00  0.00           C  
ATOM    787  HA  ASN    53      45.725  51.396  65.557  1.00  0.00           H  
ATOM    788  CB  ASN    53      47.044  52.408  66.810  1.00  0.00           C  
ATOM    789  HB2 ASN    53      47.577  51.894  67.075  1.00  0.00           H  
ATOM    790  HB3 ASN    53      47.428  53.100  66.905  1.00  0.00           H  
ATOM    791  CG  ASN    53      46.354  52.473  67.722  1.00  0.00           C  
ATOM    792  OD1 ASN    53      45.497  52.444  67.617  1.00  0.00           O  
ATOM    793  ND2 ASN    53      46.702  52.551  68.654  1.00  0.00           N  
ATOM    794 HD21 ASN    53      46.257  52.600  69.249  1.00  0.00           H  
ATOM    795 HD22 ASN    53      47.397  52.571  68.748  1.00  0.00           H  
ATOM    796  C   ASN    53      45.947  53.306  64.730  1.00  0.00           C  
ATOM    797  O   ASN    53      46.300  54.398  65.008  1.00  0.00           O  
ATOM    798  N   TYR    54      45.096  53.123  63.780  1.00  0.00           N  
ATOM    799  H   TYR    54      44.847  52.212  63.603  1.00  0.00           H  
ATOM    800  CA  TYR    54      44.600  54.167  62.916  1.00  0.00           C  
ATOM    801  HA  TYR    54      45.434  54.613  62.429  1.00  0.00           H  
ATOM    802  CB  TYR    54      43.712  53.565  61.843  1.00  0.00           C  
ATOM    803  HB2 TYR    54      42.920  53.025  62.306  1.00  0.00           H  
ATOM    804  HB3 TYR    54      43.268  54.361  61.291  1.00  0.00           H  
ATOM    805  CG  TYR    54      44.422  52.671  60.865  1.00  0.00           C  
ATOM    806  CD1 TYR    54      45.264  53.232  59.917  1.00  0.00           C  
ATOM    807  HD1 TYR    54      45.406  54.283  59.892  1.00  0.00           H  
ATOM    808  CE1 TYR    54      45.915  52.425  58.993  1.00  0.00           C  
ATOM    809  HE1 TYR    54      46.566  52.852  58.276  1.00  0.00           H  
ATOM    810  CZ  TYR    54      45.713  51.049  58.994  1.00  0.00           C  
ATOM    811  OH  TYR    54      46.337  50.283  58.090  1.00  0.00           O  
ATOM    812  HH  TYR    54      46.093  49.396  58.136  1.00  0.00           H  
ATOM    813  CE2 TYR    54      44.866  50.485  59.940  1.00  0.00           C  
ATOM    814  HE2 TYR    54      44.710  49.436  59.942  1.00  0.00           H  
ATOM    815  CD2 TYR    54      44.232  51.294  60.881  1.00  0.00           C  
ATOM    816  HD2 TYR    54      43.588  50.858  61.599  1.00  0.00           H  
ATOM    817  C   TYR    54      43.888  55.288  63.644  1.00  0.00           C  
ATOM    818  O   TYR    54      44.012  56.405  63.270  1.00  0.00           O  
ATOM    819  N   GLU    55      43.198  55.021  64.701  1.00  0.00           N  
ATOM    820  H   GLU    55      43.139  54.091  64.964  1.00  0.00           H  
ATOM    821  CA  GLU    55      42.538  56.016  65.505  1.00  0.00           C  
ATOM    822  HA  GLU    55      41.970  56.626  64.864  1.00  0.00           H  
ATOM    823  CB  GLU    55      41.614  55.349  66.456  1.00  0.00           C  
ATOM    824  HB2 GLU    55      41.736  54.776  66.822  1.00  0.00           H  
ATOM    825  HB3 GLU    55      41.450  55.680  66.955  1.00  0.00           H  
ATOM    826  CG  GLU    55      40.730  55.017  66.285  1.00  0.00           C  
ATOM    827  HG2 GLU    55      40.550  54.966  66.332  1.00  0.00           H  
ATOM    828  HG3 GLU    55      40.667  55.047  66.201  1.00  0.00           H  
ATOM    829  CD  GLU    55      40.139  54.705  66.194  1.00  0.00           C  
ATOM    830  OE1 GLU    55      39.944  54.575  66.175  1.00  0.00           O  
ATOM    831  OE2 GLU    55      39.844  54.577  66.150  1.00  0.00           O  
ATOM    832  C   GLU    55      43.473  56.938  66.248  1.00  0.00           C  
ATOM    833  O   GLU    55      43.164  58.027  66.490  1.00  0.00           O  
ATOM    834  N   ASP    56      44.619  56.529  66.587  1.00  0.00           N  
ATOM    835  H   ASP    56      44.817  55.623  66.355  1.00  0.00           H  
ATOM    836  CA  ASP    56      45.654  57.337  67.181  1.00  0.00           C  
ATOM    837  HA  ASP    56      45.213  58.115  67.754  1.00  0.00           H  
ATOM    838  CB  ASP    56      46.450  56.471  68.110  1.00  0.00           C  
ATOM    839  HB2 ASP    56      46.014  55.956  68.616  1.00  0.00           H  
ATOM    840  HB3 ASP    56      46.943  55.943  67.725  1.00  0.00           H  
ATOM    841  CG  ASP    56      47.176  56.982  68.894  1.00  0.00           C  
ATOM    842  OD1 ASP    56      47.451  57.184  69.248  1.00  0.00           O  
ATOM    843  OD2 ASP    56      47.490  57.171  69.186  1.00  0.00           O  
ATOM    844  C   ASP    56      46.538  58.001  66.147  1.00  0.00           C  
ATOM    845  O   ASP    56      46.855  59.150  66.261  1.00  0.00           O  
ATOM    846  N   LEU    57      46.898  57.307  65.104  1.00  0.00           N  
ATOM    847  H   LEU    57      46.605  56.372  65.069  1.00  0.00           H  
ATOM    848  CA  LEU    57      47.733  57.820  64.042  1.00  0.00           C  
ATOM    849  HA  LEU    57      48.622  58.209  64.472  1.00  0.00           H  
ATOM    850  CB  LEU    57      48.092  56.693  63.112  1.00  0.00           C  
ATOM    851  HB2 LEU    57      47.418  56.184  63.026  1.00  0.00           H  
ATOM    852  HB3 LEU    57      48.280  56.967  62.309  1.00  0.00           H  
ATOM    853  CG  LEU    57      49.079  55.876  63.318  1.00  0.00           C  
ATOM    854  HG  LEU    57      48.798  55.719  63.897  1.00  0.00           H  
ATOM    855  CD1 LEU    57      49.335  55.069  62.720  1.00  0.00           C  
ATOM    856 HD11 LEU    57      49.404  54.860  62.567  1.00  0.00           H  
ATOM    857 HD12 LEU    57      49.392  54.903  62.571  1.00  0.00           H  
ATOM    858 HD13 LEU    57      49.401  54.849  62.598  1.00  0.00           H  
ATOM    859  CD2 LEU    57      50.221  56.026  63.296  1.00  0.00           C  
ATOM    860 HD21 LEU    57      50.527  56.050  63.298  1.00  0.00           H  
ATOM    861 HD22 LEU    57      50.491  56.052  63.301  1.00  0.00           H  
ATOM    862 HD23 LEU    57      50.485  56.074  63.281  1.00  0.00           H  
ATOM    863  C   LEU    57      47.105  58.971  63.288  1.00  0.00           C  
ATOM    864  O   LEU    57      47.785  59.891  62.917  1.00  0.00           O  
ATOM    865  N   LEU    58      45.818  58.966  63.103  1.00  0.00           N  
ATOM    866  H   LEU    58      45.317  58.179  63.412  1.00  0.00           H  
ATOM    867  CA  LEU    58      45.103  60.047  62.475  1.00  0.00           C  
ATOM    868  HA  LEU    58      45.636  60.340  61.611  1.00  0.00           H  
ATOM    869  CB  LEU    58      43.753  59.549  62.057  1.00  0.00           C  
ATOM    870  HB2 LEU    58      43.552  58.861  62.292  1.00  0.00           H  
ATOM    871  HB3 LEU    58      43.186  59.931  62.314  1.00  0.00           H  
ATOM    872  CG  LEU    58      43.400  59.446  61.004  1.00  0.00           C  
ATOM    873  HG  LEU    58      43.737  59.423  61.267  1.00  0.00           H  
ATOM    874  CD1 LEU    58      42.923  59.194  60.331  1.00  0.00           C  
ATOM    875 HD11 LEU    58      42.799  59.153  60.185  1.00  0.00           H  
ATOM    876 HD12 LEU    58      42.823  59.137  60.163  1.00  0.00           H  
ATOM    877 HD13 LEU    58      42.802  59.107  60.159  1.00  0.00           H  
ATOM    878  CD2 LEU    58      43.014  59.594  60.228  1.00  0.00           C  
ATOM    879 HD21 LEU    58      42.896  59.666  60.052  1.00  0.00           H  
ATOM    880 HD22 LEU    58      42.949  59.634  60.036  1.00  0.00           H  
ATOM    881 HD23 LEU    58      42.916  59.588  60.035  1.00  0.00           H  
ATOM    882  C   LEU    58      45.013  61.290  63.318  1.00  0.00           C  
ATOM    883  O   LEU    58      44.854  62.330  62.818  1.00  0.00           O  
ATOM    884  N   ILE    59      45.156  61.208  64.583  1.00  0.00           N  
ATOM    885  H   ILE    59      45.263  60.323  64.940  1.00  0.00           H  
ATOM    886  CA  ILE    59      45.263  62.351  65.453  1.00  0.00           C  
ATOM    887  HA  ILE    59      44.651  63.125  65.074  1.00  0.00           H  
ATOM    888  CB  ILE    59      44.760  61.997  66.836  1.00  0.00           C  
ATOM    889  HB  ILE    59      45.177  61.395  67.151  1.00  0.00           H  
ATOM    890  CG2 ILE    59      44.825  62.821  67.660  1.00  0.00           C  
ATOM    891 HG21 ILE    59      44.854  62.982  67.891  1.00  0.00           H  
ATOM    892 HG22 ILE    59      44.870  63.041  67.866  1.00  0.00           H  
ATOM    893 HG23 ILE    59      44.805  63.035  67.848  1.00  0.00           H  
ATOM    894  CG1 ILE    59      43.625  61.602  67.012  1.00  0.00           C  
ATOM    895 HG12 ILE    59      43.302  61.606  66.752  1.00  0.00           H  
ATOM    896 HG13 ILE    59      43.558  61.252  66.961  1.00  0.00           H  
ATOM    897  CD1 ILE    59      42.978  61.624  67.609  1.00  0.00           C  
ATOM    898 HD11 ILE    59      42.809  61.647  67.757  1.00  0.00           H  
ATOM    899 HD12 ILE    59      42.809  61.610  67.734  1.00  0.00           H  
ATOM    900 HD13 ILE    59      42.825  61.619  67.767  1.00  0.00           H  
ATOM    901  C   ILE    59      46.653  62.921  65.457  1.00  0.00           C  
ATOM    902  O   ILE    59      46.819  64.097  65.578  1.00  0.00           O  
ATOM    903  N   ARG    60      47.658  62.115  65.274  1.00  0.00           N  
ATOM    904  H   ARG    60      47.447  61.166  65.209  1.00  0.00           H  
ATOM    905  CA  ARG    60      49.041  62.528  65.177  1.00  0.00           C  
ATOM    906  HA  ARG    60      49.225  63.257  65.912  1.00  0.00           H  
ATOM    907  CB  ARG    60      49.926  61.360  65.456  1.00  0.00           C  
ATOM    908  HB2 ARG    60      49.792  60.746  65.078  1.00  0.00           H  
ATOM    909  HB3 ARG    60      50.619  61.492  65.292  1.00  0.00           H  
ATOM    910  CG  ARG    60      50.091  60.845  66.467  1.00  0.00           C  
ATOM    911  HG2 ARG    60      50.132  61.272  66.748  1.00  0.00           H  
ATOM    912  HG3 ARG    60      49.626  60.678  66.629  1.00  0.00           H  
ATOM    913  CD  ARG    60      50.838  59.961  66.876  1.00  0.00           C  
ATOM    914  HD2 ARG    60      51.081  59.623  66.419  1.00  0.00           H  
ATOM    915  HD3 ARG    60      51.366  60.231  67.063  1.00  0.00           H  
ATOM    916  NE  ARG    60      50.537  59.202  67.620  1.00  0.00           N  
ATOM    917  HE  ARG    60      49.937  58.954  67.770  1.00  0.00           H  
ATOM    918  CZ  ARG    60      50.960  58.788  68.131  1.00  0.00           C  
ATOM    919  NH1 ARG    60      51.746  59.015  68.044  1.00  0.00           N  
ATOM    920 HH11 ARG    60      52.075  59.518  67.585  1.00  0.00           H  
ATOM    921 HH12 ARG    60      52.025  58.672  68.448  1.00  0.00           H  
ATOM    922  NH2 ARG    60      50.582  58.117  68.752  1.00  0.00           N  
ATOM    923 HH21 ARG    60      49.977  57.918  68.837  1.00  0.00           H  
ATOM    924 HH22 ARG    60      50.896  57.798  69.145  1.00  0.00           H  
ATOM    925  C   ARG    60      49.401  63.196  63.871  1.00  0.00           C  
ATOM    926  O   ARG    60      50.281  63.952  63.827  1.00  0.00           O  
ATOM    927  N   LYS    61      48.733  62.939  62.819  1.00  0.00           N  
ATOM    928  H   LYS    61      48.038  62.308  62.945  1.00  0.00           H  
ATOM    929  CA  LYS    61      48.886  63.573  61.516  1.00  0.00           C  
ATOM    930  HA  LYS    61      49.880  63.926  61.420  1.00  0.00           H  
ATOM    931  CB  LYS    61      48.626  62.583  60.403  1.00  0.00           C  
ATOM    932  HB2 LYS    61      47.694  62.186  60.515  1.00  0.00           H  
ATOM    933  HB3 LYS    61      48.637  63.072  59.498  1.00  0.00           H  
ATOM    934  CG  LYS    61      49.555  61.476  60.294  1.00  0.00           C  
ATOM    935  HG2 LYS    61      49.536  61.085  60.878  1.00  0.00           H  
ATOM    936  HG3 LYS    61      49.350  61.039  59.772  1.00  0.00           H  
ATOM    937  CD  LYS    61      50.756  61.441  60.067  1.00  0.00           C  
ATOM    938  HD2 LYS    61      50.779  61.722  59.536  1.00  0.00           H  
ATOM    939  HD3 LYS    61      50.981  61.838  60.475  1.00  0.00           H  
ATOM    940  CE  LYS    61      51.614  60.456  60.002  1.00  0.00           C  
ATOM    941  HE2 LYS    61      51.422  60.015  60.515  1.00  0.00           H  
ATOM    942  HE3 LYS    61      51.464  60.128  59.390  1.00  0.00           H  
ATOM    943  NZ  LYS    61      52.880  60.508  60.075  1.00  0.00           N  
ATOM    944  HZ1 LYS    61      53.204  60.505  60.099  1.00  0.00           H  
ATOM    945  HZ2 LYS    61      53.192  60.523  60.080  1.00  0.00           H  
ATOM    946  HZ3 LYS    61      53.196  60.528  60.103  1.00  0.00           H  
ATOM    947  C   LYS    61      48.008  64.782  61.379  1.00  0.00           C  
ATOM    948  O   LYS    61      47.045  64.904  62.015  1.00  0.00           O  
ATOM    949  N   SER    62      48.345  65.669  60.530  1.00  0.00           N  
ATOM    950  H   SER    62      49.159  65.500  60.061  1.00  0.00           H  
ATOM    951  CA  SER    62      47.627  66.863  60.168  1.00  0.00           C  
ATOM    952  HA  SER    62      46.658  66.812  60.546  1.00  0.00           H  
ATOM    953  CB  SER    62      48.289  68.021  60.782  1.00  0.00           C  
ATOM    954  HB2 SER    62      48.019  68.351  61.207  1.00  0.00           H  
ATOM    955  HB3 SER    62      48.798  67.955  61.104  1.00  0.00           H  
ATOM    956  OG  SER    62      48.596  68.764  60.406  1.00  0.00           O  
ATOM    957  HG  SER    62      48.792  68.805  60.863  1.00  0.00           H  
ATOM    958  C   SER    62      47.523  67.034  58.678  1.00  0.00           C  
ATOM    959  O   SER    62      48.214  66.371  57.940  1.00  0.00           O  
ATOM    960  N   ASN    63      46.702  67.952  58.210  1.00  0.00           N  
ATOM    961  H   ASN    63      46.176  68.466  58.858  1.00  0.00           H  
ATOM    962  CA  ASN    63      46.517  68.244  56.802  1.00  0.00           C  
ATOM    963  HA  ASN    63      46.126  67.371  56.332  1.00  0.00           H  
ATOM    964  CB  ASN    63      45.495  69.349  56.643  1.00  0.00           C  
ATOM    965  HB2 ASN    63      45.539  69.789  56.462  1.00  0.00           H  
ATOM    966  HB3 ASN    63      45.099  69.361  56.382  1.00  0.00           H  
ATOM    967  CG  ASN    63      44.928  69.867  57.033  1.00  0.00           C  
ATOM    968  OD1 ASN    63      44.810  69.569  57.210  1.00  0.00           O  
ATOM    969  ND2 ASN    63      44.571  70.650  57.185  1.00  0.00           N  
ATOM    970 HD21 ASN    63      44.214  70.984  57.452  1.00  0.00           H  
ATOM    971 HD22 ASN    63      44.662  70.904  57.044  1.00  0.00           H  
ATOM    972  C   ASN    63      47.805  68.579  56.074  1.00  0.00           C  
ATOM    973  O   ASN    63      47.939  68.253  54.929  1.00  0.00           O  
ATOM    974  N   HID    64      48.775  69.165  56.738  1.00  0.00           N  
ATOM    975  H   HID    64      48.600  69.421  57.663  1.00  0.00           H  
ATOM    976  CA  HID    64      50.073  69.471  56.186  1.00  0.00           C  
ATOM    977  HA  HID    64      49.923  69.976  55.262  1.00  0.00           H  
ATOM    978  CB  HID    64      50.793  70.414  57.104  1.00  0.00           C  
ATOM    979  HB2 HID    64      51.121  70.281  57.449  1.00  0.00           H  
ATOM    980  HB3 HID    64      51.154  70.817  57.003  1.00  0.00           H  
ATOM    981  CG  HID    64      50.639  71.016  57.684  1.00  0.00           C  
ATOM    982  ND1 HID    64      50.496  71.269  57.955  1.00  0.00           N  
ATOM    983  HD1 HID    64      50.489  71.107  57.819  1.00  0.00           H  
ATOM    984  CE1 HID    64      50.385  71.797  58.447  1.00  0.00           C  
ATOM    985  HE1 HID    64      50.267  72.098  58.747  1.00  0.00           H  
ATOM    986  NE2 HID    64      50.447  71.898  58.507  1.00  0.00           N  
ATOM    987  CD2 HID    64      50.606  71.400  58.022  1.00  0.00           C  
ATOM    988  HD2 HID    64      50.691  71.330  57.927  1.00  0.00           H  
ATOM    989  C   HID    64      50.936  68.254  55.886  1.00  0.00           C  
ATOM    990  O   HID    64      51.832  68.345  55.091  1.00  0.00           O  
ATOM    991  N   ASN    65      50.678  67.112  56.483  1.00  0.00           N  
ATOM    992  H   ASN    65      49.930  67.084  57.119  1.00  0.00           H  
ATOM    993  CA  ASN    65      51.397  65.878  56.221  1.00  0.00           C  
ATOM    994  HA  ASN    65      52.438  66.103  56.118  1.00  0.00           H  
ATOM    995  CB  ASN    65      51.232  64.929  57.394  1.00  0.00           C  
ATOM    996  HB2 ASN    65      50.220  64.668  57.498  1.00  0.00           H  
ATOM    997  HB3 ASN    65      51.767  64.046  57.186  1.00  0.00           H  
ATOM    998  CG  ASN    65      51.711  65.433  58.705  1.00  0.00           C  
ATOM    999  OD1 ASN    65      51.081  65.541  59.607  1.00  0.00           O  
ATOM   1000  ND2 ASN    65      52.822  65.741  58.870  1.00  0.00           N  
ATOM   1001 HD21 ASN    65      53.119  66.062  59.735  1.00  0.00           H  
ATOM   1002 HD22 ASN    65      53.368  65.642  58.150  1.00  0.00           H  
ATOM   1003  C   ASN    65      50.981  65.194  54.924  1.00  0.00           C  
ATOM   1004  O   ASN    65      51.727  64.430  54.388  1.00  0.00           O  
ATOM   1005  N   PHE    66      49.804  65.444  54.422  1.00  0.00           N  
ATOM   1006  H   PHE    66      49.259  66.104  54.885  1.00  0.00           H  
ATOM   1007  CA  PHE    66      49.278  64.858  53.201  1.00  0.00           C  
ATOM   1008  HA  PHE    66      49.657  63.854  53.108  1.00  0.00           H  
ATOM   1009  CB  PHE    66      47.762  64.767  53.278  1.00  0.00           C  
ATOM   1010  HB2 PHE    66      47.360  65.739  53.461  1.00  0.00           H  
ATOM   1011  HB3 PHE    66      47.399  64.451  52.328  1.00  0.00           H  
ATOM   1012  CG  PHE    66      47.234  63.819  54.308  1.00  0.00           C  
ATOM   1013  CD1 PHE    66      47.044  62.498  53.998  1.00  0.00           C  
ATOM   1014  HD1 PHE    66      47.272  62.157  53.032  1.00  0.00           H  
ATOM   1015  CE1 PHE    66      46.552  61.623  54.949  1.00  0.00           C  
ATOM   1016  HE1 PHE    66      46.403  60.617  54.704  1.00  0.00           H  
ATOM   1017  CZ  PHE    66      46.247  62.063  56.213  1.00  0.00           C  
ATOM   1018  HZ  PHE    66      45.863  61.399  56.940  1.00  0.00           H  
ATOM   1019  CE2 PHE    66      46.441  63.376  56.526  1.00  0.00           C  
ATOM   1020  HE2 PHE    66      46.214  63.715  57.494  1.00  0.00           H  
ATOM   1021  CD2 PHE    66      46.926  64.252  55.574  1.00  0.00           C  
ATOM   1022  HD2 PHE    66      47.065  65.259  55.818  1.00  0.00           H  
ATOM   1023  C   PHE    66      49.708  65.634  51.961  1.00  0.00           C  
ATOM   1024  O   PHE    66      49.671  66.806  51.915  1.00  0.00           O  
ATOM   1025  N   LEU    67      50.062  64.970  50.938  1.00  0.00           N  
ATOM   1026  H   LEU    67      50.090  64.011  51.061  1.00  0.00           H  
ATOM   1027  CA  LEU    67      50.346  65.497  49.620  1.00  0.00           C  
ATOM   1028  HA  LEU    67      50.075  66.536  49.591  1.00  0.00           H  
ATOM   1029  CB  LEU    67      51.831  65.388  49.343  1.00  0.00           C  
ATOM   1030  HB2 LEU    67      52.209  65.224  49.749  1.00  0.00           H  
ATOM   1031  HB3 LEU    67      52.065  65.004  48.962  1.00  0.00           H  
ATOM   1032  CG  LEU    67      52.532  65.965  49.033  1.00  0.00           C  
ATOM   1033  HG  LEU    67      52.173  65.721  49.089  1.00  0.00           H  
ATOM   1034  CD1 LEU    67      53.061  66.437  48.873  1.00  0.00           C  
ATOM   1035 HD11 LEU    67      53.177  66.558  48.829  1.00  0.00           H  
ATOM   1036 HD12 LEU    67      53.199  66.560  48.847  1.00  0.00           H  
ATOM   1037 HD13 LEU    67      53.195  66.540  48.825  1.00  0.00           H  
ATOM   1038  CD2 LEU    67      53.267  66.397  48.787  1.00  0.00           C  
ATOM   1039 HD21 LEU    67      53.431  66.499  48.717  1.00  0.00           H  
ATOM   1040 HD22 LEU    67      53.454  66.516  48.737  1.00  0.00           H  
ATOM   1041 HD23 LEU    67      53.451  66.490  48.727  1.00  0.00           H  
ATOM   1042  C   LEU    67      49.511  64.763  48.581  1.00  0.00           C  
ATOM   1043  O   LEU    67      49.447  63.559  48.584  1.00  0.00           O  
ATOM   1044  N   VAL    68      48.882  65.479  47.684  1.00  0.00           N  
ATOM   1045  H   VAL    68      48.986  66.453  47.740  1.00  0.00           H  
ATOM   1046  CA  VAL    68      48.057  64.954  46.601  1.00  0.00           C  
ATOM   1047  HA  VAL    68      48.211  63.889  46.525  1.00  0.00           H  
ATOM   1048  CB  VAL    68      46.573  65.181  46.872  1.00  0.00           C  
ATOM   1049  HB  VAL    68      46.397  66.228  46.956  1.00  0.00           H  
ATOM   1050  CG1 VAL    68      45.699  64.647  45.777  1.00  0.00           C  
ATOM   1051 HG11 VAL    68      45.474  64.521  45.512  1.00  0.00           H  
ATOM   1052 HG12 VAL    68      45.479  64.529  45.503  1.00  0.00           H  
ATOM   1053 HG13 VAL    68      45.485  64.516  45.511  1.00  0.00           H  
ATOM   1054  CG2 VAL    68      46.113  64.540  48.146  1.00  0.00           C  
ATOM   1055 HG21 VAL    68      45.998  64.382  48.453  1.00  0.00           H  
ATOM   1056 HG22 VAL    68      46.005  64.385  48.461  1.00  0.00           H  
ATOM   1057 HG23 VAL    68      45.996  64.394  48.460  1.00  0.00           H  
ATOM   1058  C   VAL    68      48.483  65.584  45.291  1.00  0.00           C  
ATOM   1059  O   VAL    68      48.685  66.779  45.227  1.00  0.00           O  
ATOM   1060  N   GLN    69      48.611  64.800  44.240  1.00  0.00           N  
ATOM   1061  H   GLN    69      48.422  63.833  44.353  1.00  0.00           H  
ATOM   1062  CA  GLN    69      49.035  65.258  42.931  1.00  0.00           C  
ATOM   1063  HA  GLN    69      48.903  66.318  42.887  1.00  0.00           H  
ATOM   1064  CB  GLN    69      50.501  64.985  42.749  1.00  0.00           C  
ATOM   1065  HB2 GLN    69      50.824  64.959  43.068  1.00  0.00           H  
ATOM   1066  HB3 GLN    69      50.695  64.608  42.582  1.00  0.00           H  
ATOM   1067  CG  GLN    69      51.293  65.263  42.350  1.00  0.00           C  
ATOM   1068  HG2 GLN    69      51.389  65.042  41.950  1.00  0.00           H  
ATOM   1069  HG3 GLN    69      51.008  65.770  42.264  1.00  0.00           H  
ATOM   1070  CD  GLN    69      52.376  65.170  42.578  1.00  0.00           C  
ATOM   1071  OE1 GLN    69      52.649  65.015  43.167  1.00  0.00           O  
ATOM   1072  NE2 GLN    69      53.043  65.266  42.124  1.00  0.00           N  
ATOM   1073 HE21 GLN    69      53.757  65.200  42.265  1.00  0.00           H  
ATOM   1074 HE22 GLN    69      52.841  65.381  41.634  1.00  0.00           H  
ATOM   1075  C   GLN    69      48.208  64.663  41.805  1.00  0.00           C  
ATOM   1076  O   GLN    69      47.969  63.484  41.752  1.00  0.00           O  
ATOM   1077  N   ALA    70      47.808  65.487  40.885  1.00  0.00           N  
ATOM   1078  H   ALA    70      48.071  66.431  40.990  1.00  0.00           H  
ATOM   1079  CA  ALA    70      47.106  65.156  39.677  1.00  0.00           C  
ATOM   1080  HA  ALA    70      46.874  64.115  39.670  1.00  0.00           H  
ATOM   1081  CB  ALA    70      45.820  65.915  39.663  1.00  0.00           C  
ATOM   1082  HB1 ALA    70      45.517  66.117  39.685  1.00  0.00           H  
ATOM   1083  HB2 ALA    70      45.515  66.105  39.626  1.00  0.00           H  
ATOM   1084  HB3 ALA    70      45.487  66.067  39.668  1.00  0.00           H  
ATOM   1085  C   ALA    70      47.970  65.444  38.474  1.00  0.00           C  
ATOM   1086  O   ALA    70      47.976  66.394  37.942  1.00  0.00           O  
ATOM   1087  N   GLY    71      48.744  64.647  38.072  1.00  0.00           N  
ATOM   1088  H   GLY    71      48.691  63.886  38.533  1.00  0.00           H  
ATOM   1089  CA  GLY    71      49.733  64.840  37.059  1.00  0.00           C  
ATOM   1090  HA2 GLY    71      50.239  63.971  36.895  1.00  0.00           H  
ATOM   1091  HA3 GLY    71      49.289  65.103  36.190  1.00  0.00           H  
ATOM   1092  C   GLY    71      50.704  65.848  37.401  1.00  0.00           C  
ATOM   1093  O   GLY    71      51.350  65.688  38.230  1.00  0.00           O  
ATOM   1094  N   ASN    72      50.798  66.901  36.786  1.00  0.00           N  
ATOM   1095  H   ASN    72      50.241  66.965  36.120  1.00  0.00           H  
ATOM   1096  CA  ASN    72      51.625  67.991  37.048  1.00  0.00           C  
ATOM   1097  HA  ASN    72      52.491  67.620  37.371  1.00  0.00           H  
ATOM   1098  CB  ASN    72      51.879  68.668  35.821  1.00  0.00           C  
ATOM   1099  HB2 ASN    72      51.615  68.820  35.437  1.00  0.00           H  
ATOM   1100  HB3 ASN    72      52.042  69.102  35.739  1.00  0.00           H  
ATOM   1101  CG  ASN    72      52.291  68.592  35.201  1.00  0.00           C  
ATOM   1102  OD1 ASN    72      52.470  68.305  35.214  1.00  0.00           O  
ATOM   1103  ND2 ASN    72      52.453  68.844  34.639  1.00  0.00           N  
ATOM   1104 HD21 ASN    72      52.722  68.795  34.235  1.00  0.00           H  
ATOM   1105 HD22 ASN    72      52.312  69.077  34.617  1.00  0.00           H  
ATOM   1106  C   ASN    72      51.161  68.942  38.098  1.00  0.00           C  
ATOM   1107  O   ASN    72      51.834  69.740  38.506  1.00  0.00           O  
ATOM   1108  N   VAL    73      50.029  68.882  38.537  1.00  0.00           N  
ATOM   1109  H   VAL    73      49.531  68.185  38.195  1.00  0.00           H  
ATOM   1110  CA  VAL    73      49.453  69.786  39.482  1.00  0.00           C  
ATOM   1111  HA  VAL    73      50.069  70.618  39.556  1.00  0.00           H  
ATOM   1112  CB  VAL    73      48.159  70.267  39.001  1.00  0.00           C  
ATOM   1113  HB  VAL    73      47.779  69.768  38.914  1.00  0.00           H  
ATOM   1114  CG1 VAL    73      47.488  70.942  39.482  1.00  0.00           C  
ATOM   1115 HG11 VAL    73      47.304  71.101  39.611  1.00  0.00           H  
ATOM   1116 HG12 VAL    73      47.337  71.125  39.603  1.00  0.00           H  
ATOM   1117 HG13 VAL    73      47.314  71.092  39.579  1.00  0.00           H  
ATOM   1118  CG2 VAL    73      47.992  70.794  38.119  1.00  0.00           C  
ATOM   1119 HG21 VAL    73      47.962  70.912  37.881  1.00  0.00           H  
ATOM   1120 HG22 VAL    73      47.937  70.938  37.907  1.00  0.00           H  
ATOM   1121 HG23 VAL    73      47.945  70.917  37.916  1.00  0.00           H  
ATOM   1122  C   VAL    73      49.345  69.199  40.854  1.00  0.00           C  
ATOM   1123  O   VAL    73      48.844  68.141  41.018  1.00  0.00           O  
ATOM   1124  N   GLN    74      49.789  69.896  41.854  1.00  0.00           N  
ATOM   1125  H   GLN    74      50.190  70.748  41.649  1.00  0.00           H  
ATOM   1126  CA  GLN    74      49.615  69.569  43.250  1.00  0.00           C  
ATOM   1127  HA  GLN    74      49.570  68.506  43.352  1.00  0.00           H  
ATOM   1128  CB  GLN    74      50.797  70.052  44.033  1.00  0.00           C  
ATOM   1129  HB2 GLN    74      51.216  70.375  43.878  1.00  0.00           H  
ATOM   1130  HB3 GLN    74      50.793  70.359  44.473  1.00  0.00           H  
ATOM   1131  CG  GLN    74      51.435  69.679  44.450  1.00  0.00           C  
ATOM   1132  HG2 GLN    74      51.140  69.547  44.580  1.00  0.00           H  
ATOM   1133  HG3 GLN    74      51.487  69.396  44.218  1.00  0.00           H  
ATOM   1134  CD  GLN    74      52.415  69.855  45.022  1.00  0.00           C  
ATOM   1135  OE1 GLN    74      52.779  70.221  45.212  1.00  0.00           O  
ATOM   1136  NE2 GLN    74      52.883  69.600  45.322  1.00  0.00           N  
ATOM   1137 HE21 GLN    74      53.517  69.710  45.696  1.00  0.00           H  
ATOM   1138 HE22 GLN    74      52.599  69.298  45.172  1.00  0.00           H  
ATOM   1139  C   GLN    74      48.327  70.138  43.793  1.00  0.00           C  
ATOM   1140  O   GLN    74      47.989  71.248  43.518  1.00  0.00           O  
ATOM   1141  N   LEU    75      47.616  69.395  44.583  1.00  0.00           N  
ATOM   1142  H   LEU    75      47.975  68.513  44.802  1.00  0.00           H  
ATOM   1143  CA  LEU    75      46.365  69.776  45.210  1.00  0.00           C  
ATOM   1144  HA  LEU    75      46.039  70.712  44.807  1.00  0.00           H  
ATOM   1145  CB  LEU    75      45.301  68.739  44.911  1.00  0.00           C  
ATOM   1146  HB2 LEU    75      45.588  67.869  45.300  1.00  0.00           H  
ATOM   1147  HB3 LEU    75      44.456  68.997  45.380  1.00  0.00           H  
ATOM   1148  CG  LEU    75      44.947  68.478  43.536  1.00  0.00           C  
ATOM   1149  HG  LEU    75      45.662  68.267  43.158  1.00  0.00           H  
ATOM   1150  CD1 LEU    75      44.120  67.568  43.317  1.00  0.00           C  
ATOM   1151 HD11 LEU    75      43.904  67.336  43.250  1.00  0.00           H  
ATOM   1152 HD12 LEU    75      43.925  67.353  43.274  1.00  0.00           H  
ATOM   1153 HD13 LEU    75      43.927  67.344  43.250  1.00  0.00           H  
ATOM   1154  CD2 LEU    75      44.398  69.357  42.860  1.00  0.00           C  
ATOM   1155 HD21 LEU    75      44.265  69.570  42.706  1.00  0.00           H  
ATOM   1156 HD22 LEU    75      44.271  69.572  42.688  1.00  0.00           H  
ATOM   1157 HD23 LEU    75      44.263  69.566  42.678  1.00  0.00           H  
ATOM   1158  C   LEU    75      46.537  69.969  46.703  1.00  0.00           C  
ATOM   1159  O   LEU    75      47.143  69.187  47.346  1.00  0.00           O  
ATOM   1160  N   ARG    76      45.996  71.001  47.264  1.00  0.00           N  
ATOM   1161  H   ARG    76      45.497  71.583  46.681  1.00  0.00           H  
ATOM   1162  CA  ARG    76      46.063  71.333  48.678  1.00  0.00           C  
ATOM   1163  HA  ARG    76      47.002  70.992  49.063  1.00  0.00           H  
ATOM   1164  CB  ARG    76      46.007  72.836  48.844  1.00  0.00           C  
ATOM   1165  HB2 ARG    76      46.256  73.237  48.351  1.00  0.00           H  
ATOM   1166  HB3 ARG    76      45.402  73.151  48.895  1.00  0.00           H  
ATOM   1167  CG  ARG    76      46.439  73.387  49.600  1.00  0.00           C  
ATOM   1168  HG2 ARG    76      46.179  73.112  50.079  1.00  0.00           H  
ATOM   1169  HG3 ARG    76      46.993  73.044  49.591  1.00  0.00           H  
ATOM   1170  CD  ARG    76      46.492  74.787  49.728  1.00  0.00           C  
ATOM   1171  HD2 ARG    76      46.685  75.044  50.269  1.00  0.00           H  
ATOM   1172  HD3 ARG    76      46.882  75.088  49.362  1.00  0.00           H  
ATOM   1173  NE  ARG    76      45.809  75.395  49.635  1.00  0.00           N  
ATOM   1174  HE  ARG    76      45.605  75.265  49.443  1.00  0.00           H  
ATOM   1175  CZ  ARG    76      45.427  76.099  49.770  1.00  0.00           C  
ATOM   1176  NH1 ARG    76      45.603  76.378  50.015  1.00  0.00           N  
ATOM   1177 HH11 ARG    76      46.046  76.065  50.111  1.00  0.00           H  
ATOM   1178 HH12 ARG    76      45.291  76.917  50.104  1.00  0.00           H  
ATOM   1179  NH2 ARG    76      44.836  76.538  49.653  1.00  0.00           N  
ATOM   1180 HH21 ARG    76      44.685  76.322  49.468  1.00  0.00           H  
ATOM   1181 HH22 ARG    76      44.536  77.063  49.749  1.00  0.00           H  
ATOM   1182  C   ARG    76      44.969  70.641  49.461  1.00  0.00           C  
ATOM   1183  O   ARG    76      43.811  70.854  49.206  1.00  0.00           O  
ATOM   1184  N   VAL    77      45.333  69.842  50.435  1.00  0.00           N  
ATOM   1185  H   VAL    77      46.296  69.734  50.583  1.00  0.00           H  
ATOM   1186  CA  VAL    77      44.425  69.194  51.377  1.00  0.00           C  
ATOM   1187  HA  VAL    77      43.527  68.925  50.852  1.00  0.00           H  
ATOM   1188  CB  VAL    77      45.030  67.904  51.931  1.00  0.00           C  
ATOM   1189  HB  VAL    77      45.960  68.126  52.390  1.00  0.00           H  
ATOM   1190  CG1 VAL    77      44.161  67.226  52.960  1.00  0.00           C  
ATOM   1191 HG11 VAL    77      43.984  67.083  53.251  1.00  0.00           H  
ATOM   1192 HG12 VAL    77      43.911  67.078  53.197  1.00  0.00           H  
ATOM   1193 HG13 VAL    77      43.970  67.010  53.202  1.00  0.00           H  
ATOM   1194  CG2 VAL    77      45.275  66.913  50.826  1.00  0.00           C  
ATOM   1195 HG21 VAL    77      45.346  66.664  50.559  1.00  0.00           H  
ATOM   1196 HG22 VAL    77      45.335  66.667  50.559  1.00  0.00           H  
ATOM   1197 HG23 VAL    77      45.341  66.677  50.557  1.00  0.00           H  
ATOM   1198  C   VAL    77      44.041  70.162  52.484  1.00  0.00           C  
ATOM   1199  O   VAL    77      44.885  70.772  53.087  1.00  0.00           O  
ATOM   1200  N   ILE    78      42.769  70.289  52.761  1.00  0.00           N  
ATOM   1201  H   ILE    78      42.147  69.761  52.207  1.00  0.00           H  
ATOM   1202  CA  ILE    78      42.191  71.168  53.779  1.00  0.00           C  
ATOM   1203  HA  ILE    78      42.971  71.715  54.241  1.00  0.00           H  
ATOM   1204  CB  ILE    78      41.272  72.178  53.144  1.00  0.00           C  
ATOM   1205  HB  ILE    78      40.930  72.449  53.546  1.00  0.00           H  
ATOM   1206  CG2 ILE    78      41.588  72.913  52.740  1.00  0.00           C  
ATOM   1207 HG21 ILE    78      41.692  73.073  52.663  1.00  0.00           H  
ATOM   1208 HG22 ILE    78      41.648  73.067  52.609  1.00  0.00           H  
ATOM   1209 HG23 ILE    78      41.650  73.149  52.658  1.00  0.00           H  
ATOM   1210  CG1 ILE    78      40.485  72.137  52.407  1.00  0.00           C  
ATOM   1211 HG12 ILE    78      40.720  71.802  51.721  1.00  0.00           H  
ATOM   1212 HG13 ILE    78      40.068  71.697  52.711  1.00  0.00           H  
ATOM   1213  CD1 ILE    78      39.905  73.116  52.162  1.00  0.00           C  
ATOM   1214 HD11 ILE    78      39.762  73.348  52.101  1.00  0.00           H  
ATOM   1215 HD12 ILE    78      39.761  73.352  52.099  1.00  0.00           H  
ATOM   1216 HD13 ILE    78      39.761  73.352  52.096  1.00  0.00           H  
ATOM   1217  C   ILE    78      41.528  70.422  54.912  1.00  0.00           C  
ATOM   1218  O   ILE    78      41.235  71.007  55.880  1.00  0.00           O  
ATOM   1219  N   GLY    79      41.317  69.132  54.818  1.00  0.00           N  
ATOM   1220  H   GLY    79      41.566  68.704  53.997  1.00  0.00           H  
ATOM   1221  CA  GLY    79      40.770  68.279  55.848  1.00  0.00           C  
ATOM   1222  HA2 GLY    79      41.294  68.438  56.741  1.00  0.00           H  
ATOM   1223  HA3 GLY    79      39.772  68.536  56.013  1.00  0.00           H  
ATOM   1224  C   GLY    79      40.832  66.808  55.529  1.00  0.00           C  
ATOM   1225  O   GLY    79      41.054  66.436  54.403  1.00  0.00           O  
ATOM   1226  N   HID    80      40.640  65.964  56.513  1.00  0.00           N  
ATOM   1227  H   HID    80      40.453  66.327  57.406  1.00  0.00           H  
ATOM   1228  CA  HID    80      40.667  64.527  56.369  1.00  0.00           C  
ATOM   1229  HA  HID    80      40.348  64.295  55.378  1.00  0.00           H  
ATOM   1230  CB  HID    80      42.075  64.018  56.514  1.00  0.00           C  
ATOM   1231  HB2 HID    80      42.071  62.970  56.447  1.00  0.00           H  
ATOM   1232  HB3 HID    80      42.642  64.386  55.704  1.00  0.00           H  
ATOM   1233  CG  HID    80      42.772  64.387  57.746  1.00  0.00           C  
ATOM   1234  ND1 HID    80      42.809  64.405  58.731  1.00  0.00           N  
ATOM   1235  HD1 HID    80      42.371  64.182  58.779  1.00  0.00           H  
ATOM   1236  CE1 HID    80      43.515  64.803  59.640  1.00  0.00           C  
ATOM   1237  HE1 HID    80      43.709  64.910  60.520  1.00  0.00           H  
ATOM   1238  NE2 HID    80      43.930  65.061  59.295  1.00  0.00           N  
ATOM   1239  CD2 HID    80      43.462  64.796  58.093  1.00  0.00           C  
ATOM   1240  HD2 HID    80      43.607  64.899  57.533  1.00  0.00           H  
ATOM   1241  C   HID    80      39.711  63.814  57.315  1.00  0.00           C  
ATOM   1242  O   HID    80      39.576  64.136  58.387  1.00  0.00           O  
ATOM   1243  N   SER    81      39.063  62.823  56.919  1.00  0.00           N  
ATOM   1244  H   SER    81      39.191  62.636  56.020  1.00  0.00           H  
ATOM   1245  CA  SER    81      38.169  61.966  57.683  1.00  0.00           C  
ATOM   1246  HA  SER    81      38.424  62.036  58.719  1.00  0.00           H  
ATOM   1247  CB  SER    81      36.753  62.443  57.524  1.00  0.00           C  
ATOM   1248  HB2 SER    81      36.547  62.912  57.762  1.00  0.00           H  
ATOM   1249  HB3 SER    81      36.510  62.587  57.036  1.00  0.00           H  
ATOM   1250  OG  SER    81      36.004  62.115  57.704  1.00  0.00           O  
ATOM   1251  HG  SER    81      35.780  62.362  57.937  1.00  0.00           H  
ATOM   1252  C   SER    81      38.299  60.509  57.268  1.00  0.00           C  
ATOM   1253  O   SER    81      38.579  60.216  56.150  1.00  0.00           O  
ATOM   1254  N   MET    82      38.106  59.584  58.160  1.00  0.00           N  
ATOM   1255  H   MET    82      37.865  59.886  59.047  1.00  0.00           H  
ATOM   1256  CA  MET    82      38.158  58.145  57.921  1.00  0.00           C  
ATOM   1257  HA  MET    82      38.690  57.958  57.016  1.00  0.00           H  
ATOM   1258  CB  MET    82      38.927  57.489  59.034  1.00  0.00           C  
ATOM   1259  HB2 MET    82      39.832  57.974  59.128  1.00  0.00           H  
ATOM   1260  HB3 MET    82      38.416  57.614  59.920  1.00  0.00           H  
ATOM   1261  CG  MET    82      39.208  56.036  58.843  1.00  0.00           C  
ATOM   1262  HG2 MET    82      38.399  55.523  58.997  1.00  0.00           H  
ATOM   1263  HG3 MET    82      39.465  55.872  57.913  1.00  0.00           H  
ATOM   1264  SD  MET    82      40.425  55.334  59.788  1.00  0.00           S  
ATOM   1265  CE  MET    82      39.753  55.381  61.239  1.00  0.00           C  
ATOM   1266  HE1 MET    82      39.622  55.407  61.539  1.00  0.00           H  
ATOM   1267  HE2 MET    82      39.605  55.383  61.524  1.00  0.00           H  
ATOM   1268  HE3 MET    82      39.630  55.378  61.542  1.00  0.00           H  
ATOM   1269  C   MET    82      36.786  57.547  57.751  1.00  0.00           C  
ATOM   1270  O   MET    82      35.884  57.913  58.432  1.00  0.00           O  
ATOM   1271  N   GLN    83      36.638  56.599  56.864  1.00  0.00           N  
ATOM   1272  H   GLN    83      37.415  56.363  56.324  1.00  0.00           H  
ATOM   1273  CA  GLN    83      35.460  55.808  56.640  1.00  0.00           C  
ATOM   1274  HA  GLN    83      34.828  55.897  57.482  1.00  0.00           H  
ATOM   1275  CB  GLN    83      34.731  56.357  55.457  1.00  0.00           C  
ATOM   1276  HB2 GLN    83      34.479  57.300  55.631  1.00  0.00           H  
ATOM   1277  HB3 GLN    83      35.316  56.365  54.687  1.00  0.00           H  
ATOM   1278  CG  GLN    83      33.570  55.681  55.052  1.00  0.00           C  
ATOM   1279  HG2 GLN    83      33.502  55.621  54.489  1.00  0.00           H  
ATOM   1280  HG3 GLN    83      33.553  55.130  55.190  1.00  0.00           H  
ATOM   1281  CD  GLN    83      32.509  55.822  55.173  1.00  0.00           C  
ATOM   1282  OE1 GLN    83      32.291  56.525  55.527  1.00  0.00           O  
ATOM   1283  NE2 GLN    83      31.804  55.169  54.888  1.00  0.00           N  
ATOM   1284 HE21 GLN    83      31.111  55.254  54.963  1.00  0.00           H  
ATOM   1285 HE22 GLN    83      31.961  54.592  54.593  1.00  0.00           H  
ATOM   1286  C   GLN    83      35.848  54.344  56.498  1.00  0.00           C  
ATOM   1287  O   GLN    83      36.293  53.911  55.457  1.00  0.00           O  
ATOM   1288  N   ASN    84      35.736  53.591  57.573  1.00  0.00           N  
ATOM   1289  H   ASN    84      35.380  54.014  58.389  1.00  0.00           H  
ATOM   1290  CA  ASN    84      36.235  52.231  57.689  1.00  0.00           C  
ATOM   1291  HA  ASN    84      36.250  51.993  58.731  1.00  0.00           H  
ATOM   1292  CB  ASN    84      35.255  51.266  57.038  1.00  0.00           C  
ATOM   1293  HB2 ASN    84      35.132  51.491  56.144  1.00  0.00           H  
ATOM   1294  HB3 ASN    84      35.544  50.357  57.041  1.00  0.00           H  
ATOM   1295  CG  ASN    84      34.033  51.200  57.571  1.00  0.00           C  
ATOM   1296  OD1 ASN    84      33.864  51.044  58.634  1.00  0.00           O  
ATOM   1297  ND2 ASN    84      33.144  51.322  56.861  1.00  0.00           N  
ATOM   1298 HD21 ASN    84      32.345  51.269  57.203  1.00  0.00           H  
ATOM   1299 HD22 ASN    84      33.273  51.453  55.982  1.00  0.00           H  
ATOM   1300  C   ASN    84      37.701  52.127  57.243  1.00  0.00           C  
ATOM   1301  O   ASN    84      38.538  52.756  57.830  1.00  0.00           O  
ATOM   1302  N   CYS    85      38.030  51.370  56.215  1.00  0.00           N  
ATOM   1303  H   CYS    85      37.316  50.853  55.785  1.00  0.00           H  
ATOM   1304  CA  CYS    85      39.388  51.194  55.707  1.00  0.00           C  
ATOM   1305  HA  CYS    85      40.068  51.378  56.523  1.00  0.00           H  
ATOM   1306  CB  CYS    85      39.603  49.740  55.309  1.00  0.00           C  
ATOM   1307  HB2 CYS    85      38.967  49.489  54.500  1.00  0.00           H  
ATOM   1308  HB3 CYS    85      40.610  49.601  55.004  1.00  0.00           H  
ATOM   1309  SG  CYS    85      39.270  48.646  56.672  1.00  0.00           S  
ATOM   1310  HG  CYS    85      39.323  48.759  56.834  1.00  0.00           H  
ATOM   1311  C   CYS    85      39.820  52.183  54.609  1.00  0.00           C  
ATOM   1312  O   CYS    85      40.885  52.017  54.039  1.00  0.00           O  
ATOM   1313  N   VAL    86      39.048  53.220  54.304  1.00  0.00           N  
ATOM   1314  H   VAL    86      38.199  53.340  54.807  1.00  0.00           H  
ATOM   1315  CA  VAL    86      39.447  54.312  53.397  1.00  0.00           C  
ATOM   1316  HA  VAL    86      40.466  54.141  53.088  1.00  0.00           H  
ATOM   1317  CB  VAL    86      38.631  54.360  52.097  1.00  0.00           C  
ATOM   1318  HB  VAL    86      39.025  55.163  51.500  1.00  0.00           H  
ATOM   1319  CG1 VAL    86      38.798  53.094  51.277  1.00  0.00           C  
ATOM   1320 HG11 VAL    86      38.843  52.780  51.091  1.00  0.00           H  
ATOM   1321 HG12 VAL    86      38.822  52.790  51.061  1.00  0.00           H  
ATOM   1322 HG13 VAL    86      38.860  52.799  51.062  1.00  0.00           H  
ATOM   1323  CG2 VAL    86      37.158  54.651  52.282  1.00  0.00           C  
ATOM   1324 HG21 VAL    86      36.800  54.716  52.359  1.00  0.00           H  
ATOM   1325 HG22 VAL    86      36.801  54.760  52.310  1.00  0.00           H  
ATOM   1326 HG23 VAL    86      36.789  54.698  52.298  1.00  0.00           H  
ATOM   1327  C   VAL    86      39.472  55.661  54.103  1.00  0.00           C  
ATOM   1328  O   VAL    86      38.785  55.896  55.066  1.00  0.00           O  
ATOM   1329  N   LEU    87      40.289  56.560  53.618  1.00  0.00           N  
ATOM   1330  H   LEU    87      40.813  56.299  52.819  1.00  0.00           H  
ATOM   1331  CA  LEU    87      40.352  57.953  54.003  1.00  0.00           C  
ATOM   1332  HA  LEU    87      39.827  58.098  54.932  1.00  0.00           H  
ATOM   1333  CB  LEU    87      41.794  58.354  54.202  1.00  0.00           C  
ATOM   1334  HB2 LEU    87      42.229  57.959  53.914  1.00  0.00           H  
ATOM   1335  HB3 LEU    87      41.948  58.926  53.934  1.00  0.00           H  
ATOM   1336  CG  LEU    87      42.475  58.521  55.112  1.00  0.00           C  
ATOM   1337  HG  LEU    87      42.332  58.159  54.860  1.00  0.00           H  
ATOM   1338  CD1 LEU    87      43.206  58.899  55.588  1.00  0.00           C  
ATOM   1339 HD11 LEU    87      43.386  58.982  55.709  1.00  0.00           H  
ATOM   1340 HD12 LEU    87      43.383  58.986  55.695  1.00  0.00           H  
ATOM   1341 HD13 LEU    87      43.377  59.000  55.706  1.00  0.00           H  
ATOM   1342  CD2 LEU    87      42.694  58.802  55.908  1.00  0.00           C  
ATOM   1343 HD21 LEU    87      42.752  58.865  56.125  1.00  0.00           H  
ATOM   1344 HD22 LEU    87      42.756  58.854  56.100  1.00  0.00           H  
ATOM   1345 HD23 LEU    87      42.729  58.881  56.081  1.00  0.00           H  
ATOM   1346  C   LEU    87      39.679  58.812  52.950  1.00  0.00           C  
ATOM   1347  O   LEU    87      39.839  58.581  51.787  1.00  0.00           O  
ATOM   1348  N   LYS    88      38.961  59.826  53.373  1.00  0.00           N  
ATOM   1349  H   LYS    88      38.873  59.917  54.346  1.00  0.00           H  
ATOM   1350  CA  LYS    88      38.370  60.882  52.566  1.00  0.00           C  
ATOM   1351  HA  LYS    88      38.468  60.641  51.520  1.00  0.00           H  
ATOM   1352  CB  LYS    88      36.892  61.005  52.891  1.00  0.00           C  
ATOM   1353  HB2 LYS    88      36.756  61.168  53.744  1.00  0.00           H  
ATOM   1354  HB3 LYS    88      36.529  61.683  52.463  1.00  0.00           H  
ATOM   1355  CG  LYS    88      36.076  60.014  52.628  1.00  0.00           C  
ATOM   1356  HG2 LYS    88      36.192  59.862  51.807  1.00  0.00           H  
ATOM   1357  HG3 LYS    88      36.410  59.354  53.032  1.00  0.00           H  
ATOM   1358  CD  LYS    88      34.647  60.106  52.925  1.00  0.00           C  
ATOM   1359  HD2 LYS    88      34.375  60.043  52.930  1.00  0.00           H  
ATOM   1360  HD3 LYS    88      34.409  60.114  53.069  1.00  0.00           H  
ATOM   1361  CE  LYS    88      33.916  60.242  53.015  1.00  0.00           C  
ATOM   1362  HE2 LYS    88      34.190  60.297  53.012  1.00  0.00           H  
ATOM   1363  HE3 LYS    88      34.154  60.239  52.889  1.00  0.00           H  
ATOM   1364  NZ  LYS    88      32.555  60.303  53.269  1.00  0.00           N  
ATOM   1365  HZ1 LYS    88      32.212  60.315  53.315  1.00  0.00           H  
ATOM   1366  HZ2 LYS    88      32.219  60.304  53.341  1.00  0.00           H  
ATOM   1367  HZ3 LYS    88      32.226  60.332  53.337  1.00  0.00           H  
ATOM   1368  C   LYS    88      39.116  62.177  52.817  1.00  0.00           C  
ATOM   1369  O   LYS    88      38.992  62.754  53.836  1.00  0.00           O  
ATOM   1370  N   LEU    89      39.915  62.622  51.918  1.00  0.00           N  
ATOM   1371  H   LEU    89      39.967  62.090  51.105  1.00  0.00           H  
ATOM   1372  CA  LEU    89      40.689  63.855  51.992  1.00  0.00           C  
ATOM   1373  HA  LEU    89      40.811  64.145  53.025  1.00  0.00           H  
ATOM   1374  CB  LEU    89      42.078  63.645  51.392  1.00  0.00           C  
ATOM   1375  HB2 LEU    89      41.974  63.462  50.373  1.00  0.00           H  
ATOM   1376  HB3 LEU    89      42.607  64.536  51.487  1.00  0.00           H  
ATOM   1377  CG  LEU    89      42.922  62.547  51.950  1.00  0.00           C  
ATOM   1378  HG  LEU    89      42.460  61.815  51.960  1.00  0.00           H  
ATOM   1379  CD1 LEU    89      44.009  62.264  51.310  1.00  0.00           C  
ATOM   1380 HD11 LEU    89      44.264  62.192  51.126  1.00  0.00           H  
ATOM   1381 HD12 LEU    89      44.273  62.225  51.175  1.00  0.00           H  
ATOM   1382 HD13 LEU    89      44.275  62.150  51.161  1.00  0.00           H  
ATOM   1383  CD2 LEU    89      43.374  62.699  53.116  1.00  0.00           C  
ATOM   1384 HD21 LEU    89      43.503  62.715  53.400  1.00  0.00           H  
ATOM   1385 HD22 LEU    89      43.469  62.754  53.398  1.00  0.00           H  
ATOM   1386 HD23 LEU    89      43.474  62.717  53.400  1.00  0.00           H  
ATOM   1387  C   LEU    89      39.951  64.982  51.274  1.00  0.00           C  
ATOM   1388  O   LEU    89      39.705  64.889  50.108  1.00  0.00           O  
ATOM   1389  N   LYS    90      39.607  66.047  51.951  1.00  0.00           N  
ATOM   1390  H   LYS    90      39.895  66.079  52.887  1.00  0.00           H  
ATOM   1391  CA  LYS    90      38.999  67.246  51.377  1.00  0.00           C  
ATOM   1392  HA  LYS    90      38.331  66.953  50.584  1.00  0.00           H  
ATOM   1393  CB  LYS    90      38.195  67.963  52.455  1.00  0.00           C  
ATOM   1394  HB2 LYS    90      37.716  67.366  52.985  1.00  0.00           H  
ATOM   1395  HB3 LYS    90      38.745  68.410  53.047  1.00  0.00           H  
ATOM   1396  CG  LYS    90      37.284  68.874  52.084  1.00  0.00           C  
ATOM   1397  HG2 LYS    90      37.202  69.307  52.454  1.00  0.00           H  
ATOM   1398  HG3 LYS    90      37.484  69.128  51.626  1.00  0.00           H  
ATOM   1399  CD  LYS    90      36.207  68.887  51.881  1.00  0.00           C  
ATOM   1400  HD2 LYS    90      36.170  68.742  51.568  1.00  0.00           H  
ATOM   1401  HD3 LYS    90      36.185  68.614  52.116  1.00  0.00           H  
ATOM   1402  CE  LYS    90      35.215  69.494  51.798  1.00  0.00           C  
ATOM   1403  HE2 LYS    90      35.104  69.568  52.297  1.00  0.00           H  
ATOM   1404  HE3 LYS    90      35.433  69.943  51.634  1.00  0.00           H  
ATOM   1405  NZ  LYS    90      34.132  69.402  51.295  1.00  0.00           N  
ATOM   1406  HZ1 LYS    90      33.865  69.386  51.169  1.00  0.00           H  
ATOM   1407  HZ2 LYS    90      33.858  69.384  51.165  1.00  0.00           H  
ATOM   1408  HZ3 LYS    90      33.866  69.389  51.169  1.00  0.00           H  
ATOM   1409  C   LYS    90      40.075  68.134  50.774  1.00  0.00           C  
ATOM   1410  O   LYS    90      41.015  68.494  51.449  1.00  0.00           O  
ATOM   1411  N   VAL    91      39.941  68.493  49.523  1.00  0.00           N  
ATOM   1412  H   VAL    91      39.129  68.182  49.051  1.00  0.00           H  
ATOM   1413  CA  VAL    91      40.859  69.352  48.771  1.00  0.00           C  
ATOM   1414  HA  VAL    91      41.731  69.535  49.370  1.00  0.00           H  
ATOM   1415  CB  VAL    91      41.330  68.674  47.491  1.00  0.00           C  
ATOM   1416  HB  VAL    91      41.398  69.112  46.957  1.00  0.00           H  
ATOM   1417  CG1 VAL    91      42.267  68.204  47.445  1.00  0.00           C  
ATOM   1418 HG11 VAL    91      42.502  68.115  47.475  1.00  0.00           H  
ATOM   1419 HG12 VAL    91      42.508  68.051  47.413  1.00  0.00           H  
ATOM   1420 HG13 VAL    91      42.483  68.108  47.394  1.00  0.00           H  
ATOM   1421  CG2 VAL    91      40.847  67.848  46.909  1.00  0.00           C  
ATOM   1422 HG21 VAL    91      40.723  67.633  46.769  1.00  0.00           H  
ATOM   1423 HG22 VAL    91      40.729  67.657  46.758  1.00  0.00           H  
ATOM   1424 HG23 VAL    91      40.739  67.652  46.760  1.00  0.00           H  
ATOM   1425  C   VAL    91      40.246  70.711  48.505  1.00  0.00           C  
ATOM   1426  O   VAL    91      39.047  70.859  48.500  1.00  0.00           O  
ATOM   1427  N   ASP    92      41.056  71.727  48.288  1.00  0.00           N  
ATOM   1428  H   ASP    92      42.028  71.562  48.334  1.00  0.00           H  
ATOM   1429  CA  ASP    92      40.605  73.098  48.070  1.00  0.00           C  
ATOM   1430  HA  ASP    92      39.859  73.307  48.801  1.00  0.00           H  
ATOM   1431  CB  ASP    92      41.744  74.060  48.322  1.00  0.00           C  
ATOM   1432  HB2 ASP    92      41.480  74.769  48.605  1.00  0.00           H  
ATOM   1433  HB3 ASP    92      42.275  73.829  48.908  1.00  0.00           H  
ATOM   1434  CG  ASP    92      42.526  74.437  47.482  1.00  0.00           C  
ATOM   1435  OD1 ASP    92      42.922  74.943  47.434  1.00  0.00           O  
ATOM   1436  OD2 ASP    92      42.768  74.268  46.878  1.00  0.00           O  
ATOM   1437  C   ASP    92      39.950  73.356  46.713  1.00  0.00           C  
ATOM   1438  O   ASP    92      39.517  74.431  46.458  1.00  0.00           O  
ATOM   1439  N   THR    93      39.889  72.388  45.836  1.00  0.00           N  
ATOM   1440  H   THR    93      40.217  71.533  46.134  1.00  0.00           H  
ATOM   1441  CA  THR    93      39.452  72.491  44.455  1.00  0.00           C  
ATOM   1442  HA  THR    93      38.817  73.332  44.352  1.00  0.00           H  
ATOM   1443  CB  THR    93      40.631  72.694  43.556  1.00  0.00           C  
ATOM   1444  HB  THR    93      41.151  72.063  43.644  1.00  0.00           H  
ATOM   1445  CG2 THR    93      40.508  72.817  42.316  1.00  0.00           C  
ATOM   1446 HG21 THR    93      40.491  72.826  42.012  1.00  0.00           H  
ATOM   1447 HG22 THR    93      40.466  72.847  42.015  1.00  0.00           H  
ATOM   1448 HG23 THR    93      40.494  72.863  42.007  1.00  0.00           H  
ATOM   1449  OG1 THR    93      41.260  73.618  43.726  1.00  0.00           O  
ATOM   1450  HG1 THR    93      41.483  73.608  44.449  1.00  0.00           H  
ATOM   1451  C   THR    93      38.680  71.262  44.029  1.00  0.00           C  
ATOM   1452  O   THR    93      39.093  70.156  44.290  1.00  0.00           O  
ATOM   1453  N   ALA    94      37.567  71.442  43.358  1.00  0.00           N  
ATOM   1454  H   ALA    94      37.278  72.363  43.175  1.00  0.00           H  
ATOM   1455  CA  ALA    94      36.764  70.365  42.819  1.00  0.00           C  
ATOM   1456  HA  ALA    94      36.799  69.547  43.515  1.00  0.00           H  
ATOM   1457  CB  ALA    94      35.333  70.826  42.723  1.00  0.00           C  
ATOM   1458  HB1 ALA    94      34.980  70.919  42.711  1.00  0.00           H  
ATOM   1459  HB2 ALA    94      34.988  70.951  42.708  1.00  0.00           H  
ATOM   1460  HB3 ALA    94      34.987  70.932  42.681  1.00  0.00           H  
ATOM   1461  C   ALA    94      37.279  69.856  41.477  1.00  0.00           C  
ATOM   1462  O   ALA    94      37.702  70.630  40.651  1.00  0.00           O  
ATOM   1463  N   ASN    95      37.196  68.563  41.234  1.00  0.00           N  
ATOM   1464  H   ASN    95      36.876  67.983  41.965  1.00  0.00           H  
ATOM   1465  CA  ASN    95      37.561  67.930  39.978  1.00  0.00           C  
ATOM   1466  HA  ASN    95      38.563  68.217  39.741  1.00  0.00           H  
ATOM   1467  CB  ASN    95      37.560  66.421  40.180  1.00  0.00           C  
ATOM   1468  HB2 ASN    95      38.239  66.162  40.955  1.00  0.00           H  
ATOM   1469  HB3 ASN    95      36.608  66.101  40.510  1.00  0.00           H  
ATOM   1470  CG  ASN    95      37.931  65.640  38.960  1.00  0.00           C  
ATOM   1471  OD1 ASN    95      38.215  66.151  37.916  1.00  0.00           O  
ATOM   1472  ND2 ASN    95      37.926  64.372  39.030  1.00  0.00           N  
ATOM   1473 HD21 ASN    95      38.159  63.867  38.229  1.00  0.00           H  
ATOM   1474 HD22 ASN    95      37.724  63.915  39.880  1.00  0.00           H  
ATOM   1475  C   ASN    95      36.625  68.350  38.844  1.00  0.00           C  
ATOM   1476  O   ASN    95      35.470  68.017  38.900  1.00  0.00           O  
ATOM   1477  N   PRO    96      37.084  69.012  37.786  1.00  0.00           N  
ATOM   1478  CD  PRO    96      38.410  69.477  37.583  1.00  0.00           C  
ATOM   1479  HD2 PRO    96      39.085  68.709  37.547  1.00  0.00           H  
ATOM   1480  HD3 PRO    96      38.690  70.136  38.326  1.00  0.00           H  
ATOM   1481  CG  PRO    96      38.408  70.164  36.304  1.00  0.00           C  
ATOM   1482  HG2 PRO    96      38.850  69.665  35.685  1.00  0.00           H  
ATOM   1483  HG3 PRO    96      38.797  70.981  36.385  1.00  0.00           H  
ATOM   1484  CB  PRO    96      37.108  70.335  35.854  1.00  0.00           C  
ATOM   1485  HB2 PRO    96      37.068  70.144  34.899  1.00  0.00           H  
ATOM   1486  HB3 PRO    96      36.866  71.258  35.997  1.00  0.00           H  
ATOM   1487  CA  PRO    96      36.258  69.421  36.676  1.00  0.00           C  
ATOM   1488  HA  PRO    96      35.435  69.964  37.053  1.00  0.00           H  
ATOM   1489  C   PRO    96      35.732  68.292  35.830  1.00  0.00           C  
ATOM   1490  O   PRO    96      34.813  68.465  35.117  1.00  0.00           O  
ATOM   1491  N   LYS    97      36.295  67.133  35.903  1.00  0.00           N  
ATOM   1492  H   LYS    97      37.040  67.062  36.518  1.00  0.00           H  
ATOM   1493  CA  LYS    97      35.943  65.952  35.142  1.00  0.00           C  
ATOM   1494  HA  LYS    97      35.348  66.247  34.336  1.00  0.00           H  
ATOM   1495  CB  LYS    97      37.174  65.340  34.586  1.00  0.00           C  
ATOM   1496  HB2 LYS    97      37.782  65.083  35.319  1.00  0.00           H  
ATOM   1497  HB3 LYS    97      36.943  64.486  34.091  1.00  0.00           H  
ATOM   1498  CG  LYS    97      37.902  66.180  33.689  1.00  0.00           C  
ATOM   1499  HG2 LYS    97      37.493  66.569  33.274  1.00  0.00           H  
ATOM   1500  HG3 LYS    97      38.299  66.681  34.020  1.00  0.00           H  
ATOM   1501  CD  LYS    97      38.667  65.803  32.899  1.00  0.00           C  
ATOM   1502  HD2 LYS    97      39.026  65.467  33.259  1.00  0.00           H  
ATOM   1503  HD3 LYS    97      38.368  65.379  32.571  1.00  0.00           H  
ATOM   1504  CE  LYS    97      39.349  66.475  32.065  1.00  0.00           C  
ATOM   1505  HE2 LYS    97      39.159  66.718  31.765  1.00  0.00           H  
ATOM   1506  HE3 LYS    97      39.548  66.811  32.238  1.00  0.00           H  
ATOM   1507  NZ  LYS    97      39.989  66.363  31.432  1.00  0.00           N  
ATOM   1508  HZ1 LYS    97      40.151  66.327  31.276  1.00  0.00           H  
ATOM   1509  HZ2 LYS    97      40.147  66.347  31.264  1.00  0.00           H  
ATOM   1510  HZ3 LYS    97      40.147  66.337  31.285  1.00  0.00           H  
ATOM   1511  C   LYS    97      35.105  64.934  35.883  1.00  0.00           C  
ATOM   1512  O   LYS    97      34.989  63.844  35.428  1.00  0.00           O  
ATOM   1513  N   THR    98      34.519  65.264  37.010  1.00  0.00           N  
ATOM   1514  H   THR    98      34.636  66.175  37.315  1.00  0.00           H  
ATOM   1515  CA  THR    98      33.712  64.351  37.818  1.00  0.00           C  
ATOM   1516  HA  THR    98      34.349  63.542  38.122  1.00  0.00           H  
ATOM   1517  CB  THR    98      33.215  65.026  39.094  1.00  0.00           C  
ATOM   1518  HB  THR    98      32.597  65.831  38.843  1.00  0.00           H  
ATOM   1519  CG2 THR    98      32.478  64.127  40.007  1.00  0.00           C  
ATOM   1520 HG21 THR    98      32.305  63.901  40.218  1.00  0.00           H  
ATOM   1521 HG22 THR    98      32.300  63.922  40.248  1.00  0.00           H  
ATOM   1522 HG23 THR    98      32.273  63.921  40.230  1.00  0.00           H  
ATOM   1523  OG1 THR    98      34.246  65.502  39.849  1.00  0.00           O  
ATOM   1524  HG1 THR    98      34.409  66.265  39.636  1.00  0.00           H  
ATOM   1525  C   THR    98      32.517  63.813  37.028  1.00  0.00           C  
ATOM   1526  O   THR    98      31.718  64.607  36.570  1.00  0.00           O  
ATOM   1527  N   PRO    99      32.354  62.499  36.853  1.00  0.00           N  
ATOM   1528  CD  PRO    99      33.266  61.459  37.250  1.00  0.00           C  
ATOM   1529  HD2 PRO    99      33.463  61.496  38.284  1.00  0.00           H  
ATOM   1530  HD3 PRO    99      34.167  61.544  36.708  1.00  0.00           H  
ATOM   1531  CG  PRO    99      32.616  60.158  36.917  1.00  0.00           C  
ATOM   1532  HG2 PRO    99      32.147  59.785  37.746  1.00  0.00           H  
ATOM   1533  HG3 PRO    99      33.300  59.481  36.558  1.00  0.00           H  
ATOM   1534  CB  PRO    99      31.608  60.491  35.894  1.00  0.00           C  
ATOM   1535  HB2 PRO    99      30.813  59.816  35.920  1.00  0.00           H  
ATOM   1536  HB3 PRO    99      32.060  60.460  34.958  1.00  0.00           H  
ATOM   1537  CA  PRO    99      31.188  61.910  36.219  1.00  0.00           C  
ATOM   1538  HA  PRO    99      30.956  62.428  35.311  1.00  0.00           H  
ATOM   1539  C   PRO    99      29.965  61.932  37.123  1.00  0.00           C  
ATOM   1540  O   PRO    99      30.063  62.229  38.289  1.00  0.00           O  
ATOM   1541  N   LYS   100      28.808  61.543  36.621  1.00  0.00           N  
ATOM   1542  H   LYS   100      28.782  61.334  35.661  1.00  0.00           H  
ATOM   1543  CA  LYS   100      27.706  61.072  37.454  1.00  0.00           C  
ATOM   1544  HA  LYS   100      27.526  61.783  38.238  1.00  0.00           H  
ATOM   1545  CB  LYS   100      26.448  60.939  36.618  1.00  0.00           C  
ATOM   1546  HB2 LYS   100      26.478  61.012  35.971  1.00  0.00           H  
ATOM   1547  HB3 LYS   100      26.123  60.371  36.608  1.00  0.00           H  
ATOM   1548  CG  LYS   100      25.573  61.468  36.661  1.00  0.00           C  
ATOM   1549  HG2 LYS   100      25.532  61.380  37.104  1.00  0.00           H  
ATOM   1550  HG3 LYS   100      25.749  61.923  36.707  1.00  0.00           H  
ATOM   1551  CD  LYS   100      24.502  61.494  36.036  1.00  0.00           C  
ATOM   1552  HD2 LYS   100      24.366  61.609  35.806  1.00  0.00           H  
ATOM   1553  HD3 LYS   100      24.390  61.293  35.918  1.00  0.00           H  
ATOM   1554  CE  LYS   100      23.770  61.646  35.890  1.00  0.00           C  
ATOM   1555  HE2 LYS   100      23.844  61.570  36.019  1.00  0.00           H  
ATOM   1556  HE3 LYS   100      23.843  61.795  36.044  1.00  0.00           H  
ATOM   1557  NZ  LYS   100      22.880  61.693  35.376  1.00  0.00           N  
ATOM   1558  HZ1 LYS   100      22.662  61.714  35.256  1.00  0.00           H  
ATOM   1559  HZ2 LYS   100      22.676  61.702  35.235  1.00  0.00           H  
ATOM   1560  HZ3 LYS   100      22.645  61.696  35.256  1.00  0.00           H  
ATOM   1561  C   LYS   100      28.102  59.748  38.093  1.00  0.00           C  
ATOM   1562  O   LYS   100      28.510  58.859  37.397  1.00  0.00           O  
ATOM   1563  N   TYR   101      28.019  59.608  39.390  1.00  0.00           N  
ATOM   1564  H   TYR   101      27.662  60.357  39.905  1.00  0.00           H  
ATOM   1565  CA  TYR   101      28.533  58.441  40.107  1.00  0.00           C  
ATOM   1566  HA  TYR   101      28.579  57.624  39.407  1.00  0.00           H  
ATOM   1567  CB  TYR   101      29.961  58.699  40.581  1.00  0.00           C  
ATOM   1568  HB2 TYR   101      30.383  57.757  40.869  1.00  0.00           H  
ATOM   1569  HB3 TYR   101      30.546  59.052  39.754  1.00  0.00           H  
ATOM   1570  CG  TYR   101      30.126  59.652  41.733  1.00  0.00           C  
ATOM   1571  CD1 TYR   101      30.339  61.001  41.508  1.00  0.00           C  
ATOM   1572  HD1 TYR   101      30.380  61.357  40.521  1.00  0.00           H  
ATOM   1573  CE1 TYR   101      30.504  61.887  42.566  1.00  0.00           C  
ATOM   1574  HE1 TYR   101      30.664  62.916  42.390  1.00  0.00           H  
ATOM   1575  CZ  TYR   101      30.462  61.425  43.861  1.00  0.00           C  
ATOM   1576  OH  TYR   101      30.617  62.270  44.883  1.00  0.00           O  
ATOM   1577  HH  TYR   101      30.707  63.094  44.663  1.00  0.00           H  
ATOM   1578  CE2 TYR   101      30.258  60.075  44.093  1.00  0.00           C  
ATOM   1579  HE2 TYR   101      30.230  59.728  45.084  1.00  0.00           H  
ATOM   1580  CD2 TYR   101      30.095  59.191  43.032  1.00  0.00           C  
ATOM   1581  HD2 TYR   101      29.950  58.161  43.222  1.00  0.00           H  
ATOM   1582  C   TYR   101      27.652  57.960  41.255  1.00  0.00           C  
ATOM   1583  O   TYR   101      26.881  58.713  41.821  1.00  0.00           O  
ATOM   1584  N   LYS   102      27.825  56.697  41.625  1.00  0.00           N  
ATOM   1585  H   LYS   102      28.442  56.154  41.069  1.00  0.00           H  
ATOM   1586  CA  LYS   102      27.275  56.041  42.806  1.00  0.00           C  
ATOM   1587  HA  LYS   102      27.149  56.773  43.576  1.00  0.00           H  
ATOM   1588  CB  LYS   102      25.911  55.462  42.487  1.00  0.00           C  
ATOM   1589  HB2 LYS   102      25.582  55.246  42.919  1.00  0.00           H  
ATOM   1590  HB3 LYS   102      25.498  55.816  42.278  1.00  0.00           H  
ATOM   1591  CG  LYS   102      25.505  54.718  41.892  1.00  0.00           C  
ATOM   1592  HG2 LYS   102      25.838  54.904  41.425  1.00  0.00           H  
ATOM   1593  HG3 LYS   102      25.847  54.313  42.120  1.00  0.00           H  
ATOM   1594  CD  LYS   102      24.164  54.269  41.618  1.00  0.00           C  
ATOM   1595  HD2 LYS   102      23.838  54.123  41.929  1.00  0.00           H  
ATOM   1596  HD3 LYS   102      23.855  54.520  41.419  1.00  0.00           H  
ATOM   1597  CE  LYS   102      23.701  53.673  41.186  1.00  0.00           C  
ATOM   1598  HE2 LYS   102      23.992  53.810  40.894  1.00  0.00           H  
ATOM   1599  HE3 LYS   102      23.963  53.418  41.352  1.00  0.00           H  
ATOM   1600  NZ  LYS   102      22.550  53.254  40.935  1.00  0.00           N  
ATOM   1601  HZ1 LYS   102      22.265  53.146  40.873  1.00  0.00           H  
ATOM   1602  HZ2 LYS   102      22.268  53.151  40.876  1.00  0.00           H  
ATOM   1603  HZ3 LYS   102      22.267  53.152  40.869  1.00  0.00           H  
ATOM   1604  C   LYS   102      28.235  54.988  43.346  1.00  0.00           C  
ATOM   1605  O   LYS   102      29.085  54.516  42.636  1.00  0.00           O  
ATOM   1606  N   PHE   103      28.103  54.609  44.586  1.00  0.00           N  
ATOM   1607  H   PHE   103      27.404  55.051  45.114  1.00  0.00           H  
ATOM   1608  CA  PHE   103      28.857  53.531  45.222  1.00  0.00           C  
ATOM   1609  HA  PHE   103      29.670  53.231  44.579  1.00  0.00           H  
ATOM   1610  CB  PHE   103      29.465  54.022  46.531  1.00  0.00           C  
ATOM   1611  HB2 PHE   103      28.669  54.244  47.207  1.00  0.00           H  
ATOM   1612  HB3 PHE   103      30.025  53.221  46.961  1.00  0.00           H  
ATOM   1613  CG  PHE   103      30.372  55.223  46.464  1.00  0.00           C  
ATOM   1614  CD1 PHE   103      30.877  55.728  46.276  1.00  0.00           C  
ATOM   1615  HD1 PHE   103      30.623  55.272  46.158  1.00  0.00           H  
ATOM   1616  CE1 PHE   103      31.723  56.823  46.241  1.00  0.00           C  
ATOM   1617  HE1 PHE   103      32.106  57.200  46.097  1.00  0.00           H  
ATOM   1618  CZ  PHE   103      32.072  57.423  46.395  1.00  0.00           C  
ATOM   1619  HZ  PHE   103      32.721  58.258  46.371  1.00  0.00           H  
ATOM   1620  CE2 PHE   103      31.576  56.927  46.583  1.00  0.00           C  
ATOM   1621  HE2 PHE   103      31.847  57.381  46.702  1.00  0.00           H  
ATOM   1622  CD2 PHE   103      30.731  55.830  46.618  1.00  0.00           C  
ATOM   1623  HD2 PHE   103      30.368  55.450  46.764  1.00  0.00           H  
ATOM   1624  C   PHE   103      27.975  52.302  45.435  1.00  0.00           C  
ATOM   1625  O   PHE   103      26.874  52.421  45.897  1.00  0.00           O  
ATOM   1626  N   VAL   104      28.450  51.125  45.103  1.00  0.00           N  
ATOM   1627  H   VAL   104      29.352  51.103  44.722  1.00  0.00           H  
ATOM   1628  CA  VAL   104      27.728  49.848  45.197  1.00  0.00           C  
ATOM   1629  HA  VAL   104      26.943  49.951  45.915  1.00  0.00           H  
ATOM   1630  CB  VAL   104      27.081  49.486  43.869  1.00  0.00           C  
ATOM   1631  HB  VAL   104      26.782  49.238  43.767  1.00  0.00           H  
ATOM   1632  CG1 VAL   104      26.665  49.701  43.246  1.00  0.00           C  
ATOM   1633 HG11 VAL   104      26.593  49.760  43.115  1.00  0.00           H  
ATOM   1634 HG12 VAL   104      26.524  49.718  43.083  1.00  0.00           H  
ATOM   1635 HG13 VAL   104      26.567  49.773  43.076  1.00  0.00           H  
ATOM   1636  CG2 VAL   104      27.167  49.209  43.239  1.00  0.00           C  
ATOM   1637 HG21 VAL   104      27.191  49.172  43.065  1.00  0.00           H  
ATOM   1638 HG22 VAL   104      27.185  49.101  43.080  1.00  0.00           H  
ATOM   1639 HG23 VAL   104      27.175  49.141  43.099  1.00  0.00           H  
ATOM   1640  C   VAL   104      28.620  48.723  45.693  1.00  0.00           C  
ATOM   1641  O   VAL   104      29.784  48.759  45.512  1.00  0.00           O  
ATOM   1642  N   ARG   105      28.081  47.705  46.297  1.00  0.00           N  
ATOM   1643  H   ARG   105      27.131  47.759  46.437  1.00  0.00           H  
ATOM   1644  CA  ARG   105      28.759  46.474  46.688  1.00  0.00           C  
ATOM   1645  HA  ARG   105      29.812  46.659  46.711  1.00  0.00           H  
ATOM   1646  CB  ARG   105      28.318  46.091  48.079  1.00  0.00           C  
ATOM   1647  HB2 ARG   105      28.215  46.861  48.626  1.00  0.00           H  
ATOM   1648  HB3 ARG   105      27.480  45.689  48.037  1.00  0.00           H  
ATOM   1649  CG  ARG   105      29.126  45.239  48.809  1.00  0.00           C  
ATOM   1650  HG2 ARG   105      28.877  44.665  48.881  1.00  0.00           H  
ATOM   1651  HG3 ARG   105      29.642  45.143  48.452  1.00  0.00           H  
ATOM   1652  CD  ARG   105      29.556  45.302  49.955  1.00  0.00           C  
ATOM   1653  HD2 ARG   105      29.937  45.995  49.957  1.00  0.00           H  
ATOM   1654  HD3 ARG   105      28.858  45.457  50.344  1.00  0.00           H  
ATOM   1655  NE  ARG   105      30.360  44.257  50.552  1.00  0.00           N  
ATOM   1656  HE  ARG   105      29.962  43.366  50.611  1.00  0.00           H  
ATOM   1657  CZ  ARG   105      31.563  44.359  51.029  1.00  0.00           C  
ATOM   1658  NH1 ARG   105      32.209  45.458  51.034  1.00  0.00           N  
ATOM   1659 HH11 ARG   105      31.754  46.293  50.750  1.00  0.00           H  
ATOM   1660 HH12 ARG   105      33.140  45.503  51.359  1.00  0.00           H  
ATOM   1661  NH2 ARG   105      32.141  43.332  51.526  1.00  0.00           N  
ATOM   1662 HH21 ARG   105      31.668  42.476  51.534  1.00  0.00           H  
ATOM   1663 HH22 ARG   105      33.026  43.406  51.953  1.00  0.00           H  
ATOM   1664  C   ARG   105      28.512  45.366  45.687  1.00  0.00           C  
ATOM   1665  O   ARG   105      27.430  45.184  45.271  1.00  0.00           O  
ATOM   1666  N   ILE   106      29.500  44.624  45.308  1.00  0.00           N  
ATOM   1667  H   ILE   106      30.357  44.830  45.701  1.00  0.00           H  
ATOM   1668  CA  ILE   106      29.429  43.510  44.365  1.00  0.00           C  
ATOM   1669  HA  ILE   106      28.550  43.619  43.792  1.00  0.00           H  
ATOM   1670  CB  ILE   106      30.585  43.573  43.409  1.00  0.00           C  
ATOM   1671  HB  ILE   106      30.842  43.764  43.449  1.00  0.00           H  
ATOM   1672  CG2 ILE   106      31.106  43.239  43.081  1.00  0.00           C  
ATOM   1673 HG21 ILE   106      31.195  43.118  43.022  1.00  0.00           H  
ATOM   1674 HG22 ILE   106      31.230  43.194  42.957  1.00  0.00           H  
ATOM   1675 HG23 ILE   106      31.285  43.164  43.018  1.00  0.00           H  
ATOM   1676  CG1 ILE   106      30.907  43.738  42.687  1.00  0.00           C  
ATOM   1677 HG12 ILE   106      31.070  43.870  42.682  1.00  0.00           H  
ATOM   1678 HG13 ILE   106      30.807  43.641  42.810  1.00  0.00           H  
ATOM   1679  CD1 ILE   106      31.167  43.877  41.789  1.00  0.00           C  
ATOM   1680 HD11 ILE   106      31.231  43.915  41.576  1.00  0.00           H  
ATOM   1681 HD12 ILE   106      31.230  43.918  41.563  1.00  0.00           H  
ATOM   1682 HD13 ILE   106      31.234  43.907  41.572  1.00  0.00           H  
ATOM   1683  C   ILE   106      29.300  42.164  45.051  1.00  0.00           C  
ATOM   1684  O   ILE   106      29.791  41.974  46.124  1.00  0.00           O  
ATOM   1685  N   GLN   107      28.643  41.218  44.432  1.00  0.00           N  
ATOM   1686  H   GLN   107      28.263  41.442  43.565  1.00  0.00           H  
ATOM   1687  CA  GLN   107      28.515  39.836  44.873  1.00  0.00           C  
ATOM   1688  HA  GLN   107      28.747  39.788  45.904  1.00  0.00           H  
ATOM   1689  CB  GLN   107      27.103  39.382  44.695  1.00  0.00           C  
ATOM   1690  HB2 GLN   107      26.829  39.417  43.870  1.00  0.00           H  
ATOM   1691  HB3 GLN   107      27.007  38.542  44.909  1.00  0.00           H  
ATOM   1692  CG  GLN   107      26.160  39.964  45.310  1.00  0.00           C  
ATOM   1693  HG2 GLN   107      26.133  40.484  45.214  1.00  0.00           H  
ATOM   1694  HG3 GLN   107      25.669  39.858  45.239  1.00  0.00           H  
ATOM   1695  CD  GLN   107      25.850  39.988  46.138  1.00  0.00           C  
ATOM   1696  OE1 GLN   107      26.089  39.625  46.432  1.00  0.00           O  
ATOM   1697  NE2 GLN   107      25.302  40.417  46.554  1.00  0.00           N  
ATOM   1698 HE21 GLN   107      25.088  40.424  47.096  1.00  0.00           H  
ATOM   1699 HE22 GLN   107      25.088  40.717  46.330  1.00  0.00           H  
ATOM   1700  C   GLN   107      29.468  38.907  44.148  1.00  0.00           C  
ATOM   1701  O   GLN   107      29.835  39.199  43.039  1.00  0.00           O  
ATOM   1702  N   PRO   108      29.868  37.772  44.713  1.00  0.00           N  
ATOM   1703  CD  PRO   108      29.613  37.332  46.031  1.00  0.00           C  
ATOM   1704  HD2 PRO   108      28.622  37.128  46.169  1.00  0.00           H  
ATOM   1705  HD3 PRO   108      29.911  38.027  46.742  1.00  0.00           H  
ATOM   1706  CG  PRO   108      30.384  36.108  46.173  1.00  0.00           C  
ATOM   1707  HG2 PRO   108      29.902  35.448  46.432  1.00  0.00           H  
ATOM   1708  HG3 PRO   108      31.006  36.242  46.730  1.00  0.00           H  
ATOM   1709  CB  PRO   108      30.943  35.707  45.026  1.00  0.00           C  
ATOM   1710  HB2 PRO   108      30.553  34.883  44.792  1.00  0.00           H  
ATOM   1711  HB3 PRO   108      31.844  35.562  45.166  1.00  0.00           H  
ATOM   1712  CA  PRO   108      30.711  36.812  44.041  1.00  0.00           C  
ATOM   1713  HA  PRO   108      31.643  37.281  43.829  1.00  0.00           H  
ATOM   1714  C   PRO   108      30.129  36.297  42.741  1.00  0.00           C  
ATOM   1715  O   PRO   108      28.952  36.080  42.627  1.00  0.00           O  
ATOM   1716  N   GLY   109      30.966  36.109  41.750  1.00  0.00           N  
ATOM   1717  H   GLY   109      31.919  36.288  41.919  1.00  0.00           H  
ATOM   1718  CA  GLY   109      30.606  35.724  40.401  1.00  0.00           C  
ATOM   1719  HA2 GLY   109      31.450  35.255  39.956  1.00  0.00           H  
ATOM   1720  HA3 GLY   109      29.813  35.015  40.436  1.00  0.00           H  
ATOM   1721  C   GLY   109      30.185  36.857  39.484  1.00  0.00           C  
ATOM   1722  O   GLY   109      30.146  36.658  38.297  1.00  0.00           O  
ATOM   1723  N   GLN   110      29.898  38.038  39.999  1.00  0.00           N  
ATOM   1724  H   GLN   110      29.954  38.138  40.975  1.00  0.00           H  
ATOM   1725  CA  GLN   110      29.614  39.235  39.215  1.00  0.00           C  
ATOM   1726  HA  GLN   110      29.013  38.956  38.371  1.00  0.00           H  
ATOM   1727  CB  GLN   110      28.814  40.221  40.042  1.00  0.00           C  
ATOM   1728  HB2 GLN   110      29.097  40.344  40.814  1.00  0.00           H  
ATOM   1729  HB3 GLN   110      28.814  40.987  39.727  1.00  0.00           H  
ATOM   1730  CG  GLN   110      27.636  40.045  40.260  1.00  0.00           C  
ATOM   1731  HG2 GLN   110      27.428  39.862  39.809  1.00  0.00           H  
ATOM   1732  HG3 GLN   110      27.566  39.593  40.588  1.00  0.00           H  
ATOM   1733  CD  GLN   110      26.805  40.719  40.645  1.00  0.00           C  
ATOM   1734  OE1 GLN   110      26.999  41.264  40.952  1.00  0.00           O  
ATOM   1735  NE2 GLN   110      25.845  40.708  40.654  1.00  0.00           N  
ATOM   1736 HE21 GLN   110      25.307  41.146  40.905  1.00  0.00           H  
ATOM   1737 HE22 GLN   110      25.666  40.267  40.412  1.00  0.00           H  
ATOM   1738  C   GLN   110      30.885  39.879  38.667  1.00  0.00           C  
ATOM   1739  O   GLN   110      31.948  39.764  39.238  1.00  0.00           O  
ATOM   1740  N   THR   111      30.772  40.567  37.552  1.00  0.00           N  
ATOM   1741  H   THR   111      29.879  40.637  37.146  1.00  0.00           H  
ATOM   1742  CA  THR   111      31.871  41.185  36.809  1.00  0.00           C  
ATOM   1743  HA  THR   111      32.802  40.863  37.251  1.00  0.00           H  
ATOM   1744  CB  THR   111      31.881  40.737  35.353  1.00  0.00           C  
ATOM   1745  HB  THR   111      32.596  41.324  34.813  1.00  0.00           H  
ATOM   1746  CG2 THR   111      32.273  39.289  35.196  1.00  0.00           C  
ATOM   1747 HG21 THR   111      32.390  38.938  35.177  1.00  0.00           H  
ATOM   1748 HG22 THR   111      32.354  38.931  35.146  1.00  0.00           H  
ATOM   1749 HG23 THR   111      32.397  38.944  35.130  1.00  0.00           H  
ATOM   1750  OG1 THR   111      30.634  40.936  34.771  1.00  0.00           O  
ATOM   1751  HG1 THR   111      30.660  40.603  33.905  1.00  0.00           H  
ATOM   1752  C   THR   111      31.865  42.702  36.871  1.00  0.00           C  
ATOM   1753  O   THR   111      30.830  43.331  37.008  1.00  0.00           O  
ATOM   1754  N   PHE   112      33.043  43.294  36.758  1.00  0.00           N  
ATOM   1755  H   PHE   112      33.845  42.713  36.674  1.00  0.00           H  
ATOM   1756  CA  PHE   112      33.291  44.731  36.753  1.00  0.00           C  
ATOM   1757  HA  PHE   112      32.495  45.221  36.214  1.00  0.00           H  
ATOM   1758  CB  PHE   112      33.291  45.262  38.187  1.00  0.00           C  
ATOM   1759  HB2 PHE   112      33.402  46.325  38.156  1.00  0.00           H  
ATOM   1760  HB3 PHE   112      32.334  45.076  38.621  1.00  0.00           H  
ATOM   1761  CG  PHE   112      34.335  44.709  39.109  1.00  0.00           C  
ATOM   1762  CD1 PHE   112      34.143  43.552  39.762  1.00  0.00           C  
ATOM   1763  HD1 PHE   112      33.266  43.035  39.594  1.00  0.00           H  
ATOM   1764  CE1 PHE   112      35.090  43.070  40.641  1.00  0.00           C  
ATOM   1765  HE1 PHE   112      34.938  42.188  41.133  1.00  0.00           H  
ATOM   1766  CZ  PHE   112      36.230  43.742  40.879  1.00  0.00           C  
ATOM   1767  HZ  PHE   112      36.950  43.383  41.560  1.00  0.00           H  
ATOM   1768  CE2 PHE   112      36.435  44.884  40.223  1.00  0.00           C  
ATOM   1769  HE2 PHE   112      37.317  45.387  40.400  1.00  0.00           H  
ATOM   1770  CD2 PHE   112      35.491  45.368  39.338  1.00  0.00           C  
ATOM   1771  HD2 PHE   112      35.649  46.245  38.836  1.00  0.00           H  
ATOM   1772  C   PHE   112      34.597  45.057  36.030  1.00  0.00           C  
ATOM   1773  O   PHE   112      35.453  44.210  35.869  1.00  0.00           O  
ATOM   1774  N   SER   113      34.762  46.291  35.595  1.00  0.00           N  
ATOM   1775  H   SER   113      34.057  46.956  35.801  1.00  0.00           H  
ATOM   1776  CA  SER   113      35.997  46.781  34.994  1.00  0.00           C  
ATOM   1777  HA  SER   113      36.502  45.963  34.511  1.00  0.00           H  
ATOM   1778  CB  SER   113      35.699  47.825  33.944  1.00  0.00           C  
ATOM   1779  HB2 SER   113      35.151  48.599  34.344  1.00  0.00           H  
ATOM   1780  HB3 SER   113      36.579  48.218  33.583  1.00  0.00           H  
ATOM   1781  OG  SER   113      35.016  47.297  32.911  1.00  0.00           O  
ATOM   1782  HG  SER   113      34.772  46.487  33.040  1.00  0.00           H  
ATOM   1783  C   SER   113      36.928  47.361  36.043  1.00  0.00           C  
ATOM   1784  O   SER   113      36.512  48.132  36.853  1.00  0.00           O  
ATOM   1785  N   VAL   114      38.185  47.023  36.029  1.00  0.00           N  
ATOM   1786  H   VAL   114      38.457  46.382  35.339  1.00  0.00           H  
ATOM   1787  CA  VAL   114      39.230  47.530  36.917  1.00  0.00           C  
ATOM   1788  HA  VAL   114      38.781  48.199  37.630  1.00  0.00           H  
ATOM   1789  CB  VAL   114      39.869  46.405  37.721  1.00  0.00           C  
ATOM   1790  HB  VAL   114      39.629  45.851  37.622  1.00  0.00           H  
ATOM   1791  CG1 VAL   114      40.786  46.085  37.738  1.00  0.00           C  
ATOM   1792 HG11 VAL   114      40.969  45.989  37.778  1.00  0.00           H  
ATOM   1793 HG12 VAL   114      40.983  45.991  37.716  1.00  0.00           H  
ATOM   1794 HG13 VAL   114      41.075  46.022  37.738  1.00  0.00           H  
ATOM   1795  CG2 VAL   114      39.904  46.286  38.726  1.00  0.00           C  
ATOM   1796 HG21 VAL   114      39.932  46.170  38.944  1.00  0.00           H  
ATOM   1797 HG22 VAL   114      39.964  46.290  38.975  1.00  0.00           H  
ATOM   1798 HG23 VAL   114      39.839  46.299  38.998  1.00  0.00           H  
ATOM   1799  C   VAL   114      40.245  48.342  36.140  1.00  0.00           C  
ATOM   1800  O   VAL   114      40.733  47.913  35.120  1.00  0.00           O  
ATOM   1801  N   LEU   115      40.562  49.524  36.616  1.00  0.00           N  
ATOM   1802  H   LEU   115      40.137  49.796  37.465  1.00  0.00           H  
ATOM   1803  CA  LEU   115      41.564  50.414  36.058  1.00  0.00           C  
ATOM   1804  HA  LEU   115      41.667  50.238  35.023  1.00  0.00           H  
ATOM   1805  CB  LEU   115      41.134  51.831  36.225  1.00  0.00           C  
ATOM   1806  HB2 LEU   115      40.570  51.820  36.190  1.00  0.00           H  
ATOM   1807  HB3 LEU   115      41.230  52.166  36.761  1.00  0.00           H  
ATOM   1808  CG  LEU   115      41.315  52.829  35.753  1.00  0.00           C  
ATOM   1809  HG  LEU   115      41.679  52.647  36.129  1.00  0.00           H  
ATOM   1810  CD1 LEU   115      41.416  53.155  35.013  1.00  0.00           C  
ATOM   1811 HD11 LEU   115      41.439  53.253  34.822  1.00  0.00           H  
ATOM   1812 HD12 LEU   115      41.456  53.226  34.841  1.00  0.00           H  
ATOM   1813 HD13 LEU   115      41.439  53.221  34.837  1.00  0.00           H  
ATOM   1814  CD2 LEU   115      40.885  53.826  35.510  1.00  0.00           C  
ATOM   1815 HD21 LEU   115      40.812  54.075  35.440  1.00  0.00           H  
ATOM   1816 HD22 LEU   115      40.754  54.055  35.438  1.00  0.00           H  
ATOM   1817 HD23 LEU   115      40.783  54.075  35.482  1.00  0.00           H  
ATOM   1818  C   LEU   115      42.880  50.162  36.691  1.00  0.00           C  
ATOM   1819  O   LEU   115      43.023  50.347  37.817  1.00  0.00           O  
ATOM   1820  N   ALA   116      43.852  49.770  35.973  1.00  0.00           N  
ATOM   1821  H   ALA   116      43.674  49.668  35.048  1.00  0.00           H  
ATOM   1822  CA  ALA   116      45.204  49.654  36.416  1.00  0.00           C  
ATOM   1823  HA  ALA   116      45.196  49.225  37.373  1.00  0.00           H  
ATOM   1824  CB  ALA   116      45.911  48.726  35.515  1.00  0.00           C  
ATOM   1825  HB1 ALA   116      46.106  48.473  35.343  1.00  0.00           H  
ATOM   1826  HB2 ALA   116      46.034  48.485  35.280  1.00  0.00           H  
ATOM   1827  HB3 ALA   116      46.111  48.545  35.277  1.00  0.00           H  
ATOM   1828  C   ALA   116      45.899  51.004  36.507  1.00  0.00           C  
ATOM   1829  O   ALA   116      46.127  51.625  35.566  1.00  0.00           O  
ATOM   1830  N   CYS   117      46.227  51.470  37.627  1.00  0.00           N  
ATOM   1831  H   CYS   117      46.013  50.917  38.361  1.00  0.00           H  
ATOM   1832  CA  CYS   117      46.825  52.763  37.901  1.00  0.00           C  
ATOM   1833  HA  CYS   117      47.076  53.237  36.971  1.00  0.00           H  
ATOM   1834  CB  CYS   117      45.794  53.623  38.605  1.00  0.00           C  
ATOM   1835  HB2 CYS   117      45.120  53.487  38.516  1.00  0.00           H  
ATOM   1836  HB3 CYS   117      45.804  53.634  39.285  1.00  0.00           H  
ATOM   1837  SG  CYS   117      45.644  54.858  38.461  1.00  0.00           S  
ATOM   1838  HG  CYS   117      46.080  54.411  39.062  1.00  0.00           H  
ATOM   1839  C   CYS   117      48.113  52.636  38.706  1.00  0.00           C  
ATOM   1840  O   CYS   117      48.189  51.837  39.621  1.00  0.00           O  
ATOM   1841  N   TYR   118      49.107  53.445  38.383  1.00  0.00           N  
ATOM   1842  H   TYR   118      48.961  54.080  37.635  1.00  0.00           H  
ATOM   1843  CA  TYR   118      50.402  53.493  39.041  1.00  0.00           C  
ATOM   1844  HA  TYR   118      50.316  53.052  40.016  1.00  0.00           H  
ATOM   1845  CB  TYR   118      51.435  52.704  38.250  1.00  0.00           C  
ATOM   1846  HB2 TYR   118      51.588  53.185  37.310  1.00  0.00           H  
ATOM   1847  HB3 TYR   118      52.364  52.749  38.772  1.00  0.00           H  
ATOM   1848  CG  TYR   118      51.106  51.259  38.002  1.00  0.00           C  
ATOM   1849  CD1 TYR   118      50.554  50.863  36.806  1.00  0.00           C  
ATOM   1850  HD1 TYR   118      50.369  51.586  36.069  1.00  0.00           H  
ATOM   1851  CE1 TYR   118      50.241  49.528  36.576  1.00  0.00           C  
ATOM   1852  HE1 TYR   118      49.816  49.230  35.665  1.00  0.00           H  
ATOM   1853  CZ  TYR   118      50.483  48.582  37.543  1.00  0.00           C  
ATOM   1854  OH  TYR   118      50.173  47.299  37.335  1.00  0.00           O  
ATOM   1855  HH  TYR   118      49.923  47.137  36.470  1.00  0.00           H  
ATOM   1856  CE2 TYR   118      51.048  48.976  38.734  1.00  0.00           C  
ATOM   1857  HE2 TYR   118      51.240  48.251  39.469  1.00  0.00           H  
ATOM   1858  CD2 TYR   118      51.358  50.310  38.963  1.00  0.00           C  
ATOM   1859  HD2 TYR   118      51.787  50.607  39.873  1.00  0.00           H  
ATOM   1860  C   TYR   118      50.848  54.932  39.202  1.00  0.00           C  
ATOM   1861  O   TYR   118      50.830  55.682  38.261  1.00  0.00           O  
ATOM   1862  N   ASN   119      51.241  55.331  40.384  1.00  0.00           N  
ATOM   1863  H   ASN   119      51.240  54.665  41.103  1.00  0.00           H  
ATOM   1864  CA  ASN   119      51.620  56.689  40.728  1.00  0.00           C  
ATOM   1865  HA  ASN   119      51.635  56.741  41.781  1.00  0.00           H  
ATOM   1866  CB  ASN   119      53.012  56.958  40.257  1.00  0.00           C  
ATOM   1867  HB2 ASN   119      53.054  56.974  39.279  1.00  0.00           H  
ATOM   1868  HB3 ASN   119      53.307  57.858  40.567  1.00  0.00           H  
ATOM   1869  CG  ASN   119      53.973  56.048  40.675  1.00  0.00           C  
ATOM   1870  OD1 ASN   119      54.150  55.537  41.203  1.00  0.00           O  
ATOM   1871  ND2 ASN   119      54.624  55.811  40.457  1.00  0.00           N  
ATOM   1872 HD21 ASN   119      55.256  55.220  40.729  1.00  0.00           H  
ATOM   1873 HD22 ASN   119      54.498  56.230  40.024  1.00  0.00           H  
ATOM   1874  C   ASN   119      50.613  57.750  40.323  1.00  0.00           C  
ATOM   1875  O   ASN   119      50.965  58.814  39.893  1.00  0.00           O  
ATOM   1876  N   GLY   120      49.347  57.443  40.409  1.00  0.00           N  
ATOM   1877  H   GLY   120      49.121  56.556  40.760  1.00  0.00           H  
ATOM   1878  CA  GLY   120      48.253  58.284  40.007  1.00  0.00           C  
ATOM   1879  HA2 GLY   120      47.376  57.940  40.490  1.00  0.00           H  
ATOM   1880  HA3 GLY   120      48.440  59.282  40.333  1.00  0.00           H  
ATOM   1881  C   GLY   120      47.965  58.338  38.528  1.00  0.00           C  
ATOM   1882  O   GLY   120      47.076  59.013  38.140  1.00  0.00           O  
ATOM   1883  N   SER   121      48.691  57.650  37.700  1.00  0.00           N  
ATOM   1884  H   SER   121      49.401  57.108  38.082  1.00  0.00           H  
ATOM   1885  CA  SER   121      48.515  57.602  36.263  1.00  0.00           C  
ATOM   1886  HA  SER   121      47.890  58.400  35.983  1.00  0.00           H  
ATOM   1887  CB  SER   121      49.815  57.839  35.599  1.00  0.00           C  
ATOM   1888  HB2 SER   121      50.210  58.422  35.867  1.00  0.00           H  
ATOM   1889  HB3 SER   121      50.329  57.291  35.636  1.00  0.00           H  
ATOM   1890  OG  SER   121      49.869  58.024  34.592  1.00  0.00           O  
ATOM   1891  HG  SER   121      49.996  58.331  34.444  1.00  0.00           H  
ATOM   1892  C   SER   121      47.909  56.296  35.786  1.00  0.00           C  
ATOM   1893  O   SER   121      48.432  55.259  36.096  1.00  0.00           O  
ATOM   1894  N   PRO   122      46.825  56.299  35.036  1.00  0.00           N  
ATOM   1895  CD  PRO   122      46.042  57.415  34.731  1.00  0.00           C  
ATOM   1896  HD2 PRO   122      46.530  58.061  34.123  1.00  0.00           H  
ATOM   1897  HD3 PRO   122      45.745  57.921  35.577  1.00  0.00           H  
ATOM   1898  CG  PRO   122      44.900  56.881  34.049  1.00  0.00           C  
ATOM   1899  HG2 PRO   122      44.863  57.179  33.245  1.00  0.00           H  
ATOM   1900  HG3 PRO   122      44.200  57.104  34.479  1.00  0.00           H  
ATOM   1901  CB  PRO   122      44.917  55.537  33.945  1.00  0.00           C  
ATOM   1902  HB2 PRO   122      44.775  55.294  33.039  1.00  0.00           H  
ATOM   1903  HB3 PRO   122      44.210  55.196  34.444  1.00  0.00           H  
ATOM   1904  CA  PRO   122      46.218  55.110  34.491  1.00  0.00           C  
ATOM   1905  HA  PRO   122      46.041  54.428  35.273  1.00  0.00           H  
ATOM   1906  C   PRO   122      47.049  54.431  33.441  1.00  0.00           C  
ATOM   1907  O   PRO   122      47.667  55.031  32.680  1.00  0.00           O  
ATOM   1908  N   SER   123      47.039  53.169  33.380  1.00  0.00           N  
ATOM   1909  H   SER   123      46.531  52.746  34.053  1.00  0.00           H  
ATOM   1910  CA  SER   123      47.754  52.346  32.441  1.00  0.00           C  
ATOM   1911  HA  SER   123      48.238  52.967  31.757  1.00  0.00           H  
ATOM   1912  CB  SER   123      48.793  51.598  33.141  1.00  0.00           C  
ATOM   1913  HB2 SER   123      49.162  51.631  33.296  1.00  0.00           H  
ATOM   1914  HB3 SER   123      48.849  51.432  33.465  1.00  0.00           H  
ATOM   1915  OG  SER   123      49.227  51.082  33.182  1.00  0.00           O  
ATOM   1916  HG  SER   123      49.408  51.160  33.226  1.00  0.00           H  
ATOM   1917  C   SER   123      46.892  51.420  31.636  1.00  0.00           C  
ATOM   1918  O   SER   123      47.259  50.962  30.780  1.00  0.00           O  
ATOM   1919  N   GLY   124      45.742  51.153  31.884  1.00  0.00           N  
ATOM   1920  H   GLY   124      45.495  51.548  32.592  1.00  0.00           H  
ATOM   1921  CA  GLY   124      44.809  50.328  31.174  1.00  0.00           C  
ATOM   1922  HA2 GLY   124      44.475  50.852  30.341  1.00  0.00           H  
ATOM   1923  HA3 GLY   124      45.292  49.468  30.837  1.00  0.00           H  
ATOM   1924  C   GLY   124      43.609  49.901  31.968  1.00  0.00           C  
ATOM   1925  O   GLY   124      43.587  50.018  33.135  1.00  0.00           O  
ATOM   1926  N   VAL   125      42.608  49.397  31.338  1.00  0.00           N  
ATOM   1927  H   VAL   125      42.705  49.322  30.390  1.00  0.00           H  
ATOM   1928  CA  VAL   125      41.371  48.915  31.930  1.00  0.00           C  
ATOM   1929  HA  VAL   125      41.500  48.905  32.990  1.00  0.00           H  
ATOM   1930  CB  VAL   125      40.234  49.878  31.642  1.00  0.00           C  
ATOM   1931  HB  VAL   125      40.533  50.770  31.866  1.00  0.00           H  
ATOM   1932  CG1 VAL   125      39.790  49.961  30.331  1.00  0.00           C  
ATOM   1933 HG11 VAL   125      39.693  49.975  30.015  1.00  0.00           H  
ATOM   1934 HG12 VAL   125      39.652  49.995  30.005  1.00  0.00           H  
ATOM   1935 HG13 VAL   125      39.696  49.997  30.007  1.00  0.00           H  
ATOM   1936  CG2 VAL   125      39.094  49.666  32.406  1.00  0.00           C  
ATOM   1937 HG21 VAL   125      38.802  49.640  32.569  1.00  0.00           H  
ATOM   1938 HG22 VAL   125      38.811  49.591  32.587  1.00  0.00           H  
ATOM   1939 HG23 VAL   125      38.833  49.632  32.622  1.00  0.00           H  
ATOM   1940  C   VAL   125      41.076  47.482  31.520  1.00  0.00           C  
ATOM   1941  O   VAL   125      41.249  47.123  30.387  1.00  0.00           O  
ATOM   1942  N   TYR   126      40.633  46.658  32.443  1.00  0.00           N  
ATOM   1943  H   TYR   126      40.523  47.022  33.349  1.00  0.00           H  
ATOM   1944  CA  TYR   126      40.413  45.231  32.274  1.00  0.00           C  
ATOM   1945  HA  TYR   126      40.361  45.001  31.240  1.00  0.00           H  
ATOM   1946  CB  TYR   126      41.564  44.471  32.855  1.00  0.00           C  
ATOM   1947  HB2 TYR   126      41.539  44.542  33.758  1.00  0.00           H  
ATOM   1948  HB3 TYR   126      41.496  43.556  32.679  1.00  0.00           H  
ATOM   1949  CG  TYR   126      42.821  44.776  32.505  1.00  0.00           C  
ATOM   1950  CD1 TYR   126      43.394  44.391  31.687  1.00  0.00           C  
ATOM   1951  HD1 TYR   126      42.950  43.875  31.314  1.00  0.00           H  
ATOM   1952  CE1 TYR   126      44.546  44.683  31.352  1.00  0.00           C  
ATOM   1953  HE1 TYR   126      44.981  44.391  30.726  1.00  0.00           H  
ATOM   1954  CZ  TYR   126      45.130  45.363  31.834  1.00  0.00           C  
ATOM   1955  OH  TYR   126      46.236  45.645  31.511  1.00  0.00           O  
ATOM   1956  HH  TYR   126      46.577  45.716  31.338  1.00  0.00           H  
ATOM   1957  CE2 TYR   126      44.562  45.745  32.655  1.00  0.00           C  
ATOM   1958  HE2 TYR   126      45.009  46.265  33.019  1.00  0.00           H  
ATOM   1959  CD2 TYR   126      43.411  45.451  32.992  1.00  0.00           C  
ATOM   1960  HD2 TYR   126      42.975  45.751  33.617  1.00  0.00           H  
ATOM   1961  C   TYR   126      39.116  44.780  32.904  1.00  0.00           C  
ATOM   1962  O   TYR   126      38.765  45.241  33.921  1.00  0.00           O  
ATOM   1963  N   GLN   127      38.405  43.871  32.320  1.00  0.00           N  
ATOM   1964  H   GLN   127      38.754  43.519  31.497  1.00  0.00           H  
ATOM   1965  CA  GLN   127      37.188  43.273  32.840  1.00  0.00           C  
ATOM   1966  HA  GLN   127      36.693  43.994  33.465  1.00  0.00           H  
ATOM   1967  CB  GLN   127      36.271  42.956  31.676  1.00  0.00           C  
ATOM   1968  HB2 GLN   127      36.170  43.823  31.059  1.00  0.00           H  
ATOM   1969  HB3 GLN   127      36.739  42.204  31.089  1.00  0.00           H  
ATOM   1970  CG  GLN   127      34.888  42.471  32.047  1.00  0.00           C  
ATOM   1971  HG2 GLN   127      34.448  42.051  31.185  1.00  0.00           H  
ATOM   1972  HG3 GLN   127      34.965  41.701  32.768  1.00  0.00           H  
ATOM   1973  CD  GLN   127      33.939  43.521  32.541  1.00  0.00           C  
ATOM   1974  OE1 GLN   127      34.243  44.645  32.756  1.00  0.00           O  
ATOM   1975  NE2 GLN   127      32.735  43.190  32.726  1.00  0.00           N  
ATOM   1976 HE21 GLN   127      32.107  43.866  33.042  1.00  0.00           H  
ATOM   1977 HE22 GLN   127      32.446  42.291  32.492  1.00  0.00           H  
ATOM   1978  C   GLN   127      37.505  42.046  33.687  1.00  0.00           C  
ATOM   1979  O   GLN   127      38.219  41.183  33.268  1.00  0.00           O  
ATOM   1980  N   CYS   128      36.982  41.961  34.870  1.00  0.00           N  
ATOM   1981  H   CYS   128      36.406  42.699  35.158  1.00  0.00           H  
ATOM   1982  CA  CYS   128      37.263  40.925  35.844  1.00  0.00           C  
ATOM   1983  HA  CYS   128      37.687  40.084  35.352  1.00  0.00           H  
ATOM   1984  CB  CYS   128      38.269  41.458  36.818  1.00  0.00           C  
ATOM   1985  HB2 CYS   128      38.184  41.577  37.239  1.00  0.00           H  
ATOM   1986  HB3 CYS   128      38.665  41.256  36.999  1.00  0.00           H  
ATOM   1987  SG  CYS   128      38.969  42.217  37.007  1.00  0.00           S  
ATOM   1988  HG  CYS   128      38.590  42.450  36.649  1.00  0.00           H  
ATOM   1989  C   CYS   128      36.018  40.437  36.567  1.00  0.00           C  
ATOM   1990  O   CYS   128      35.093  41.162  36.724  1.00  0.00           O  
ATOM   1991  N   ALA   129      35.999  39.222  37.042  1.00  0.00           N  
ATOM   1992  H   ALA   129      36.769  38.668  36.843  1.00  0.00           H  
ATOM   1993  CA  ALA   129      34.994  38.676  37.942  1.00  0.00           C  
ATOM   1994  HA  ALA   129      34.122  39.305  37.927  1.00  0.00           H  
ATOM   1995  CB  ALA   129      34.576  37.302  37.461  1.00  0.00           C  
ATOM   1996  HB1 ALA   129      34.468  36.969  37.340  1.00  0.00           H  
ATOM   1997  HB2 ALA   129      34.479  36.965  37.347  1.00  0.00           H  
ATOM   1998  HB3 ALA   129      34.467  36.969  37.354  1.00  0.00           H  
ATOM   1999  C   ALA   129      35.489  38.620  39.383  1.00  0.00           C  
ATOM   2000  O   ALA   129      36.627  38.274  39.626  1.00  0.00           O  
ATOM   2001  N   MET   130      34.629  38.894  40.346  1.00  0.00           N  
ATOM   2002  H   MET   130      33.714  39.165  40.084  1.00  0.00           H  
ATOM   2003  CA  MET   130      34.898  38.612  41.752  1.00  0.00           C  
ATOM   2004  HA  MET   130      35.897  38.941  41.988  1.00  0.00           H  
ATOM   2005  CB  MET   130      33.931  39.393  42.635  1.00  0.00           C  
ATOM   2006  HB2 MET   130      34.054  40.438  42.436  1.00  0.00           H  
ATOM   2007  HB3 MET   130      32.926  39.127  42.386  1.00  0.00           H  
ATOM   2008  CG  MET   130      34.142  39.148  44.116  1.00  0.00           C  
ATOM   2009  HG2 MET   130      33.561  39.005  44.478  1.00  0.00           H  
ATOM   2010  HG3 MET   130      34.535  38.589  44.306  1.00  0.00           H  
ATOM   2011  SD  MET   130      34.663  39.920  45.061  1.00  0.00           S  
ATOM   2012  CE  MET   130      34.815  41.356  45.031  1.00  0.00           C  
ATOM   2013  HE1 MET   130      34.835  41.647  45.029  1.00  0.00           H  
ATOM   2014  HE2 MET   130      34.853  41.647  45.040  1.00  0.00           H  
ATOM   2015  HE3 MET   130      34.850  41.648  45.018  1.00  0.00           H  
ATOM   2016  C   MET   130      34.827  37.107  42.005  1.00  0.00           C  
ATOM   2017  O   MET   130      33.802  36.491  41.769  1.00  0.00           O  
ATOM   2018  N   ARG   131      35.906  36.504  42.481  1.00  0.00           N  
ATOM   2019  H   ARG   131      36.696  37.068  42.690  1.00  0.00           H  
ATOM   2020  CA  ARG   131      35.980  35.068  42.773  1.00  0.00           C  
ATOM   2021  HA  ARG   131      35.584  34.536  41.921  1.00  0.00           H  
ATOM   2022  CB  ARG   131      37.440  34.654  42.980  1.00  0.00           C  
ATOM   2023  HB2 ARG   131      37.823  35.178  43.838  1.00  0.00           H  
ATOM   2024  HB3 ARG   131      37.471  33.602  43.212  1.00  0.00           H  
ATOM   2025  CG  ARG   131      38.394  34.916  41.815  1.00  0.00           C  
ATOM   2026  HG2 ARG   131      38.578  35.949  41.744  1.00  0.00           H  
ATOM   2027  HG3 ARG   131      39.312  34.453  42.029  1.00  0.00           H  
ATOM   2028  CD  ARG   131      37.948  34.454  40.463  1.00  0.00           C  
ATOM   2029  HD2 ARG   131      37.151  35.063  40.149  1.00  0.00           H  
ATOM   2030  HD3 ARG   131      38.742  34.602  39.793  1.00  0.00           H  
ATOM   2031  NE  ARG   131      37.548  33.055  40.430  1.00  0.00           N  
ATOM   2032  HE  ARG   131      37.787  32.474  41.197  1.00  0.00           H  
ATOM   2033  CZ  ARG   131      36.910  32.452  39.474  1.00  0.00           C  
ATOM   2034  NH1 ARG   131      36.653  33.006  38.352  1.00  0.00           N  
ATOM   2035 HH11 ARG   131      37.005  33.904  38.139  1.00  0.00           H  
ATOM   2036 HH12 ARG   131      36.228  32.461  37.643  1.00  0.00           H  
ATOM   2037  NH2 ARG   131      36.501  31.254  39.630  1.00  0.00           N  
ATOM   2038 HH21 ARG   131      36.654  30.790  40.487  1.00  0.00           H  
ATOM   2039 HH22 ARG   131      35.977  30.835  38.903  1.00  0.00           H  
ATOM   2040  C   ARG   131      35.131  34.696  43.994  1.00  0.00           C  
ATOM   2041  O   ARG   131      34.967  35.526  44.873  1.00  0.00           O  
ATOM   2042  N   PRO   132      34.631  33.459  44.120  1.00  0.00           N  
ATOM   2043  CD  PRO   132      34.595  32.453  43.103  1.00  0.00           C  
ATOM   2044  HD2 PRO   132      35.512  32.000  42.999  1.00  0.00           H  
ATOM   2045  HD3 PRO   132      34.303  32.834  42.189  1.00  0.00           H  
ATOM   2046  CG  PRO   132      33.615  31.463  43.547  1.00  0.00           C  
ATOM   2047  HG2 PRO   132      33.912  30.588  43.337  1.00  0.00           H  
ATOM   2048  HG3 PRO   132      32.785  31.633  43.133  1.00  0.00           H  
ATOM   2049  CB  PRO   132      33.441  31.595  44.961  1.00  0.00           C  
ATOM   2050  HB2 PRO   132      34.027  30.931  45.421  1.00  0.00           H  
ATOM   2051  HB3 PRO   132      32.485  31.412  45.205  1.00  0.00           H  
ATOM   2052  CA  PRO   132      33.853  33.014  45.274  1.00  0.00           C  
ATOM   2053  HA  PRO   132      32.969  33.611  45.333  1.00  0.00           H  
ATOM   2054  C   PRO   132      34.553  33.110  46.624  1.00  0.00           C  
ATOM   2055  O   PRO   132      33.900  33.206  47.626  1.00  0.00           O  
ATOM   2056  N   ASN   133      35.870  33.138  46.662  1.00  0.00           N  
ATOM   2057  H   ASN   133      36.341  33.028  45.811  1.00  0.00           H  
ATOM   2058  CA  ASN   133      36.684  33.417  47.843  1.00  0.00           C  
ATOM   2059  HA  ASN   133      36.156  33.043  48.707  1.00  0.00           H  
ATOM   2060  CB  ASN   133      37.991  32.624  47.738  1.00  0.00           C  
ATOM   2061  HB2 ASN   133      38.538  32.718  48.653  1.00  0.00           H  
ATOM   2062  HB3 ASN   133      37.761  31.585  47.610  1.00  0.00           H  
ATOM   2063  CG  ASN   133      38.896  33.047  46.617  1.00  0.00           C  
ATOM   2064  OD1 ASN   133      38.698  34.012  45.942  1.00  0.00           O  
ATOM   2065  ND2 ASN   133      39.914  32.334  46.376  1.00  0.00           N  
ATOM   2066 HD21 ASN   133      40.500  32.588  45.622  1.00  0.00           H  
ATOM   2067 HD22 ASN   133      40.097  31.544  46.933  1.00  0.00           H  
ATOM   2068  C   ASN   133      36.911  34.920  48.116  1.00  0.00           C  
ATOM   2069  O   ASN   133      37.750  35.265  48.928  1.00  0.00           O  
ATOM   2070  N   PHE   134      36.179  35.801  47.443  1.00  0.00           N  
ATOM   2071  H   PHE   134      35.528  35.433  46.792  1.00  0.00           H  
ATOM   2072  CA  PHE   134      36.235  37.261  47.522  1.00  0.00           C  
ATOM   2073  HA  PHE   134      35.524  37.613  46.795  1.00  0.00           H  
ATOM   2074  CB  PHE   134      35.724  37.753  48.872  1.00  0.00           C  
ATOM   2075  HB2 PHE   134      36.369  37.410  49.638  1.00  0.00           H  
ATOM   2076  HB3 PHE   134      35.774  38.814  48.892  1.00  0.00           H  
ATOM   2077  CG  PHE   134      34.331  37.375  49.204  1.00  0.00           C  
ATOM   2078  CD1 PHE   134      33.292  38.104  48.725  1.00  0.00           C  
ATOM   2079  HD1 PHE   134      33.480  38.911  48.105  1.00  0.00           H  
ATOM   2080  CE1 PHE   134      32.008  37.785  49.057  1.00  0.00           C  
ATOM   2081  HE1 PHE   134      31.218  38.348  48.699  1.00  0.00           H  
ATOM   2082  CZ  PHE   134      31.754  36.731  49.861  1.00  0.00           C  
ATOM   2083  HZ  PHE   134      30.772  36.486  50.113  1.00  0.00           H  
ATOM   2084  CE2 PHE   134      32.785  35.997  50.336  1.00  0.00           C  
ATOM   2085  HE2 PHE   134      32.591  35.190  50.948  1.00  0.00           H  
ATOM   2086  CD2 PHE   134      34.071  36.319  50.011  1.00  0.00           C  
ATOM   2087  HD2 PHE   134      34.857  35.758  50.385  1.00  0.00           H  
ATOM   2088  C   PHE   134      37.557  37.903  47.087  1.00  0.00           C  
ATOM   2089  O   PHE   134      37.902  38.925  47.516  1.00  0.00           O  
ATOM   2090  N   THR   135      38.289  37.328  46.206  1.00  0.00           N  
ATOM   2091  H   THR   135      37.949  36.509  45.888  1.00  0.00           H  
ATOM   2092  CA  THR   135      39.511  37.880  45.599  1.00  0.00           C  
ATOM   2093  HA  THR   135      39.756  38.810  46.083  1.00  0.00           H  
ATOM   2094  CB  THR   135      40.709  36.957  45.795  1.00  0.00           C  
ATOM   2095  HB  THR   135      41.581  37.461  45.419  1.00  0.00           H  
ATOM   2096  CG2 THR   135      40.976  36.607  47.236  1.00  0.00           C  
ATOM   2097 HG21 THR   135      41.073  36.529  47.583  1.00  0.00           H  
ATOM   2098 HG22 THR   135      41.034  36.543  47.589  1.00  0.00           H  
ATOM   2099 HG23 THR   135      41.039  36.503  47.581  1.00  0.00           H  
ATOM   2100  OG1 THR   135      40.570  35.774  45.083  1.00  0.00           O  
ATOM   2101  HG1 THR   135      39.881  35.281  45.458  1.00  0.00           H  
ATOM   2102  C   THR   135      39.328  38.201  44.120  1.00  0.00           C  
ATOM   2103  O   THR   135      38.340  37.834  43.523  1.00  0.00           O  
ATOM   2104  N   ILE   136      40.290  38.881  43.519  1.00  0.00           N  
ATOM   2105  H   ILE   136      41.042  39.192  44.083  1.00  0.00           H  
ATOM   2106  CA  ILE   136      40.404  39.110  42.081  1.00  0.00           C  
ATOM   2107  HA  ILE   136      39.609  38.587  41.581  1.00  0.00           H  
ATOM   2108  CB  ILE   136      40.267  40.595  41.745  1.00  0.00           C  
ATOM   2109  HB  ILE   136      40.882  40.949  41.896  1.00  0.00           H  
ATOM   2110  CG2 ILE   136      40.091  40.916  40.717  1.00  0.00           C  
ATOM   2111 HG21 ILE   136      39.948  40.989  40.430  1.00  0.00           H  
ATOM   2112 HG22 ILE   136      40.064  41.092  40.471  1.00  0.00           H  
ATOM   2113 HG23 ILE   136      40.142  40.918  40.489  1.00  0.00           H  
ATOM   2114  CG1 ILE   136      39.517  41.344  42.210  1.00  0.00           C  
ATOM   2115 HG12 ILE   136      39.351  41.527  42.666  1.00  0.00           H  
ATOM   2116 HG13 ILE   136      39.562  41.493  42.135  1.00  0.00           H  
ATOM   2117  CD1 ILE   136      38.927  41.713  42.183  1.00  0.00           C  
ATOM   2118 HD11 ILE   136      38.778  41.799  42.199  1.00  0.00           H  
ATOM   2119 HD12 ILE   136      38.788  41.823  42.179  1.00  0.00           H  
ATOM   2120 HD13 ILE   136      38.778  41.797  42.163  1.00  0.00           H  
ATOM   2121  C   ILE   136      41.713  38.522  41.572  1.00  0.00           C  
ATOM   2122  O   ILE   136      42.741  38.668  42.204  1.00  0.00           O  
ATOM   2123  N   LYS   137      41.692  37.862  40.427  1.00  0.00           N  
ATOM   2124  H   LYS   137      40.824  37.796  39.954  1.00  0.00           H  
ATOM   2125  CA  LYS   137      42.858  37.268  39.800  1.00  0.00           C  
ATOM   2126  HA  LYS   137      43.327  36.666  40.496  1.00  0.00           H  
ATOM   2127  CB  LYS   137      42.483  36.413  38.643  1.00  0.00           C  
ATOM   2128  HB2 LYS   137      41.947  36.754  38.140  1.00  0.00           H  
ATOM   2129  HB3 LYS   137      43.113  36.218  38.149  1.00  0.00           H  
ATOM   2130  CG  LYS   137      42.007  35.347  38.820  1.00  0.00           C  
ATOM   2131  HG2 LYS   137      42.537  35.023  39.311  1.00  0.00           H  
ATOM   2132  HG3 LYS   137      41.383  35.505  39.281  1.00  0.00           H  
ATOM   2133  CD  LYS   137      41.657  34.495  37.713  1.00  0.00           C  
ATOM   2134  HD2 LYS   137      41.519  34.496  37.409  1.00  0.00           H  
ATOM   2135  HD3 LYS   137      41.784  34.270  37.455  1.00  0.00           H  
ATOM   2136  CE  LYS   137      41.322  33.944  37.389  1.00  0.00           C  
ATOM   2137  HE2 LYS   137      41.409  33.971  37.642  1.00  0.00           H  
ATOM   2138  HE3 LYS   137      41.262  34.135  37.598  1.00  0.00           H  
ATOM   2139  NZ  LYS   137      40.969  33.139  36.487  1.00  0.00           N  
ATOM   2140  HZ1 LYS   137      40.880  32.937  36.248  1.00  0.00           H  
ATOM   2141  HZ2 LYS   137      40.889  32.934  36.270  1.00  0.00           H  
ATOM   2142  HZ3 LYS   137      40.865  32.950  36.275  1.00  0.00           H  
ATOM   2143  C   LYS   137      43.839  38.269  39.394  1.00  0.00           C  
ATOM   2144  O   LYS   137      43.619  39.219  39.044  1.00  0.00           O  
ATOM   2145  N   GLY   138      44.917  38.051  39.429  1.00  0.00           N  
ATOM   2146  H   GLY   138      45.030  37.240  39.675  1.00  0.00           H  
ATOM   2147  CA  GLY   138      45.944  38.913  39.147  1.00  0.00           C  
ATOM   2148  HA2 GLY   138      45.814  39.411  39.266  1.00  0.00           H  
ATOM   2149  HA3 GLY   138      46.360  38.818  39.456  1.00  0.00           H  
ATOM   2150  C   GLY   138      46.665  39.280  38.277  1.00  0.00           C  
ATOM   2151  O   GLY   138      46.900  38.584  37.903  1.00  0.00           O  
ATOM   2152  N   SER   139      47.006  40.378  37.954  1.00  0.00           N  
ATOM   2153  H   SER   139      46.774  40.881  38.293  1.00  0.00           H  
ATOM   2154  CA  SER   139      47.639  40.880  37.119  1.00  0.00           C  
ATOM   2155  HA  SER   139      48.112  40.234  36.912  1.00  0.00           H  
ATOM   2156  CB  SER   139      46.940  40.964  36.269  1.00  0.00           C  
ATOM   2157  HB2 SER   139      46.873  40.970  36.096  1.00  0.00           H  
ATOM   2158  HB3 SER   139      46.756  40.934  36.102  1.00  0.00           H  
ATOM   2159  OG  SER   139      46.610  41.062  35.902  1.00  0.00           O  
ATOM   2160  HG  SER   139      46.351  40.893  35.927  1.00  0.00           H  
ATOM   2161  C   SER   139      48.360  42.166  37.320  1.00  0.00           C  
ATOM   2162  O   SER   139      48.987  42.575  36.569  1.00  0.00           O  
ATOM   2163  N   PHE   140      48.281  42.816  38.309  1.00  0.00           N  
ATOM   2164  H   PHE   140      47.780  42.420  38.905  1.00  0.00           H  
ATOM   2165  CA  PHE   140      48.840  44.112  38.561  1.00  0.00           C  
ATOM   2166  HA  PHE   140      49.010  44.585  37.651  1.00  0.00           H  
ATOM   2167  CB  PHE   140      47.865  44.931  39.297  1.00  0.00           C  
ATOM   2168  HB2 PHE   140      47.816  44.590  40.255  1.00  0.00           H  
ATOM   2169  HB3 PHE   140      48.245  45.893  39.330  1.00  0.00           H  
ATOM   2170  CG  PHE   140      46.496  44.979  38.783  1.00  0.00           C  
ATOM   2171  CD1 PHE   140      46.178  45.274  37.685  1.00  0.00           C  
ATOM   2172  HD1 PHE   140      46.897  45.473  37.190  1.00  0.00           H  
ATOM   2173  CE1 PHE   140      44.925  45.298  37.226  1.00  0.00           C  
ATOM   2174  HE1 PHE   140      44.691  45.508  36.387  1.00  0.00           H  
ATOM   2175  CZ  PHE   140      43.985  45.042  37.858  1.00  0.00           C  
ATOM   2176  HZ  PHE   140      43.034  45.059  37.502  1.00  0.00           H  
ATOM   2177  CE2 PHE   140      44.293  44.761  38.953  1.00  0.00           C  
ATOM   2178  HE2 PHE   140      43.575  44.564  39.437  1.00  0.00           H  
ATOM   2179  CD2 PHE   140      45.544  44.730  39.413  1.00  0.00           C  
ATOM   2180  HD2 PHE   140      45.777  44.511  40.253  1.00  0.00           H  
ATOM   2181  C   PHE   140      50.165  44.067  39.269  1.00  0.00           C  
ATOM   2182  O   PHE   140      50.396  43.218  40.034  1.00  0.00           O  
ATOM   2183  N   LEU   141      51.036  44.992  39.027  1.00  0.00           N  
ATOM   2184  H   LEU   141      50.763  45.674  38.417  1.00  0.00           H  
ATOM   2185  CA  LEU   141      52.344  45.126  39.638  1.00  0.00           C  
ATOM   2186  HA  LEU   141      52.727  44.153  39.845  1.00  0.00           H  
ATOM   2187  CB  LEU   141      53.280  45.805  38.668  1.00  0.00           C  
ATOM   2188  HB2 LEU   141      52.941  46.775  38.493  1.00  0.00           H  
ATOM   2189  HB3 LEU   141      54.225  45.900  39.115  1.00  0.00           H  
ATOM   2190  CG  LEU   141      53.460  45.138  37.353  1.00  0.00           C  
ATOM   2191  HG  LEU   141      52.712  45.001  36.995  1.00  0.00           H  
ATOM   2192  CD1 LEU   141      54.107  45.767  36.507  1.00  0.00           C  
ATOM   2193 HD11 LEU   141      54.242  45.909  36.284  1.00  0.00           H  
ATOM   2194 HD12 LEU   141      54.255  45.955  36.318  1.00  0.00           H  
ATOM   2195 HD13 LEU   141      54.282  45.895  36.291  1.00  0.00           H  
ATOM   2196  CD2 LEU   141      54.048  44.049  37.304  1.00  0.00           C  
ATOM   2197 HD21 LEU   141      54.225  43.791  37.233  1.00  0.00           H  
ATOM   2198 HD22 LEU   141      54.206  43.793  37.331  1.00  0.00           H  
ATOM   2199 HD23 LEU   141      54.132  43.762  37.295  1.00  0.00           H  
ATOM   2200  C   LEU   141      52.294  45.864  40.965  1.00  0.00           C  
ATOM   2201  O   LEU   141      51.293  46.414  41.336  1.00  0.00           O  
ATOM   2202  N   ASN   142      53.386  45.903  41.682  1.00  0.00           N  
ATOM   2203  H   ASN   142      54.164  45.426  41.338  1.00  0.00           H  
ATOM   2204  CA  ASN   142      53.527  46.632  42.913  1.00  0.00           C  
ATOM   2205  HA  ASN   142      52.814  46.260  43.582  1.00  0.00           H  
ATOM   2206  CB  ASN   142      54.884  46.378  43.490  1.00  0.00           C  
ATOM   2207  HB2 ASN   142      55.270  46.037  43.374  1.00  0.00           H  
ATOM   2208  HB3 ASN   142      55.279  46.683  43.524  1.00  0.00           H  
ATOM   2209  CG  ASN   142      55.215  46.178  44.201  1.00  0.00           C  
ATOM   2210  OD1 ASN   142      55.101  46.274  44.481  1.00  0.00           O  
ATOM   2211  ND2 ASN   142      55.629  45.899  44.516  1.00  0.00           N  
ATOM   2212 HD21 ASN   142      55.843  45.769  44.979  1.00  0.00           H  
ATOM   2213 HD22 ASN   142      55.728  45.813  44.296  1.00  0.00           H  
ATOM   2214  C   ASN   142      53.252  48.100  42.756  1.00  0.00           C  
ATOM   2215  O   ASN   142      53.441  48.591  42.128  1.00  0.00           O  
ATOM   2216  N   GLY   143      52.787  48.799  43.329  1.00  0.00           N  
ATOM   2217  H   GLY   143      52.674  48.344  43.833  1.00  0.00           H  
ATOM   2218  CA  GLY   143      52.365  50.174  43.243  1.00  0.00           C  
ATOM   2219  HA2 GLY   143      52.448  50.612  44.193  1.00  0.00           H  
ATOM   2220  HA3 GLY   143      53.009  50.696  42.598  1.00  0.00           H  
ATOM   2221  C   GLY   143      50.953  50.385  42.765  1.00  0.00           C  
ATOM   2222  O   GLY   143      50.526  51.500  42.635  1.00  0.00           O  
ATOM   2223  N   SER   144      50.212  49.337  42.516  1.00  0.00           N  
ATOM   2224  H   SER   144      50.618  48.457  42.656  1.00  0.00           H  
ATOM   2225  CA  SER   144      48.826  49.375  42.085  1.00  0.00           C  
ATOM   2226  HA  SER   144      48.705  50.213  41.432  1.00  0.00           H  
ATOM   2227  CB  SER   144      48.503  48.134  41.287  1.00  0.00           C  
ATOM   2228  HB2 SER   144      47.527  48.196  40.926  1.00  0.00           H  
ATOM   2229  HB3 SER   144      49.146  48.051  40.465  1.00  0.00           H  
ATOM   2230  OG  SER   144      48.621  47.007  42.037  1.00  0.00           O  
ATOM   2231  HG  SER   144      49.434  46.695  41.943  1.00  0.00           H  
ATOM   2232  C   SER   144      47.812  49.563  43.203  1.00  0.00           C  
ATOM   2233  O   SER   144      46.625  49.583  42.947  1.00  0.00           O  
ATOM   2234  N   CYS   145      48.235  49.701  44.445  1.00  0.00           N  
ATOM   2235  H   CYS   145      49.202  49.639  44.605  1.00  0.00           H  
ATOM   2236  CA  CYS   145      47.367  49.980  45.575  1.00  0.00           C  
ATOM   2237  HA  CYS   145      46.684  49.155  45.690  1.00  0.00           H  
ATOM   2238  CB  CYS   145      48.216  50.061  46.827  1.00  0.00           C  
ATOM   2239  HB2 CYS   145      48.796  49.180  46.924  1.00  0.00           H  
ATOM   2240  HB3 CYS   145      48.865  50.896  46.771  1.00  0.00           H  
ATOM   2241  SG  CYS   145      47.183  50.218  48.255  1.00  0.00           S  
ATOM   2242  HG  CYS   145      47.602  49.633  48.824  1.00  0.00           H  
ATOM   2243  C   CYS   145      46.549  51.258  45.351  1.00  0.00           C  
ATOM   2244  O   CYS   145      47.060  52.256  44.874  1.00  0.00           O  
ATOM   2245  N   GLY   146      45.268  51.218  45.646  1.00  0.00           N  
ATOM   2246  H   GLY   146      44.919  50.401  46.092  1.00  0.00           H  
ATOM   2247  CA  GLY   146      44.320  52.284  45.362  1.00  0.00           C  
ATOM   2248  HA2 GLY   146      43.494  52.186  46.036  1.00  0.00           H  
ATOM   2249  HA3 GLY   146      44.787  53.233  45.550  1.00  0.00           H  
ATOM   2250  C   GLY   146      43.752  52.305  43.950  1.00  0.00           C  
ATOM   2251  O   GLY   146      42.975  53.177  43.645  1.00  0.00           O  
ATOM   2252  N   SER   147      44.102  51.363  43.086  1.00  0.00           N  
ATOM   2253  H   SER   147      44.776  50.702  43.372  1.00  0.00           H  
ATOM   2254  CA  SER   147      43.427  51.157  41.802  1.00  0.00           C  
ATOM   2255  HA  SER   147      43.442  52.079  41.261  1.00  0.00           H  
ATOM   2256  CB  SER   147      44.142  50.124  40.973  1.00  0.00           C  
ATOM   2257  HB2 SER   147      44.429  49.613  41.361  1.00  0.00           H  
ATOM   2258  HB3 SER   147      43.789  49.676  40.418  1.00  0.00           H  
ATOM   2259  OG  SER   147      44.873  50.397  40.405  1.00  0.00           O  
ATOM   2260  HG  SER   147      45.259  50.128  40.797  1.00  0.00           H  
ATOM   2261  C   SER   147      41.970  50.744  41.990  1.00  0.00           C  
ATOM   2262  O   SER   147      41.662  49.991  42.880  1.00  0.00           O  
ATOM   2263  N   VAL   148      41.071  51.237  41.171  1.00  0.00           N  
ATOM   2264  H   VAL   148      41.401  51.754  40.413  1.00  0.00           H  
ATOM   2265  CA  VAL   148      39.618  51.169  41.366  1.00  0.00           C  
ATOM   2266  HA  VAL   148      39.434  50.689  42.309  1.00  0.00           H  
ATOM   2267  CB  VAL   148      39.001  52.558  41.465  1.00  0.00           C  
ATOM   2268  HB  VAL   148      38.285  52.534  41.634  1.00  0.00           H  
ATOM   2269  CG1 VAL   148      39.333  53.276  42.229  1.00  0.00           C  
ATOM   2270 HG11 VAL   148      39.432  53.466  42.381  1.00  0.00           H  
ATOM   2271 HG12 VAL   148      39.381  53.460  42.409  1.00  0.00           H  
ATOM   2272 HG13 VAL   148      39.416  53.433  42.462  1.00  0.00           H  
ATOM   2273  CG2 VAL   148      38.942  53.309  40.629  1.00  0.00           C  
ATOM   2274 HG21 VAL   148      38.915  53.459  40.417  1.00  0.00           H  
ATOM   2275 HG22 VAL   148      38.907  53.522  40.435  1.00  0.00           H  
ATOM   2276 HG23 VAL   148      38.950  53.511  40.426  1.00  0.00           H  
ATOM   2277  C   VAL   148      38.897  50.333  40.320  1.00  0.00           C  
ATOM   2278  O   VAL   148      39.343  50.209  39.202  1.00  0.00           O  
ATOM   2279  N   GLY   149      37.756  49.784  40.684  1.00  0.00           N  
ATOM   2280  H   GLY   149      37.458  49.943  41.616  1.00  0.00           H  
ATOM   2281  CA  GLY   149      36.843  49.068  39.812  1.00  0.00           C  
ATOM   2282  HA2 GLY   149      37.214  49.113  38.824  1.00  0.00           H  
ATOM   2283  HA3 GLY   149      36.801  48.053  40.097  1.00  0.00           H  
ATOM   2284  C   GLY   149      35.434  49.610  39.797  1.00  0.00           C  
ATOM   2285  O   GLY   149      34.975  50.170  40.778  1.00  0.00           O  
ATOM   2286  N   PHE   150      34.755  49.462  38.672  1.00  0.00           N  
ATOM   2287  H   PHE   150      35.195  48.981  37.924  1.00  0.00           H  
ATOM   2288  CA  PHE   150      33.480  50.097  38.377  1.00  0.00           C  
ATOM   2289  HA  PHE   150      32.910  50.142  39.290  1.00  0.00           H  
ATOM   2290  CB  PHE   150      33.735  51.532  37.905  1.00  0.00           C  
ATOM   2291  HB2 PHE   150      32.799  52.032  37.815  1.00  0.00           H  
ATOM   2292  HB3 PHE   150      34.277  52.056  38.657  1.00  0.00           H  
ATOM   2293  CG  PHE   150      34.473  51.669  36.612  1.00  0.00           C  
ATOM   2294  CD1 PHE   150      35.826  51.622  36.581  1.00  0.00           C  
ATOM   2295  HD1 PHE   150      36.347  51.504  37.471  1.00  0.00           H  
ATOM   2296  CE1 PHE   150      36.503  51.711  35.388  1.00  0.00           C  
ATOM   2297  HE1 PHE   150      37.532  51.654  35.370  1.00  0.00           H  
ATOM   2298  CZ  PHE   150      35.834  51.869  34.219  1.00  0.00           C  
ATOM   2299  HZ  PHE   150      36.348  51.933  33.305  1.00  0.00           H  
ATOM   2300  CE2 PHE   150      34.490  51.944  34.245  1.00  0.00           C  
ATOM   2301  HE2 PHE   150      33.981  52.076  33.352  1.00  0.00           H  
ATOM   2302  CD2 PHE   150      33.809  51.837  35.436  1.00  0.00           C  
ATOM   2303  HD2 PHE   150      32.777  51.879  35.447  1.00  0.00           H  
ATOM   2304  C   PHE   150      32.631  49.333  37.353  1.00  0.00           C  
ATOM   2305  O   PHE   150      33.115  48.535  36.573  1.00  0.00           O  
ATOM   2306  N   ASN   151      31.353  49.638  37.332  1.00  0.00           N  
ATOM   2307  H   ASN   151      31.041  50.273  38.027  1.00  0.00           H  
ATOM   2308  CA  ASN   151      30.377  49.266  36.324  1.00  0.00           C  
ATOM   2309  HA  ASN   151      30.878  48.800  35.500  1.00  0.00           H  
ATOM   2310  CB  ASN   151      29.402  48.273  36.921  1.00  0.00           C  
ATOM   2311  HB2 ASN   151      29.182  48.431  37.646  1.00  0.00           H  
ATOM   2312  HB3 ASN   151      28.717  48.232  36.556  1.00  0.00           H  
ATOM   2313  CG  ASN   151      29.593  47.114  37.038  1.00  0.00           C  
ATOM   2314  OD1 ASN   151      29.841  46.873  37.037  1.00  0.00           O  
ATOM   2315  ND2 ASN   151      29.456  46.346  37.138  1.00  0.00           N  
ATOM   2316 HD21 ASN   151      29.572  45.579  37.200  1.00  0.00           H  
ATOM   2317 HD22 ASN   151      29.192  46.506  37.159  1.00  0.00           H  
ATOM   2318  C   ASN   151      29.666  50.508  35.787  1.00  0.00           C  
ATOM   2319  O   ASN   151      29.613  51.514  36.448  1.00  0.00           O  
ATOM   2320  N   ILE   152      29.107  50.448  34.603  1.00  0.00           N  
ATOM   2321  H   ILE   152      29.177  49.606  34.108  1.00  0.00           H  
ATOM   2322  CA  ILE   152      28.328  51.519  33.996  1.00  0.00           C  
ATOM   2323  HA  ILE   152      28.063  52.212  34.731  1.00  0.00           H  
ATOM   2324  CB  ILE   152      29.104  52.263  32.971  1.00  0.00           C  
ATOM   2325  HB  ILE   152      29.455  51.783  32.563  1.00  0.00           H  
ATOM   2326  CG2 ILE   152      28.587  52.919  32.228  1.00  0.00           C  
ATOM   2327 HG21 ILE   152      28.458  53.064  32.041  1.00  0.00           H  
ATOM   2328 HG22 ILE   152      28.460  53.088  32.046  1.00  0.00           H  
ATOM   2329 HG23 ILE   152      28.471  53.088  32.031  1.00  0.00           H  
ATOM   2330  CG1 ILE   152      29.940  52.998  33.219  1.00  0.00           C  
ATOM   2331 HG12 ILE   152      29.700  53.323  33.581  1.00  0.00           H  
ATOM   2332 HG13 ILE   152      30.216  52.582  33.560  1.00  0.00           H  
ATOM   2333  CD1 ILE   152      30.766  53.848  32.559  1.00  0.00           C  
ATOM   2334 HD11 ILE   152      30.963  54.051  32.400  1.00  0.00           H  
ATOM   2335 HD12 ILE   152      30.969  54.065  32.406  1.00  0.00           H  
ATOM   2336 HD13 ILE   152      30.976  54.051  32.403  1.00  0.00           H  
ATOM   2337  C   ILE   152      27.069  50.993  33.448  1.00  0.00           C  
ATOM   2338  O   ILE   152      27.072  50.109  32.714  1.00  0.00           O  
ATOM   2339  N   ASP   153      25.990  51.538  33.789  1.00  0.00           N  
ATOM   2340  H   ASP   153      26.051  52.242  34.401  1.00  0.00           H  
ATOM   2341  CA  ASP   153      24.728  51.211  33.268  1.00  0.00           C  
ATOM   2342  HA  ASP   153      24.732  50.213  33.020  1.00  0.00           H  
ATOM   2343  CB  ASP   153      23.712  51.389  34.269  1.00  0.00           C  
ATOM   2344  HB2 ASP   153      23.406  51.627  34.276  1.00  0.00           H  
ATOM   2345  HB3 ASP   153      23.399  51.156  34.417  1.00  0.00           H  
ATOM   2346  CG  ASP   153      23.487  51.521  35.080  1.00  0.00           C  
ATOM   2347  OD1 ASP   153      23.336  51.578  35.455  1.00  0.00           O  
ATOM   2348  OD2 ASP   153      23.434  51.562  35.365  1.00  0.00           O  
ATOM   2349  C   ASP   153      24.397  51.951  32.039  1.00  0.00           C  
ATOM   2350  O   ASP   153      24.304  51.535  31.170  1.00  0.00           O  
ATOM   2351  N   TYR   154      24.259  53.040  31.953  1.00  0.00           N  
ATOM   2352  H   TYR   154      24.306  53.308  32.718  1.00  0.00           H  
ATOM   2353  CA  TYR   154      24.054  53.862  30.838  1.00  0.00           C  
ATOM   2354  HA  TYR   154      24.352  53.328  30.015  1.00  0.00           H  
ATOM   2355  CB  TYR   154      22.647  54.161  30.682  1.00  0.00           C  
ATOM   2356  HB2 TYR   154      22.346  53.825  30.625  1.00  0.00           H  
ATOM   2357  HB3 TYR   154      22.357  54.371  31.004  1.00  0.00           H  
ATOM   2358  CG  TYR   154      21.999  54.612  30.173  1.00  0.00           C  
ATOM   2359  CD1 TYR   154      21.774  54.870  29.934  1.00  0.00           C  
ATOM   2360  HD1 TYR   154      22.060  54.749  30.112  1.00  0.00           H  
ATOM   2361  CE1 TYR   154      21.179  55.285  29.462  1.00  0.00           C  
ATOM   2362  HE1 TYR   154      21.011  55.479  29.281  1.00  0.00           H  
ATOM   2363  CZ  TYR   154      20.803  55.446  29.225  1.00  0.00           C  
ATOM   2364  OH  TYR   154      20.233  55.844  28.773  1.00  0.00           O  
ATOM   2365  HH  TYR   154      20.076  55.965  28.676  1.00  0.00           H  
ATOM   2366  CE2 TYR   154      21.019  55.189  29.462  1.00  0.00           C  
ATOM   2367  HE2 TYR   154      20.730  55.313  29.282  1.00  0.00           H  
ATOM   2368  CD2 TYR   154      21.616  54.775  29.935  1.00  0.00           C  
ATOM   2369  HD2 TYR   154      21.780  54.580  30.115  1.00  0.00           H  
ATOM   2370  C   TYR   154      24.832  55.122  30.876  1.00  0.00           C  
ATOM   2371  O   TYR   154      25.398  55.454  29.933  1.00  0.00           O  
ATOM   2372  N   ASP   155      24.903  55.806  31.959  1.00  0.00           N  
ATOM   2373  H   ASP   155      24.390  55.497  32.681  1.00  0.00           H  
ATOM   2374  CA  ASP   155      25.615  57.022  32.132  1.00  0.00           C  
ATOM   2375  HA  ASP   155      26.398  57.009  31.482  1.00  0.00           H  
ATOM   2376  CB  ASP   155      24.758  58.155  31.772  1.00  0.00           C  
ATOM   2377  HB2 ASP   155      24.951  58.623  31.482  1.00  0.00           H  
ATOM   2378  HB3 ASP   155      24.281  58.122  31.403  1.00  0.00           H  
ATOM   2379  CG  ASP   155      24.285  58.750  32.233  1.00  0.00           C  
ATOM   2380  OD1 ASP   155      23.984  58.847  32.592  1.00  0.00           O  
ATOM   2381  OD2 ASP   155      24.200  59.161  32.229  1.00  0.00           O  
ATOM   2382  C   ASP   155      26.221  57.239  33.477  1.00  0.00           C  
ATOM   2383  O   ASP   155      27.085  57.941  33.659  1.00  0.00           O  
ATOM   2384  N   CYS   156      25.798  56.645  34.421  1.00  0.00           N  
ATOM   2385  H   CYS   156      25.101  56.079  34.217  1.00  0.00           H  
ATOM   2386  CA  CYS   156      26.282  56.746  35.755  1.00  0.00           C  
ATOM   2387  HA  CYS   156      26.729  57.704  35.891  1.00  0.00           H  
ATOM   2388  CB  CYS   156      25.118  56.659  36.673  1.00  0.00           C  
ATOM   2389  HB2 CYS   156      24.463  57.277  36.454  1.00  0.00           H  
ATOM   2390  HB3 CYS   156      24.742  55.826  36.600  1.00  0.00           H  
ATOM   2391  SG  CYS   156      25.410  56.905  38.245  1.00  0.00           S  
ATOM   2392  HG  CYS   156      24.910  56.816  38.434  1.00  0.00           H  
ATOM   2393  C   CYS   156      27.325  55.694  36.049  1.00  0.00           C  
ATOM   2394  O   CYS   156      27.130  54.540  35.767  1.00  0.00           O  
ATOM   2395  N   VAL   157      28.421  56.079  36.651  1.00  0.00           N  
ATOM   2396  H   VAL   157      28.503  57.035  36.866  1.00  0.00           H  
ATOM   2397  CA  VAL   157      29.503  55.196  37.066  1.00  0.00           C  
ATOM   2398  HA  VAL   157      29.562  54.370  36.375  1.00  0.00           H  
ATOM   2399  CB  VAL   157      30.849  55.918  37.024  1.00  0.00           C  
ATOM   2400  HB  VAL   157      30.846  56.711  37.730  1.00  0.00           H  
ATOM   2401  CG1 VAL   157      31.980  54.985  37.355  1.00  0.00           C  
ATOM   2402 HG11 VAL   157      32.263  54.752  37.373  1.00  0.00           H  
ATOM   2403 HG12 VAL   157      32.296  54.807  37.465  1.00  0.00           H  
ATOM   2404 HG13 VAL   157      32.222  54.730  37.474  1.00  0.00           H  
ATOM   2405  CG2 VAL   157      31.142  56.513  35.677  1.00  0.00           C  
ATOM   2406 HG21 VAL   157      31.223  56.636  35.341  1.00  0.00           H  
ATOM   2407 HG22 VAL   157      31.190  56.673  35.347  1.00  0.00           H  
ATOM   2408 HG23 VAL   157      31.235  56.680  35.361  1.00  0.00           H  
ATOM   2409  C   VAL   157      29.222  54.623  38.445  1.00  0.00           C  
ATOM   2410  O   VAL   157      29.248  55.322  39.428  1.00  0.00           O  
ATOM   2411  N   SER   158      28.973  53.341  38.527  1.00  0.00           N  
ATOM   2412  H   SER   158      28.980  52.826  37.688  1.00  0.00           H  
ATOM   2413  CA  SER   158      28.849  52.595  39.768  1.00  0.00           C  
ATOM   2414  HA  SER   158      28.460  53.236  40.540  1.00  0.00           H  
ATOM   2415  CB  SER   158      27.879  51.452  39.591  1.00  0.00           C  
ATOM   2416  HB2 SER   158      27.997  51.019  38.840  1.00  0.00           H  
ATOM   2417  HB3 SER   158      27.947  50.844  40.225  1.00  0.00           H  
ATOM   2418  OG  SER   158      26.735  51.720  39.596  1.00  0.00           O  
ATOM   2419  HG  SER   158      26.463  51.633  39.042  1.00  0.00           H  
ATOM   2420  C   SER   158      30.206  52.084  40.211  1.00  0.00           C  
ATOM   2421  O   SER   158      30.646  51.055  39.763  1.00  0.00           O  
ATOM   2422  N   PHE   159      30.896  52.797  41.072  1.00  0.00           N  
ATOM   2423  H   PHE   159      30.474  53.615  41.422  1.00  0.00           H  
ATOM   2424  CA  PHE   159      32.155  52.353  41.660  1.00  0.00           C  
ATOM   2425  HA  PHE   159      32.786  51.963  40.877  1.00  0.00           H  
ATOM   2426  CB  PHE   159      32.889  53.519  42.303  1.00  0.00           C  
ATOM   2427  HB2 PHE   159      32.241  53.988  43.013  1.00  0.00           H  
ATOM   2428  HB3 PHE   159      33.722  53.124  42.846  1.00  0.00           H  
ATOM   2429  CG  PHE   159      33.418  54.560  41.355  1.00  0.00           C  
ATOM   2430  CD1 PHE   159      34.609  54.339  40.684  1.00  0.00           C  
ATOM   2431  HD1 PHE   159      35.131  53.430  40.828  1.00  0.00           H  
ATOM   2432  CE1 PHE   159      35.125  55.308  39.832  1.00  0.00           C  
ATOM   2433  HE1 PHE   159      36.037  55.135  39.327  1.00  0.00           H  
ATOM   2434  CZ  PHE   159      34.458  56.506  39.654  1.00  0.00           C  
ATOM   2435  HZ  PHE   159      34.857  57.253  39.011  1.00  0.00           H  
ATOM   2436  CE2 PHE   159      33.269  56.730  40.320  1.00  0.00           C  
ATOM   2437  HE2 PHE   159      32.761  57.646  40.182  1.00  0.00           H  
ATOM   2438  CD2 PHE   159      32.747  55.758  41.169  1.00  0.00           C  
ATOM   2439  HD2 PHE   159      31.837  55.933  41.678  1.00  0.00           H  
ATOM   2440  C   PHE   159      31.914  51.233  42.671  1.00  0.00           C  
ATOM   2441  O   PHE   159      31.082  51.354  43.547  1.00  0.00           O  
ATOM   2442  N   CYS   160      32.654  50.148  42.560  1.00  0.00           N  
ATOM   2443  H   CYS   160      33.322  50.125  41.829  1.00  0.00           H  
ATOM   2444  CA  CYS   160      32.391  48.900  43.268  1.00  0.00           C  
ATOM   2445  HA  CYS   160      31.638  49.066  44.003  1.00  0.00           H  
ATOM   2446  CB  CYS   160      31.836  47.916  42.278  1.00  0.00           C  
ATOM   2447  HB2 CYS   160      31.792  47.250  42.566  1.00  0.00           H  
ATOM   2448  HB3 CYS   160      31.143  48.048  42.043  1.00  0.00           H  
ATOM   2449  SG  CYS   160      32.356  47.608  41.024  1.00  0.00           S  
ATOM   2450  HG  CYS   160      31.959  47.302  40.783  1.00  0.00           H  
ATOM   2451  C   CYS   160      33.570  48.310  44.031  1.00  0.00           C  
ATOM   2452  O   CYS   160      33.359  47.482  44.894  1.00  0.00           O  
ATOM   2453  N   TYR   161      34.800  48.707  43.735  1.00  0.00           N  
ATOM   2454  H   TYR   161      34.916  49.396  43.033  1.00  0.00           H  
ATOM   2455  CA  TYR   161      36.008  48.091  44.281  1.00  0.00           C  
ATOM   2456  HA  TYR   161      35.805  47.752  45.285  1.00  0.00           H  
ATOM   2457  CB  TYR   161      36.350  46.866  43.432  1.00  0.00           C  
ATOM   2458  HB2 TYR   161      35.558  46.170  43.499  1.00  0.00           H  
ATOM   2459  HB3 TYR   161      36.400  47.161  42.423  1.00  0.00           H  
ATOM   2460  CG  TYR   161      37.609  46.144  43.762  1.00  0.00           C  
ATOM   2461  CD1 TYR   161      37.639  45.220  44.751  1.00  0.00           C  
ATOM   2462  HD1 TYR   161      36.777  45.038  45.288  1.00  0.00           H  
ATOM   2463  CE1 TYR   161      38.792  44.519  45.027  1.00  0.00           C  
ATOM   2464  HE1 TYR   161      38.814  43.802  45.770  1.00  0.00           H  
ATOM   2465  CZ  TYR   161      39.920  44.738  44.311  1.00  0.00           C  
ATOM   2466  OH  TYR   161      41.022  44.042  44.553  1.00  0.00           O  
ATOM   2467  HH  TYR   161      41.262  43.783  44.195  1.00  0.00           H  
ATOM   2468  CE2 TYR   161      39.894  45.673  43.328  1.00  0.00           C  
ATOM   2469  HE2 TYR   161      40.752  45.836  42.778  1.00  0.00           H  
ATOM   2470  CD2 TYR   161      38.744  46.375  43.056  1.00  0.00           C  
ATOM   2471  HD2 TYR   161      38.731  47.080  42.299  1.00  0.00           H  
ATOM   2472  C   TYR   161      37.186  49.067  44.350  1.00  0.00           C  
ATOM   2473  O   TYR   161      37.328  49.927  43.498  1.00  0.00           O  
ATOM   2474  N   MET   162      38.064  48.888  45.323  1.00  0.00           N  
ATOM   2475  H   MET   162      37.831  48.220  46.021  1.00  0.00           H  
ATOM   2476  CA  MET   162      39.371  49.527  45.441  1.00  0.00           C  
ATOM   2477  HA  MET   162      39.687  49.861  44.465  1.00  0.00           H  
ATOM   2478  CB  MET   162      39.254  50.755  46.345  1.00  0.00           C  
ATOM   2479  HB2 MET   162      38.602  51.444  45.898  1.00  0.00           H  
ATOM   2480  HB3 MET   162      38.839  50.474  47.262  1.00  0.00           H  
ATOM   2481  CG  MET   162      40.545  51.452  46.618  1.00  0.00           C  
ATOM   2482  HG2 MET   162      41.152  50.801  47.144  1.00  0.00           H  
ATOM   2483  HG3 MET   162      41.007  51.654  45.717  1.00  0.00           H  
ATOM   2484  SD  MET   162      40.439  52.969  47.556  1.00  0.00           S  
ATOM   2485  CE  MET   162      40.093  54.129  46.331  1.00  0.00           C  
ATOM   2486  HE1 MET   162      40.030  54.367  46.081  1.00  0.00           H  
ATOM   2487  HE2 MET   162      40.018  54.361  46.083  1.00  0.00           H  
ATOM   2488  HE3 MET   162      40.022  54.370  46.095  1.00  0.00           H  
ATOM   2489  C   MET   162      40.398  48.513  45.954  1.00  0.00           C  
ATOM   2490  O   MET   162      40.182  47.886  46.974  1.00  0.00           O  
ATOM   2491  N   HID   163      41.513  48.352  45.258  1.00  0.00           N  
ATOM   2492  H   HID   163      41.618  48.898  44.435  1.00  0.00           H  
ATOM   2493  CA  HID   163      42.603  47.434  45.602  1.00  0.00           C  
ATOM   2494  HA  HID   163      42.184  46.468  45.839  1.00  0.00           H  
ATOM   2495  CB  HID   163      43.500  47.287  44.372  1.00  0.00           C  
ATOM   2496  HB2 HID   163      42.931  46.849  43.588  1.00  0.00           H  
ATOM   2497  HB3 HID   163      43.792  48.259  44.049  1.00  0.00           H  
ATOM   2498  CG  HID   163      44.745  46.478  44.546  1.00  0.00           C  
ATOM   2499  ND1 HID   163      45.928  46.716  44.016  1.00  0.00           N  
ATOM   2500  HD1 HID   163      46.133  47.456  43.459  1.00  0.00           H  
ATOM   2501  CE1 HID   163      46.779  45.770  44.343  1.00  0.00           C  
ATOM   2502  HE1 HID   163      47.779  45.705  44.067  1.00  0.00           H  
ATOM   2503  NE2 HID   163      46.198  44.906  45.053  1.00  0.00           N  
ATOM   2504  CD2 HID   163      44.901  45.338  45.176  1.00  0.00           C  
ATOM   2505  HD2 HID   163      44.150  44.852  45.667  1.00  0.00           H  
ATOM   2506  C   HID   163      43.411  47.919  46.810  1.00  0.00           C  
ATOM   2507  O   HID   163      43.851  49.054  46.827  1.00  0.00           O  
ATOM   2508  N   HIE   164      43.656  47.059  47.791  1.00  0.00           N  
ATOM   2509  H   HIE   164      43.261  46.151  47.721  1.00  0.00           H  
ATOM   2510  CA  HIE   164      44.524  47.343  48.942  1.00  0.00           C  
ATOM   2511  HA  HIE   164      44.866  48.367  48.894  1.00  0.00           H  
ATOM   2512  CB  HIE   164      43.769  47.198  50.264  1.00  0.00           C  
ATOM   2513  HB2 HIE   164      43.267  46.251  50.281  1.00  0.00           H  
ATOM   2514  HB3 HIE   164      44.486  47.191  51.061  1.00  0.00           H  
ATOM   2515  CG  HIE   164      42.773  48.273  50.587  1.00  0.00           C  
ATOM   2516  ND1 HIE   164      42.599  48.905  51.653  1.00  0.00           N  
ATOM   2517  CE1 HIE   164      41.561  49.703  51.605  1.00  0.00           C  
ATOM   2518  HE1 HIE   164      41.142  50.298  52.300  1.00  0.00           H  
ATOM   2519  NE2 HIE   164      41.085  49.612  50.581  1.00  0.00           N  
ATOM   2520  HE2 HIE   164      40.245  50.012  50.379  1.00  0.00           H  
ATOM   2521  CD2 HIE   164      41.832  48.713  49.933  1.00  0.00           C  
ATOM   2522  HD2 HIE   164      41.682  48.382  49.082  1.00  0.00           H  
ATOM   2523  C   HIE   164      45.788  46.491  48.968  1.00  0.00           C  
ATOM   2524  O   HIE   164      46.830  47.020  49.251  1.00  0.00           O  
ATOM   2525  N   MET   165      45.724  45.197  48.691  1.00  0.00           N  
ATOM   2526  H   MET   165      44.856  44.812  48.436  1.00  0.00           H  
ATOM   2527  CA  MET   165      46.852  44.278  48.808  1.00  0.00           C  
ATOM   2528  HA  MET   165      47.734  44.803  48.529  1.00  0.00           H  
ATOM   2529  CB  MET   165      47.021  43.846  50.245  1.00  0.00           C  
ATOM   2530  HB2 MET   165      47.919  43.340  50.335  1.00  0.00           H  
ATOM   2531  HB3 MET   165      47.078  44.684  50.851  1.00  0.00           H  
ATOM   2532  CG  MET   165      45.988  42.958  50.784  1.00  0.00           C  
ATOM   2533  HG2 MET   165      45.480  42.778  50.388  1.00  0.00           H  
ATOM   2534  HG3 MET   165      46.248  42.398  50.925  1.00  0.00           H  
ATOM   2535  SD  MET   165      45.162  43.009  51.853  1.00  0.00           S  
ATOM   2536  CE  MET   165      44.648  42.764  52.745  1.00  0.00           C  
ATOM   2537  HE1 MET   165      44.553  42.711  52.902  1.00  0.00           H  
ATOM   2538  HE2 MET   165      44.544  42.711  52.942  1.00  0.00           H  
ATOM   2539  HE3 MET   165      44.532  42.717  52.937  1.00  0.00           H  
ATOM   2540  C   MET   165      46.766  43.060  47.902  1.00  0.00           C  
ATOM   2541  O   MET   165      45.708  42.612  47.553  1.00  0.00           O  
ATOM   2542  N   GLU   166      47.894  42.476  47.585  1.00  0.00           N  
ATOM   2543  H   GLU   166      48.716  42.913  47.880  1.00  0.00           H  
ATOM   2544  CA  GLU   166      48.033  41.153  47.002  1.00  0.00           C  
ATOM   2545  HA  GLU   166      47.109  40.885  46.529  1.00  0.00           H  
ATOM   2546  CB  GLU   166      49.085  41.187  45.923  1.00  0.00           C  
ATOM   2547  HB2 GLU   166      48.907  41.311  45.356  1.00  0.00           H  
ATOM   2548  HB3 GLU   166      49.549  41.598  45.926  1.00  0.00           H  
ATOM   2549  CG  GLU   166      49.744  40.498  45.549  1.00  0.00           C  
ATOM   2550  HG2 GLU   166      49.844  39.823  46.103  1.00  0.00           H  
ATOM   2551  HG3 GLU   166      49.431  40.343  45.008  1.00  0.00           H  
ATOM   2552  CD  GLU   166      50.709  40.903  45.139  1.00  0.00           C  
ATOM   2553  OE1 GLU   166      51.099  41.061  44.966  1.00  0.00           O  
ATOM   2554  OE2 GLU   166      51.110  41.064  44.987  1.00  0.00           O  
ATOM   2555  C   GLU   166      48.321  40.103  48.065  1.00  0.00           C  
ATOM   2556  O   GLU   166      49.096  40.318  48.945  1.00  0.00           O  
ATOM   2557  N   LEU   167      47.706  38.958  47.985  1.00  0.00           N  
ATOM   2558  H   LEU   167      47.103  38.848  47.227  1.00  0.00           H  
ATOM   2559  CA  LEU   167      47.870  37.812  48.871  1.00  0.00           C  
ATOM   2560  HA  LEU   167      48.202  38.167  49.830  1.00  0.00           H  
ATOM   2561  CB  LEU   167      46.515  37.137  49.039  1.00  0.00           C  
ATOM   2562  HB2 LEU   167      46.158  36.854  48.080  1.00  0.00           H  
ATOM   2563  HB3 LEU   167      46.640  36.242  49.593  1.00  0.00           H  
ATOM   2564  CG  LEU   167      45.451  37.957  49.722  1.00  0.00           C  
ATOM   2565  HG  LEU   167      45.278  38.536  49.326  1.00  0.00           H  
ATOM   2566  CD1 LEU   167      44.449  37.522  49.936  1.00  0.00           C  
ATOM   2567 HD11 LEU   167      44.194  37.463  49.989  1.00  0.00           H  
ATOM   2568 HD12 LEU   167      44.203  37.418  49.943  1.00  0.00           H  
ATOM   2569 HD13 LEU   167      44.209  37.385  50.026  1.00  0.00           H  
ATOM   2570  CD2 LEU   167      45.534  38.401  50.755  1.00  0.00           C  
ATOM   2571 HD21 LEU   167      45.613  38.524  50.989  1.00  0.00           H  
ATOM   2572 HD22 LEU   167      45.508  38.543  50.991  1.00  0.00           H  
ATOM   2573 HD23 LEU   167      45.530  38.475  51.041  1.00  0.00           H  
ATOM   2574  C   LEU   167      48.934  36.843  48.350  1.00  0.00           C  
ATOM   2575  O   LEU   167      49.256  36.895  47.187  1.00  0.00           O  
ATOM   2576  N   PRO   168      49.484  35.934  49.157  1.00  0.00           N  
ATOM   2577  CD  PRO   168      49.229  35.779  50.556  1.00  0.00           C  
ATOM   2578  HD2 PRO   168      48.370  35.226  50.704  1.00  0.00           H  
ATOM   2579  HD3 PRO   168      49.142  36.694  51.044  1.00  0.00           H  
ATOM   2580  CG  PRO   168      50.370  35.034  51.115  1.00  0.00           C  
ATOM   2581  HG2 PRO   168      50.072  34.415  51.834  1.00  0.00           H  
ATOM   2582  HG3 PRO   168      51.045  35.672  51.466  1.00  0.00           H  
ATOM   2583  CB  PRO   168      50.947  34.292  49.999  1.00  0.00           C  
ATOM   2584  HB2 PRO   168      50.521  33.377  49.949  1.00  0.00           H  
ATOM   2585  HB3 PRO   168      51.949  34.191  50.122  1.00  0.00           H  
ATOM   2586  CA  PRO   168      50.611  35.094  48.782  1.00  0.00           C  
ATOM   2587  HA  PRO   168      51.425  35.732  48.574  1.00  0.00           H  
ATOM   2588  C   PRO   168      50.424  34.191  47.586  1.00  0.00           C  
ATOM   2589  O   PRO   168      51.371  33.829  46.963  1.00  0.00           O  
ATOM   2590  N   THR   169      49.220  33.850  47.225  1.00  0.00           N  
ATOM   2591  H   THR   169      48.484  34.154  47.784  1.00  0.00           H  
ATOM   2592  CA  THR   169      48.873  33.103  46.029  1.00  0.00           C  
ATOM   2593  HA  THR   169      49.648  32.393  45.847  1.00  0.00           H  
ATOM   2594  CB  THR   169      47.604  32.329  46.231  1.00  0.00           C  
ATOM   2595  HB  THR   169      47.304  31.958  45.331  1.00  0.00           H  
ATOM   2596  CG2 THR   169      47.747  31.209  47.146  1.00  0.00           C  
ATOM   2597 HG21 THR   169      47.775  30.927  47.358  1.00  0.00           H  
ATOM   2598 HG22 THR   169      47.788  30.928  47.361  1.00  0.00           H  
ATOM   2599 HG23 THR   169      47.779  30.937  47.369  1.00  0.00           H  
ATOM   2600  OG1 THR   169      46.618  33.097  46.722  1.00  0.00           O  
ATOM   2601  HG1 THR   169      45.917  32.739  46.446  1.00  0.00           H  
ATOM   2602  C   THR   169      48.769  33.946  44.775  1.00  0.00           C  
ATOM   2603  O   THR   169      48.412  33.461  43.754  1.00  0.00           O  
ATOM   2604  N   GLY   170      49.086  35.204  44.825  1.00  0.00           N  
ATOM   2605  H   GLY   170      49.362  35.550  45.690  1.00  0.00           H  
ATOM   2606  CA  GLY   170      49.112  36.114  43.705  1.00  0.00           C  
ATOM   2607  HA2 GLY   170      49.786  36.894  43.931  1.00  0.00           H  
ATOM   2608  HA3 GLY   170      49.475  35.612  42.851  1.00  0.00           H  
ATOM   2609  C   GLY   170      47.790  36.749  43.345  1.00  0.00           C  
ATOM   2610  O   GLY   170      47.637  37.265  42.384  1.00  0.00           O  
ATOM   2611  N   VAL   171      46.833  36.709  44.102  1.00  0.00           N  
ATOM   2612  H   VAL   171      47.047  36.285  44.865  1.00  0.00           H  
ATOM   2613  CA  VAL   171      45.500  37.287  43.929  1.00  0.00           C  
ATOM   2614  HA  VAL   171      45.385  37.576  42.900  1.00  0.00           H  
ATOM   2615  CB  VAL   171      44.403  36.270  44.235  1.00  0.00           C  
ATOM   2616  HB  VAL   171      43.462  36.747  44.081  1.00  0.00           H  
ATOM   2617  CG1 VAL   171      44.458  35.101  43.298  1.00  0.00           C  
ATOM   2618 HG11 VAL   171      44.458  34.824  43.061  1.00  0.00           H  
ATOM   2619 HG12 VAL   171      44.474  34.817  43.067  1.00  0.00           H  
ATOM   2620 HG13 VAL   171      44.460  34.811  43.077  1.00  0.00           H  
ATOM   2621  CG2 VAL   171      44.419  35.759  45.649  1.00  0.00           C  
ATOM   2622 HG21 VAL   171      44.427  35.640  45.996  1.00  0.00           H  
ATOM   2623 HG22 VAL   171      44.404  35.642  45.993  1.00  0.00           H  
ATOM   2624 HG23 VAL   171      44.417  35.622  45.990  1.00  0.00           H  
ATOM   2625  C   VAL   171      45.325  38.554  44.749  1.00  0.00           C  
ATOM   2626  O   VAL   171      45.941  38.723  45.770  1.00  0.00           O  
ATOM   2627  N   HID   172      44.488  39.455  44.302  1.00  0.00           N  
ATOM   2628  H   HID   172      43.968  39.226  43.495  1.00  0.00           H  
ATOM   2629  CA  HID   172      44.269  40.774  44.881  1.00  0.00           C  
ATOM   2630  HA  HID   172      45.122  41.044  45.475  1.00  0.00           H  
ATOM   2631  CB  HID   172      44.159  41.791  43.767  1.00  0.00           C  
ATOM   2632  HB2 HID   172      43.304  41.572  43.177  1.00  0.00           H  
ATOM   2633  HB3 HID   172      44.015  42.755  44.203  1.00  0.00           H  
ATOM   2634  CG  HID   172      45.340  41.851  42.869  1.00  0.00           C  
ATOM   2635  ND1 HID   172      46.287  42.181  42.859  1.00  0.00           N  
ATOM   2636  HD1 HID   172      46.289  42.495  43.411  1.00  0.00           H  
ATOM   2637  CE1 HID   172      47.188  42.064  41.962  1.00  0.00           C  
ATOM   2638  HE1 HID   172      48.042  42.262  41.742  1.00  0.00           H  
ATOM   2639  NE2 HID   172      46.868  41.671  41.376  1.00  0.00           N  
ATOM   2640  CD2 HID   172      45.694  41.528  41.954  1.00  0.00           C  
ATOM   2641  HD2 HID   172      45.159  41.210  41.734  1.00  0.00           H  
ATOM   2642  C   HID   172      43.047  40.833  45.790  1.00  0.00           C  
ATOM   2643  O   HID   172      42.058  40.198  45.535  1.00  0.00           O  
ATOM   2644  N   ALA   173      43.104  41.644  46.821  1.00  0.00           N  
ATOM   2645  H   ALA   173      43.955  42.115  46.973  1.00  0.00           H  
ATOM   2646  CA  ALA   173      42.037  41.919  47.765  1.00  0.00           C  
ATOM   2647  HA  ALA   173      41.112  41.579  47.351  1.00  0.00           H  
ATOM   2648  CB  ALA   173      42.294  41.131  49.018  1.00  0.00           C  
ATOM   2649  HB1 ALA   173      42.354  40.924  49.318  1.00  0.00           H  
ATOM   2650  HB2 ALA   173      42.364  40.945  49.319  1.00  0.00           H  
ATOM   2651  HB3 ALA   173      42.342  40.943  49.323  1.00  0.00           H  
ATOM   2652  C   ALA   173      41.878  43.413  48.048  1.00  0.00           C  
ATOM   2653  O   ALA   173      42.786  44.204  47.847  1.00  0.00           O  
ATOM   2654  N   GLY   174      40.707  43.811  48.521  1.00  0.00           N  
ATOM   2655  H   GLY   174      40.011  43.132  48.708  1.00  0.00           H  
ATOM   2656  CA  GLY   174      40.354  45.198  48.708  1.00  0.00           C  
ATOM   2657  HA2 GLY   174      41.051  45.650  49.353  1.00  0.00           H  
ATOM   2658  HA3 GLY   174      40.422  45.674  47.773  1.00  0.00           H  
ATOM   2659  C   GLY   174      38.971  45.458  49.269  1.00  0.00           C  
ATOM   2660  O   GLY   174      38.310  44.558  49.752  1.00  0.00           O  
ATOM   2661  N   THR   175      38.538  46.703  49.212  1.00  0.00           N  
ATOM   2662  H   THR   175      39.097  47.364  48.728  1.00  0.00           H  
ATOM   2663  CA  THR   175      37.285  47.202  49.792  1.00  0.00           C  
ATOM   2664  HA  THR   175      36.796  46.401  50.330  1.00  0.00           H  
ATOM   2665  CB  THR   175      37.543  48.345  50.783  1.00  0.00           C  
ATOM   2666  HB  THR   175      36.600  48.627  51.222  1.00  0.00           H  
ATOM   2667  CG2 THR   175      38.472  47.981  51.923  1.00  0.00           C  
ATOM   2668 HG21 THR   175      38.701  47.886  52.201  1.00  0.00           H  
ATOM   2669 HG22 THR   175      38.697  47.912  52.209  1.00  0.00           H  
ATOM   2670 HG23 THR   175      38.683  47.892  52.219  1.00  0.00           H  
ATOM   2671  OG1 THR   175      38.068  49.482  50.154  1.00  0.00           O  
ATOM   2672  HG1 THR   175      37.339  49.933  49.773  1.00  0.00           H  
ATOM   2673  C   THR   175      36.303  47.670  48.731  1.00  0.00           C  
ATOM   2674  O   THR   175      36.663  47.862  47.585  1.00  0.00           O  
ATOM   2675  N   ASP   176      35.062  47.917  49.120  1.00  0.00           N  
ATOM   2676  H   ASP   176      34.824  47.707  50.062  1.00  0.00           H  
ATOM   2677  CA  ASP   176      34.200  48.874  48.427  1.00  0.00           C  
ATOM   2678  HA  ASP   176      34.308  48.736  47.361  1.00  0.00           H  
ATOM   2679  CB  ASP   176      32.734  48.583  48.764  1.00  0.00           C  
ATOM   2680  HB2 ASP   176      32.110  49.247  48.207  1.00  0.00           H  
ATOM   2681  HB3 ASP   176      32.508  47.595  48.427  1.00  0.00           H  
ATOM   2682  CG  ASP   176      32.327  48.681  50.219  1.00  0.00           C  
ATOM   2683  OD1 ASP   176      32.562  49.019  50.893  1.00  0.00           O  
ATOM   2684  OD2 ASP   176      31.733  48.405  50.681  1.00  0.00           O  
ATOM   2685  C   ASP   176      34.637  50.321  48.735  1.00  0.00           C  
ATOM   2686  O   ASP   176      35.537  50.554  49.532  1.00  0.00           O  
ATOM   2687  N   LEU   177      34.025  51.315  48.102  1.00  0.00           N  
ATOM   2688  H   LEU   177      33.304  51.093  47.455  1.00  0.00           H  
ATOM   2689  CA  LEU   177      34.322  52.733  48.341  1.00  0.00           C  
ATOM   2690  HA  LEU   177      35.381  52.829  48.508  1.00  0.00           H  
ATOM   2691  CB  LEU   177      33.966  53.565  47.106  1.00  0.00           C  
ATOM   2692  HB2 LEU   177      33.043  53.249  46.724  1.00  0.00           H  
ATOM   2693  HB3 LEU   177      33.836  54.562  47.404  1.00  0.00           H  
ATOM   2694  CG  LEU   177      34.952  53.585  45.978  1.00  0.00           C  
ATOM   2695  HG  LEU   177      34.726  53.977  45.442  1.00  0.00           H  
ATOM   2696  CD1 LEU   177      35.914  53.992  46.068  1.00  0.00           C  
ATOM   2697 HD11 LEU   177      36.151  54.116  46.079  1.00  0.00           H  
ATOM   2698 HD12 LEU   177      36.166  54.071  46.078  1.00  0.00           H  
ATOM   2699 HD13 LEU   177      36.124  54.094  46.100  1.00  0.00           H  
ATOM   2700  CD2 LEU   177      35.298  52.752  45.381  1.00  0.00           C  
ATOM   2701 HD21 LEU   177      35.425  52.541  45.292  1.00  0.00           H  
ATOM   2702 HD22 LEU   177      35.331  52.531  45.217  1.00  0.00           H  
ATOM   2703 HD23 LEU   177      35.396  52.582  45.187  1.00  0.00           H  
ATOM   2704  C   LEU   177      33.680  53.280  49.622  1.00  0.00           C  
ATOM   2705  O   LEU   177      33.933  54.398  50.004  1.00  0.00           O  
ATOM   2706  N   GLU   178      32.899  52.488  50.326  1.00  0.00           N  
ATOM   2707  H   GLU   178      32.737  51.587  49.965  1.00  0.00           H  
ATOM   2708  CA  GLU   178      32.504  52.721  51.715  1.00  0.00           C  
ATOM   2709  HA  GLU   178      32.469  53.780  51.894  1.00  0.00           H  
ATOM   2710  CB  GLU   178      31.107  52.168  51.950  1.00  0.00           C  
ATOM   2711  HB2 GLU   178      30.961  51.383  51.615  1.00  0.00           H  
ATOM   2712  HB3 GLU   178      30.934  52.058  52.772  1.00  0.00           H  
ATOM   2713  CG  GLU   178      30.108  52.783  51.542  1.00  0.00           C  
ATOM   2714  HG2 GLU   178      30.261  53.058  51.184  1.00  0.00           H  
ATOM   2715  HG3 GLU   178      29.792  52.509  51.313  1.00  0.00           H  
ATOM   2716  CD  GLU   178      29.292  53.372  51.921  1.00  0.00           C  
ATOM   2717  OE1 GLU   178      28.984  53.614  52.087  1.00  0.00           O  
ATOM   2718  OE2 GLU   178      28.931  53.601  52.058  1.00  0.00           O  
ATOM   2719  C   GLU   178      33.523  52.164  52.719  1.00  0.00           C  
ATOM   2720  O   GLU   178      33.359  52.321  53.904  1.00  0.00           O  
ATOM   2721  N   GLY   179      34.594  51.543  52.253  1.00  0.00           N  
ATOM   2722  H   GLY   179      34.616  51.367  51.286  1.00  0.00           H  
ATOM   2723  CA  GLY   179      35.738  51.094  53.026  1.00  0.00           C  
ATOM   2724  HA2 GLY   179      36.573  51.021  52.359  1.00  0.00           H  
ATOM   2725  HA3 GLY   179      35.968  51.828  53.775  1.00  0.00           H  
ATOM   2726  C   GLY   179      35.592  49.749  53.712  1.00  0.00           C  
ATOM   2727  O   GLY   179      36.400  49.430  54.559  1.00  0.00           O  
ATOM   2728  N   ASN   180      34.591  48.959  53.380  1.00  0.00           N  
ATOM   2729  H   ASN   180      33.995  49.255  52.642  1.00  0.00           H  
ATOM   2730  CA  ASN   180      34.381  47.625  53.926  1.00  0.00           C  
ATOM   2731  HA  ASN   180      34.808  47.575  54.912  1.00  0.00           H  
ATOM   2732  CB  ASN   180      32.890  47.359  54.055  1.00  0.00           C  
ATOM   2733  HB2 ASN   180      32.485  47.407  53.322  1.00  0.00           H  
ATOM   2734  HB3 ASN   180      32.687  46.577  54.333  1.00  0.00           H  
ATOM   2735  CG  ASN   180      32.188  48.050  54.779  1.00  0.00           C  
ATOM   2736  OD1 ASN   180      32.227  47.993  55.777  1.00  0.00           O  
ATOM   2737  ND2 ASN   180      31.516  48.710  54.300  1.00  0.00           N  
ATOM   2738 HD21 ASN   180      31.058  49.168  54.766  1.00  0.00           H  
ATOM   2739 HD22 ASN   180      31.506  48.765  53.486  1.00  0.00           H  
ATOM   2740  C   ASN   180      35.070  46.573  53.056  1.00  0.00           C  
ATOM   2741  O   ASN   180      34.813  46.499  51.861  1.00  0.00           O  
ATOM   2742  N   PHE   181      35.923  45.737  53.634  1.00  0.00           N  
ATOM   2743  H   PHE   181      36.077  45.819  54.611  1.00  0.00           H  
ATOM   2744  CA  PHE   181      36.639  44.691  52.906  1.00  0.00           C  
ATOM   2745  HA  PHE   181      37.176  45.157  52.092  1.00  0.00           H  
ATOM   2746  CB  PHE   181      37.678  44.005  53.796  1.00  0.00           C  
ATOM   2747  HB2 PHE   181      37.386  44.073  54.821  1.00  0.00           H  
ATOM   2748  HB3 PHE   181      37.712  42.964  53.562  1.00  0.00           H  
ATOM   2749  CG  PHE   181      39.069  44.547  53.636  1.00  0.00           C  
ATOM   2750  CD1 PHE   181      39.884  44.067  52.628  1.00  0.00           C  
ATOM   2751  HD1 PHE   181      39.525  43.309  51.984  1.00  0.00           H  
ATOM   2752  CE1 PHE   181      41.162  44.577  52.454  1.00  0.00           C  
ATOM   2753  HE1 PHE   181      41.780  44.208  51.684  1.00  0.00           H  
ATOM   2754  CZ  PHE   181      41.634  45.568  53.287  1.00  0.00           C  
ATOM   2755  HZ  PHE   181      42.610  45.964  53.152  1.00  0.00           H  
ATOM   2756  CE2 PHE   181      40.827  46.050  54.291  1.00  0.00           C  
ATOM   2757  HE2 PHE   181      41.184  46.813  54.923  1.00  0.00           H  
ATOM   2758  CD2 PHE   181      39.546  45.542  54.466  1.00  0.00           C  
ATOM   2759  HD2 PHE   181      38.929  45.919  55.232  1.00  0.00           H  
ATOM   2760  C   PHE   181      35.699  43.668  52.275  1.00  0.00           C  
ATOM   2761  O   PHE   181      34.688  43.294  52.844  1.00  0.00           O  
ATOM   2762  N   TYR   182      36.051  43.197  51.096  1.00  0.00           N  
ATOM   2763  H   TYR   182      36.866  43.577  50.674  1.00  0.00           H  
ATOM   2764  CA  TYR   182      35.562  41.946  50.546  1.00  0.00           C  
ATOM   2765  HA  TYR   182      34.524  41.813  50.807  1.00  0.00           H  
ATOM   2766  CB  TYR   182      35.663  41.983  49.025  1.00  0.00           C  
ATOM   2767  HB2 TYR   182      36.679  42.190  48.741  1.00  0.00           H  
ATOM   2768  HB3 TYR   182      35.422  41.009  48.642  1.00  0.00           H  
ATOM   2769  CG  TYR   182      34.742  42.978  48.359  1.00  0.00           C  
ATOM   2770  CD1 TYR   182      33.386  42.683  48.237  1.00  0.00           C  
ATOM   2771  HD1 TYR   182      33.007  41.767  48.626  1.00  0.00           H  
ATOM   2772  CE1 TYR   182      32.526  43.577  47.595  1.00  0.00           C  
ATOM   2773  HE1 TYR   182      31.493  43.347  47.493  1.00  0.00           H  
ATOM   2774  CZ  TYR   182      33.016  44.770  47.064  1.00  0.00           C  
ATOM   2775  OH  TYR   182      32.180  45.614  46.426  1.00  0.00           O  
ATOM   2776  HH  TYR   182      32.641  46.295  45.980  1.00  0.00           H  
ATOM   2777  CE2 TYR   182      34.371  45.071  47.188  1.00  0.00           C  
ATOM   2778  HE2 TYR   182      34.742  45.983  46.782  1.00  0.00           H  
ATOM   2779  CD2 TYR   182      35.232  44.177  47.840  1.00  0.00           C  
ATOM   2780  HD2 TYR   182      36.266  44.406  47.933  1.00  0.00           H  
ATOM   2781  C   TYR   182      36.358  40.793  51.150  1.00  0.00           C  
ATOM   2782  O   TYR   182      37.558  40.818  51.148  1.00  0.00           O  
ATOM   2783  N   GLY   183      35.695  39.794  51.678  1.00  0.00           N  
ATOM   2784  H   GLY   183      34.716  39.848  51.668  1.00  0.00           H  
ATOM   2785  CA  GLY   183      36.312  38.666  52.359  1.00  0.00           C  
ATOM   2786  HA2 GLY   183      35.598  37.879  52.432  1.00  0.00           H  
ATOM   2787  HA3 GLY   183      37.126  38.312  51.770  1.00  0.00           H  
ATOM   2788  C   GLY   183      36.830  38.961  53.758  1.00  0.00           C  
ATOM   2789  O   GLY   183      36.619  40.034  54.277  1.00  0.00           O  
ATOM   2790  N   PRO   184      37.505  38.015  54.402  1.00  0.00           N  
ATOM   2791  CD  PRO   184      37.779  36.709  53.887  1.00  0.00           C  
ATOM   2792  HD2 PRO   184      38.408  36.749  53.064  1.00  0.00           H  
ATOM   2793  HD3 PRO   184      36.897  36.217  53.618  1.00  0.00           H  
ATOM   2794  CG  PRO   184      38.433  35.972  54.979  1.00  0.00           C  
ATOM   2795  HG2 PRO   184      39.385  35.965  54.841  1.00  0.00           H  
ATOM   2796  HG3 PRO   184      38.091  35.072  55.031  1.00  0.00           H  
ATOM   2797  CB  PRO   184      38.168  36.671  56.198  1.00  0.00           C  
ATOM   2798  HB2 PRO   184      38.929  36.549  56.848  1.00  0.00           H  
ATOM   2799  HB3 PRO   184      37.336  36.290  56.601  1.00  0.00           H  
ATOM   2800  CA  PRO   184      37.948  38.103  55.787  1.00  0.00           C  
ATOM   2801  HA  PRO   184      37.164  38.512  56.381  1.00  0.00           H  
ATOM   2802  C   PRO   184      39.192  38.956  56.023  1.00  0.00           C  
ATOM   2803  O   PRO   184      39.765  38.900  57.057  1.00  0.00           O  
ATOM   2804  N   PHE   185      39.653  39.706  55.072  1.00  0.00           N  
ATOM   2805  H   PHE   185      39.119  39.749  54.273  1.00  0.00           H  
ATOM   2806  CA  PHE   185      40.947  40.381  55.066  1.00  0.00           C  
ATOM   2807  HA  PHE   185      41.661  39.716  55.526  1.00  0.00           H  
ATOM   2808  CB  PHE   185      41.389  40.586  53.621  1.00  0.00           C  
ATOM   2809  HB2 PHE   185      40.802  41.371  53.196  1.00  0.00           H  
ATOM   2810  HB3 PHE   185      42.407  40.907  53.613  1.00  0.00           H  
ATOM   2811  CG  PHE   185      41.272  39.364  52.750  1.00  0.00           C  
ATOM   2812  CD1 PHE   185      41.957  38.216  53.060  1.00  0.00           C  
ATOM   2813  HD1 PHE   185      42.604  38.211  53.890  1.00  0.00           H  
ATOM   2814  CE1 PHE   185      41.782  37.069  52.303  1.00  0.00           C  
ATOM   2815  HE1 PHE   185      42.295  36.193  52.554  1.00  0.00           H  
ATOM   2816  CZ  PHE   185      40.930  37.067  51.223  1.00  0.00           C  
ATOM   2817  HZ  PHE   185      40.793  36.192  50.642  1.00  0.00           H  
ATOM   2818  CE2 PHE   185      40.256  38.212  50.899  1.00  0.00           C  
ATOM   2819  HE2 PHE   185      39.603  38.215  50.074  1.00  0.00           H  
ATOM   2820  CD2 PHE   185      40.427  39.356  51.662  1.00  0.00           C  
ATOM   2821  HD2 PHE   185      39.900  40.230  51.414  1.00  0.00           H  
ATOM   2822  C   PHE   185      40.979  41.681  55.875  1.00  0.00           C  
ATOM   2823  O   PHE   185      39.956  42.292  56.131  1.00  0.00           O  
ATOM   2824  N   VAL   186      42.168  42.094  56.286  1.00  0.00           N  
ATOM   2825  H   VAL   186      42.952  41.538  56.033  1.00  0.00           H  
ATOM   2826  CA  VAL   186      42.434  43.252  57.144  1.00  0.00           C  
ATOM   2827  HA  VAL   186      41.591  43.919  57.085  1.00  0.00           H  
ATOM   2828  CB  VAL   186      42.601  42.843  58.610  1.00  0.00           C  
ATOM   2829  HB  VAL   186      42.842  43.412  59.066  1.00  0.00           H  
ATOM   2830  CG1 VAL   186      41.719  42.505  59.223  1.00  0.00           C  
ATOM   2831 HG11 VAL   186      41.478  42.404  59.340  1.00  0.00           H  
ATOM   2832 HG12 VAL   186      41.544  42.404  59.394  1.00  0.00           H  
ATOM   2833 HG13 VAL   186      41.491  42.467  59.397  1.00  0.00           H  
ATOM   2834  CG2 VAL   186      43.316  42.037  58.964  1.00  0.00           C  
ATOM   2835 HG21 VAL   186      43.527  41.855  58.992  1.00  0.00           H  
ATOM   2836 HG22 VAL   186      43.489  41.880  59.109  1.00  0.00           H  
ATOM   2837 HG23 VAL   186      43.454  41.784  59.067  1.00  0.00           H  
ATOM   2838  C   VAL   186      43.647  44.041  56.673  1.00  0.00           C  
ATOM   2839  O   VAL   186      44.618  43.481  56.199  1.00  0.00           O  
ATOM   2840  N   ASP   187      43.620  45.351  56.837  1.00  0.00           N  
ATOM   2841  H   ASP   187      42.822  45.747  57.269  1.00  0.00           H  
ATOM   2842  CA  ASP   187      44.688  46.271  56.468  1.00  0.00           C  
ATOM   2843  HA  ASP   187      45.145  45.876  55.584  1.00  0.00           H  
ATOM   2844  CB  ASP   187      44.137  47.634  56.074  1.00  0.00           C  
ATOM   2845  HB2 ASP   187      44.949  48.267  55.807  1.00  0.00           H  
ATOM   2846  HB3 ASP   187      43.553  47.498  55.199  1.00  0.00           H  
ATOM   2847  CG  ASP   187      43.290  48.361  57.076  1.00  0.00           C  
ATOM   2848  OD1 ASP   187      42.901  47.823  58.099  1.00  0.00           O  
ATOM   2849  OD2 ASP   187      42.971  49.498  56.811  1.00  0.00           O  
ATOM   2850  C   ASP   187      45.807  46.355  57.504  1.00  0.00           C  
ATOM   2851  O   ASP   187      46.097  47.403  58.036  1.00  0.00           O  
ATOM   2852  N   ARG   188      46.442  45.226  57.786  1.00  0.00           N  
ATOM   2853  H   ARG   188      46.115  44.415  57.321  1.00  0.00           H  
ATOM   2854  CA  ARG   188      47.655  45.069  58.582  1.00  0.00           C  
ATOM   2855  HA  ARG   188      48.300  45.902  58.395  1.00  0.00           H  
ATOM   2856  CB  ARG   188      47.331  45.070  60.060  1.00  0.00           C  
ATOM   2857  HB2 ARG   188      48.137  45.151  60.570  1.00  0.00           H  
ATOM   2858  HB3 ARG   188      46.810  45.842  60.262  1.00  0.00           H  
ATOM   2859  CG  ARG   188      46.654  43.982  60.621  1.00  0.00           C  
ATOM   2860  HG2 ARG   188      45.993  43.785  60.124  1.00  0.00           H  
ATOM   2861  HG3 ARG   188      47.169  43.327  60.597  1.00  0.00           H  
ATOM   2862  CD  ARG   188      46.175  44.057  61.915  1.00  0.00           C  
ATOM   2863  HD2 ARG   188      46.600  44.240  62.275  1.00  0.00           H  
ATOM   2864  HD3 ARG   188      45.674  44.420  62.098  1.00  0.00           H  
ATOM   2865  NE  ARG   188      45.808  43.416  62.447  1.00  0.00           N  
ATOM   2866  HE  ARG   188      45.626  43.207  62.420  1.00  0.00           H  
ATOM   2867  CZ  ARG   188      45.687  43.098  62.994  1.00  0.00           C  
ATOM   2868  NH1 ARG   188      45.882  43.304  63.132  1.00  0.00           N  
ATOM   2869 HH11 ARG   188      46.130  43.720  62.828  1.00  0.00           H  
ATOM   2870 HH12 ARG   188      45.773  43.047  63.565  1.00  0.00           H  
ATOM   2871  NH2 ARG   188      45.357  42.549  63.418  1.00  0.00           N  
ATOM   2872 HH21 ARG   188      45.193  42.368  63.331  1.00  0.00           H  
ATOM   2873 HH22 ARG   188      45.263  42.314  63.832  1.00  0.00           H  
ATOM   2874  C   ARG   188      48.408  43.819  58.167  1.00  0.00           C  
ATOM   2875  O   ARG   188      47.805  42.877  57.690  1.00  0.00           O  
ATOM   2876  N   GLN   189      49.711  43.790  58.366  1.00  0.00           N  
ATOM   2877  H   GLN   189      50.142  44.581  58.785  1.00  0.00           H  
ATOM   2878  CA  GLN   189      50.537  42.633  58.057  1.00  0.00           C  
ATOM   2879  HA  GLN   189      50.300  42.308  57.062  1.00  0.00           H  
ATOM   2880  CB  GLN   189      51.993  43.047  58.072  1.00  0.00           C  
ATOM   2881  HB2 GLN   189      52.150  43.815  57.521  1.00  0.00           H  
ATOM   2882  HB3 GLN   189      52.264  43.309  58.940  1.00  0.00           H  
ATOM   2883  CG  GLN   189      52.889  42.113  57.665  1.00  0.00           C  
ATOM   2884  HG2 GLN   189      53.106  41.819  58.026  1.00  0.00           H  
ATOM   2885  HG3 GLN   189      52.695  41.751  57.417  1.00  0.00           H  
ATOM   2886  CD  GLN   189      53.787  42.053  57.113  1.00  0.00           C  
ATOM   2887  OE1 GLN   189      53.869  42.383  56.885  1.00  0.00           O  
ATOM   2888  NE2 GLN   189      54.499  41.624  56.871  1.00  0.00           N  
ATOM   2889 HE21 GLN   189      55.080  41.579  56.513  1.00  0.00           H  
ATOM   2890 HE22 GLN   189      54.461  41.338  57.043  1.00  0.00           H  
ATOM   2891  C   GLN   189      50.238  41.478  58.997  1.00  0.00           C  
ATOM   2892  O   GLN   189      50.533  41.545  60.155  1.00  0.00           O  
ATOM   2893  N   THR   190      49.644  40.416  58.502  1.00  0.00           N  
ATOM   2894  H   THR   190      49.409  40.437  57.554  1.00  0.00           H  
ATOM   2895  CA  THR   190      49.226  39.242  59.253  1.00  0.00           C  
ATOM   2896  HA  THR   190      49.933  39.061  60.015  1.00  0.00           H  
ATOM   2897  CB  THR   190      47.909  39.506  59.907  1.00  0.00           C  
ATOM   2898  HB  THR   190      47.938  40.090  60.255  1.00  0.00           H  
ATOM   2899  CG2 THR   190      46.827  39.619  59.491  1.00  0.00           C  
ATOM   2900 HG21 THR   190      46.551  39.643  59.425  1.00  0.00           H  
ATOM   2901 HG22 THR   190      46.570  39.684  59.384  1.00  0.00           H  
ATOM   2902 HG23 THR   190      46.562  39.626  59.373  1.00  0.00           H  
ATOM   2903  OG1 THR   190      47.595  38.908  60.535  1.00  0.00           O  
ATOM   2904  HG1 THR   190      47.925  39.170  60.925  1.00  0.00           H  
ATOM   2905  C   THR   190      49.189  37.995  58.392  1.00  0.00           C  
ATOM   2906  O   THR   190      49.237  38.088  57.203  1.00  0.00           O  
ATOM   2907  N   ALA   191      49.099  36.817  58.960  1.00  0.00           N  
ATOM   2908  H   ALA   191      49.065  36.805  59.931  1.00  0.00           H  
ATOM   2909  CA  ALA   191      49.034  35.537  58.276  1.00  0.00           C  
ATOM   2910  HA  ALA   191      49.781  35.534  57.537  1.00  0.00           H  
ATOM   2911  CB  ALA   191      49.384  34.463  59.253  1.00  0.00           C  
ATOM   2912  HB1 ALA   191      49.489  34.188  59.467  1.00  0.00           H  
ATOM   2913  HB2 ALA   191      49.483  34.222  59.504  1.00  0.00           H  
ATOM   2914  HB3 ALA   191      49.446  34.194  59.490  1.00  0.00           H  
ATOM   2915  C   ALA   191      47.731  35.269  57.552  1.00  0.00           C  
ATOM   2916  O   ALA   191      47.250  34.282  57.589  1.00  0.00           O  
ATOM   2917  N   GLN   192      47.140  36.148  56.902  1.00  0.00           N  
ATOM   2918  H   GLN   192      47.616  36.925  56.874  1.00  0.00           H  
ATOM   2919  CA  GLN   192      45.914  36.047  56.140  1.00  0.00           C  
ATOM   2920  HA  GLN   192      45.267  35.368  56.653  1.00  0.00           H  
ATOM   2921  CB  GLN   192      45.208  37.400  56.110  1.00  0.00           C  
ATOM   2922  HB2 GLN   192      44.292  37.279  55.607  1.00  0.00           H  
ATOM   2923  HB3 GLN   192      44.989  37.679  57.101  1.00  0.00           H  
ATOM   2924  CG  GLN   192      45.956  38.541  55.470  1.00  0.00           C  
ATOM   2925  HG2 GLN   192      46.926  38.576  55.853  1.00  0.00           H  
ATOM   2926  HG3 GLN   192      46.018  38.365  54.445  1.00  0.00           H  
ATOM   2927  CD  GLN   192      45.331  39.892  55.678  1.00  0.00           C  
ATOM   2928  OE1 GLN   192      44.165  40.030  55.744  1.00  0.00           O  
ATOM   2929  NE2 GLN   192      46.072  40.940  55.785  1.00  0.00           N  
ATOM   2930 HE21 GLN   192      45.640  41.811  55.960  1.00  0.00           H  
ATOM   2931 HE22 GLN   192      47.040  40.865  55.795  1.00  0.00           H  
ATOM   2932  C   GLN   192      46.139  35.470  54.750  1.00  0.00           C  
ATOM   2933  O   GLN   192      47.114  35.750  54.114  1.00  0.00           O  
ATOM   2934  N   ALA   193      45.223  34.664  54.279  1.00  0.00           N  
ATOM   2935  H   ALA   193      44.454  34.486  54.848  1.00  0.00           H  
ATOM   2936  CA  ALA   193      45.272  33.956  53.018  1.00  0.00           C  
ATOM   2937  HA  ALA   193      45.814  34.537  52.316  1.00  0.00           H  
ATOM   2938  CB  ALA   193      46.002  32.661  53.224  1.00  0.00           C  
ATOM   2939  HB1 ALA   193      46.178  32.347  53.255  1.00  0.00           H  
ATOM   2940  HB2 ALA   193      46.192  32.354  53.279  1.00  0.00           H  
ATOM   2941  HB3 ALA   193      46.168  32.339  53.281  1.00  0.00           H  
ATOM   2942  C   ALA   193      43.886  33.710  52.445  1.00  0.00           C  
ATOM   2943  O   ALA   193      42.929  33.646  53.168  1.00  0.00           O  
ATOM   2944  N   ALA   194      43.771  33.564  51.147  1.00  0.00           N  
ATOM   2945  H   ALA   194      44.589  33.582  50.609  1.00  0.00           H  
ATOM   2946  CA  ALA   194      42.524  33.296  50.463  1.00  0.00           C  
ATOM   2947  HA  ALA   194      41.780  33.932  50.866  1.00  0.00           H  
ATOM   2948  CB  ALA   194      42.678  33.645  49.017  1.00  0.00           C  
ATOM   2949  HB1 ALA   194      42.717  33.739  48.671  1.00  0.00           H  
ATOM   2950  HB2 ALA   194      42.719  33.723  48.661  1.00  0.00           H  
ATOM   2951  HB3 ALA   194      42.702  33.729  48.671  1.00  0.00           H  
ATOM   2952  C   ALA   194      42.045  31.870  50.630  1.00  0.00           C  
ATOM   2953  O   ALA   194      42.824  30.959  50.700  1.00  0.00           O  
ATOM   2954  N   GLY   195      40.755  31.675  50.643  1.00  0.00           N  
ATOM   2955  H   GLY   195      40.181  32.468  50.636  1.00  0.00           H  
ATOM   2956  CA  GLY   195      40.119  30.385  50.572  1.00  0.00           C  
ATOM   2957  HA2 GLY   195      40.579  29.729  51.259  1.00  0.00           H  
ATOM   2958  HA3 GLY   195      39.114  30.488  50.849  1.00  0.00           H  
ATOM   2959  C   GLY   195      40.152  29.748  49.216  1.00  0.00           C  
ATOM   2960  O   GLY   195      40.644  30.298  48.287  1.00  0.00           O  
ATOM   2961  N   THR   196      39.615  28.583  49.090  1.00  0.00           N  
ATOM   2962  H   THR   196      39.217  28.197  49.874  1.00  0.00           H  
ATOM   2963  CA  THR   196      39.588  27.809  47.874  1.00  0.00           C  
ATOM   2964  HA  THR   196      40.553  27.732  47.543  1.00  0.00           H  
ATOM   2965  CB  THR   196      39.101  26.443  48.111  1.00  0.00           C  
ATOM   2966  HB  THR   196      38.489  26.384  48.097  1.00  0.00           H  
ATOM   2967  CG2 THR   196      39.292  25.609  47.590  1.00  0.00           C  
ATOM   2968 HG21 THR   196      39.342  25.401  47.463  1.00  0.00           H  
ATOM   2969 HG22 THR   196      39.332  25.393  47.466  1.00  0.00           H  
ATOM   2970 HG23 THR   196      39.328  25.413  47.460  1.00  0.00           H  
ATOM   2971  OG1 THR   196      39.255  25.950  48.870  1.00  0.00           O  
ATOM   2972  HG1 THR   196      39.108  26.011  49.098  1.00  0.00           H  
ATOM   2973  C   THR   196      38.793  28.431  46.792  1.00  0.00           C  
ATOM   2974  O   THR   196      37.708  28.811  46.985  1.00  0.00           O  
ATOM   2975  N   ASP   197      39.326  28.530  45.642  1.00  0.00           N  
ATOM   2976  H   ASP   197      40.214  28.207  45.549  1.00  0.00           H  
ATOM   2977  CA  ASP   197      38.671  28.987  44.468  1.00  0.00           C  
ATOM   2978  HA  ASP   197      38.070  29.789  44.739  1.00  0.00           H  
ATOM   2979  CB  ASP   197      39.681  29.489  43.539  1.00  0.00           C  
ATOM   2980  HB2 ASP   197      40.254  30.105  44.017  1.00  0.00           H  
ATOM   2981  HB3 ASP   197      40.209  28.742  43.268  1.00  0.00           H  
ATOM   2982  CG  ASP   197      39.265  30.187  42.352  1.00  0.00           C  
ATOM   2983  OD1 ASP   197      38.952  30.549  41.961  1.00  0.00           O  
ATOM   2984  OD2 ASP   197      39.267  30.388  41.794  1.00  0.00           O  
ATOM   2985  C   ASP   197      37.799  27.927  43.824  1.00  0.00           C  
ATOM   2986  O   ASP   197      38.113  26.837  43.810  1.00  0.00           O  
ATOM   2987  N   THR   198      36.704  28.239  43.281  1.00  0.00           N  
ATOM   2988  H   THR   198      36.552  29.139  43.260  1.00  0.00           H  
ATOM   2989  CA  THR   198      35.739  27.380  42.623  1.00  0.00           C  
ATOM   2990  HA  THR   198      36.216  26.468  42.359  1.00  0.00           H  
ATOM   2991  CB  THR   198      34.605  27.047  43.552  1.00  0.00           C  
ATOM   2992  HB  THR   198      34.338  27.079  43.671  1.00  0.00           H  
ATOM   2993  CG2 THR   198      34.026  26.704  43.957  1.00  0.00           C  
ATOM   2994 HG21 THR   198      33.908  26.629  44.031  1.00  0.00           H  
ATOM   2995 HG22 THR   198      33.867  26.597  44.083  1.00  0.00           H  
ATOM   2996 HG23 THR   198      33.871  26.629  44.062  1.00  0.00           H  
ATOM   2997  OG1 THR   198      34.377  26.981  43.948  1.00  0.00           O  
ATOM   2998  HG1 THR   198      34.245  26.757  44.123  1.00  0.00           H  
ATOM   2999  C   THR   198      35.237  28.007  41.339  1.00  0.00           C  
ATOM   3000  O   THR   198      35.146  29.203  41.233  1.00  0.00           O  
ATOM   3001  N   THR   199      34.927  27.209  40.343  1.00  0.00           N  
ATOM   3002  H   THR   199      35.011  26.242  40.497  1.00  0.00           H  
ATOM   3003  CA  THR   199      34.483  27.671  39.028  1.00  0.00           C  
ATOM   3004  HA  THR   199      35.083  28.523  38.750  1.00  0.00           H  
ATOM   3005  CB  THR   199      34.707  26.598  37.972  1.00  0.00           C  
ATOM   3006  HB  THR   199      34.145  25.732  38.217  1.00  0.00           H  
ATOM   3007  CG2 THR   199      34.345  27.037  36.589  1.00  0.00           C  
ATOM   3008 HG21 THR   199      34.272  27.165  36.252  1.00  0.00           H  
ATOM   3009 HG22 THR   199      34.273  27.111  36.242  1.00  0.00           H  
ATOM   3010 HG23 THR   199      34.227  27.135  36.257  1.00  0.00           H  
ATOM   3011  OG1 THR   199      36.038  26.255  37.925  1.00  0.00           O  
ATOM   3012  HG1 THR   199      36.250  25.893  38.412  1.00  0.00           H  
ATOM   3013  C   THR   199      33.031  28.120  39.048  1.00  0.00           C  
ATOM   3014  O   THR   199      32.172  27.393  39.508  1.00  0.00           O  
ATOM   3015  N   ILE   200      32.744  29.308  38.534  1.00  0.00           N  
ATOM   3016  H   ILE   200      33.493  29.831  38.149  1.00  0.00           H  
ATOM   3017  CA  ILE   200      31.415  29.919  38.532  1.00  0.00           C  
ATOM   3018  HA  ILE   200      30.930  29.667  39.461  1.00  0.00           H  
ATOM   3019  CB  ILE   200      31.516  31.456  38.475  1.00  0.00           C  
ATOM   3020  HB  ILE   200      31.946  31.726  37.534  1.00  0.00           H  
ATOM   3021  CG2 ILE   200      30.138  32.095  38.541  1.00  0.00           C  
ATOM   3022 HG21 ILE   200      29.778  32.216  38.498  1.00  0.00           H  
ATOM   3023 HG22 ILE   200      29.791  32.234  38.620  1.00  0.00           H  
ATOM   3024 HG23 ILE   200      29.830  32.321  38.540  1.00  0.00           H  
ATOM   3025  CG1 ILE   200      32.402  32.049  39.569  1.00  0.00           C  
ATOM   3026 HG12 ILE   200      32.349  32.102  40.174  1.00  0.00           H  
ATOM   3027 HG13 ILE   200      32.934  31.898  39.717  1.00  0.00           H  
ATOM   3028  CD1 ILE   200      32.712  32.810  39.664  1.00  0.00           C  
ATOM   3029 HD11 ILE   200      32.788  32.999  39.684  1.00  0.00           H  
ATOM   3030 HD12 ILE   200      32.792  32.996  39.690  1.00  0.00           H  
ATOM   3031 HD13 ILE   200      32.796  32.990  39.691  1.00  0.00           H  
ATOM   3032  C   ILE   200      30.567  29.339  37.398  1.00  0.00           C  
ATOM   3033  O   ILE   200      30.635  29.780  36.267  1.00  0.00           O  
ATOM   3034  N   THR   201      29.755  28.341  37.693  1.00  0.00           N  
ATOM   3035  H   THR   201      29.779  28.000  38.616  1.00  0.00           H  
ATOM   3036  CA  THR   201      29.006  27.550  36.714  1.00  0.00           C  
ATOM   3037  HA  THR   201      29.715  27.059  36.072  1.00  0.00           H  
ATOM   3038  CB  THR   201      28.200  26.466  37.412  1.00  0.00           C  
ATOM   3039  HB  THR   201      27.458  26.918  38.020  1.00  0.00           H  
ATOM   3040  CG2 THR   201      27.545  25.503  36.479  1.00  0.00           C  
ATOM   3041 HG21 THR   201      27.387  25.267  36.246  1.00  0.00           H  
ATOM   3042 HG22 THR   201      27.386  25.262  36.267  1.00  0.00           H  
ATOM   3043 HG23 THR   201      27.374  25.273  36.257  1.00  0.00           H  
ATOM   3044  OG1 THR   201      29.030  25.708  38.213  1.00  0.00           O  
ATOM   3045  HG1 THR   201      28.659  25.589  38.996  1.00  0.00           H  
ATOM   3046  C   THR   201      28.091  28.379  35.824  1.00  0.00           C  
ATOM   3047  O   THR   201      28.052  28.148  34.631  1.00  0.00           O  
ATOM   3048  N   VAL   202      27.391  29.376  36.357  1.00  0.00           N  
ATOM   3049  H   VAL   202      27.449  29.511  37.335  1.00  0.00           H  
ATOM   3050  CA  VAL   202      26.516  30.259  35.573  1.00  0.00           C  
ATOM   3051  HA  VAL   202      25.822  29.633  35.042  1.00  0.00           H  
ATOM   3052  CB  VAL   202      25.695  31.171  36.485  1.00  0.00           C  
ATOM   3053  HB  VAL   202      25.536  30.823  37.127  1.00  0.00           H  
ATOM   3054  CG1 VAL   202      26.019  32.201  36.898  1.00  0.00           C  
ATOM   3055 HG11 VAL   202      26.079  32.461  37.008  1.00  0.00           H  
ATOM   3056 HG12 VAL   202      26.101  32.437  37.019  1.00  0.00           H  
ATOM   3057 HG13 VAL   202      26.099  32.465  36.992  1.00  0.00           H  
ATOM   3058  CG2 VAL   202      24.669  31.523  36.181  1.00  0.00           C  
ATOM   3059 HG21 VAL   202      24.422  31.613  36.095  1.00  0.00           H  
ATOM   3060 HG22 VAL   202      24.409  31.586  36.112  1.00  0.00           H  
ATOM   3061 HG23 VAL   202      24.416  31.625  36.126  1.00  0.00           H  
ATOM   3062  C   VAL   202      27.274  31.043  34.510  1.00  0.00           C  
ATOM   3063  O   VAL   202      26.773  31.223  33.419  1.00  0.00           O  
ATOM   3064  N   ASN   203      28.507  31.438  34.782  1.00  0.00           N  
ATOM   3065  H   ASN   203      28.885  31.208  35.666  1.00  0.00           H  
ATOM   3066  CA  ASN   203      29.364  32.125  33.829  1.00  0.00           C  
ATOM   3067  HA  ASN   203      28.780  32.876  33.316  1.00  0.00           H  
ATOM   3068  CB  ASN   203      30.495  32.838  34.572  1.00  0.00           C  
ATOM   3069  HB2 ASN   203      31.038  32.131  35.175  1.00  0.00           H  
ATOM   3070  HB3 ASN   203      31.180  33.230  33.842  1.00  0.00           H  
ATOM   3071  CG  ASN   203      30.073  33.997  35.447  1.00  0.00           C  
ATOM   3072  OD1 ASN   203      28.924  34.278  35.678  1.00  0.00           O  
ATOM   3073  ND2 ASN   203      31.008  34.702  35.989  1.00  0.00           N  
ATOM   3074 HD21 ASN   203      30.752  35.447  36.591  1.00  0.00           H  
ATOM   3075 HD22 ASN   203      31.953  34.454  35.820  1.00  0.00           H  
ATOM   3076  C   ASN   203      29.902  31.171  32.756  1.00  0.00           C  
ATOM   3077  O   ASN   203      29.997  31.552  31.606  1.00  0.00           O  
ATOM   3078  N   VAL   204      30.199  29.917  33.093  1.00  0.00           N  
ATOM   3079  H   VAL   204      30.132  29.664  34.048  1.00  0.00           H  
ATOM   3080  CA  VAL   204      30.571  28.887  32.111  1.00  0.00           C  
ATOM   3081  HA  VAL   204      31.364  29.280  31.499  1.00  0.00           H  
ATOM   3082  CB  VAL   204      31.091  27.601  32.767  1.00  0.00           C  
ATOM   3083  HB  VAL   204      30.347  27.198  33.377  1.00  0.00           H  
ATOM   3084  CG1 VAL   204      31.474  26.558  31.779  1.00  0.00           C  
ATOM   3085 HG11 VAL   204      31.574  26.342  31.487  1.00  0.00           H  
ATOM   3086 HG12 VAL   204      31.623  26.284  31.578  1.00  0.00           H  
ATOM   3087 HG13 VAL   204      31.507  26.276  31.553  1.00  0.00           H  
ATOM   3088  CG2 VAL   204      32.283  27.840  33.612  1.00  0.00           C  
ATOM   3089 HG21 VAL   204      32.593  27.854  33.814  1.00  0.00           H  
ATOM   3090 HG22 VAL   204      32.580  27.933  33.794  1.00  0.00           H  
ATOM   3091 HG23 VAL   204      32.545  27.900  33.854  1.00  0.00           H  
ATOM   3092  C   VAL   204      29.413  28.578  31.176  1.00  0.00           C  
ATOM   3093  O   VAL   204      29.602  28.507  29.979  1.00  0.00           O  
ATOM   3094  N   LEU   205      28.198  28.457  31.689  1.00  0.00           N  
ATOM   3095  H   LEU   205      28.100  28.512  32.675  1.00  0.00           H  
ATOM   3096  CA  LEU   205      27.007  28.267  30.873  1.00  0.00           C  
ATOM   3097  HA  LEU   205      27.171  27.424  30.219  1.00  0.00           H  
ATOM   3098  CB  LEU   205      25.806  27.967  31.764  1.00  0.00           C  
ATOM   3099  HB2 LEU   205      25.739  28.737  32.504  1.00  0.00           H  
ATOM   3100  HB3 LEU   205      24.918  28.017  31.173  1.00  0.00           H  
ATOM   3101  CG  LEU   205      25.851  26.609  32.456  1.00  0.00           C  
ATOM   3102  HG  LEU   205      26.794  26.468  32.896  1.00  0.00           H  
ATOM   3103  CD1 LEU   205      24.826  26.530  33.528  1.00  0.00           C  
ATOM   3104 HD11 LEU   205      24.553  26.424  33.752  1.00  0.00           H  
ATOM   3105 HD12 LEU   205      24.647  26.504  33.867  1.00  0.00           H  
ATOM   3106 HD13 LEU   205      24.549  26.595  33.756  1.00  0.00           H  
ATOM   3107  CD2 LEU   205      25.600  25.472  31.529  1.00  0.00           C  
ATOM   3108 HD21 LEU   205      25.611  25.196  31.283  1.00  0.00           H  
ATOM   3109 HD22 LEU   205      25.527  25.149  31.370  1.00  0.00           H  
ATOM   3110 HD23 LEU   205      25.487  25.231  31.275  1.00  0.00           H  
ATOM   3111  C   LEU   205      26.739  29.466  29.963  1.00  0.00           C  
ATOM   3112  O   LEU   205      26.404  29.272  28.811  1.00  0.00           O  
ATOM   3113  N   ALA   206      26.945  30.694  30.428  1.00  0.00           N  
ATOM   3114  H   ALA   206      27.189  30.803  31.383  1.00  0.00           H  
ATOM   3115  CA  ALA   206      26.861  31.888  29.600  1.00  0.00           C  
ATOM   3116  HA  ALA   206      25.889  31.914  29.141  1.00  0.00           H  
ATOM   3117  CB  ALA   206      26.991  33.115  30.489  1.00  0.00           C  
ATOM   3118  HB1 ALA   206      27.054  33.402  30.714  1.00  0.00           H  
ATOM   3119  HB2 ALA   206      27.018  33.437  30.670  1.00  0.00           H  
ATOM   3120  HB3 ALA   206      26.988  33.403  30.720  1.00  0.00           H  
ATOM   3121  C   ALA   206      27.895  31.894  28.471  1.00  0.00           C  
ATOM   3122  O   ALA   206      27.570  32.230  27.348  1.00  0.00           O  
ATOM   3123  N   TRP   207      29.118  31.465  28.740  1.00  0.00           N  
ATOM   3124  H   TRP   207      29.331  31.236  29.682  1.00  0.00           H  
ATOM   3125  CA  TRP   207      30.176  31.314  27.749  1.00  0.00           C  
ATOM   3126  HA  TRP   207      30.251  32.232  27.191  1.00  0.00           H  
ATOM   3127  CB  TRP   207      31.484  31.130  28.494  1.00  0.00           C  
ATOM   3128  HB2 TRP   207      31.630  31.984  29.106  1.00  0.00           H  
ATOM   3129  HB3 TRP   207      31.403  30.298  29.143  1.00  0.00           H  
ATOM   3130  CG  TRP   207      32.706  30.948  27.708  1.00  0.00           C  
ATOM   3131  CD1 TRP   207      33.461  31.911  27.235  1.00  0.00           C  
ATOM   3132  HD1 TRP   207      33.261  32.930  27.356  1.00  0.00           H  
ATOM   3133  NE1 TRP   207      34.533  31.387  26.607  1.00  0.00           N  
ATOM   3134  HE1 TRP   207      35.240  31.920  26.203  1.00  0.00           H  
ATOM   3135  CE2 TRP   207      34.519  30.048  26.642  1.00  0.00           C  
ATOM   3136  CZ2 TRP   207      35.378  29.093  26.174  1.00  0.00           C  
ATOM   3137  HZ2 TRP   207      36.247  29.367  25.662  1.00  0.00           H  
ATOM   3138  CH2 TRP   207      35.082  27.777  26.375  1.00  0.00           C  
ATOM   3139  HH2 TRP   207      35.732  27.033  26.020  1.00  0.00           H  
ATOM   3140  CZ3 TRP   207      33.933  27.437  27.034  1.00  0.00           C  
ATOM   3141  HZ3 TRP   207      33.703  26.428  27.169  1.00  0.00           H  
ATOM   3142  CE3 TRP   207      33.083  28.404  27.511  1.00  0.00           C  
ATOM   3143  HE3 TRP   207      32.212  28.136  28.024  1.00  0.00           H  
ATOM   3144  CD2 TRP   207      33.351  29.736  27.326  1.00  0.00           C  
ATOM   3145  C   TRP   207      29.895  30.207  26.729  1.00  0.00           C  
ATOM   3146  O   TRP   207      30.159  30.387  25.557  1.00  0.00           O  
ATOM   3147  N   LEU   208      29.257  29.112  27.121  1.00  0.00           N  
ATOM   3148  H   LEU   208      29.098  28.992  28.093  1.00  0.00           H  
ATOM   3149  CA  LEU   208      28.753  28.102  26.193  1.00  0.00           C  
ATOM   3150  HA  LEU   208      29.539  27.861  25.496  1.00  0.00           H  
ATOM   3151  CB  LEU   208      28.376  26.823  26.940  1.00  0.00           C  
ATOM   3152  HB2 LEU   208      27.681  27.077  27.715  1.00  0.00           H  
ATOM   3153  HB3 LEU   208      27.873  26.171  26.251  1.00  0.00           H  
ATOM   3154  CG  LEU   208      29.532  26.040  27.551  1.00  0.00           C  
ATOM   3155  HG  LEU   208      30.076  26.668  28.206  1.00  0.00           H  
ATOM   3156  CD1 LEU   208      29.012  24.887  28.346  1.00  0.00           C  
ATOM   3157 HD11 LEU   208      28.910  24.617  28.570  1.00  0.00           H  
ATOM   3158 HD12 LEU   208      28.857  24.627  28.539  1.00  0.00           H  
ATOM   3159 HD13 LEU   208      28.901  24.588  28.516  1.00  0.00           H  
ATOM   3160  CD2 LEU   208      30.486  25.487  26.539  1.00  0.00           C  
ATOM   3161 HD21 LEU   208      30.740  25.351  26.312  1.00  0.00           H  
ATOM   3162 HD22 LEU   208      30.707  25.337  26.290  1.00  0.00           H  
ATOM   3163 HD23 LEU   208      30.724  25.375  26.282  1.00  0.00           H  
ATOM   3164  C   LEU   208      27.592  28.615  25.340  1.00  0.00           C  
ATOM   3165  O   LEU   208      27.535  28.301  24.170  1.00  0.00           O  
ATOM   3166  N   TYR   209      26.707  29.460  25.857  1.00  0.00           N  
ATOM   3167  H   TYR   209      26.745  29.648  26.828  1.00  0.00           H  
ATOM   3168  CA  TYR   209      25.729  30.166  25.031  1.00  0.00           C  
ATOM   3169  HA  TYR   209      25.218  29.436  24.423  1.00  0.00           H  
ATOM   3170  CB  TYR   209      24.685  30.876  25.890  1.00  0.00           C  
ATOM   3171  HB2 TYR   209      25.166  31.350  26.722  1.00  0.00           H  
ATOM   3172  HB3 TYR   209      24.242  31.657  25.303  1.00  0.00           H  
ATOM   3173  CG  TYR   209      23.563  30.002  26.378  1.00  0.00           C  
ATOM   3174  CD1 TYR   209      22.666  29.469  25.466  1.00  0.00           C  
ATOM   3175  HD1 TYR   209      22.785  29.672  24.435  1.00  0.00           H  
ATOM   3176  CE1 TYR   209      21.618  28.661  25.893  1.00  0.00           C  
ATOM   3177  HE1 TYR   209      20.942  28.248  25.192  1.00  0.00           H  
ATOM   3178  CZ  TYR   209      21.456  28.388  27.240  1.00  0.00           C  
ATOM   3179  OH  TYR   209      20.458  27.595  27.647  1.00  0.00           O  
ATOM   3180  HH  TYR   209      19.945  27.276  26.944  1.00  0.00           H  
ATOM   3181  CE2 TYR   209      22.337  28.935  28.160  1.00  0.00           C  
ATOM   3182  HE2 TYR   209      22.205  28.720  29.186  1.00  0.00           H  
ATOM   3183  CD2 TYR   209      23.385  29.745  27.728  1.00  0.00           C  
ATOM   3184  HD2 TYR   209      24.058  30.159  28.431  1.00  0.00           H  
ATOM   3185  C   TYR   209      26.386  31.144  24.058  1.00  0.00           C  
ATOM   3186  O   TYR   209      25.989  31.195  22.909  1.00  0.00           O  
ATOM   3187  N   ALA   210      27.421  31.864  24.463  1.00  0.00           N  
ATOM   3188  H   ALA   210      27.681  31.817  25.419  1.00  0.00           H  
ATOM   3189  CA  ALA   210      28.209  32.704  23.575  1.00  0.00           C  
ATOM   3190  HA  ALA   210      27.552  33.417  23.109  1.00  0.00           H  
ATOM   3191  CB  ALA   210      29.229  33.480  24.389  1.00  0.00           C  
ATOM   3192  HB1 ALA   210      29.470  33.669  24.592  1.00  0.00           H  
ATOM   3193  HB2 ALA   210      29.490  33.664  24.581  1.00  0.00           H  
ATOM   3194  HB3 ALA   210      29.476  33.681  24.574  1.00  0.00           H  
ATOM   3195  C   ALA   210      28.876  31.895  22.459  1.00  0.00           C  
ATOM   3196  O   ALA   210      28.914  32.339  21.327  1.00  0.00           O  
ATOM   3197  N   ALA   211      29.336  30.684  22.745  1.00  0.00           N  
ATOM   3198  H   ALA   211      29.343  30.403  23.697  1.00  0.00           H  
ATOM   3199  CA  ALA   211      29.866  29.759  21.761  1.00  0.00           C  
ATOM   3200  HA  ALA   211      30.650  30.255  21.218  1.00  0.00           H  
ATOM   3201  CB  ALA   211      30.479  28.577  22.483  1.00  0.00           C  
ATOM   3202  HB1 ALA   211      30.606  28.272  22.645  1.00  0.00           H  
ATOM   3203  HB2 ALA   211      30.654  28.289  22.636  1.00  0.00           H  
ATOM   3204  HB3 ALA   211      30.629  28.303  22.680  1.00  0.00           H  
ATOM   3205  C   ALA   211      28.823  29.325  20.734  1.00  0.00           C  
ATOM   3206  O   ALA   211      29.107  29.350  19.557  1.00  0.00           O  
ATOM   3207  N   VAL   212      27.603  29.020  21.150  1.00  0.00           N  
ATOM   3208  H   VAL   212      27.446  28.994  22.125  1.00  0.00           H  
ATOM   3209  CA  VAL   212      26.492  28.706  20.248  1.00  0.00           C  
ATOM   3210  HA  VAL   212      26.810  27.921  19.584  1.00  0.00           H  
ATOM   3211  CB  VAL   212      25.277  28.188  21.014  1.00  0.00           C  
ATOM   3212  HB  VAL   212      25.038  28.873  21.775  1.00  0.00           H  
ATOM   3213  CG1 VAL   212      24.063  28.005  20.171  1.00  0.00           C  
ATOM   3214 HG11 VAL   212      23.833  27.945  19.868  1.00  0.00           H  
ATOM   3215 HG12 VAL   212      23.730  27.861  20.041  1.00  0.00           H  
ATOM   3216 HG13 VAL   212      23.720  28.076  20.000  1.00  0.00           H  
ATOM   3217  CG2 VAL   212      25.545  26.867  21.650  1.00  0.00           C  
ATOM   3218 HG21 VAL   212      25.624  26.539  21.790  1.00  0.00           H  
ATOM   3219 HG22 VAL   212      25.621  26.561  21.830  1.00  0.00           H  
ATOM   3220 HG23 VAL   212      25.589  26.540  21.810  1.00  0.00           H  
ATOM   3221  C   VAL   212      26.132  29.891  19.366  1.00  0.00           C  
ATOM   3222  O   VAL   212      25.917  29.707  18.186  1.00  0.00           O  
ATOM   3223  N   ILE   213      26.132  31.109  19.894  1.00  0.00           N  
ATOM   3224  H   ILE   213      26.293  31.186  20.869  1.00  0.00           H  
ATOM   3225  CA  ILE   213      25.911  32.339  19.132  1.00  0.00           C  
ATOM   3226  HA  ILE   213      25.005  32.225  18.572  1.00  0.00           H  
ATOM   3227  CB  ILE   213      25.721  33.533  20.084  1.00  0.00           C  
ATOM   3228  HB  ILE   213      26.521  33.529  20.785  1.00  0.00           H  
ATOM   3229  CG2 ILE   213      25.754  34.863  19.365  1.00  0.00           C  
ATOM   3230 HG21 ILE   213      25.757  35.170  19.153  1.00  0.00           H  
ATOM   3231 HG22 ILE   213      25.731  35.212  19.215  1.00  0.00           H  
ATOM   3232 HG23 ILE   213      25.807  35.202  19.207  1.00  0.00           H  
ATOM   3233  CG1 ILE   213      24.415  33.403  20.850  1.00  0.00           C  
ATOM   3234 HG12 ILE   213      23.614  33.596  20.223  1.00  0.00           H  
ATOM   3235 HG13 ILE   213      24.309  32.425  21.184  1.00  0.00           H  
ATOM   3236  CD1 ILE   213      24.276  34.268  22.041  1.00  0.00           C  
ATOM   3237 HD11 ILE   213      24.243  34.464  22.340  1.00  0.00           H  
ATOM   3238 HD12 ILE   213      24.245  34.484  22.324  1.00  0.00           H  
ATOM   3239 HD13 ILE   213      24.217  34.473  22.332  1.00  0.00           H  
ATOM   3240  C   ILE   213      27.018  32.565  18.111  1.00  0.00           C  
ATOM   3241  O   ILE   213      26.753  32.980  17.015  1.00  0.00           O  
ATOM   3242  N   ASN   214      28.246  32.234  18.429  1.00  0.00           N  
ATOM   3243  H   ASN   214      28.397  31.914  19.344  1.00  0.00           H  
ATOM   3244  CA  ASN   214      29.385  32.297  17.536  1.00  0.00           C  
ATOM   3245  HA  ASN   214      29.265  33.146  16.912  1.00  0.00           H  
ATOM   3246  CB  ASN   214      30.622  32.511  18.355  1.00  0.00           C  
ATOM   3247  HB2 ASN   214      30.637  32.483  19.165  1.00  0.00           H  
ATOM   3248  HB3 ASN   214      31.118  32.013  18.194  1.00  0.00           H  
ATOM   3249  CG  ASN   214      31.201  33.451  18.295  1.00  0.00           C  
ATOM   3250  OD1 ASN   214      31.581  34.050  17.755  1.00  0.00           O  
ATOM   3251  ND2 ASN   214      31.278  33.621  18.831  1.00  0.00           N  
ATOM   3252 HD21 ASN   214      31.626  34.243  18.767  1.00  0.00           H  
ATOM   3253 HD22 ASN   214      30.952  33.126  19.265  1.00  0.00           H  
ATOM   3254  C   ASN   214      29.514  31.106  16.591  1.00  0.00           C  
ATOM   3255  O   ASN   214      30.264  31.137  15.729  1.00  0.00           O  
ATOM   3256  N   GLY   215      28.784  30.069  16.726  1.00  0.00           N  
ATOM   3257  H   GLY   215      28.212  30.092  17.471  1.00  0.00           H  
ATOM   3258  CA  GLY   215      28.716  28.924  15.836  1.00  0.00           C  
ATOM   3259  HA2 GLY   215      27.710  28.677  15.714  1.00  0.00           H  
ATOM   3260  HA3 GLY   215      29.093  29.186  14.895  1.00  0.00           H  
ATOM   3261  C   GLY   215      29.428  27.666  16.257  1.00  0.00           C  
ATOM   3262  O   GLY   215      29.391  26.708  15.540  1.00  0.00           O  
ATOM   3263  N   ASP   216      30.051  27.628  17.401  1.00  0.00           N  
ATOM   3264  H   ASP   216      29.979  28.418  17.978  1.00  0.00           H  
ATOM   3265  CA  ASP   216      30.659  26.440  17.964  1.00  0.00           C  
ATOM   3266  HA  ASP   216      31.069  25.859  17.166  1.00  0.00           H  
ATOM   3267  CB  ASP   216      31.791  26.810  18.886  1.00  0.00           C  
ATOM   3268  HB2 ASP   216      31.469  27.497  19.539  1.00  0.00           H  
ATOM   3269  HB3 ASP   216      32.075  26.004  19.415  1.00  0.00           H  
ATOM   3270  CG  ASP   216      32.991  27.317  18.267  1.00  0.00           C  
ATOM   3271  OD1 ASP   216      33.537  27.583  18.190  1.00  0.00           O  
ATOM   3272  OD2 ASP   216      33.436  27.431  17.867  1.00  0.00           O  
ATOM   3273  C   ASP   216      29.647  25.568  18.661  1.00  0.00           C  
ATOM   3274  O   ASP   216      29.370  25.698  19.583  1.00  0.00           O  
ATOM   3275  N   ARG   217      29.077  24.674  18.216  1.00  0.00           N  
ATOM   3276  H   ARG   217      29.365  24.622  17.435  1.00  0.00           H  
ATOM   3277  CA  ARG   217      27.983  23.845  18.703  1.00  0.00           C  
ATOM   3278  HA  ARG   217      27.697  24.210  19.651  1.00  0.00           H  
ATOM   3279  CB  ARG   217      26.817  24.001  17.782  1.00  0.00           C  
ATOM   3280  HB2 ARG   217      26.765  23.686  17.433  1.00  0.00           H  
ATOM   3281  HB3 ARG   217      26.314  23.971  17.914  1.00  0.00           H  
ATOM   3282  CG  ARG   217      26.358  24.615  17.162  1.00  0.00           C  
ATOM   3283  HG2 ARG   217      26.368  24.946  17.451  1.00  0.00           H  
ATOM   3284  HG3 ARG   217      26.831  24.657  17.000  1.00  0.00           H  
ATOM   3285  CD  ARG   217      25.234  24.718  16.355  1.00  0.00           C  
ATOM   3286  HD2 ARG   217      25.252  24.588  15.856  1.00  0.00           H  
ATOM   3287  HD3 ARG   217      24.838  24.425  16.433  1.00  0.00           H  
ATOM   3288  NE  ARG   217      24.660  25.357  16.117  1.00  0.00           N  
ATOM   3289  HE  ARG   217      24.813  25.547  16.067  1.00  0.00           H  
ATOM   3290  CZ  ARG   217      23.948  25.710  15.933  1.00  0.00           C  
ATOM   3291  NH1 ARG   217      23.633  25.536  15.934  1.00  0.00           N  
ATOM   3292 HH11 ARG   217      23.904  25.108  16.041  1.00  0.00           H  
ATOM   3293 HH12 ARG   217      23.085  25.825  15.780  1.00  0.00           H  
ATOM   3294  NH2 ARG   217      23.528  26.265  15.745  1.00  0.00           N  
ATOM   3295 HH21 ARG   217      23.741  26.420  15.728  1.00  0.00           H  
ATOM   3296 HH22 ARG   217      22.991  26.531  15.601  1.00  0.00           H  
ATOM   3297  C   ARG   217      28.302  22.375  18.934  1.00  0.00           C  
ATOM   3298  O   ARG   217      27.443  21.643  19.370  1.00  0.00           O  
ATOM   3299  N   TRP   218      29.511  21.921  18.663  1.00  0.00           N  
ATOM   3300  H   TRP   218      30.160  22.565  18.307  1.00  0.00           H  
ATOM   3301  CA  TRP   218      29.895  20.508  18.684  1.00  0.00           C  
ATOM   3302  HA  TRP   218      29.288  19.984  17.971  1.00  0.00           H  
ATOM   3303  CB  TRP   218      31.345  20.381  18.238  1.00  0.00           C  
ATOM   3304  HB2 TRP   218      31.559  19.337  18.116  1.00  0.00           H  
ATOM   3305  HB3 TRP   218      31.446  20.829  17.271  1.00  0.00           H  
ATOM   3306  CG  TRP   218      32.385  20.947  19.135  1.00  0.00           C  
ATOM   3307  CD1 TRP   218      32.972  22.134  18.992  1.00  0.00           C  
ATOM   3308  HD1 TRP   218      32.772  22.817  18.208  1.00  0.00           H  
ATOM   3309  NE1 TRP   218      33.883  22.327  19.986  1.00  0.00           N  
ATOM   3310  HE1 TRP   218      34.466  23.123  20.048  1.00  0.00           H  
ATOM   3311  CE2 TRP   218      33.922  21.273  20.839  1.00  0.00           C  
ATOM   3312  CZ2 TRP   218      34.667  21.003  21.972  1.00  0.00           C  
ATOM   3313  HZ2 TRP   218      35.378  21.705  22.325  1.00  0.00           H  
ATOM   3314  CH2 TRP   218      34.482  19.802  22.631  1.00  0.00           C  
ATOM   3315  HH2 TRP   218      35.045  19.580  23.501  1.00  0.00           H  
ATOM   3316  CZ3 TRP   218      33.571  18.882  22.142  1.00  0.00           C  
ATOM   3317  HZ3 TRP   218      33.437  17.962  22.646  1.00  0.00           H  
ATOM   3318  CE3 TRP   218      32.842  19.154  20.992  1.00  0.00           C  
ATOM   3319  HE3 TRP   218      32.165  18.429  20.619  1.00  0.00           H  
ATOM   3320  CD2 TRP   218      32.984  20.364  20.316  1.00  0.00           C  
ATOM   3321  C   TRP   218      29.689  19.808  20.022  1.00  0.00           C  
ATOM   3322  O   TRP   218      29.460  18.618  20.060  1.00  0.00           O  
ATOM   3323  N   PHE   219      29.750  20.537  21.116  1.00  0.00           N  
ATOM   3324  H   PHE   219      29.952  21.496  21.003  1.00  0.00           H  
ATOM   3325  CA  PHE   219      29.628  20.035  22.470  1.00  0.00           C  
ATOM   3326  HA  PHE   219      30.186  19.120  22.548  1.00  0.00           H  
ATOM   3327  CB  PHE   219      30.265  21.049  23.405  1.00  0.00           C  
ATOM   3328  HB2 PHE   219      30.198  20.691  24.394  1.00  0.00           H  
ATOM   3329  HB3 PHE   219      31.295  21.121  23.184  1.00  0.00           H  
ATOM   3330  CG  PHE   219      29.677  22.407  23.347  1.00  0.00           C  
ATOM   3331  CD1 PHE   219      28.593  22.718  24.096  1.00  0.00           C  
ATOM   3332  HD1 PHE   219      28.198  22.012  24.740  1.00  0.00           H  
ATOM   3333  CE1 PHE   219      28.017  23.951  24.000  1.00  0.00           C  
ATOM   3334  HE1 PHE   219      27.187  24.186  24.571  1.00  0.00           H  
ATOM   3335  CZ  PHE   219      28.529  24.879  23.163  1.00  0.00           C  
ATOM   3336  HZ  PHE   219      28.092  25.824  23.093  1.00  0.00           H  
ATOM   3337  CE2 PHE   219      29.620  24.580  22.425  1.00  0.00           C  
ATOM   3338  HE2 PHE   219      30.016  25.299  21.793  1.00  0.00           H  
ATOM   3339  CD2 PHE   219      30.194  23.347  22.515  1.00  0.00           C  
ATOM   3340  HD2 PHE   219      31.030  23.126  21.946  1.00  0.00           H  
ATOM   3341  C   PHE   219      28.202  19.713  22.898  1.00  0.00           C  
ATOM   3342  O   PHE   219      28.022  19.093  23.916  1.00  0.00           O  
ATOM   3343  N   LEU   220      27.189  20.128  22.161  1.00  0.00           N  
ATOM   3344  H   LEU   220      27.392  20.609  21.328  1.00  0.00           H  
ATOM   3345  CA  LEU   220      25.799  19.897  22.489  1.00  0.00           C  
ATOM   3346  HA  LEU   220      25.648  20.180  23.502  1.00  0.00           H  
ATOM   3347  CB  LEU   220      24.888  20.759  21.629  1.00  0.00           C  
ATOM   3348  HB2 LEU   220      25.093  20.564  20.650  1.00  0.00           H  
ATOM   3349  HB3 LEU   220      23.915  20.486  21.787  1.00  0.00           H  
ATOM   3350  CG  LEU   220      24.957  22.213  21.822  1.00  0.00           C  
ATOM   3351  HG  LEU   220      25.914  22.465  21.694  1.00  0.00           H  
ATOM   3352  CD1 LEU   220      24.147  22.918  20.884  1.00  0.00           C  
ATOM   3353 HD11 LEU   220      24.014  23.100  20.596  1.00  0.00           H  
ATOM   3354 HD12 LEU   220      23.897  23.024  20.653  1.00  0.00           H  
ATOM   3355 HD13 LEU   220      23.950  23.142  20.711  1.00  0.00           H  
ATOM   3356  CD2 LEU   220      24.499  22.680  23.086  1.00  0.00           C  
ATOM   3357 HD21 LEU   220      24.380  22.807  23.392  1.00  0.00           H  
ATOM   3358 HD22 LEU   220      24.389  22.793  23.405  1.00  0.00           H  
ATOM   3359 HD23 LEU   220      24.412  22.794  23.388  1.00  0.00           H  
ATOM   3360  C   LEU   220      25.439  18.435  22.380  1.00  0.00           C  
ATOM   3361  O   LEU   220      25.786  17.779  21.477  1.00  0.00           O  
ATOM   3362  N   ASN   221      24.728  17.933  23.296  1.00  0.00           N  
ATOM   3363  H   ASN   221      24.463  18.536  23.983  1.00  0.00           H  
ATOM   3364  CA  ASN   221      24.310  16.567  23.393  1.00  0.00           C  
ATOM   3365  HA  ASN   221      24.605  16.086  22.557  1.00  0.00           H  
ATOM   3366  CB  ASN   221      24.988  15.981  24.505  1.00  0.00           C  
ATOM   3367  HB2 ASN   221      25.355  15.840  24.753  1.00  0.00           H  
ATOM   3368  HB3 ASN   221      24.998  16.034  24.690  1.00  0.00           H  
ATOM   3369  CG  ASN   221      25.204  15.484  25.046  1.00  0.00           C  
ATOM   3370  OD1 ASN   221      24.732  15.122  24.956  1.00  0.00           O  
ATOM   3371  ND2 ASN   221      25.927  15.437  25.625  1.00  0.00           N  
ATOM   3372 HD21 ASN   221      26.078  15.109  25.976  1.00  0.00           H  
ATOM   3373 HD22 ASN   221      26.335  15.728  25.694  1.00  0.00           H  
ATOM   3374  C   ASN   221      22.837  16.367  23.489  1.00  0.00           C  
ATOM   3375  O   ASN   221      22.165  17.209  23.905  1.00  0.00           O  
ATOM   3376  N   ARG   222      22.328  15.242  23.127  1.00  0.00           N  
ATOM   3377  H   ARG   222      22.939  14.606  22.782  1.00  0.00           H  
ATOM   3378  CA  ARG   222      20.934  14.881  23.175  1.00  0.00           C  
ATOM   3379  HA  ARG   222      20.410  15.728  22.943  1.00  0.00           H  
ATOM   3380  CB  ARG   222      20.649  13.888  22.150  1.00  0.00           C  
ATOM   3381  HB2 ARG   222      20.395  13.970  21.716  1.00  0.00           H  
ATOM   3382  HB3 ARG   222      20.962  13.529  21.717  1.00  0.00           H  
ATOM   3383  CG  ARG   222      20.295  13.261  22.210  1.00  0.00           C  
ATOM   3384  HG2 ARG   222      20.622  13.207  21.909  1.00  0.00           H  
ATOM   3385  HG3 ARG   222      19.973  12.859  22.829  1.00  0.00           H  
ATOM   3386  CD  ARG   222      19.916  13.203  21.786  1.00  0.00           C  
ATOM   3387  HD2 ARG   222      19.898  13.416  21.531  1.00  0.00           H  
ATOM   3388  HD3 ARG   222      19.637  13.169  21.307  1.00  0.00           H  
ATOM   3389  NE  ARG   222      19.919  12.904  22.319  1.00  0.00           N  
ATOM   3390  HE  ARG   222      19.898  12.588  22.614  1.00  0.00           H  
ATOM   3391  CZ  ARG   222      19.926  12.996  22.444  1.00  0.00           C  
ATOM   3392  NH1 ARG   222      19.936  13.389  22.109  1.00  0.00           N  
ATOM   3393 HH11 ARG   222      19.922  13.646  21.730  1.00  0.00           H  
ATOM   3394 HH12 ARG   222      19.935  13.437  22.233  1.00  0.00           H  
ATOM   3395  NH2 ARG   222      19.926  12.684  22.925  1.00  0.00           N  
ATOM   3396 HH21 ARG   222      19.917  12.377  23.192  1.00  0.00           H  
ATOM   3397 HH22 ARG   222      19.947  12.756  23.020  1.00  0.00           H  
ATOM   3398  C   ARG   222      20.419  14.449  24.491  1.00  0.00           C  
ATOM   3399  O   ARG   222      19.485  13.945  24.557  1.00  0.00           O  
ATOM   3400  N   PHE   223      21.016  14.641  25.533  1.00  0.00           N  
ATOM   3401  H   PHE   223      21.764  15.081  25.400  1.00  0.00           H  
ATOM   3402  CA  PHE   223      20.636  14.311  26.877  1.00  0.00           C  
ATOM   3403  HA  PHE   223      19.856  13.647  26.834  1.00  0.00           H  
ATOM   3404  CB  PHE   223      21.742  13.658  27.554  1.00  0.00           C  
ATOM   3405  HB2 PHE   223      22.487  14.321  27.669  1.00  0.00           H  
ATOM   3406  HB3 PHE   223      21.446  13.398  28.517  1.00  0.00           H  
ATOM   3407  CG  PHE   223      22.265  12.499  26.879  1.00  0.00           C  
ATOM   3408  CD1 PHE   223      21.615  11.487  26.653  1.00  0.00           C  
ATOM   3409  HD1 PHE   223      20.743  11.524  26.952  1.00  0.00           H  
ATOM   3410  CE1 PHE   223      22.102  10.422  26.038  1.00  0.00           C  
ATOM   3411  HE1 PHE   223      21.602   9.655  25.866  1.00  0.00           H  
ATOM   3412  CZ  PHE   223      23.241  10.359  25.649  1.00  0.00           C  
ATOM   3413  HZ  PHE   223      23.612   9.544  25.180  1.00  0.00           H  
ATOM   3414  CE2 PHE   223      23.895  11.358  25.881  1.00  0.00           C  
ATOM   3415  HE2 PHE   223      24.769  11.308  25.589  1.00  0.00           H  
ATOM   3416  CD2 PHE   223      23.411  12.424  26.496  1.00  0.00           C  
ATOM   3417  HD2 PHE   223      23.920  13.184  26.678  1.00  0.00           H  
ATOM   3418  C   PHE   223      20.166  15.473  27.683  1.00  0.00           C  
ATOM   3419  O   PHE   223      20.387  16.547  27.323  1.00  0.00           O  
ATOM   3420  N   THR   224      19.528  15.261  28.787  1.00  0.00           N  
ATOM   3421  H   THR   224      19.372  14.360  29.017  1.00  0.00           H  
ATOM   3422  CA  THR   224      19.073  16.251  29.729  1.00  0.00           C  
ATOM   3423  HA  THR   224      19.500  17.162  29.480  1.00  0.00           H  
ATOM   3424  CB  THR   224      17.637  16.438  29.609  1.00  0.00           C  
ATOM   3425  HB  THR   224      17.428  16.431  28.689  1.00  0.00           H  
ATOM   3426  CG2 THR   224      16.798  15.546  30.216  1.00  0.00           C  
ATOM   3427 HG21 THR   224      16.577  15.326  30.353  1.00  0.00           H  
ATOM   3428 HG22 THR   224      16.593  15.326  30.360  1.00  0.00           H  
ATOM   3429 HG23 THR   224      16.595  15.333  30.360  1.00  0.00           H  
ATOM   3430  OG1 THR   224      17.290  17.522  30.059  1.00  0.00           O  
ATOM   3431  HG1 THR   224      17.388  18.081  29.447  1.00  0.00           H  
ATOM   3432  C   THR   224      19.485  15.952  31.128  1.00  0.00           C  
ATOM   3433  O   THR   224      19.860  14.871  31.408  1.00  0.00           O  
ATOM   3434  N   THR   225      19.448  16.897  32.016  1.00  0.00           N  
ATOM   3435  H   THR   225      19.113  17.751  31.732  1.00  0.00           H  
ATOM   3436  CA  THR   225      19.811  16.750  33.406  1.00  0.00           C  
ATOM   3437  HA  THR   225      19.635  15.750  33.695  1.00  0.00           H  
ATOM   3438  CB  THR   225      21.278  17.008  33.584  1.00  0.00           C  
ATOM   3439  HB  THR   225      21.737  16.879  32.886  1.00  0.00           H  
ATOM   3440  CG2 THR   225      21.742  18.098  33.946  1.00  0.00           C  
ATOM   3441 HG21 THR   225      21.851  18.362  34.047  1.00  0.00           H  
ATOM   3442 HG22 THR   225      21.879  18.348  34.022  1.00  0.00           H  
ATOM   3443 HG23 THR   225      21.853  18.378  34.020  1.00  0.00           H  
ATOM   3444  OG1 THR   225      21.732  16.361  34.305  1.00  0.00           O  
ATOM   3445  HG1 THR   225      21.576  15.751  34.292  1.00  0.00           H  
ATOM   3446  C   THR   225      18.959  17.615  34.297  1.00  0.00           C  
ATOM   3447  O   THR   225      18.444  18.503  33.902  1.00  0.00           O  
ATOM   3448  N   THR   226      18.801  17.362  35.500  1.00  0.00           N  
ATOM   3449  H   THR   226      19.262  16.643  35.753  1.00  0.00           H  
ATOM   3450  CA  THR   226      18.139  18.169  36.513  1.00  0.00           C  
ATOM   3451  HA  THR   226      17.570  18.929  36.033  1.00  0.00           H  
ATOM   3452  CB  THR   226      17.175  17.355  37.335  1.00  0.00           C  
ATOM   3453  HB  THR   226      16.606  17.706  37.555  1.00  0.00           H  
ATOM   3454  CG2 THR   226      16.629  16.458  37.054  1.00  0.00           C  
ATOM   3455 HG21 THR   226      16.512  16.236  36.976  1.00  0.00           H  
ATOM   3456 HG22 THR   226      16.479  16.239  37.009  1.00  0.00           H  
ATOM   3457 HG23 THR   226      16.480  16.248  36.976  1.00  0.00           H  
ATOM   3458  OG1 THR   226      17.441  16.995  38.156  1.00  0.00           O  
ATOM   3459  HG1 THR   226      17.297  16.611  37.923  1.00  0.00           H  
ATOM   3460  C   THR   226      19.142  18.865  37.395  1.00  0.00           C  
ATOM   3461  O   THR   226      20.261  18.443  37.496  1.00  0.00           O  
ATOM   3462  N   LEU   227      18.754  19.923  38.068  1.00  0.00           N  
ATOM   3463  H   LEU   227      17.825  20.214  37.967  1.00  0.00           H  
ATOM   3464  CA  LEU   227      19.625  20.680  38.944  1.00  0.00           C  
ATOM   3465  HA  LEU   227      20.459  21.008  38.382  1.00  0.00           H  
ATOM   3466  CB  LEU   227      18.904  21.892  39.469  1.00  0.00           C  
ATOM   3467  HB2 LEU   227      18.179  21.724  39.688  1.00  0.00           H  
ATOM   3468  HB3 LEU   227      19.233  22.179  40.127  1.00  0.00           H  
ATOM   3469  CG  LEU   227      18.705  22.955  38.888  1.00  0.00           C  
ATOM   3470  HG  LEU   227      18.520  22.641  38.611  1.00  0.00           H  
ATOM   3471  CD1 LEU   227      18.343  23.779  38.997  1.00  0.00           C  
ATOM   3472 HD11 LEU   227      18.249  23.976  39.006  1.00  0.00           H  
ATOM   3473 HD12 LEU   227      18.261  23.934  39.049  1.00  0.00           H  
ATOM   3474 HD13 LEU   227      18.249  24.026  39.010  1.00  0.00           H  
ATOM   3475  CD2 LEU   227      19.088  23.694  38.590  1.00  0.00           C  
ATOM   3476 HD21 LEU   227      19.163  23.841  38.512  1.00  0.00           H  
ATOM   3477 HD22 LEU   227      19.177  23.892  38.532  1.00  0.00           H  
ATOM   3478 HD23 LEU   227      19.195  23.887  38.503  1.00  0.00           H  
ATOM   3479  C   LEU   227      20.179  19.848  40.068  1.00  0.00           C  
ATOM   3480  O   LEU   227      21.312  19.987  40.400  1.00  0.00           O  
ATOM   3481  N   ASN   228      19.416  18.941  40.611  1.00  0.00           N  
ATOM   3482  H   ASN   228      18.497  18.892  40.307  1.00  0.00           H  
ATOM   3483  CA  ASN   228      19.844  18.034  41.634  1.00  0.00           C  
ATOM   3484  HA  ASN   228      20.314  18.600  42.393  1.00  0.00           H  
ATOM   3485  CB  ASN   228      18.648  17.359  42.214  1.00  0.00           C  
ATOM   3486  HB2 ASN   228      18.035  17.346  41.899  1.00  0.00           H  
ATOM   3487  HB3 ASN   228      18.673  16.693  42.322  1.00  0.00           H  
ATOM   3488  CG  ASN   228      18.231  17.570  43.098  1.00  0.00           C  
ATOM   3489  OD1 ASN   228      18.320  17.957  43.459  1.00  0.00           O  
ATOM   3490  ND2 ASN   228      17.768  17.325  43.476  1.00  0.00           N  
ATOM   3491 HD21 ASN   228      17.496  17.463  44.056  1.00  0.00           H  
ATOM   3492 HD22 ASN   228      17.692  17.007  43.189  1.00  0.00           H  
ATOM   3493  C   ASN   228      20.856  17.019  41.159  1.00  0.00           C  
ATOM   3494  O   ASN   228      21.725  16.681  41.869  1.00  0.00           O  
ATOM   3495  N   ASP   229      20.782  16.557  39.959  1.00  0.00           N  
ATOM   3496  H   ASP   229      20.059  16.877  39.418  1.00  0.00           H  
ATOM   3497  CA  ASP   229      21.755  15.676  39.363  1.00  0.00           C  
ATOM   3498  HA  ASP   229      22.024  14.925  40.065  1.00  0.00           H  
ATOM   3499  CB  ASP   229      21.155  14.988  38.178  1.00  0.00           C  
ATOM   3500  HB2 ASP   229      20.672  15.278  37.827  1.00  0.00           H  
ATOM   3501  HB3 ASP   229      21.549  14.868  37.688  1.00  0.00           H  
ATOM   3502  CG  ASP   229      20.677  14.063  38.085  1.00  0.00           C  
ATOM   3503  OD1 ASP   229      20.509  13.637  38.109  1.00  0.00           O  
ATOM   3504  OD2 ASP   229      20.466  13.734  37.967  1.00  0.00           O  
ATOM   3505  C   ASP   229      23.024  16.402  38.986  1.00  0.00           C  
ATOM   3506  O   ASP   229      24.086  15.881  39.150  1.00  0.00           O  
ATOM   3507  N   PHE   230      22.937  17.624  38.534  1.00  0.00           N  
ATOM   3508  H   PHE   230      22.046  17.990  38.387  1.00  0.00           H  
ATOM   3509  CA  PHE   230      24.086  18.440  38.223  1.00  0.00           C  
ATOM   3510  HA  PHE   230      24.744  17.858  37.620  1.00  0.00           H  
ATOM   3511  CB  PHE   230      23.663  19.635  37.412  1.00  0.00           C  
ATOM   3512  HB2 PHE   230      23.065  19.304  36.603  1.00  0.00           H  
ATOM   3513  HB3 PHE   230      23.061  20.265  38.011  1.00  0.00           H  
ATOM   3514  CG  PHE   230      24.810  20.419  36.861  1.00  0.00           C  
ATOM   3515  CD1 PHE   230      25.456  20.030  35.764  1.00  0.00           C  
ATOM   3516  HD1 PHE   230      25.112  19.204  35.292  1.00  0.00           H  
ATOM   3517  CE1 PHE   230      26.558  20.706  35.289  1.00  0.00           C  
ATOM   3518  HE1 PHE   230      27.051  20.401  34.456  1.00  0.00           H  
ATOM   3519  CZ  PHE   230      27.024  21.770  35.909  1.00  0.00           C  
ATOM   3520  HZ  PHE   230      27.876  22.277  35.558  1.00  0.00           H  
ATOM   3521  CE2 PHE   230      26.377  22.169  36.995  1.00  0.00           C  
ATOM   3522  HE2 PHE   230      26.733  22.979  37.473  1.00  0.00           H  
ATOM   3523  CD2 PHE   230      25.269  21.502  37.468  1.00  0.00           C  
ATOM   3524  HD2 PHE   230      24.787  21.806  38.306  1.00  0.00           H  
ATOM   3525  C   PHE   230      24.877  18.846  39.444  1.00  0.00           C  
ATOM   3526  O   PHE   230      26.068  18.958  39.386  1.00  0.00           O  
ATOM   3527  N   ASN   231      24.260  18.996  40.569  1.00  0.00           N  
ATOM   3528  H   ASN   231      23.286  18.910  40.563  1.00  0.00           H  
ATOM   3529  CA  ASN   231      24.940  19.324  41.793  1.00  0.00           C  
ATOM   3530  HA  ASN   231      25.464  20.217  41.656  1.00  0.00           H  
ATOM   3531  CB  ASN   231      23.925  19.537  42.837  1.00  0.00           C  
ATOM   3532  HB2 ASN   231      23.240  19.393  42.756  1.00  0.00           H  
ATOM   3533  HB3 ASN   231      24.036  19.198  43.379  1.00  0.00           H  
ATOM   3534  CG  ASN   231      23.677  20.405  43.307  1.00  0.00           C  
ATOM   3535  OD1 ASN   231      24.043  20.963  43.120  1.00  0.00           O  
ATOM   3536  ND2 ASN   231      23.061  20.560  43.949  1.00  0.00           N  
ATOM   3537 HD21 ASN   231      22.899  21.134  44.268  1.00  0.00           H  
ATOM   3538 HD22 ASN   231      22.746  20.111  44.116  1.00  0.00           H  
ATOM   3539  C   ASN   231      25.977  18.313  42.208  1.00  0.00           C  
ATOM   3540  O   ASN   231      27.010  18.663  42.723  1.00  0.00           O  
ATOM   3541  N   LEU   232      25.747  17.074  41.930  1.00  0.00           N  
ATOM   3542  H   LEU   232      24.889  16.852  41.506  1.00  0.00           H  
ATOM   3543  CA  LEU   232      26.702  16.036  42.163  1.00  0.00           C  
ATOM   3544  HA  LEU   232      27.072  16.123  43.152  1.00  0.00           H  
ATOM   3545  CB  LEU   232      26.012  14.720  42.013  1.00  0.00           C  
ATOM   3546  HB2 LEU   232      25.485  14.661  41.576  1.00  0.00           H  
ATOM   3547  HB3 LEU   232      26.369  14.193  41.770  1.00  0.00           H  
ATOM   3548  CG  LEU   232      25.547  14.150  42.734  1.00  0.00           C  
ATOM   3549  HG  LEU   232      25.399  14.628  42.581  1.00  0.00           H  
ATOM   3550  CD1 LEU   232      25.177  13.359  42.936  1.00  0.00           C  
ATOM   3551 HD11 LEU   232      25.090  13.192  42.985  1.00  0.00           H  
ATOM   3552 HD12 LEU   232      25.089  13.163  42.975  1.00  0.00           H  
ATOM   3553 HD13 LEU   232      25.078  13.150  42.994  1.00  0.00           H  
ATOM   3554  CD2 LEU   232      25.614  13.662  43.462  1.00  0.00           C  
ATOM   3555 HD21 LEU   232      25.610  13.509  43.621  1.00  0.00           H  
ATOM   3556 HD22 LEU   232      25.680  13.538  43.638  1.00  0.00           H  
ATOM   3557 HD23 LEU   232      25.593  13.587  43.664  1.00  0.00           H  
ATOM   3558  C   LEU   232      27.902  16.132  41.277  1.00  0.00           C  
ATOM   3559  O   LEU   232      28.977  15.856  41.693  1.00  0.00           O  
ATOM   3560  N   VAL   233      27.738  16.564  40.079  1.00  0.00           N  
ATOM   3561  H   VAL   233      26.833  16.789  39.812  1.00  0.00           H  
ATOM   3562  CA  VAL   233      28.816  16.813  39.165  1.00  0.00           C  
ATOM   3563  HA  VAL   233      29.492  16.013  39.205  1.00  0.00           H  
ATOM   3564  CB  VAL   233      28.288  16.903  37.776  1.00  0.00           C  
ATOM   3565  HB  VAL   233      27.629  17.563  37.743  1.00  0.00           H  
ATOM   3566  CG1 VAL   233      29.206  17.211  36.807  1.00  0.00           C  
ATOM   3567 HG11 VAL   233      29.432  17.292  36.579  1.00  0.00           H  
ATOM   3568 HG12 VAL   233      29.424  17.275  36.561  1.00  0.00           H  
ATOM   3569 HG13 VAL   233      29.422  17.299  36.560  1.00  0.00           H  
ATOM   3570  CG2 VAL   233      27.695  15.775  37.325  1.00  0.00           C  
ATOM   3571 HG21 VAL   233      27.548  15.513  37.220  1.00  0.00           H  
ATOM   3572 HG22 VAL   233      27.544  15.501  37.217  1.00  0.00           H  
ATOM   3573 HG23 VAL   233      27.548  15.492  37.203  1.00  0.00           H  
ATOM   3574  C   VAL   233      29.605  18.021  39.551  1.00  0.00           C  
ATOM   3575  O   VAL   233      30.809  17.995  39.554  1.00  0.00           O  
ATOM   3576  N   ALA   234      28.949  19.057  39.948  1.00  0.00           N  
ATOM   3577  H   ALA   234      27.965  19.029  39.907  1.00  0.00           H  
ATOM   3578  CA  ALA   234      29.579  20.244  40.394  1.00  0.00           C  
ATOM   3579  HA  ALA   234      30.170  20.606  39.626  1.00  0.00           H  
ATOM   3580  CB  ALA   234      28.514  21.229  40.676  1.00  0.00           C  
ATOM   3581  HB1 ALA   234      28.246  21.467  40.724  1.00  0.00           H  
ATOM   3582  HB2 ALA   234      28.252  21.463  40.762  1.00  0.00           H  
ATOM   3583  HB3 ALA   234      28.275  21.486  40.742  1.00  0.00           H  
ATOM   3584  C   ALA   234      30.504  20.036  41.553  1.00  0.00           C  
ATOM   3585  O   ALA   234      31.624  20.457  41.547  1.00  0.00           O  
ATOM   3586  N   MET   235      30.078  19.313  42.511  1.00  0.00           N  
ATOM   3587  H   MET   235      29.152  19.005  42.467  1.00  0.00           H  
ATOM   3588  CA  MET   235      30.880  18.986  43.637  1.00  0.00           C  
ATOM   3589  HA  MET   235      31.265  19.868  44.038  1.00  0.00           H  
ATOM   3590  CB  MET   235      30.017  18.366  44.652  1.00  0.00           C  
ATOM   3591  HB2 MET   235      29.585  18.275  44.830  1.00  0.00           H  
ATOM   3592  HB3 MET   235      29.941  18.051  44.788  1.00  0.00           H  
ATOM   3593  CG  MET   235      29.817  18.302  45.271  1.00  0.00           C  
ATOM   3594  HG2 MET   235      30.048  18.503  45.253  1.00  0.00           H  
ATOM   3595  HG3 MET   235      29.741  18.367  45.149  1.00  0.00           H  
ATOM   3596  SD  MET   235      29.329  17.814  46.239  1.00  0.00           S  
ATOM   3597  CE  MET   235      28.797  17.528  46.473  1.00  0.00           C  
ATOM   3598  HE1 MET   235      28.689  17.479  46.528  1.00  0.00           H  
ATOM   3599  HE2 MET   235      28.680  17.466  46.519  1.00  0.00           H  
ATOM   3600  HE3 MET   235      28.700  17.462  46.521  1.00  0.00           H  
ATOM   3601  C   MET   235      32.074  18.145  43.319  1.00  0.00           C  
ATOM   3602  O   MET   235      33.091  18.319  43.901  1.00  0.00           O  
ATOM   3603  N   LYS   236      31.993  17.272  42.368  1.00  0.00           N  
ATOM   3604  H   LYS   236      31.134  17.178  41.930  1.00  0.00           H  
ATOM   3605  CA  LYS   236      33.083  16.423  41.938  1.00  0.00           C  
ATOM   3606  HA  LYS   236      33.512  15.974  42.786  1.00  0.00           H  
ATOM   3607  CB  LYS   236      32.541  15.335  41.062  1.00  0.00           C  
ATOM   3608  HB2 LYS   236      31.830  15.077  41.231  1.00  0.00           H  
ATOM   3609  HB3 LYS   236      32.455  15.524  40.339  1.00  0.00           H  
ATOM   3610  CG  LYS   236      33.054  14.320  40.936  1.00  0.00           C  
ATOM   3611  HG2 LYS   236      33.612  14.492  40.688  1.00  0.00           H  
ATOM   3612  HG3 LYS   236      33.210  14.176  41.533  1.00  0.00           H  
ATOM   3613  CD  LYS   236      32.588  13.258  40.323  1.00  0.00           C  
ATOM   3614  HD2 LYS   236      32.127  13.022  40.529  1.00  0.00           H  
ATOM   3615  HD3 LYS   236      32.398  13.380  39.823  1.00  0.00           H  
ATOM   3616  CE  LYS   236      33.016  12.356  40.111  1.00  0.00           C  
ATOM   3617  HE2 LYS   236      33.213  12.458  39.896  1.00  0.00           H  
ATOM   3618  HE3 LYS   236      33.258  12.288  40.340  1.00  0.00           H  
ATOM   3619  NZ  LYS   236      32.852  11.451  39.883  1.00  0.00           N  
ATOM   3620  HZ1 LYS   236      32.803  11.216  39.837  1.00  0.00           H  
ATOM   3621  HZ2 LYS   236      32.814  11.236  39.820  1.00  0.00           H  
ATOM   3622  HZ3 LYS   236      32.824  11.226  39.823  1.00  0.00           H  
ATOM   3623  C   LYS   236      34.199  17.169  41.272  1.00  0.00           C  
ATOM   3624  O   LYS   236      35.318  16.823  41.433  1.00  0.00           O  
ATOM   3625  N   TYR   237      33.909  18.203  40.567  1.00  0.00           N  
ATOM   3626  H   TYR   237      32.966  18.402  40.465  1.00  0.00           H  
ATOM   3627  CA  TYR   237      34.855  19.012  39.846  1.00  0.00           C  
ATOM   3628  HA  TYR   237      35.803  18.526  39.863  1.00  0.00           H  
ATOM   3629  CB  TYR   237      34.447  19.082  38.408  1.00  0.00           C  
ATOM   3630  HB2 TYR   237      33.506  19.555  38.353  1.00  0.00           H  
ATOM   3631  HB3 TYR   237      35.135  19.681  37.888  1.00  0.00           H  
ATOM   3632  CG  TYR   237      34.391  17.774  37.712  1.00  0.00           C  
ATOM   3633  CD1 TYR   237      33.238  17.197  37.440  1.00  0.00           C  
ATOM   3634  HD1 TYR   237      32.389  17.689  37.714  1.00  0.00           H  
ATOM   3635  CE1 TYR   237      33.192  15.980  36.816  1.00  0.00           C  
ATOM   3636  HE1 TYR   237      32.315  15.538  36.609  1.00  0.00           H  
ATOM   3637  CZ  TYR   237      34.304  15.331  36.462  1.00  0.00           C  
ATOM   3638  OH  TYR   237      34.264  14.151  35.885  1.00  0.00           O  
ATOM   3639  HH  TYR   237      34.495  13.857  35.667  1.00  0.00           H  
ATOM   3640  CE2 TYR   237      35.458  15.908  36.727  1.00  0.00           C  
ATOM   3641  HE2 TYR   237      36.304  15.415  36.455  1.00  0.00           H  
ATOM   3642  CD2 TYR   237      35.500  17.126  37.349  1.00  0.00           C  
ATOM   3643  HD2 TYR   237      36.385  17.560  37.552  1.00  0.00           H  
ATOM   3644  C   TYR   237      35.091  20.376  40.456  1.00  0.00           C  
ATOM   3645  O   TYR   237      35.726  21.180  39.858  1.00  0.00           O  
ATOM   3646  N   ASN   238      34.603  20.646  41.644  1.00  0.00           N  
ATOM   3647  H   ASN   238      34.106  19.943  42.078  1.00  0.00           H  
ATOM   3648  CA  ASN   238      34.694  21.907  42.349  1.00  0.00           C  
ATOM   3649  HA  ASN   238      34.079  21.817  43.203  1.00  0.00           H  
ATOM   3650  CB  ASN   238      36.090  22.107  42.847  1.00  0.00           C  
ATOM   3651  HB2 ASN   238      36.657  21.890  42.487  1.00  0.00           H  
ATOM   3652  HB3 ASN   238      36.305  22.747  42.945  1.00  0.00           H  
ATOM   3653  CG  ASN   238      36.464  21.762  43.713  1.00  0.00           C  
ATOM   3654  OD1 ASN   238      36.268  21.454  44.154  1.00  0.00           O  
ATOM   3655  ND2 ASN   238      37.012  21.803  43.986  1.00  0.00           N  
ATOM   3656 HD21 ASN   238      37.250  21.589  44.541  1.00  0.00           H  
ATOM   3657 HD22 ASN   238      37.177  22.057  43.636  1.00  0.00           H  
ATOM   3658  C   ASN   238      34.101  23.090  41.614  1.00  0.00           C  
ATOM   3659  O   ASN   238      34.613  24.140  41.593  1.00  0.00           O  
ATOM   3660  N   TYR   239      33.013  22.914  41.004  1.00  0.00           N  
ATOM   3661  H   TYR   239      32.639  22.036  41.084  1.00  0.00           H  
ATOM   3662  CA  TYR   239      32.189  23.939  40.425  1.00  0.00           C  
ATOM   3663  HA  TYR   239      32.780  24.787  40.181  1.00  0.00           H  
ATOM   3664  CB  TYR   239      31.569  23.412  39.145  1.00  0.00           C  
ATOM   3665  HB2 TYR   239      31.272  22.433  39.271  1.00  0.00           H  
ATOM   3666  HB3 TYR   239      30.716  23.955  38.979  1.00  0.00           H  
ATOM   3667  CG  TYR   239      32.369  23.450  37.901  1.00  0.00           C  
ATOM   3668  CD1 TYR   239      33.629  22.947  37.826  1.00  0.00           C  
ATOM   3669  HD1 TYR   239      34.043  22.525  38.657  1.00  0.00           H  
ATOM   3670  CE1 TYR   239      34.361  23.004  36.668  1.00  0.00           C  
ATOM   3671  HE1 TYR   239      35.327  22.631  36.622  1.00  0.00           H  
ATOM   3672  CZ  TYR   239      33.827  23.551  35.567  1.00  0.00           C  
ATOM   3673  OH  TYR   239      34.529  23.629  34.455  1.00  0.00           O  
ATOM   3674  HH  TYR   239      35.314  23.362  34.514  1.00  0.00           H  
ATOM   3675  CE2 TYR   239      32.559  24.034  35.629  1.00  0.00           C  
ATOM   3676  HE2 TYR   239      32.155  24.446  34.784  1.00  0.00           H  
ATOM   3677  CD2 TYR   239      31.837  23.988  36.795  1.00  0.00           C  
ATOM   3678  HD2 TYR   239      30.875  24.371  36.838  1.00  0.00           H  
ATOM   3679  C   TYR   239      31.138  24.410  41.418  1.00  0.00           C  
ATOM   3680  O   TYR   239      30.741  23.681  42.283  1.00  0.00           O  
ATOM   3681  N   GLU   240      30.665  25.624  41.296  1.00  0.00           N  
ATOM   3682  H   GLU   240      31.032  26.182  40.581  1.00  0.00           H  
ATOM   3683  CA  GLU   240      29.569  26.159  42.075  1.00  0.00           C  
ATOM   3684  HA  GLU   240      29.755  25.954  43.097  1.00  0.00           H  
ATOM   3685  CB  GLU   240      29.503  27.660  41.932  1.00  0.00           C  
ATOM   3686  HB2 GLU   240      29.816  27.905  41.452  1.00  0.00           H  
ATOM   3687  HB3 GLU   240      28.942  27.938  41.815  1.00  0.00           H  
ATOM   3688  CG  GLU   240      29.760  28.494  42.559  1.00  0.00           C  
ATOM   3689  HG2 GLU   240      30.358  28.575  42.379  1.00  0.00           H  
ATOM   3690  HG3 GLU   240      29.482  28.990  42.192  1.00  0.00           H  
ATOM   3691  CD  GLU   240      29.571  28.601  43.895  1.00  0.00           C  
ATOM   3692  OE1 GLU   240      29.461  28.602  44.460  1.00  0.00           O  
ATOM   3693  OE2 GLU   240      29.516  28.688  44.400  1.00  0.00           O  
ATOM   3694  C   GLU   240      28.265  25.523  41.664  1.00  0.00           C  
ATOM   3695  O   GLU   240      27.977  25.503  40.510  1.00  0.00           O  
ATOM   3696  N   PRO   241      27.451  25.027  42.560  1.00  0.00           N  
ATOM   3697  CD  PRO   241      27.690  24.904  43.936  1.00  0.00           C  
ATOM   3698  HD2 PRO   241      27.753  25.817  44.371  1.00  0.00           H  
ATOM   3699  HD3 PRO   241      28.544  24.362  44.136  1.00  0.00           H  
ATOM   3700  CG  PRO   241      26.568  24.202  44.465  1.00  0.00           C  
ATOM   3701  HG2 PRO   241      26.108  24.727  45.010  1.00  0.00           H  
ATOM   3702  HG3 PRO   241      26.861  23.480  44.894  1.00  0.00           H  
ATOM   3703  CB  PRO   241      25.700  23.819  43.478  1.00  0.00           C  
ATOM   3704  HB2 PRO   241      24.809  24.099  43.724  1.00  0.00           H  
ATOM   3705  HB3 PRO   241      25.724  22.863  43.414  1.00  0.00           H  
ATOM   3706  CA  PRO   241      26.188  24.450  42.230  1.00  0.00           C  
ATOM   3707  HA  PRO   241      26.340  23.685  41.517  1.00  0.00           H  
ATOM   3708  C   PRO   241      25.203  25.455  41.671  1.00  0.00           C  
ATOM   3709  O   PRO   241      25.206  26.605  42.014  1.00  0.00           O  
ATOM   3710  N   LEU   242      24.335  25.010  40.817  1.00  0.00           N  
ATOM   3711  H   LEU   242      24.363  24.052  40.630  1.00  0.00           H  
ATOM   3712  CA  LEU   242      23.297  25.794  40.181  1.00  0.00           C  
ATOM   3713  HA  LEU   242      23.667  26.787  40.025  1.00  0.00           H  
ATOM   3714  CB  LEU   242      22.979  25.180  38.839  1.00  0.00           C  
ATOM   3715  HB2 LEU   242      23.159  24.453  38.810  1.00  0.00           H  
ATOM   3716  HB3 LEU   242      22.242  25.169  38.660  1.00  0.00           H  
ATOM   3717  CG  LEU   242      23.374  25.505  37.771  1.00  0.00           C  
ATOM   3718  HG  LEU   242      23.618  25.409  38.156  1.00  0.00           H  
ATOM   3719  CD1 LEU   242      23.414  25.383  36.879  1.00  0.00           C  
ATOM   3720 HD11 LEU   242      23.455  25.300  36.653  1.00  0.00           H  
ATOM   3721 HD12 LEU   242      23.369  25.384  36.648  1.00  0.00           H  
ATOM   3722 HD13 LEU   242      23.462  25.369  36.686  1.00  0.00           H  
ATOM   3723  CD2 LEU   242      23.387  26.063  37.005  1.00  0.00           C  
ATOM   3724 HD21 LEU   242      23.422  26.184  36.815  1.00  0.00           H  
ATOM   3725 HD22 LEU   242      23.360  26.198  36.805  1.00  0.00           H  
ATOM   3726 HD23 LEU   242      23.399  26.211  36.832  1.00  0.00           H  
ATOM   3727  C   LEU   242      22.051  25.909  41.036  1.00  0.00           C  
ATOM   3728  O   LEU   242      21.719  25.028  41.762  1.00  0.00           O  
ATOM   3729  N   THR   243      21.331  26.982  40.904  1.00  0.00           N  
ATOM   3730  H   THR   243      21.677  27.659  40.303  1.00  0.00           H  
ATOM   3731  CA  THR   243      20.042  27.257  41.530  1.00  0.00           C  
ATOM   3732  HA  THR   243      19.683  26.368  41.995  1.00  0.00           H  
ATOM   3733  CB  THR   243      20.162  28.310  42.604  1.00  0.00           C  
ATOM   3734  HB  THR   243      19.585  28.266  43.150  1.00  0.00           H  
ATOM   3735  CG2 THR   243      21.097  28.438  43.340  1.00  0.00           C  
ATOM   3736 HG21 THR   243      21.311  28.476  43.545  1.00  0.00           H  
ATOM   3737 HG22 THR   243      21.319  28.444  43.520  1.00  0.00           H  
ATOM   3738 HG23 THR   243      21.335  28.485  43.514  1.00  0.00           H  
ATOM   3739  OG1 THR   243      20.082  29.292  42.282  1.00  0.00           O  
ATOM   3740  HG1 THR   243      20.653  29.256  42.229  1.00  0.00           H  
ATOM   3741  C   THR   243      19.011  27.678  40.506  1.00  0.00           C  
ATOM   3742  O   THR   243      19.356  28.044  39.404  1.00  0.00           O  
ATOM   3743  N   GLN   244      17.738  27.671  40.854  1.00  0.00           N  
ATOM   3744  H   GLN   244      17.501  27.357  41.756  1.00  0.00           H  
ATOM   3745  CA  GLN   244      16.671  28.124  39.977  1.00  0.00           C  
ATOM   3746  HA  GLN   244      16.726  27.552  39.075  1.00  0.00           H  
ATOM   3747  CB  GLN   244      15.334  27.840  40.629  1.00  0.00           C  
ATOM   3748  HB2 GLN   244      15.238  27.240  40.951  1.00  0.00           H  
ATOM   3749  HB3 GLN   244      15.118  28.236  41.147  1.00  0.00           H  
ATOM   3750  CG  GLN   244      14.390  27.821  40.184  1.00  0.00           C  
ATOM   3751  HG2 GLN   244      13.936  27.746  40.525  1.00  0.00           H  
ATOM   3752  HG3 GLN   244      14.305  28.386  40.048  1.00  0.00           H  
ATOM   3753  CD  GLN   244      14.111  27.147  39.489  1.00  0.00           C  
ATOM   3754  OE1 GLN   244      14.163  26.424  39.423  1.00  0.00           O  
ATOM   3755  NE2 GLN   244      13.790  27.344  38.945  1.00  0.00           N  
ATOM   3756 HE21 GLN   244      13.588  26.902  38.497  1.00  0.00           H  
ATOM   3757 HE22 GLN   244      13.754  27.935  38.980  1.00  0.00           H  
ATOM   3758  C   GLN   244      16.805  29.589  39.577  1.00  0.00           C  
ATOM   3759  O   GLN   244      16.459  29.947  38.479  1.00  0.00           O  
ATOM   3760  N   ASP   245      17.377  30.427  40.415  1.00  0.00           N  
ATOM   3761  H   ASP   245      17.620  30.091  41.304  1.00  0.00           H  
ATOM   3762  CA  ASP   245      17.687  31.810  40.090  1.00  0.00           C  
ATOM   3763  HA  ASP   245      16.803  32.280  39.719  1.00  0.00           H  
ATOM   3764  CB  ASP   245      18.119  32.555  41.329  1.00  0.00           C  
ATOM   3765  HB2 ASP   245      18.944  32.119  41.720  1.00  0.00           H  
ATOM   3766  HB3 ASP   245      18.379  33.505  41.079  1.00  0.00           H  
ATOM   3767  CG  ASP   245      17.144  32.655  42.376  1.00  0.00           C  
ATOM   3768  OD1 ASP   245      16.767  32.703  42.801  1.00  0.00           O  
ATOM   3769  OD2 ASP   245      16.759  32.712  42.792  1.00  0.00           O  
ATOM   3770  C   ASP   245      18.744  31.952  39.006  1.00  0.00           C  
ATOM   3771  O   ASP   245      18.716  32.893  38.261  1.00  0.00           O  
ATOM   3772  N   HIE   246      19.653  31.009  38.873  1.00  0.00           N  
ATOM   3773  H   HIE   246      19.623  30.261  39.507  1.00  0.00           H  
ATOM   3774  CA  HIE   246      20.617  30.956  37.786  1.00  0.00           C  
ATOM   3775  HA  HIE   246      21.043  31.934  37.642  1.00  0.00           H  
ATOM   3776  CB  HIE   246      21.743  29.998  38.131  1.00  0.00           C  
ATOM   3777  HB2 HIE   246      21.351  29.008  38.226  1.00  0.00           H  
ATOM   3778  HB3 HIE   246      22.431  29.984  37.313  1.00  0.00           H  
ATOM   3779  CG  HIE   246      22.516  30.313  39.362  1.00  0.00           C  
ATOM   3780  ND1 HIE   246      23.115  29.433  40.148  1.00  0.00           N  
ATOM   3781  CE1 HIE   246      23.744  30.086  41.095  1.00  0.00           C  
ATOM   3782  HE1 HIE   246      24.308  29.684  41.861  1.00  0.00           H  
ATOM   3783  NE2 HIE   246      23.569  31.314  40.944  1.00  0.00           N  
ATOM   3784  HE2 HIE   246      23.947  31.988  41.523  1.00  0.00           H  
ATOM   3785  CD2 HIE   246      22.803  31.479  39.855  1.00  0.00           C  
ATOM   3786  HD2 HIE   246      22.501  32.354  39.461  1.00  0.00           H  
ATOM   3787  C   HIE   246      19.979  30.562  36.466  1.00  0.00           C  
ATOM   3788  O   HIE   246      20.354  31.076  35.439  1.00  0.00           O  
ATOM   3789  N   VAL   247      18.986  29.693  36.487  1.00  0.00           N  
ATOM   3790  H   VAL   247      18.732  29.317  37.362  1.00  0.00           H  
ATOM   3791  CA  VAL   247      18.211  29.304  35.310  1.00  0.00           C  
ATOM   3792  HA  VAL   247      18.894  29.020  34.535  1.00  0.00           H  
ATOM   3793  CB  VAL   247      17.330  28.093  35.622  1.00  0.00           C  
ATOM   3794  HB  VAL   247      16.712  28.321  36.387  1.00  0.00           H  
ATOM   3795  CG1 VAL   247      16.502  27.668  34.528  1.00  0.00           C  
ATOM   3796 HG11 VAL   247      16.288  27.599  34.253  1.00  0.00           H  
ATOM   3797 HG12 VAL   247      16.325  27.538  34.247  1.00  0.00           H  
ATOM   3798 HG13 VAL   247      16.265  27.552  34.296  1.00  0.00           H  
ATOM   3799  CG2 VAL   247      18.078  26.916  36.027  1.00  0.00           C  
ATOM   3800 HG21 VAL   247      18.241  26.624  36.151  1.00  0.00           H  
ATOM   3801 HG22 VAL   247      18.247  26.614  36.105  1.00  0.00           H  
ATOM   3802 HG23 VAL   247      18.280  26.640  36.135  1.00  0.00           H  
ATOM   3803  C   VAL   247      17.408  30.474  34.759  1.00  0.00           C  
ATOM   3804  O   VAL   247      17.312  30.632  33.562  1.00  0.00           O  
ATOM   3805  N   ASP   248      16.895  31.341  35.611  1.00  0.00           N  
ATOM   3806  H   ASP   248      16.982  31.141  36.573  1.00  0.00           H  
ATOM   3807  CA  ASP   248      16.200  32.556  35.215  1.00  0.00           C  
ATOM   3808  HA  ASP   248      15.436  32.293  34.515  1.00  0.00           H  
ATOM   3809  CB  ASP   248      15.532  33.186  36.420  1.00  0.00           C  
ATOM   3810  HB2 ASP   248      15.892  33.097  37.113  1.00  0.00           H  
ATOM   3811  HB3 ASP   248      15.472  33.971  36.394  1.00  0.00           H  
ATOM   3812  CG  ASP   248      14.453  32.942  36.745  1.00  0.00           C  
ATOM   3813  OD1 ASP   248      14.051  33.106  37.264  1.00  0.00           O  
ATOM   3814  OD2 ASP   248      13.955  32.631  36.486  1.00  0.00           O  
ATOM   3815  C   ASP   248      17.096  33.572  34.519  1.00  0.00           C  
ATOM   3816  O   ASP   248      16.695  34.154  33.545  1.00  0.00           O  
ATOM   3817  N   ILE   249      18.317  33.768  34.969  1.00  0.00           N  
ATOM   3818  H   ILE   249      18.585  33.272  35.772  1.00  0.00           H  
ATOM   3819  CA  ILE   249      19.266  34.713  34.375  1.00  0.00           C  
ATOM   3820  HA  ILE   249      18.725  35.577  34.101  1.00  0.00           H  
ATOM   3821  CB  ILE   249      20.296  35.159  35.376  1.00  0.00           C  
ATOM   3822  HB  ILE   249      20.590  35.232  35.384  1.00  0.00           H  
ATOM   3823  CG2 ILE   249      20.469  35.546  35.713  1.00  0.00           C  
ATOM   3824 HG21 ILE   249      20.510  35.671  35.811  1.00  0.00           H  
ATOM   3825 HG22 ILE   249      20.528  35.645  35.815  1.00  0.00           H  
ATOM   3826 HG23 ILE   249      20.497  35.607  35.765  1.00  0.00           H  
ATOM   3827  CG1 ILE   249      20.758  35.170  36.035  1.00  0.00           C  
ATOM   3828 HG12 ILE   249      20.556  35.138  36.226  1.00  0.00           H  
ATOM   3829 HG13 ILE   249      20.662  34.855  35.698  1.00  0.00           H  
ATOM   3830  CD1 ILE   249      21.610  35.641  36.907  1.00  0.00           C  
ATOM   3831 HD11 ILE   249      21.803  35.778  37.119  1.00  0.00           H  
ATOM   3832 HD12 ILE   249      21.808  35.731  37.135  1.00  0.00           H  
ATOM   3833 HD13 ILE   249      21.839  35.753  37.105  1.00  0.00           H  
ATOM   3834  C   ILE   249      19.886  34.219  33.090  1.00  0.00           C  
ATOM   3835  O   ILE   249      20.276  35.019  32.276  1.00  0.00           O  
ATOM   3836  N   LEU   250      19.932  32.917  32.862  1.00  0.00           N  
ATOM   3837  H   LEU   250      19.651  32.318  33.593  1.00  0.00           H  
ATOM   3838  CA  LEU   250      20.286  32.309  31.584  1.00  0.00           C  
ATOM   3839  HA  LEU   250      21.047  32.908  31.119  1.00  0.00           H  
ATOM   3840  CB  LEU   250      20.849  30.913  31.832  1.00  0.00           C  
ATOM   3841  HB2 LEU   250      20.145  30.372  32.427  1.00  0.00           H  
ATOM   3842  HB3 LEU   250      20.935  30.398  30.898  1.00  0.00           H  
ATOM   3843  CG  LEU   250      22.206  30.894  32.524  1.00  0.00           C  
ATOM   3844  HG  LEU   250      22.202  31.559  33.356  1.00  0.00           H  
ATOM   3845  CD1 LEU   250      22.516  29.517  33.031  1.00  0.00           C  
ATOM   3846 HD11 LEU   250      22.607  29.186  33.163  1.00  0.00           H  
ATOM   3847 HD12 LEU   250      22.582  29.195  33.169  1.00  0.00           H  
ATOM   3848 HD13 LEU   250      22.587  29.181  33.149  1.00  0.00           H  
ATOM   3849  CD2 LEU   250      23.315  31.300  31.606  1.00  0.00           C  
ATOM   3850 HD21 LEU   250      23.616  31.434  31.427  1.00  0.00           H  
ATOM   3851 HD22 LEU   250      23.595  31.344  31.384  1.00  0.00           H  
ATOM   3852 HD23 LEU   250      23.551  31.428  31.351  1.00  0.00           H  
ATOM   3853  C   LEU   250      19.122  32.268  30.589  1.00  0.00           C  
ATOM   3854  O   LEU   250      19.334  32.034  29.417  1.00  0.00           O  
ATOM   3855  N   GLY   251      17.907  32.536  31.026  1.00  0.00           N  
ATOM   3856  H   GLY   251      17.807  32.705  31.992  1.00  0.00           H  
ATOM   3857  CA  GLY   251      16.696  32.542  30.225  1.00  0.00           C  
ATOM   3858  HA2 GLY   251      16.448  31.533  29.979  1.00  0.00           H  
ATOM   3859  HA3 GLY   251      15.904  32.939  30.820  1.00  0.00           H  
ATOM   3860  C   GLY   251      16.750  33.346  28.932  1.00  0.00           C  
ATOM   3861  O   GLY   251      16.415  32.792  27.904  1.00  0.00           O  
ATOM   3862  N   PRO   252      17.223  34.596  28.915  1.00  0.00           N  
ATOM   3863  CD  PRO   252      17.452  35.435  30.053  1.00  0.00           C  
ATOM   3864  HD2 PRO   252      18.371  35.220  30.484  1.00  0.00           H  
ATOM   3865  HD3 PRO   252      16.706  35.331  30.765  1.00  0.00           H  
ATOM   3866  CG  PRO   252      17.463  36.816  29.548  1.00  0.00           C  
ATOM   3867  HG2 PRO   252      18.116  37.358  30.038  1.00  0.00           H  
ATOM   3868  HG3 PRO   252      16.570  37.203  29.631  1.00  0.00           H  
ATOM   3869  CB  PRO   252      17.811  36.749  28.140  1.00  0.00           C  
ATOM   3870  HB2 PRO   252      18.821  36.850  28.043  1.00  0.00           H  
ATOM   3871  HB3 PRO   252      17.343  37.501  27.620  1.00  0.00           H  
ATOM   3872  CA  PRO   252      17.354  35.376  27.697  1.00  0.00           C  
ATOM   3873  HA  PRO   252      16.385  35.470  27.251  1.00  0.00           H  
ATOM   3874  C   PRO   252      18.295  34.776  26.665  1.00  0.00           C  
ATOM   3875  O   PRO   252      18.036  34.875  25.495  1.00  0.00           O  
ATOM   3876  N   LEU   253      19.361  34.116  27.073  1.00  0.00           N  
ATOM   3877  H   LEU   253      19.498  34.035  28.039  1.00  0.00           H  
ATOM   3878  CA  LEU   253      20.285  33.424  26.184  1.00  0.00           C  
ATOM   3879  HA  LEU   253      20.467  34.047  25.326  1.00  0.00           H  
ATOM   3880  CB  LEU   253      21.611  33.181  26.894  1.00  0.00           C  
ATOM   3881  HB2 LEU   253      21.446  32.571  27.731  1.00  0.00           H  
ATOM   3882  HB3 LEU   253      22.240  32.642  26.246  1.00  0.00           H  
ATOM   3883  CG  LEU   253      22.348  34.405  27.337  1.00  0.00           C  
ATOM   3884  HG  LEU   253      21.767  34.945  27.886  1.00  0.00           H  
ATOM   3885  CD1 LEU   253      23.485  34.115  28.097  1.00  0.00           C  
ATOM   3886 HD11 LEU   253      23.757  34.072  28.285  1.00  0.00           H  
ATOM   3887 HD12 LEU   253      23.748  34.040  28.303  1.00  0.00           H  
ATOM   3888 HD13 LEU   253      23.769  34.037  28.266  1.00  0.00           H  
ATOM   3889  CD2 LEU   253      22.799  35.200  26.313  1.00  0.00           C  
ATOM   3890 HD21 LEU   253      22.918  35.413  26.084  1.00  0.00           H  
ATOM   3891 HD22 LEU   253      22.917  35.384  26.060  1.00  0.00           H  
ATOM   3892 HD23 LEU   253      22.886  35.405  26.057  1.00  0.00           H  
ATOM   3893  C   LEU   253      19.704  32.115  25.657  1.00  0.00           C  
ATOM   3894  O   LEU   253      19.874  31.788  24.498  1.00  0.00           O  
ATOM   3895  N   SER   254      18.948  31.407  26.476  1.00  0.00           N  
ATOM   3896  H   SER   254      18.883  31.711  27.415  1.00  0.00           H  
ATOM   3897  CA  SER   254      18.167  30.252  26.066  1.00  0.00           C  
ATOM   3898  HA  SER   254      18.829  29.538  25.607  1.00  0.00           H  
ATOM   3899  CB  SER   254      17.556  29.598  27.285  1.00  0.00           C  
ATOM   3900  HB2 SER   254      18.269  29.279  27.913  1.00  0.00           H  
ATOM   3901  HB3 SER   254      16.984  30.249  27.788  1.00  0.00           H  
ATOM   3902  OG  SER   254      16.808  28.566  26.983  1.00  0.00           O  
ATOM   3903  HG  SER   254      17.308  28.042  26.652  1.00  0.00           H  
ATOM   3904  C   SER   254      17.112  30.616  25.039  1.00  0.00           C  
ATOM   3905  O   SER   254      16.982  29.934  24.054  1.00  0.00           O  
ATOM   3906  N   ALA   255      16.420  31.730  25.204  1.00  0.00           N  
ATOM   3907  H   ALA   255      16.541  32.229  26.045  1.00  0.00           H  
ATOM   3908  CA  ALA   255      15.465  32.244  24.246  1.00  0.00           C  
ATOM   3909  HA  ALA   255      14.780  31.460  24.001  1.00  0.00           H  
ATOM   3910  CB  ALA   255      14.685  33.362  24.899  1.00  0.00           C  
ATOM   3911  HB1 ALA   255      14.460  33.598  25.074  1.00  0.00           H  
ATOM   3912  HB2 ALA   255      14.530  33.645  25.081  1.00  0.00           H  
ATOM   3913  HB3 ALA   255      14.484  33.651  25.011  1.00  0.00           H  
ATOM   3914  C   ALA   255      16.108  32.701  22.942  1.00  0.00           C  
ATOM   3915  O   ALA   255      15.574  32.470  21.901  1.00  0.00           O  
ATOM   3916  N   GLN   256      17.270  33.301  22.981  1.00  0.00           N  
ATOM   3917  H   GLN   256      17.632  33.504  23.863  1.00  0.00           H  
ATOM   3918  CA  GLN   256      18.010  33.749  21.813  1.00  0.00           C  
ATOM   3919  HA  GLN   256      17.344  34.307  21.186  1.00  0.00           H  
ATOM   3920  CB  GLN   256      19.107  34.692  22.268  1.00  0.00           C  
ATOM   3921  HB2 GLN   256      18.766  35.367  22.821  1.00  0.00           H  
ATOM   3922  HB3 GLN   256      19.739  34.246  22.781  1.00  0.00           H  
ATOM   3923  CG  GLN   256      19.818  35.356  21.337  1.00  0.00           C  
ATOM   3924  HG2 GLN   256      20.324  35.014  21.156  1.00  0.00           H  
ATOM   3925  HG3 GLN   256      19.506  35.432  20.767  1.00  0.00           H  
ATOM   3926  CD  GLN   256      20.294  36.395  21.399  1.00  0.00           C  
ATOM   3927  OE1 GLN   256      20.170  36.790  22.042  1.00  0.00           O  
ATOM   3928  NE2 GLN   256      20.854  36.890  20.723  1.00  0.00           N  
ATOM   3929 HE21 GLN   256      21.160  37.568  20.762  1.00  0.00           H  
ATOM   3930 HE22 GLN   256      20.961  36.596  20.180  1.00  0.00           H  
ATOM   3931  C   GLN   256      18.558  32.603  20.970  1.00  0.00           C  
ATOM   3932  O   GLN   256      18.645  32.706  19.805  1.00  0.00           O  
ATOM   3933  N   THR   257      18.919  31.507  21.541  1.00  0.00           N  
ATOM   3934  H   THR   257      18.832  31.498  22.497  1.00  0.00           H  
ATOM   3935  CA  THR   257      19.535  30.351  20.880  1.00  0.00           C  
ATOM   3936  HA  THR   257      19.870  30.642  19.902  1.00  0.00           H  
ATOM   3937  CB  THR   257      20.751  29.868  21.647  1.00  0.00           C  
ATOM   3938  HB  THR   257      21.149  29.011  21.140  1.00  0.00           H  
ATOM   3939  CG2 THR   257      21.843  30.901  21.742  1.00  0.00           C  
ATOM   3940 HG21 THR   257      22.124  31.138  21.755  1.00  0.00           H  
ATOM   3941 HG22 THR   257      22.110  31.155  21.748  1.00  0.00           H  
ATOM   3942 HG23 THR   257      22.111  31.149  21.770  1.00  0.00           H  
ATOM   3943  OG1 THR   257      20.393  29.481  22.930  1.00  0.00           O  
ATOM   3944  HG1 THR   257      20.302  30.250  23.447  1.00  0.00           H  
ATOM   3945  C   THR   257      18.609  29.168  20.672  1.00  0.00           C  
ATOM   3946  O   THR   257      18.901  28.314  19.874  1.00  0.00           O  
ATOM   3947  N   GLY   258      17.508  29.087  21.383  1.00  0.00           N  
ATOM   3948  H   GLY   258      17.337  29.799  22.037  1.00  0.00           H  
ATOM   3949  CA  GLY   258      16.589  27.965  21.379  1.00  0.00           C  
ATOM   3950  HA2 GLY   258      15.660  28.294  21.778  1.00  0.00           H  
ATOM   3951  HA3 GLY   258      16.419  27.652  20.377  1.00  0.00           H  
ATOM   3952  C   GLY   258      17.029  26.750  22.178  1.00  0.00           C  
ATOM   3953  O   GLY   258      16.349  25.800  22.200  1.00  0.00           O  
ATOM   3954  N   ILE   259      18.150  26.758  22.832  1.00  0.00           N  
ATOM   3955  H   ILE   259      18.643  27.576  22.796  1.00  0.00           H  
ATOM   3956  CA  ILE   259      18.682  25.655  23.633  1.00  0.00           C  
ATOM   3957  HA  ILE   259      18.248  24.732  23.294  1.00  0.00           H  
ATOM   3958  CB  ILE   259      20.196  25.534  23.459  1.00  0.00           C  
ATOM   3959  HB  ILE   259      20.624  26.452  23.758  1.00  0.00           H  
ATOM   3960  CG2 ILE   259      20.785  24.454  24.339  1.00  0.00           C  
ATOM   3961 HG21 ILE   259      20.976  24.225  24.581  1.00  0.00           H  
ATOM   3962 HG22 ILE   259      20.883  24.189  24.581  1.00  0.00           H  
ATOM   3963 HG23 ILE   259      20.948  24.160  24.514  1.00  0.00           H  
ATOM   3964  CG1 ILE   259      20.606  25.301  22.033  1.00  0.00           C  
ATOM   3965 HG12 ILE   259      20.454  25.376  21.696  1.00  0.00           H  
ATOM   3966 HG13 ILE   259      20.893  25.436  21.820  1.00  0.00           H  
ATOM   3967  CD1 ILE   259      20.882  24.830  21.298  1.00  0.00           C  
ATOM   3968 HD11 ILE   259      20.954  24.724  21.104  1.00  0.00           H  
ATOM   3969 HD12 ILE   259      20.951  24.709  21.128  1.00  0.00           H  
ATOM   3970 HD13 ILE   259      20.944  24.714  21.107  1.00  0.00           H  
ATOM   3971  C   ILE   259      18.289  25.831  25.087  1.00  0.00           C  
ATOM   3972  O   ILE   259      18.593  26.842  25.689  1.00  0.00           O  
ATOM   3973  N   ALA   260      17.628  24.848  25.666  1.00  0.00           N  
ATOM   3974  H   ALA   260      17.430  24.045  25.130  1.00  0.00           H  
ATOM   3975  CA  ALA   260      17.194  24.855  27.047  1.00  0.00           C  
ATOM   3976  HA  ALA   260      16.640  25.759  27.221  1.00  0.00           H  
ATOM   3977  CB  ALA   260      16.256  23.690  27.260  1.00  0.00           C  
ATOM   3978  HB1 ALA   260      16.015  23.417  27.326  1.00  0.00           H  
ATOM   3979  HB2 ALA   260      16.022  23.408  27.296  1.00  0.00           H  
ATOM   3980  HB3 ALA   260      16.043  23.401  27.320  1.00  0.00           H  
ATOM   3981  C   ALA   260      18.359  24.821  28.031  1.00  0.00           C  
ATOM   3982  O   ALA   260      19.363  24.184  27.784  1.00  0.00           O  
ATOM   3983  N   VAL   261      18.220  25.476  29.171  1.00  0.00           N  
ATOM   3984  H   VAL   261      17.363  25.933  29.345  1.00  0.00           H  
ATOM   3985  CA  VAL   261      19.289  25.606  30.159  1.00  0.00           C  
ATOM   3986  HA  VAL   261      20.149  26.014  29.662  1.00  0.00           H  
ATOM   3987  CB  VAL   261      18.911  26.578  31.279  1.00  0.00           C  
ATOM   3988  HB  VAL   261      18.048  26.210  31.778  1.00  0.00           H  
ATOM   3989  CG1 VAL   261      20.009  26.720  32.294  1.00  0.00           C  
ATOM   3990 HG11 VAL   261      20.336  26.693  32.485  1.00  0.00           H  
ATOM   3991 HG12 VAL   261      20.276  26.862  32.529  1.00  0.00           H  
ATOM   3992 HG13 VAL   261      20.212  26.712  32.622  1.00  0.00           H  
ATOM   3993  CG2 VAL   261      18.600  27.960  30.753  1.00  0.00           C  
ATOM   3994 HG21 VAL   261      18.561  28.301  30.605  1.00  0.00           H  
ATOM   3995 HG22 VAL   261      18.478  28.283  30.605  1.00  0.00           H  
ATOM   3996 HG23 VAL   261      18.517  28.313  30.674  1.00  0.00           H  
ATOM   3997  C   VAL   261      19.718  24.256  30.714  1.00  0.00           C  
ATOM   3998  O   VAL   261      20.898  23.998  30.819  1.00  0.00           O  
ATOM   3999  N   LEU   262      18.792  23.360  31.010  1.00  0.00           N  
ATOM   4000  H   LEU   262      17.844  23.622  30.908  1.00  0.00           H  
ATOM   4001  CA  LEU   262      19.100  22.020  31.502  1.00  0.00           C  
ATOM   4002  HA  LEU   262      19.843  22.113  32.264  1.00  0.00           H  
ATOM   4003  CB  LEU   262      17.869  21.407  32.131  1.00  0.00           C  
ATOM   4004  HB2 LEU   262      17.092  21.413  31.433  1.00  0.00           H  
ATOM   4005  HB3 LEU   262      18.070  20.393  32.354  1.00  0.00           H  
ATOM   4006  CG  LEU   262      17.391  22.068  33.380  1.00  0.00           C  
ATOM   4007  HG  LEU   262      17.186  22.726  33.292  1.00  0.00           H  
ATOM   4008  CD1 LEU   262      16.565  21.684  33.878  1.00  0.00           C  
ATOM   4009 HD11 LEU   262      16.376  21.573  33.985  1.00  0.00           H  
ATOM   4010 HD12 LEU   262      16.363  21.573  34.020  1.00  0.00           H  
ATOM   4011 HD13 LEU   262      16.343  21.637  33.992  1.00  0.00           H  
ATOM   4012  CD2 LEU   262      17.948  22.220  34.310  1.00  0.00           C  
ATOM   4013 HD21 LEU   262      18.066  22.255  34.545  1.00  0.00           H  
ATOM   4014 HD22 LEU   262      18.090  22.266  34.540  1.00  0.00           H  
ATOM   4015 HD23 LEU   262      18.085  22.264  34.535  1.00  0.00           H  
ATOM   4016  C   LEU   262      19.715  21.105  30.444  1.00  0.00           C  
ATOM   4017  O   LEU   262      20.474  20.223  30.782  1.00  0.00           O  
ATOM   4018  N   ASP   263      19.476  21.345  29.169  1.00  0.00           N  
ATOM   4019  H   ASP   263      18.864  22.083  28.944  1.00  0.00           H  
ATOM   4020  CA  ASP   263      20.180  20.677  28.079  1.00  0.00           C  
ATOM   4021  HA  ASP   263      20.254  19.624  28.300  1.00  0.00           H  
ATOM   4022  CB  ASP   263      19.421  20.808  26.769  1.00  0.00           C  
ATOM   4023  HB2 ASP   263      19.327  21.842  26.521  1.00  0.00           H  
ATOM   4024  HB3 ASP   263      20.002  20.353  26.005  1.00  0.00           H  
ATOM   4025  CG  ASP   263      18.054  20.185  26.730  1.00  0.00           C  
ATOM   4026  OD1 ASP   263      17.501  19.795  27.144  1.00  0.00           O  
ATOM   4027  OD2 ASP   263      17.509  20.072  26.238  1.00  0.00           O  
ATOM   4028  C   ASP   263      21.601  21.201  27.924  1.00  0.00           C  
ATOM   4029  O   ASP   263      22.513  20.436  27.670  1.00  0.00           O  
ATOM   4030  N   MET   264      21.831  22.490  28.151  1.00  0.00           N  
ATOM   4031  H   MET   264      21.053  23.082  28.307  1.00  0.00           H  
ATOM   4032  CA  MET   264      23.169  23.059  28.232  1.00  0.00           C  
ATOM   4033  HA  MET   264      23.712  22.722  27.367  1.00  0.00           H  
ATOM   4034  CB  MET   264      23.102  24.583  28.172  1.00  0.00           C  
ATOM   4035  HB2 MET   264      22.458  24.874  27.465  1.00  0.00           H  
ATOM   4036  HB3 MET   264      22.776  24.966  29.039  1.00  0.00           H  
ATOM   4037  CG  MET   264      24.351  25.213  27.889  1.00  0.00           C  
ATOM   4038  HG2 MET   264      24.309  25.910  28.119  1.00  0.00           H  
ATOM   4039  HG3 MET   264      24.935  24.935  28.294  1.00  0.00           H  
ATOM   4040  SD  MET   264      25.029  25.329  26.596  1.00  0.00           S  
ATOM   4041  CE  MET   264      24.411  26.307  25.527  1.00  0.00           C  
ATOM   4042  HE1 MET   264      24.295  26.517  25.315  1.00  0.00           H  
ATOM   4043  HE2 MET   264      24.298  26.497  25.305  1.00  0.00           H  
ATOM   4044  HE3 MET   264      24.276  26.504  25.314  1.00  0.00           H  
ATOM   4045  C   MET   264      23.927  22.554  29.461  1.00  0.00           C  
ATOM   4046  O   MET   264      25.099  22.256  29.368  1.00  0.00           O  
ATOM   4047  N   CYS   265      23.262  22.354  30.588  1.00  0.00           N  
ATOM   4048  H   CYS   265      22.321  22.662  30.627  1.00  0.00           H  
ATOM   4049  CA  CYS   265      23.836  21.708  31.763  1.00  0.00           C  
ATOM   4050  HA  CYS   265      24.734  22.232  32.039  1.00  0.00           H  
ATOM   4051  CB  CYS   265      22.871  21.793  32.931  1.00  0.00           C  
ATOM   4052  HB2 CYS   265      21.994  21.419  32.715  1.00  0.00           H  
ATOM   4053  HB3 CYS   265      23.208  21.280  33.693  1.00  0.00           H  
ATOM   4054  SG  CYS   265      22.638  23.333  33.474  1.00  0.00           S  
ATOM   4055  HG  CYS   265      22.092  23.641  32.543  1.00  0.00           H  
ATOM   4056  C   CYS   265      24.236  20.256  31.492  1.00  0.00           C  
ATOM   4057  O   CYS   265      25.296  19.835  31.908  1.00  0.00           O  
ATOM   4058  N   ALA   266      23.443  19.501  30.743  1.00  0.00           N  
ATOM   4059  H   ALA   266      22.568  19.872  30.462  1.00  0.00           H  
ATOM   4060  CA  ALA   266      23.788  18.155  30.308  1.00  0.00           C  
ATOM   4061  HA  ALA   266      24.081  17.580  31.170  1.00  0.00           H  
ATOM   4062  CB  ALA   266      22.554  17.509  29.714  1.00  0.00           C  
ATOM   4063  HB1 ALA   266      22.278  17.319  29.569  1.00  0.00           H  
ATOM   4064  HB2 ALA   266      22.237  17.354  29.604  1.00  0.00           H  
ATOM   4065  HB3 ALA   266      22.254  17.374  29.547  1.00  0.00           H  
ATOM   4066  C   ALA   266      24.953  18.128  29.321  1.00  0.00           C  
ATOM   4067  O   ALA   266      25.743  17.211  29.339  1.00  0.00           O  
ATOM   4068  N   SER   267      25.094  19.149  28.492  1.00  0.00           N  
ATOM   4069  H   SER   267      24.384  19.832  28.487  1.00  0.00           H  
ATOM   4070  CA  SER   267      26.239  19.337  27.611  1.00  0.00           C  
ATOM   4071  HA  SER   267      26.420  18.420  27.077  1.00  0.00           H  
ATOM   4072  CB  SER   267      25.946  20.412  26.584  1.00  0.00           C  
ATOM   4073  HB2 SER   267      25.759  21.108  26.807  1.00  0.00           H  
ATOM   4074  HB3 SER   267      26.496  20.605  26.107  1.00  0.00           H  
ATOM   4075  OG  SER   267      25.232  20.264  25.933  1.00  0.00           O  
ATOM   4076  HG  SER   267      24.691  20.221  26.261  1.00  0.00           H  
ATOM   4077  C   SER   267      27.508  19.662  28.384  1.00  0.00           C  
ATOM   4078  O   SER   267      28.538  19.093  28.107  1.00  0.00           O  
ATOM   4079  N   LEU   268      27.435  20.504  29.405  1.00  0.00           N  
ATOM   4080  H   LEU   268      26.576  20.971  29.554  1.00  0.00           H  
ATOM   4081  CA  LEU   268      28.542  20.793  30.310  1.00  0.00           C  
ATOM   4082  HA  LEU   268      29.396  21.047  29.707  1.00  0.00           H  
ATOM   4083  CB  LEU   268      28.186  22.014  31.158  1.00  0.00           C  
ATOM   4084  HB2 LEU   268      28.000  22.840  30.500  1.00  0.00           H  
ATOM   4085  HB3 LEU   268      27.275  21.810  31.680  1.00  0.00           H  
ATOM   4086  CG  LEU   268      29.234  22.435  32.187  1.00  0.00           C  
ATOM   4087  HG  LEU   268      29.366  21.651  32.889  1.00  0.00           H  
ATOM   4088  CD1 LEU   268      30.564  22.767  31.591  1.00  0.00           C  
ATOM   4089 HD11 LEU   268      30.916  22.791  31.477  1.00  0.00           H  
ATOM   4090 HD12 LEU   268      30.869  22.844  31.397  1.00  0.00           H  
ATOM   4091 HD13 LEU   268      30.901  22.900  31.483  1.00  0.00           H  
ATOM   4092  CD2 LEU   268      28.765  23.643  32.935  1.00  0.00           C  
ATOM   4093 HD21 LEU   268      28.685  23.909  33.180  1.00  0.00           H  
ATOM   4094 HD22 LEU   268      28.689  23.977  33.078  1.00  0.00           H  
ATOM   4095 HD23 LEU   268      28.584  23.918  33.106  1.00  0.00           H  
ATOM   4096  C   LEU   268      28.938  19.577  31.150  1.00  0.00           C  
ATOM   4097  O   LEU   268      30.111  19.320  31.311  1.00  0.00           O  
ATOM   4098  N   LYS   269      27.986  18.782  31.627  1.00  0.00           N  
ATOM   4099  H   LYS   269      27.045  19.071  31.498  1.00  0.00           H  
ATOM   4100  CA  LYS   269      28.237  17.524  32.337  1.00  0.00           C  
ATOM   4101  HA  LYS   269      28.812  17.741  33.218  1.00  0.00           H  
ATOM   4102  CB  LYS   269      26.907  16.910  32.762  1.00  0.00           C  
ATOM   4103  HB2 LYS   269      26.389  17.592  33.325  1.00  0.00           H  
ATOM   4104  HB3 LYS   269      26.338  16.706  31.936  1.00  0.00           H  
ATOM   4105  CG  LYS   269      26.998  15.677  33.549  1.00  0.00           C  
ATOM   4106  HG2 LYS   269      27.506  15.056  33.094  1.00  0.00           H  
ATOM   4107  HG3 LYS   269      27.437  15.841  34.344  1.00  0.00           H  
ATOM   4108  CD  LYS   269      25.792  15.060  33.876  1.00  0.00           C  
ATOM   4109  HD2 LYS   269      25.454  15.460  34.427  1.00  0.00           H  
ATOM   4110  HD3 LYS   269      25.311  15.083  33.287  1.00  0.00           H  
ATOM   4111  CE  LYS   269      25.702  13.867  34.265  1.00  0.00           C  
ATOM   4112  HE2 LYS   269      26.094  13.649  34.187  1.00  0.00           H  
ATOM   4113  HE3 LYS   269      25.697  13.871  34.716  1.00  0.00           H  
ATOM   4114  NZ  LYS   269      25.111  12.998  34.154  1.00  0.00           N  
ATOM   4115  HZ1 LYS   269      24.964  12.759  34.135  1.00  0.00           H  
ATOM   4116  HZ2 LYS   269      24.966  12.804  34.131  1.00  0.00           H  
ATOM   4117  HZ3 LYS   269      24.963  12.775  34.115  1.00  0.00           H  
ATOM   4118  C   LYS   269      29.072  16.561  31.513  1.00  0.00           C  
ATOM   4119  O   LYS   269      30.017  16.005  32.017  1.00  0.00           O  
ATOM   4120  N   GLU   270      28.770  16.410  30.242  1.00  0.00           N  
ATOM   4121  H   GLU   270      27.978  16.888  29.900  1.00  0.00           H  
ATOM   4122  CA  GLU   270      29.536  15.583  29.326  1.00  0.00           C  
ATOM   4123  HA  GLU   270      29.683  14.619  29.778  1.00  0.00           H  
ATOM   4124  CB  GLU   270      28.738  15.394  28.053  1.00  0.00           C  
ATOM   4125  HB2 GLU   270      28.001  15.429  28.109  1.00  0.00           H  
ATOM   4126  HB3 GLU   270      28.854  15.905  27.561  1.00  0.00           H  
ATOM   4127  CG  GLU   270      28.734  14.507  27.333  1.00  0.00           C  
ATOM   4128  HG2 GLU   270      28.238  14.774  26.928  1.00  0.00           H  
ATOM   4129  HG3 GLU   270      29.241  14.560  26.938  1.00  0.00           H  
ATOM   4130  CD  GLU   270      28.689  13.216  27.622  1.00  0.00           C  
ATOM   4131  OE1 GLU   270      28.651  12.705  27.744  1.00  0.00           O  
ATOM   4132  OE2 GLU   270      28.686  12.685  27.710  1.00  0.00           O  
ATOM   4133  C   GLU   270      30.924  16.148  29.044  1.00  0.00           C  
ATOM   4134  O   GLU   270      31.875  15.403  29.007  1.00  0.00           O  
ATOM   4135  N   LEU   271      31.069  17.457  28.911  1.00  0.00           N  
ATOM   4136  H   LEU   271      30.258  18.017  28.951  1.00  0.00           H  
ATOM   4137  CA  LEU   271      32.351  18.121  28.729  1.00  0.00           C  
ATOM   4138  HA  LEU   271      32.863  17.640  27.920  1.00  0.00           H  
ATOM   4139  CB  LEU   271      32.123  19.586  28.364  1.00  0.00           C  
ATOM   4140  HB2 LEU   271      31.424  19.813  28.347  1.00  0.00           H  
ATOM   4141  HB3 LEU   271      32.397  20.081  28.836  1.00  0.00           H  
ATOM   4142  CG  LEU   271      32.445  20.130  27.420  1.00  0.00           C  
ATOM   4143  HG  LEU   271      32.375  19.833  27.655  1.00  0.00           H  
ATOM   4144  CD1 LEU   271      32.527  20.626  26.743  1.00  0.00           C  
ATOM   4145 HD11 LEU   271      32.556  20.740  26.592  1.00  0.00           H  
ATOM   4146 HD12 LEU   271      32.546  20.749  26.561  1.00  0.00           H  
ATOM   4147 HD13 LEU   271      32.537  20.749  26.579  1.00  0.00           H  
ATOM   4148  CD2 LEU   271      32.771  20.651  26.810  1.00  0.00           C  
ATOM   4149 HD21 LEU   271      32.869  20.762  26.636  1.00  0.00           H  
ATOM   4150 HD22 LEU   271      32.804  20.768  26.650  1.00  0.00           H  
ATOM   4151 HD23 LEU   271      32.876  20.800  26.696  1.00  0.00           H  
ATOM   4152  C   LEU   271      33.255  17.991  29.945  1.00  0.00           C  
ATOM   4153  O   LEU   271      34.427  17.853  29.800  1.00  0.00           O  
ATOM   4154  N   LEU   272      32.727  17.990  31.137  1.00  0.00           N  
ATOM   4155  H   LEU   272      31.765  18.156  31.191  1.00  0.00           H  
ATOM   4156  CA  LEU   272      33.468  17.759  32.362  1.00  0.00           C  
ATOM   4157  HA  LEU   272      34.381  18.313  32.315  1.00  0.00           H  
ATOM   4158  CB  LEU   272      32.664  18.258  33.549  1.00  0.00           C  
ATOM   4159  HB2 LEU   272      31.766  18.034  33.464  1.00  0.00           H  
ATOM   4160  HB3 LEU   272      32.958  17.830  34.315  1.00  0.00           H  
ATOM   4161  CG  LEU   272      32.654  19.593  33.868  1.00  0.00           C  
ATOM   4162  HG  LEU   272      32.543  19.775  33.334  1.00  0.00           H  
ATOM   4163  CD1 LEU   272      32.107  20.140  34.512  1.00  0.00           C  
ATOM   4164 HD11 LEU   272      32.010  20.275  34.665  1.00  0.00           H  
ATOM   4165 HD12 LEU   272      31.920  20.315  34.649  1.00  0.00           H  
ATOM   4166 HD13 LEU   272      31.987  20.236  34.687  1.00  0.00           H  
ATOM   4167  CD2 LEU   272      33.307  20.184  34.306  1.00  0.00           C  
ATOM   4168 HD21 LEU   272      33.466  20.320  34.403  1.00  0.00           H  
ATOM   4169 HD22 LEU   272      33.464  20.327  34.393  1.00  0.00           H  
ATOM   4170 HD23 LEU   272      33.465  20.353  34.437  1.00  0.00           H  
ATOM   4171  C   LEU   272      33.867  16.300  32.536  1.00  0.00           C  
ATOM   4172  O   LEU   272      34.969  16.025  32.910  1.00  0.00           O  
ATOM   4173  N   GLN   273      33.005  15.365  32.229  1.00  0.00           N  
ATOM   4174  H   GLN   273      32.117  15.658  31.939  1.00  0.00           H  
ATOM   4175  CA  GLN   273      33.264  13.943  32.357  1.00  0.00           C  
ATOM   4176  HA  GLN   273      33.746  13.770  33.295  1.00  0.00           H  
ATOM   4177  CB  GLN   273      31.953  13.197  32.368  1.00  0.00           C  
ATOM   4178  HB2 GLN   273      31.378  13.497  32.261  1.00  0.00           H  
ATOM   4179  HB3 GLN   273      31.843  12.737  31.945  1.00  0.00           H  
ATOM   4180  CG  GLN   273      31.543  12.657  33.097  1.00  0.00           C  
ATOM   4181  HG2 GLN   273      31.661  12.467  33.255  1.00  0.00           H  
ATOM   4182  HG3 GLN   273      31.616  12.906  33.122  1.00  0.00           H  
ATOM   4183  CD  GLN   273      30.857  12.022  33.595  1.00  0.00           C  
ATOM   4184  OE1 GLN   273      30.568  12.088  33.846  1.00  0.00           O  
ATOM   4185  NE2 GLN   273      30.563  11.381  33.767  1.00  0.00           N  
ATOM   4186 HE21 GLN   273      30.124  10.951  34.093  1.00  0.00           H  
ATOM   4187 HE22 GLN   273      30.787  11.292  33.565  1.00  0.00           H  
ATOM   4188  C   GLN   273      34.198  13.397  31.298  1.00  0.00           C  
ATOM   4189  O   GLN   273      34.975  12.552  31.576  1.00  0.00           O  
ATOM   4190  N   ASN   274      34.148  13.874  30.098  1.00  0.00           N  
ATOM   4191  H   ASN   274      33.473  14.549  29.930  1.00  0.00           H  
ATOM   4192  CA  ASN   274      34.951  13.407  28.987  1.00  0.00           C  
ATOM   4193  HA  ASN   274      35.401  12.488  29.227  1.00  0.00           H  
ATOM   4194  CB  ASN   274      34.069  13.176  27.836  1.00  0.00           C  
ATOM   4195  HB2 ASN   274      33.532  13.896  27.661  1.00  0.00           H  
ATOM   4196  HB3 ASN   274      34.561  13.020  27.072  1.00  0.00           H  
ATOM   4197  CG  ASN   274      33.263  12.176  27.897  1.00  0.00           C  
ATOM   4198  OD1 ASN   274      33.476  11.281  28.095  1.00  0.00           O  
ATOM   4199  ND2 ASN   274      32.318  12.290  27.728  1.00  0.00           N  
ATOM   4200 HD21 ASN   274      31.776  11.653  27.775  1.00  0.00           H  
ATOM   4201 HD22 ASN   274      32.133  13.018  27.572  1.00  0.00           H  
ATOM   4202  C   ASN   274      36.089  14.300  28.620  1.00  0.00           C  
ATOM   4203  O   ASN   274      36.985  13.846  28.003  1.00  0.00           O  
ATOM   4204  N   GLY   275      36.071  15.549  28.993  1.00  0.00           N  
ATOM   4205  H   GLY   275      35.300  15.856  29.477  1.00  0.00           H  
ATOM   4206  CA  GLY   275      37.042  16.542  28.621  1.00  0.00           C  
ATOM   4207  HA2 GLY   275      37.034  17.304  29.348  1.00  0.00           H  
ATOM   4208  HA3 GLY   275      38.007  16.113  28.614  1.00  0.00           H  
ATOM   4209  C   GLY   275      36.813  17.175  27.282  1.00  0.00           C  
ATOM   4210  O   GLY   275      36.027  16.751  26.524  1.00  0.00           O  
ATOM   4211  N   MET   276      37.515  18.204  26.979  1.00  0.00           N  
ATOM   4212  H   MET   276      38.123  18.507  27.649  1.00  0.00           H  
ATOM   4213  CA  MET   276      37.509  18.888  25.708  1.00  0.00           C  
ATOM   4214  HA  MET   276      36.535  18.872  25.317  1.00  0.00           H  
ATOM   4215  CB  MET   276      37.880  20.319  25.887  1.00  0.00           C  
ATOM   4216  HB2 MET   276      38.390  20.434  26.399  1.00  0.00           H  
ATOM   4217  HB3 MET   276      38.175  20.629  25.291  1.00  0.00           H  
ATOM   4218  CG  MET   276      37.166  21.197  26.170  1.00  0.00           C  
ATOM   4219  HG2 MET   276      36.803  21.129  25.859  1.00  0.00           H  
ATOM   4220  HG3 MET   276      37.009  20.976  26.595  1.00  0.00           H  
ATOM   4221  SD  MET   276      37.113  22.697  26.357  1.00  0.00           S  
ATOM   4222  CE  MET   276      37.257  23.568  25.438  1.00  0.00           C  
ATOM   4223  HE1 MET   276      37.276  23.735  25.240  1.00  0.00           H  
ATOM   4224  HE2 MET   276      37.282  23.759  25.264  1.00  0.00           H  
ATOM   4225  HE3 MET   276      37.299  23.742  25.253  1.00  0.00           H  
ATOM   4226  C   MET   276      38.384  18.227  24.697  1.00  0.00           C  
ATOM   4227  O   MET   276      38.168  18.361  23.534  1.00  0.00           O  
ATOM   4228  N   ASN   277      39.345  17.482  25.126  1.00  0.00           N  
ATOM   4229  H   ASN   277      39.472  17.445  26.088  1.00  0.00           H  
ATOM   4230  CA  ASN   277      40.197  16.664  24.332  1.00  0.00           C  
ATOM   4231  HA  ASN   277      40.982  16.378  24.952  1.00  0.00           H  
ATOM   4232  CB  ASN   277      39.497  15.423  23.979  1.00  0.00           C  
ATOM   4233  HB2 ASN   277      38.766  15.572  23.508  1.00  0.00           H  
ATOM   4234  HB3 ASN   277      40.003  14.911  23.469  1.00  0.00           H  
ATOM   4235  CG  ASN   277      39.111  14.643  24.919  1.00  0.00           C  
ATOM   4236  OD1 ASN   277      39.525  14.421  25.576  1.00  0.00           O  
ATOM   4237  ND2 ASN   277      38.307  14.211  25.022  1.00  0.00           N  
ATOM   4238 HD21 ASN   277      38.039  13.763  25.664  1.00  0.00           H  
ATOM   4239 HD22 ASN   277      37.958  14.383  24.495  1.00  0.00           H  
ATOM   4240  C   ASN   277      40.850  17.364  23.169  1.00  0.00           C  
ATOM   4241  O   ASN   277      40.919  16.878  22.116  1.00  0.00           O  
ATOM   4242  N   GLY   278      41.304  18.531  23.349  1.00  0.00           N  
ATOM   4243  H   GLY   278      41.224  18.870  24.234  1.00  0.00           H  
ATOM   4244  CA  GLY   278      41.972  19.330  22.369  1.00  0.00           C  
ATOM   4245  HA2 GLY   278      42.535  20.019  22.858  1.00  0.00           H  
ATOM   4246  HA3 GLY   278      42.606  18.733  21.834  1.00  0.00           H  
ATOM   4247  C   GLY   278      41.142  20.077  21.388  1.00  0.00           C  
ATOM   4248  O   GLY   278      41.632  20.826  20.623  1.00  0.00           O  
ATOM   4249  N   ARG   279      39.900  19.908  21.402  1.00  0.00           N  
ATOM   4250  H   ARG   279      39.559  19.292  22.063  1.00  0.00           H  
ATOM   4251  CA  ARG   279      38.988  20.654  20.593  1.00  0.00           C  
ATOM   4252  HA  ARG   279      39.439  20.839  19.649  1.00  0.00           H  
ATOM   4253  CB  ARG   279      37.751  19.848  20.389  1.00  0.00           C  
ATOM   4254  HB2 ARG   279      37.787  19.265  20.763  1.00  0.00           H  
ATOM   4255  HB3 ARG   279      37.099  20.135  20.596  1.00  0.00           H  
ATOM   4256  CG  ARG   279      37.339  19.437  19.390  1.00  0.00           C  
ATOM   4257  HG2 ARG   279      37.280  19.960  19.059  1.00  0.00           H  
ATOM   4258  HG3 ARG   279      37.929  19.181  19.205  1.00  0.00           H  
ATOM   4259  CD  ARG   279      36.206  18.636  19.092  1.00  0.00           C  
ATOM   4260  HD2 ARG   279      36.440  17.903  18.957  1.00  0.00           H  
ATOM   4261  HD3 ARG   279      35.637  18.572  19.705  1.00  0.00           H  
ATOM   4262  NE  ARG   279      35.572  18.904  18.180  1.00  0.00           N  
ATOM   4263  HE  ARG   279      35.804  19.613  17.888  1.00  0.00           H  
ATOM   4264  CZ  ARG   279      34.733  18.300  17.680  1.00  0.00           C  
ATOM   4265  NH1 ARG   279      34.321  17.365  17.967  1.00  0.00           N  
ATOM   4266 HH11 ARG   279      34.638  17.076  18.597  1.00  0.00           H  
ATOM   4267 HH12 ARG   279      33.689  16.940  17.559  1.00  0.00           H  
ATOM   4268  NH2 ARG   279      34.283  18.631  16.863  1.00  0.00           N  
ATOM   4269 HH21 ARG   279      34.574  19.342  16.622  1.00  0.00           H  
ATOM   4270 HH22 ARG   279      33.657  18.172  16.479  1.00  0.00           H  
ATOM   4271  C   ARG   279      38.698  21.982  21.192  1.00  0.00           C  
ATOM   4272  O   ARG   279      38.646  22.083  22.308  1.00  0.00           O  
ATOM   4273  N   THR   280      38.524  23.006  20.461  1.00  0.00           N  
ATOM   4274  H   THR   280      38.569  22.853  19.552  1.00  0.00           H  
ATOM   4275  CA  THR   280      38.352  24.369  20.925  1.00  0.00           C  
ATOM   4276  HA  THR   280      38.735  24.425  21.915  1.00  0.00           H  
ATOM   4277  CB  THR   280      39.145  25.343  20.095  1.00  0.00           C  
ATOM   4278  HB  THR   280      38.956  26.182  20.369  1.00  0.00           H  
ATOM   4279  CG2 THR   280      40.449  25.247  20.140  1.00  0.00           C  
ATOM   4280 HG21 THR   280      40.752  25.221  20.145  1.00  0.00           H  
ATOM   4281 HG22 THR   280      40.780  25.242  20.155  1.00  0.00           H  
ATOM   4282 HG23 THR   280      40.770  25.224  20.155  1.00  0.00           H  
ATOM   4283  OG1 THR   280      38.939  25.340  18.909  1.00  0.00           O  
ATOM   4284  HG1 THR   280      38.522  25.536  18.744  1.00  0.00           H  
ATOM   4285  C   THR   280      36.909  24.811  20.992  1.00  0.00           C  
ATOM   4286  O   THR   280      36.080  24.360  20.233  1.00  0.00           O  
ATOM   4287  N   ILE   281      36.622  25.739  21.881  1.00  0.00           N  
ATOM   4288  H   ILE   281      37.349  26.028  22.484  1.00  0.00           H  
ATOM   4289  CA  ILE   281      35.378  26.493  21.974  1.00  0.00           C  
ATOM   4290  HA  ILE   281      34.804  26.355  21.077  1.00  0.00           H  
ATOM   4291  CB  ILE   281      34.536  26.016  23.161  1.00  0.00           C  
ATOM   4292  HB  ILE   281      35.131  26.086  24.035  1.00  0.00           H  
ATOM   4293  CG2 ILE   281      33.329  26.895  23.346  1.00  0.00           C  
ATOM   4294 HG21 ILE   281      33.030  27.105  23.384  1.00  0.00           H  
ATOM   4295 HG22 ILE   281      33.027  27.103  23.411  1.00  0.00           H  
ATOM   4296 HG23 ILE   281      33.039  27.125  23.401  1.00  0.00           H  
ATOM   4297  CG1 ILE   281      34.101  24.572  23.010  1.00  0.00           C  
ATOM   4298 HG12 ILE   281      33.467  24.487  22.183  1.00  0.00           H  
ATOM   4299 HG13 ILE   281      34.952  23.981  22.823  1.00  0.00           H  
ATOM   4300  CD1 ILE   281      33.418  23.966  24.201  1.00  0.00           C  
ATOM   4301 HD11 ILE   281      33.263  23.817  24.496  1.00  0.00           H  
ATOM   4302 HD12 ILE   281      33.240  23.819  24.483  1.00  0.00           H  
ATOM   4303 HD13 ILE   281      33.257  23.799  24.477  1.00  0.00           H  
ATOM   4304  C   ILE   281      35.740  27.968  22.077  1.00  0.00           C  
ATOM   4305  O   ILE   281      36.575  28.328  22.880  1.00  0.00           O  
ATOM   4306  N   LEU   282      35.164  28.820  21.241  1.00  0.00           N  
ATOM   4307  H   LEU   282      34.529  28.450  20.579  1.00  0.00           H  
ATOM   4308  CA  LEU   282      35.483  30.239  21.129  1.00  0.00           C  
ATOM   4309  HA  LEU   282      35.045  30.578  20.212  1.00  0.00           H  
ATOM   4310  CB  LEU   282      34.826  31.020  22.254  1.00  0.00           C  
ATOM   4311  HB2 LEU   282      34.831  30.575  22.965  1.00  0.00           H  
ATOM   4312  HB3 LEU   282      35.241  31.725  22.453  1.00  0.00           H  
ATOM   4313  CG  LEU   282      33.610  31.462  22.210  1.00  0.00           C  
ATOM   4314  HG  LEU   282      33.463  30.859  22.066  1.00  0.00           H  
ATOM   4315  CD1 LEU   282      33.039  31.947  22.954  1.00  0.00           C  
ATOM   4316 HD11 LEU   282      32.927  32.072  23.144  1.00  0.00           H  
ATOM   4317 HD12 LEU   282      32.890  32.080  23.122  1.00  0.00           H  
ATOM   4318 HD13 LEU   282      32.879  32.028  23.146  1.00  0.00           H  
ATOM   4319  CD2 LEU   282      33.113  32.274  21.651  1.00  0.00           C  
ATOM   4320 HD21 LEU   282      33.004  32.463  21.499  1.00  0.00           H  
ATOM   4321 HD22 LEU   282      32.962  32.459  21.520  1.00  0.00           H  
ATOM   4322 HD23 LEU   282      33.006  32.490  21.528  1.00  0.00           H  
ATOM   4323  C   LEU   282      36.973  30.506  20.963  1.00  0.00           C  
ATOM   4324  O   LEU   282      37.498  31.451  21.473  1.00  0.00           O  
ATOM   4325  N   GLY   283      37.675  29.639  20.279  1.00  0.00           N  
ATOM   4326  H   GLY   283      37.180  28.907  19.863  1.00  0.00           H  
ATOM   4327  CA  GLY   283      39.102  29.683  20.078  1.00  0.00           C  
ATOM   4328  HA2 GLY   283      39.340  29.063  19.260  1.00  0.00           H  
ATOM   4329  HA3 GLY   283      39.381  30.672  19.828  1.00  0.00           H  
ATOM   4330  C   GLY   283      39.956  29.240  21.238  1.00  0.00           C  
ATOM   4331  O   GLY   283      41.120  29.220  21.135  1.00  0.00           O  
ATOM   4332  N   SER   284      39.409  28.870  22.330  1.00  0.00           N  
ATOM   4333  H   SER   284      38.443  28.885  22.352  1.00  0.00           H  
ATOM   4334  CA  SER   284      40.101  28.409  23.513  1.00  0.00           C  
ATOM   4335  HA  SER   284      41.107  28.673  23.439  1.00  0.00           H  
ATOM   4336  CB  SER   284      39.554  29.092  24.693  1.00  0.00           C  
ATOM   4337  HB2 SER   284      39.565  30.050  24.561  1.00  0.00           H  
ATOM   4338  HB3 SER   284      38.647  28.845  24.840  1.00  0.00           H  
ATOM   4339  OG  SER   284      40.192  28.820  25.768  1.00  0.00           O  
ATOM   4340  HG  SER   284      39.842  28.878  26.276  1.00  0.00           H  
ATOM   4341  C   SER   284      40.037  26.924  23.714  1.00  0.00           C  
ATOM   4342  O   SER   284      39.046  26.327  23.451  1.00  0.00           O  
ATOM   4343  N   ALA   285      41.084  26.323  24.216  1.00  0.00           N  
ATOM   4344  H   ALA   285      41.861  26.869  24.392  1.00  0.00           H  
ATOM   4345  CA  ALA   285      41.162  24.938  24.599  1.00  0.00           C  
ATOM   4346  HA  ALA   285      40.538  24.395  23.965  1.00  0.00           H  
ATOM   4347  CB  ALA   285      42.542  24.469  24.383  1.00  0.00           C  
ATOM   4348  HB1 ALA   285      42.866  24.334  24.300  1.00  0.00           H  
ATOM   4349  HB2 ALA   285      42.886  24.384  24.326  1.00  0.00           H  
ATOM   4350  HB3 ALA   285      42.874  24.337  24.361  1.00  0.00           H  
ATOM   4351  C   ALA   285      40.713  24.643  26.006  1.00  0.00           C  
ATOM   4352  O   ALA   285      40.759  23.528  26.422  1.00  0.00           O  
ATOM   4353  N   LEU   286      40.301  25.629  26.743  1.00  0.00           N  
ATOM   4354  H   LEU   286      40.268  26.502  26.325  1.00  0.00           H  
ATOM   4355  CA  LEU   286      39.879  25.559  28.111  1.00  0.00           C  
ATOM   4356  HA  LEU   286      39.711  24.557  28.362  1.00  0.00           H  
ATOM   4357  CB  LEU   286      40.948  26.087  28.986  1.00  0.00           C  
ATOM   4358  HB2 LEU   286      41.114  26.820  28.777  1.00  0.00           H  
ATOM   4359  HB3 LEU   286      40.731  26.166  29.766  1.00  0.00           H  
ATOM   4360  CG  LEU   286      42.072  25.597  29.147  1.00  0.00           C  
ATOM   4361  HG  LEU   286      42.202  25.548  28.499  1.00  0.00           H  
ATOM   4362  CD1 LEU   286      42.853  26.026  29.731  1.00  0.00           C  
ATOM   4363 HD11 LEU   286      43.030  26.139  29.914  1.00  0.00           H  
ATOM   4364 HD12 LEU   286      43.066  26.093  29.852  1.00  0.00           H  
ATOM   4365 HD13 LEU   286      43.035  26.161  29.845  1.00  0.00           H  
ATOM   4366  CD2 LEU   286      42.311  24.764  29.650  1.00  0.00           C  
ATOM   4367 HD21 LEU   286      42.364  24.572  29.757  1.00  0.00           H  
ATOM   4368 HD22 LEU   286      42.384  24.558  29.781  1.00  0.00           H  
ATOM   4369 HD23 LEU   286      42.366  24.550  29.769  1.00  0.00           H  
ATOM   4370  C   LEU   286      38.590  26.312  28.352  1.00  0.00           C  
ATOM   4371  O   LEU   286      38.298  27.247  27.672  1.00  0.00           O  
ATOM   4372  N   LEU   287      37.842  25.933  29.350  1.00  0.00           N  
ATOM   4373  H   LEU   287      38.157  25.179  29.874  1.00  0.00           H  
ATOM   4374  CA  LEU   287      36.647  26.620  29.802  1.00  0.00           C  
ATOM   4375  HA  LEU   287      36.072  26.892  28.947  1.00  0.00           H  
ATOM   4376  CB  LEU   287      35.813  25.691  30.662  1.00  0.00           C  
ATOM   4377  HB2 LEU   287      36.301  25.421  31.425  1.00  0.00           H  
ATOM   4378  HB3 LEU   287      35.076  26.173  30.988  1.00  0.00           H  
ATOM   4379  CG  LEU   287      35.289  24.505  30.141  1.00  0.00           C  
ATOM   4380  HG  LEU   287      35.728  24.219  29.853  1.00  0.00           H  
ATOM   4381  CD1 LEU   287      34.801  23.721  30.647  1.00  0.00           C  
ATOM   4382 HD11 LEU   287      34.689  23.556  30.775  1.00  0.00           H  
ATOM   4383 HD12 LEU   287      34.673  23.502  30.752  1.00  0.00           H  
ATOM   4384 HD13 LEU   287      34.695  23.525  30.782  1.00  0.00           H  
ATOM   4385  CD2 LEU   287      34.607  24.418  29.521  1.00  0.00           C  
ATOM   4386 HD21 LEU   287      34.464  24.397  29.371  1.00  0.00           H  
ATOM   4387 HD22 LEU   287      34.436  24.392  29.376  1.00  0.00           H  
ATOM   4388 HD23 LEU   287      34.433  24.389  29.358  1.00  0.00           H  
ATOM   4389  C   LEU   287      36.976  27.908  30.542  1.00  0.00           C  
ATOM   4390  O   LEU   287      37.980  28.022  31.147  1.00  0.00           O  
ATOM   4391  N   GLU   288      36.124  28.874  30.526  1.00  0.00           N  
ATOM   4392  H   GLU   288      35.317  28.729  30.024  1.00  0.00           H  
ATOM   4393  CA  GLU   288      36.281  30.167  31.175  1.00  0.00           C  
ATOM   4394  HA  GLU   288      37.065  30.097  31.890  1.00  0.00           H  
ATOM   4395  CB  GLU   288      36.681  31.182  30.140  1.00  0.00           C  
ATOM   4396  HB2 GLU   288      37.524  30.868  29.659  1.00  0.00           H  
ATOM   4397  HB3 GLU   288      35.948  31.219  29.448  1.00  0.00           H  
ATOM   4398  CG  GLU   288      36.931  32.558  30.576  1.00  0.00           C  
ATOM   4399  HG2 GLU   288      37.019  33.124  29.804  1.00  0.00           H  
ATOM   4400  HG3 GLU   288      36.155  32.872  31.061  1.00  0.00           H  
ATOM   4401  CD  GLU   288      38.092  32.779  31.346  1.00  0.00           C  
ATOM   4402  OE1 GLU   288      38.553  32.847  31.669  1.00  0.00           O  
ATOM   4403  OE2 GLU   288      38.556  32.899  31.639  1.00  0.00           O  
ATOM   4404  C   GLU   288      35.036  30.592  31.927  1.00  0.00           C  
ATOM   4405  O   GLU   288      33.943  30.361  31.474  1.00  0.00           O  
ATOM   4406  N   ASP   289      35.193  31.243  33.058  1.00  0.00           N  
ATOM   4407  H   ASP   289      36.112  31.426  33.351  1.00  0.00           H  
ATOM   4408  CA  ASP   289      34.121  31.667  33.955  1.00  0.00           C  
ATOM   4409  HA  ASP   289      33.184  31.478  33.461  1.00  0.00           H  
ATOM   4410  CB  ASP   289      34.105  30.793  35.207  1.00  0.00           C  
ATOM   4411  HB2 ASP   289      33.184  30.959  35.721  1.00  0.00           H  
ATOM   4412  HB3 ASP   289      34.115  29.767  34.903  1.00  0.00           H  
ATOM   4413  CG  ASP   289      35.242  30.993  36.183  1.00  0.00           C  
ATOM   4414  OD1 ASP   289      36.281  31.535  35.854  1.00  0.00           O  
ATOM   4415  OD2 ASP   289      35.125  30.576  37.320  1.00  0.00           O  
ATOM   4416  C   ASP   289      34.117  33.176  34.261  1.00  0.00           C  
ATOM   4417  O   ASP   289      33.575  33.620  35.247  1.00  0.00           O  
ATOM   4418  N   GLU   290      34.710  33.983  33.411  1.00  0.00           N  
ATOM   4419  H   GLU   290      35.106  33.554  32.624  1.00  0.00           H  
ATOM   4420  CA  GLU   290      34.830  35.436  33.547  1.00  0.00           C  
ATOM   4421  HA  GLU   290      34.744  35.676  34.579  1.00  0.00           H  
ATOM   4422  CB  GLU   290      36.204  35.856  33.106  1.00  0.00           C  
ATOM   4423  HB2 GLU   290      36.791  35.217  33.226  1.00  0.00           H  
ATOM   4424  HB3 GLU   290      36.255  36.026  32.252  1.00  0.00           H  
ATOM   4425  CG  GLU   290      36.758  36.868  33.643  1.00  0.00           C  
ATOM   4426  HG2 GLU   290      36.729  37.253  33.088  1.00  0.00           H  
ATOM   4427  HG3 GLU   290      36.336  37.115  34.083  1.00  0.00           H  
ATOM   4428  CD  GLU   290      37.939  37.030  34.328  1.00  0.00           C  
ATOM   4429  OE1 GLU   290      38.566  37.082  34.223  1.00  0.00           O  
ATOM   4430  OE2 GLU   290      38.265  37.108  34.979  1.00  0.00           O  
ATOM   4431  C   GLU   290      33.740  36.247  32.844  1.00  0.00           C  
ATOM   4432  O   GLU   290      33.727  37.405  32.904  1.00  0.00           O  
ATOM   4433  N   PHE   291      32.821  35.668  32.176  1.00  0.00           N  
ATOM   4434  H   PHE   291      32.868  34.707  32.152  1.00  0.00           H  
ATOM   4435  CA  PHE   291      31.709  36.314  31.482  1.00  0.00           C  
ATOM   4436  HA  PHE   291      31.837  37.385  31.501  1.00  0.00           H  
ATOM   4437  CB  PHE   291      31.667  35.883  30.022  1.00  0.00           C  
ATOM   4438  HB2 PHE   291      31.459  34.906  29.947  1.00  0.00           H  
ATOM   4439  HB3 PHE   291      30.905  36.354  29.588  1.00  0.00           H  
ATOM   4440  CG  PHE   291      32.811  36.102  29.193  1.00  0.00           C  
ATOM   4441  CD1 PHE   291      32.969  37.004  28.487  1.00  0.00           C  
ATOM   4442  HD1 PHE   291      32.301  37.562  28.561  1.00  0.00           H  
ATOM   4443  CE1 PHE   291      33.988  37.162  27.661  1.00  0.00           C  
ATOM   4444  HE1 PHE   291      34.094  37.839  27.109  1.00  0.00           H  
ATOM   4445  CZ  PHE   291      34.856  36.424  27.542  1.00  0.00           C  
ATOM   4446  HZ  PHE   291      35.628  36.533  26.899  1.00  0.00           H  
ATOM   4447  CE2 PHE   291      34.711  35.531  28.254  1.00  0.00           C  
ATOM   4448  HE2 PHE   291      35.372  34.962  28.157  1.00  0.00           H  
ATOM   4449  CD2 PHE   291      33.689  35.368  29.075  1.00  0.00           C  
ATOM   4450  HD2 PHE   291      33.571  34.667  29.601  1.00  0.00           H  
ATOM   4451  C   PHE   291      30.378  35.991  32.153  1.00  0.00           C  
ATOM   4452  O   PHE   291      29.950  34.858  32.162  1.00  0.00           O  
ATOM   4453  N   THR   292      29.686  36.983  32.676  1.00  0.00           N  
ATOM   4454  H   THR   292      30.067  37.896  32.623  1.00  0.00           H  
ATOM   4455  CA  THR   292      28.303  36.832  33.140  1.00  0.00           C  
ATOM   4456  HA  THR   292      28.228  35.902  33.682  1.00  0.00           H  
ATOM   4457  CB  THR   292      27.886  37.955  34.086  1.00  0.00           C  
ATOM   4458  HB  THR   292      26.882  37.772  34.405  1.00  0.00           H  
ATOM   4459  CG2 THR   292      28.723  38.048  35.324  1.00  0.00           C  
ATOM   4460 HG21 THR   292      28.920  38.070  35.627  1.00  0.00           H  
ATOM   4461 HG22 THR   292      28.918  38.063  35.633  1.00  0.00           H  
ATOM   4462 HG23 THR   292      28.924  38.062  35.624  1.00  0.00           H  
ATOM   4463  OG1 THR   292      27.893  39.187  33.446  1.00  0.00           O  
ATOM   4464  HG1 THR   292      28.697  39.470  33.377  1.00  0.00           H  
ATOM   4465  C   THR   292      27.325  36.780  31.971  1.00  0.00           C  
ATOM   4466  O   THR   292      27.646  37.253  30.891  1.00  0.00           O  
ATOM   4467  N   PRO   293      26.091  36.302  32.163  1.00  0.00           N  
ATOM   4468  CD  PRO   293      25.620  35.541  33.292  1.00  0.00           C  
ATOM   4469  HD2 PRO   293      25.509  36.150  34.133  1.00  0.00           H  
ATOM   4470  HD3 PRO   293      26.259  34.744  33.516  1.00  0.00           H  
ATOM   4471  CG  PRO   293      24.298  35.011  32.909  1.00  0.00           C  
ATOM   4472  HG2 PRO   293      23.677  35.051  33.672  1.00  0.00           H  
ATOM   4473  HG3 PRO   293      24.391  34.078  32.600  1.00  0.00           H  
ATOM   4474  CB  PRO   293      23.809  35.830  31.807  1.00  0.00           C  
ATOM   4475  HB2 PRO   293      23.213  36.565  32.183  1.00  0.00           H  
ATOM   4476  HB3 PRO   293      23.276  35.255  31.154  1.00  0.00           H  
ATOM   4477  CA  PRO   293      25.046  36.419  31.163  1.00  0.00           C  
ATOM   4478  HA  PRO   293      25.317  35.817  30.318  1.00  0.00           H  
ATOM   4479  C   PRO   293      24.807  37.846  30.672  1.00  0.00           C  
ATOM   4480  O   PRO   293      24.518  38.042  29.519  1.00  0.00           O  
ATOM   4481  N   PHE   294      24.989  38.848  31.513  1.00  0.00           N  
ATOM   4482  H   PHE   294      25.213  38.630  32.445  1.00  0.00           H  
ATOM   4483  CA  PHE   294      24.891  40.254  31.150  1.00  0.00           C  
ATOM   4484  HA  PHE   294      23.972  40.402  30.614  1.00  0.00           H  
ATOM   4485  CB  PHE   294      24.839  41.096  32.412  1.00  0.00           C  
ATOM   4486  HB2 PHE   294      25.225  41.036  32.920  1.00  0.00           H  
ATOM   4487  HB3 PHE   294      24.947  41.718  32.430  1.00  0.00           H  
ATOM   4488  CG  PHE   294      24.151  41.223  33.000  1.00  0.00           C  
ATOM   4489  CD1 PHE   294      23.433  41.291  33.019  1.00  0.00           C  
ATOM   4490  HD1 PHE   294      23.362  41.263  32.619  1.00  0.00           H  
ATOM   4491  CE1 PHE   294      22.803  41.397  33.559  1.00  0.00           C  
ATOM   4492  HE1 PHE   294      22.257  41.448  33.571  1.00  0.00           H  
ATOM   4493  CZ  PHE   294      22.886  41.438  34.085  1.00  0.00           C  
ATOM   4494  HZ  PHE   294      22.404  41.523  34.501  1.00  0.00           H  
ATOM   4495  CE2 PHE   294      23.597  41.372  34.071  1.00  0.00           C  
ATOM   4496  HE2 PHE   294      23.658  41.404  34.475  1.00  0.00           H  
ATOM   4497  CD2 PHE   294      24.228  41.265  33.530  1.00  0.00           C  
ATOM   4498  HD2 PHE   294      24.771  41.216  33.525  1.00  0.00           H  
ATOM   4499  C   PHE   294      26.019  40.713  30.234  1.00  0.00           C  
ATOM   4500  O   PHE   294      25.777  41.462  29.313  1.00  0.00           O  
ATOM   4501  N   ASP   295      27.236  40.232  30.430  1.00  0.00           N  
ATOM   4502  H   ASP   295      27.371  39.607  31.182  1.00  0.00           H  
ATOM   4503  CA  ASP   295      28.362  40.498  29.543  1.00  0.00           C  
ATOM   4504  HA  ASP   295      28.445  41.563  29.401  1.00  0.00           H  
ATOM   4505  CB  ASP   295      29.670  39.997  30.147  1.00  0.00           C  
ATOM   4506  HB2 ASP   295      29.638  38.933  30.236  1.00  0.00           H  
ATOM   4507  HB3 ASP   295      30.462  40.234  29.478  1.00  0.00           H  
ATOM   4508  CG  ASP   295      30.006  40.589  31.486  1.00  0.00           C  
ATOM   4509  OD1 ASP   295      30.084  41.118  31.895  1.00  0.00           O  
ATOM   4510  OD2 ASP   295      30.216  40.519  32.138  1.00  0.00           O  
ATOM   4511  C   ASP   295      28.171  39.880  28.165  1.00  0.00           C  
ATOM   4512  O   ASP   295      28.516  40.488  27.179  1.00  0.00           O  
ATOM   4513  N   VAL   296      27.585  38.699  28.082  1.00  0.00           N  
ATOM   4514  H   VAL   296      27.352  38.246  28.928  1.00  0.00           H  
ATOM   4515  CA  VAL   296      27.268  38.044  26.816  1.00  0.00           C  
ATOM   4516  HA  VAL   296      28.143  38.062  26.202  1.00  0.00           H  
ATOM   4517  CB  VAL   296      26.893  36.585  27.027  1.00  0.00           C  
ATOM   4518  HB  VAL   296      26.083  36.533  27.708  1.00  0.00           H  
ATOM   4519  CG1 VAL   296      26.480  35.897  25.749  1.00  0.00           C  
ATOM   4520 HG11 VAL   296      26.357  35.705  25.454  1.00  0.00           H  
ATOM   4521 HG12 VAL   296      26.365  35.754  25.433  1.00  0.00           H  
ATOM   4522 HG13 VAL   296      26.405  35.717  25.428  1.00  0.00           H  
ATOM   4523  CG2 VAL   296      28.045  35.816  27.615  1.00  0.00           C  
ATOM   4524 HG21 VAL   296      28.305  35.590  27.753  1.00  0.00           H  
ATOM   4525 HG22 VAL   296      28.349  35.642  27.739  1.00  0.00           H  
ATOM   4526 HG23 VAL   296      28.316  35.639  27.799  1.00  0.00           H  
ATOM   4527  C   VAL   296      26.201  38.803  26.054  1.00  0.00           C  
ATOM   4528  O   VAL   296      26.368  39.046  24.879  1.00  0.00           O  
ATOM   4529  N   VAL   297      25.146  39.254  26.707  1.00  0.00           N  
ATOM   4530  H   VAL   297      25.059  39.019  27.664  1.00  0.00           H  
ATOM   4531  CA  VAL   297      24.113  40.085  26.094  1.00  0.00           C  
ATOM   4532  HA  VAL   297      23.750  39.577  25.223  1.00  0.00           H  
ATOM   4533  CB  VAL   297      22.931  40.271  27.032  1.00  0.00           C  
ATOM   4534  HB  VAL   297      23.231  40.471  27.873  1.00  0.00           H  
ATOM   4535  CG1 VAL   297      22.048  41.224  26.737  1.00  0.00           C  
ATOM   4536 HG11 VAL   297      21.818  41.436  26.641  1.00  0.00           H  
ATOM   4537 HG12 VAL   297      21.813  41.454  26.706  1.00  0.00           H  
ATOM   4538 HG13 VAL   297      21.856  41.484  26.667  1.00  0.00           H  
ATOM   4539  CG2 VAL   297      22.154  39.200  27.167  1.00  0.00           C  
ATOM   4540 HG21 VAL   297      21.948  38.937  27.198  1.00  0.00           H  
ATOM   4541 HG22 VAL   297      21.987  38.937  27.199  1.00  0.00           H  
ATOM   4542 HG23 VAL   297      21.956  38.941  27.221  1.00  0.00           H  
ATOM   4543  C   VAL   297      24.669  41.409  25.602  1.00  0.00           C  
ATOM   4544  O   VAL   297      24.342  41.824  24.517  1.00  0.00           O  
ATOM   4545  N   ARG   298      25.568  42.040  26.333  1.00  0.00           N  
ATOM   4546  H   ARG   298      25.786  41.654  27.213  1.00  0.00           H  
ATOM   4547  CA  ARG   298      26.244  43.264  25.920  1.00  0.00           C  
ATOM   4548  HA  ARG   298      25.504  43.980  25.634  1.00  0.00           H  
ATOM   4549  CB  ARG   298      27.026  43.836  27.085  1.00  0.00           C  
ATOM   4550  HB2 ARG   298      26.890  43.545  27.773  1.00  0.00           H  
ATOM   4551  HB3 ARG   298      27.771  43.754  27.063  1.00  0.00           H  
ATOM   4552  CG  ARG   298      26.985  44.929  27.368  1.00  0.00           C  
ATOM   4553  HG2 ARG   298      27.159  45.244  26.844  1.00  0.00           H  
ATOM   4554  HG3 ARG   298      26.364  44.945  27.328  1.00  0.00           H  
ATOM   4555  CD  ARG   298      27.537  45.606  28.413  1.00  0.00           C  
ATOM   4556  HD2 ARG   298      27.819  46.187  28.269  1.00  0.00           H  
ATOM   4557  HD3 ARG   298      27.106  45.780  28.878  1.00  0.00           H  
ATOM   4558  NE  ARG   298      28.262  45.316  28.972  1.00  0.00           N  
ATOM   4559  HE  ARG   298      28.793  45.349  28.724  1.00  0.00           H  
ATOM   4560  CZ  ARG   298      28.316  45.036  29.773  1.00  0.00           C  
ATOM   4561  NH1 ARG   298      27.702  44.974  30.215  1.00  0.00           N  
ATOM   4562 HH11 ARG   298      27.151  45.158  29.981  1.00  0.00           H  
ATOM   4563 HH12 ARG   298      27.796  44.750  30.810  1.00  0.00           H  
ATOM   4564  NH2 ARG   298      29.008  44.797  30.158  1.00  0.00           N  
ATOM   4565 HH21 ARG   298      29.503  44.825  29.862  1.00  0.00           H  
ATOM   4566 HH22 ARG   298      29.045  44.582  30.753  1.00  0.00           H  
ATOM   4567  C   ARG   298      27.114  43.073  24.705  1.00  0.00           C  
ATOM   4568  O   ARG   298      27.202  43.936  23.910  1.00  0.00           O  
ATOM   4569  N   GLN   299      27.718  41.949  24.527  1.00  0.00           N  
ATOM   4570  H   GLN   299      27.622  41.297  25.233  1.00  0.00           H  
ATOM   4571  CA  GLN   299      28.541  41.625  23.389  1.00  0.00           C  
ATOM   4572  HA  GLN   299      29.011  42.511  23.055  1.00  0.00           H  
ATOM   4573  CB  GLN   299      29.613  40.677  23.805  1.00  0.00           C  
ATOM   4574  HB2 GLN   299      29.440  40.165  24.394  1.00  0.00           H  
ATOM   4575  HB3 GLN   299      29.860  40.175  23.253  1.00  0.00           H  
ATOM   4576  CG  GLN   299      30.603  41.094  24.177  1.00  0.00           C  
ATOM   4577  HG2 GLN   299      30.739  41.672  23.960  1.00  0.00           H  
ATOM   4578  HG3 GLN   299      30.493  41.128  24.698  1.00  0.00           H  
ATOM   4579  CD  GLN   299      31.589  40.699  24.159  1.00  0.00           C  
ATOM   4580  OE1 GLN   299      32.024  40.397  23.615  1.00  0.00           O  
ATOM   4581  NE2 GLN   299      31.991  40.689  24.745  1.00  0.00           N  
ATOM   4582 HE21 GLN   299      32.651  40.461  24.734  1.00  0.00           H  
ATOM   4583 HE22 GLN   299      31.655  40.947  25.196  1.00  0.00           H  
ATOM   4584  C   GLN   299      27.781  41.105  22.204  1.00  0.00           C  
ATOM   4585  O   GLN   299      28.205  41.218  21.166  1.00  0.00           O  
ATOM   4586  N   CYS   300      26.657  40.570  22.332  1.00  0.00           N  
ATOM   4587  H   CYS   300      26.367  40.463  23.209  1.00  0.00           H  
ATOM   4588  CA  CYS   300      25.861  40.087  21.263  1.00  0.00           C  
ATOM   4589  HA  CYS   300      26.424  39.941  20.433  1.00  0.00           H  
ATOM   4590  CB  CYS   300      25.342  38.839  21.609  1.00  0.00           C  
ATOM   4591  HB2 CYS   300      24.933  38.833  21.767  1.00  0.00           H  
ATOM   4592  HB3 CYS   300      25.268  38.445  21.303  1.00  0.00           H  
ATOM   4593  SG  CYS   300      25.503  37.989  22.228  1.00  0.00           S  
ATOM   4594  HG  CYS   300      25.941  38.264  22.910  1.00  0.00           H  
ATOM   4595  C   CYS   300      24.838  40.977  20.830  1.00  0.00           C  
ATOM   4596  O   CYS   300      24.214  40.763  19.973  1.00  0.00           O  
ATOM   4597  N   SER   301      24.661  41.976  21.400  1.00  0.00           N  
ATOM   4598  H   SER   301      25.185  42.094  22.096  1.00  0.00           H  
ATOM   4599  CA  SER   301      23.764  42.916  21.066  1.00  0.00           C  
ATOM   4600  HA  SER   301      23.149  42.652  20.496  1.00  0.00           H  
ATOM   4601  CB  SER   301      23.183  43.293  22.059  1.00  0.00           C  
ATOM   4602  HB2 SER   301      22.969  43.381  22.207  1.00  0.00           H  
ATOM   4603  HB3 SER   301      23.121  43.296  22.345  1.00  0.00           H  
ATOM   4604  OG  SER   301      22.983  43.526  22.423  1.00  0.00           O  
ATOM   4605  HG  SER   301      23.053  43.280  22.699  1.00  0.00           H  
ATOM   4606  C   SER   301      24.181  43.879  20.485  1.00  0.00           C  
ATOM   4607  O   SER   301      24.635  44.338  20.527  1.00  0.00           O  
ATOM   4608  N   GLY   302      24.032  44.195  19.938  1.00  0.00           N  
ATOM   4609  H   GLY   302      23.661  43.788  19.935  1.00  0.00           H  
ATOM   4610  CA  GLY   302      24.378  45.092  19.330  1.00  0.00           C  
ATOM   4611  HA2 GLY   302      23.805  45.436  19.053  1.00  0.00           H  
ATOM   4612  HA3 GLY   302      24.664  45.460  19.768  1.00  0.00           H  
ATOM   4613  C   GLY   302      25.114  45.112  18.466  1.00  0.00           C  
ATOM   4614  O   GLY   302      25.113  44.840  17.770  1.00  0.00           O  
ATOM   4615  N   VAL   303      25.749  45.441  18.501  1.00  0.00           N  
ATOM   4616  H   VAL   303      25.703  45.646  19.089  1.00  0.00           H  
ATOM   4617  CA  VAL   303      26.534  45.511  17.750  1.00  0.00           C  
ATOM   4618  HA  VAL   303      26.281  45.610  17.118  1.00  0.00           H  
ATOM   4619  CB  VAL   303      26.999  46.241  17.960  1.00  0.00           C  
ATOM   4620  HB  VAL   303      27.172  46.417  18.177  1.00  0.00           H  
ATOM   4621  CG1 VAL   303      27.293  46.390  17.711  1.00  0.00           C  
ATOM   4622 HG11 VAL   303      27.341  46.415  17.621  1.00  0.00           H  
ATOM   4623 HG12 VAL   303      27.376  46.452  17.672  1.00  0.00           H  
ATOM   4624 HG13 VAL   303      27.384  46.422  17.660  1.00  0.00           H  
ATOM   4625  CG2 VAL   303      26.947  46.644  18.121  1.00  0.00           C  
ATOM   4626 HG21 VAL   303      26.970  46.716  18.159  1.00  0.00           H  
ATOM   4627 HG22 VAL   303      26.912  46.751  18.164  1.00  0.00           H  
ATOM   4628 HG23 VAL   303      26.924  46.767  18.163  1.00  0.00           H  
ATOM   4629  C   VAL   303      27.217  44.740  17.564  1.00  0.00           C  
ATOM   4630  O   VAL   303      27.490  44.488  18.166  1.00  0.00           O  
ATOM   4631  N   THR   304      27.504  44.361  16.727  1.00  0.00           N  
ATOM   4632  H   THR   304      27.251  44.602  16.268  1.00  0.00           H  
ATOM   4633  CA  THR   304      28.171  43.619  16.435  1.00  0.00           C  
ATOM   4634  HA  THR   304      28.041  43.230  17.003  1.00  0.00           H  
ATOM   4635  CB  THR   304      27.959  43.168  15.553  1.00  0.00           C  
ATOM   4636  HB  THR   304      28.117  43.079  15.153  1.00  0.00           H  
ATOM   4637  CG2 THR   304      27.792  42.755  15.328  1.00  0.00           C  
ATOM   4638 HG21 THR   304      27.765  42.657  15.280  1.00  0.00           H  
ATOM   4639 HG22 THR   304      27.737  42.661  15.261  1.00  0.00           H  
ATOM   4640 HG23 THR   304      27.750  42.639  15.264  1.00  0.00           H  
ATOM   4641  OG1 THR   304      27.696  43.213  15.420  1.00  0.00           O  
ATOM   4642  HG1 THR   304      27.589  43.340  15.381  1.00  0.00           H  
ATOM   4643  C   THR   304      29.248  43.774  16.263  1.00  0.00           C  
ATOM   4644  O   THR   304      29.375  44.192  15.721  1.00  0.00           O  
ATOM   4645  N   PHE   305      30.029  43.430  16.721  1.00  0.00           N  
ATOM   4646  H   PHE   305      29.868  43.100  17.149  1.00  0.00           H  
ATOM   4647  CA  PHE   305      31.113  43.501  16.639  1.00  0.00           C  
ATOM   4648  HA  PHE   305      31.176  44.037  16.220  1.00  0.00           H  
ATOM   4649  CB  PHE   305      31.477  43.758  17.476  1.00  0.00           C  
ATOM   4650  HB2 PHE   305      31.491  43.846  17.727  1.00  0.00           H  
ATOM   4651  HB3 PHE   305      31.648  43.606  17.545  1.00  0.00           H  
ATOM   4652  CG  PHE   305      31.615  44.107  17.897  1.00  0.00           C  
ATOM   4653  CD1 PHE   305      31.553  44.196  18.252  1.00  0.00           C  
ATOM   4654  HD1 PHE   305      31.406  44.016  18.225  1.00  0.00           H  
ATOM   4655  CE1 PHE   305      31.684  44.518  18.644  1.00  0.00           C  
ATOM   4656  HE1 PHE   305      31.636  44.583  18.914  1.00  0.00           H  
ATOM   4657  CZ  PHE   305      31.877  44.755  18.684  1.00  0.00           C  
ATOM   4658  HZ  PHE   305      31.977  45.000  18.984  1.00  0.00           H  
ATOM   4659  CE2 PHE   305      31.940  44.669  18.332  1.00  0.00           C  
ATOM   4660  HE2 PHE   305      32.088  44.852  18.365  1.00  0.00           H  
ATOM   4661  CD2 PHE   305      31.810  44.347  17.940  1.00  0.00           C  
ATOM   4662  HD2 PHE   305      31.860  44.285  17.674  1.00  0.00           H  
ATOM   4663  C   PHE   305      31.809  42.644  16.277  1.00  0.00           C  
ATOM   4664  O   PHE   305      32.286  42.341  16.162  1.00  0.00           O  
ATOM   4665  N   GLN   306      31.872  42.254  16.104  1.00  0.00           N  
ATOM   4666  H   GLN   306      31.464  42.548  16.208  1.00  0.00           H  
ATOM   4667  CA  GLN   306      32.501  41.436  15.793  1.00  0.00           C  
ATOM   4668  HA  GLN   306      32.800  41.205  15.892  1.00  0.00           H  
ATOM   4669  CB  GLN   306      32.175  41.161  15.780  1.00  0.00           C  
ATOM   4670  HB2 GLN   306      31.760  41.255  15.595  1.00  0.00           H  
ATOM   4671  HB3 GLN   306      32.557  40.808  15.696  1.00  0.00           H  
ATOM   4672  CG  GLN   306      31.908  41.200  16.116  1.00  0.00           C  
ATOM   4673  HG2 GLN   306      31.905  40.977  16.302  1.00  0.00           H  
ATOM   4674  HG3 GLN   306      31.981  41.303  16.192  1.00  0.00           H  
ATOM   4675  CD  GLN   306      31.546  41.377  16.113  1.00  0.00           C  
ATOM   4676  OE1 GLN   306      31.409  41.463  15.867  1.00  0.00           O  
ATOM   4677  NE2 GLN   306      31.377  41.445  16.385  1.00  0.00           N  
ATOM   4678 HE21 GLN   306      31.138  41.556  16.382  1.00  0.00           H  
ATOM   4679 HE22 GLN   306      31.484  41.380  16.586  1.00  0.00           H  
ATOM   4680  C   GLN   306      33.099  41.146  15.357  1.00  0.00           C  
ATOM   4681  O   GLN   306      33.346  40.941  15.078  1.00  0.00           O  
ATOM   4682  OXT GLN   306      33.327  41.120  15.298  1.00  0.00           O  
TER    4683      GLN   306 
ATOM   4683  C   M04   307      51.469  48.265  50.813  1.00  0.00           C  
ATOM   4684  O   M04   307      51.929  48.636  51.544  1.00  0.00           O  
ATOM   4685  C1  M04   307      51.664  48.910  52.786  1.00  0.00           C  
ATOM   4686  C2  M04   307      50.673  48.273  53.398  1.00  0.00           C  
ATOM   4687  C3  M04   307      50.401  48.548  54.692  1.00  0.00           C  
ATOM   4688  C4  M04   307      49.443  47.927  55.367  1.00  0.00           C  
ATOM   4689  O1  M04   307      48.733  46.979  54.837  1.00  0.00           O  
ATOM   4690  C5  M04   307      49.066  45.681  54.628  1.00  0.00           C  
ATOM   4691  C6  M04   307      49.085  44.969  54.200  1.00  0.00           C  
ATOM   4692  C7  M04   307      49.390  43.641  53.938  1.00  0.00           C  
ATOM   4693  C8  M04   307      49.679  43.022  54.102  1.00  0.00           C  
ATOM   4694  N   M04   307      50.008  41.726  53.783  1.00  0.00           N  
ATOM   4695  C9  M04   307      49.696  40.625  54.459  1.00  0.00           C  
ATOM   4696  O2  M04   307      49.038  40.638  55.450  1.00  0.00           O  
ATOM   4697  C10 M04   307      50.221  39.398  53.874  1.00  0.00           C  
ATOM   4698  C11 M04   307      49.965  39.078  52.450  1.00  0.00           C  
ATOM   4699  C12 M04   307      49.298  38.317  53.509  1.00  0.00           C  
ATOM   4700  C13 M04   307      51.503  39.074  54.422  1.00  0.00           C  
ATOM   4701  O3  M04   307      52.470  39.446  53.985  1.00  0.00           O  
ATOM   4702  N1  M04   307      51.487  38.314  55.429  1.00  0.00           N  
ATOM   4703  C14 M04   307      52.510  37.806  56.103  1.00  0.00           C  
ATOM   4704  C15 M04   307      52.939  37.495  56.533  1.00  0.00           C  
ATOM   4705  C16 M04   307      53.927  36.974  57.242  1.00  0.00           C  
ATOM   4706  C17 M04   307      54.484  36.762  57.522  1.00  0.00           C  
ATOM   4707  F   M04   307      55.421  36.267  58.196  1.00  0.00           F  
ATOM   4708  C18 M04   307      54.056  37.066  57.097  1.00  0.00           C  
ATOM   4709  C19 M04   307      53.068  37.586  56.387  1.00  0.00           C  
ATOM   4710  C20 M04   307      49.665  43.720  54.523  1.00  0.00           C  
ATOM   4711  C21 M04   307      49.359  45.036  54.794  1.00  0.00           C  
ATOM   4712  F1  M04   307      49.355  45.659  55.216  1.00  0.00           F  
ATOM   4713  C22 M04   307      49.198  48.262  56.617  1.00  0.00           C  
ATOM   4714  C23 M04   307      49.916  49.205  57.190  1.00  0.00           C  
ATOM   4715  N2  M04   307      50.853  49.786  56.572  1.00  0.00           N  
ATOM   4716  C24 M04   307      51.093  49.475  55.363  1.00  0.00           C  
ATOM   4717  C25 M04   307      52.077  50.100  54.744  1.00  0.00           C  
ATOM   4718  C26 M04   307      52.378  49.817  53.475  1.00  0.00           C  
ATOM   4719  O4  M04   307      53.375  50.460  52.928  1.00  0.00           O  
ATOM   4720  C27 M04   307      54.249  50.302  52.844  1.00  0.00           C  
ATOM   4721  C28 M04   307      55.342  50.881  52.312  1.00  0.00           C  
ATOM   4722  C29 M04   307      55.919  51.097  52.061  1.00  0.00           C  
ATOM   4723  N3  M04   307      56.551  50.931  51.948  1.00  0.00           N  
ATOM   4724  C30 M04   307      56.540  50.651  51.979  1.00  0.00           C  
ATOM   4725  C31 M04   307      56.544  50.871  52.050  1.00  0.00           C  
ATOM   4726  O5  M04   307      57.077  51.196  51.981  1.00  0.00           O  
ATOM   4727  C32 M04   307      57.077  51.502  51.962  1.00  0.00           C  
ATOM   4728  C33 M04   307      57.078  51.288  51.894  1.00  0.00           C  
ATOM   4729  H   M04   307      51.360  48.153  50.603  1.00  0.00           H  
ATOM   4730  H1  M04   307      51.347  48.185  50.615  1.00  0.00           H  
ATOM   4731  H2  M04   307      51.344  48.163  50.629  1.00  0.00           H  
ATOM   4732  H3  M04   307      50.119  47.588  52.868  1.00  0.00           H  
ATOM   4733  H4  M04   307      48.867  45.444  54.057  1.00  0.00           H  
ATOM   4734  H5  M04   307      49.405  43.086  53.600  1.00  0.00           H  
ATOM   4735  H6  M04   307      50.564  41.604  52.987  1.00  0.00           H  
ATOM   4736  H7  M04   307      50.722  38.609  51.885  1.00  0.00           H  
ATOM   4737  H8  M04   307      49.380  39.733  51.895  1.00  0.00           H  
ATOM   4738  H9  M04   307      48.280  38.477  53.665  1.00  0.00           H  
ATOM   4739  H10 M04   307      49.597  37.327  53.645  1.00  0.00           H  
ATOM   4740  H11 M04   307      50.621  38.100  55.728  1.00  0.00           H  
ATOM   4741  H12 M04   307      52.507  37.656  56.315  1.00  0.00           H  
ATOM   4742  H13 M04   307      54.262  36.733  57.575  1.00  0.00           H  
ATOM   4743  H14 M04   307      54.490  36.897  57.319  1.00  0.00           H  
ATOM   4744  H15 M04   307      52.734  37.817  56.059  1.00  0.00           H  
ATOM   4745  H16 M04   307      49.888  43.250  54.640  1.00  0.00           H  
ATOM   4746  H17 M04   307      48.439  47.807  57.129  1.00  0.00           H  
ATOM   4747  H18 M04   307      49.748  49.497  58.163  1.00  0.00           H  
ATOM   4748  H19 M04   307      52.599  50.812  55.262  1.00  0.00           H  
ATOM   4749  H20 M04   307      54.148  49.877  52.724  1.00  0.00           H  
ATOM   4750  H21 M04   307      54.260  50.203  53.265  1.00  0.00           H  
ATOM   4751  H22 M04   307      55.542  51.022  52.267  1.00  0.00           H  
ATOM   4752  H23 M04   307      55.529  51.024  52.134  1.00  0.00           H  
ATOM   4753  H24 M04   307      55.672  51.243  52.187  1.00  0.00           H  
ATOM   4754  H25 M04   307      56.137  51.263  51.808  1.00  0.00           H  
ATOM   4755  H26 M04   307      56.649  50.774  51.881  1.00  0.00           H  
ATOM   4756  H27 M04   307      56.958  50.505  51.892  1.00  0.00           H  
ATOM   4757  H28 M04   307      56.131  50.413  52.034  1.00  0.00           H  
ATOM   4758  H29 M04   307      56.583  50.655  52.059  1.00  0.00           H  
ATOM   4759  H30 M04   307      56.108  50.996  52.140  1.00  0.00           H  
ATOM   4760  H31 M04   307      57.498  51.732  51.907  1.00  0.00           H  
ATOM   4761  H32 M04   307      56.663  51.652  52.046  1.00  0.00           H  
ATOM   4762  H33 M04   307      57.054  51.505  51.884  1.00  0.00           H  
ATOM   4763  H34 M04   307      57.521  51.171  51.806  1.00  0.00           H  
TER    4764      M04   307 
END   
