# Supplementary material for: Drug repurposing and computational modeling for discovery of inhibitors of the main protease (Mpro) of SARS-CoV-2
Source: RSC Adv. 2021 Jul 2;11(38):23450–8. doi: 10.1039/d1ra03956c (PMC9036595; doi:10.1039/d1ra03956c)
Supplement: RA-011-D1RA03956C-s009 [file RA-011-D1RA03956C-s009.pdb]

ATOM      1  N   SER     1      36.327  33.910  17.632  1.00  0.00           N  
ATOM      2  H1  SER     1      36.376  33.849  17.467  1.00  0.00           H  
ATOM      3  H2  SER     1      36.405  33.859  17.473  1.00  0.00           H  
ATOM      4  H3  SER     1      36.402  33.871  17.462  1.00  0.00           H  
ATOM      5  CA  SER     1      36.040  34.122  18.329  1.00  0.00           C  
ATOM      6  HA  SER     1      36.053  34.285  18.202  1.00  0.00           H  
ATOM      7  CB  SER     1      35.859  34.038  18.345  1.00  0.00           C  
ATOM      8  HB2 SER     1      35.805  33.941  18.123  1.00  0.00           H  
ATOM      9  HB3 SER     1      36.008  33.997  18.390  1.00  0.00           H  
ATOM     10  OG  SER     1      35.571  34.139  18.585  1.00  0.00           O  
ATOM     11  HG  SER     1      35.490  34.073  18.564  1.00  0.00           H  
ATOM     12  C   SER     1      35.899  34.216  19.205  1.00  0.00           C  
ATOM     13  O   SER     1      35.923  33.963  19.374  1.00  0.00           O  
ATOM     14  N   GLY     2      35.753  34.579  19.769  1.00  0.00           N  
ATOM     15  H   GLY     2      35.744  34.771  19.588  1.00  0.00           H  
ATOM     16  CA  GLY     2      35.581  34.740  20.644  1.00  0.00           C  
ATOM     17  HA2 GLY     2      35.604  34.123  20.767  1.00  0.00           H  
ATOM     18  HA3 GLY     2      36.042  34.982  20.759  1.00  0.00           H  
ATOM     19  C   GLY     2      34.754  35.412  21.264  1.00  0.00           C  
ATOM     20  O   GLY     2      34.334  36.052  20.869  1.00  0.00           O  
ATOM     21  N   PHE     3      34.517  35.273  22.244  1.00  0.00           N  
ATOM     22  H   PHE     3      34.900  34.748  22.516  1.00  0.00           H  
ATOM     23  CA  PHE     3      33.756  35.856  22.961  1.00  0.00           C  
ATOM     24  HA  PHE     3      33.125  36.141  22.503  1.00  0.00           H  
ATOM     25  CB  PHE     3      33.064  35.043  23.901  1.00  0.00           C  
ATOM     26  HB2 PHE     3      32.526  34.529  23.640  1.00  0.00           H  
ATOM     27  HB3 PHE     3      33.559  34.633  24.223  1.00  0.00           H  
ATOM     28  CG  PHE     3      32.421  35.411  24.752  1.00  0.00           C  
ATOM     29  CD1 PHE     3      31.483  35.746  24.602  1.00  0.00           C  
ATOM     30  HD1 PHE     3      31.212  35.728  23.892  1.00  0.00           H  
ATOM     31  CE1 PHE     3      30.899  36.114  25.375  1.00  0.00           C  
ATOM     32  HE1 PHE     3      30.192  36.384  25.252  1.00  0.00           H  
ATOM     33  CZ  PHE     3      31.242  36.134  26.305  1.00  0.00           C  
ATOM     34  HZ  PHE     3      30.794  36.413  26.894  1.00  0.00           H  
ATOM     35  CE2 PHE     3      32.171  35.788  26.462  1.00  0.00           C  
ATOM     36  HE2 PHE     3      32.433  35.803  27.172  1.00  0.00           H  
ATOM     37  CD2 PHE     3      32.763  35.430  25.687  1.00  0.00           C  
ATOM     38  HD2 PHE     3      33.479  35.175  25.810  1.00  0.00           H  
ATOM     39  C   PHE     3      34.451  36.874  23.374  1.00  0.00           C  
ATOM     40  O   PHE     3      35.416  36.841  23.613  1.00  0.00           O  
ATOM     41  N   ARG     4      33.956  37.775  23.478  1.00  0.00           N  
ATOM     42  H   ARG     4      33.173  37.728  23.262  1.00  0.00           H  
ATOM     43  CA  ARG     4      34.457  38.824  23.901  1.00  0.00           C  
ATOM     44  HA  ARG     4      35.350  38.648  23.989  1.00  0.00           H  
ATOM     45  CB  ARG     4      34.395  39.690  22.912  1.00  0.00           C  
ATOM     46  HB2 ARG     4      33.999  40.026  22.753  1.00  0.00           H  
ATOM     47  HB3 ARG     4      34.671  40.020  22.924  1.00  0.00           H  
ATOM     48  CG  ARG     4      34.522  39.689  22.113  1.00  0.00           C  
ATOM     49  HG2 ARG     4      34.800  39.354  22.189  1.00  0.00           H  
ATOM     50  HG3 ARG     4      34.268  39.501  22.089  1.00  0.00           H  
ATOM     51  CD  ARG     4      34.612  40.408  21.236  1.00  0.00           C  
ATOM     52  HD2 ARG     4      34.462  40.636  21.278  1.00  0.00           H  
ATOM     53  HD3 ARG     4      34.783  40.625  21.134  1.00  0.00           H  
ATOM     54  NE  ARG     4      34.667  40.515  20.481  1.00  0.00           N  
ATOM     55  HE  ARG     4      34.717  40.343  20.450  1.00  0.00           H  
ATOM     56  CZ  ARG     4      34.659  40.815  19.821  1.00  0.00           C  
ATOM     57  NH1 ARG     4      34.602  41.067  19.748  1.00  0.00           N  
ATOM     58 HH11 ARG     4      34.560  41.045  20.193  1.00  0.00           H  
ATOM     59 HH12 ARG     4      34.605  41.288  19.231  1.00  0.00           H  
ATOM     60  NH2 ARG     4      34.709  40.869  19.203  1.00  0.00           N  
ATOM     61 HH21 ARG     4      34.755  40.688  19.227  1.00  0.00           H  
ATOM     62 HH22 ARG     4      34.699  41.098  18.702  1.00  0.00           H  
ATOM     63  C   ARG     4      33.890  39.299  25.198  1.00  0.00           C  
ATOM     64  O   ARG     4      32.747  39.471  25.326  1.00  0.00           O  
ATOM     65  N   LYS     5      34.690  39.539  26.163  1.00  0.00           N  
ATOM     66  H   LYS     5      35.605  39.362  25.977  1.00  0.00           H  
ATOM     67  CA  LYS     5      34.318  40.013  27.478  1.00  0.00           C  
ATOM     68  HA  LYS     5      33.498  39.468  27.805  1.00  0.00           H  
ATOM     69  CB  LYS     5      35.425  39.767  28.416  1.00  0.00           C  
ATOM     70  HB2 LYS     5      36.235  40.105  28.046  1.00  0.00           H  
ATOM     71  HB3 LYS     5      35.252  40.247  29.252  1.00  0.00           H  
ATOM     72  CG  LYS     5      35.653  38.428  28.755  1.00  0.00           C  
ATOM     73  HG2 LYS     5      34.943  38.122  29.048  1.00  0.00           H  
ATOM     74  HG3 LYS     5      35.843  37.990  28.040  1.00  0.00           H  
ATOM     75  CD  LYS     5      36.578  38.078  29.658  1.00  0.00           C  
ATOM     76  HD2 LYS     5      36.723  37.911  29.735  1.00  0.00           H  
ATOM     77  HD3 LYS     5      36.785  38.134  29.679  1.00  0.00           H  
ATOM     78  CE  LYS     5      37.052  37.852  30.408  1.00  0.00           C  
ATOM     79  HE2 LYS     5      37.372  37.520  30.268  1.00  0.00           H  
ATOM     80  HE3 LYS     5      37.258  38.419  30.369  1.00  0.00           H  
ATOM     81  NZ  LYS     5      36.839  37.334  31.369  1.00  0.00           N  
ATOM     82  HZ1 LYS     5      36.799  37.214  31.636  1.00  0.00           H  
ATOM     83  HZ2 LYS     5      36.772  37.222  31.595  1.00  0.00           H  
ATOM     84  HZ3 LYS     5      36.790  37.191  31.601  1.00  0.00           H  
ATOM     85  C   LYS     5      33.882  41.449  27.535  1.00  0.00           C  
ATOM     86  O   LYS     5      33.119  41.782  28.306  1.00  0.00           O  
ATOM     87  N   MET     6      34.330  42.269  26.699  1.00  0.00           N  
ATOM     88  H   MET     6      34.979  41.902  26.144  1.00  0.00           H  
ATOM     89  CA  MET     6      33.941  43.624  26.479  1.00  0.00           C  
ATOM     90  HA  MET     6      34.694  44.042  25.883  1.00  0.00           H  
ATOM     91  CB  MET     6      32.710  43.654  25.665  1.00  0.00           C  
ATOM     92  HB2 MET     6      32.503  43.116  25.370  1.00  0.00           H  
ATOM     93  HB3 MET     6      32.156  43.809  25.951  1.00  0.00           H  
ATOM     94  CG  MET     6      32.488  44.199  24.842  1.00  0.00           C  
ATOM     95  HG2 MET     6      32.567  44.455  25.042  1.00  0.00           H  
ATOM     96  HG3 MET     6      32.736  44.200  24.639  1.00  0.00           H  
ATOM     97  SD  MET     6      31.706  44.453  23.853  1.00  0.00           S  
ATOM     98  CE  MET     6      31.390  44.645  23.338  1.00  0.00           C  
ATOM     99  HE1 MET     6      31.328  44.692  23.237  1.00  0.00           H  
ATOM    100  HE2 MET     6      31.327  44.679  23.225  1.00  0.00           H  
ATOM    101  HE3 MET     6      31.318  44.679  23.234  1.00  0.00           H  
ATOM    102  C   MET     6      33.856  44.490  27.730  1.00  0.00           C  
ATOM    103  O   MET     6      32.832  44.652  28.302  1.00  0.00           O  
ATOM    104  N   ALA     7      34.930  45.063  28.153  1.00  0.00           N  
ATOM    105  H   ALA     7      35.735  44.882  27.655  1.00  0.00           H  
ATOM    106  CA  ALA     7      34.989  46.035  29.227  1.00  0.00           C  
ATOM    107  HA  ALA     7      34.491  45.632  30.088  1.00  0.00           H  
ATOM    108  CB  ALA     7      36.437  46.257  29.587  1.00  0.00           C  
ATOM    109  HB1 ALA     7      36.782  46.297  29.695  1.00  0.00           H  
ATOM    110  HB2 ALA     7      36.795  46.303  29.656  1.00  0.00           H  
ATOM    111  HB3 ALA     7      36.786  46.336  29.679  1.00  0.00           H  
ATOM    112  C   ALA     7      34.300  47.347  28.867  1.00  0.00           C  
ATOM    113  O   ALA     7      34.185  47.688  27.711  1.00  0.00           O  
ATOM    114  N   PHE     8      33.864  48.107  29.854  1.00  0.00           N  
ATOM    115  H   PHE     8      34.021  47.793  30.775  1.00  0.00           H  
ATOM    116  CA  PHE     8      33.291  49.433  29.670  1.00  0.00           C  
ATOM    117  HA  PHE     8      32.543  49.356  28.900  1.00  0.00           H  
ATOM    118  CB  PHE     8      32.610  49.880  30.958  1.00  0.00           C  
ATOM    119  HB2 PHE     8      33.294  49.785  31.764  1.00  0.00           H  
ATOM    120  HB3 PHE     8      32.369  50.912  30.887  1.00  0.00           H  
ATOM    121  CG  PHE     8      31.356  49.153  31.291  1.00  0.00           C  
ATOM    122  CD1 PHE     8      30.282  49.276  30.528  1.00  0.00           C  
ATOM    123  HD1 PHE     8      30.340  49.878  29.705  1.00  0.00           H  
ATOM    124  CE1 PHE     8      29.120  48.618  30.838  1.00  0.00           C  
ATOM    125  HE1 PHE     8      28.302  48.720  30.254  1.00  0.00           H  
ATOM    126  CZ  PHE     8      29.022  47.834  31.911  1.00  0.00           C  
ATOM    127  HZ  PHE     8      28.133  47.332  32.146  1.00  0.00           H  
ATOM    128  CE2 PHE     8      30.088  47.707  32.671  1.00  0.00           C  
ATOM    129  HE2 PHE     8      30.017  47.093  33.482  1.00  0.00           H  
ATOM    130  CD2 PHE     8      31.249  48.371  32.368  1.00  0.00           C  
ATOM    131  HD2 PHE     8      32.060  48.274  32.958  1.00  0.00           H  
ATOM    132  C   PHE     8      34.330  50.464  29.219  1.00  0.00           C  
ATOM    133  O   PHE     8      35.491  50.325  29.538  1.00  0.00           O  
ATOM    134  N   PRO     9      33.945  51.513  28.503  1.00  0.00           N  
ATOM    135  CD  PRO     9      32.640  51.759  27.981  1.00  0.00           C  
ATOM    136  HD2 PRO     9      31.947  51.857  28.719  1.00  0.00           H  
ATOM    137  HD3 PRO     9      32.338  51.018  27.340  1.00  0.00           H  
ATOM    138  CG  PRO     9      32.733  52.997  27.255  1.00  0.00           C  
ATOM    139  HG2 PRO     9      32.218  53.598  27.642  1.00  0.00           H  
ATOM    140  HG3 PRO     9      32.480  52.875  26.413  1.00  0.00           H  
ATOM    141  CB  PRO     9      34.027  53.492  27.250  1.00  0.00           C  
ATOM    142  HB2 PRO     9      34.023  54.397  27.571  1.00  0.00           H  
ATOM    143  HB3 PRO     9      34.333  53.492  26.342  1.00  0.00           H  
ATOM    144  CA  PRO     9      34.837  52.582  28.119  1.00  0.00           C  
ATOM    145  HA  PRO     9      35.625  52.177  27.540  1.00  0.00           H  
ATOM    146  C   PRO     9      35.431  53.308  29.309  1.00  0.00           C  
ATOM    147  O   PRO     9      34.755  53.661  30.215  1.00  0.00           O  
ATOM    148  N   SER    10      36.704  53.543  29.304  1.00  0.00           N  
ATOM    149  H   SER    10      37.191  53.248  28.525  1.00  0.00           H  
ATOM    150  CA  SER    10      37.480  54.053  30.414  1.00  0.00           C  
ATOM    151  HA  SER    10      36.943  53.937  31.310  1.00  0.00           H  
ATOM    152  CB  SER    10      38.691  53.250  30.549  1.00  0.00           C  
ATOM    153  HB2 SER    10      39.246  53.586  31.348  1.00  0.00           H  
ATOM    154  HB3 SER    10      38.423  52.300  30.727  1.00  0.00           H  
ATOM    155  OG  SER    10      39.443  53.260  29.444  1.00  0.00           O  
ATOM    156  HG  SER    10      40.026  53.743  29.460  1.00  0.00           H  
ATOM    157  C   SER    10      37.822  55.488  30.343  1.00  0.00           C  
ATOM    158  O   SER    10      38.263  56.003  31.318  1.00  0.00           O  
ATOM    159  N   GLY    11      37.611  56.152  29.235  1.00  0.00           N  
ATOM    160  H   GLY    11      37.237  55.682  28.482  1.00  0.00           H  
ATOM    161  CA  GLY    11      38.056  57.457  28.982  1.00  0.00           C  
ATOM    162  HA2 GLY    11      39.051  57.433  28.886  1.00  0.00           H  
ATOM    163  HA3 GLY    11      37.672  57.755  28.079  1.00  0.00           H  
ATOM    164  C   GLY    11      37.734  58.492  29.987  1.00  0.00           C  
ATOM    165  O   GLY    11      38.525  59.270  30.278  1.00  0.00           O  
ATOM    166  N   LYS    12      36.609  58.486  30.571  1.00  0.00           N  
ATOM    167  H   LYS    12      36.008  57.822  30.291  1.00  0.00           H  
ATOM    168  CA  LYS    12      36.231  59.363  31.633  1.00  0.00           C  
ATOM    169  HA  LYS    12      36.591  60.291  31.399  1.00  0.00           H  
ATOM    170  CB  LYS    12      34.799  59.445  31.707  1.00  0.00           C  
ATOM    171  HB2 LYS    12      34.483  58.924  31.433  1.00  0.00           H  
ATOM    172  HB3 LYS    12      34.496  59.465  32.362  1.00  0.00           H  
ATOM    173  CG  LYS    12      34.189  60.211  31.281  1.00  0.00           C  
ATOM    174  HG2 LYS    12      34.394  60.410  31.385  1.00  0.00           H  
ATOM    175  HG3 LYS    12      34.295  60.180  30.957  1.00  0.00           H  
ATOM    176  CD  LYS    12      33.140  60.744  31.161  1.00  0.00           C  
ATOM    177  HD2 LYS    12      32.905  60.493  31.116  1.00  0.00           H  
ATOM    178  HD3 LYS    12      33.021  60.877  31.507  1.00  0.00           H  
ATOM    179  CE  LYS    12      32.574  61.439  30.627  1.00  0.00           C  
ATOM    180  HE2 LYS    12      32.671  61.536  30.628  1.00  0.00           H  
ATOM    181  HE3 LYS    12      32.634  61.380  30.462  1.00  0.00           H  
ATOM    182  NZ  LYS    12      31.833  62.053  30.330  1.00  0.00           N  
ATOM    183  HZ1 LYS    12      31.656  62.200  30.244  1.00  0.00           H  
ATOM    184  HZ2 LYS    12      31.642  62.204  30.257  1.00  0.00           H  
ATOM    185  HZ3 LYS    12      31.648  62.215  30.262  1.00  0.00           H  
ATOM    186  C   LYS    12      36.788  59.024  32.979  1.00  0.00           C  
ATOM    187  O   LYS    12      37.070  59.812  33.744  1.00  0.00           O  
ATOM    188  N   VAL    13      36.986  57.862  33.257  1.00  0.00           N  
ATOM    189  H   VAL    13      36.760  57.275  32.563  1.00  0.00           H  
ATOM    190  CA  VAL    13      37.548  57.372  34.495  1.00  0.00           C  
ATOM    191  HA  VAL    13      37.185  57.981  35.296  1.00  0.00           H  
ATOM    192  CB  VAL    13      37.100  55.958  34.771  1.00  0.00           C  
ATOM    193  HB  VAL    13      37.474  55.444  34.247  1.00  0.00           H  
ATOM    194  CG1 VAL    13      37.300  55.462  35.890  1.00  0.00           C  
ATOM    195 HG11 VAL    13      37.344  55.376  36.152  1.00  0.00           H  
ATOM    196 HG12 VAL    13      37.335  55.304  36.169  1.00  0.00           H  
ATOM    197 HG13 VAL    13      37.375  55.334  36.166  1.00  0.00           H  
ATOM    198  CG2 VAL    13      35.911  55.679  34.677  1.00  0.00           C  
ATOM    199 HG21 VAL    13      35.607  55.608  34.644  1.00  0.00           H  
ATOM    200 HG22 VAL    13      35.622  55.596  34.638  1.00  0.00           H  
ATOM    201 HG23 VAL    13      35.632  55.612  34.672  1.00  0.00           H  
ATOM    202  C   VAL    13      39.053  57.488  34.519  1.00  0.00           C  
ATOM    203  O   VAL    13      39.614  57.830  35.535  1.00  0.00           O  
ATOM    204  N   GLU    14      39.719  57.287  33.400  1.00  0.00           N  
ATOM    205  H   GLU    14      39.217  56.983  32.603  1.00  0.00           H  
ATOM    206  CA  GLU    14      41.153  57.459  33.272  1.00  0.00           C  
ATOM    207  HA  GLU    14      41.635  56.854  33.999  1.00  0.00           H  
ATOM    208  CB  GLU    14      41.593  56.993  31.906  1.00  0.00           C  
ATOM    209  HB2 GLU    14      41.424  57.155  31.484  1.00  0.00           H  
ATOM    210  HB3 GLU    14      42.055  57.019  31.691  1.00  0.00           H  
ATOM    211  CG  GLU    14      41.667  56.265  31.403  1.00  0.00           C  
ATOM    212  HG2 GLU    14      41.906  56.147  31.778  1.00  0.00           H  
ATOM    213  HG3 GLU    14      41.268  56.184  31.656  1.00  0.00           H  
ATOM    214  CD  GLU    14      41.962  55.806  30.066  1.00  0.00           C  
ATOM    215  OE1 GLU    14      42.173  55.688  29.529  1.00  0.00           O  
ATOM    216  OE2 GLU    14      41.993  55.551  29.536  1.00  0.00           O  
ATOM    217  C   GLU    14      41.610  58.884  33.539  1.00  0.00           C  
ATOM    218  O   GLU    14      42.641  59.092  34.136  1.00  0.00           O  
ATOM    219  N   GLY    15      40.810  59.864  33.187  1.00  0.00           N  
ATOM    220  H   GLY    15      39.992  59.625  32.693  1.00  0.00           H  
ATOM    221  CA  GLY    15      41.015  61.258  33.527  1.00  0.00           C  
ATOM    222  HA2 GLY    15      41.986  61.557  33.212  1.00  0.00           H  
ATOM    223  HA3 GLY    15      40.300  61.837  32.993  1.00  0.00           H  
ATOM    224  C   GLY    15      40.872  61.595  35.002  1.00  0.00           C  
ATOM    225  O   GLY    15      41.231  62.655  35.415  1.00  0.00           O  
ATOM    226  N   CYS    16      40.378  60.701  35.807  1.00  0.00           N  
ATOM    227  H   CYS    16      40.078  59.863  35.401  1.00  0.00           H  
ATOM    228  CA  CYS    16      40.279  60.820  37.254  1.00  0.00           C  
ATOM    229  HA  CYS    16      40.307  61.859  37.530  1.00  0.00           H  
ATOM    230  CB  CYS    16      38.938  60.262  37.708  1.00  0.00           C  
ATOM    231  HB2 CYS    16      38.893  59.214  37.510  1.00  0.00           H  
ATOM    232  HB3 CYS    16      38.843  60.410  38.766  1.00  0.00           H  
ATOM    233  SG  CYS    16      37.569  61.079  36.895  1.00  0.00           S  
ATOM    234  HG  CYS    16      37.765  60.802  35.972  1.00  0.00           H  
ATOM    235  C   CYS    16      41.438  60.162  38.009  1.00  0.00           C  
ATOM    236  O   CYS    16      41.570  60.388  39.191  1.00  0.00           O  
ATOM    237  N   MET    17      42.281  59.361  37.378  1.00  0.00           N  
ATOM    238  H   MET    17      42.145  59.201  36.413  1.00  0.00           H  
ATOM    239  CA  MET    17      43.429  58.736  38.040  1.00  0.00           C  
ATOM    240  HA  MET    17      43.115  58.412  39.021  1.00  0.00           H  
ATOM    241  CB  MET    17      43.904  57.500  37.285  1.00  0.00           C  
ATOM    242  HB2 MET    17      44.195  57.782  36.294  1.00  0.00           H  
ATOM    243  HB3 MET    17      44.774  57.106  37.777  1.00  0.00           H  
ATOM    244  CG  MET    17      42.861  56.401  37.193  1.00  0.00           C  
ATOM    245  HG2 MET    17      42.070  56.742  36.659  1.00  0.00           H  
ATOM    246  HG3 MET    17      43.249  55.620  36.672  1.00  0.00           H  
ATOM    247  SD  MET    17      42.216  55.748  38.643  1.00  0.00           S  
ATOM    248  CE  MET    17      43.472  55.140  39.571  1.00  0.00           C  
ATOM    249  HE1 MET    17      43.723  55.016  39.775  1.00  0.00           H  
ATOM    250  HE2 MET    17      43.721  55.013  39.756  1.00  0.00           H  
ATOM    251  HE3 MET    17      43.724  55.023  39.760  1.00  0.00           H  
ATOM    252  C   MET    17      44.584  59.718  38.246  1.00  0.00           C  
ATOM    253  O   MET    17      44.919  60.477  37.353  1.00  0.00           O  
ATOM    254  N   VAL    18      45.209  59.677  39.414  1.00  0.00           N  
ATOM    255  H   VAL    18      44.869  59.029  40.086  1.00  0.00           H  
ATOM    256  CA  VAL    18      46.314  60.547  39.844  1.00  0.00           C  
ATOM    257  HA  VAL    18      46.810  60.943  38.970  1.00  0.00           H  
ATOM    258  CB  VAL    18      45.813  61.743  40.672  1.00  0.00           C  
ATOM    259  HB  VAL    18      46.669  62.319  40.969  1.00  0.00           H  
ATOM    260  CG1 VAL    18      44.925  62.673  39.872  1.00  0.00           C  
ATOM    261 HG11 VAL    18      44.700  62.889  39.681  1.00  0.00           H  
ATOM    262 HG12 VAL    18      44.718  62.915  39.691  1.00  0.00           H  
ATOM    263 HG13 VAL    18      44.725  62.901  39.659  1.00  0.00           H  
ATOM    264  CG2 VAL    18      45.080  61.357  41.941  1.00  0.00           C  
ATOM    265 HG21 VAL    18      44.871  61.260  42.229  1.00  0.00           H  
ATOM    266 HG22 VAL    18      44.933  61.245  42.261  1.00  0.00           H  
ATOM    267 HG23 VAL    18      44.904  61.310  42.266  1.00  0.00           H  
ATOM    268  C   VAL    18      47.369  59.770  40.629  1.00  0.00           C  
ATOM    269  O   VAL    18      47.113  58.691  41.135  1.00  0.00           O  
ATOM    270  N   GLN    19      48.564  60.325  40.750  1.00  0.00           N  
ATOM    271  H   GLN    19      48.704  61.210  40.321  1.00  0.00           H  
ATOM    272  CA  GLN    19      49.595  59.867  41.677  1.00  0.00           C  
ATOM    273  HA  GLN    19      49.506  58.801  41.811  1.00  0.00           H  
ATOM    274  CB  GLN    19      50.966  60.158  41.082  1.00  0.00           C  
ATOM    275  HB2 GLN    19      51.008  59.794  40.123  1.00  0.00           H  
ATOM    276  HB3 GLN    19      51.107  61.169  41.022  1.00  0.00           H  
ATOM    277  CG  GLN    19      52.096  59.590  41.824  1.00  0.00           C  
ATOM    278  HG2 GLN    19      52.121  59.903  42.693  1.00  0.00           H  
ATOM    279  HG3 GLN    19      51.995  58.681  41.899  1.00  0.00           H  
ATOM    280  CD  GLN    19      53.353  59.801  41.315  1.00  0.00           C  
ATOM    281  OE1 GLN    19      53.587  60.272  40.612  1.00  0.00           O  
ATOM    282  NE2 GLN    19      54.217  59.464  41.657  1.00  0.00           N  
ATOM    283 HE21 GLN    19      55.034  59.605  41.335  1.00  0.00           H  
ATOM    284 HE22 GLN    19      54.047  59.096  42.253  1.00  0.00           H  
ATOM    285  C   GLN    19      49.426  60.540  43.037  1.00  0.00           C  
ATOM    286  O   GLN    19      49.204  61.730  43.098  1.00  0.00           O  
ATOM    287  N   VAL    20      49.581  59.803  44.121  1.00  0.00           N  
ATOM    288  H   VAL    20      49.762  58.836  43.997  1.00  0.00           H  
ATOM    289  CA  VAL    20      49.570  60.299  45.499  1.00  0.00           C  
ATOM    290  HA  VAL    20      49.519  61.377  45.485  1.00  0.00           H  
ATOM    291  CB  VAL    20      48.350  59.791  46.268  1.00  0.00           C  
ATOM    292  HB  VAL    20      48.285  59.195  46.350  1.00  0.00           H  
ATOM    293  CG1 VAL    20      48.073  59.983  47.172  1.00  0.00           C  
ATOM    294 HG11 VAL    20      48.018  60.027  47.423  1.00  0.00           H  
ATOM    295 HG12 VAL    20      47.993  60.052  47.369  1.00  0.00           H  
ATOM    296 HG13 VAL    20      47.993  59.998  47.394  1.00  0.00           H  
ATOM    297  CG2 VAL    20      47.421  59.900  46.063  1.00  0.00           C  
ATOM    298 HG21 VAL    20      47.166  59.911  46.057  1.00  0.00           H  
ATOM    299 HG22 VAL    20      47.212  59.963  46.015  1.00  0.00           H  
ATOM    300 HG23 VAL    20      47.200  59.893  45.968  1.00  0.00           H  
ATOM    301  C   VAL    20      50.863  59.912  46.197  1.00  0.00           C  
ATOM    302  O   VAL    20      51.299  58.792  46.107  1.00  0.00           O  
ATOM    303  N   THR    21      51.479  60.829  46.898  1.00  0.00           N  
ATOM    304  H   THR    21      51.077  61.732  46.918  1.00  0.00           H  
ATOM    305  CA  THR    21      52.780  60.672  47.550  1.00  0.00           C  
ATOM    306  HA  THR    21      53.025  59.622  47.610  1.00  0.00           H  
ATOM    307  CB  THR    21      53.868  61.359  46.724  1.00  0.00           C  
ATOM    308  HB  THR    21      53.605  62.389  46.603  1.00  0.00           H  
ATOM    309  CG2 THR    21      55.255  61.297  47.308  1.00  0.00           C  
ATOM    310 HG21 THR    21      55.592  61.304  47.462  1.00  0.00           H  
ATOM    311 HG22 THR    21      55.594  61.269  47.451  1.00  0.00           H  
ATOM    312 HG23 THR    21      55.605  61.296  47.428  1.00  0.00           H  
ATOM    313  OG1 THR    21      53.952  60.787  45.459  1.00  0.00           O  
ATOM    314  HG1 THR    21      53.747  60.941  45.071  1.00  0.00           H  
ATOM    315  C   THR    21      52.755  61.223  48.967  1.00  0.00           C  
ATOM    316  O   THR    21      52.147  62.243  49.220  1.00  0.00           O  
ATOM    317  N   CYS    22      53.449  60.577  49.888  1.00  0.00           N  
ATOM    318  H   CYS    22      53.889  59.727  49.623  1.00  0.00           H  
ATOM    319  CA  CYS    22      53.759  61.093  51.210  1.00  0.00           C  
ATOM    320  HA  CYS    22      53.763  62.162  51.174  1.00  0.00           H  
ATOM    321  CB  CYS    22      52.683  60.662  52.178  1.00  0.00           C  
ATOM    322  HB2 CYS    22      51.738  60.944  51.794  1.00  0.00           H  
ATOM    323  HB3 CYS    22      52.705  59.611  52.281  1.00  0.00           H  
ATOM    324  SG  CYS    22      52.918  61.408  53.778  1.00  0.00           S  
ATOM    325  HG  CYS    22      52.838  61.900  53.672  1.00  0.00           H  
ATOM    326  C   CYS    22      55.143  60.630  51.628  1.00  0.00           C  
ATOM    327  O   CYS    22      55.383  59.473  51.813  1.00  0.00           O  
ATOM    328  N   GLY    23      56.071  61.521  51.741  1.00  0.00           N  
ATOM    329  H   GLY    23      55.822  62.445  51.584  1.00  0.00           H  
ATOM    330  CA  GLY    23      57.465  61.205  51.942  1.00  0.00           C  
ATOM    331  HA2 GLY    23      58.018  62.096  52.027  1.00  0.00           H  
ATOM    332  HA3 GLY    23      57.576  60.670  52.842  1.00  0.00           H  
ATOM    333  C   GLY    23      58.042  60.401  50.815  1.00  0.00           C  
ATOM    334  O   GLY    23      57.956  60.785  49.709  1.00  0.00           O  
ATOM    335  N   THR    24      58.609  59.270  51.088  1.00  0.00           N  
ATOM    336  H   THR    24      58.665  59.028  52.011  1.00  0.00           H  
ATOM    337  CA  THR    24      59.124  58.325  50.118  1.00  0.00           C  
ATOM    338  HA  THR    24      59.508  58.862  49.304  1.00  0.00           H  
ATOM    339  CB  THR    24      60.245  57.544  50.695  1.00  0.00           C  
ATOM    340  HB  THR    24      60.482  56.851  50.182  1.00  0.00           H  
ATOM    341  CG2 THR    24      61.331  58.161  50.900  1.00  0.00           C  
ATOM    342 HG21 THR    24      61.591  58.316  50.936  1.00  0.00           H  
ATOM    343 HG22 THR    24      61.610  58.312  50.953  1.00  0.00           H  
ATOM    344 HG23 THR    24      61.597  58.291  50.949  1.00  0.00           H  
ATOM    345  OG1 THR    24      60.031  57.086  51.718  1.00  0.00           O  
ATOM    346  HG1 THR    24      59.959  56.742  51.806  1.00  0.00           H  
ATOM    347  C   THR    24      58.099  57.377  49.541  1.00  0.00           C  
ATOM    348  O   THR    24      58.343  56.745  48.591  1.00  0.00           O  
ATOM    349  N   THR    25      56.958  57.259  50.084  1.00  0.00           N  
ATOM    350  H   THR    25      56.792  57.832  50.827  1.00  0.00           H  
ATOM    351  CA  THR    25      55.912  56.331  49.665  1.00  0.00           C  
ATOM    352  HA  THR    25      56.372  55.470  49.212  1.00  0.00           H  
ATOM    353  CB  THR    25      55.117  55.843  50.867  1.00  0.00           C  
ATOM    354  HB  THR    25      54.626  56.650  51.321  1.00  0.00           H  
ATOM    355  CG2 THR    25      54.119  54.798  50.550  1.00  0.00           C  
ATOM    356 HG21 THR    25      53.891  54.533  50.467  1.00  0.00           H  
ATOM    357 HG22 THR    25      53.865  54.540  50.500  1.00  0.00           H  
ATOM    358 HG23 THR    25      53.863  54.560  50.467  1.00  0.00           H  
ATOM    359  OG1 THR    25      55.951  55.276  51.781  1.00  0.00           O  
ATOM    360  HG1 THR    25      55.532  55.182  52.525  1.00  0.00           H  
ATOM    361  C   THR    25      54.987  56.959  48.638  1.00  0.00           C  
ATOM    362  O   THR    25      54.524  58.062  48.827  1.00  0.00           O  
ATOM    363  N   THR    26      54.679  56.252  47.564  1.00  0.00           N  
ATOM    364  H   THR    26      55.087  55.357  47.469  1.00  0.00           H  
ATOM    365  CA  THR    26      53.802  56.710  46.481  1.00  0.00           C  
ATOM    366  HA  THR    26      53.164  57.482  46.876  1.00  0.00           H  
ATOM    367  CB  THR    26      54.614  57.337  45.356  1.00  0.00           C  
ATOM    368  HB  THR    26      55.196  57.668  45.585  1.00  0.00           H  
ATOM    369  CG2 THR    26      55.064  56.840  44.479  1.00  0.00           C  
ATOM    370 HG21 THR    26      55.168  56.706  44.277  1.00  0.00           H  
ATOM    371 HG22 THR    26      55.174  56.737  44.251  1.00  0.00           H  
ATOM    372 HG23 THR    26      55.197  56.727  44.268  1.00  0.00           H  
ATOM    373  OG1 THR    26      54.242  58.044  44.783  1.00  0.00           O  
ATOM    374  HG1 THR    26      54.063  58.510  45.169  1.00  0.00           H  
ATOM    375  C   THR    26      52.888  55.607  45.965  1.00  0.00           C  
ATOM    376  O   THR    26      53.304  54.478  45.830  1.00  0.00           O  
ATOM    377  N   LEU    27      51.642  55.935  45.675  1.00  0.00           N  
ATOM    378  H   LEU    27      51.411  56.894  45.753  1.00  0.00           H  
ATOM    379  CA  LEU    27      50.581  55.053  45.188  1.00  0.00           C  
ATOM    380  HA  LEU    27      51.016  54.177  44.746  1.00  0.00           H  
ATOM    381  CB  LEU    27      49.685  54.625  46.349  1.00  0.00           C  
ATOM    382  HB2 LEU    27      49.282  55.404  46.713  1.00  0.00           H  
ATOM    383  HB3 LEU    27      48.971  54.090  46.012  1.00  0.00           H  
ATOM    384  CG  LEU    27      50.173  53.889  47.474  1.00  0.00           C  
ATOM    385  HG  LEU    27      50.850  54.378  47.842  1.00  0.00           H  
ATOM    386  CD1 LEU    27      49.270  53.645  48.399  1.00  0.00           C  
ATOM    387 HD11 LEU    27      49.044  53.565  48.596  1.00  0.00           H  
ATOM    388 HD12 LEU    27      49.070  53.575  48.644  1.00  0.00           H  
ATOM    389 HD13 LEU    27      49.039  53.614  48.634  1.00  0.00           H  
ATOM    390  CD2 LEU    27      50.584  52.686  47.252  1.00  0.00           C  
ATOM    391 HD21 LEU    27      50.705  52.404  47.179  1.00  0.00           H  
ATOM    392 HD22 LEU    27      50.688  52.399  47.220  1.00  0.00           H  
ATOM    393 HD23 LEU    27      50.665  52.374  47.196  1.00  0.00           H  
ATOM    394  C   LEU    27      49.745  55.731  44.095  1.00  0.00           C  
ATOM    395  O   LEU    27      49.897  56.904  43.821  1.00  0.00           O  
ATOM    396  N   ASN    28      48.828  54.999  43.486  1.00  0.00           N  
ATOM    397  H   ASN    28      48.746  54.055  43.764  1.00  0.00           H  
ATOM    398  CA  ASN    28      47.740  55.561  42.693  1.00  0.00           C  
ATOM    399  HA  ASN    28      48.118  56.386  42.110  1.00  0.00           H  
ATOM    400  CB  ASN    28      47.191  54.510  41.730  1.00  0.00           C  
ATOM    401  HB2 ASN    28      46.671  53.764  42.291  1.00  0.00           H  
ATOM    402  HB3 ASN    28      46.480  54.978  41.083  1.00  0.00           H  
ATOM    403  CG  ASN    28      48.209  53.824  40.874  1.00  0.00           C  
ATOM    404  OD1 ASN    28      48.602  54.284  39.861  1.00  0.00           O  
ATOM    405  ND2 ASN    28      48.649  52.699  41.235  1.00  0.00           N  
ATOM    406 HD21 ASN    28      49.287  52.240  40.655  1.00  0.00           H  
ATOM    407 HD22 ASN    28      48.370  52.333  42.098  1.00  0.00           H  
ATOM    408  C   ASN    28      46.615  56.095  43.592  1.00  0.00           C  
ATOM    409  O   ASN    28      46.442  55.658  44.714  1.00  0.00           O  
ATOM    410  N   GLY    29      45.804  56.992  43.070  1.00  0.00           N  
ATOM    411  H   GLY    29      46.028  57.358  42.175  1.00  0.00           H  
ATOM    412  CA  GLY    29      44.565  57.454  43.673  1.00  0.00           C  
ATOM    413  HA2 GLY    29      44.124  56.658  44.232  1.00  0.00           H  
ATOM    414  HA3 GLY    29      44.773  58.255  44.344  1.00  0.00           H  
ATOM    415  C   GLY    29      43.547  57.934  42.652  1.00  0.00           C  
ATOM    416  O   GLY    29      43.846  58.066  41.483  1.00  0.00           O  
ATOM    417  N   LEU    30      42.340  58.197  43.102  1.00  0.00           N  
ATOM    418  H   LEU    30      42.192  58.072  44.075  1.00  0.00           H  
ATOM    419  CA  LEU    30      41.188  58.594  42.296  1.00  0.00           C  
ATOM    420  HA  LEU    30      41.476  58.631  41.254  1.00  0.00           H  
ATOM    421  CB  LEU    30      40.119  57.506  42.457  1.00  0.00           C  
ATOM    422  HB2 LEU    30      40.526  56.569  42.140  1.00  0.00           H  
ATOM    423  HB3 LEU    30      39.896  57.418  43.499  1.00  0.00           H  
ATOM    424  CG  LEU    30      38.814  57.750  41.713  1.00  0.00           C  
ATOM    425  HG  LEU    30      38.476  58.733  41.920  1.00  0.00           H  
ATOM    426  CD1 LEU    30      38.967  57.601  40.235  1.00  0.00           C  
ATOM    427 HD11 LEU    30      38.992  57.545  39.877  1.00  0.00           H  
ATOM    428 HD12 LEU    30      38.992  57.588  39.870  1.00  0.00           H  
ATOM    429 HD13 LEU    30      39.027  57.569  39.879  1.00  0.00           H  
ATOM    430  CD2 LEU    30      37.750  56.790  42.174  1.00  0.00           C  
ATOM    431 HD21 LEU    30      37.482  56.562  42.264  1.00  0.00           H  
ATOM    432 HD22 LEU    30      37.503  56.546  42.296  1.00  0.00           H  
ATOM    433 HD23 LEU    30      37.475  56.576  42.301  1.00  0.00           H  
ATOM    434  C   LEU    30      40.694  59.987  42.701  1.00  0.00           C  
ATOM    435  O   LEU    30      40.295  60.186  43.823  1.00  0.00           O  
ATOM    436  N   TRP    31      40.724  60.945  41.801  1.00  0.00           N  
ATOM    437  H   TRP    31      41.055  60.695  40.901  1.00  0.00           H  
ATOM    438  CA  TRP    31      40.359  62.350  41.984  1.00  0.00           C  
ATOM    439  HA  TRP    31      40.406  62.602  43.034  1.00  0.00           H  
ATOM    440  CB  TRP    31      41.401  63.190  41.242  1.00  0.00           C  
ATOM    441  HB2 TRP    31      42.371  62.895  41.598  1.00  0.00           H  
ATOM    442  HB3 TRP    31      41.364  62.928  40.201  1.00  0.00           H  
ATOM    443  CG  TRP    31      41.357  64.680  41.317  1.00  0.00           C  
ATOM    444  CD1 TRP    31      40.821  65.435  42.289  1.00  0.00           C  
ATOM    445  HD1 TRP    31      40.313  65.062  43.148  1.00  0.00           H  
ATOM    446  NE1 TRP    31      41.019  66.764  42.008  1.00  0.00           N  
ATOM    447  HE1 TRP    31      40.668  67.503  42.566  1.00  0.00           H  
ATOM    448  CE2 TRP    31      41.690  66.937  40.833  1.00  0.00           C  
ATOM    449  CZ2 TRP    31      42.077  68.064  40.116  1.00  0.00           C  
ATOM    450  HZ2 TRP    31      41.880  69.035  40.503  1.00  0.00           H  
ATOM    451  CH2 TRP    31      42.710  67.907  38.888  1.00  0.00           C  
ATOM    452  HH2 TRP    31      43.010  68.760  38.325  1.00  0.00           H  
ATOM    453  CZ3 TRP    31      42.947  66.627  38.395  1.00  0.00           C  
ATOM    454  HZ3 TRP    31      43.426  66.508  37.452  1.00  0.00           H  
ATOM    455  CE3 TRP    31      42.559  65.501  39.125  1.00  0.00           C  
ATOM    456  HE3 TRP    31      42.731  64.529  38.726  1.00  0.00           H  
ATOM    457  CD2 TRP    31      41.922  65.622  40.366  1.00  0.00           C  
ATOM    458  C   TRP    31      38.938  62.626  41.485  1.00  0.00           C  
ATOM    459  O   TRP    31      38.684  62.605  40.296  1.00  0.00           O  
ATOM    460  N   LEU    32      38.008  62.888  42.382  1.00  0.00           N  
ATOM    461  H   LEU    32      38.293  62.941  43.331  1.00  0.00           H  
ATOM    462  CA  LEU    32      36.601  63.176  42.096  1.00  0.00           C  
ATOM    463  HA  LEU    32      36.470  63.343  41.040  1.00  0.00           H  
ATOM    464  CB  LEU    32      35.719  62.003  42.518  1.00  0.00           C  
ATOM    465  HB2 LEU    32      35.869  61.847  43.561  1.00  0.00           H  
ATOM    466  HB3 LEU    32      34.694  62.282  42.386  1.00  0.00           H  
ATOM    467  CG  LEU    32      35.950  60.683  41.802  1.00  0.00           C  
ATOM    468  HG  LEU    32      36.987  60.435  41.844  1.00  0.00           H  
ATOM    469  CD1 LEU    32      35.181  59.585  42.487  1.00  0.00           C  
ATOM    470 HD11 LEU    32      34.984  59.328  42.652  1.00  0.00           H  
ATOM    471 HD12 LEU    32      34.999  59.307  42.641  1.00  0.00           H  
ATOM    472 HD13 LEU    32      35.008  59.319  42.668  1.00  0.00           H  
ATOM    473  CD2 LEU    32      35.519  60.718  40.366  1.00  0.00           C  
ATOM    474 HD21 LEU    32      35.425  60.756  40.021  1.00  0.00           H  
ATOM    475 HD22 LEU    32      35.447  60.704  40.004  1.00  0.00           H  
ATOM    476 HD23 LEU    32      35.393  60.708  40.025  1.00  0.00           H  
ATOM    477  C   LEU    32      36.176  64.447  42.815  1.00  0.00           C  
ATOM    478  O   LEU    32      36.326  64.562  44.017  1.00  0.00           O  
ATOM    479  N   ASP    33      35.640  65.401  42.083  1.00  0.00           N  
ATOM    480  H   ASP    33      35.521  65.226  41.114  1.00  0.00           H  
ATOM    481  CA  ASP    33      35.499  66.778  42.538  1.00  0.00           C  
ATOM    482  HA  ASP    33      35.279  67.365  41.678  1.00  0.00           H  
ATOM    483  CB  ASP    33      34.322  66.941  43.474  1.00  0.00           C  
ATOM    484  HB2 ASP    33      34.517  66.457  44.384  1.00  0.00           H  
ATOM    485  HB3 ASP    33      34.191  67.971  43.697  1.00  0.00           H  
ATOM    486  CG  ASP    33      33.050  66.420  42.913  1.00  0.00           C  
ATOM    487  OD1 ASP    33      32.507  66.244  42.751  1.00  0.00           O  
ATOM    488  OD2 ASP    33      32.556  66.236  42.669  1.00  0.00           O  
ATOM    489  C   ASP    33      36.823  67.322  43.070  1.00  0.00           C  
ATOM    490  O   ASP    33      37.798  67.238  42.390  1.00  0.00           O  
ATOM    491  N   ASP    34      36.895  67.873  44.253  1.00  0.00           N  
ATOM    492  H   ASP    34      36.076  67.907  44.779  1.00  0.00           H  
ATOM    493  CA  ASP    34      38.105  68.368  44.901  1.00  0.00           C  
ATOM    494  HA  ASP    34      38.865  68.475  44.157  1.00  0.00           H  
ATOM    495  CB  ASP    34      37.859  69.757  45.455  1.00  0.00           C  
ATOM    496  HB2 ASP    34      38.769  70.134  45.830  1.00  0.00           H  
ATOM    497  HB3 ASP    34      37.568  70.389  44.661  1.00  0.00           H  
ATOM    498  CG  ASP    34      36.824  69.876  46.515  1.00  0.00           C  
ATOM    499  OD1 ASP    34      36.337  69.791  46.902  1.00  0.00           O  
ATOM    500  OD2 ASP    34      36.467  70.111  46.969  1.00  0.00           O  
ATOM    501  C   ASP    34      38.701  67.409  45.939  1.00  0.00           C  
ATOM    502  O   ASP    34      39.445  67.823  46.802  1.00  0.00           O  
ATOM    503  N   VAL    35      38.393  66.124  45.865  1.00  0.00           N  
ATOM    504  H   VAL    35      37.798  65.837  45.127  1.00  0.00           H  
ATOM    505  CA  VAL    35      38.866  65.090  46.793  1.00  0.00           C  
ATOM    506  HA  VAL    35      39.591  65.533  47.456  1.00  0.00           H  
ATOM    507  CB  VAL    35      37.729  64.560  47.667  1.00  0.00           C  
ATOM    508  HB  VAL    35      37.043  64.173  47.107  1.00  0.00           H  
ATOM    509  CG1 VAL    35      38.079  63.569  48.588  1.00  0.00           C  
ATOM    510 HG11 VAL    35      38.186  63.339  48.805  1.00  0.00           H  
ATOM    511 HG12 VAL    35      38.143  63.332  48.826  1.00  0.00           H  
ATOM    512 HG13 VAL    35      38.140  63.298  48.806  1.00  0.00           H  
ATOM    513  CG2 VAL    35      37.106  65.528  48.444  1.00  0.00           C  
ATOM    514 HG21 VAL    35      36.933  65.730  48.661  1.00  0.00           H  
ATOM    515 HG22 VAL    35      36.991  65.784  48.629  1.00  0.00           H  
ATOM    516 HG23 VAL    35      36.925  65.773  48.605  1.00  0.00           H  
ATOM    517  C   VAL    35      39.572  63.959  46.057  1.00  0.00           C  
ATOM    518  O   VAL    35      39.115  63.491  45.037  1.00  0.00           O  
ATOM    519  N   VAL    36      40.687  63.500  46.591  1.00  0.00           N  
ATOM    520  H   VAL    36      41.011  63.957  47.407  1.00  0.00           H  
ATOM    521  CA  VAL    36      41.447  62.341  46.128  1.00  0.00           C  
ATOM    522  HA  VAL    36      41.038  62.017  45.180  1.00  0.00           H  
ATOM    523  CB  VAL    36      42.915  62.697  45.887  1.00  0.00           C  
ATOM    524  HB  VAL    36      43.344  63.049  46.795  1.00  0.00           H  
ATOM    525  CG1 VAL    36      43.725  61.515  45.425  1.00  0.00           C  
ATOM    526 HG11 VAL    36      43.872  61.236  45.198  1.00  0.00           H  
ATOM    527 HG12 VAL    36      44.037  61.299  45.341  1.00  0.00           H  
ATOM    528 HG13 VAL    36      43.876  61.158  45.410  1.00  0.00           H  
ATOM    529  CG2 VAL    36      43.061  63.786  44.859  1.00  0.00           C  
ATOM    530 HG21 VAL    36      43.079  64.049  44.602  1.00  0.00           H  
ATOM    531 HG22 VAL    36      43.102  64.068  44.630  1.00  0.00           H  
ATOM    532 HG23 VAL    36      43.119  64.044  44.604  1.00  0.00           H  
ATOM    533  C   VAL    36      41.306  61.190  47.115  1.00  0.00           C  
ATOM    534  O   VAL    36      41.603  61.336  48.274  1.00  0.00           O  
ATOM    535  N   TYR    37      40.873  60.044  46.651  1.00  0.00           N  
ATOM    536  H   TYR    37      40.648  60.020  45.690  1.00  0.00           H  
ATOM    537  CA  TYR    37      40.727  58.797  47.398  1.00  0.00           C  
ATOM    538  HA  TYR    37      40.687  59.010  48.457  1.00  0.00           H  
ATOM    539  CB  TYR    37      39.414  58.118  46.998  1.00  0.00           C  
ATOM    540  HB2 TYR    37      39.449  57.876  45.953  1.00  0.00           H  
ATOM    541  HB3 TYR    37      39.343  57.189  47.529  1.00  0.00           H  
ATOM    542  CG  TYR    37      38.155  58.915  47.252  1.00  0.00           C  
ATOM    543  CD1 TYR    37      37.748  59.903  46.375  1.00  0.00           C  
ATOM    544  HD1 TYR    37      38.319  60.099  45.516  1.00  0.00           H  
ATOM    545  CE1 TYR    37      36.604  60.655  46.620  1.00  0.00           C  
ATOM    546  HE1 TYR    37      36.317  61.425  45.961  1.00  0.00           H  
ATOM    547  CZ  TYR    37      35.839  60.406  47.732  1.00  0.00           C  
ATOM    548  OH  TYR    37      34.741  61.131  47.977  1.00  0.00           O  
ATOM    549  HH  TYR    37      34.583  61.691  47.460  1.00  0.00           H  
ATOM    550  CE2 TYR    37      36.222  59.396  48.589  1.00  0.00           C  
ATOM    551  HE2 TYR    37      35.623  59.193  49.422  1.00  0.00           H  
ATOM    552  CD2 TYR    37      37.380  58.658  48.354  1.00  0.00           C  
ATOM    553  HD2 TYR    37      37.664  57.891  49.014  1.00  0.00           H  
ATOM    554  C   TYR    37      41.919  57.874  47.128  1.00  0.00           C  
ATOM    555  O   TYR    37      42.279  57.670  45.980  1.00  0.00           O  
ATOM    556  N   CYS    38      42.525  57.295  48.158  1.00  0.00           N  
ATOM    557  H   CYS    38      42.227  57.534  49.075  1.00  0.00           H  
ATOM    558  CA  CYS    38      43.680  56.402  48.045  1.00  0.00           C  
ATOM    559  HA  CYS    38      43.582  55.840  47.132  1.00  0.00           H  
ATOM    560  CB  CYS    38      44.932  57.263  47.934  1.00  0.00           C  
ATOM    561  HB2 CYS    38      45.545  56.934  47.617  1.00  0.00           H  
ATOM    562  HB3 CYS    38      44.852  57.875  47.498  1.00  0.00           H  
ATOM    563  SG  CYS    38      45.567  57.843  49.000  1.00  0.00           S  
ATOM    564  HG  CYS    38      44.945  57.857  48.998  1.00  0.00           H  
ATOM    565  C   CYS    38      43.775  55.400  49.215  1.00  0.00           C  
ATOM    566  O   CYS    38      43.221  55.659  50.272  1.00  0.00           O  
ATOM    567  N   PRO    39      44.477  54.266  49.084  1.00  0.00           N  
ATOM    568  CD  PRO    39      45.023  53.721  47.866  1.00  0.00           C  
ATOM    569  HD2 PRO    39      45.966  54.169  47.659  1.00  0.00           H  
ATOM    570  HD3 PRO    39      44.369  53.857  47.032  1.00  0.00           H  
ATOM    571  CG  PRO    39      45.212  52.251  48.135  1.00  0.00           C  
ATOM    572  HG2 PRO    39      46.000  51.854  47.573  1.00  0.00           H  
ATOM    573  HG3 PRO    39      44.326  51.738  47.937  1.00  0.00           H  
ATOM    574  CB  PRO    39      45.510  52.185  49.595  1.00  0.00           C  
ATOM    575  HB2 PRO    39      46.547  52.316  49.736  1.00  0.00           H  
ATOM    576  HB3 PRO    39      45.212  51.258  50.002  1.00  0.00           H  
ATOM    577  CA  PRO    39      44.731  53.350  50.195  1.00  0.00           C  
ATOM    578  HA  PRO    39      43.786  52.989  50.570  1.00  0.00           H  
ATOM    579  C   PRO    39      45.509  54.020  51.332  1.00  0.00           C  
ATOM    580  O   PRO    39      46.506  54.681  51.094  1.00  0.00           O  
ATOM    581  N   ARG    40      45.084  53.848  52.583  1.00  0.00           N  
ATOM    582  H   ARG    40      44.290  53.268  52.726  1.00  0.00           H  
ATOM    583  CA  ARG    40      45.623  54.608  53.725  1.00  0.00           C  
ATOM    584  HA  ARG    40      45.560  55.653  53.461  1.00  0.00           H  
ATOM    585  CB  ARG    40      44.773  54.408  54.984  1.00  0.00           C  
ATOM    586  HB2 ARG    40      45.117  55.101  55.730  1.00  0.00           H  
ATOM    587  HB3 ARG    40      43.750  54.653  54.760  1.00  0.00           H  
ATOM    588  CG  ARG    40      44.828  53.004  55.577  1.00  0.00           C  
ATOM    589  HG2 ARG    40      44.425  52.309  54.870  1.00  0.00           H  
ATOM    590  HG3 ARG    40      45.842  52.728  55.779  1.00  0.00           H  
ATOM    591  CD  ARG    40      44.040  52.909  56.870  1.00  0.00           C  
ATOM    592  HD2 ARG    40      44.553  53.462  57.629  1.00  0.00           H  
ATOM    593  HD3 ARG    40      43.075  53.352  56.727  1.00  0.00           H  
ATOM    594  NE  ARG    40      43.889  51.519  57.287  1.00  0.00           N  
ATOM    595  HE  ARG    40      44.313  50.828  56.724  1.00  0.00           H  
ATOM    596  CZ  ARG    40      43.247  51.061  58.312  1.00  0.00           C  
ATOM    597  NH1 ARG    40      42.613  51.808  59.116  1.00  0.00           N  
ATOM    598 HH11 ARG    40      42.548  52.748  58.941  1.00  0.00           H  
ATOM    599 HH12 ARG    40      42.149  51.410  59.871  1.00  0.00           H  
ATOM    600  NH2 ARG    40      43.227  49.810  58.548  1.00  0.00           N  
ATOM    601 HH21 ARG    40      43.696  49.200  57.932  1.00  0.00           H  
ATOM    602 HH22 ARG    40      42.737  49.461  59.311  1.00  0.00           H  
ATOM    603  C   ARG    40      47.103  54.392  54.016  1.00  0.00           C  
ATOM    604  O   ARG    40      47.727  55.260  54.586  1.00  0.00           O  
ATOM    605  N   HID    41      47.683  53.280  53.606  1.00  0.00           N  
ATOM    606  H   HID    41      47.115  52.619  53.139  1.00  0.00           H  
ATOM    607  CA  HID    41      49.076  52.938  53.883  1.00  0.00           C  
ATOM    608  HA  HID    41      49.225  53.057  54.936  1.00  0.00           H  
ATOM    609  CB  HID    41      49.340  51.476  53.572  1.00  0.00           C  
ATOM    610  HB2 HID    41      50.163  51.328  53.608  1.00  0.00           H  
ATOM    611  HB3 HID    41      49.000  50.946  54.152  1.00  0.00           H  
ATOM    612  CG  HID    41      48.981  50.885  52.494  1.00  0.00           C  
ATOM    613  ND1 HID    41      47.946  50.473  52.274  1.00  0.00           N  
ATOM    614  HD1 HID    41      47.312  50.457  52.809  1.00  0.00           H  
ATOM    615  CE1 HID    41      47.925  50.051  51.232  1.00  0.00           C  
ATOM    616  HE1 HID    41      47.219  49.662  50.838  1.00  0.00           H  
ATOM    617  NE2 HID    41      48.910  50.175  50.758  1.00  0.00           N  
ATOM    618  CD2 HID    41      49.585  50.708  51.553  1.00  0.00           C  
ATOM    619  HD2 HID    41      50.422  50.944  51.454  1.00  0.00           H  
ATOM    620  C   HID    41      50.107  53.853  53.226  1.00  0.00           C  
ATOM    621  O   HID    41      51.264  53.780  53.573  1.00  0.00           O  
ATOM    622  N   VAL    42      49.709  54.768  52.347  1.00  0.00           N  
ATOM    623  H   VAL    42      48.758  54.761  52.071  1.00  0.00           H  
ATOM    624  CA  VAL    42      50.574  55.830  51.819  1.00  0.00           C  
ATOM    625  HA  VAL    42      51.396  55.347  51.324  1.00  0.00           H  
ATOM    626  CB  VAL    42      49.826  56.660  50.769  1.00  0.00           C  
ATOM    627  HB  VAL    42      49.334  55.989  50.122  1.00  0.00           H  
ATOM    628  CG1 VAL    42      48.775  57.564  51.324  1.00  0.00           C  
ATOM    629 HG11 VAL    42      48.515  57.770  51.476  1.00  0.00           H  
ATOM    630 HG12 VAL    42      48.525  57.805  51.441  1.00  0.00           H  
ATOM    631 HG13 VAL    42      48.494  57.771  51.435  1.00  0.00           H  
ATOM    632  CG2 VAL    42      50.739  57.477  49.914  1.00  0.00           C  
ATOM    633 HG21 VAL    42      50.966  57.665  49.690  1.00  0.00           H  
ATOM    634 HG22 VAL    42      50.947  57.676  49.695  1.00  0.00           H  
ATOM    635 HG23 VAL    42      50.964  57.678  49.711  1.00  0.00           H  
ATOM    636  C   VAL    42      51.177  56.713  52.906  1.00  0.00           C  
ATOM    637  O   VAL    42      52.244  57.254  52.728  1.00  0.00           O  
ATOM    638  N   ILE    43      50.530  56.832  54.056  1.00  0.00           N  
ATOM    639  H   ILE    43      49.670  56.348  54.144  1.00  0.00           H  
ATOM    640  CA  ILE    43      50.969  57.642  55.188  1.00  0.00           C  
ATOM    641  HA  ILE    43      51.228  58.603  54.799  1.00  0.00           H  
ATOM    642  CB  ILE    43      49.794  57.823  56.153  1.00  0.00           C  
ATOM    643  HB  ILE    43      49.019  57.902  55.656  1.00  0.00           H  
ATOM    644  CG2 ILE    43      49.549  56.816  57.006  1.00  0.00           C  
ATOM    645 HG21 ILE    43      49.487  56.572  57.231  1.00  0.00           H  
ATOM    646 HG22 ILE    43      49.468  56.581  57.215  1.00  0.00           H  
ATOM    647 HG23 ILE    43      49.496  56.554  57.195  1.00  0.00           H  
ATOM    648  CG1 ILE    43      49.829  58.933  56.902  1.00  0.00           C  
ATOM    649 HG12 ILE    43      50.279  58.856  57.522  1.00  0.00           H  
ATOM    650 HG13 ILE    43      50.207  59.483  56.454  1.00  0.00           H  
ATOM    651  CD1 ILE    43      48.746  59.449  57.412  1.00  0.00           C  
ATOM    652 HD11 ILE    43      48.478  59.563  57.545  1.00  0.00           H  
ATOM    653 HD12 ILE    43      48.499  59.594  57.548  1.00  0.00           H  
ATOM    654 HD13 ILE    43      48.482  59.580  57.519  1.00  0.00           H  
ATOM    655  C   ILE    43      52.223  57.114  55.882  1.00  0.00           C  
ATOM    656  O   ILE    43      52.824  57.816  56.651  1.00  0.00           O  
ATOM    657  N   CYS    44      52.629  55.895  55.620  1.00  0.00           N  
ATOM    658  H   CYS    44      52.139  55.393  54.935  1.00  0.00           H  
ATOM    659  CA  CYS    44      53.744  55.224  56.249  1.00  0.00           C  
ATOM    660  HA  CYS    44      54.040  55.757  57.096  1.00  0.00           H  
ATOM    661  CB  CYS    44      53.287  53.899  56.691  1.00  0.00           C  
ATOM    662  HB2 CYS    44      52.952  53.702  56.463  1.00  0.00           H  
ATOM    663  HB3 CYS    44      53.545  53.430  56.720  1.00  0.00           H  
ATOM    664  SG  CYS    44      52.864  53.409  57.545  1.00  0.00           S  
ATOM    665  HG  CYS    44      53.214  53.187  57.576  1.00  0.00           H  
ATOM    666  C   CYS    44      54.950  55.097  55.366  1.00  0.00           C  
ATOM    667  O   CYS    44      54.830  54.840  54.241  1.00  0.00           O  
ATOM    668  N   THR    45      56.126  55.212  55.884  1.00  0.00           N  
ATOM    669  H   THR    45      56.155  55.451  56.795  1.00  0.00           H  
ATOM    670  CA  THR    45      57.371  54.781  55.279  1.00  0.00           C  
ATOM    671  HA  THR    45      57.316  54.929  54.260  1.00  0.00           H  
ATOM    672  CB  THR    45      58.524  55.546  55.759  1.00  0.00           C  
ATOM    673  HB  THR    45      58.922  55.740  55.494  1.00  0.00           H  
ATOM    674  CG2 THR    45      58.589  56.154  56.104  1.00  0.00           C  
ATOM    675 HG21 THR    45      58.595  56.305  56.188  1.00  0.00           H  
ATOM    676 HG22 THR    45      58.617  56.313  56.206  1.00  0.00           H  
ATOM    677 HG23 THR    45      58.618  56.298  56.170  1.00  0.00           H  
ATOM    678  OG1 THR    45      59.123  55.464  56.214  1.00  0.00           O  
ATOM    679  HG1 THR    45      58.914  55.868  56.378  1.00  0.00           H  
ATOM    680  C   THR    45      57.616  53.362  55.487  1.00  0.00           C  
ATOM    681  O   THR    45      57.072  52.793  56.368  1.00  0.00           O  
ATOM    682  N   SER    46      58.462  52.783  54.718  1.00  0.00           N  
ATOM    683  H   SER    46      58.881  53.282  54.017  1.00  0.00           H  
ATOM    684  CA  SER    46      58.806  51.449  54.824  1.00  0.00           C  
ATOM    685  HA  SER    46      57.950  50.892  54.695  1.00  0.00           H  
ATOM    686  CB  SER    46      59.761  51.094  53.769  1.00  0.00           C  
ATOM    687  HB2 SER    46      60.008  50.456  53.820  1.00  0.00           H  
ATOM    688  HB3 SER    46      59.546  51.090  53.076  1.00  0.00           H  
ATOM    689  OG  SER    46      60.594  51.564  53.591  1.00  0.00           O  
ATOM    690  HG  SER    46      60.871  51.637  53.676  1.00  0.00           H  
ATOM    691  C   SER    46      59.337  51.090  56.108  1.00  0.00           C  
ATOM    692  O   SER    46      59.184  50.045  56.497  1.00  0.00           O  
ATOM    693  N   GLU    47      59.920  51.948  56.797  1.00  0.00           N  
ATOM    694  H   GLU    47      60.030  52.774  56.418  1.00  0.00           H  
ATOM    695  CA  GLU    47      60.405  51.752  58.065  1.00  0.00           C  
ATOM    696  HA  GLU    47      60.813  50.836  58.110  1.00  0.00           H  
ATOM    697  CB  GLU    47      61.463  52.700  58.344  1.00  0.00           C  
ATOM    698  HB2 GLU    47      61.181  53.523  58.294  1.00  0.00           H  
ATOM    699  HB3 GLU    47      61.749  52.633  59.168  1.00  0.00           H  
ATOM    700  CG  GLU    47      62.528  52.670  57.638  1.00  0.00           C  
ATOM    701  HG2 GLU    47      62.457  53.080  57.159  1.00  0.00           H  
ATOM    702  HG3 GLU    47      63.034  52.926  57.925  1.00  0.00           H  
ATOM    703  CD  GLU    47      63.034  51.800  57.201  1.00  0.00           C  
ATOM    704  OE1 GLU    47      63.241  51.440  57.067  1.00  0.00           O  
ATOM    705  OE2 GLU    47      63.245  51.470  56.985  1.00  0.00           O  
ATOM    706  C   GLU    47      59.357  51.803  59.092  1.00  0.00           C  
ATOM    707  O   GLU    47      59.484  51.269  60.053  1.00  0.00           O  
ATOM    708  N   ASP    48      58.306  52.409  58.892  1.00  0.00           N  
ATOM    709  H   ASP    48      58.246  52.807  58.074  1.00  0.00           H  
ATOM    710  CA  ASP    48      57.193  52.485  59.759  1.00  0.00           C  
ATOM    711  HA  ASP    48      57.482  52.363  60.627  1.00  0.00           H  
ATOM    712  CB  ASP    48      56.658  53.685  59.703  1.00  0.00           C  
ATOM    713  HB2 ASP    48      56.562  53.727  58.946  1.00  0.00           H  
ATOM    714  HB3 ASP    48      55.864  53.899  60.161  1.00  0.00           H  
ATOM    715  CG  ASP    48      57.265  54.552  60.046  1.00  0.00           C  
ATOM    716  OD1 ASP    48      57.675  54.831  60.713  1.00  0.00           O  
ATOM    717  OD2 ASP    48      57.320  54.978  59.660  1.00  0.00           O  
ATOM    718  C   ASP    48      56.153  51.555  59.611  1.00  0.00           C  
ATOM    719  O   ASP    48      55.298  51.459  60.391  1.00  0.00           O  
ATOM    720  N   MET    49      56.227  50.852  58.626  1.00  0.00           N  
ATOM    721  H   MET    49      56.944  50.993  58.028  1.00  0.00           H  
ATOM    722  CA  MET    49      55.287  49.971  58.311  1.00  0.00           C  
ATOM    723  HA  MET    49      54.378  50.393  58.375  1.00  0.00           H  
ATOM    724  CB  MET    49      55.603  49.599  56.987  1.00  0.00           C  
ATOM    725  HB2 MET    49      56.218  49.848  56.774  1.00  0.00           H  
ATOM    726  HB3 MET    49      55.686  48.903  56.824  1.00  0.00           H  
ATOM    727  CG  MET    49      54.991  49.826  56.142  1.00  0.00           C  
ATOM    728  HG2 MET    49      54.725  49.732  56.076  1.00  0.00           H  
ATOM    729  HG3 MET    49      54.946  49.989  56.259  1.00  0.00           H  
ATOM    730  SD  MET    49      54.752  49.975  55.035  1.00  0.00           S  
ATOM    731  CE  MET    49      54.859  50.819  54.427  1.00  0.00           C  
ATOM    732  HE1 MET    49      54.893  50.981  54.306  1.00  0.00           H  
ATOM    733  HE2 MET    49      54.878  50.988  54.296  1.00  0.00           H  
ATOM    734  HE3 MET    49      54.869  50.998  54.304  1.00  0.00           H  
ATOM    735  C   MET    49      55.140  48.886  59.174  1.00  0.00           C  
ATOM    736  O   MET    49      54.239  48.218  59.132  1.00  0.00           O  
ATOM    737  N   LEU    50      55.986  48.710  59.975  1.00  0.00           N  
ATOM    738  H   LEU    50      56.701  49.279  59.956  1.00  0.00           H  
ATOM    739  CA  LEU    50      55.901  47.774  60.897  1.00  0.00           C  
ATOM    740  HA  LEU    50      55.736  46.953  60.464  1.00  0.00           H  
ATOM    741  CB  LEU    50      57.173  47.677  61.468  1.00  0.00           C  
ATOM    742  HB2 LEU    50      57.612  48.025  61.318  1.00  0.00           H  
ATOM    743  HB3 LEU    50      57.248  47.755  62.048  1.00  0.00           H  
ATOM    744  CG  LEU    50      57.786  47.032  61.495  1.00  0.00           C  
ATOM    745  HG  LEU    50      57.435  47.241  61.447  1.00  0.00           H  
ATOM    746  CD1 LEU    50      58.390  46.584  61.450  1.00  0.00           C  
ATOM    747 HD11 LEU    50      58.530  46.507  61.425  1.00  0.00           H  
ATOM    748 HD12 LEU    50      58.544  46.475  61.456  1.00  0.00           H  
ATOM    749 HD13 LEU    50      58.535  46.441  61.437  1.00  0.00           H  
ATOM    750  CD2 LEU    50      58.334  46.541  61.658  1.00  0.00           C  
ATOM    751 HD21 LEU    50      58.464  46.426  61.687  1.00  0.00           H  
ATOM    752 HD22 LEU    50      58.471  46.415  61.704  1.00  0.00           H  
ATOM    753 HD23 LEU    50      58.469  46.423  61.700  1.00  0.00           H  
ATOM    754  C   LEU    50      54.784  47.944  61.845  1.00  0.00           C  
ATOM    755  O   LEU    50      54.308  47.138  62.324  1.00  0.00           O  
ATOM    756  N   ASN    51      54.343  48.974  62.103  1.00  0.00           N  
ATOM    757  H   ASN    51      54.761  49.592  61.665  1.00  0.00           H  
ATOM    758  CA  ASN    51      53.232  49.253  62.922  1.00  0.00           C  
ATOM    759  HA  ASN    51      53.011  48.763  63.320  1.00  0.00           H  
ATOM    760  CB  ASN    51      53.387  49.910  63.535  1.00  0.00           C  
ATOM    761  HB2 ASN    51      53.914  49.797  63.429  1.00  0.00           H  
ATOM    762  HB3 ASN    51      53.296  50.347  63.487  1.00  0.00           H  
ATOM    763  CG  ASN    51      52.963  50.138  64.368  1.00  0.00           C  
ATOM    764  OD1 ASN    51      52.555  49.981  64.577  1.00  0.00           O  
ATOM    765  ND2 ASN    51      53.046  50.504  64.875  1.00  0.00           N  
ATOM    766 HD21 ASN    51      52.776  50.658  65.424  1.00  0.00           H  
ATOM    767 HD22 ASN    51      53.379  50.645  64.710  1.00  0.00           H  
ATOM    768  C   ASN    51      52.252  49.543  62.629  1.00  0.00           C  
ATOM    769  O   ASN    51      52.223  49.985  62.289  1.00  0.00           O  
ATOM    770  N   PRO    52      51.448  49.334  62.747  1.00  0.00           N  
ATOM    771  CD  PRO    52      51.399  48.786  63.110  1.00  0.00           C  
ATOM    772  HD2 PRO    52      51.193  48.962  63.620  1.00  0.00           H  
ATOM    773  HD3 PRO    52      52.178  48.296  62.917  1.00  0.00           H  
ATOM    774  CG  PRO    52      50.493  48.656  63.021  1.00  0.00           C  
ATOM    775  HG2 PRO    52      49.895  48.866  63.418  1.00  0.00           H  
ATOM    776  HG3 PRO    52      50.760  48.110  62.885  1.00  0.00           H  
ATOM    777  CB  PRO    52      50.091  49.057  62.532  1.00  0.00           C  
ATOM    778  HB2 PRO    52      49.217  49.334  62.623  1.00  0.00           H  
ATOM    779  HB3 PRO    52      50.417  48.698  62.171  1.00  0.00           H  
ATOM    780  CA  PRO    52      50.560  49.563  62.454  1.00  0.00           C  
ATOM    781  HA  PRO    52      50.992  49.521  61.973  1.00  0.00           H  
ATOM    782  C   PRO    52      49.547  50.288  62.707  1.00  0.00           C  
ATOM    783  O   PRO    52      48.594  49.977  62.448  1.00  0.00           O  
ATOM    784  N   ASN    53      49.720  51.255  63.207  1.00  0.00           N  
ATOM    785  H   ASN    53      50.521  51.459  63.394  1.00  0.00           H  
ATOM    786  CA  ASN    53      48.819  52.060  63.479  1.00  0.00           C  
ATOM    787  HA  ASN    53      48.057  51.544  63.387  1.00  0.00           H  
ATOM    788  CB  ASN    53      48.925  52.346  64.727  1.00  0.00           C  
ATOM    789  HB2 ASN    53      49.255  52.191  64.838  1.00  0.00           H  
ATOM    790  HB3 ASN    53      48.958  52.783  64.977  1.00  0.00           H  
ATOM    791  CG  ASN    53      48.534  52.266  65.513  1.00  0.00           C  
ATOM    792  OD1 ASN    53      48.107  52.249  65.393  1.00  0.00           O  
ATOM    793  ND2 ASN    53      48.667  52.209  66.339  1.00  0.00           N  
ATOM    794 HD21 ASN    53      48.418  52.163  66.853  1.00  0.00           H  
ATOM    795 HD22 ASN    53      49.009  52.227  66.447  1.00  0.00           H  
ATOM    796  C   ASN    53      48.758  53.271  62.657  1.00  0.00           C  
ATOM    797  O   ASN    53      49.399  54.145  62.905  1.00  0.00           O  
ATOM    798  N   TYR    54      47.987  53.337  61.673  1.00  0.00           N  
ATOM    799  H   TYR    54      47.486  52.590  61.525  1.00  0.00           H  
ATOM    800  CA  TYR    54      47.864  54.438  60.775  1.00  0.00           C  
ATOM    801  HA  TYR    54      48.822  54.704  60.442  1.00  0.00           H  
ATOM    802  CB  TYR    54      47.078  54.000  59.580  1.00  0.00           C  
ATOM    803  HB2 TYR    54      46.100  53.813  59.879  1.00  0.00           H  
ATOM    804  HB3 TYR    54      47.047  54.800  58.917  1.00  0.00           H  
ATOM    805  CG  TYR    54      47.584  52.802  58.846  1.00  0.00           C  
ATOM    806  CD1 TYR    54      48.711  52.865  58.169  1.00  0.00           C  
ATOM    807  HD1 TYR    54      49.226  53.759  58.180  1.00  0.00           H  
ATOM    808  CE1 TYR    54      49.173  51.753  57.494  1.00  0.00           C  
ATOM    809  HE1 TYR    54      50.041  51.787  56.993  1.00  0.00           H  
ATOM    810  CZ  TYR    54      48.499  50.578  57.477  1.00  0.00           C  
ATOM    811  OH  TYR    54      48.938  49.512  56.822  1.00  0.00           O  
ATOM    812  HH  TYR    54      48.437  48.803  56.877  1.00  0.00           H  
ATOM    813  CE2 TYR    54      47.374  50.514  58.150  1.00  0.00           C  
ATOM    814  HE2 TYR    54      46.861  49.617  58.142  1.00  0.00           H  
ATOM    815  CD2 TYR    54      46.925  51.621  58.842  1.00  0.00           C  
ATOM    816  HD2 TYR    54      46.069  51.559  59.371  1.00  0.00           H  
ATOM    817  C   TYR    54      47.263  55.675  61.408  1.00  0.00           C  
ATOM    818  O   TYR    54      47.602  56.772  61.046  1.00  0.00           O  
ATOM    819  N   GLU    55      46.403  55.519  62.373  1.00  0.00           N  
ATOM    820  H   GLU    55      46.157  54.602  62.618  1.00  0.00           H  
ATOM    821  CA  GLU    55      45.783  56.611  63.085  1.00  0.00           C  
ATOM    822  HA  GLU    55      45.380  57.293  62.380  1.00  0.00           H  
ATOM    823  CB  GLU    55      44.658  56.086  63.908  1.00  0.00           C  
ATOM    824  HB2 GLU    55      44.679  55.594  64.233  1.00  0.00           H  
ATOM    825  HB3 GLU    55      44.432  56.389  64.354  1.00  0.00           H  
ATOM    826  CG  GLU    55      43.778  55.845  63.716  1.00  0.00           C  
ATOM    827  HG2 GLU    55      43.650  55.954  63.857  1.00  0.00           H  
ATOM    828  HG3 GLU    55      43.674  55.955  63.428  1.00  0.00           H  
ATOM    829  CD  GLU    55      43.180  55.312  63.745  1.00  0.00           C  
ATOM    830  OE1 GLU    55      42.863  55.135  63.744  1.00  0.00           O  
ATOM    831  OE2 GLU    55      43.001  55.059  63.777  1.00  0.00           O  
ATOM    832  C   GLU    55      46.737  57.413  63.934  1.00  0.00           C  
ATOM    833  O   GLU    55      46.550  58.582  64.105  1.00  0.00           O  
ATOM    834  N   ASP    56      47.786  56.819  64.427  1.00  0.00           N  
ATOM    835  H   ASP    56      47.885  55.864  64.262  1.00  0.00           H  
ATOM    836  CA  ASP    56      48.843  57.511  65.120  1.00  0.00           C  
ATOM    837  HA  ASP    56      48.418  58.185  65.819  1.00  0.00           H  
ATOM    838  CB  ASP    56      49.678  56.515  65.874  1.00  0.00           C  
ATOM    839  HB2 ASP    56      49.665  55.849  65.725  1.00  0.00           H  
ATOM    840  HB3 ASP    56      50.355  56.562  65.854  1.00  0.00           H  
ATOM    841  CG  ASP    56      49.668  56.345  66.866  1.00  0.00           C  
ATOM    842  OD1 ASP    56      49.601  56.360  67.295  1.00  0.00           O  
ATOM    843  OD2 ASP    56      49.754  56.193  67.256  1.00  0.00           O  
ATOM    844  C   ASP    56      49.700  58.338  64.196  1.00  0.00           C  
ATOM    845  O   ASP    56      50.158  59.361  64.554  1.00  0.00           O  
ATOM    846  N   LEU    57      49.888  57.924  62.988  1.00  0.00           N  
ATOM    847  H   LEU    57      49.482  57.081  62.759  1.00  0.00           H  
ATOM    848  CA  LEU    57      50.598  58.666  61.975  1.00  0.00           C  
ATOM    849  HA  LEU    57      51.461  59.107  62.421  1.00  0.00           H  
ATOM    850  CB  LEU    57      51.049  57.723  60.885  1.00  0.00           C  
ATOM    851  HB2 LEU    57      50.301  57.197  60.598  1.00  0.00           H  
ATOM    852  HB3 LEU    57      51.342  58.220  60.102  1.00  0.00           H  
ATOM    853  CG  LEU    57      52.094  56.832  61.162  1.00  0.00           C  
ATOM    854  HG  LEU    57      51.898  56.497  61.591  1.00  0.00           H  
ATOM    855  CD1 LEU    57      52.500  56.201  60.587  1.00  0.00           C  
ATOM    856 HD11 LEU    57      52.599  56.007  60.455  1.00  0.00           H  
ATOM    857 HD12 LEU    57      52.563  56.077  60.443  1.00  0.00           H  
ATOM    858 HD13 LEU    57      52.636  56.049  60.453  1.00  0.00           H  
ATOM    859  CD2 LEU    57      53.042  56.975  61.384  1.00  0.00           C  
ATOM    860 HD21 LEU    57      53.269  56.979  61.439  1.00  0.00           H  
ATOM    861 HD22 LEU    57      53.258  57.030  61.406  1.00  0.00           H  
ATOM    862 HD23 LEU    57      53.300  57.005  61.476  1.00  0.00           H  
ATOM    863  C   LEU    57      49.785  59.819  61.412  1.00  0.00           C  
ATOM    864  O   LEU    57      50.338  60.845  61.095  1.00  0.00           O  
ATOM    865  N   LEU    58      48.480  59.693  61.342  1.00  0.00           N  
ATOM    866  H   LEU    58      48.098  58.819  61.590  1.00  0.00           H  
ATOM    867  CA  LEU    58      47.581  60.736  60.891  1.00  0.00           C  
ATOM    868  HA  LEU    58      47.897  61.050  59.922  1.00  0.00           H  
ATOM    869  CB  LEU    58      46.191  60.145  60.779  1.00  0.00           C  
ATOM    870  HB2 LEU    58      46.222  59.312  60.524  1.00  0.00           H  
ATOM    871  HB3 LEU    58      45.788  60.112  61.550  1.00  0.00           H  
ATOM    872  CG  LEU    58      45.270  60.636  60.011  1.00  0.00           C  
ATOM    873  HG  LEU    58      45.208  60.781  60.165  1.00  0.00           H  
ATOM    874  CD1 LEU    58      44.916  60.919  59.507  1.00  0.00           C  
ATOM    875 HD11 LEU    58      44.838  60.998  59.358  1.00  0.00           H  
ATOM    876 HD12 LEU    58      44.817  60.970  59.373  1.00  0.00           H  
ATOM    877 HD13 LEU    58      44.825  61.001  59.422  1.00  0.00           H  
ATOM    878  CD2 LEU    58      44.695  60.609  59.509  1.00  0.00           C  
ATOM    879 HD21 LEU    58      44.562  60.604  59.415  1.00  0.00           H  
ATOM    880 HD22 LEU    58      44.541  60.619  59.370  1.00  0.00           H  
ATOM    881 HD23 LEU    58      44.555  60.587  59.378  1.00  0.00           H  
ATOM    882  C   LEU    58      47.620  61.975  61.771  1.00  0.00           C  
ATOM    883  O   LEU    58      47.515  63.060  61.298  1.00  0.00           O  
ATOM    884  N   ILE    59      47.829  61.833  63.037  1.00  0.00           N  
ATOM    885  H   ILE    59      47.878  60.917  63.367  1.00  0.00           H  
ATOM    886  CA  ILE    59      48.006  62.941  63.963  1.00  0.00           C  
ATOM    887  HA  ILE    59      47.385  63.741  63.641  1.00  0.00           H  
ATOM    888  CB  ILE    59      47.546  62.555  65.350  1.00  0.00           C  
ATOM    889  HB  ILE    59      47.787  62.819  65.809  1.00  0.00           H  
ATOM    890  CG2 ILE    59      46.738  62.690  65.658  1.00  0.00           C  
ATOM    891 HG21 ILE    59      46.548  62.710  65.746  1.00  0.00           H  
ATOM    892 HG22 ILE    59      46.537  62.749  65.738  1.00  0.00           H  
ATOM    893 HG23 ILE    59      46.538  62.718  65.731  1.00  0.00           H  
ATOM    894  CG1 ILE    59      47.552  61.730  65.852  1.00  0.00           C  
ATOM    895 HG12 ILE    59      47.303  61.189  65.524  1.00  0.00           H  
ATOM    896 HG13 ILE    59      48.060  61.660  65.797  1.00  0.00           H  
ATOM    897  CD1 ILE    59      47.221  61.690  66.882  1.00  0.00           C  
ATOM    898 HD11 ILE    59      47.164  61.668  67.125  1.00  0.00           H  
ATOM    899 HD12 ILE    59      47.136  61.688  67.129  1.00  0.00           H  
ATOM    900 HD13 ILE    59      47.125  61.672  67.139  1.00  0.00           H  
ATOM    901  C   ILE    59      49.403  63.511  63.956  1.00  0.00           C  
ATOM    902  O   ILE    59      49.611  64.547  64.420  1.00  0.00           O  
ATOM    903  N   ARG    60      50.363  62.860  63.421  1.00  0.00           N  
ATOM    904  H   ARG    60      50.117  62.023  63.065  1.00  0.00           H  
ATOM    905  CA  ARG    60      51.749  63.279  63.326  1.00  0.00           C  
ATOM    906  HA  ARG    60      51.943  64.015  64.068  1.00  0.00           H  
ATOM    907  CB  ARG    60      52.645  62.102  63.593  1.00  0.00           C  
ATOM    908  HB2 ARG    60      52.376  61.347  63.164  1.00  0.00           H  
ATOM    909  HB3 ARG    60      53.481  62.267  63.296  1.00  0.00           H  
ATOM    910  CG  ARG    60      52.808  61.721  64.841  1.00  0.00           C  
ATOM    911  HG2 ARG    60      53.083  62.342  65.217  1.00  0.00           H  
ATOM    912  HG3 ARG    60      52.098  61.589  65.137  1.00  0.00           H  
ATOM    913  CD  ARG    60      53.569  60.667  65.178  1.00  0.00           C  
ATOM    914  HD2 ARG    60      53.489  60.124  64.767  1.00  0.00           H  
ATOM    915  HD3 ARG    60      54.214  60.818  65.087  1.00  0.00           H  
ATOM    916  NE  ARG    60      53.567  60.170  66.146  1.00  0.00           N  
ATOM    917  HE  ARG    60      53.589  60.233  66.355  1.00  0.00           H  
ATOM    918  CZ  ARG    60      53.530  59.640  66.775  1.00  0.00           C  
ATOM    919  NH1 ARG    60      53.503  59.479  66.634  1.00  0.00           N  
ATOM    920 HH11 ARG    60      53.521  59.752  66.034  1.00  0.00           H  
ATOM    921 HH12 ARG    60      53.477  59.067  67.140  1.00  0.00           H  
ATOM    922  NH2 ARG    60      53.513  59.249  67.579  1.00  0.00           N  
ATOM    923 HH21 ARG    60      53.525  59.355  67.715  1.00  0.00           H  
ATOM    924 HH22 ARG    60      53.476  58.849  68.049  1.00  0.00           H  
ATOM    925  C   ARG    60      52.100  63.949  62.020  1.00  0.00           C  
ATOM    926  O   ARG    60      52.911  64.785  61.992  1.00  0.00           O  
ATOM    927  N   LYS    61      51.503  63.604  60.950  1.00  0.00           N  
ATOM    928  H   LYS    61      50.856  62.909  61.061  1.00  0.00           H  
ATOM    929  CA  LYS    61      51.695  64.192  59.632  1.00  0.00           C  
ATOM    930  HA  LYS    61      52.675  64.586  59.575  1.00  0.00           H  
ATOM    931  CB  LYS    61      51.558  63.140  58.562  1.00  0.00           C  
ATOM    932  HB2 LYS    61      50.691  62.627  58.672  1.00  0.00           H  
ATOM    933  HB3 LYS    61      51.534  63.594  57.657  1.00  0.00           H  
ATOM    934  CG  LYS    61      52.613  62.175  58.533  1.00  0.00           C  
ATOM    935  HG2 LYS    61      53.024  62.284  58.815  1.00  0.00           H  
ATOM    936  HG3 LYS    61      52.462  61.737  58.742  1.00  0.00           H  
ATOM    937  CD  LYS    61      53.311  61.633  57.827  1.00  0.00           C  
ATOM    938  HD2 LYS    61      52.912  61.517  57.534  1.00  0.00           H  
ATOM    939  HD3 LYS    61      53.511  62.042  57.618  1.00  0.00           H  
ATOM    940  CE  LYS    61      54.290  60.682  57.828  1.00  0.00           C  
ATOM    941  HE2 LYS    61      54.579  60.738  58.161  1.00  0.00           H  
ATOM    942  HE3 LYS    61      54.120  60.283  57.928  1.00  0.00           H  
ATOM    943  NZ  LYS    61      55.075  60.214  57.276  1.00  0.00           N  
ATOM    944  HZ1 LYS    61      55.265  60.091  57.154  1.00  0.00           H  
ATOM    945  HZ2 LYS    61      55.274  60.094  57.140  1.00  0.00           H  
ATOM    946  HZ3 LYS    61      55.283  60.095  57.135  1.00  0.00           H  
ATOM    947  C   LYS    61      50.781  65.353  59.390  1.00  0.00           C  
ATOM    948  O   LYS    61      49.805  65.483  59.991  1.00  0.00           O  
ATOM    949  N   SER    62      51.107  66.203  58.507  1.00  0.00           N  
ATOM    950  H   SER    62      51.923  66.025  58.057  1.00  0.00           H  
ATOM    951  CA  SER    62      50.371  67.371  58.096  1.00  0.00           C  
ATOM    952  HA  SER    62      49.440  67.361  58.527  1.00  0.00           H  
ATOM    953  CB  SER    62      51.071  68.538  58.576  1.00  0.00           C  
ATOM    954  HB2 SER    62      50.883  68.900  59.009  1.00  0.00           H  
ATOM    955  HB3 SER    62      51.597  68.511  58.843  1.00  0.00           H  
ATOM    956  OG  SER    62      51.289  69.200  58.135  1.00  0.00           O  
ATOM    957  HG  SER    62      51.506  69.285  58.586  1.00  0.00           H  
ATOM    958  C   SER    62      50.157  67.455  56.623  1.00  0.00           C  
ATOM    959  O   SER    62      50.782  66.741  55.884  1.00  0.00           O  
ATOM    960  N   ASN    63      49.310  68.356  56.162  1.00  0.00           N  
ATOM    961  H   ASN    63      48.837  68.912  56.811  1.00  0.00           H  
ATOM    962  CA  ASN    63      49.028  68.572  54.759  1.00  0.00           C  
ATOM    963  HA  ASN    63      48.595  67.679  54.365  1.00  0.00           H  
ATOM    964  CB  ASN    63      48.010  69.685  54.625  1.00  0.00           C  
ATOM    965  HB2 ASN    63      48.102  70.151  54.540  1.00  0.00           H  
ATOM    966  HB3 ASN    63      47.634  69.761  54.277  1.00  0.00           H  
ATOM    967  CG  ASN    63      47.351  70.085  55.026  1.00  0.00           C  
ATOM    968  OD1 ASN    63      47.120  69.632  55.199  1.00  0.00           O  
ATOM    969  ND2 ASN    63      47.041  70.935  55.190  1.00  0.00           N  
ATOM    970 HD21 ASN    63      46.625  71.189  55.468  1.00  0.00           H  
ATOM    971 HD22 ASN    63      47.224  71.315  55.050  1.00  0.00           H  
ATOM    972  C   ASN    63      50.267  68.852  53.915  1.00  0.00           C  
ATOM    973  O   ASN    63      50.308  68.481  52.774  1.00  0.00           O  
ATOM    974  N   HID    64      51.294  69.447  54.477  1.00  0.00           N  
ATOM    975  H   HID    64      51.193  69.739  55.407  1.00  0.00           H  
ATOM    976  CA  HID    64      52.555  69.704  53.812  1.00  0.00           C  
ATOM    977  HA  HID    64      52.346  70.164  52.877  1.00  0.00           H  
ATOM    978  CB  HID    64      53.350  70.681  54.632  1.00  0.00           C  
ATOM    979  HB2 HID    64      53.590  70.579  55.141  1.00  0.00           H  
ATOM    980  HB3 HID    64      53.846  70.914  54.467  1.00  0.00           H  
ATOM    981  CG  HID    64      53.207  71.495  54.988  1.00  0.00           C  
ATOM    982  ND1 HID    64      52.953  71.964  55.039  1.00  0.00           N  
ATOM    983  HD1 HID    64      52.843  71.847  54.860  1.00  0.00           H  
ATOM    984  CE1 HID    64      52.882  72.623  55.377  1.00  0.00           C  
ATOM    985  HE1 HID    64      52.696  73.099  55.494  1.00  0.00           H  
ATOM    986  NE2 HID    64      53.080  72.605  55.550  1.00  0.00           N  
ATOM    987  CD2 HID    64      53.284  71.886  55.302  1.00  0.00           C  
ATOM    988  HD2 HID    64      53.466  71.671  55.346  1.00  0.00           H  
ATOM    989  C   HID    64      53.377  68.456  53.505  1.00  0.00           C  
ATOM    990  O   HID    64      54.220  68.493  52.648  1.00  0.00           O  
ATOM    991  N   ASN    65      53.136  67.343  54.166  1.00  0.00           N  
ATOM    992  H   ASN    65      52.432  67.363  54.854  1.00  0.00           H  
ATOM    993  CA  ASN    65      53.804  66.076  53.904  1.00  0.00           C  
ATOM    994  HA  ASN    65      54.840  66.267  53.703  1.00  0.00           H  
ATOM    995  CB  ASN    65      53.717  65.188  55.137  1.00  0.00           C  
ATOM    996  HB2 ASN    65      52.751  64.989  55.357  1.00  0.00           H  
ATOM    997  HB3 ASN    65      54.165  64.297  54.948  1.00  0.00           H  
ATOM    998  CG  ASN    65      54.330  65.688  56.329  1.00  0.00           C  
ATOM    999  OD1 ASN    65      53.829  65.872  57.212  1.00  0.00           O  
ATOM   1000  ND2 ASN    65      55.419  65.915  56.412  1.00  0.00           N  
ATOM   1001 HD21 ASN    65      55.806  66.241  57.201  1.00  0.00           H  
ATOM   1002 HD22 ASN    65      55.861  65.765  55.703  1.00  0.00           H  
ATOM   1003  C   ASN    65      53.262  65.345  52.680  1.00  0.00           C  
ATOM   1004  O   ASN    65      53.921  64.517  52.145  1.00  0.00           O  
ATOM   1005  N   PHE    66      52.077  65.628  52.241  1.00  0.00           N  
ATOM   1006  H   PHE    66      51.607  66.337  52.698  1.00  0.00           H  
ATOM   1007  CA  PHE    66      51.424  65.001  51.101  1.00  0.00           C  
ATOM   1008  HA  PHE    66      51.827  64.011  50.974  1.00  0.00           H  
ATOM   1009  CB  PHE    66      49.936  64.856  51.374  1.00  0.00           C  
ATOM   1010  HB2 PHE    66      49.522  65.819  51.551  1.00  0.00           H  
ATOM   1011  HB3 PHE    66      49.470  64.473  50.498  1.00  0.00           H  
ATOM   1012  CG  PHE    66      49.569  63.963  52.511  1.00  0.00           C  
ATOM   1013  CD1 PHE    66      49.460  62.626  52.328  1.00  0.00           C  
ATOM   1014  HD1 PHE    66      49.643  62.232  51.384  1.00  0.00           H  
ATOM   1015  CE1 PHE    66      49.104  61.805  53.375  1.00  0.00           C  
ATOM   1016  HE1 PHE    66      49.018  60.788  53.231  1.00  0.00           H  
ATOM   1017  CZ  PHE    66      48.857  62.318  54.607  1.00  0.00           C  
ATOM   1018  HZ  PHE    66      48.575  61.697  55.408  1.00  0.00           H  
ATOM   1019  CE2 PHE    66      48.969  63.648  54.795  1.00  0.00           C  
ATOM   1020  HE2 PHE    66      48.778  64.043  55.738  1.00  0.00           H  
ATOM   1021  CD2 PHE    66      49.319  64.468  53.748  1.00  0.00           C  
ATOM   1022  HD2 PHE    66      49.396  65.488  53.896  1.00  0.00           H  
ATOM   1023  C   PHE    66      51.655  65.760  49.799  1.00  0.00           C  
ATOM   1024  O   PHE    66      51.740  66.956  49.779  1.00  0.00           O  
ATOM   1025  N   LEU    67      51.696  65.060  48.698  1.00  0.00           N  
ATOM   1026  H   LEU    67      51.646  64.084  48.800  1.00  0.00           H  
ATOM   1027  CA  LEU    67      51.771  65.580  47.342  1.00  0.00           C  
ATOM   1028  HA  LEU    67      51.426  66.598  47.337  1.00  0.00           H  
ATOM   1029  CB  LEU    67      53.221  65.558  46.878  1.00  0.00           C  
ATOM   1030  HB2 LEU    67      53.683  65.577  47.290  1.00  0.00           H  
ATOM   1031  HB3 LEU    67      53.470  65.065  46.579  1.00  0.00           H  
ATOM   1032  CG  LEU    67      53.768  66.132  46.274  1.00  0.00           C  
ATOM   1033  HG  LEU    67      53.340  65.902  46.251  1.00  0.00           H  
ATOM   1034  CD1 LEU    67      54.218  66.773  46.072  1.00  0.00           C  
ATOM   1035 HD11 LEU    67      54.336  66.939  46.036  1.00  0.00           H  
ATOM   1036 HD12 LEU    67      54.341  66.932  46.022  1.00  0.00           H  
ATOM   1037 HD13 LEU    67      54.302  66.918  46.005  1.00  0.00           H  
ATOM   1038  CD2 LEU    67      54.521  66.383  45.873  1.00  0.00           C  
ATOM   1039 HD21 LEU    67      54.700  66.420  45.812  1.00  0.00           H  
ATOM   1040 HD22 LEU    67      54.680  66.420  45.747  1.00  0.00           H  
ATOM   1041 HD23 LEU    67      54.729  66.486  45.764  1.00  0.00           H  
ATOM   1042  C   LEU    67      50.860  64.775  46.418  1.00  0.00           C  
ATOM   1043  O   LEU    67      50.760  63.577  46.538  1.00  0.00           O  
ATOM   1044  N   VAL    68      50.209  65.426  45.485  1.00  0.00           N  
ATOM   1045  H   VAL    68      50.344  66.400  45.436  1.00  0.00           H  
ATOM   1046  CA  VAL    68      49.354  64.821  44.466  1.00  0.00           C  
ATOM   1047  HA  VAL    68      49.496  63.752  44.470  1.00  0.00           H  
ATOM   1048  CB  VAL    68      47.878  65.087  44.758  1.00  0.00           C  
ATOM   1049  HB  VAL    68      47.729  66.143  44.826  1.00  0.00           H  
ATOM   1050  CG1 VAL    68      46.956  64.558  43.689  1.00  0.00           C  
ATOM   1051 HG11 VAL    68      46.741  64.452  43.405  1.00  0.00           H  
ATOM   1052 HG12 VAL    68      46.733  64.405  43.439  1.00  0.00           H  
ATOM   1053 HG13 VAL    68      46.695  64.450  43.440  1.00  0.00           H  
ATOM   1054  CG2 VAL    68      47.437  64.474  46.065  1.00  0.00           C  
ATOM   1055 HG21 VAL    68      47.387  64.303  46.392  1.00  0.00           H  
ATOM   1056 HG22 VAL    68      47.315  64.387  46.411  1.00  0.00           H  
ATOM   1057 HG23 VAL    68      47.283  64.296  46.353  1.00  0.00           H  
ATOM   1058  C   VAL    68      49.763  65.336  43.099  1.00  0.00           C  
ATOM   1059  O   VAL    68      50.061  66.500  42.956  1.00  0.00           O  
ATOM   1060  N   GLN    69      49.771  64.491  42.084  1.00  0.00           N  
ATOM   1061  H   GLN    69      49.519  63.551  42.261  1.00  0.00           H  
ATOM   1062  CA  GLN    69      50.118  64.858  40.720  1.00  0.00           C  
ATOM   1063  HA  GLN    69      50.001  65.917  40.621  1.00  0.00           H  
ATOM   1064  CB  GLN    69      51.575  64.550  40.471  1.00  0.00           C  
ATOM   1065  HB2 GLN    69      52.029  64.890  40.887  1.00  0.00           H  
ATOM   1066  HB3 GLN    69      51.751  63.890  40.588  1.00  0.00           H  
ATOM   1067  CG  GLN    69      52.213  64.684  39.522  1.00  0.00           C  
ATOM   1068  HG2 GLN    69      51.947  64.249  39.133  1.00  0.00           H  
ATOM   1069  HG3 GLN    69      51.994  65.267  39.286  1.00  0.00           H  
ATOM   1070  CD  GLN    69      53.517  64.628  39.383  1.00  0.00           C  
ATOM   1071  OE1 GLN    69      54.090  64.757  39.950  1.00  0.00           O  
ATOM   1072  NE2 GLN    69      54.043  64.450  38.622  1.00  0.00           N  
ATOM   1073 HE21 GLN    69      54.893  64.417  38.528  1.00  0.00           H  
ATOM   1074 HE22 GLN    69      53.595  64.331  38.145  1.00  0.00           H  
ATOM   1075  C   GLN    69      49.198  64.218  39.689  1.00  0.00           C  
ATOM   1076  O   GLN    69      48.950  63.037  39.713  1.00  0.00           O  
ATOM   1077  N   ALA    70      48.722  65.005  38.764  1.00  0.00           N  
ATOM   1078  H   ALA    70      49.001  65.952  38.798  1.00  0.00           H  
ATOM   1079  CA  ALA    70      47.899  64.627  37.645  1.00  0.00           C  
ATOM   1080  HA  ALA    70      47.646  63.591  37.714  1.00  0.00           H  
ATOM   1081  CB  ALA    70      46.630  65.420  37.714  1.00  0.00           C  
ATOM   1082  HB1 ALA    70      46.291  65.553  37.757  1.00  0.00           H  
ATOM   1083  HB2 ALA    70      46.352  65.656  37.771  1.00  0.00           H  
ATOM   1084  HB3 ALA    70      46.321  65.617  37.662  1.00  0.00           H  
ATOM   1085  C   ALA    70      48.652  64.840  36.352  1.00  0.00           C  
ATOM   1086  O   ALA    70      48.700  65.825  35.841  1.00  0.00           O  
ATOM   1087  N   GLY    71      49.285  63.936  35.840  1.00  0.00           N  
ATOM   1088  H   GLY    71      49.206  63.154  36.291  1.00  0.00           H  
ATOM   1089  CA  GLY    71      50.171  64.040  34.717  1.00  0.00           C  
ATOM   1090  HA2 GLY    71      50.577  63.132  34.508  1.00  0.00           H  
ATOM   1091  HA3 GLY    71      49.660  64.339  33.899  1.00  0.00           H  
ATOM   1092  C   GLY    71      51.265  64.956  34.932  1.00  0.00           C  
ATOM   1093  O   GLY    71      52.016  64.723  35.680  1.00  0.00           O  
ATOM   1094  N   ASN    72      51.345  66.014  34.302  1.00  0.00           N  
ATOM   1095  H   ASN    72      50.699  66.140  33.702  1.00  0.00           H  
ATOM   1096  CA  ASN    72      52.282  67.033  34.460  1.00  0.00           C  
ATOM   1097  HA  ASN    72      53.145  66.599  34.727  1.00  0.00           H  
ATOM   1098  CB  ASN    72      52.488  67.643  33.185  1.00  0.00           C  
ATOM   1099  HB2 ASN    72      52.154  67.807  32.802  1.00  0.00           H  
ATOM   1100  HB3 ASN    72      52.700  68.094  33.124  1.00  0.00           H  
ATOM   1101  CG  ASN    72      52.882  67.458  32.487  1.00  0.00           C  
ATOM   1102  OD1 ASN    72      53.038  67.158  32.436  1.00  0.00           O  
ATOM   1103  ND2 ASN    72      53.058  67.628  31.928  1.00  0.00           N  
ATOM   1104 HD21 ASN    72      53.316  67.507  31.471  1.00  0.00           H  
ATOM   1105 HD22 ASN    72      52.938  67.870  31.958  1.00  0.00           H  
ATOM   1106  C   ASN    72      51.978  68.056  35.516  1.00  0.00           C  
ATOM   1107  O   ASN    72      52.750  68.803  35.843  1.00  0.00           O  
ATOM   1108  N   VAL    73      50.877  68.117  36.048  1.00  0.00           N  
ATOM   1109  H   VAL    73      50.295  67.451  35.777  1.00  0.00           H  
ATOM   1110  CA  VAL    73      50.449  69.119  36.991  1.00  0.00           C  
ATOM   1111  HA  VAL    73      51.125  69.921  36.948  1.00  0.00           H  
ATOM   1112  CB  VAL    73      49.123  69.657  36.609  1.00  0.00           C  
ATOM   1113  HB  VAL    73      48.664  69.180  36.596  1.00  0.00           H  
ATOM   1114  CG1 VAL    73      48.555  70.428  37.123  1.00  0.00           C  
ATOM   1115 HG11 VAL    73      48.406  70.590  37.270  1.00  0.00           H  
ATOM   1116 HG12 VAL    73      48.467  70.623  37.252  1.00  0.00           H  
ATOM   1117 HG13 VAL    73      48.360  70.632  37.220  1.00  0.00           H  
ATOM   1118  CG2 VAL    73      48.924  70.119  35.692  1.00  0.00           C  
ATOM   1119 HG21 VAL    73      48.888  70.219  35.462  1.00  0.00           H  
ATOM   1120 HG22 VAL    73      48.831  70.242  35.460  1.00  0.00           H  
ATOM   1121 HG23 VAL    73      48.894  70.235  35.478  1.00  0.00           H  
ATOM   1122  C   VAL    73      50.452  68.618  38.409  1.00  0.00           C  
ATOM   1123  O   VAL    73      49.880  67.620  38.697  1.00  0.00           O  
ATOM   1124  N   GLN    74      51.074  69.324  39.309  1.00  0.00           N  
ATOM   1125  H   GLN    74      51.518  70.125  39.005  1.00  0.00           H  
ATOM   1126  CA  GLN    74      51.051  69.083  40.738  1.00  0.00           C  
ATOM   1127  HA  GLN    74      50.921  68.038  40.913  1.00  0.00           H  
ATOM   1128  CB  GLN    74      52.363  69.487  41.347  1.00  0.00           C  
ATOM   1129  HB2 GLN    74      52.696  70.132  41.085  1.00  0.00           H  
ATOM   1130  HB3 GLN    74      52.336  69.643  42.092  1.00  0.00           H  
ATOM   1131  CG  GLN    74      53.263  68.817  41.331  1.00  0.00           C  
ATOM   1132  HG2 GLN    74      53.099  68.421  41.481  1.00  0.00           H  
ATOM   1133  HG3 GLN    74      53.336  68.705  40.879  1.00  0.00           H  
ATOM   1134  CD  GLN    74      54.305  68.810  41.724  1.00  0.00           C  
ATOM   1135  OE1 GLN    74      54.574  69.247  42.101  1.00  0.00           O  
ATOM   1136  NE2 GLN    74      54.936  68.313  41.656  1.00  0.00           N  
ATOM   1137 HE21 GLN    74      55.609  68.304  41.915  1.00  0.00           H  
ATOM   1138 HE22 GLN    74      54.733  67.948  41.348  1.00  0.00           H  
ATOM   1139  C   GLN    74      49.900  69.800  41.407  1.00  0.00           C  
ATOM   1140  O   GLN    74      49.614  70.915  41.093  1.00  0.00           O  
ATOM   1141  N   LEU    75      49.248  69.174  42.341  1.00  0.00           N  
ATOM   1142  H   LEU    75      49.564  68.278  42.575  1.00  0.00           H  
ATOM   1143  CA  LEU    75      48.099  69.679  43.072  1.00  0.00           C  
ATOM   1144  HA  LEU    75      47.841  70.644  42.698  1.00  0.00           H  
ATOM   1145  CB  LEU    75      46.912  68.764  42.864  1.00  0.00           C  
ATOM   1146  HB2 LEU    75      47.149  67.837  43.263  1.00  0.00           H  
ATOM   1147  HB3 LEU    75      46.107  69.137  43.418  1.00  0.00           H  
ATOM   1148  CG  LEU    75      46.454  68.556  41.459  1.00  0.00           C  
ATOM   1149  HG  LEU    75      47.190  68.404  40.933  1.00  0.00           H  
ATOM   1150  CD1 LEU    75      45.621  67.505  41.274  1.00  0.00           C  
ATOM   1151 HD11 LEU    75      45.420  67.254  41.210  1.00  0.00           H  
ATOM   1152 HD12 LEU    75      45.428  67.237  41.226  1.00  0.00           H  
ATOM   1153 HD13 LEU    75      45.410  67.251  41.231  1.00  0.00           H  
ATOM   1154  CD2 LEU    75      45.774  69.557  40.918  1.00  0.00           C  
ATOM   1155 HD21 LEU    75      45.589  69.774  40.768  1.00  0.00           H  
ATOM   1156 HD22 LEU    75      45.601  69.815  40.806  1.00  0.00           H  
ATOM   1157 HD23 LEU    75      45.641  69.808  40.769  1.00  0.00           H  
ATOM   1158  C   LEU    75      48.408  69.836  44.550  1.00  0.00           C  
ATOM   1159  O   LEU    75      48.947  68.964  45.154  1.00  0.00           O  
ATOM   1160  N   ARG    76      48.054  70.943  45.143  1.00  0.00           N  
ATOM   1161  H   ARG    76      47.606  71.600  44.588  1.00  0.00           H  
ATOM   1162  CA  ARG    76      48.243  71.248  46.555  1.00  0.00           C  
ATOM   1163  HA  ARG    76      49.185  70.843  46.861  1.00  0.00           H  
ATOM   1164  CB  ARG    76      48.294  72.750  46.739  1.00  0.00           C  
ATOM   1165  HB2 ARG    76      48.763  73.133  46.223  1.00  0.00           H  
ATOM   1166  HB3 ARG    76      47.603  73.097  46.635  1.00  0.00           H  
ATOM   1167  CG  ARG    76      48.661  73.287  47.742  1.00  0.00           C  
ATOM   1168  HG2 ARG    76      48.179  73.031  48.213  1.00  0.00           H  
ATOM   1169  HG3 ARG    76      49.279  72.944  47.900  1.00  0.00           H  
ATOM   1170  CD  ARG    76      48.860  74.645  47.903  1.00  0.00           C  
ATOM   1171  HD2 ARG    76      49.154  74.881  48.509  1.00  0.00           H  
ATOM   1172  HD3 ARG    76      49.259  74.876  47.443  1.00  0.00           H  
ATOM   1173  NE  ARG    76      48.175  75.329  47.870  1.00  0.00           N  
ATOM   1174  HE  ARG    76      47.944  75.249  47.431  1.00  0.00           H  
ATOM   1175  CZ  ARG    76      47.831  76.062  48.341  1.00  0.00           C  
ATOM   1176  NH1 ARG    76      48.051  76.286  48.933  1.00  0.00           N  
ATOM   1177 HH11 ARG    76      48.499  75.906  49.053  1.00  0.00           H  
ATOM   1178 HH12 ARG    76      47.766  76.849  49.265  1.00  0.00           H  
ATOM   1179  NH2 ARG    76      47.238  76.591  48.219  1.00  0.00           N  
ATOM   1180 HH21 ARG    76      47.048  76.430  47.771  1.00  0.00           H  
ATOM   1181 HH22 ARG    76      46.972  77.141  48.569  1.00  0.00           H  
ATOM   1182  C   ARG    76      47.169  70.610  47.415  1.00  0.00           C  
ATOM   1183  O   ARG    76      46.003  70.806  47.181  1.00  0.00           O  
ATOM   1184  N   VAL    77      47.564  69.881  48.430  1.00  0.00           N  
ATOM   1185  H   VAL    77      48.533  69.782  48.556  1.00  0.00           H  
ATOM   1186  CA  VAL    77      46.686  69.303  49.447  1.00  0.00           C  
ATOM   1187  HA  VAL    77      45.754  69.034  48.983  1.00  0.00           H  
ATOM   1188  CB  VAL    77      47.286  68.022  50.029  1.00  0.00           C  
ATOM   1189  HB  VAL    77      48.222  68.235  50.444  1.00  0.00           H  
ATOM   1190  CG1 VAL    77      46.452  67.411  51.095  1.00  0.00           C  
ATOM   1191 HG11 VAL    77      46.254  67.244  51.354  1.00  0.00           H  
ATOM   1192 HG12 VAL    77      46.268  67.259  51.374  1.00  0.00           H  
ATOM   1193 HG13 VAL    77      46.242  67.272  51.357  1.00  0.00           H  
ATOM   1194  CG2 VAL    77      47.479  66.986  48.979  1.00  0.00           C  
ATOM   1195 HG21 VAL    77      47.524  66.727  48.732  1.00  0.00           H  
ATOM   1196 HG22 VAL    77      47.527  66.733  48.716  1.00  0.00           H  
ATOM   1197 HG23 VAL    77      47.541  66.731  48.726  1.00  0.00           H  
ATOM   1198  C   VAL    77      46.388  70.331  50.526  1.00  0.00           C  
ATOM   1199  O   VAL    77      47.281  70.962  51.043  1.00  0.00           O  
ATOM   1200  N   ILE    78      45.132  70.493  50.873  1.00  0.00           N  
ATOM   1201  H   ILE    78      44.468  69.939  50.391  1.00  0.00           H  
ATOM   1202  CA  ILE    78      44.625  71.448  51.861  1.00  0.00           C  
ATOM   1203  HA  ILE    78      45.439  72.001  52.251  1.00  0.00           H  
ATOM   1204  CB  ILE    78      43.698  72.437  51.211  1.00  0.00           C  
ATOM   1205  HB  ILE    78      43.320  72.674  51.623  1.00  0.00           H  
ATOM   1206  CG2 ILE    78      44.024  73.215  50.844  1.00  0.00           C  
ATOM   1207 HG21 ILE    78      44.119  73.420  50.797  1.00  0.00           H  
ATOM   1208 HG22 ILE    78      44.115  73.362  50.751  1.00  0.00           H  
ATOM   1209 HG23 ILE    78      44.070  73.445  50.727  1.00  0.00           H  
ATOM   1210  CG1 ILE    78      42.936  72.376  50.408  1.00  0.00           C  
ATOM   1211 HG12 ILE    78      43.175  71.937  49.693  1.00  0.00           H  
ATOM   1212 HG13 ILE    78      42.454  72.015  50.685  1.00  0.00           H  
ATOM   1213  CD1 ILE    78      42.461  73.372  50.167  1.00  0.00           C  
ATOM   1214 HD11 ILE    78      42.341  73.607  50.088  1.00  0.00           H  
ATOM   1215 HD12 ILE    78      42.331  73.606  50.118  1.00  0.00           H  
ATOM   1216 HD13 ILE    78      42.355  73.622  50.111  1.00  0.00           H  
ATOM   1217  C   ILE    78      44.001  70.789  53.069  1.00  0.00           C  
ATOM   1218  O   ILE    78      43.763  71.442  54.009  1.00  0.00           O  
ATOM   1219  N   GLY    79      43.759  69.499  53.068  1.00  0.00           N  
ATOM   1220  H   GLY    79      43.963  69.013  52.269  1.00  0.00           H  
ATOM   1221  CA  GLY    79      43.237  68.728  54.172  1.00  0.00           C  
ATOM   1222  HA2 GLY    79      43.800  68.936  55.034  1.00  0.00           H  
ATOM   1223  HA3 GLY    79      42.247  69.017  54.356  1.00  0.00           H  
ATOM   1224  C   GLY    79      43.258  67.236  53.944  1.00  0.00           C  
ATOM   1225  O   GLY    79      43.401  66.791  52.834  1.00  0.00           O  
ATOM   1226  N   HID    80      43.114  66.457  54.988  1.00  0.00           N  
ATOM   1227  H   HID    80      42.993  66.880  55.863  1.00  0.00           H  
ATOM   1228  CA  HID    80      43.117  65.006  54.942  1.00  0.00           C  
ATOM   1229  HA  HID    80      42.729  64.705  53.993  1.00  0.00           H  
ATOM   1230  CB  HID    80      44.531  64.491  55.033  1.00  0.00           C  
ATOM   1231  HB2 HID    80      44.512  63.440  55.016  1.00  0.00           H  
ATOM   1232  HB3 HID    80      45.058  64.808  54.180  1.00  0.00           H  
ATOM   1233  CG  HID    80      45.295  64.918  56.201  1.00  0.00           C  
ATOM   1234  ND1 HID    80      45.520  65.447  56.993  1.00  0.00           N  
ATOM   1235  HD1 HID    80      45.207  65.631  56.905  1.00  0.00           H  
ATOM   1236  CE1 HID    80      46.209  65.716  57.913  1.00  0.00           C  
ATOM   1237  HE1 HID    80      46.520  66.140  58.668  1.00  0.00           H  
ATOM   1238  NE2 HID    80      46.434  65.397  57.761  1.00  0.00           N  
ATOM   1239  CD2 HID    80      45.857  64.887  56.674  1.00  0.00           C  
ATOM   1240  HD2 HID    80      45.839  64.538  56.276  1.00  0.00           H  
ATOM   1241  C   HID    80      42.224  64.376  56.002  1.00  0.00           C  
ATOM   1242  O   HID    80      42.140  64.841  57.085  1.00  0.00           O  
ATOM   1243  N   SER    81      41.577  63.292  55.698  1.00  0.00           N  
ATOM   1244  H   SER    81      41.672  62.977  54.787  1.00  0.00           H  
ATOM   1245  CA  SER    81      40.708  62.526  56.581  1.00  0.00           C  
ATOM   1246  HA  SER    81      41.063  62.618  57.581  1.00  0.00           H  
ATOM   1247  CB  SER    81      39.321  63.089  56.530  1.00  0.00           C  
ATOM   1248  HB2 SER    81      39.165  63.612  56.771  1.00  0.00           H  
ATOM   1249  HB3 SER    81      39.056  63.219  56.030  1.00  0.00           H  
ATOM   1250  OG  SER    81      38.566  62.788  56.817  1.00  0.00           O  
ATOM   1251  HG  SER    81      38.404  63.058  57.055  1.00  0.00           H  
ATOM   1252  C   SER    81      40.697  61.052  56.227  1.00  0.00           C  
ATOM   1253  O   SER    81      40.828  60.695  55.103  1.00  0.00           O  
ATOM   1254  N   MET    82      40.552  60.179  57.175  1.00  0.00           N  
ATOM   1255  H   MET    82      40.421  60.526  58.069  1.00  0.00           H  
ATOM   1256  CA  MET    82      40.491  58.740  56.988  1.00  0.00           C  
ATOM   1257  HA  MET    82      40.871  58.484  56.035  1.00  0.00           H  
ATOM   1258  CB  MET    82      41.350  58.076  57.991  1.00  0.00           C  
ATOM   1259  HB2 MET    82      41.881  58.530  58.207  1.00  0.00           H  
ATOM   1260  HB3 MET    82      41.018  57.884  58.634  1.00  0.00           H  
ATOM   1261  CG  MET    82      41.963  57.063  57.847  1.00  0.00           C  
ATOM   1262  HG2 MET    82      41.625  56.874  58.083  1.00  0.00           H  
ATOM   1263  HG3 MET    82      41.959  56.886  57.431  1.00  0.00           H  
ATOM   1264  SD  MET    82      43.241  56.409  57.956  1.00  0.00           S  
ATOM   1265  CE  MET    82      43.606  56.484  59.013  1.00  0.00           C  
ATOM   1266  HE1 MET    82      43.681  56.496  59.231  1.00  0.00           H  
ATOM   1267  HE2 MET    82      43.685  56.496  59.222  1.00  0.00           H  
ATOM   1268  HE3 MET    82      43.681  56.503  59.233  1.00  0.00           H  
ATOM   1269  C   MET    82      39.098  58.225  57.040  1.00  0.00           C  
ATOM   1270  O   MET    82      38.363  58.637  57.830  1.00  0.00           O  
ATOM   1271  N   GLN    83      38.746  57.296  56.216  1.00  0.00           N  
ATOM   1272  H   GLN    83      39.399  57.018  55.581  1.00  0.00           H  
ATOM   1273  CA  GLN    83      37.516  56.588  56.172  1.00  0.00           C  
ATOM   1274  HA  GLN    83      37.027  56.742  57.066  1.00  0.00           H  
ATOM   1275  CB  GLN    83      36.695  57.146  55.113  1.00  0.00           C  
ATOM   1276  HB2 GLN    83      36.563  57.896  55.220  1.00  0.00           H  
ATOM   1277  HB3 GLN    83      36.995  57.132  54.423  1.00  0.00           H  
ATOM   1278  CG  GLN    83      35.649  56.752  54.826  1.00  0.00           C  
ATOM   1279  HG2 GLN    83      35.691  56.463  54.552  1.00  0.00           H  
ATOM   1280  HG3 GLN    83      35.432  56.506  55.066  1.00  0.00           H  
ATOM   1281  CD  GLN    83      34.813  57.070  54.556  1.00  0.00           C  
ATOM   1282  OE1 GLN    83      34.623  57.837  54.631  1.00  0.00           O  
ATOM   1283  NE2 GLN    83      34.281  56.506  54.234  1.00  0.00           N  
ATOM   1284 HE21 GLN    83      33.725  56.698  54.059  1.00  0.00           H  
ATOM   1285 HE22 GLN    83      34.414  55.871  54.164  1.00  0.00           H  
ATOM   1286  C   GLN    83      37.743  55.104  56.018  1.00  0.00           C  
ATOM   1287  O   GLN    83      38.023  54.625  54.951  1.00  0.00           O  
ATOM   1288  N   ASN    84      37.671  54.383  57.105  1.00  0.00           N  
ATOM   1289  H   ASN    84      37.445  54.846  57.936  1.00  0.00           H  
ATOM   1290  CA  ASN    84      38.059  52.999  57.200  1.00  0.00           C  
ATOM   1291  HA  ASN    84      38.125  52.769  58.232  1.00  0.00           H  
ATOM   1292  CB  ASN    84      36.959  52.122  56.633  1.00  0.00           C  
ATOM   1293  HB2 ASN    84      36.824  52.336  55.720  1.00  0.00           H  
ATOM   1294  HB3 ASN    84      37.167  51.174  56.665  1.00  0.00           H  
ATOM   1295  CG  ASN    84      35.740  52.214  57.240  1.00  0.00           C  
ATOM   1296  OD1 ASN    84      35.588  52.106  58.309  1.00  0.00           O  
ATOM   1297  ND2 ASN    84      34.842  52.423  56.586  1.00  0.00           N  
ATOM   1298 HD21 ASN    84      34.041  52.460  56.977  1.00  0.00           H  
ATOM   1299 HD22 ASN    84      34.955  52.508  55.702  1.00  0.00           H  
ATOM   1300  C   ASN    84      39.473  52.773  56.659  1.00  0.00           C  
ATOM   1301  O   ASN    84      40.387  53.376  57.143  1.00  0.00           O  
ATOM   1302  N   CYS    85      39.676  51.942  55.662  1.00  0.00           N  
ATOM   1303  H   CYS    85      38.904  51.456  55.311  1.00  0.00           H  
ATOM   1304  CA  CYS    85      40.974  51.668  55.057  1.00  0.00           C  
ATOM   1305  HA  CYS    85      41.723  51.830  55.811  1.00  0.00           H  
ATOM   1306  CB  CYS    85      41.060  50.198  54.688  1.00  0.00           C  
ATOM   1307  HB2 CYS    85      40.368  49.960  53.986  1.00  0.00           H  
ATOM   1308  HB3 CYS    85      41.977  49.984  54.303  1.00  0.00           H  
ATOM   1309  SG  CYS    85      40.812  49.181  56.038  1.00  0.00           S  
ATOM   1310  HG  CYS    85      40.751  49.281  56.138  1.00  0.00           H  
ATOM   1311  C   CYS    85      41.362  52.597  53.894  1.00  0.00           C  
ATOM   1312  O   CYS    85      42.360  52.370  53.240  1.00  0.00           O  
ATOM   1313  N   VAL    86      40.606  53.641  53.621  1.00  0.00           N  
ATOM   1314  H   VAL    86      39.825  53.807  54.207  1.00  0.00           H  
ATOM   1315  CA  VAL    86      40.876  54.644  52.583  1.00  0.00           C  
ATOM   1316  HA  VAL    86      41.768  54.365  52.046  1.00  0.00           H  
ATOM   1317  CB  VAL    86      39.737  54.682  51.556  1.00  0.00           C  
ATOM   1318  HB  VAL    86      38.956  54.723  51.951  1.00  0.00           H  
ATOM   1319  CG1 VAL    86      39.679  55.622  50.679  1.00  0.00           C  
ATOM   1320 HG11 VAL    86      39.687  55.822  50.421  1.00  0.00           H  
ATOM   1321 HG12 VAL    86      39.601  55.845  50.485  1.00  0.00           H  
ATOM   1322 HG13 VAL    86      39.679  55.882  50.486  1.00  0.00           H  
ATOM   1323  CG2 VAL    86      39.652  53.665  50.792  1.00  0.00           C  
ATOM   1324 HG21 VAL    86      39.646  53.395  50.600  1.00  0.00           H  
ATOM   1325 HG22 VAL    86      39.615  53.405  50.629  1.00  0.00           H  
ATOM   1326 HG23 VAL    86      39.625  53.445  50.587  1.00  0.00           H  
ATOM   1327  C   VAL    86      41.170  56.001  53.208  1.00  0.00           C  
ATOM   1328  O   VAL    86      40.532  56.423  54.130  1.00  0.00           O  
ATOM   1329  N   LEU    87      42.147  56.698  52.693  1.00  0.00           N  
ATOM   1330  H   LEU    87      42.599  56.304  51.911  1.00  0.00           H  
ATOM   1331  CA  LEU    87      42.477  58.080  53.003  1.00  0.00           C  
ATOM   1332  HA  LEU    87      42.050  58.345  53.958  1.00  0.00           H  
ATOM   1333  CB  LEU    87      43.992  58.199  53.106  1.00  0.00           C  
ATOM   1334  HB2 LEU    87      44.315  57.556  53.690  1.00  0.00           H  
ATOM   1335  HB3 LEU    87      44.371  58.010  52.282  1.00  0.00           H  
ATOM   1336  CG  LEU    87      44.613  59.365  53.513  1.00  0.00           C  
ATOM   1337  HG  LEU    87      44.254  59.848  52.983  1.00  0.00           H  
ATOM   1338  CD1 LEU    87      44.575  59.788  54.659  1.00  0.00           C  
ATOM   1339 HD11 LEU    87      44.559  59.918  54.929  1.00  0.00           H  
ATOM   1340 HD12 LEU    87      44.557  59.882  54.948  1.00  0.00           H  
ATOM   1341 HD13 LEU    87      44.575  59.885  54.930  1.00  0.00           H  
ATOM   1342  CD2 LEU    87      45.839  59.471  53.499  1.00  0.00           C  
ATOM   1343 HD21 LEU    87      46.140  59.509  53.507  1.00  0.00           H  
ATOM   1344 HD22 LEU    87      46.138  59.480  53.487  1.00  0.00           H  
ATOM   1345 HD23 LEU    87      46.129  59.512  53.480  1.00  0.00           H  
ATOM   1346  C   LEU    87      41.876  59.000  51.943  1.00  0.00           C  
ATOM   1347  O   LEU    87      42.020  58.763  50.766  1.00  0.00           O  
ATOM   1348  N   LYS    88      41.219  60.056  52.368  1.00  0.00           N  
ATOM   1349  H   LYS    88      41.142  60.170  53.345  1.00  0.00           H  
ATOM   1350  CA  LYS    88      40.674  61.124  51.544  1.00  0.00           C  
ATOM   1351  HA  LYS    88      40.707  60.831  50.509  1.00  0.00           H  
ATOM   1352  CB  LYS    88      39.229  61.373  51.913  1.00  0.00           C  
ATOM   1353  HB2 LYS    88      39.141  61.573  52.636  1.00  0.00           H  
ATOM   1354  HB3 LYS    88      38.911  61.952  51.531  1.00  0.00           H  
ATOM   1355  CG  LYS    88      38.323  60.594  51.806  1.00  0.00           C  
ATOM   1356  HG2 LYS    88      38.403  60.400  51.107  1.00  0.00           H  
ATOM   1357  HG3 LYS    88      38.605  60.029  52.179  1.00  0.00           H  
ATOM   1358  CD  LYS    88      36.919  60.830  52.134  1.00  0.00           C  
ATOM   1359  HD2 LYS    88      36.683  61.040  52.012  1.00  0.00           H  
ATOM   1360  HD3 LYS    88      36.592  60.648  52.131  1.00  0.00           H  
ATOM   1361  CE  LYS    88      36.281  61.004  52.620  1.00  0.00           C  
ATOM   1362  HE2 LYS    88      36.524  60.818  52.736  1.00  0.00           H  
ATOM   1363  HE3 LYS    88      36.582  61.182  52.616  1.00  0.00           H  
ATOM   1364  NZ  LYS    88      34.968  61.180  52.936  1.00  0.00           N  
ATOM   1365  HZ1 LYS    88      34.645  61.213  53.002  1.00  0.00           H  
ATOM   1366  HZ2 LYS    88      34.642  61.219  53.033  1.00  0.00           H  
ATOM   1367  HZ3 LYS    88      34.645  61.240  53.011  1.00  0.00           H  
ATOM   1368  C   LYS    88      41.511  62.379  51.697  1.00  0.00           C  
ATOM   1369  O   LYS    88      41.667  62.869  52.763  1.00  0.00           O  
ATOM   1370  N   LEU    89      42.045  62.902  50.647  1.00  0.00           N  
ATOM   1371  H   LEU    89      41.881  62.425  49.812  1.00  0.00           H  
ATOM   1372  CA  LEU    89      42.823  64.134  50.596  1.00  0.00           C  
ATOM   1373  HA  LEU    89      43.020  64.483  51.599  1.00  0.00           H  
ATOM   1374  CB  LEU    89      44.165  63.886  49.909  1.00  0.00           C  
ATOM   1375  HB2 LEU    89      43.982  63.633  48.907  1.00  0.00           H  
ATOM   1376  HB3 LEU    89      44.698  64.791  49.903  1.00  0.00           H  
ATOM   1377  CG  LEU    89      45.058  62.822  50.496  1.00  0.00           C  
ATOM   1378  HG  LEU    89      44.596  62.115  50.772  1.00  0.00           H  
ATOM   1379  CD1 LEU    89      45.941  62.347  49.686  1.00  0.00           C  
ATOM   1380 HD11 LEU    89      46.183  62.236  49.511  1.00  0.00           H  
ATOM   1381 HD12 LEU    89      46.136  62.194  49.498  1.00  0.00           H  
ATOM   1382 HD13 LEU    89      46.136  62.246  49.461  1.00  0.00           H  
ATOM   1383  CD2 LEU    89      45.767  63.164  51.499  1.00  0.00           C  
ATOM   1384 HD21 LEU    89      45.932  63.211  51.759  1.00  0.00           H  
ATOM   1385 HD22 LEU    89      45.960  63.245  51.726  1.00  0.00           H  
ATOM   1386 HD23 LEU    89      45.918  63.271  51.752  1.00  0.00           H  
ATOM   1387  C   LEU    89      42.037  65.222  49.870  1.00  0.00           C  
ATOM   1388  O   LEU    89      41.668  65.050  48.747  1.00  0.00           O  
ATOM   1389  N   LYS    90      41.792  66.345  50.489  1.00  0.00           N  
ATOM   1390  H   LYS    90      42.163  66.430  51.391  1.00  0.00           H  
ATOM   1391  CA  LYS    90      41.185  67.529  49.882  1.00  0.00           C  
ATOM   1392  HA  LYS    90      40.459  67.215  49.148  1.00  0.00           H  
ATOM   1393  CB  LYS    90      40.470  68.334  50.959  1.00  0.00           C  
ATOM   1394  HB2 LYS    90      39.958  67.737  51.531  1.00  0.00           H  
ATOM   1395  HB3 LYS    90      41.112  68.781  51.543  1.00  0.00           H  
ATOM   1396  CG  LYS    90      39.579  69.331  50.536  1.00  0.00           C  
ATOM   1397  HG2 LYS    90      39.707  69.796  50.711  1.00  0.00           H  
ATOM   1398  HG3 LYS    90      39.544  69.454  50.031  1.00  0.00           H  
ATOM   1399  CD  LYS    90      38.560  69.563  50.602  1.00  0.00           C  
ATOM   1400  HD2 LYS    90      38.409  69.354  50.465  1.00  0.00           H  
ATOM   1401  HD3 LYS    90      38.666  69.423  50.891  1.00  0.00           H  
ATOM   1402  CE  LYS    90      37.610  70.299  50.480  1.00  0.00           C  
ATOM   1403  HE2 LYS    90      37.539  70.466  50.951  1.00  0.00           H  
ATOM   1404  HE3 LYS    90      37.823  70.707  50.225  1.00  0.00           H  
ATOM   1405  NZ  LYS    90      36.519  70.268  50.094  1.00  0.00           N  
ATOM   1406  HZ1 LYS    90      36.250  70.257  49.983  1.00  0.00           H  
ATOM   1407  HZ2 LYS    90      36.248  70.263  50.014  1.00  0.00           H  
ATOM   1408  HZ3 LYS    90      36.246  70.283  49.986  1.00  0.00           H  
ATOM   1409  C   LYS    90      42.252  68.339  49.165  1.00  0.00           C  
ATOM   1410  O   LYS    90      43.252  68.682  49.760  1.00  0.00           O  
ATOM   1411  N   VAL    91      42.045  68.654  47.908  1.00  0.00           N  
ATOM   1412  H   VAL    91      41.186  68.370  47.507  1.00  0.00           H  
ATOM   1413  CA  VAL    91      42.956  69.420  47.059  1.00  0.00           C  
ATOM   1414  HA  VAL    91      43.859  69.600  47.607  1.00  0.00           H  
ATOM   1415  CB  VAL    91      43.345  68.647  45.809  1.00  0.00           C  
ATOM   1416  HB  VAL    91      43.621  69.180  45.253  1.00  0.00           H  
ATOM   1417  CG1 VAL    91      44.251  67.836  45.905  1.00  0.00           C  
ATOM   1418 HG11 VAL    91      44.482  67.613  45.891  1.00  0.00           H  
ATOM   1419 HG12 VAL    91      44.473  67.673  45.922  1.00  0.00           H  
ATOM   1420 HG13 VAL    91      44.469  67.638  45.955  1.00  0.00           H  
ATOM   1421  CG2 VAL    91      42.537  67.944  45.149  1.00  0.00           C  
ATOM   1422 HG21 VAL    91      42.340  67.765  45.026  1.00  0.00           H  
ATOM   1423 HG22 VAL    91      42.311  67.794  44.979  1.00  0.00           H  
ATOM   1424 HG23 VAL    91      42.373  67.761  44.944  1.00  0.00           H  
ATOM   1425  C   VAL    91      42.400  70.785  46.723  1.00  0.00           C  
ATOM   1426  O   VAL    91      41.216  71.005  46.777  1.00  0.00           O  
ATOM   1427  N   ASP    92      43.253  71.727  46.380  1.00  0.00           N  
ATOM   1428  H   ASP    92      44.211  71.500  46.388  1.00  0.00           H  
ATOM   1429  CA  ASP    92      42.891  73.109  46.101  1.00  0.00           C  
ATOM   1430  HA  ASP    92      42.227  73.420  46.869  1.00  0.00           H  
ATOM   1431  CB  ASP    92      44.118  73.972  46.204  1.00  0.00           C  
ATOM   1432  HB2 ASP    92      44.107  74.405  46.586  1.00  0.00           H  
ATOM   1433  HB3 ASP    92      44.679  73.784  46.399  1.00  0.00           H  
ATOM   1434  CG  ASP    92      44.631  74.541  45.595  1.00  0.00           C  
ATOM   1435  OD1 ASP    92      44.896  74.665  45.281  1.00  0.00           O  
ATOM   1436  OD2 ASP    92      44.804  74.897  45.451  1.00  0.00           O  
ATOM   1437  C   ASP    92      42.162  73.339  44.778  1.00  0.00           C  
ATOM   1438  O   ASP    92      41.844  74.423  44.457  1.00  0.00           O  
ATOM   1439  N   THR    93      41.910  72.332  43.993  1.00  0.00           N  
ATOM   1440  H   THR    93      42.159  71.474  44.336  1.00  0.00           H  
ATOM   1441  CA  THR    93      41.333  72.394  42.659  1.00  0.00           C  
ATOM   1442  HA  THR    93      40.746  73.273  42.574  1.00  0.00           H  
ATOM   1443  CB  THR    93      42.422  72.471  41.628  1.00  0.00           C  
ATOM   1444  HB  THR    93      42.990  71.876  41.782  1.00  0.00           H  
ATOM   1445  CG2 THR    93      42.207  72.370  40.358  1.00  0.00           C  
ATOM   1446 HG21 THR    93      42.133  72.359  40.058  1.00  0.00           H  
ATOM   1447 HG22 THR    93      42.188  72.359  40.035  1.00  0.00           H  
ATOM   1448 HG23 THR    93      42.162  72.310  40.045  1.00  0.00           H  
ATOM   1449  OG1 THR    93      42.993  73.439  41.612  1.00  0.00           O  
ATOM   1450  HG1 THR    93      43.185  73.563  42.265  1.00  0.00           H  
ATOM   1451  C   THR    93      40.435  71.202  42.393  1.00  0.00           C  
ATOM   1452  O   THR    93      40.803  70.084  42.670  1.00  0.00           O  
ATOM   1453  N   ALA    94      39.263  71.425  41.839  1.00  0.00           N  
ATOM   1454  H   ALA    94      39.016  72.354  41.634  1.00  0.00           H  
ATOM   1455  CA  ALA    94      38.340  70.379  41.439  1.00  0.00           C  
ATOM   1456  HA  ALA    94      38.393  69.593  42.171  1.00  0.00           H  
ATOM   1457  CB  ALA    94      36.934  70.932  41.459  1.00  0.00           C  
ATOM   1458  HB1 ALA    94      36.592  71.058  41.469  1.00  0.00           H  
ATOM   1459  HB2 ALA    94      36.594  71.070  41.465  1.00  0.00           H  
ATOM   1460  HB3 ALA    94      36.593  71.059  41.457  1.00  0.00           H  
ATOM   1461  C   ALA    94      38.685  69.774  40.078  1.00  0.00           C  
ATOM   1462  O   ALA    94      39.060  70.484  39.170  1.00  0.00           O  
ATOM   1463  N   ASN    95      38.517  68.476  39.913  1.00  0.00           N  
ATOM   1464  H   ASN    95      38.242  67.951  40.704  1.00  0.00           H  
ATOM   1465  CA  ASN    95      38.749  67.763  38.668  1.00  0.00           C  
ATOM   1466  HA  ASN    95      39.748  67.970  38.349  1.00  0.00           H  
ATOM   1467  CB  ASN    95      38.666  66.268  38.946  1.00  0.00           C  
ATOM   1468  HB2 ASN    95      39.374  66.002  39.695  1.00  0.00           H  
ATOM   1469  HB3 ASN    95      37.718  66.023  39.348  1.00  0.00           H  
ATOM   1470  CG  ASN    95      38.913  65.410  37.746  1.00  0.00           C  
ATOM   1471  OD1 ASN    95      39.134  65.851  36.655  1.00  0.00           O  
ATOM   1472  ND2 ASN    95      38.867  64.149  37.886  1.00  0.00           N  
ATOM   1473 HD21 ASN    95      39.019  63.594  37.095  1.00  0.00           H  
ATOM   1474 HD22 ASN    95      38.719  63.743  38.773  1.00  0.00           H  
ATOM   1475  C   ASN    95      37.763  68.191  37.578  1.00  0.00           C  
ATOM   1476  O   ASN    95      36.596  67.938  37.728  1.00  0.00           O  
ATOM   1477  N   PRO    96      38.189  68.772  36.459  1.00  0.00           N  
ATOM   1478  CD  PRO    96      39.526  69.139  36.145  1.00  0.00           C  
ATOM   1479  HD2 PRO    96      40.146  68.325  36.098  1.00  0.00           H  
ATOM   1480  HD3 PRO    96      39.902  69.810  36.834  1.00  0.00           H  
ATOM   1481  CG  PRO    96      39.476  69.770  34.837  1.00  0.00           C  
ATOM   1482  HG2 PRO    96      39.840  69.217  34.215  1.00  0.00           H  
ATOM   1483  HG3 PRO    96      39.919  70.560  34.851  1.00  0.00           H  
ATOM   1484  CB  PRO    96      38.164  70.004  34.466  1.00  0.00           C  
ATOM   1485  HB2 PRO    96      38.046  69.776  33.526  1.00  0.00           H  
ATOM   1486  HB3 PRO    96      37.993  70.945  34.579  1.00  0.00           H  
ATOM   1487  CA  PRO    96      37.316  69.183  35.386  1.00  0.00           C  
ATOM   1488  HA  PRO    96      36.553  69.795  35.788  1.00  0.00           H  
ATOM   1489  C   PRO    96      36.662  68.052  34.631  1.00  0.00           C  
ATOM   1490  O   PRO    96      35.708  68.253  33.970  1.00  0.00           O  
ATOM   1491  N   LYS    97      37.157  66.862  34.728  1.00  0.00           N  
ATOM   1492  H   LYS    97      37.936  66.770  35.300  1.00  0.00           H  
ATOM   1493  CA  LYS    97      36.680  65.672  34.049  1.00  0.00           C  
ATOM   1494  HA  LYS    97      36.039  65.967  33.274  1.00  0.00           H  
ATOM   1495  CB  LYS    97      37.832  64.963  33.430  1.00  0.00           C  
ATOM   1496  HB2 LYS    97      38.478  64.734  34.106  1.00  0.00           H  
ATOM   1497  HB3 LYS    97      37.540  64.108  33.023  1.00  0.00           H  
ATOM   1498  CG  LYS    97      38.506  65.673  32.432  1.00  0.00           C  
ATOM   1499  HG2 LYS    97      38.068  66.029  32.019  1.00  0.00           H  
ATOM   1500  HG3 LYS    97      38.923  66.186  32.703  1.00  0.00           H  
ATOM   1501  CD  LYS    97      39.221  65.192  31.618  1.00  0.00           C  
ATOM   1502  HD2 LYS    97      39.608  64.843  31.979  1.00  0.00           H  
ATOM   1503  HD3 LYS    97      38.864  64.744  31.333  1.00  0.00           H  
ATOM   1504  CE  LYS    97      39.897  65.805  30.699  1.00  0.00           C  
ATOM   1505  HE2 LYS    97      39.687  66.058  30.405  1.00  0.00           H  
ATOM   1506  HE3 LYS    97      40.141  66.153  30.838  1.00  0.00           H  
ATOM   1507  NZ  LYS    97      40.494  65.612  30.022  1.00  0.00           N  
ATOM   1508  HZ1 LYS    97      40.637  65.550  29.854  1.00  0.00           H  
ATOM   1509  HZ2 LYS    97      40.638  65.571  29.853  1.00  0.00           H  
ATOM   1510  HZ3 LYS    97      40.660  65.577  29.853  1.00  0.00           H  
ATOM   1511  C   LYS    97      35.846  64.742  34.902  1.00  0.00           C  
ATOM   1512  O   LYS    97      35.629  63.641  34.507  1.00  0.00           O  
ATOM   1513  N   THR    98      35.376  65.158  36.060  1.00  0.00           N  
ATOM   1514  H   THR    98      35.573  66.072  36.314  1.00  0.00           H  
ATOM   1515  CA  THR    98      34.586  64.333  36.976  1.00  0.00           C  
ATOM   1516  HA  THR    98      35.196  63.497  37.260  1.00  0.00           H  
ATOM   1517  CB  THR    98      34.247  65.088  38.259  1.00  0.00           C  
ATOM   1518  HB  THR    98      33.793  65.868  38.080  1.00  0.00           H  
ATOM   1519  CG2 THR    98      33.528  64.453  39.166  1.00  0.00           C  
ATOM   1520 HG21 THR    98      33.336  64.311  39.382  1.00  0.00           H  
ATOM   1521 HG22 THR    98      33.351  64.290  39.385  1.00  0.00           H  
ATOM   1522 HG23 THR    98      33.361  64.312  39.402  1.00  0.00           H  
ATOM   1523  OG1 THR    98      35.209  65.421  38.937  1.00  0.00           O  
ATOM   1524  HG1 THR    98      35.319  66.119  38.749  1.00  0.00           H  
ATOM   1525  C   THR    98      33.295  63.840  36.314  1.00  0.00           C  
ATOM   1526  O   THR    98      32.504  64.663  35.893  1.00  0.00           O  
ATOM   1527  N   PRO    99      33.040  62.536  36.208  1.00  0.00           N  
ATOM   1528  CD  PRO    99      33.924  61.457  36.558  1.00  0.00           C  
ATOM   1529  HD2 PRO    99      34.211  61.510  37.569  1.00  0.00           H  
ATOM   1530  HD3 PRO    99      34.779  61.476  35.941  1.00  0.00           H  
ATOM   1531  CG  PRO    99      33.178  60.189  36.321  1.00  0.00           C  
ATOM   1532  HG2 PRO    99      32.776  59.856  37.202  1.00  0.00           H  
ATOM   1533  HG3 PRO    99      33.787  59.472  35.910  1.00  0.00           H  
ATOM   1534  CB  PRO    99      32.085  60.553  35.394  1.00  0.00           C  
ATOM   1535  HB2 PRO    99      31.257  59.928  35.526  1.00  0.00           H  
ATOM   1536  HB3 PRO    99      32.435  60.469  34.416  1.00  0.00           H  
ATOM   1537  CA  PRO    99      31.782  62.001  35.714  1.00  0.00           C  
ATOM   1538  HA  PRO    99      31.487  62.508  34.819  1.00  0.00           H  
ATOM   1539  C   PRO    99      30.661  62.121  36.738  1.00  0.00           C  
ATOM   1540  O   PRO    99      30.899  62.430  37.882  1.00  0.00           O  
ATOM   1541  N   LYS   100      29.435  61.804  36.365  1.00  0.00           N  
ATOM   1542  H   LYS   100      29.294  61.591  35.416  1.00  0.00           H  
ATOM   1543  CA  LYS   100      28.390  61.434  37.316  1.00  0.00           C  
ATOM   1544  HA  LYS   100      28.338  62.174  38.092  1.00  0.00           H  
ATOM   1545  CB  LYS   100      27.054  61.383  36.598  1.00  0.00           C  
ATOM   1546  HB2 LYS   100      26.981  61.831  36.032  1.00  0.00           H  
ATOM   1547  HB3 LYS   100      26.878  60.752  36.291  1.00  0.00           H  
ATOM   1548  CG  LYS   100      26.050  61.590  37.048  1.00  0.00           C  
ATOM   1549  HG2 LYS   100      26.126  61.134  37.541  1.00  0.00           H  
ATOM   1550  HG3 LYS   100      26.140  62.194  37.357  1.00  0.00           H  
ATOM   1551  CD  LYS   100      24.815  61.594  36.399  1.00  0.00           C  
ATOM   1552  HD2 LYS   100      24.676  61.976  36.117  1.00  0.00           H  
ATOM   1553  HD3 LYS   100      24.718  61.260  36.044  1.00  0.00           H  
ATOM   1554  CE  LYS   100      23.905  61.535  36.628  1.00  0.00           C  
ATOM   1555  HE2 LYS   100      24.029  61.184  36.879  1.00  0.00           H  
ATOM   1556  HE3 LYS   100      23.964  61.836  36.969  1.00  0.00           H  
ATOM   1557  NZ  LYS   100      22.803  61.537  36.076  1.00  0.00           N  
ATOM   1558  HZ1 LYS   100      22.552  61.557  35.912  1.00  0.00           H  
ATOM   1559  HZ2 LYS   100      22.533  61.502  35.944  1.00  0.00           H  
ATOM   1560  HZ3 LYS   100      22.511  61.550  35.959  1.00  0.00           H  
ATOM   1561  C   LYS   100      28.752  60.100  37.954  1.00  0.00           C  
ATOM   1562  O   LYS   100      29.001  59.160  37.245  1.00  0.00           O  
ATOM   1563  N   TYR   101      28.814  60.007  39.261  1.00  0.00           N  
ATOM   1564  H   TYR   101      28.575  60.797  39.786  1.00  0.00           H  
ATOM   1565  CA  TYR   101      29.333  58.834  39.965  1.00  0.00           C  
ATOM   1566  HA  TYR   101      29.268  57.995  39.292  1.00  0.00           H  
ATOM   1567  CB  TYR   101      30.811  59.026  40.293  1.00  0.00           C  
ATOM   1568  HB2 TYR   101      31.209  58.071  40.566  1.00  0.00           H  
ATOM   1569  HB3 TYR   101      31.330  59.332  39.405  1.00  0.00           H  
ATOM   1570  CG  TYR   101      31.132  59.995  41.399  1.00  0.00           C  
ATOM   1571  CD1 TYR   101      31.382  61.326  41.118  1.00  0.00           C  
ATOM   1572  HD1 TYR   101      31.343  61.657  40.123  1.00  0.00           H  
ATOM   1573  CE1 TYR   101      31.689  62.228  42.130  1.00  0.00           C  
ATOM   1574  HE1 TYR   101      31.878  63.243  41.909  1.00  0.00           H  
ATOM   1575  CZ  TYR   101      31.751  61.799  43.437  1.00  0.00           C  
ATOM   1576  OH  TYR   101      32.040  62.660  44.417  1.00  0.00           O  
ATOM   1577  HH  TYR   101      32.139  63.475  44.160  1.00  0.00           H  
ATOM   1578  CE2 TYR   101      31.509  60.466  43.723  1.00  0.00           C  
ATOM   1579  HE2 TYR   101      31.563  60.144  44.722  1.00  0.00           H  
ATOM   1580  CD2 TYR   101      31.207  59.566  42.708  1.00  0.00           C  
ATOM   1581  HD2 TYR   101      31.033  58.550  42.939  1.00  0.00           H  
ATOM   1582  C   TYR   101      28.545  58.438  41.211  1.00  0.00           C  
ATOM   1583  O   TYR   101      27.879  59.252  41.827  1.00  0.00           O  
ATOM   1584  N   LYS   102      28.684  57.179  41.607  1.00  0.00           N  
ATOM   1585  H   LYS   102      29.195  56.579  41.004  1.00  0.00           H  
ATOM   1586  CA  LYS   102      28.238  56.601  42.871  1.00  0.00           C  
ATOM   1587  HA  LYS   102      28.235  57.370  43.614  1.00  0.00           H  
ATOM   1588  CB  LYS   102      26.823  56.083  42.731  1.00  0.00           C  
ATOM   1589  HB2 LYS   102      26.528  55.946  43.184  1.00  0.00           H  
ATOM   1590  HB3 LYS   102      26.424  56.414  42.527  1.00  0.00           H  
ATOM   1591  CG  LYS   102      26.304  55.332  42.282  1.00  0.00           C  
ATOM   1592  HG2 LYS   102      26.536  55.447  41.775  1.00  0.00           H  
ATOM   1593  HG3 LYS   102      26.674  54.906  42.500  1.00  0.00           H  
ATOM   1594  CD  LYS   102      24.946  54.998  42.229  1.00  0.00           C  
ATOM   1595  HD2 LYS   102      24.715  54.830  42.590  1.00  0.00           H  
ATOM   1596  HD3 LYS   102      24.595  55.305  42.121  1.00  0.00           H  
ATOM   1597  CE  LYS   102      24.389  54.473  41.827  1.00  0.00           C  
ATOM   1598  HE2 LYS   102      24.593  54.604  41.488  1.00  0.00           H  
ATOM   1599  HE3 LYS   102      24.664  54.159  41.937  1.00  0.00           H  
ATOM   1600  NZ  LYS   102      23.238  54.210  41.737  1.00  0.00           N  
ATOM   1601  HZ1 LYS   102      22.959  54.146  41.719  1.00  0.00           H  
ATOM   1602  HZ2 LYS   102      22.955  54.145  41.709  1.00  0.00           H  
ATOM   1603  HZ3 LYS   102      22.948  54.140  41.711  1.00  0.00           H  
ATOM   1604  C   LYS   102      29.196  55.519  43.355  1.00  0.00           C  
ATOM   1605  O   LYS   102      29.897  54.925  42.571  1.00  0.00           O  
ATOM   1606  N   PHE   103      29.228  55.254  44.636  1.00  0.00           N  
ATOM   1607  H   PHE   103      28.648  55.793  45.218  1.00  0.00           H  
ATOM   1608  CA  PHE   103      29.978  54.158  45.247  1.00  0.00           C  
ATOM   1609  HA  PHE   103      30.706  53.777  44.546  1.00  0.00           H  
ATOM   1610  CB  PHE   103      30.736  54.664  46.473  1.00  0.00           C  
ATOM   1611  HB2 PHE   103      30.020  54.972  47.205  1.00  0.00           H  
ATOM   1612  HB3 PHE   103      31.275  53.842  46.894  1.00  0.00           H  
ATOM   1613  CG  PHE   103      31.718  55.792  46.275  1.00  0.00           C  
ATOM   1614  CD1 PHE   103      32.094  56.456  46.657  1.00  0.00           C  
ATOM   1615  HD1 PHE   103      31.684  56.175  47.064  1.00  0.00           H  
ATOM   1616  CE1 PHE   103      33.014  57.482  46.511  1.00  0.00           C  
ATOM   1617  HE1 PHE   103      33.301  57.976  46.807  1.00  0.00           H  
ATOM   1618  CZ  PHE   103      33.571  57.852  45.982  1.00  0.00           C  
ATOM   1619  HZ  PHE   103      34.280  58.630  45.873  1.00  0.00           H  
ATOM   1620  CE2 PHE   103      33.206  57.195  45.596  1.00  0.00           C  
ATOM   1621  HE2 PHE   103      33.637  57.472  45.190  1.00  0.00           H  
ATOM   1622  CD2 PHE   103      32.286  56.170  45.743  1.00  0.00           C  
ATOM   1623  HD2 PHE   103      32.024  55.669  45.444  1.00  0.00           H  
ATOM   1624  C   PHE   103      29.043  53.003  45.605  1.00  0.00           C  
ATOM   1625  O   PHE   103      28.026  53.211  46.205  1.00  0.00           O  
ATOM   1626  N   VAL   104      29.377  51.789  45.243  1.00  0.00           N  
ATOM   1627  H   VAL   104      30.218  51.692  44.748  1.00  0.00           H  
ATOM   1628  CA  VAL   104      28.583  50.573  45.472  1.00  0.00           C  
ATOM   1629  HA  VAL   104      27.871  50.768  46.250  1.00  0.00           H  
ATOM   1630  CB  VAL   104      27.793  50.178  44.228  1.00  0.00           C  
ATOM   1631  HB  VAL   104      27.411  49.738  44.252  1.00  0.00           H  
ATOM   1632  CG1 VAL   104      27.153  50.629  43.703  1.00  0.00           C  
ATOM   1633 HG11 VAL   104      26.958  50.733  43.610  1.00  0.00           H  
ATOM   1634 HG12 VAL   104      26.998  50.768  43.552  1.00  0.00           H  
ATOM   1635 HG13 VAL   104      27.021  50.703  43.557  1.00  0.00           H  
ATOM   1636  CG2 VAL   104      28.064  49.883  43.435  1.00  0.00           C  
ATOM   1637 HG21 VAL   104      28.050  49.748  43.274  1.00  0.00           H  
ATOM   1638 HG22 VAL   104      28.106  49.918  43.191  1.00  0.00           H  
ATOM   1639 HG23 VAL   104      28.219  49.754  43.248  1.00  0.00           H  
ATOM   1640  C   VAL   104      29.443  49.417  45.953  1.00  0.00           C  
ATOM   1641  O   VAL   104      30.583  49.351  45.652  1.00  0.00           O  
ATOM   1642  N   ARG   105      28.901  48.485  46.679  1.00  0.00           N  
ATOM   1643  H   ARG   105      27.973  48.619  46.907  1.00  0.00           H  
ATOM   1644  CA  ARG   105      29.534  47.233  47.091  1.00  0.00           C  
ATOM   1645  HA  ARG   105      30.595  47.326  46.965  1.00  0.00           H  
ATOM   1646  CB  ARG   105      29.254  47.005  48.558  1.00  0.00           C  
ATOM   1647  HB2 ARG   105      29.308  47.828  49.029  1.00  0.00           H  
ATOM   1648  HB3 ARG   105      28.377  46.686  48.682  1.00  0.00           H  
ATOM   1649  CG  ARG   105      30.088  46.129  49.242  1.00  0.00           C  
ATOM   1650  HG2 ARG   105      29.862  45.437  49.144  1.00  0.00           H  
ATOM   1651  HG3 ARG   105      30.751  46.172  48.910  1.00  0.00           H  
ATOM   1652  CD  ARG   105      30.324  46.149  50.529  1.00  0.00           C  
ATOM   1653  HD2 ARG   105      30.667  46.937  50.684  1.00  0.00           H  
ATOM   1654  HD3 ARG   105      29.506  46.175  50.877  1.00  0.00           H  
ATOM   1655  NE  ARG   105      31.140  45.103  51.113  1.00  0.00           N  
ATOM   1656  HE  ARG   105      30.699  44.253  51.305  1.00  0.00           H  
ATOM   1657  CZ  ARG   105      32.398  45.159  51.431  1.00  0.00           C  
ATOM   1658  NH1 ARG   105      33.106  46.204  51.257  1.00  0.00           N  
ATOM   1659 HH11 ARG   105      32.674  47.042  50.949  1.00  0.00           H  
ATOM   1660 HH12 ARG   105      34.069  46.211  51.473  1.00  0.00           H  
ATOM   1661  NH2 ARG   105      32.970  44.140  51.948  1.00  0.00           N  
ATOM   1662 HH21 ARG   105      32.452  43.326  52.094  1.00  0.00           H  
ATOM   1663 HH22 ARG   105      33.904  44.183  52.256  1.00  0.00           H  
ATOM   1664  C   ARG   105      29.074  46.076  46.227  1.00  0.00           C  
ATOM   1665  O   ARG   105      27.935  45.978  45.942  1.00  0.00           O  
ATOM   1666  N   ILE   106      29.941  45.203  45.819  1.00  0.00           N  
ATOM   1667  H   ILE   106      30.854  45.346  46.108  1.00  0.00           H  
ATOM   1668  CA  ILE   106      29.654  44.026  44.989  1.00  0.00           C  
ATOM   1669  HA  ILE   106      28.630  44.084  44.667  1.00  0.00           H  
ATOM   1670  CB  ILE   106      30.509  44.017  43.714  1.00  0.00           C  
ATOM   1671  HB  ILE   106      30.285  43.118  43.193  1.00  0.00           H  
ATOM   1672  CG2 ILE   106      30.105  45.147  42.805  1.00  0.00           C  
ATOM   1673 HG21 ILE   106      30.016  45.466  42.630  1.00  0.00           H  
ATOM   1674 HG22 ILE   106      30.049  45.398  42.530  1.00  0.00           H  
ATOM   1675 HG23 ILE   106      29.934  45.393  42.574  1.00  0.00           H  
ATOM   1676  CG1 ILE   106      31.996  44.029  43.968  1.00  0.00           C  
ATOM   1677 HG12 ILE   106      32.310  44.835  44.076  1.00  0.00           H  
ATOM   1678 HG13 ILE   106      32.197  43.601  44.697  1.00  0.00           H  
ATOM   1679  CD1 ILE   106      32.837  43.523  43.100  1.00  0.00           C  
ATOM   1680 HD11 ILE   106      33.056  43.410  42.888  1.00  0.00           H  
ATOM   1681 HD12 ILE   106      33.057  43.395  42.902  1.00  0.00           H  
ATOM   1682 HD13 ILE   106      33.026  43.401  42.894  1.00  0.00           H  
ATOM   1683  C   ILE   106      29.748  42.715  45.765  1.00  0.00           C  
ATOM   1684  O   ILE   106      30.305  42.652  46.828  1.00  0.00           O  
ATOM   1685  N   GLN   107      29.185  41.664  45.232  1.00  0.00           N  
ATOM   1686  H   GLN   107      28.750  41.794  44.362  1.00  0.00           H  
ATOM   1687  CA  GLN   107      29.175  40.312  45.779  1.00  0.00           C  
ATOM   1688  HA  GLN   107      29.583  40.333  46.751  1.00  0.00           H  
ATOM   1689  CB  GLN   107      27.765  39.834  45.876  1.00  0.00           C  
ATOM   1690  HB2 GLN   107      27.469  39.677  45.252  1.00  0.00           H  
ATOM   1691  HB3 GLN   107      27.656  39.203  46.238  1.00  0.00           H  
ATOM   1692  CG  GLN   107      26.867  40.370  46.316  1.00  0.00           C  
ATOM   1693  HG2 GLN   107      26.850  41.031  46.123  1.00  0.00           H  
ATOM   1694  HG3 GLN   107      26.372  40.136  46.170  1.00  0.00           H  
ATOM   1695  CD  GLN   107      26.596  40.326  47.200  1.00  0.00           C  
ATOM   1696  OE1 GLN   107      26.869  39.969  47.604  1.00  0.00           O  
ATOM   1697  NE2 GLN   107      26.047  40.688  47.542  1.00  0.00           N  
ATOM   1698 HE21 GLN   107      25.860  40.654  48.121  1.00  0.00           H  
ATOM   1699 HE22 GLN   107      25.809  40.981  47.228  1.00  0.00           H  
ATOM   1700  C   GLN   107      30.008  39.348  44.965  1.00  0.00           C  
ATOM   1701  O   GLN   107      30.263  39.624  43.817  1.00  0.00           O  
ATOM   1702  N   PRO   108      30.416  38.194  45.498  1.00  0.00           N  
ATOM   1703  CD  PRO   108      30.341  37.789  46.859  1.00  0.00           C  
ATOM   1704  HD2 PRO   108      29.365  37.586  47.130  1.00  0.00           H  
ATOM   1705  HD3 PRO   108      30.733  38.513  47.505  1.00  0.00           H  
ATOM   1706  CG  PRO   108      31.133  36.554  46.944  1.00  0.00           C  
ATOM   1707  HG2 PRO   108      30.727  35.911  47.430  1.00  0.00           H  
ATOM   1708  HG3 PRO   108      31.927  36.740  47.300  1.00  0.00           H  
ATOM   1709  CB  PRO   108      31.341  36.042  45.703  1.00  0.00           C  
ATOM   1710  HB2 PRO   108      30.743  35.305  45.597  1.00  0.00           H  
ATOM   1711  HB3 PRO   108      32.223  35.717  45.641  1.00  0.00           H  
ATOM   1712  CA  PRO   108      31.096  37.173  44.738  1.00  0.00           C  
ATOM   1713  HA  PRO   108      32.041  37.563  44.424  1.00  0.00           H  
ATOM   1714  C   PRO   108      30.328  36.721  43.508  1.00  0.00           C  
ATOM   1715  O   PRO   108      29.130  36.575  43.533  1.00  0.00           O  
ATOM   1716  N   GLY   109      31.030  36.512  42.416  1.00  0.00           N  
ATOM   1717  H   GLY   109      32.009  36.620  42.480  1.00  0.00           H  
ATOM   1718  CA  GLY   109      30.495  36.190  41.107  1.00  0.00           C  
ATOM   1719  HA2 GLY   109      31.248  35.679  40.554  1.00  0.00           H  
ATOM   1720  HA3 GLY   109      29.662  35.533  41.215  1.00  0.00           H  
ATOM   1721  C   GLY   109      30.053  37.372  40.262  1.00  0.00           C  
ATOM   1722  O   GLY   109      29.899  37.208  39.075  1.00  0.00           O  
ATOM   1723  N   GLN   110      29.882  38.558  40.827  1.00  0.00           N  
ATOM   1724  H   GLN   110      30.034  38.641  41.798  1.00  0.00           H  
ATOM   1725  CA  GLN   110      29.544  39.769  40.084  1.00  0.00           C  
ATOM   1726  HA  GLN   110      28.763  39.524  39.382  1.00  0.00           H  
ATOM   1727  CB  GLN   110      28.997  40.829  41.033  1.00  0.00           C  
ATOM   1728  HB2 GLN   110      29.037  40.719  41.719  1.00  0.00           H  
ATOM   1729  HB3 GLN   110      29.285  41.463  41.025  1.00  0.00           H  
ATOM   1730  CG  GLN   110      27.997  41.189  41.069  1.00  0.00           C  
ATOM   1731  HG2 GLN   110      27.976  41.313  40.507  1.00  0.00           H  
ATOM   1732  HG3 GLN   110      27.781  40.637  41.053  1.00  0.00           H  
ATOM   1733  CD  GLN   110      27.285  42.122  41.870  1.00  0.00           C  
ATOM   1734  OE1 GLN   110      27.422  42.421  42.654  1.00  0.00           O  
ATOM   1735  NE2 GLN   110      26.496  42.622  41.711  1.00  0.00           N  
ATOM   1736 HE21 GLN   110      26.042  43.235  42.234  1.00  0.00           H  
ATOM   1737 HE22 GLN   110      26.360  42.388  41.078  1.00  0.00           H  
ATOM   1738  C   GLN   110      30.739  40.293  39.282  1.00  0.00           C  
ATOM   1739  O   GLN   110      31.861  40.293  39.755  1.00  0.00           O  
ATOM   1740  N   THR   111      30.488  40.744  38.067  1.00  0.00           N  
ATOM   1741  H   THR   111      29.552  40.730  37.752  1.00  0.00           H  
ATOM   1742  CA  THR   111      31.486  41.243  37.115  1.00  0.00           C  
ATOM   1743  HA  THR   111      32.450  40.850  37.403  1.00  0.00           H  
ATOM   1744  CB  THR   111      31.203  40.751  35.698  1.00  0.00           C  
ATOM   1745  HB  THR   111      31.855  41.266  35.016  1.00  0.00           H  
ATOM   1746  CG2 THR   111      31.451  39.268  35.540  1.00  0.00           C  
ATOM   1747 HG21 THR   111      31.501  38.904  35.506  1.00  0.00           H  
ATOM   1748 HG22 THR   111      31.521  38.915  35.469  1.00  0.00           H  
ATOM   1749 HG23 THR   111      31.544  38.914  35.505  1.00  0.00           H  
ATOM   1750  OG1 THR   111      29.885  41.019  35.331  1.00  0.00           O  
ATOM   1751  HG1 THR   111      29.722  40.614  34.505  1.00  0.00           H  
ATOM   1752  C   THR   111      31.611  42.760  37.114  1.00  0.00           C  
ATOM   1753  O   THR   111      30.654  43.474  37.343  1.00  0.00           O  
ATOM   1754  N   PHE   112      32.804  43.258  36.836  1.00  0.00           N  
ATOM   1755  H   PHE   112      33.544  42.616  36.675  1.00  0.00           H  
ATOM   1756  CA  PHE   112      33.149  44.675  36.770  1.00  0.00           C  
ATOM   1757  HA  PHE   112      32.328  45.208  36.316  1.00  0.00           H  
ATOM   1758  CB  PHE   112      33.347  45.231  38.181  1.00  0.00           C  
ATOM   1759  HB2 PHE   112      33.573  46.269  38.108  1.00  0.00           H  
ATOM   1760  HB3 PHE   112      32.424  45.166  38.709  1.00  0.00           H  
ATOM   1761  CG  PHE   112      34.394  44.575  39.022  1.00  0.00           C  
ATOM   1762  CD1 PHE   112      34.122  43.448  39.734  1.00  0.00           C  
ATOM   1763  HD1 PHE   112      33.180  43.034  39.674  1.00  0.00           H  
ATOM   1764  CE1 PHE   112      35.076  42.856  40.529  1.00  0.00           C  
ATOM   1765  HE1 PHE   112      34.862  41.995  41.065  1.00  0.00           H  
ATOM   1766  CZ  PHE   112      36.298  43.396  40.632  1.00  0.00           C  
ATOM   1767  HZ  PHE   112      37.022  42.951  41.247  1.00  0.00           H  
ATOM   1768  CE2 PHE   112      36.578  44.518  39.928  1.00  0.00           C  
ATOM   1769  HE2 PHE   112      37.521  44.923  40.004  1.00  0.00           H  
ATOM   1770  CD2 PHE   112      35.630  45.105  39.121  1.00  0.00           C  
ATOM   1771  HD2 PHE   112      35.846  45.962  38.578  1.00  0.00           H  
ATOM   1772  C   PHE   112      34.375  44.918  35.883  1.00  0.00           C  
ATOM   1773  O   PHE   112      35.157  44.023  35.634  1.00  0.00           O  
ATOM   1774  N   SER   113      34.545  46.134  35.401  1.00  0.00           N  
ATOM   1775  H   SER   113      33.895  46.831  35.677  1.00  0.00           H  
ATOM   1776  CA  SER   113      35.723  46.578  34.657  1.00  0.00           C  
ATOM   1777  HA  SER   113      36.165  45.736  34.147  1.00  0.00           H  
ATOM   1778  CB  SER   113      35.323  47.596  33.607  1.00  0.00           C  
ATOM   1779  HB2 SER   113      34.753  48.379  34.052  1.00  0.00           H  
ATOM   1780  HB3 SER   113      36.199  48.021  33.172  1.00  0.00           H  
ATOM   1781  OG  SER   113      34.579  46.986  32.601  1.00  0.00           O  
ATOM   1782  HG  SER   113      33.890  46.504  32.976  1.00  0.00           H  
ATOM   1783  C   SER   113      36.768  47.161  35.600  1.00  0.00           C  
ATOM   1784  O   SER   113      36.438  47.880  36.499  1.00  0.00           O  
ATOM   1785  N   VAL   114      38.029  46.869  35.410  1.00  0.00           N  
ATOM   1786  H   VAL   114      38.234  46.265  34.659  1.00  0.00           H  
ATOM   1787  CA  VAL   114      39.155  47.288  36.253  1.00  0.00           C  
ATOM   1788  HA  VAL   114      38.808  48.000  36.973  1.00  0.00           H  
ATOM   1789  CB  VAL   114      39.718  46.117  37.028  1.00  0.00           C  
ATOM   1790  HB  VAL   114      39.532  45.643  36.850  1.00  0.00           H  
ATOM   1791  CG1 VAL   114      40.567  45.798  37.194  1.00  0.00           C  
ATOM   1792 HG11 VAL   114      40.772  45.730  37.224  1.00  0.00           H  
ATOM   1793 HG12 VAL   114      40.782  45.699  37.248  1.00  0.00           H  
ATOM   1794 HG13 VAL   114      40.770  45.709  37.229  1.00  0.00           H  
ATOM   1795  CG2 VAL   114      39.669  45.845  37.963  1.00  0.00           C  
ATOM   1796 HG21 VAL   114      39.606  45.791  38.153  1.00  0.00           H  
ATOM   1797 HG22 VAL   114      39.686  45.724  38.208  1.00  0.00           H  
ATOM   1798 HG23 VAL   114      39.677  45.808  38.213  1.00  0.00           H  
ATOM   1799  C   VAL   114      40.215  47.982  35.434  1.00  0.00           C  
ATOM   1800  O   VAL   114      40.589  47.517  34.380  1.00  0.00           O  
ATOM   1801  N   LEU   115      40.698  49.108  35.911  1.00  0.00           N  
ATOM   1802  H   LEU   115      40.370  49.412  36.793  1.00  0.00           H  
ATOM   1803  CA  LEU   115      41.744  49.890  35.278  1.00  0.00           C  
ATOM   1804  HA  LEU   115      41.692  49.769  34.227  1.00  0.00           H  
ATOM   1805  CB  LEU   115      41.555  51.345  35.568  1.00  0.00           C  
ATOM   1806  HB2 LEU   115      41.244  51.397  36.065  1.00  0.00           H  
ATOM   1807  HB3 LEU   115      42.060  51.723  35.698  1.00  0.00           H  
ATOM   1808  CG  LEU   115      41.139  52.250  35.050  1.00  0.00           C  
ATOM   1809  HG  LEU   115      41.071  51.967  35.202  1.00  0.00           H  
ATOM   1810  CD1 LEU   115      40.980  52.903  34.865  1.00  0.00           C  
ATOM   1811 HD11 LEU   115      40.959  53.074  34.826  1.00  0.00           H  
ATOM   1812 HD12 LEU   115      40.942  53.066  34.805  1.00  0.00           H  
ATOM   1813 HD13 LEU   115      40.928  53.044  34.831  1.00  0.00           H  
ATOM   1814  CD2 LEU   115      40.961  52.966  34.518  1.00  0.00           C  
ATOM   1815 HD21 LEU   115      40.890  53.148  34.401  1.00  0.00           H  
ATOM   1816 HD22 LEU   115      40.947  53.152  34.392  1.00  0.00           H  
ATOM   1817 HD23 LEU   115      40.915  53.114  34.377  1.00  0.00           H  
ATOM   1818  C   LEU   115      43.093  49.429  35.709  1.00  0.00           C  
ATOM   1819  O   LEU   115      43.370  49.382  36.836  1.00  0.00           O  
ATOM   1820  N   ALA   116      43.961  49.157  34.811  1.00  0.00           N  
ATOM   1821  H   ALA   116      43.668  49.227  33.910  1.00  0.00           H  
ATOM   1822  CA  ALA   116      45.358  48.972  35.033  1.00  0.00           C  
ATOM   1823  HA  ALA   116      45.470  48.453  35.930  1.00  0.00           H  
ATOM   1824  CB  ALA   116      45.896  48.133  33.954  1.00  0.00           C  
ATOM   1825  HB1 ALA   116      46.019  47.913  33.706  1.00  0.00           H  
ATOM   1826  HB2 ALA   116      46.015  47.944  33.687  1.00  0.00           H  
ATOM   1827  HB3 ALA   116      46.051  47.931  33.691  1.00  0.00           H  
ATOM   1828  C   ALA   116      46.105  50.278  35.152  1.00  0.00           C  
ATOM   1829  O   ALA   116      46.409  50.786  34.354  1.00  0.00           O  
ATOM   1830  N   CYS   117      46.385  50.836  36.143  1.00  0.00           N  
ATOM   1831  H   CYS   117      46.121  50.370  36.757  1.00  0.00           H  
ATOM   1832  CA  CYS   117      47.046  52.090  36.430  1.00  0.00           C  
ATOM   1833  HA  CYS   117      47.354  52.539  35.508  1.00  0.00           H  
ATOM   1834  CB  CYS   117      46.044  53.013  37.105  1.00  0.00           C  
ATOM   1835  HB2 CYS   117      45.211  53.057  36.569  1.00  0.00           H  
ATOM   1836  HB3 CYS   117      45.802  52.670  38.005  1.00  0.00           H  
ATOM   1837  SG  CYS   117      46.584  54.596  37.296  1.00  0.00           S  
ATOM   1838  HG  CYS   117      47.313  54.322  38.094  1.00  0.00           H  
ATOM   1839  C   CYS   117      48.292  51.872  37.266  1.00  0.00           C  
ATOM   1840  O   CYS   117      48.276  51.093  38.191  1.00  0.00           O  
ATOM   1841  N   TYR   118      49.362  52.567  36.951  1.00  0.00           N  
ATOM   1842  H   TYR   118      49.294  53.201  36.199  1.00  0.00           H  
ATOM   1843  CA  TYR   118      50.642  52.455  37.607  1.00  0.00           C  
ATOM   1844  HA  TYR   118      50.496  52.035  38.566  1.00  0.00           H  
ATOM   1845  CB  TYR   118      51.527  51.526  36.833  1.00  0.00           C  
ATOM   1846  HB2 TYR   118      51.664  51.594  36.457  1.00  0.00           H  
ATOM   1847  HB3 TYR   118      51.986  51.349  36.873  1.00  0.00           H  
ATOM   1848  CG  TYR   118      51.650  50.733  36.514  1.00  0.00           C  
ATOM   1849  CD1 TYR   118      51.588  50.697  35.559  1.00  0.00           C  
ATOM   1850  HD1 TYR   118      51.464  51.231  35.044  1.00  0.00           H  
ATOM   1851  CE1 TYR   118      51.682  49.965  35.280  1.00  0.00           C  
ATOM   1852  HE1 TYR   118      51.636  49.937  34.554  1.00  0.00           H  
ATOM   1853  CZ  TYR   118      51.837  49.264  35.958  1.00  0.00           C  
ATOM   1854  OH  TYR   118      51.927  48.555  35.703  1.00  0.00           O  
ATOM   1855  HH  TYR   118      51.837  48.472  35.169  1.00  0.00           H  
ATOM   1856  CE2 TYR   118      51.908  49.297  36.905  1.00  0.00           C  
ATOM   1857  HE2 TYR   118      52.033  48.759  37.417  1.00  0.00           H  
ATOM   1858  CD2 TYR   118      51.817  50.027  37.182  1.00  0.00           C  
ATOM   1859  HD2 TYR   118      51.869  50.047  37.910  1.00  0.00           H  
ATOM   1860  C   TYR   118      51.284  53.807  37.798  1.00  0.00           C  
ATOM   1861  O   TYR   118      51.380  54.582  36.877  1.00  0.00           O  
ATOM   1862  N   ASN   119      51.708  54.105  38.994  1.00  0.00           N  
ATOM   1863  H   ASN   119      51.611  53.414  39.685  1.00  0.00           H  
ATOM   1864  CA  ASN   119      52.261  55.380  39.392  1.00  0.00           C  
ATOM   1865  HA  ASN   119      52.238  55.390  40.442  1.00  0.00           H  
ATOM   1866  CB  ASN   119      53.694  55.461  38.983  1.00  0.00           C  
ATOM   1867  HB2 ASN   119      53.811  55.350  38.093  1.00  0.00           H  
ATOM   1868  HB3 ASN   119      54.054  56.286  39.160  1.00  0.00           H  
ATOM   1869  CG  ASN   119      54.516  54.623  39.524  1.00  0.00           C  
ATOM   1870  OD1 ASN   119      54.564  54.224  40.155  1.00  0.00           O  
ATOM   1871  ND2 ASN   119      55.191  54.332  39.301  1.00  0.00           N  
ATOM   1872 HD21 ASN   119      55.733  53.787  39.652  1.00  0.00           H  
ATOM   1873 HD22 ASN   119      55.169  54.657  38.791  1.00  0.00           H  
ATOM   1874  C   ASN   119      51.438  56.587  38.988  1.00  0.00           C  
ATOM   1875  O   ASN   119      51.956  57.598  38.614  1.00  0.00           O  
ATOM   1876  N   GLY   120      50.140  56.465  39.018  1.00  0.00           N  
ATOM   1877  H   GLY   120      49.779  55.607  39.323  1.00  0.00           H  
ATOM   1878  CA  GLY   120      49.188  57.468  38.629  1.00  0.00           C  
ATOM   1879  HA2 GLY   120      48.268  57.260  39.114  1.00  0.00           H  
ATOM   1880  HA3 GLY   120      49.529  58.418  38.959  1.00  0.00           H  
ATOM   1881  C   GLY   120      48.909  57.583  37.156  1.00  0.00           C  
ATOM   1882  O   GLY   120      48.153  58.403  36.785  1.00  0.00           O  
ATOM   1883  N   SER   121      49.497  56.787  36.318  1.00  0.00           N  
ATOM   1884  H   SER   121      50.104  56.134  36.688  1.00  0.00           H  
ATOM   1885  CA  SER   121      49.306  56.775  34.886  1.00  0.00           C  
ATOM   1886  HA  SER   121      48.811  57.664  34.612  1.00  0.00           H  
ATOM   1887  CB  SER   121      50.629  56.808  34.207  1.00  0.00           C  
ATOM   1888  HB2 SER   121      51.124  57.362  34.464  1.00  0.00           H  
ATOM   1889  HB3 SER   121      51.076  56.166  34.263  1.00  0.00           H  
ATOM   1890  OG  SER   121      50.659  56.960  33.176  1.00  0.00           O  
ATOM   1891  HG  SER   121      50.846  57.199  33.042  1.00  0.00           H  
ATOM   1892  C   SER   121      48.497  55.582  34.418  1.00  0.00           C  
ATOM   1893  O   SER   121      48.893  54.471  34.663  1.00  0.00           O  
ATOM   1894  N   PRO   122      47.378  55.763  33.746  1.00  0.00           N  
ATOM   1895  CD  PRO   122      46.737  56.996  33.517  1.00  0.00           C  
ATOM   1896  HD2 PRO   122      47.289  57.591  32.904  1.00  0.00           H  
ATOM   1897  HD3 PRO   122      46.550  57.503  34.400  1.00  0.00           H  
ATOM   1898  CG  PRO   122      45.490  56.669  32.873  1.00  0.00           C  
ATOM   1899  HG2 PRO   122      45.477  56.980  32.043  1.00  0.00           H  
ATOM   1900  HG3 PRO   122      44.820  57.015  33.341  1.00  0.00           H  
ATOM   1901  CB  PRO   122      45.314  55.316  32.783  1.00  0.00           C  
ATOM   1902  HB2 PRO   122      45.075  55.089  31.891  1.00  0.00           H  
ATOM   1903  HB3 PRO   122      44.606  55.085  33.350  1.00  0.00           H  
ATOM   1904  CA  PRO   122      46.576  54.688  33.219  1.00  0.00           C  
ATOM   1905  HA  PRO   122      46.357  54.013  33.994  1.00  0.00           H  
ATOM   1906  C   PRO   122      47.229  53.926  32.094  1.00  0.00           C  
ATOM   1907  O   PRO   122      47.947  54.460  31.347  1.00  0.00           O  
ATOM   1908  N   SER   123      46.960  52.678  31.955  1.00  0.00           N  
ATOM   1909  H   SER   123      46.382  52.311  32.610  1.00  0.00           H  
ATOM   1910  CA  SER   123      47.497  51.801  30.946  1.00  0.00           C  
ATOM   1911  HA  SER   123      47.915  52.379  30.182  1.00  0.00           H  
ATOM   1912  CB  SER   123      48.590  51.016  31.531  1.00  0.00           C  
ATOM   1913  HB2 SER   123      49.044  51.066  31.549  1.00  0.00           H  
ATOM   1914  HB3 SER   123      48.697  50.900  31.955  1.00  0.00           H  
ATOM   1915  OG  SER   123      48.904  50.374  31.511  1.00  0.00           O  
ATOM   1916  HG  SER   123      49.010  50.308  31.569  1.00  0.00           H  
ATOM   1917  C   SER   123      46.488  50.913  30.278  1.00  0.00           C  
ATOM   1918  O   SER   123      46.676  50.420  29.509  1.00  0.00           O  
ATOM   1919  N   GLY   124      45.416  50.710  30.542  1.00  0.00           N  
ATOM   1920  H   GLY   124      45.309  51.135  31.171  1.00  0.00           H  
ATOM   1921  CA  GLY   124      44.379  49.907  29.951  1.00  0.00           C  
ATOM   1922  HA2 GLY   124      43.956  50.436  29.175  1.00  0.00           H  
ATOM   1923  HA3 GLY   124      44.799  49.054  29.554  1.00  0.00           H  
ATOM   1924  C   GLY   124      43.269  49.481  30.865  1.00  0.00           C  
ATOM   1925  O   GLY   124      43.292  49.718  31.977  1.00  0.00           O  
ATOM   1926  N   VAL   125      42.294  48.836  30.401  1.00  0.00           N  
ATOM   1927  H   VAL   125      42.354  48.668  29.491  1.00  0.00           H  
ATOM   1928  CA  VAL   125      41.122  48.347  31.120  1.00  0.00           C  
ATOM   1929  HA  VAL   125      41.347  48.376  32.170  1.00  0.00           H  
ATOM   1930  CB  VAL   125      39.928  49.271  30.895  1.00  0.00           C  
ATOM   1931  HB  VAL   125      40.164  50.108  31.031  1.00  0.00           H  
ATOM   1932  CG1 VAL   125      39.381  49.307  29.743  1.00  0.00           C  
ATOM   1933 HG11 VAL   125      39.237  49.289  29.482  1.00  0.00           H  
ATOM   1934 HG12 VAL   125      39.249  49.369  29.476  1.00  0.00           H  
ATOM   1935 HG13 VAL   125      39.250  49.309  29.425  1.00  0.00           H  
ATOM   1936  CG2 VAL   125      38.911  49.142  31.661  1.00  0.00           C  
ATOM   1937 HG21 VAL   125      38.670  49.128  31.861  1.00  0.00           H  
ATOM   1938 HG22 VAL   125      38.662  49.127  31.828  1.00  0.00           H  
ATOM   1939 HG23 VAL   125      38.646  49.099  31.853  1.00  0.00           H  
ATOM   1940  C   VAL   125      40.816  46.900  30.767  1.00  0.00           C  
ATOM   1941  O   VAL   125      40.978  46.495  29.638  1.00  0.00           O  
ATOM   1942  N   TYR   126      40.363  46.117  31.723  1.00  0.00           N  
ATOM   1943  H   TYR   126      40.281  46.502  32.629  1.00  0.00           H  
ATOM   1944  CA  TYR   126      39.956  44.729  31.559  1.00  0.00           C  
ATOM   1945  HA  TYR   126      39.732  44.551  30.538  1.00  0.00           H  
ATOM   1946  CB  TYR   126      41.086  43.827  31.938  1.00  0.00           C  
ATOM   1947  HB2 TYR   126      40.984  43.369  32.082  1.00  0.00           H  
ATOM   1948  HB3 TYR   126      41.440  43.665  31.604  1.00  0.00           H  
ATOM   1949  CG  TYR   126      41.894  43.697  32.538  1.00  0.00           C  
ATOM   1950  CD1 TYR   126      42.746  44.113  32.430  1.00  0.00           C  
ATOM   1951  HD1 TYR   126      42.811  44.541  31.928  1.00  0.00           H  
ATOM   1952  CE1 TYR   126      43.517  43.964  32.974  1.00  0.00           C  
ATOM   1953  HE1 TYR   126      44.169  44.277  32.886  1.00  0.00           H  
ATOM   1954  CZ  TYR   126      43.437  43.399  33.632  1.00  0.00           C  
ATOM   1955  OH  TYR   126      44.186  43.234  34.149  1.00  0.00           O  
ATOM   1956  HH  TYR   126      44.611  43.403  34.158  1.00  0.00           H  
ATOM   1957  CE2 TYR   126      42.582  42.987  33.745  1.00  0.00           C  
ATOM   1958  HE2 TYR   126      42.521  42.560  34.250  1.00  0.00           H  
ATOM   1959  CD2 TYR   126      41.815  43.136  33.199  1.00  0.00           C  
ATOM   1960  HD2 TYR   126      41.169  42.815  33.287  1.00  0.00           H  
ATOM   1961  C   TYR   126      38.702  44.400  32.347  1.00  0.00           C  
ATOM   1962  O   TYR   126      38.427  45.025  33.316  1.00  0.00           O  
ATOM   1963  N   GLN   127      37.935  43.421  31.948  1.00  0.00           N  
ATOM   1964  H   GLN   127      38.209  42.949  31.148  1.00  0.00           H  
ATOM   1965  CA  GLN   127      36.777  42.902  32.668  1.00  0.00           C  
ATOM   1966  HA  GLN   127      36.388  43.683  33.302  1.00  0.00           H  
ATOM   1967  CB  GLN   127      35.686  42.551  31.664  1.00  0.00           C  
ATOM   1968  HB2 GLN   127      35.505  43.417  31.088  1.00  0.00           H  
ATOM   1969  HB3 GLN   127      36.036  41.807  30.998  1.00  0.00           H  
ATOM   1970  CG  GLN   127      34.355  42.125  32.240  1.00  0.00           C  
ATOM   1971  HG2 GLN   127      34.204  42.572  33.152  1.00  0.00           H  
ATOM   1972  HG3 GLN   127      33.611  42.459  31.621  1.00  0.00           H  
ATOM   1973  CD  GLN   127      34.140  40.689  32.375  1.00  0.00           C  
ATOM   1974  OE1 GLN   127      34.960  39.946  32.333  1.00  0.00           O  
ATOM   1975  NE2 GLN   127      33.024  40.232  32.529  1.00  0.00           N  
ATOM   1976 HE21 GLN   127      32.908  39.292  32.643  1.00  0.00           H  
ATOM   1977 HE22 GLN   127      32.313  40.800  32.554  1.00  0.00           H  
ATOM   1978  C   GLN   127      37.174  41.736  33.572  1.00  0.00           C  
ATOM   1979  O   GLN   127      37.978  40.909  33.193  1.00  0.00           O  
ATOM   1980  N   CYS   128      36.614  41.667  34.764  1.00  0.00           N  
ATOM   1981  H   CYS   128      35.977  42.382  35.021  1.00  0.00           H  
ATOM   1982  CA  CYS   128      36.876  40.654  35.766  1.00  0.00           C  
ATOM   1983  HA  CYS   128      37.186  39.758  35.283  1.00  0.00           H  
ATOM   1984  CB  CYS   128      38.003  41.147  36.629  1.00  0.00           C  
ATOM   1985  HB2 CYS   128      38.295  41.108  36.710  1.00  0.00           H  
ATOM   1986  HB3 CYS   128      38.221  41.399  36.718  1.00  0.00           H  
ATOM   1987  SG  CYS   128      38.527  41.391  37.379  1.00  0.00           S  
ATOM   1988  HG  CYS   128      38.410  41.277  36.936  1.00  0.00           H  
ATOM   1989  C   CYS   128      35.631  40.322  36.593  1.00  0.00           C  
ATOM   1990  O   CYS   128      34.670  41.035  36.566  1.00  0.00           O  
ATOM   1991  N   ALA   129      35.654  39.262  37.357  1.00  0.00           N  
ATOM   1992  H   ALA   129      36.451  38.701  37.294  1.00  0.00           H  
ATOM   1993  CA  ALA   129      34.694  38.960  38.414  1.00  0.00           C  
ATOM   1994  HA  ALA   129      33.997  39.768  38.495  1.00  0.00           H  
ATOM   1995  CB  ALA   129      33.919  37.712  38.070  1.00  0.00           C  
ATOM   1996  HB1 ALA   129      33.709  37.428  37.995  1.00  0.00           H  
ATOM   1997  HB2 ALA   129      33.739  37.408  37.967  1.00  0.00           H  
ATOM   1998  HB3 ALA   129      33.739  37.397  38.012  1.00  0.00           H  
ATOM   1999  C   ALA   129      35.358  38.812  39.771  1.00  0.00           C  
ATOM   2000  O   ALA   129      36.490  38.389  39.862  1.00  0.00           O  
ATOM   2001  N   MET   130      34.635  39.094  40.839  1.00  0.00           N  
ATOM   2002  H   MET   130      33.716  39.431  40.696  1.00  0.00           H  
ATOM   2003  CA  MET   130      35.049  38.732  42.190  1.00  0.00           C  
ATOM   2004  HA  MET   130      36.088  38.994  42.314  1.00  0.00           H  
ATOM   2005  CB  MET   130      34.248  39.536  43.205  1.00  0.00           C  
ATOM   2006  HB2 MET   130      34.416  40.576  43.020  1.00  0.00           H  
ATOM   2007  HB3 MET   130      33.205  39.342  43.073  1.00  0.00           H  
ATOM   2008  CG  MET   130      34.621  39.228  44.641  1.00  0.00           C  
ATOM   2009  HG2 MET   130      34.237  38.631  44.923  1.00  0.00           H  
ATOM   2010  HG3 MET   130      35.361  39.018  44.772  1.00  0.00           H  
ATOM   2011  SD  MET   130      34.501  40.090  45.737  1.00  0.00           S  
ATOM   2012  CE  MET   130      34.914  41.464  45.629  1.00  0.00           C  
ATOM   2013  HE1 MET   130      34.987  41.748  45.611  1.00  0.00           H  
ATOM   2014  HE2 MET   130      35.005  41.742  45.621  1.00  0.00           H  
ATOM   2015  HE3 MET   130      34.999  41.739  45.600  1.00  0.00           H  
ATOM   2016  C   MET   130      34.912  37.222  42.401  1.00  0.00           C  
ATOM   2017  O   MET   130      33.853  36.661  42.189  1.00  0.00           O  
ATOM   2018  N   ARG   131      35.975  36.558  42.821  1.00  0.00           N  
ATOM   2019  H   ARG   131      36.792  37.088  43.011  1.00  0.00           H  
ATOM   2020  CA  ARG   131      36.013  35.117  43.092  1.00  0.00           C  
ATOM   2021  HA  ARG   131      35.550  34.607  42.261  1.00  0.00           H  
ATOM   2022  CB  ARG   131      37.470  34.664  43.212  1.00  0.00           C  
ATOM   2023  HB2 ARG   131      37.906  35.165  44.057  1.00  0.00           H  
ATOM   2024  HB3 ARG   131      37.485  33.607  43.426  1.00  0.00           H  
ATOM   2025  CG  ARG   131      38.374  34.924  42.007  1.00  0.00           C  
ATOM   2026  HG2 ARG   131      38.579  35.935  41.946  1.00  0.00           H  
ATOM   2027  HG3 ARG   131      39.275  34.445  42.165  1.00  0.00           H  
ATOM   2028  CD  ARG   131      37.875  34.513  40.675  1.00  0.00           C  
ATOM   2029  HD2 ARG   131      37.083  35.138  40.425  1.00  0.00           H  
ATOM   2030  HD3 ARG   131      38.634  34.682  39.990  1.00  0.00           H  
ATOM   2031  NE  ARG   131      37.466  33.120  40.596  1.00  0.00           N  
ATOM   2032  HE  ARG   131      37.715  32.512  41.340  1.00  0.00           H  
ATOM   2033  CZ  ARG   131      36.809  32.562  39.623  1.00  0.00           C  
ATOM   2034  NH1 ARG   131      36.536  33.171  38.526  1.00  0.00           N  
ATOM   2035 HH11 ARG   131      36.881  34.081  38.363  1.00  0.00           H  
ATOM   2036 HH12 ARG   131      36.064  32.684  37.800  1.00  0.00           H  
ATOM   2037  NH2 ARG   131      36.399  31.358  39.742  1.00  0.00           N  
ATOM   2038 HH21 ARG   131      36.562  30.847  40.573  1.00  0.00           H  
ATOM   2039 HH22 ARG   131      35.846  30.977  39.014  1.00  0.00           H  
ATOM   2040  C   ARG   131      35.232  34.750  44.362  1.00  0.00           C  
ATOM   2041  O   ARG   131      35.096  35.594  45.233  1.00  0.00           O  
ATOM   2042  N   PRO   132      34.770  33.500  44.539  1.00  0.00           N  
ATOM   2043  CD  PRO   132      34.724  32.457  43.552  1.00  0.00           C  
ATOM   2044  HD2 PRO   132      35.651  31.986  43.471  1.00  0.00           H  
ATOM   2045  HD3 PRO   132      34.434  32.816  42.614  1.00  0.00           H  
ATOM   2046  CG  PRO   132      33.721  31.481  44.037  1.00  0.00           C  
ATOM   2047  HG2 PRO   132      33.970  30.555  43.773  1.00  0.00           H  
ATOM   2048  HG3 PRO   132      32.828  31.716  43.671  1.00  0.00           H  
ATOM   2049  CB  PRO   132      33.679  31.617  45.493  1.00  0.00           C  
ATOM   2050  HB2 PRO   132      34.361  30.971  45.912  1.00  0.00           H  
ATOM   2051  HB3 PRO   132      32.737  31.398  45.852  1.00  0.00           H  
ATOM   2052  CA  PRO   132      34.066  33.061  45.745  1.00  0.00           C  
ATOM   2053  HA  PRO   132      33.165  33.636  45.837  1.00  0.00           H  
ATOM   2054  C   PRO   132      34.847  33.211  47.049  1.00  0.00           C  
ATOM   2055  O   PRO   132      34.257  33.380  48.085  1.00  0.00           O  
ATOM   2056  N   ASN   133      36.167  33.210  47.004  1.00  0.00           N  
ATOM   2057  H   ASN   133      36.580  33.028  46.132  1.00  0.00           H  
ATOM   2058  CA  ASN   133      37.065  33.515  48.119  1.00  0.00           C  
ATOM   2059  HA  ASN   133      36.590  33.178  49.029  1.00  0.00           H  
ATOM   2060  CB  ASN   133      38.350  32.692  47.951  1.00  0.00           C  
ATOM   2061  HB2 ASN   133      38.968  32.814  48.820  1.00  0.00           H  
ATOM   2062  HB3 ASN   133      38.092  31.652  47.886  1.00  0.00           H  
ATOM   2063  CG  ASN   133      39.175  33.052  46.745  1.00  0.00           C  
ATOM   2064  OD1 ASN   133      38.959  34.013  46.063  1.00  0.00           O  
ATOM   2065  ND2 ASN   133      40.144  32.291  46.438  1.00  0.00           N  
ATOM   2066 HD21 ASN   133      40.675  32.507  45.631  1.00  0.00           H  
ATOM   2067 HD22 ASN   133      40.345  31.506  46.997  1.00  0.00           H  
ATOM   2068  C   ASN   133      37.333  35.024  48.327  1.00  0.00           C  
ATOM   2069  O   ASN   133      38.260  35.382  49.035  1.00  0.00           O  
ATOM   2070  N   PHE   134      36.539  35.899  47.712  1.00  0.00           N  
ATOM   2071  H   PHE   134      35.814  35.521  47.147  1.00  0.00           H  
ATOM   2072  CA  PHE   134      36.615  37.364  47.745  1.00  0.00           C  
ATOM   2073  HA  PHE   134      35.818  37.704  47.104  1.00  0.00           H  
ATOM   2074  CB  PHE   134      36.285  37.902  49.137  1.00  0.00           C  
ATOM   2075  HB2 PHE   134      37.044  37.600  49.815  1.00  0.00           H  
ATOM   2076  HB3 PHE   134      36.311  38.967  49.110  1.00  0.00           H  
ATOM   2077  CG  PHE   134      34.961  37.503  49.687  1.00  0.00           C  
ATOM   2078  CD1 PHE   134      33.850  38.242  49.410  1.00  0.00           C  
ATOM   2079  HD1 PHE   134      33.931  39.074  48.794  1.00  0.00           H  
ATOM   2080  CE1 PHE   134      32.633  37.897  49.940  1.00  0.00           C  
ATOM   2081  HE1 PHE   134      31.788  38.466  49.732  1.00  0.00           H  
ATOM   2082  CZ  PHE   134      32.518  36.809  50.740  1.00  0.00           C  
ATOM   2083  HZ  PHE   134      31.586  36.545  51.140  1.00  0.00           H  
ATOM   2084  CE2 PHE   134      33.621  36.068  51.017  1.00  0.00           C  
ATOM   2085  HE2 PHE   134      33.534  35.236  51.630  1.00  0.00           H  
ATOM   2086  CD2 PHE   134      34.842  36.415  50.498  1.00  0.00           C  
ATOM   2087  HD2 PHE   134      35.684  35.847  50.723  1.00  0.00           H  
ATOM   2088  C   PHE   134      37.876  37.993  47.134  1.00  0.00           C  
ATOM   2089  O   PHE   134      38.169  39.101  47.370  1.00  0.00           O  
ATOM   2090  N   THR   135      38.611  37.315  46.321  1.00  0.00           N  
ATOM   2091  H   THR   135      38.325  36.423  46.166  1.00  0.00           H  
ATOM   2092  CA  THR   135      39.767  37.841  45.574  1.00  0.00           C  
ATOM   2093  HA  THR   135      40.112  38.741  46.059  1.00  0.00           H  
ATOM   2094  CB  THR   135      40.945  36.867  45.580  1.00  0.00           C  
ATOM   2095  HB  THR   135      41.784  37.361  45.115  1.00  0.00           H  
ATOM   2096  CG2 THR   135      41.376  36.451  46.970  1.00  0.00           C  
ATOM   2097 HG21 THR   135      41.498  36.365  47.307  1.00  0.00           H  
ATOM   2098 HG22 THR   135      41.473  36.354  47.312  1.00  0.00           H  
ATOM   2099 HG23 THR   135      41.494  36.338  47.300  1.00  0.00           H  
ATOM   2100  OG1 THR   135      40.675  35.713  44.843  1.00  0.00           O  
ATOM   2101  HG1 THR   135      40.048  35.206  45.318  1.00  0.00           H  
ATOM   2102  C   THR   135      39.408  38.233  44.144  1.00  0.00           C  
ATOM   2103  O   THR   135      38.336  37.926  43.653  1.00  0.00           O  
ATOM   2104  N   ILE   136      40.311  38.913  43.461  1.00  0.00           N  
ATOM   2105  H   ILE   136      41.132  39.189  43.945  1.00  0.00           H  
ATOM   2106  CA  ILE   136      40.248  39.226  42.048  1.00  0.00           C  
ATOM   2107  HA  ILE   136      39.371  38.774  41.636  1.00  0.00           H  
ATOM   2108  CB  ILE   136      40.137  40.720  41.830  1.00  0.00           C  
ATOM   2109  HB  ILE   136      40.698  40.971  41.947  1.00  0.00           H  
ATOM   2110  CG2 ILE   136      39.903  41.207  40.945  1.00  0.00           C  
ATOM   2111 HG21 ILE   136      39.864  41.378  40.738  1.00  0.00           H  
ATOM   2112 HG22 ILE   136      39.884  41.288  40.727  1.00  0.00           H  
ATOM   2113 HG23 ILE   136      39.795  41.327  40.713  1.00  0.00           H  
ATOM   2114  CG1 ILE   136      39.510  41.439  42.287  1.00  0.00           C  
ATOM   2115 HG12 ILE   136      39.374  42.071  42.289  1.00  0.00           H  
ATOM   2116 HG13 ILE   136      39.254  40.964  42.108  1.00  0.00           H  
ATOM   2117  CD1 ILE   136      39.391  42.013  42.975  1.00  0.00           C  
ATOM   2118 HD11 ILE   136      39.367  42.156  43.150  1.00  0.00           H  
ATOM   2119 HD12 ILE   136      39.363  42.143  43.137  1.00  0.00           H  
ATOM   2120 HD13 ILE   136      39.349  42.166  43.141  1.00  0.00           H  
ATOM   2121  C   ILE   136      41.451  38.625  41.337  1.00  0.00           C  
ATOM   2122  O   ILE   136      42.567  38.766  41.783  1.00  0.00           O  
ATOM   2123  N   LYS   137      41.238  37.965  40.223  1.00  0.00           N  
ATOM   2124  H   LYS   137      40.308  37.909  39.903  1.00  0.00           H  
ATOM   2125  CA  LYS   137      42.277  37.364  39.397  1.00  0.00           C  
ATOM   2126  HA  LYS   137      43.027  37.025  40.005  1.00  0.00           H  
ATOM   2127  CB  LYS   137      41.765  36.214  38.672  1.00  0.00           C  
ATOM   2128  HB2 LYS   137      41.206  36.081  38.645  1.00  0.00           H  
ATOM   2129  HB3 LYS   137      41.859  36.212  38.161  1.00  0.00           H  
ATOM   2130  CG  LYS   137      41.884  35.223  38.680  1.00  0.00           C  
ATOM   2131  HG2 LYS   137      42.408  35.322  38.692  1.00  0.00           H  
ATOM   2132  HG3 LYS   137      41.788  35.222  39.159  1.00  0.00           H  
ATOM   2133  CD  LYS   137      41.427  34.092  38.025  1.00  0.00           C  
ATOM   2134  HD2 LYS   137      41.220  33.887  38.001  1.00  0.00           H  
ATOM   2135  HD3 LYS   137      41.348  33.995  37.799  1.00  0.00           H  
ATOM   2136  CE  LYS   137      41.372  33.366  37.720  1.00  0.00           C  
ATOM   2137  HE2 LYS   137      41.519  33.535  37.752  1.00  0.00           H  
ATOM   2138  HE3 LYS   137      41.420  33.433  37.869  1.00  0.00           H  
ATOM   2139  NZ  LYS   137      41.068  32.369  37.198  1.00  0.00           N  
ATOM   2140  HZ1 LYS   137      41.007  32.116  37.039  1.00  0.00           H  
ATOM   2141  HZ2 LYS   137      41.009  32.122  37.104  1.00  0.00           H  
ATOM   2142  HZ3 LYS   137      40.962  32.125  37.064  1.00  0.00           H  
ATOM   2143  C   LYS   137      42.906  38.313  38.493  1.00  0.00           C  
ATOM   2144  O   LYS   137      42.955  38.760  38.148  1.00  0.00           O  
ATOM   2145  N   GLY   138      43.381  38.623  38.117  1.00  0.00           N  
ATOM   2146  H   GLY   138      43.308  38.206  38.423  1.00  0.00           H  
ATOM   2147  CA  GLY   138      44.013  39.521  37.294  1.00  0.00           C  
ATOM   2148  HA2 GLY   138      43.735  39.551  36.747  1.00  0.00           H  
ATOM   2149  HA3 GLY   138      43.967  40.095  37.528  1.00  0.00           H  
ATOM   2150  C   GLY   138      45.118  39.676  36.839  1.00  0.00           C  
ATOM   2151  O   GLY   138      45.494  39.138  37.129  1.00  0.00           O  
ATOM   2152  N   SER   139      45.648  40.416  36.128  1.00  0.00           N  
ATOM   2153  H   SER   139      45.272  40.820  35.927  1.00  0.00           H  
ATOM   2154  CA  SER   139      46.738  40.656  35.622  1.00  0.00           C  
ATOM   2155  HA  SER   139      47.207  40.004  35.968  1.00  0.00           H  
ATOM   2156  CB  SER   139      46.652  40.428  34.485  1.00  0.00           C  
ATOM   2157  HB2 SER   139      46.568  40.255  34.079  1.00  0.00           H  
ATOM   2158  HB3 SER   139      46.600  40.432  34.300  1.00  0.00           H  
ATOM   2159  OG  SER   139      46.744  40.418  34.180  1.00  0.00           O  
ATOM   2160  HG  SER   139      46.639  40.286  34.154  1.00  0.00           H  
ATOM   2161  C   SER   139      47.363  41.963  35.758  1.00  0.00           C  
ATOM   2162  O   SER   139      47.456  42.575  35.034  1.00  0.00           O  
ATOM   2163  N   PHE   140      47.793  42.402  36.674  1.00  0.00           N  
ATOM   2164  H   PHE   140      47.705  41.843  37.230  1.00  0.00           H  
ATOM   2165  CA  PHE   140      48.401  43.649  36.923  1.00  0.00           C  
ATOM   2166  HA  PHE   140      48.221  44.260  36.125  1.00  0.00           H  
ATOM   2167  CB  PHE   140      47.789  44.248  38.090  1.00  0.00           C  
ATOM   2168  HB2 PHE   140      48.019  43.703  38.864  1.00  0.00           H  
ATOM   2169  HB3 PHE   140      48.227  45.118  38.221  1.00  0.00           H  
ATOM   2170  CG  PHE   140      46.369  44.457  38.120  1.00  0.00           C  
ATOM   2171  CD1 PHE   140      45.801  45.155  37.403  1.00  0.00           C  
ATOM   2172  HD1 PHE   140      46.361  45.533  36.808  1.00  0.00           H  
ATOM   2173  CE1 PHE   140      44.508  45.360  37.467  1.00  0.00           C  
ATOM   2174  HE1 PHE   140      44.081  45.890  36.917  1.00  0.00           H  
ATOM   2175  CZ  PHE   140      43.777  44.879  38.251  1.00  0.00           C  
ATOM   2176  HZ  PHE   140      42.794  45.038  38.302  1.00  0.00           H  
ATOM   2177  CE2 PHE   140      44.333  44.186  38.965  1.00  0.00           C  
ATOM   2178  HE2 PHE   140      43.776  43.817  39.564  1.00  0.00           H  
ATOM   2179  CD2 PHE   140      45.625  43.978  38.898  1.00  0.00           C  
ATOM   2180  HD2 PHE   140      46.051  43.453  39.453  1.00  0.00           H  
ATOM   2181  C   PHE   140      49.884  43.581  37.097  1.00  0.00           C  
ATOM   2182  O   PHE   140      50.380  42.643  37.559  1.00  0.00           O  
ATOM   2183  N   LEU   141      50.594  44.596  36.765  1.00  0.00           N  
ATOM   2184  H   LEU   141      50.117  45.321  36.388  1.00  0.00           H  
ATOM   2185  CA  LEU   141      52.002  44.789  37.025  1.00  0.00           C  
ATOM   2186  HA  LEU   141      52.482  43.859  37.014  1.00  0.00           H  
ATOM   2187  CB  LEU   141      52.587  45.623  35.951  1.00  0.00           C  
ATOM   2188  HB2 LEU   141      52.137  46.519  35.939  1.00  0.00           H  
ATOM   2189  HB3 LEU   141      53.564  45.795  36.166  1.00  0.00           H  
ATOM   2190  CG  LEU   141      52.507  45.095  34.618  1.00  0.00           C  
ATOM   2191  HG  LEU   141      51.671  44.875  34.458  1.00  0.00           H  
ATOM   2192  CD1 LEU   141      52.865  45.888  33.689  1.00  0.00           C  
ATOM   2193 HD11 LEU   141      52.938  46.061  33.433  1.00  0.00           H  
ATOM   2194 HD12 LEU   141      52.925  46.090  33.465  1.00  0.00           H  
ATOM   2195 HD13 LEU   141      52.977  46.088  33.485  1.00  0.00           H  
ATOM   2196  CD2 LEU   141      53.224  44.102  34.358  1.00  0.00           C  
ATOM   2197 HD21 LEU   141      53.381  43.861  34.262  1.00  0.00           H  
ATOM   2198 HD22 LEU   141      53.416  43.874  34.305  1.00  0.00           H  
ATOM   2199 HD23 LEU   141      53.386  43.839  34.308  1.00  0.00           H  
ATOM   2200  C   LEU   141      52.266  45.391  38.379  1.00  0.00           C  
ATOM   2201  O   LEU   141      51.381  45.852  39.039  1.00  0.00           O  
ATOM   2202  N   ASN   142      53.494  45.407  38.793  1.00  0.00           N  
ATOM   2203  H   ASN   142      54.168  45.009  38.220  1.00  0.00           H  
ATOM   2204  CA  ASN   142      53.918  46.007  40.010  1.00  0.00           C  
ATOM   2205  HA  ASN   142      53.393  45.561  40.791  1.00  0.00           H  
ATOM   2206  CB  ASN   142      55.372  45.722  40.179  1.00  0.00           C  
ATOM   2207  HB2 ASN   142      55.677  45.106  39.917  1.00  0.00           H  
ATOM   2208  HB3 ASN   142      55.808  46.169  39.879  1.00  0.00           H  
ATOM   2209  CG  ASN   142      55.862  45.656  41.103  1.00  0.00           C  
ATOM   2210  OD1 ASN   142      55.632  45.655  41.600  1.00  0.00           O  
ATOM   2211  ND2 ASN   142      56.548  45.600  41.364  1.00  0.00           N  
ATOM   2212 HD21 ASN   142      56.874  45.550  41.963  1.00  0.00           H  
ATOM   2213 HD22 ASN   142      56.745  45.593  40.964  1.00  0.00           H  
ATOM   2214  C   ASN   142      53.614  47.465  40.074  1.00  0.00           C  
ATOM   2215  O   ASN   142      53.770  48.132  39.143  1.00  0.00           O  
ATOM   2216  N   GLY   143      53.204  47.963  41.182  1.00  0.00           N  
ATOM   2217  H   GLY   143      53.112  47.370  41.906  1.00  0.00           H  
ATOM   2218  CA  GLY   143      52.873  49.323  41.413  1.00  0.00           C  
ATOM   2219  HA2 GLY   143      53.070  49.553  42.399  1.00  0.00           H  
ATOM   2220  HA3 GLY   143      53.486  49.910  40.820  1.00  0.00           H  
ATOM   2221  C   GLY   143      51.456  49.707  41.175  1.00  0.00           C  
ATOM   2222  O   GLY   143      51.159  50.841  41.071  1.00  0.00           O  
ATOM   2223  N   SER   144      50.573  48.790  41.075  1.00  0.00           N  
ATOM   2224  H   SER   144      50.881  47.890  41.190  1.00  0.00           H  
ATOM   2225  CA  SER   144      49.184  48.989  40.776  1.00  0.00           C  
ATOM   2226  HA  SER   144      49.108  49.840  40.162  1.00  0.00           H  
ATOM   2227  CB  SER   144      48.687  47.850  39.965  1.00  0.00           C  
ATOM   2228  HB2 SER   144      47.743  48.030  39.674  1.00  0.00           H  
ATOM   2229  HB3 SER   144      49.255  47.717  39.111  1.00  0.00           H  
ATOM   2230  OG  SER   144      48.701  46.737  40.653  1.00  0.00           O  
ATOM   2231  HG  SER   144      49.405  46.336  40.469  1.00  0.00           H  
ATOM   2232  C   SER   144      48.282  49.235  41.980  1.00  0.00           C  
ATOM   2233  O   SER   144      47.086  49.360  41.821  1.00  0.00           O  
ATOM   2234  N   CYS   145      48.808  49.306  43.191  1.00  0.00           N  
ATOM   2235  H   CYS   145      49.777  49.189  43.275  1.00  0.00           H  
ATOM   2236  CA  CYS   145      48.045  49.602  44.395  1.00  0.00           C  
ATOM   2237  HA  CYS   145      47.279  48.854  44.508  1.00  0.00           H  
ATOM   2238  CB  CYS   145      48.965  49.492  45.595  1.00  0.00           C  
ATOM   2239  HB2 CYS   145      49.443  48.759  45.602  1.00  0.00           H  
ATOM   2240  HB3 CYS   145      49.554  50.138  45.640  1.00  0.00           H  
ATOM   2241  SG  CYS   145      48.309  49.500  46.939  1.00  0.00           S  
ATOM   2242  HG  CYS   145      48.543  48.842  47.444  1.00  0.00           H  
ATOM   2243  C   CYS   145      47.356  50.967  44.296  1.00  0.00           C  
ATOM   2244  O   CYS   145      47.949  51.943  43.877  1.00  0.00           O  
ATOM   2245  N   GLY   146      46.085  51.023  44.631  1.00  0.00           N  
ATOM   2246  H   GLY   146      45.684  50.216  45.046  1.00  0.00           H  
ATOM   2247  CA  GLY   146      45.210  52.169  44.430  1.00  0.00           C  
ATOM   2248  HA2 GLY   146      44.442  52.134  45.177  1.00  0.00           H  
ATOM   2249  HA3 GLY   146      45.766  53.076  44.573  1.00  0.00           H  
ATOM   2250  C   GLY   146      44.516  52.240  43.076  1.00  0.00           C  
ATOM   2251  O   GLY   146      43.764  53.160  42.852  1.00  0.00           O  
ATOM   2252  N   SER   147      44.731  51.291  42.174  1.00  0.00           N  
ATOM   2253  H   SER   147      45.390  50.587  42.387  1.00  0.00           H  
ATOM   2254  CA  SER   147      43.918  51.135  40.964  1.00  0.00           C  
ATOM   2255  HA  SER   147      43.858  52.083  40.478  1.00  0.00           H  
ATOM   2256  CB  SER   147      44.560  50.178  40.003  1.00  0.00           C  
ATOM   2257  HB2 SER   147      45.239  50.090  40.146  1.00  0.00           H  
ATOM   2258  HB3 SER   147      44.331  49.421  39.896  1.00  0.00           H  
ATOM   2259  OG  SER   147      44.556  50.397  39.052  1.00  0.00           O  
ATOM   2260  HG  SER   147      44.769  49.897  38.968  1.00  0.00           H  
ATOM   2261  C   SER   147      42.491  50.696  41.280  1.00  0.00           C  
ATOM   2262  O   SER   147      42.260  50.059  42.283  1.00  0.00           O  
ATOM   2263  N   VAL   148      41.526  51.038  40.444  1.00  0.00           N  
ATOM   2264  H   VAL   148      41.797  51.449  39.594  1.00  0.00           H  
ATOM   2265  CA  VAL   148      40.087  50.959  40.739  1.00  0.00           C  
ATOM   2266  HA  VAL   148      39.974  50.468  41.691  1.00  0.00           H  
ATOM   2267  CB  VAL   148      39.459  52.348  40.893  1.00  0.00           C  
ATOM   2268  HB  VAL   148      38.427  52.219  41.147  1.00  0.00           H  
ATOM   2269  CG1 VAL   148      40.090  53.129  42.024  1.00  0.00           C  
ATOM   2270 HG11 VAL   148      40.232  53.339  42.295  1.00  0.00           H  
ATOM   2271 HG12 VAL   148      40.225  53.309  42.317  1.00  0.00           H  
ATOM   2272 HG13 VAL   148      40.257  53.309  42.296  1.00  0.00           H  
ATOM   2273  CG2 VAL   148      39.499  53.172  39.629  1.00  0.00           C  
ATOM   2274 HG21 VAL   148      39.499  53.385  39.326  1.00  0.00           H  
ATOM   2275 HG22 VAL   148      39.514  53.376  39.323  1.00  0.00           H  
ATOM   2276 HG23 VAL   148      39.497  53.370  39.320  1.00  0.00           H  
ATOM   2277  C   VAL   148      39.289  50.122  39.747  1.00  0.00           C  
ATOM   2278  O   VAL   148      39.678  49.940  38.613  1.00  0.00           O  
ATOM   2279  N   GLY   149      38.142  49.636  40.182  1.00  0.00           N  
ATOM   2280  H   GLY   149      37.900  49.841  41.122  1.00  0.00           H  
ATOM   2281  CA  GLY   149      37.143  48.948  39.379  1.00  0.00           C  
ATOM   2282  HA2 GLY   149      37.457  48.950  38.362  1.00  0.00           H  
ATOM   2283  HA3 GLY   149      37.062  47.938  39.695  1.00  0.00           H  
ATOM   2284  C   GLY   149      35.764  49.576  39.437  1.00  0.00           C  
ATOM   2285  O   GLY   149      35.407  50.202  40.424  1.00  0.00           O  
ATOM   2286  N   PHE   150      34.998  49.428  38.365  1.00  0.00           N  
ATOM   2287  H   PHE   150      35.349  48.877  37.616  1.00  0.00           H  
ATOM   2288  CA  PHE   150      33.749  50.139  38.120  1.00  0.00           C  
ATOM   2289  HA  PHE   150      33.246  50.265  39.067  1.00  0.00           H  
ATOM   2290  CB  PHE   150      34.069  51.528  37.556  1.00  0.00           C  
ATOM   2291  HB2 PHE   150      33.174  52.118  37.581  1.00  0.00           H  
ATOM   2292  HB3 PHE   150      34.767  52.020  38.204  1.00  0.00           H  
ATOM   2293  CG  PHE   150      34.620  51.558  36.153  1.00  0.00           C  
ATOM   2294  CD1 PHE   150      35.948  51.289  35.915  1.00  0.00           C  
ATOM   2295  HD1 PHE   150      36.587  51.067  36.723  1.00  0.00           H  
ATOM   2296  CE1 PHE   150      36.444  51.292  34.619  1.00  0.00           C  
ATOM   2297  HE1 PHE   150      37.451  51.067  34.443  1.00  0.00           H  
ATOM   2298  CZ  PHE   150      35.622  51.589  33.555  1.00  0.00           C  
ATOM   2299  HZ  PHE   150      35.996  51.594  32.564  1.00  0.00           H  
ATOM   2300  CE2 PHE   150      34.304  51.883  33.787  1.00  0.00           C  
ATOM   2301  HE2 PHE   150      33.681  52.124  32.972  1.00  0.00           H  
ATOM   2302  CD2 PHE   150      33.803  51.860  35.080  1.00  0.00           C  
ATOM   2303  HD2 PHE   150      32.789  52.074  35.245  1.00  0.00           H  
ATOM   2304  C   PHE   150      32.783  49.389  37.190  1.00  0.00           C  
ATOM   2305  O   PHE   150      33.158  48.508  36.439  1.00  0.00           O  
ATOM   2306  N   ASN   151      31.534  49.798  37.216  1.00  0.00           N  
ATOM   2307  H   ASN   151      31.313  50.492  37.890  1.00  0.00           H  
ATOM   2308  CA  ASN   151      30.484  49.497  36.257  1.00  0.00           C  
ATOM   2309  HA  ASN   151      30.919  49.053  35.382  1.00  0.00           H  
ATOM   2310  CB  ASN   151      29.509  48.512  36.879  1.00  0.00           C  
ATOM   2311  HB2 ASN   151      29.340  48.687  37.795  1.00  0.00           H  
ATOM   2312  HB3 ASN   151      28.678  48.571  36.457  1.00  0.00           H  
ATOM   2313  CG  ASN   151      29.828  47.195  36.823  1.00  0.00           C  
ATOM   2314  OD1 ASN   151      30.206  46.697  35.930  1.00  0.00           O  
ATOM   2315  ND2 ASN   151      29.656  46.574  37.747  1.00  0.00           N  
ATOM   2316 HD21 ASN   151      29.832  45.696  37.680  1.00  0.00           H  
ATOM   2317 HD22 ASN   151      29.309  46.957  38.478  1.00  0.00           H  
ATOM   2318  C   ASN   151      29.784  50.785  35.811  1.00  0.00           C  
ATOM   2319  O   ASN   151      29.935  51.799  36.433  1.00  0.00           O  
ATOM   2320  N   ILE   152      29.013  50.760  34.749  1.00  0.00           N  
ATOM   2321  H   ILE   152      28.919  49.912  34.276  1.00  0.00           H  
ATOM   2322  CA  ILE   152      28.215  51.881  34.266  1.00  0.00           C  
ATOM   2323  HA  ILE   152      28.247  52.651  34.990  1.00  0.00           H  
ATOM   2324  CB  ILE   152      28.763  52.464  32.985  1.00  0.00           C  
ATOM   2325  HB  ILE   152      28.619  52.320  32.368  1.00  0.00           H  
ATOM   2326  CG2 ILE   152      28.688  53.301  32.712  1.00  0.00           C  
ATOM   2327 HG21 ILE   152      28.671  53.503  32.660  1.00  0.00           H  
ATOM   2328 HG22 ILE   152      28.674  53.495  32.613  1.00  0.00           H  
ATOM   2329 HG23 ILE   152      28.660  53.526  32.644  1.00  0.00           H  
ATOM   2330  CG1 ILE   152      29.568  52.442  32.775  1.00  0.00           C  
ATOM   2331 HG12 ILE   152      29.765  52.552  33.286  1.00  0.00           H  
ATOM   2332 HG13 ILE   152      29.629  51.877  32.948  1.00  0.00           H  
ATOM   2333  CD1 ILE   152      30.059  53.006  31.661  1.00  0.00           C  
ATOM   2334 HD11 ILE   152      30.191  53.125  31.391  1.00  0.00           H  
ATOM   2335 HD12 ILE   152      30.164  53.145  31.383  1.00  0.00           H  
ATOM   2336 HD13 ILE   152      30.188  53.151  31.404  1.00  0.00           H  
ATOM   2337  C   ILE   152      26.779  51.497  34.123  1.00  0.00           C  
ATOM   2338  O   ILE   152      26.469  50.502  33.652  1.00  0.00           O  
ATOM   2339  N   ASP   153      25.903  52.290  34.514  1.00  0.00           N  
ATOM   2340  H   ASP   153      26.227  53.077  34.904  1.00  0.00           H  
ATOM   2341  CA  ASP   153      24.511  52.137  34.319  1.00  0.00           C  
ATOM   2342  HA  ASP   153      24.307  51.133  34.190  1.00  0.00           H  
ATOM   2343  CB  ASP   153      23.774  52.589  35.525  1.00  0.00           C  
ATOM   2344  HB2 ASP   153      23.705  52.682  35.781  1.00  0.00           H  
ATOM   2345  HB3 ASP   153      23.579  52.734  35.735  1.00  0.00           H  
ATOM   2346  CG  ASP   153      23.366  52.697  36.151  1.00  0.00           C  
ATOM   2347  OD1 ASP   153      23.311  52.901  36.421  1.00  0.00           O  
ATOM   2348  OD2 ASP   153      23.071  52.574  36.398  1.00  0.00           O  
ATOM   2349  C   ASP   153      24.064  52.813  33.087  1.00  0.00           C  
ATOM   2350  O   ASP   153      24.198  52.557  32.381  1.00  0.00           O  
ATOM   2351  N   TYR   154      23.571  53.676  32.810  1.00  0.00           N  
ATOM   2352  H   TYR   154      23.460  53.828  33.451  1.00  0.00           H  
ATOM   2353  CA  TYR   154      23.208  54.402  31.636  1.00  0.00           C  
ATOM   2354  HA  TYR   154      23.400  53.793  30.808  1.00  0.00           H  
ATOM   2355  CB  TYR   154      21.759  54.698  31.653  1.00  0.00           C  
ATOM   2356  HB2 TYR   154      21.303  54.132  31.677  1.00  0.00           H  
ATOM   2357  HB3 TYR   154      21.549  55.053  32.216  1.00  0.00           H  
ATOM   2358  CG  TYR   154      21.162  55.253  30.911  1.00  0.00           C  
ATOM   2359  CD1 TYR   154      20.870  55.106  30.298  1.00  0.00           C  
ATOM   2360  HD1 TYR   154      21.067  54.603  30.355  1.00  0.00           H  
ATOM   2361  CE1 TYR   154      20.323  55.618  29.612  1.00  0.00           C  
ATOM   2362  HE1 TYR   154      20.105  55.506  29.145  1.00  0.00           H  
ATOM   2363  CZ  TYR   154      20.065  56.279  29.535  1.00  0.00           C  
ATOM   2364  OH  TYR   154      19.540  56.770  28.876  1.00  0.00           O  
ATOM   2365  HH  TYR   154      19.415  56.900  28.691  1.00  0.00           H  
ATOM   2366  CE2 TYR   154      20.352  56.427  30.147  1.00  0.00           C  
ATOM   2367  HE2 TYR   154      20.153  56.931  30.089  1.00  0.00           H  
ATOM   2368  CD2 TYR   154      20.898  55.915  30.833  1.00  0.00           C  
ATOM   2369  HD2 TYR   154      21.116  56.031  31.299  1.00  0.00           H  
ATOM   2370  C   TYR   154      23.999  55.661  31.463  1.00  0.00           C  
ATOM   2371  O   TYR   154      24.398  55.946  30.401  1.00  0.00           O  
ATOM   2372  N   ASP   155      24.272  56.387  32.503  1.00  0.00           N  
ATOM   2373  H   ASP   155      23.866  56.122  33.325  1.00  0.00           H  
ATOM   2374  CA  ASP   155      25.084  57.567  32.512  1.00  0.00           C  
ATOM   2375  HA  ASP   155      25.758  57.486  31.733  1.00  0.00           H  
ATOM   2376  CB  ASP   155      24.253  58.760  32.243  1.00  0.00           C  
ATOM   2377  HB2 ASP   155      24.880  59.575  32.115  1.00  0.00           H  
ATOM   2378  HB3 ASP   155      23.741  58.604  31.351  1.00  0.00           H  
ATOM   2379  CG  ASP   155      23.282  59.127  33.251  1.00  0.00           C  
ATOM   2380  OD1 ASP   155      22.881  59.358  33.627  1.00  0.00           O  
ATOM   2381  OD2 ASP   155      22.907  59.233  33.673  1.00  0.00           O  
ATOM   2382  C   ASP   155      25.928  57.774  33.740  1.00  0.00           C  
ATOM   2383  O   ASP   155      26.735  58.587  33.805  1.00  0.00           O  
ATOM   2384  N   CYS   156      25.773  57.050  34.709  1.00  0.00           N  
ATOM   2385  H   CYS   156      25.113  56.408  34.597  1.00  0.00           H  
ATOM   2386  CA  CYS   156      26.471  57.140  35.963  1.00  0.00           C  
ATOM   2387  HA  CYS   156      26.980  58.080  36.016  1.00  0.00           H  
ATOM   2388  CB  CYS   156      25.444  57.115  37.059  1.00  0.00           C  
ATOM   2389  HB2 CYS   156      24.773  57.770  36.906  1.00  0.00           H  
ATOM   2390  HB3 CYS   156      25.009  56.274  37.081  1.00  0.00           H  
ATOM   2391  SG  CYS   156      26.008  57.387  38.570  1.00  0.00           S  
ATOM   2392  HG  CYS   156      25.692  57.095  38.789  1.00  0.00           H  
ATOM   2393  C   CYS   156      27.509  56.042  36.122  1.00  0.00           C  
ATOM   2394  O   CYS   156      27.252  54.914  35.827  1.00  0.00           O  
ATOM   2395  N   VAL   157      28.673  56.361  36.622  1.00  0.00           N  
ATOM   2396  H   VAL   157      28.809  57.304  36.841  1.00  0.00           H  
ATOM   2397  CA  VAL   157      29.747  55.424  36.944  1.00  0.00           C  
ATOM   2398  HA  VAL   157      29.680  54.583  36.276  1.00  0.00           H  
ATOM   2399  CB  VAL   157      31.120  56.058  36.735  1.00  0.00           C  
ATOM   2400  HB  VAL   157      31.244  56.776  37.387  1.00  0.00           H  
ATOM   2401  CG1 VAL   157      32.183  55.155  36.895  1.00  0.00           C  
ATOM   2402 HG11 VAL   157      32.452  54.924  36.898  1.00  0.00           H  
ATOM   2403 HG12 VAL   157      32.461  54.972  36.954  1.00  0.00           H  
ATOM   2404 HG13 VAL   157      32.429  54.923  36.956  1.00  0.00           H  
ATOM   2405  CG2 VAL   157      31.336  56.632  35.457  1.00  0.00           C  
ATOM   2406 HG21 VAL   157      31.371  56.762  35.148  1.00  0.00           H  
ATOM   2407 HG22 VAL   157      31.399  56.803  35.147  1.00  0.00           H  
ATOM   2408 HG23 VAL   157      31.406  56.769  35.143  1.00  0.00           H  
ATOM   2409  C   VAL   157      29.592  54.901  38.366  1.00  0.00           C  
ATOM   2410  O   VAL   157      29.683  55.633  39.315  1.00  0.00           O  
ATOM   2411  N   SER   158      29.383  53.622  38.518  1.00  0.00           N  
ATOM   2412  H   SER   158      29.339  53.083  37.699  1.00  0.00           H  
ATOM   2413  CA  SER   158      29.341  52.911  39.784  1.00  0.00           C  
ATOM   2414  HA  SER   158      29.044  53.583  40.571  1.00  0.00           H  
ATOM   2415  CB  SER   158      28.316  51.802  39.712  1.00  0.00           C  
ATOM   2416  HB2 SER   158      28.387  51.311  38.961  1.00  0.00           H  
ATOM   2417  HB3 SER   158      28.394  51.213  40.394  1.00  0.00           H  
ATOM   2418  OG  SER   158      27.172  52.144  39.751  1.00  0.00           O  
ATOM   2419  HG  SER   158      26.790  51.983  39.303  1.00  0.00           H  
ATOM   2420  C   SER   158      30.711  52.353  40.125  1.00  0.00           C  
ATOM   2421  O   SER   158      31.074  51.307  39.657  1.00  0.00           O  
ATOM   2422  N   PHE   159      31.495  53.039  40.925  1.00  0.00           N  
ATOM   2423  H   PHE   159      31.133  53.872  41.299  1.00  0.00           H  
ATOM   2424  CA  PHE   159      32.776  52.542  41.423  1.00  0.00           C  
ATOM   2425  HA  PHE   159      33.320  52.094  40.605  1.00  0.00           H  
ATOM   2426  CB  PHE   159      33.626  53.683  41.965  1.00  0.00           C  
ATOM   2427  HB2 PHE   159      33.069  54.207  42.716  1.00  0.00           H  
ATOM   2428  HB3 PHE   159      34.484  53.257  42.446  1.00  0.00           H  
ATOM   2429  CG  PHE   159      34.124  54.668  40.940  1.00  0.00           C  
ATOM   2430  CD1 PHE   159      35.257  54.377  40.197  1.00  0.00           C  
ATOM   2431  HD1 PHE   159      35.755  53.455  40.344  1.00  0.00           H  
ATOM   2432  CE1 PHE   159      35.746  55.294  39.271  1.00  0.00           C  
ATOM   2433  HE1 PHE   159      36.614  55.070  38.712  1.00  0.00           H  
ATOM   2434  CZ  PHE   159      35.112  56.508  39.088  1.00  0.00           C  
ATOM   2435  HZ  PHE   159      35.491  57.215  38.388  1.00  0.00           H  
ATOM   2436  CE2 PHE   159      33.983  56.802  39.826  1.00  0.00           C  
ATOM   2437  HE2 PHE   159      33.502  57.732  39.686  1.00  0.00           H  
ATOM   2438  CD2 PHE   159      33.487  55.882  40.750  1.00  0.00           C  
ATOM   2439  HD2 PHE   159      32.623  56.111  41.315  1.00  0.00           H  
ATOM   2440  C   PHE   159      32.563  51.472  42.494  1.00  0.00           C  
ATOM   2441  O   PHE   159      31.824  51.678  43.437  1.00  0.00           O  
ATOM   2442  N   CYS   160      33.221  50.338  42.360  1.00  0.00           N  
ATOM   2443  H   CYS   160      33.821  50.250  41.576  1.00  0.00           H  
ATOM   2444  CA  CYS   160      32.963  49.136  43.147  1.00  0.00           C  
ATOM   2445  HA  CYS   160      32.243  49.354  43.898  1.00  0.00           H  
ATOM   2446  CB  CYS   160      32.364  48.108  42.239  1.00  0.00           C  
ATOM   2447  HB2 CYS   160      32.405  47.494  42.519  1.00  0.00           H  
ATOM   2448  HB3 CYS   160      31.681  48.166  42.089  1.00  0.00           H  
ATOM   2449  SG  CYS   160      32.687  47.773  40.966  1.00  0.00           S  
ATOM   2450  HG  CYS   160      32.432  47.406  40.998  1.00  0.00           H  
ATOM   2451  C   CYS   160      34.157  48.557  43.895  1.00  0.00           C  
ATOM   2452  O   CYS   160      33.966  47.776  44.807  1.00  0.00           O  
ATOM   2453  N   TYR   161      35.380  48.899  43.515  1.00  0.00           N  
ATOM   2454  H   TYR   161      35.479  49.552  42.776  1.00  0.00           H  
ATOM   2455  CA  TYR   161      36.597  48.260  44.015  1.00  0.00           C  
ATOM   2456  HA  TYR   161      36.447  47.977  45.046  1.00  0.00           H  
ATOM   2457  CB  TYR   161      36.839  46.986  43.203  1.00  0.00           C  
ATOM   2458  HB2 TYR   161      36.046  46.308  43.387  1.00  0.00           H  
ATOM   2459  HB3 TYR   161      36.795  47.229  42.175  1.00  0.00           H  
ATOM   2460  CG  TYR   161      38.124  46.260  43.449  1.00  0.00           C  
ATOM   2461  CD1 TYR   161      38.286  45.490  44.544  1.00  0.00           C  
ATOM   2462  HD1 TYR   161      37.507  45.429  45.219  1.00  0.00           H  
ATOM   2463  CE1 TYR   161      39.462  44.791  44.752  1.00  0.00           C  
ATOM   2464  HE1 TYR   161      39.584  44.196  45.582  1.00  0.00           H  
ATOM   2465  CZ  TYR   161      40.480  44.854  43.862  1.00  0.00           C  
ATOM   2466  OH  TYR   161      41.599  44.153  44.045  1.00  0.00           O  
ATOM   2467  HH  TYR   161      41.831  43.876  43.775  1.00  0.00           H  
ATOM   2468  CE2 TYR   161      40.323  45.636  42.771  1.00  0.00           C  
ATOM   2469  HE2 TYR   161      41.100  45.684  42.093  1.00  0.00           H  
ATOM   2470  CD2 TYR   161      39.150  46.339  42.568  1.00  0.00           C  
ATOM   2471  HD2 TYR   161      39.038  46.926  41.729  1.00  0.00           H  
ATOM   2472  C   TYR   161      37.810  49.192  43.960  1.00  0.00           C  
ATOM   2473  O   TYR   161      37.945  49.972  43.032  1.00  0.00           O  
ATOM   2474  N   MET   162      38.720  49.057  44.912  1.00  0.00           N  
ATOM   2475  H   MET   162      38.493  48.451  45.668  1.00  0.00           H  
ATOM   2476  CA  MET   162      40.063  49.629  44.922  1.00  0.00           C  
ATOM   2477  HA  MET   162      40.324  49.932  43.918  1.00  0.00           H  
ATOM   2478  CB  MET   162      40.083  50.875  45.811  1.00  0.00           C  
ATOM   2479  HB2 MET   162      39.421  51.599  45.399  1.00  0.00           H  
ATOM   2480  HB3 MET   162      39.727  50.621  46.780  1.00  0.00           H  
ATOM   2481  CG  MET   162      41.449  51.504  45.962  1.00  0.00           C  
ATOM   2482  HG2 MET   162      42.075  50.817  46.455  1.00  0.00           H  
ATOM   2483  HG3 MET   162      41.852  51.676  45.007  1.00  0.00           H  
ATOM   2484  SD  MET   162      41.499  53.034  46.887  1.00  0.00           S  
ATOM   2485  CE  MET   162      41.079  54.188  45.681  1.00  0.00           C  
ATOM   2486  HE1 MET   162      40.995  54.427  45.436  1.00  0.00           H  
ATOM   2487  HE2 MET   162      40.992  54.420  45.440  1.00  0.00           H  
ATOM   2488  HE3 MET   162      40.994  54.423  45.443  1.00  0.00           H  
ATOM   2489  C   MET   162      41.072  48.568  45.374  1.00  0.00           C  
ATOM   2490  O   MET   162      40.879  47.929  46.389  1.00  0.00           O  
ATOM   2491  N   HID   163      42.148  48.383  44.627  1.00  0.00           N  
ATOM   2492  H   HID   163      42.237  48.948  43.814  1.00  0.00           H  
ATOM   2493  CA  HID   163      43.221  47.426  44.900  1.00  0.00           C  
ATOM   2494  HA  HID   163      42.784  46.477  45.176  1.00  0.00           H  
ATOM   2495  CB  HID   163      44.016  47.242  43.603  1.00  0.00           C  
ATOM   2496  HB2 HID   163      43.371  46.824  42.861  1.00  0.00           H  
ATOM   2497  HB3 HID   163      44.318  48.205  43.250  1.00  0.00           H  
ATOM   2498  CG  HID   163      45.248  46.392  43.677  1.00  0.00           C  
ATOM   2499  ND1 HID   163      46.328  46.518  42.910  1.00  0.00           N  
ATOM   2500  HD1 HID   163      46.445  47.180  42.216  1.00  0.00           H  
ATOM   2501  CE1 HID   163      47.206  45.584  43.225  1.00  0.00           C  
ATOM   2502  HE1 HID   163      48.144  45.448  42.784  1.00  0.00           H  
ATOM   2503  NE2 HID   163      46.740  44.833  44.161  1.00  0.00           N  
ATOM   2504  CD2 HID   163      45.485  45.321  44.438  1.00  0.00           C  
ATOM   2505  HD2 HID   163      44.818  44.917  45.119  1.00  0.00           H  
ATOM   2506  C   HID   163      44.129  47.891  46.045  1.00  0.00           C  
ATOM   2507  O   HID   163      44.672  48.976  45.984  1.00  0.00           O  
ATOM   2508  N   HIE   164      44.346  47.058  47.055  1.00  0.00           N  
ATOM   2509  H   HIE   164      43.856  46.197  47.055  1.00  0.00           H  
ATOM   2510  CA  HIE   164      45.294  47.314  48.150  1.00  0.00           C  
ATOM   2511  HA  HIE   164      45.719  48.302  48.039  1.00  0.00           H  
ATOM   2512  CB  HIE   164      44.594  47.287  49.511  1.00  0.00           C  
ATOM   2513  HB2 HIE   164      44.034  46.374  49.602  1.00  0.00           H  
ATOM   2514  HB3 HIE   164      45.349  47.273  50.276  1.00  0.00           H  
ATOM   2515  CG  HIE   164      43.688  48.445  49.814  1.00  0.00           C  
ATOM   2516  ND1 HIE   164      43.447  49.082  50.475  1.00  0.00           N  
ATOM   2517  CE1 HIE   164      42.545  49.990  50.571  1.00  0.00           C  
ATOM   2518  HE1 HIE   164      42.121  50.625  51.039  1.00  0.00           H  
ATOM   2519  NE2 HIE   164      42.212  49.957  50.017  1.00  0.00           N  
ATOM   2520  HE2 HIE   164      41.500  50.464  50.008  1.00  0.00           H  
ATOM   2521  CD2 HIE   164      42.916  48.984  49.540  1.00  0.00           C  
ATOM   2522  HD2 HIE   164      42.855  48.681  49.051  1.00  0.00           H  
ATOM   2523  C   HIE   164      46.481  46.353  48.164  1.00  0.00           C  
ATOM   2524  O   HIE   164      47.576  46.787  48.435  1.00  0.00           O  
ATOM   2525  N   MET   165      46.292  45.070  47.891  1.00  0.00           N  
ATOM   2526  H   MET   165      45.384  44.763  47.653  1.00  0.00           H  
ATOM   2527  CA  MET   165      47.324  44.053  48.036  1.00  0.00           C  
ATOM   2528  HA  MET   165      48.270  44.518  47.857  1.00  0.00           H  
ATOM   2529  CB  MET   165      47.349  43.537  49.457  1.00  0.00           C  
ATOM   2530  HB2 MET   165      48.116  42.963  49.567  1.00  0.00           H  
ATOM   2531  HB3 MET   165      47.467  44.278  50.079  1.00  0.00           H  
ATOM   2532  CG  MET   165      46.254  42.790  49.927  1.00  0.00           C  
ATOM   2533  HG2 MET   165      45.766  42.780  49.482  1.00  0.00           H  
ATOM   2534  HG3 MET   165      46.396  42.168  49.982  1.00  0.00           H  
ATOM   2535  SD  MET   165      45.476  42.842  51.106  1.00  0.00           S  
ATOM   2536  CE  MET   165      45.921  42.836  52.091  1.00  0.00           C  
ATOM   2537  HE1 MET   165      46.004  42.837  52.305  1.00  0.00           H  
ATOM   2538  HE2 MET   165      46.010  42.826  52.295  1.00  0.00           H  
ATOM   2539  HE3 MET   165      46.012  42.838  52.281  1.00  0.00           H  
ATOM   2540  C   MET   165      47.209  42.893  47.056  1.00  0.00           C  
ATOM   2541  O   MET   165      46.150  42.502  46.646  1.00  0.00           O  
ATOM   2542  N   GLU   166      48.319  42.294  46.747  1.00  0.00           N  
ATOM   2543  H   GLU   166      49.129  42.684  47.120  1.00  0.00           H  
ATOM   2544  CA  GLU   166      48.468  40.995  46.110  1.00  0.00           C  
ATOM   2545  HA  GLU   166      47.560  40.736  45.597  1.00  0.00           H  
ATOM   2546  CB  GLU   166      49.575  41.095  45.079  1.00  0.00           C  
ATOM   2547  HB2 GLU   166      49.337  41.860  44.403  1.00  0.00           H  
ATOM   2548  HB3 GLU   166      50.460  41.375  45.566  1.00  0.00           H  
ATOM   2549  CG  GLU   166      49.844  39.849  44.297  1.00  0.00           C  
ATOM   2550  HG2 GLU   166      49.942  39.069  44.924  1.00  0.00           H  
ATOM   2551  HG3 GLU   166      49.056  39.657  43.708  1.00  0.00           H  
ATOM   2552  CD  GLU   166      51.049  39.899  43.472  1.00  0.00           C  
ATOM   2553  OE1 GLU   166      51.531  39.923  43.110  1.00  0.00           O  
ATOM   2554  OE2 GLU   166      51.551  39.892  43.181  1.00  0.00           O  
ATOM   2555  C   GLU   166      48.741  39.918  47.157  1.00  0.00           C  
ATOM   2556  O   GLU   166      49.466  40.134  48.091  1.00  0.00           O  
ATOM   2557  N   LEU   167      48.160  38.756  47.007  1.00  0.00           N  
ATOM   2558  H   LEU   167      47.593  38.649  46.213  1.00  0.00           H  
ATOM   2559  CA  LEU   167      48.308  37.589  47.866  1.00  0.00           C  
ATOM   2560  HA  LEU   167      48.721  37.907  48.805  1.00  0.00           H  
ATOM   2561  CB  LEU   167      46.932  36.993  48.123  1.00  0.00           C  
ATOM   2562  HB2 LEU   167      46.509  36.724  47.191  1.00  0.00           H  
ATOM   2563  HB3 LEU   167      47.040  36.100  48.681  1.00  0.00           H  
ATOM   2564  CG  LEU   167      45.956  37.880  48.854  1.00  0.00           C  
ATOM   2565  HG  LEU   167      45.887  38.550  48.490  1.00  0.00           H  
ATOM   2566  CD1 LEU   167      44.834  37.542  48.995  1.00  0.00           C  
ATOM   2567 HD11 LEU   167      44.545  37.471  49.028  1.00  0.00           H  
ATOM   2568 HD12 LEU   167      44.597  37.451  49.000  1.00  0.00           H  
ATOM   2569 HD13 LEU   167      44.541  37.476  49.055  1.00  0.00           H  
ATOM   2570  CD2 LEU   167      46.109  38.182  49.967  1.00  0.00           C  
ATOM   2571 HD21 LEU   167      46.135  38.260  50.222  1.00  0.00           H  
ATOM   2572 HD22 LEU   167      46.146  38.269  50.251  1.00  0.00           H  
ATOM   2573 HD23 LEU   167      46.149  38.252  50.239  1.00  0.00           H  
ATOM   2574  C   LEU   167      49.272  36.569  47.255  1.00  0.00           C  
ATOM   2575  O   LEU   167      49.466  36.578  46.059  1.00  0.00           O  
ATOM   2576  N   PRO   168      49.866  35.657  48.023  1.00  0.00           N  
ATOM   2577  CD  PRO   168      49.746  35.550  49.443  1.00  0.00           C  
ATOM   2578  HD2 PRO   168      48.863  35.077  49.696  1.00  0.00           H  
ATOM   2579  HD3 PRO   168      49.789  36.476  49.915  1.00  0.00           H  
ATOM   2580  CG  PRO   168      50.872  34.726  49.895  1.00  0.00           C  
ATOM   2581  HG2 PRO   168      50.597  34.129  50.607  1.00  0.00           H  
ATOM   2582  HG3 PRO   168      51.591  35.299  50.197  1.00  0.00           H  
ATOM   2583  CB  PRO   168      51.328  33.970  48.759  1.00  0.00           C  
ATOM   2584  HB2 PRO   168      50.882  33.079  48.762  1.00  0.00           H  
ATOM   2585  HB3 PRO   168      52.318  33.841  48.806  1.00  0.00           H  
ATOM   2586  CA  PRO   168      50.923  34.768  47.560  1.00  0.00           C  
ATOM   2587  HA  PRO   168      51.743  35.372  47.271  1.00  0.00           H  
ATOM   2588  C   PRO   168      50.601  33.851  46.398  1.00  0.00           C  
ATOM   2589  O   PRO   168      51.485  33.410  45.730  1.00  0.00           O  
ATOM   2590  N   THR   169      49.356  33.577  46.123  1.00  0.00           N  
ATOM   2591  H   THR   169      48.677  33.946  46.715  1.00  0.00           H  
ATOM   2592  CA  THR   169      48.884  32.805  44.982  1.00  0.00           C  
ATOM   2593  HA  THR   169      49.620  32.064  44.748  1.00  0.00           H  
ATOM   2594  CB  THR   169      47.614  32.072  45.323  1.00  0.00           C  
ATOM   2595  HB  THR   169      47.221  31.633  44.455  1.00  0.00           H  
ATOM   2596  CG2 THR   169      47.834  30.996  46.310  1.00  0.00           C  
ATOM   2597 HG21 THR   169      47.885  30.729  46.543  1.00  0.00           H  
ATOM   2598 HG22 THR   169      47.888  30.730  46.541  1.00  0.00           H  
ATOM   2599 HG23 THR   169      47.886  30.726  46.548  1.00  0.00           H  
ATOM   2600  OG1 THR   169      46.678  32.923  45.839  1.00  0.00           O  
ATOM   2601  HG1 THR   169      45.910  32.621  45.653  1.00  0.00           H  
ATOM   2602  C   THR   169      48.698  33.616  43.715  1.00  0.00           C  
ATOM   2603  O   THR   169      48.229  33.112  42.750  1.00  0.00           O  
ATOM   2604  N   GLY   170      49.070  34.865  43.685  1.00  0.00           N  
ATOM   2605  H   GLY   170      49.440  35.230  44.504  1.00  0.00           H  
ATOM   2606  CA  GLY   170      49.018  35.730  42.527  1.00  0.00           C  
ATOM   2607  HA2 GLY   170      49.723  36.506  42.662  1.00  0.00           H  
ATOM   2608  HA3 GLY   170      49.297  35.183  41.666  1.00  0.00           H  
ATOM   2609  C   GLY   170      47.682  36.382  42.262  1.00  0.00           C  
ATOM   2610  O   GLY   170      47.409  36.770  41.229  1.00  0.00           O  
ATOM   2611  N   VAL   171      46.840  36.486  43.185  1.00  0.00           N  
ATOM   2612  H   VAL   171      47.153  36.164  43.993  1.00  0.00           H  
ATOM   2613  CA  VAL   171      45.520  37.110  43.157  1.00  0.00           C  
ATOM   2614  HA  VAL   171      45.316  37.445  42.156  1.00  0.00           H  
ATOM   2615  CB  VAL   171      44.428  36.110  43.530  1.00  0.00           C  
ATOM   2616  HB  VAL   171      43.587  36.523  43.447  1.00  0.00           H  
ATOM   2617  CG1 VAL   171      44.353  35.028  42.736  1.00  0.00           C  
ATOM   2618 HG11 VAL   171      44.336  34.764  42.527  1.00  0.00           H  
ATOM   2619 HG12 VAL   171      44.345  34.769  42.553  1.00  0.00           H  
ATOM   2620 HG13 VAL   171      44.304  34.762  42.545  1.00  0.00           H  
ATOM   2621  CG2 VAL   171      44.455  35.617  44.785  1.00  0.00           C  
ATOM   2622 HG21 VAL   171      44.443  35.515  45.094  1.00  0.00           H  
ATOM   2623 HG22 VAL   171      44.450  35.467  45.077  1.00  0.00           H  
ATOM   2624 HG23 VAL   171      44.473  35.506  45.101  1.00  0.00           H  
ATOM   2625  C   VAL   171      45.480  38.348  44.039  1.00  0.00           C  
ATOM   2626  O   VAL   171      46.299  38.508  44.905  1.00  0.00           O  
ATOM   2627  N   HID   172      44.539  39.233  43.822  1.00  0.00           N  
ATOM   2628  H   HID   172      43.872  39.027  43.125  1.00  0.00           H  
ATOM   2629  CA  HID   172      44.479  40.561  44.426  1.00  0.00           C  
ATOM   2630  HA  HID   172      45.366  40.718  45.016  1.00  0.00           H  
ATOM   2631  CB  HID   172      44.486  41.609  43.324  1.00  0.00           C  
ATOM   2632  HB2 HID   172      43.598  41.518  42.741  1.00  0.00           H  
ATOM   2633  HB3 HID   172      44.484  42.580  43.772  1.00  0.00           H  
ATOM   2634  CG  HID   172      45.658  41.515  42.416  1.00  0.00           C  
ATOM   2635  ND1 HID   172      46.329  41.555  42.044  1.00  0.00           N  
ATOM   2636  HD1 HID   172      46.107  41.719  42.275  1.00  0.00           H  
ATOM   2637  CE1 HID   172      47.328  41.377  41.288  1.00  0.00           C  
ATOM   2638  HE1 HID   172      48.017  41.369  40.853  1.00  0.00           H  
ATOM   2639  NE2 HID   172      47.340  41.217  41.147  1.00  0.00           N  
ATOM   2640  CD2 HID   172      46.280  41.296  41.868  1.00  0.00           C  
ATOM   2641  HD2 HID   172      46.002  41.187  41.989  1.00  0.00           H  
ATOM   2642  C   HID   172      43.289  40.743  45.361  1.00  0.00           C  
ATOM   2643  O   HID   172      42.266  40.122  45.194  1.00  0.00           O  
ATOM   2644  N   ALA   173      43.415  41.629  46.327  1.00  0.00           N  
ATOM   2645  H   ALA   173      44.287  42.090  46.405  1.00  0.00           H  
ATOM   2646  CA  ALA   173      42.385  42.009  47.278  1.00  0.00           C  
ATOM   2647  HA  ALA   173      41.426  41.789  46.854  1.00  0.00           H  
ATOM   2648  CB  ALA   173      42.538  41.162  48.520  1.00  0.00           C  
ATOM   2649  HB1 ALA   173      42.597  40.943  48.806  1.00  0.00           H  
ATOM   2650  HB2 ALA   173      42.573  40.980  48.838  1.00  0.00           H  
ATOM   2651  HB3 ALA   173      42.542  40.940  48.816  1.00  0.00           H  
ATOM   2652  C   ALA   173      42.402  43.510  47.587  1.00  0.00           C  
ATOM   2653  O   ALA   173      43.339  44.224  47.268  1.00  0.00           O  
ATOM   2654  N   GLY   174      41.337  44.004  48.195  1.00  0.00           N  
ATOM   2655  H   GLY   174      40.614  43.386  48.471  1.00  0.00           H  
ATOM   2656  CA  GLY   174      41.127  45.410  48.440  1.00  0.00           C  
ATOM   2657  HA2 GLY   174      41.859  45.763  49.109  1.00  0.00           H  
ATOM   2658  HA3 GLY   174      41.247  45.923  47.527  1.00  0.00           H  
ATOM   2659  C   GLY   174      39.768  45.762  49.016  1.00  0.00           C  
ATOM   2660  O   GLY   174      39.093  44.917  49.574  1.00  0.00           O  
ATOM   2661  N   THR   175      39.375  47.014  48.890  1.00  0.00           N  
ATOM   2662  H   THR   175      39.938  47.623  48.347  1.00  0.00           H  
ATOM   2663  CA  THR   175      38.179  47.601  49.507  1.00  0.00           C  
ATOM   2664  HA  THR   175      37.692  46.855  50.122  1.00  0.00           H  
ATOM   2665  CB  THR   175      38.547  48.786  50.410  1.00  0.00           C  
ATOM   2666  HB  THR   175      37.648  49.127  50.898  1.00  0.00           H  
ATOM   2667  CG2 THR   175      39.551  48.460  51.497  1.00  0.00           C  
ATOM   2668 HG21 THR   175      39.792  48.386  51.769  1.00  0.00           H  
ATOM   2669 HG22 THR   175      39.791  48.387  51.770  1.00  0.00           H  
ATOM   2670 HG23 THR   175      39.790  48.385  51.770  1.00  0.00           H  
ATOM   2671  OG1 THR   175      39.060  49.864  49.681  1.00  0.00           O  
ATOM   2672  HG1 THR   175      38.319  50.329  49.337  1.00  0.00           H  
ATOM   2673  C   THR   175      37.148  48.049  48.482  1.00  0.00           C  
ATOM   2674  O   THR   175      37.437  48.152  47.304  1.00  0.00           O  
ATOM   2675  N   ASP   176      35.948  48.382  48.936  1.00  0.00           N  
ATOM   2676  H   ASP   176      35.765  48.238  49.903  1.00  0.00           H  
ATOM   2677  CA  ASP   176      35.094  49.351  48.248  1.00  0.00           C  
ATOM   2678  HA  ASP   176      35.112  49.145  47.188  1.00  0.00           H  
ATOM   2679  CB  ASP   176      33.641  49.180  48.709  1.00  0.00           C  
ATOM   2680  HB2 ASP   176      33.023  49.859  48.165  1.00  0.00           H  
ATOM   2681  HB3 ASP   176      33.325  48.195  48.443  1.00  0.00           H  
ATOM   2682  CG  ASP   176      33.354  49.376  50.183  1.00  0.00           C  
ATOM   2683  OD1 ASP   176      33.082  49.366  50.734  1.00  0.00           O  
ATOM   2684  OD2 ASP   176      33.361  49.532  50.791  1.00  0.00           O  
ATOM   2685  C   ASP   176      35.642  50.780  48.436  1.00  0.00           C  
ATOM   2686  O   ASP   176      36.591  51.001  49.177  1.00  0.00           O  
ATOM   2687  N   LEU   177      35.080  51.774  47.759  1.00  0.00           N  
ATOM   2688  H   LEU   177      34.315  51.568  47.157  1.00  0.00           H  
ATOM   2689  CA  LEU   177      35.509  53.173  47.882  1.00  0.00           C  
ATOM   2690  HA  LEU   177      36.583  53.186  47.961  1.00  0.00           H  
ATOM   2691  CB  LEU   177      35.120  53.965  46.632  1.00  0.00           C  
ATOM   2692  HB2 LEU   177      34.145  53.698  46.334  1.00  0.00           H  
ATOM   2693  HB3 LEU   177      35.089  54.988  46.888  1.00  0.00           H  
ATOM   2694  CG  LEU   177      36.029  53.845  45.440  1.00  0.00           C  
ATOM   2695  HG  LEU   177      35.908  54.170  44.986  1.00  0.00           H  
ATOM   2696  CD1 LEU   177      36.887  54.046  45.358  1.00  0.00           C  
ATOM   2697 HD11 LEU   177      37.088  54.124  45.306  1.00  0.00           H  
ATOM   2698 HD12 LEU   177      37.118  54.093  45.328  1.00  0.00           H  
ATOM   2699 HD13 LEU   177      37.082  54.075  45.370  1.00  0.00           H  
ATOM   2700  CD2 LEU   177      36.263  53.157  44.845  1.00  0.00           C  
ATOM   2701 HD21 LEU   177      36.407  52.973  44.839  1.00  0.00           H  
ATOM   2702 HD22 LEU   177      36.189  52.957  44.712  1.00  0.00           H  
ATOM   2703 HD23 LEU   177      36.364  53.044  44.543  1.00  0.00           H  
ATOM   2704  C   LEU   177      35.021  53.846  49.169  1.00  0.00           C  
ATOM   2705  O   LEU   177      35.471  54.911  49.507  1.00  0.00           O  
ATOM   2706  N   GLU   178      34.157  53.210  49.932  1.00  0.00           N  
ATOM   2707  H   GLU   178      33.842  52.339  49.607  1.00  0.00           H  
ATOM   2708  CA  GLU   178      33.857  53.557  51.320  1.00  0.00           C  
ATOM   2709  HA  GLU   178      33.866  54.628  51.417  1.00  0.00           H  
ATOM   2710  CB  GLU   178      32.462  53.072  51.682  1.00  0.00           C  
ATOM   2711  HB2 GLU   178      32.247  52.319  51.391  1.00  0.00           H  
ATOM   2712  HB3 GLU   178      32.343  52.979  52.488  1.00  0.00           H  
ATOM   2713  CG  GLU   178      31.486  53.700  51.366  1.00  0.00           C  
ATOM   2714  HG2 GLU   178      31.632  53.962  51.041  1.00  0.00           H  
ATOM   2715  HG3 GLU   178      31.180  53.472  51.157  1.00  0.00           H  
ATOM   2716  CD  GLU   178      30.691  54.259  51.768  1.00  0.00           C  
ATOM   2717  OE1 GLU   178      30.379  54.459  51.919  1.00  0.00           O  
ATOM   2718  OE2 GLU   178      30.351  54.509  51.941  1.00  0.00           O  
ATOM   2719  C   GLU   178      34.915  53.035  52.301  1.00  0.00           C  
ATOM   2720  O   GLU   178      34.898  53.376  53.447  1.00  0.00           O  
ATOM   2721  N   GLY   179      35.865  52.247  51.849  1.00  0.00           N  
ATOM   2722  H   GLY   179      35.766  51.940  50.927  1.00  0.00           H  
ATOM   2723  CA  GLY   179      37.044  51.798  52.564  1.00  0.00           C  
ATOM   2724  HA2 GLY   179      37.819  51.649  51.846  1.00  0.00           H  
ATOM   2725  HA3 GLY   179      37.363  52.560  53.243  1.00  0.00           H  
ATOM   2726  C   GLY   179      36.905  50.501  53.336  1.00  0.00           C  
ATOM   2727  O   GLY   179      37.762  50.198  54.135  1.00  0.00           O  
ATOM   2728  N   ASN   180      35.857  49.736  53.129  1.00  0.00           N  
ATOM   2729  H   ASN   180      35.221  50.015  52.418  1.00  0.00           H  
ATOM   2730  CA  ASN   180      35.621  48.455  53.782  1.00  0.00           C  
ATOM   2731  HA  ASN   180      36.119  48.453  54.736  1.00  0.00           H  
ATOM   2732  CB  ASN   180      34.131  48.276  54.038  1.00  0.00           C  
ATOM   2733  HB2 ASN   180      33.627  48.160  53.119  1.00  0.00           H  
ATOM   2734  HB3 ASN   180      33.969  47.393  54.601  1.00  0.00           H  
ATOM   2735  CG  ASN   180      33.506  49.401  54.760  1.00  0.00           C  
ATOM   2736  OD1 ASN   180      33.566  49.560  55.860  1.00  0.00           O  
ATOM   2737  ND2 ASN   180      32.877  50.200  54.167  1.00  0.00           N  
ATOM   2738 HD21 ASN   180      32.463  50.938  54.631  1.00  0.00           H  
ATOM   2739 HD22 ASN   180      32.850  50.072  53.263  1.00  0.00           H  
ATOM   2740  C   ASN   180      36.186  47.303  52.948  1.00  0.00           C  
ATOM   2741  O   ASN   180      35.845  47.159  51.781  1.00  0.00           O  
ATOM   2742  N   PHE   181      37.027  46.461  53.532  1.00  0.00           N  
ATOM   2743  H   PHE   181      37.240  46.596  54.492  1.00  0.00           H  
ATOM   2744  CA  PHE   181      37.652  45.333  52.842  1.00  0.00           C  
ATOM   2745  HA  PHE   181      38.151  45.714  51.962  1.00  0.00           H  
ATOM   2746  CB  PHE   181      38.718  44.675  53.721  1.00  0.00           C  
ATOM   2747  HB2 PHE   181      38.533  44.887  54.735  1.00  0.00           H  
ATOM   2748  HB3 PHE   181      38.660  43.628  53.623  1.00  0.00           H  
ATOM   2749  CG  PHE   181      40.112  45.070  53.390  1.00  0.00           C  
ATOM   2750  CD1 PHE   181      40.793  44.414  52.412  1.00  0.00           C  
ATOM   2751  HD1 PHE   181      40.331  43.624  51.916  1.00  0.00           H  
ATOM   2752  CE1 PHE   181      42.072  44.791  52.081  1.00  0.00           C  
ATOM   2753  HE1 PHE   181      42.588  44.288  51.336  1.00  0.00           H  
ATOM   2754  CZ  PHE   181      42.673  45.827  52.718  1.00  0.00           C  
ATOM   2755  HZ  PHE   181      43.646  46.124  52.459  1.00  0.00           H  
ATOM   2756  CE2 PHE   181      42.000  46.480  53.693  1.00  0.00           C  
ATOM   2757  HE2 PHE   181      42.458  47.276  54.177  1.00  0.00           H  
ATOM   2758  CD2 PHE   181      40.723  46.099  54.033  1.00  0.00           C  
ATOM   2759  HD2 PHE   181      40.206  46.603  54.778  1.00  0.00           H  
ATOM   2760  C   PHE   181      36.639  44.302  52.351  1.00  0.00           C  
ATOM   2761  O   PHE   181      35.639  44.040  52.994  1.00  0.00           O  
ATOM   2762  N   TYR   182      36.915  43.700  51.214  1.00  0.00           N  
ATOM   2763  H   TYR   182      37.728  43.990  50.725  1.00  0.00           H  
ATOM   2764  CA  TYR   182      36.286  42.467  50.766  1.00  0.00           C  
ATOM   2765  HA  TYR   182      35.256  42.456  51.085  1.00  0.00           H  
ATOM   2766  CB  TYR   182      36.301  42.406  49.241  1.00  0.00           C  
ATOM   2767  HB2 TYR   182      37.311  42.521  48.889  1.00  0.00           H  
ATOM   2768  HB3 TYR   182      35.971  41.429  48.936  1.00  0.00           H  
ATOM   2769  CG  TYR   182      35.405  43.425  48.571  1.00  0.00           C  
ATOM   2770  CD1 TYR   182      34.026  43.253  48.612  1.00  0.00           C  
ATOM   2771  HD1 TYR   182      33.615  42.415  49.120  1.00  0.00           H  
ATOM   2772  CE1 TYR   182      33.179  44.160  47.970  1.00  0.00           C  
ATOM   2773  HE1 TYR   182      32.127  44.017  47.990  1.00  0.00           H  
ATOM   2774  CZ  TYR   182      33.702  45.247  47.277  1.00  0.00           C  
ATOM   2775  OH  TYR   182      32.871  46.101  46.643  1.00  0.00           O  
ATOM   2776  HH  TYR   182      33.331  46.706  46.098  1.00  0.00           H  
ATOM   2777  CE2 TYR   182      35.082  45.427  47.237  1.00  0.00           C  
ATOM   2778  HE2 TYR   182      35.481  46.259  46.708  1.00  0.00           H  
ATOM   2779  CD2 TYR   182      35.932  44.520  47.889  1.00  0.00           C  
ATOM   2780  HD2 TYR   182      36.983  44.657  47.855  1.00  0.00           H  
ATOM   2781  C   TYR   182      36.979  41.262  51.393  1.00  0.00           C  
ATOM   2782  O   TYR   182      38.183  41.205  51.459  1.00  0.00           O  
ATOM   2783  N   GLY   183      36.219  40.296  51.851  1.00  0.00           N  
ATOM   2784  H   GLY   183      35.244  40.416  51.790  1.00  0.00           H  
ATOM   2785  CA  GLY   183      36.721  39.083  52.470  1.00  0.00           C  
ATOM   2786  HA2 GLY   183      35.920  38.392  52.582  1.00  0.00           H  
ATOM   2787  HA3 GLY   183      37.435  38.650  51.811  1.00  0.00           H  
ATOM   2788  C   GLY   183      37.373  39.266  53.831  1.00  0.00           C  
ATOM   2789  O   GLY   183      37.202  40.286  54.462  1.00  0.00           O  
ATOM   2790  N   PRO   184      38.125  38.284  54.313  1.00  0.00           N  
ATOM   2791  CD  PRO   184      38.333  37.013  53.686  1.00  0.00           C  
ATOM   2792  HD2 PRO   184      38.838  37.109  52.785  1.00  0.00           H  
ATOM   2793  HD3 PRO   184      37.426  36.522  53.516  1.00  0.00           H  
ATOM   2794  CG  PRO   184      39.143  36.230  54.626  1.00  0.00           C  
ATOM   2795  HG2 PRO   184      40.058  36.234  54.344  1.00  0.00           H  
ATOM   2796  HG3 PRO   184      38.813  35.325  54.686  1.00  0.00           H  
ATOM   2797  CB  PRO   184      39.071  36.865  55.908  1.00  0.00           C  
ATOM   2798  HB2 PRO   184      39.931  36.733  56.416  1.00  0.00           H  
ATOM   2799  HB3 PRO   184      38.322  36.443  56.419  1.00  0.00           H  
ATOM   2800  CA  PRO   184      38.771  38.312  55.615  1.00  0.00           C  
ATOM   2801  HA  PRO   184      38.088  38.676  56.345  1.00  0.00           H  
ATOM   2802  C   PRO   184      40.029  39.169  55.694  1.00  0.00           C  
ATOM   2803  O   PRO   184      40.663  39.209  56.705  1.00  0.00           O  
ATOM   2804  N   PHE   185      40.433  39.816  54.636  1.00  0.00           N  
ATOM   2805  H   PHE   185      39.858  39.784  53.855  1.00  0.00           H  
ATOM   2806  CA  PHE   185      41.711  40.498  54.503  1.00  0.00           C  
ATOM   2807  HA  PHE   185      42.463  39.868  54.945  1.00  0.00           H  
ATOM   2808  CB  PHE   185      42.052  40.640  53.024  1.00  0.00           C  
ATOM   2809  HB2 PHE   185      41.436  41.402  52.611  1.00  0.00           H  
ATOM   2810  HB3 PHE   185      43.061  40.963  52.932  1.00  0.00           H  
ATOM   2811  CG  PHE   185      41.881  39.389  52.214  1.00  0.00           C  
ATOM   2812  CD1 PHE   185      42.641  38.278  52.483  1.00  0.00           C  
ATOM   2813  HD1 PHE   185      43.374  38.321  53.233  1.00  0.00           H  
ATOM   2814  CE1 PHE   185      42.431  37.103  51.786  1.00  0.00           C  
ATOM   2815  HE1 PHE   185      43.008  36.257  52.003  1.00  0.00           H  
ATOM   2816  CZ  PHE   185      41.468  37.034  50.812  1.00  0.00           C  
ATOM   2817  HZ  PHE   185      41.304  36.137  50.279  1.00  0.00           H  
ATOM   2818  CE2 PHE   185      40.716  38.141  50.531  1.00  0.00           C  
ATOM   2819  HE2 PHE   185      39.978  38.091  49.785  1.00  0.00           H  
ATOM   2820  CD2 PHE   185      40.921  39.314  51.232  1.00  0.00           C  
ATOM   2821  HD2 PHE   185      40.333  40.156  51.016  1.00  0.00           H  
ATOM   2822  C   PHE   185      41.770  41.839  55.230  1.00  0.00           C  
ATOM   2823  O   PHE   185      40.760  42.471  55.466  1.00  0.00           O  
ATOM   2824  N   VAL   186      42.967  42.272  55.579  1.00  0.00           N  
ATOM   2825  H   VAL   186      43.740  41.690  55.372  1.00  0.00           H  
ATOM   2826  CA  VAL   186      43.257  43.541  56.230  1.00  0.00           C  
ATOM   2827  HA  VAL   186      42.537  44.240  55.904  1.00  0.00           H  
ATOM   2828  CB  VAL   186      43.122  43.413  57.721  1.00  0.00           C  
ATOM   2829  HB  VAL   186      42.658  43.070  57.915  1.00  0.00           H  
ATOM   2830  CG1 VAL   186      43.717  43.059  58.435  1.00  0.00           C  
ATOM   2831 HG11 VAL   186      43.835  42.938  58.632  1.00  0.00           H  
ATOM   2832 HG12 VAL   186      43.901  42.969  58.598  1.00  0.00           H  
ATOM   2833 HG13 VAL   186      43.837  43.001  58.609  1.00  0.00           H  
ATOM   2834  CG2 VAL   186      42.947  44.096  58.327  1.00  0.00           C  
ATOM   2835 HG21 VAL   186      42.863  44.254  58.476  1.00  0.00           H  
ATOM   2836 HG22 VAL   186      42.924  44.241  58.504  1.00  0.00           H  
ATOM   2837 HG23 VAL   186      42.912  44.287  58.462  1.00  0.00           H  
ATOM   2838  C   VAL   186      44.618  44.075  55.823  1.00  0.00           C  
ATOM   2839  O   VAL   186      45.508  43.315  55.516  1.00  0.00           O  
ATOM   2840  N   ASP   187      44.806  45.381  55.822  1.00  0.00           N  
ATOM   2841  H   ASP   187      44.074  45.954  56.150  1.00  0.00           H  
ATOM   2842  CA  ASP   187      46.023  46.068  55.415  1.00  0.00           C  
ATOM   2843  HA  ASP   187      46.411  45.549  54.556  1.00  0.00           H  
ATOM   2844  CB  ASP   187      45.705  47.488  54.953  1.00  0.00           C  
ATOM   2845  HB2 ASP   187      46.610  47.969  54.668  1.00  0.00           H  
ATOM   2846  HB3 ASP   187      45.115  47.419  54.073  1.00  0.00           H  
ATOM   2847  CG  ASP   187      44.978  48.388  55.928  1.00  0.00           C  
ATOM   2848  OD1 ASP   187      44.507  47.956  56.967  1.00  0.00           O  
ATOM   2849  OD2 ASP   187      44.846  49.560  55.633  1.00  0.00           O  
ATOM   2850  C   ASP   187      47.138  46.027  56.459  1.00  0.00           C  
ATOM   2851  O   ASP   187      47.618  46.976  56.902  1.00  0.00           O  
ATOM   2852  N   ARG   188      47.561  44.912  56.849  1.00  0.00           N  
ATOM   2853  H   ARG   188      47.119  44.185  56.433  1.00  0.00           H  
ATOM   2854  CA  ARG   188      48.679  44.638  57.729  1.00  0.00           C  
ATOM   2855  HA  ARG   188      49.082  45.533  58.010  1.00  0.00           H  
ATOM   2856  CB  ARG   188      48.228  43.966  58.923  1.00  0.00           C  
ATOM   2857  HB2 ARG   188      48.710  43.810  59.366  1.00  0.00           H  
ATOM   2858  HB3 ARG   188      47.817  44.330  59.275  1.00  0.00           H  
ATOM   2859  CG  ARG   188      47.694  43.040  59.089  1.00  0.00           C  
ATOM   2860  HG2 ARG   188      47.221  43.158  58.643  1.00  0.00           H  
ATOM   2861  HG3 ARG   188      48.113  42.661  58.806  1.00  0.00           H  
ATOM   2862  CD  ARG   188      47.232  42.458  60.259  1.00  0.00           C  
ATOM   2863  HD2 ARG   188      47.390  42.337  60.769  1.00  0.00           H  
ATOM   2864  HD3 ARG   188      46.935  42.611  60.448  1.00  0.00           H  
ATOM   2865  NE  ARG   188      46.968  41.863  60.463  1.00  0.00           N  
ATOM   2866  HE  ARG   188      47.057  41.851  60.065  1.00  0.00           H  
ATOM   2867  CZ  ARG   188      46.627  41.341  61.135  1.00  0.00           C  
ATOM   2868  NH1 ARG   188      46.471  41.278  61.727  1.00  0.00           N  
ATOM   2869 HH11 ARG   188      46.601  41.630  61.705  1.00  0.00           H  
ATOM   2870 HH12 ARG   188      46.209  40.877  62.214  1.00  0.00           H  
ATOM   2871  NH2 ARG   188      46.431  40.860  61.224  1.00  0.00           N  
ATOM   2872 HH21 ARG   188      46.537  40.878  60.788  1.00  0.00           H  
ATOM   2873 HH22 ARG   188      46.172  40.472  61.733  1.00  0.00           H  
ATOM   2874  C   ARG   188      49.767  43.883  57.094  1.00  0.00           C  
ATOM   2875  O   ARG   188      49.525  43.173  56.224  1.00  0.00           O  
ATOM   2876  N   GLN   189      50.957  44.002  57.538  1.00  0.00           N  
ATOM   2877  H   GLN   189      51.083  44.599  58.254  1.00  0.00           H  
ATOM   2878  CA  GLN   189      52.097  43.351  57.005  1.00  0.00           C  
ATOM   2879  HA  GLN   189      52.009  43.422  55.998  1.00  0.00           H  
ATOM   2880  CB  GLN   189      53.290  44.052  57.408  1.00  0.00           C  
ATOM   2881  HB2 GLN   189      53.250  44.618  57.670  1.00  0.00           H  
ATOM   2882  HB3 GLN   189      53.672  43.814  57.822  1.00  0.00           H  
ATOM   2883  CG  GLN   189      54.041  44.338  56.917  1.00  0.00           C  
ATOM   2884  HG2 GLN   189      54.050  44.586  56.982  1.00  0.00           H  
ATOM   2885  HG3 GLN   189      54.265  44.241  57.038  1.00  0.00           H  
ATOM   2886  CD  GLN   189      54.520  44.439  56.194  1.00  0.00           C  
ATOM   2887  OE1 GLN   189      54.405  44.706  55.943  1.00  0.00           O  
ATOM   2888  NE2 GLN   189      55.077  44.222  55.829  1.00  0.00           N  
ATOM   2889 HE21 GLN   189      55.385  44.269  55.366  1.00  0.00           H  
ATOM   2890 HE22 GLN   189      55.180  43.997  56.024  1.00  0.00           H  
ATOM   2891  C   GLN   189      52.229  41.907  57.307  1.00  0.00           C  
ATOM   2892  O   GLN   189      52.921  41.311  56.779  1.00  0.00           O  
ATOM   2893  N   THR   190      51.555  41.329  58.131  1.00  0.00           N  
ATOM   2894  H   THR   190      51.037  41.869  58.545  1.00  0.00           H  
ATOM   2895  CA  THR   190      51.488  39.933  58.436  1.00  0.00           C  
ATOM   2896  HA  THR   190      52.448  39.597  58.560  1.00  0.00           H  
ATOM   2897  CB  THR   190      50.776  39.706  59.672  1.00  0.00           C  
ATOM   2898  HB  THR   190      50.155  39.630  59.732  1.00  0.00           H  
ATOM   2899  CG2 THR   190      50.881  39.036  60.245  1.00  0.00           C  
ATOM   2900 HG21 THR   190      50.896  38.874  60.406  1.00  0.00           H  
ATOM   2901 HG22 THR   190      50.900  38.861  60.379  1.00  0.00           H  
ATOM   2902 HG23 THR   190      50.914  38.875  60.381  1.00  0.00           H  
ATOM   2903  OG1 THR   190      50.796  40.225  60.290  1.00  0.00           O  
ATOM   2904  HG1 THR   190      50.710  40.563  60.413  1.00  0.00           H  
ATOM   2905  C   THR   190      50.861  39.131  57.370  1.00  0.00           C  
ATOM   2906  O   THR   190      49.978  39.513  56.799  1.00  0.00           O  
ATOM   2907  N   ALA   191      51.312  38.016  57.095  1.00  0.00           N  
ATOM   2908  H   ALA   191      52.030  37.755  57.601  1.00  0.00           H  
ATOM   2909  CA  ALA   191      50.882  37.180  56.045  1.00  0.00           C  
ATOM   2910  HA  ALA   191      50.973  37.715  55.230  1.00  0.00           H  
ATOM   2911  CB  ALA   191      51.755  36.104  55.954  1.00  0.00           C  
ATOM   2912  HB1 ALA   191      51.959  35.844  55.927  1.00  0.00           H  
ATOM   2913  HB2 ALA   191      51.971  35.847  55.921  1.00  0.00           H  
ATOM   2914  HB3 ALA   191      51.967  35.842  55.938  1.00  0.00           H  
ATOM   2915  C   ALA   191      49.501  36.677  56.081  1.00  0.00           C  
ATOM   2916  O   ALA   191      49.093  36.244  56.970  1.00  0.00           O  
ATOM   2917  N   GLN   192      48.788  36.715  55.101  1.00  0.00           N  
ATOM   2918  H   GLN   192      49.195  37.069  54.413  1.00  0.00           H  
ATOM   2919  CA  GLN   192      47.458  36.282  54.931  1.00  0.00           C  
ATOM   2920  HA  GLN   192      47.228  35.640  55.702  1.00  0.00           H  
ATOM   2921  CB  GLN   192      46.536  37.443  55.028  1.00  0.00           C  
ATOM   2922  HB2 GLN   192      46.109  37.470  54.738  1.00  0.00           H  
ATOM   2923  HB3 GLN   192      46.261  37.567  55.472  1.00  0.00           H  
ATOM   2924  CG  GLN   192      46.522  38.403  54.953  1.00  0.00           C  
ATOM   2925  HG2 GLN   192      46.886  38.348  55.090  1.00  0.00           H  
ATOM   2926  HG3 GLN   192      46.603  38.275  54.580  1.00  0.00           H  
ATOM   2927  CD  GLN   192      45.916  39.627  55.201  1.00  0.00           C  
ATOM   2928  OE1 GLN   192      44.946  39.730  55.492  1.00  0.00           O  
ATOM   2929  NE2 GLN   192      46.461  40.602  55.105  1.00  0.00           N  
ATOM   2930 HE21 GLN   192      46.078  41.410  55.283  1.00  0.00           H  
ATOM   2931 HE22 GLN   192      47.267  40.545  54.878  1.00  0.00           H  
ATOM   2932  C   GLN   192      47.283  35.512  53.657  1.00  0.00           C  
ATOM   2933  O   GLN   192      47.921  35.744  52.735  1.00  0.00           O  
ATOM   2934  N   ALA   193      46.414  34.602  53.603  1.00  0.00           N  
ATOM   2935  H   ALA   193      45.927  34.466  54.388  1.00  0.00           H  
ATOM   2936  CA  ALA   193      46.134  33.745  52.494  1.00  0.00           C  
ATOM   2937  HA  ALA   193      46.625  34.089  51.682  1.00  0.00           H  
ATOM   2938  CB  ALA   193      46.653  32.452  52.803  1.00  0.00           C  
ATOM   2939  HB1 ALA   193      46.782  32.143  52.854  1.00  0.00           H  
ATOM   2940  HB2 ALA   193      46.793  32.140  52.890  1.00  0.00           H  
ATOM   2941  HB3 ALA   193      46.763  32.132  52.880  1.00  0.00           H  
ATOM   2942  C   ALA   193      44.703  33.658  52.108  1.00  0.00           C  
ATOM   2943  O   ALA   193      43.884  33.813  52.911  1.00  0.00           O  
ATOM   2944  N   ALA   194      44.396  33.395  50.879  1.00  0.00           N  
ATOM   2945  H   ALA   194      45.109  33.249  50.278  1.00  0.00           H  
ATOM   2946  CA  ALA   194      43.082  33.234  50.354  1.00  0.00           C  
ATOM   2947  HA  ALA   194      42.456  33.916  50.843  1.00  0.00           H  
ATOM   2948  CB  ALA   194      43.096  33.572  48.924  1.00  0.00           C  
ATOM   2949  HB1 ALA   194      43.051  33.685  48.580  1.00  0.00           H  
ATOM   2950  HB2 ALA   194      43.147  33.681  48.589  1.00  0.00           H  
ATOM   2951  HB3 ALA   194      43.093  33.598  48.564  1.00  0.00           H  
ATOM   2952  C   ALA   194      42.518  31.865  50.547  1.00  0.00           C  
ATOM   2953  O   ALA   194      43.096  31.038  50.574  1.00  0.00           O  
ATOM   2954  N   GLY   195      41.375  31.626  50.635  1.00  0.00           N  
ATOM   2955  H   GLY   195      40.964  32.352  50.659  1.00  0.00           H  
ATOM   2956  CA  GLY   195      40.674  30.375  50.586  1.00  0.00           C  
ATOM   2957  HA2 GLY   195      41.099  29.714  51.263  1.00  0.00           H  
ATOM   2958  HA3 GLY   195      39.695  30.532  50.869  1.00  0.00           H  
ATOM   2959  C   GLY   195      40.656  29.711  49.257  1.00  0.00           C  
ATOM   2960  O   GLY   195      41.140  30.221  48.324  1.00  0.00           O  
ATOM   2961  N   THR   196      40.090  28.564  49.162  1.00  0.00           N  
ATOM   2962  H   THR   196      39.699  28.216  49.951  1.00  0.00           H  
ATOM   2963  CA  THR   196      40.046  27.748  47.990  1.00  0.00           C  
ATOM   2964  HA  THR   196      41.009  27.579  47.716  1.00  0.00           H  
ATOM   2965  CB  THR   196      39.448  26.457  48.287  1.00  0.00           C  
ATOM   2966  HB  THR   196      38.774  26.439  48.443  1.00  0.00           H  
ATOM   2967  CG2 THR   196      39.403  25.607  47.663  1.00  0.00           C  
ATOM   2968 HG21 THR   196      39.381  25.411  47.494  1.00  0.00           H  
ATOM   2969 HG22 THR   196      39.402  25.391  47.520  1.00  0.00           H  
ATOM   2970 HG23 THR   196      39.380  25.386  47.523  1.00  0.00           H  
ATOM   2971  OG1 THR   196      39.792  25.998  48.991  1.00  0.00           O  
ATOM   2972  HG1 THR   196      39.735  26.055  49.325  1.00  0.00           H  
ATOM   2973  C   THR   196      39.353  28.364  46.826  1.00  0.00           C  
ATOM   2974  O   THR   196      38.308  28.859  46.947  1.00  0.00           O  
ATOM   2975  N   ASP   197      39.927  28.332  45.690  1.00  0.00           N  
ATOM   2976  H   ASP   197      40.776  27.918  45.658  1.00  0.00           H  
ATOM   2977  CA  ASP   197      39.374  28.784  44.455  1.00  0.00           C  
ATOM   2978  HA  ASP   197      38.856  29.669  44.648  1.00  0.00           H  
ATOM   2979  CB  ASP   197      40.470  29.111  43.538  1.00  0.00           C  
ATOM   2980  HB2 ASP   197      41.134  29.712  44.034  1.00  0.00           H  
ATOM   2981  HB3 ASP   197      40.949  28.269  43.269  1.00  0.00           H  
ATOM   2982  CG  ASP   197      40.080  29.779  42.331  1.00  0.00           C  
ATOM   2983  OD1 ASP   197      39.853  30.115  41.880  1.00  0.00           O  
ATOM   2984  OD2 ASP   197      40.019  29.985  41.818  1.00  0.00           O  
ATOM   2985  C   ASP   197      38.424  27.781  43.832  1.00  0.00           C  
ATOM   2986  O   ASP   197      38.719  26.661  43.713  1.00  0.00           O  
ATOM   2987  N   THR   198      37.284  28.179  43.431  1.00  0.00           N  
ATOM   2988  H   THR   198      37.137  29.106  43.500  1.00  0.00           H  
ATOM   2989  CA  THR   198      36.199  27.378  42.891  1.00  0.00           C  
ATOM   2990  HA  THR   198      36.592  26.442  42.561  1.00  0.00           H  
ATOM   2991  CB  THR   198      35.152  27.091  43.950  1.00  0.00           C  
ATOM   2992  HB  THR   198      34.390  26.871  43.614  1.00  0.00           H  
ATOM   2993  CG2 THR   198      35.348  26.180  44.787  1.00  0.00           C  
ATOM   2994 HG21 THR   198      35.411  25.958  44.999  1.00  0.00           H  
ATOM   2995 HG22 THR   198      35.365  25.953  45.008  1.00  0.00           H  
ATOM   2996 HG23 THR   198      35.395  25.957  44.960  1.00  0.00           H  
ATOM   2997  OG1 THR   198      34.901  27.938  44.640  1.00  0.00           O  
ATOM   2998  HG1 THR   198      34.347  27.886  44.922  1.00  0.00           H  
ATOM   2999  C   THR   198      35.559  28.049  41.684  1.00  0.00           C  
ATOM   3000  O   THR   198      35.546  29.244  41.568  1.00  0.00           O  
ATOM   3001  N   THR   199      35.038  27.283  40.761  1.00  0.00           N  
ATOM   3002  H   THR   199      35.076  26.318  40.915  1.00  0.00           H  
ATOM   3003  CA  THR   199      34.405  27.774  39.530  1.00  0.00           C  
ATOM   3004  HA  THR   199      34.961  28.631  39.184  1.00  0.00           H  
ATOM   3005  CB  THR   199      34.464  26.724  38.427  1.00  0.00           C  
ATOM   3006  HB  THR   199      33.968  25.838  38.748  1.00  0.00           H  
ATOM   3007  CG2 THR   199      33.858  27.176  37.128  1.00  0.00           C  
ATOM   3008 HG21 THR   199      33.691  27.331  36.835  1.00  0.00           H  
ATOM   3009 HG22 THR   199      33.764  27.278  36.785  1.00  0.00           H  
ATOM   3010 HG23 THR   199      33.677  27.232  36.809  1.00  0.00           H  
ATOM   3011  OG1 THR   199      35.781  26.417  38.149  1.00  0.00           O  
ATOM   3012  HG1 THR   199      36.096  26.105  38.494  1.00  0.00           H  
ATOM   3013  C   THR   199      32.972  28.226  39.777  1.00  0.00           C  
ATOM   3014  O   THR   199      32.195  27.502  40.369  1.00  0.00           O  
ATOM   3015  N   ILE   200      32.611  29.418  39.321  1.00  0.00           N  
ATOM   3016  H   ILE   200      33.284  29.933  38.803  1.00  0.00           H  
ATOM   3017  CA  ILE   200      31.317  30.053  39.586  1.00  0.00           C  
ATOM   3018  HA  ILE   200      31.030  29.810  40.597  1.00  0.00           H  
ATOM   3019  CB  ILE   200      31.427  31.589  39.504  1.00  0.00           C  
ATOM   3020  HB  ILE   200      31.620  31.858  38.483  1.00  0.00           H  
ATOM   3021  CG2 ILE   200      30.108  32.229  39.920  1.00  0.00           C  
ATOM   3022 HG21 ILE   200      29.771  32.383  39.987  1.00  0.00           H  
ATOM   3023 HG22 ILE   200      29.778  32.368  40.047  1.00  0.00           H  
ATOM   3024 HG23 ILE   200      29.801  32.422  40.025  1.00  0.00           H  
ATOM   3025  CG1 ILE   200      32.562  32.166  40.358  1.00  0.00           C  
ATOM   3026 HG12 ILE   200      32.269  32.245  41.310  1.00  0.00           H  
ATOM   3027 HG13 ILE   200      33.364  31.561  40.353  1.00  0.00           H  
ATOM   3028  CD1 ILE   200      33.072  33.461  39.948  1.00  0.00           C  
ATOM   3029 HD11 ILE   200      33.211  33.769  39.849  1.00  0.00           H  
ATOM   3030 HD12 ILE   200      33.192  33.774  39.841  1.00  0.00           H  
ATOM   3031 HD13 ILE   200      33.197  33.775  39.862  1.00  0.00           H  
ATOM   3032  C   ILE   200      30.238  29.487  38.651  1.00  0.00           C  
ATOM   3033  O   ILE   200      30.044  29.956  37.544  1.00  0.00           O  
ATOM   3034  N   THR   201      29.522  28.468  39.089  1.00  0.00           N  
ATOM   3035  H   THR   201      29.761  28.096  39.972  1.00  0.00           H  
ATOM   3036  CA  THR   201      28.576  27.692  38.275  1.00  0.00           C  
ATOM   3037  HA  THR   201      29.128  27.228  37.475  1.00  0.00           H  
ATOM   3038  CB  THR   201      27.954  26.581  39.110  1.00  0.00           C  
ATOM   3039  HB  THR   201      27.357  27.004  39.881  1.00  0.00           H  
ATOM   3040  CG2 THR   201      27.117  25.625  38.320  1.00  0.00           C  
ATOM   3041 HG21 THR   201      26.910  25.400  38.122  1.00  0.00           H  
ATOM   3042 HG22 THR   201      26.922  25.382  38.136  1.00  0.00           H  
ATOM   3043 HG23 THR   201      26.901  25.393  38.143  1.00  0.00           H  
ATOM   3044  OG1 THR   201      28.954  25.832  39.690  1.00  0.00           O  
ATOM   3045  HG1 THR   201      28.676  25.578  40.526  1.00  0.00           H  
ATOM   3046  C   THR   201      27.472  28.526  37.636  1.00  0.00           C  
ATOM   3047  O   THR   201      27.187  28.349  36.464  1.00  0.00           O  
ATOM   3048  N   VAL   202      26.877  29.473  38.356  1.00  0.00           N  
ATOM   3049  H   VAL   202      27.140  29.567  39.310  1.00  0.00           H  
ATOM   3050  CA  VAL   202      25.826  30.353  37.819  1.00  0.00           C  
ATOM   3051  HA  VAL   202      25.062  29.718  37.396  1.00  0.00           H  
ATOM   3052  CB  VAL   202      25.164  31.153  38.949  1.00  0.00           C  
ATOM   3053  HB  VAL   202      24.945  30.499  39.714  1.00  0.00           H  
ATOM   3054  CG1 VAL   202      25.984  32.215  39.530  1.00  0.00           C  
ATOM   3055 HG11 VAL   202      26.165  32.474  39.704  1.00  0.00           H  
ATOM   3056 HG12 VAL   202      26.200  32.457  39.679  1.00  0.00           H  
ATOM   3057 HG13 VAL   202      26.178  32.491  39.659  1.00  0.00           H  
ATOM   3058  CG2 VAL   202      23.895  31.760  38.557  1.00  0.00           C  
ATOM   3059 HG21 VAL   202      23.581  31.886  38.428  1.00  0.00           H  
ATOM   3060 HG22 VAL   202      23.564  31.883  38.500  1.00  0.00           H  
ATOM   3061 HG23 VAL   202      23.597  31.949  38.476  1.00  0.00           H  
ATOM   3062  C   VAL   202      26.322  31.238  36.674  1.00  0.00           C  
ATOM   3063  O   VAL   202      25.563  31.570  35.786  1.00  0.00           O  
ATOM   3064  N   ASN   203      27.603  31.569  36.641  1.00  0.00           N  
ATOM   3065  H   ASN   203      28.187  31.224  37.361  1.00  0.00           H  
ATOM   3066  CA  ASN   203      28.232  32.303  35.552  1.00  0.00           C  
ATOM   3067  HA  ASN   203      27.553  33.065  35.194  1.00  0.00           H  
ATOM   3068  CB  ASN   203      29.489  33.005  36.069  1.00  0.00           C  
ATOM   3069  HB2 ASN   203      30.133  32.301  36.571  1.00  0.00           H  
ATOM   3070  HB3 ASN   203      30.032  33.381  35.217  1.00  0.00           H  
ATOM   3071  CG  ASN   203      29.230  34.175  36.994  1.00  0.00           C  
ATOM   3072  OD1 ASN   203      28.139  34.448  37.433  1.00  0.00           O  
ATOM   3073  ND2 ASN   203      30.244  34.905  37.326  1.00  0.00           N  
ATOM   3074 HD21 ASN   203      30.081  35.710  37.883  1.00  0.00           H  
ATOM   3075 HD22 ASN   203      31.143  34.628  37.015  1.00  0.00           H  
ATOM   3076  C   ASN   203      28.534  31.405  34.350  1.00  0.00           C  
ATOM   3077  O   ASN   203      28.278  31.799  33.229  1.00  0.00           O  
ATOM   3078  N   VAL   204      28.988  30.175  34.566  1.00  0.00           N  
ATOM   3079  H   VAL   204      29.200  29.914  35.500  1.00  0.00           H  
ATOM   3080  CA  VAL   204      29.171  29.188  33.490  1.00  0.00           C  
ATOM   3081  HA  VAL   204      29.818  29.622  32.747  1.00  0.00           H  
ATOM   3082  CB  VAL   204      29.832  27.900  33.990  1.00  0.00           C  
ATOM   3083  HB  VAL   204      29.258  27.488  34.695  1.00  0.00           H  
ATOM   3084  CG1 VAL   204      30.026  26.906  32.972  1.00  0.00           C  
ATOM   3085 HG11 VAL   204      30.025  26.718  32.677  1.00  0.00           H  
ATOM   3086 HG12 VAL   204      30.154  26.670  32.726  1.00  0.00           H  
ATOM   3087 HG13 VAL   204      30.042  26.600  32.775  1.00  0.00           H  
ATOM   3088  CG2 VAL   204      31.128  28.092  34.569  1.00  0.00           C  
ATOM   3089 HG21 VAL   204      31.440  28.136  34.734  1.00  0.00           H  
ATOM   3090 HG22 VAL   204      31.438  28.120  34.709  1.00  0.00           H  
ATOM   3091 HG23 VAL   204      31.453  28.155  34.697  1.00  0.00           H  
ATOM   3092  C   VAL   204      27.849  28.873  32.797  1.00  0.00           C  
ATOM   3093  O   VAL   204      27.786  28.829  31.581  1.00  0.00           O  
ATOM   3094  N   LEU   205      26.765  28.720  33.546  1.00  0.00           N  
ATOM   3095  H   LEU   205      26.876  28.745  34.536  1.00  0.00           H  
ATOM   3096  CA  LEU   205      25.430  28.527  32.988  1.00  0.00           C  
ATOM   3097  HA  LEU   205      25.465  27.705  32.289  1.00  0.00           H  
ATOM   3098  CB  LEU   205      24.449  28.176  34.106  1.00  0.00           C  
ATOM   3099  HB2 LEU   205      24.526  28.933  34.865  1.00  0.00           H  
ATOM   3100  HB3 LEU   205      23.452  28.208  33.708  1.00  0.00           H  
ATOM   3101  CG  LEU   205      24.665  26.810  34.751  1.00  0.00           C  
ATOM   3102  HG  LEU   205      25.693  26.691  35.005  1.00  0.00           H  
ATOM   3103  CD1 LEU   205      23.860  26.685  36.011  1.00  0.00           C  
ATOM   3104 HD11 LEU   205      23.550  26.507  36.236  1.00  0.00           H  
ATOM   3105 HD12 LEU   205      23.840  26.596  36.422  1.00  0.00           H  
ATOM   3106 HD13 LEU   205      23.621  26.848  36.303  1.00  0.00           H  
ATOM   3107  CD2 LEU   205      24.263  25.674  33.853  1.00  0.00           C  
ATOM   3108 HD21 LEU   205      24.185  25.324  33.712  1.00  0.00           H  
ATOM   3109 HD22 LEU   205      24.076  25.435  33.631  1.00  0.00           H  
ATOM   3110 HD23 LEU   205      24.243  25.421  33.576  1.00  0.00           H  
ATOM   3111  C   LEU   205      24.954  29.737  32.185  1.00  0.00           C  
ATOM   3112  O   LEU   205      24.390  29.558  31.119  1.00  0.00           O  
ATOM   3113  N   ALA   206      25.223  30.960  32.634  1.00  0.00           N  
ATOM   3114  H   ALA   206      25.684  31.056  33.509  1.00  0.00           H  
ATOM   3115  CA  ALA   206      24.932  32.167  31.871  1.00  0.00           C  
ATOM   3116  HA  ALA   206      23.890  32.150  31.595  1.00  0.00           H  
ATOM   3117  CB  ALA   206      25.161  33.385  32.756  1.00  0.00           C  
ATOM   3118  HB1 ALA   206      25.233  33.669  32.976  1.00  0.00           H  
ATOM   3119  HB2 ALA   206      25.216  33.697  32.948  1.00  0.00           H  
ATOM   3120  HB3 ALA   206      25.191  33.681  32.978  1.00  0.00           H  
ATOM   3121  C   ALA   206      25.738  32.254  30.569  1.00  0.00           C  
ATOM   3122  O   ALA   206      25.207  32.661  29.549  1.00  0.00           O  
ATOM   3123  N   TRP   207      26.992  31.822  30.578  1.00  0.00           N  
ATOM   3124  H   TRP   207      27.383  31.546  31.450  1.00  0.00           H  
ATOM   3125  CA  TRP   207      27.842  31.739  29.398  1.00  0.00           C  
ATOM   3126  HA  TRP   207      27.804  32.682  28.879  1.00  0.00           H  
ATOM   3127  CB  TRP   207      29.280  31.533  29.858  1.00  0.00           C  
ATOM   3128  HB2 TRP   207      29.538  32.293  30.561  1.00  0.00           H  
ATOM   3129  HB3 TRP   207      29.352  30.611  30.377  1.00  0.00           H  
ATOM   3130  CG  TRP   207      30.306  31.538  28.811  1.00  0.00           C  
ATOM   3131  CD1 TRP   207      30.847  32.610  28.273  1.00  0.00           C  
ATOM   3132  HD1 TRP   207      30.597  33.591  28.532  1.00  0.00           H  
ATOM   3133  NE1 TRP   207      31.780  32.252  27.371  1.00  0.00           N  
ATOM   3134  HE1 TRP   207      32.320  32.892  26.870  1.00  0.00           H  
ATOM   3135  CE2 TRP   207      31.882  30.919  27.272  1.00  0.00           C  
ATOM   3136  CZ2 TRP   207      32.677  30.098  26.526  1.00  0.00           C  
ATOM   3137  HZ2 TRP   207      33.381  30.499  25.862  1.00  0.00           H  
ATOM   3138  CH2 TRP   207      32.530  28.747  26.647  1.00  0.00           C  
ATOM   3139  HH2 TRP   207      33.132  28.101  26.081  1.00  0.00           H  
ATOM   3140  CZ3 TRP   207      31.589  28.237  27.502  1.00  0.00           C  
ATOM   3141  HZ3 TRP   207      31.465  27.202  27.572  1.00  0.00           H  
ATOM   3142  CE3 TRP   207      30.808  29.069  28.262  1.00  0.00           C  
ATOM   3143  HE3 TRP   207      30.099  28.673  28.923  1.00  0.00           H  
ATOM   3144  CD2 TRP   207      30.932  30.432  28.166  1.00  0.00           C  
ATOM   3145  C   TRP   207      27.368  30.676  28.400  1.00  0.00           C  
ATOM   3146  O   TRP   207      27.341  30.925  27.208  1.00  0.00           O  
ATOM   3147  N   LEU   208      26.882  29.533  28.867  1.00  0.00           N  
ATOM   3148  H   LEU   208      26.958  29.362  29.844  1.00  0.00           H  
ATOM   3149  CA  LEU   208      26.233  28.529  28.021  1.00  0.00           C  
ATOM   3150  HA  LEU   208      26.867  28.346  27.168  1.00  0.00           H  
ATOM   3151  CB  LEU   208      26.069  27.216  28.785  1.00  0.00           C  
ATOM   3152  HB2 LEU   208      25.551  27.412  29.690  1.00  0.00           H  
ATOM   3153  HB3 LEU   208      25.459  26.570  28.200  1.00  0.00           H  
ATOM   3154  CG  LEU   208      27.342  26.470  29.113  1.00  0.00           C  
ATOM   3155  HG  LEU   208      27.967  27.099  29.646  1.00  0.00           H  
ATOM   3156  CD1 LEU   208      27.066  25.290  29.940  1.00  0.00           C  
ATOM   3157 HD11 LEU   208      26.999  25.019  30.150  1.00  0.00           H  
ATOM   3158 HD12 LEU   208      26.996  25.003  30.136  1.00  0.00           H  
ATOM   3159 HD13 LEU   208      27.015  25.004  30.144  1.00  0.00           H  
ATOM   3160  CD2 LEU   208      28.076  25.982  27.939  1.00  0.00           C  
ATOM   3161 HD21 LEU   208      28.221  25.866  27.632  1.00  0.00           H  
ATOM   3162 HD22 LEU   208      28.288  25.900  27.657  1.00  0.00           H  
ATOM   3163 HD23 LEU   208      28.272  25.829  27.677  1.00  0.00           H  
ATOM   3164  C   LEU   208      24.896  29.006  27.442  1.00  0.00           C  
ATOM   3165  O   LEU   208      24.601  28.714  26.298  1.00  0.00           O  
ATOM   3166  N   TYR   209      24.113  29.800  28.159  1.00  0.00           N  
ATOM   3167  H   TYR   209      24.347  29.964  29.111  1.00  0.00           H  
ATOM   3168  CA  TYR   209      22.956  30.479  27.578  1.00  0.00           C  
ATOM   3169  HA  TYR   209      22.344  29.740  27.080  1.00  0.00           H  
ATOM   3170  CB  TYR   209      22.106  31.146  28.656  1.00  0.00           C  
ATOM   3171  HB2 TYR   209      22.748  31.596  29.392  1.00  0.00           H  
ATOM   3172  HB3 TYR   209      21.549  31.940  28.196  1.00  0.00           H  
ATOM   3173  CG  TYR   209      21.104  30.244  29.331  1.00  0.00           C  
ATOM   3174  CD1 TYR   209      20.041  29.728  28.596  1.00  0.00           C  
ATOM   3175  HD1 TYR   209      19.950  29.963  27.565  1.00  0.00           H  
ATOM   3176  CE1 TYR   209      19.094  28.901  29.200  1.00  0.00           C  
ATOM   3177  HE1 TYR   209      18.288  28.503  28.633  1.00  0.00           H  
ATOM   3178  CZ  TYR   209      19.202  28.593  30.550  1.00  0.00           C  
ATOM   3179  OH  TYR   209      18.299  27.788  31.127  1.00  0.00           O  
ATOM   3180  HH  TYR   209      17.650  27.487  30.528  1.00  0.00           H  
ATOM   3181  CE2 TYR   209      20.253  29.121  31.296  1.00  0.00           C  
ATOM   3182  HE2 TYR   209      20.325  28.878  32.326  1.00  0.00           H  
ATOM   3183  CD2 TYR   209      21.199  29.947  30.687  1.00  0.00           C  
ATOM   3184  HD2 TYR   209      21.999  30.350  31.259  1.00  0.00           H  
ATOM   3185  C   TYR   209      23.357  31.487  26.502  1.00  0.00           C  
ATOM   3186  O   TYR   209      22.727  31.527  25.459  1.00  0.00           O  
ATOM   3187  N   ALA   210      24.427  32.250  26.694  1.00  0.00           N  
ATOM   3188  H   ALA   210      24.893  32.205  27.570  1.00  0.00           H  
ATOM   3189  CA  ALA   210      24.965  33.133  25.670  1.00  0.00           C  
ATOM   3190  HA  ALA   210      24.175  33.790  25.348  1.00  0.00           H  
ATOM   3191  CB  ALA   210      26.059  33.999  26.274  1.00  0.00           C  
ATOM   3192  HB1 ALA   210      26.318  34.210  26.428  1.00  0.00           H  
ATOM   3193  HB2 ALA   210      26.328  34.207  26.412  1.00  0.00           H  
ATOM   3194  HB3 ALA   210      26.318  34.222  26.412  1.00  0.00           H  
ATOM   3195  C   ALA   210      25.451  32.376  24.430  1.00  0.00           C  
ATOM   3196  O   ALA   210      25.300  32.865  23.326  1.00  0.00           O  
ATOM   3197  N   ALA   211      25.967  31.167  24.585  1.00  0.00           N  
ATOM   3198  H   ALA   211      26.140  30.852  25.509  1.00  0.00           H  
ATOM   3199  CA  ALA   211      26.311  30.286  23.483  1.00  0.00           C  
ATOM   3200  HA  ALA   211      26.958  30.820  22.812  1.00  0.00           H  
ATOM   3201  CB  ALA   211      27.089  29.105  24.025  1.00  0.00           C  
ATOM   3202  HB1 ALA   211      27.315  28.830  24.111  1.00  0.00           H  
ATOM   3203  HB2 ALA   211      27.284  28.841  24.201  1.00  0.00           H  
ATOM   3204  HB3 ALA   211      27.239  28.781  24.141  1.00  0.00           H  
ATOM   3205  C   ALA   211      25.091  29.852  22.668  1.00  0.00           C  
ATOM   3206  O   ALA   211      25.126  29.934  21.457  1.00  0.00           O  
ATOM   3207  N   VAL   212      23.987  29.488  23.311  1.00  0.00           N  
ATOM   3208  H   VAL   212      24.033  29.421  24.298  1.00  0.00           H  
ATOM   3209  CA  VAL   212      22.722  29.161  22.637  1.00  0.00           C  
ATOM   3210  HA  VAL   212      22.928  28.423  21.881  1.00  0.00           H  
ATOM   3211  CB  VAL   212      21.710  28.552  23.607  1.00  0.00           C  
ATOM   3212  HB  VAL   212      21.569  29.150  24.346  1.00  0.00           H  
ATOM   3213  CG1 VAL   212      20.458  28.280  23.083  1.00  0.00           C  
ATOM   3214 HG11 VAL   212      20.136  28.236  22.952  1.00  0.00           H  
ATOM   3215 HG12 VAL   212      20.164  28.190  22.935  1.00  0.00           H  
ATOM   3216 HG13 VAL   212      20.139  28.214  22.994  1.00  0.00           H  
ATOM   3217  CG2 VAL   212      22.096  27.343  24.156  1.00  0.00           C  
ATOM   3218 HG21 VAL   212      22.174  27.059  24.347  1.00  0.00           H  
ATOM   3219 HG22 VAL   212      22.163  27.027  24.258  1.00  0.00           H  
ATOM   3220 HG23 VAL   212      22.238  27.061  24.283  1.00  0.00           H  
ATOM   3221  C   VAL   212      22.140  30.361  21.911  1.00  0.00           C  
ATOM   3222  O   VAL   212      21.672  30.218  20.797  1.00  0.00           O  
ATOM   3223  N   ILE   213      22.227  31.556  22.483  1.00  0.00           N  
ATOM   3224  H   ILE   213      22.589  31.597  23.406  1.00  0.00           H  
ATOM   3225  CA  ILE   213      21.823  32.810  21.845  1.00  0.00           C  
ATOM   3226  HA  ILE   213      20.806  32.705  21.510  1.00  0.00           H  
ATOM   3227  CB  ILE   213      21.864  33.956  22.873  1.00  0.00           C  
ATOM   3228  HB  ILE   213      22.795  33.906  23.389  1.00  0.00           H  
ATOM   3229  CG2 ILE   213      21.776  35.321  22.243  1.00  0.00           C  
ATOM   3230 HG21 ILE   213      21.824  35.680  22.116  1.00  0.00           H  
ATOM   3231 HG22 ILE   213      21.750  35.636  22.027  1.00  0.00           H  
ATOM   3232 HG23 ILE   213      21.705  35.666  22.137  1.00  0.00           H  
ATOM   3233  CG1 ILE   213      20.745  33.795  23.893  1.00  0.00           C  
ATOM   3234 HG12 ILE   213      19.823  34.021  23.446  1.00  0.00           H  
ATOM   3235 HG13 ILE   213      20.701  32.791  24.196  1.00  0.00           H  
ATOM   3236  CD1 ILE   213      20.877  34.610  25.143  1.00  0.00           C  
ATOM   3237 HD11 ILE   213      20.921  34.805  25.441  1.00  0.00           H  
ATOM   3238 HD12 ILE   213      20.888  34.817  25.447  1.00  0.00           H  
ATOM   3239 HD13 ILE   213      20.899  34.787  25.462  1.00  0.00           H  
ATOM   3240  C   ILE   213      22.652  33.095  20.593  1.00  0.00           C  
ATOM   3241  O   ILE   213      22.142  33.588  19.630  1.00  0.00           O  
ATOM   3242  N   ASN   214      23.908  32.729  20.567  1.00  0.00           N  
ATOM   3243  H   ASN   214      24.261  32.331  21.386  1.00  0.00           H  
ATOM   3244  CA  ASN   214      24.798  32.821  19.418  1.00  0.00           C  
ATOM   3245  HA  ASN   214      24.464  33.623  18.790  1.00  0.00           H  
ATOM   3246  CB  ASN   214      26.186  33.182  19.907  1.00  0.00           C  
ATOM   3247  HB2 ASN   214      26.469  32.599  20.710  1.00  0.00           H  
ATOM   3248  HB3 ASN   214      26.865  33.017  19.160  1.00  0.00           H  
ATOM   3249  CG  ASN   214      26.322  34.566  20.273  1.00  0.00           C  
ATOM   3250  OD1 ASN   214      26.510  35.370  19.537  1.00  0.00           O  
ATOM   3251  ND2 ASN   214      26.217  34.896  21.401  1.00  0.00           N  
ATOM   3252 HD21 ASN   214      26.307  35.808  21.617  1.00  0.00           H  
ATOM   3253 HD22 ASN   214      26.026  34.239  22.015  1.00  0.00           H  
ATOM   3254  C   ASN   214      24.783  31.587  18.516  1.00  0.00           C  
ATOM   3255  O   ASN   214      25.481  31.535  17.590  1.00  0.00           O  
ATOM   3256  N   GLY   215      23.987  30.601  18.756  1.00  0.00           N  
ATOM   3257  H   GLY   215      23.464  30.687  19.545  1.00  0.00           H  
ATOM   3258  CA  GLY   215      23.756  29.444  17.907  1.00  0.00           C  
ATOM   3259  HA2 GLY   215      22.759  29.133  18.042  1.00  0.00           H  
ATOM   3260  HA3 GLY   215      23.864  29.727  16.898  1.00  0.00           H  
ATOM   3261  C   GLY   215      24.625  28.234  18.127  1.00  0.00           C  
ATOM   3262  O   GLY   215      24.472  27.274  17.423  1.00  0.00           O  
ATOM   3263  N   ASP   216      25.514  28.232  19.089  1.00  0.00           N  
ATOM   3264  H   ASP   216      25.545  29.018  19.678  1.00  0.00           H  
ATOM   3265  CA  ASP   216      26.306  27.088  19.455  1.00  0.00           C  
ATOM   3266  HA  ASP   216      26.531  26.541  18.564  1.00  0.00           H  
ATOM   3267  CB  ASP   216      27.612  27.525  20.079  1.00  0.00           C  
ATOM   3268  HB2 ASP   216      27.491  28.297  20.536  1.00  0.00           H  
ATOM   3269  HB3 ASP   216      27.906  26.917  20.684  1.00  0.00           H  
ATOM   3270  CG  ASP   216      28.714  27.737  19.303  1.00  0.00           C  
ATOM   3271  OD1 ASP   216      29.221  27.872  19.094  1.00  0.00           O  
ATOM   3272  OD2 ASP   216      29.121  27.764  18.889  1.00  0.00           O  
ATOM   3273  C   ASP   216      25.544  26.152  20.348  1.00  0.00           C  
ATOM   3274  O   ASP   216      25.482  26.276  21.275  1.00  0.00           O  
ATOM   3275  N   ARG   217      24.936  25.218  20.067  1.00  0.00           N  
ATOM   3276  H   ARG   217      25.044  25.175  19.266  1.00  0.00           H  
ATOM   3277  CA  ARG   217      24.007  24.353  20.774  1.00  0.00           C  
ATOM   3278  HA  ARG   217      23.958  24.685  21.765  1.00  0.00           H  
ATOM   3279  CB  ARG   217      22.663  24.516  20.174  1.00  0.00           C  
ATOM   3280  HB2 ARG   217      22.416  24.174  20.142  1.00  0.00           H  
ATOM   3281  HB3 ARG   217      22.306  24.771  20.340  1.00  0.00           H  
ATOM   3282  CG  ARG   217      22.099  24.800  19.413  1.00  0.00           C  
ATOM   3283  HG2 ARG   217      22.320  25.157  19.366  1.00  0.00           H  
ATOM   3284  HG3 ARG   217      22.399  24.505  19.205  1.00  0.00           H  
ATOM   3285  CD  ARG   217      20.822  25.006  18.967  1.00  0.00           C  
ATOM   3286  HD2 ARG   217      20.682  25.454  18.855  1.00  0.00           H  
ATOM   3287  HD3 ARG   217      20.670  24.821  18.518  1.00  0.00           H  
ATOM   3288  NE  ARG   217      19.996  24.858  19.240  1.00  0.00           N  
ATOM   3289  HE  ARG   217      20.084  24.455  19.239  1.00  0.00           H  
ATOM   3290  CZ  ARG   217      19.113  25.189  19.452  1.00  0.00           C  
ATOM   3291  NH1 ARG   217      18.841  25.718  19.452  1.00  0.00           N  
ATOM   3292 HH11 ARG   217      19.279  25.896  19.253  1.00  0.00           H  
ATOM   3293 HH12 ARG   217      18.153  25.945  19.606  1.00  0.00           H  
ATOM   3294  NH2 ARG   217      18.470  24.990  19.677  1.00  0.00           N  
ATOM   3295 HH21 ARG   217      18.632  24.583  19.678  1.00  0.00           H  
ATOM   3296 HH22 ARG   217      17.796  25.240  19.820  1.00  0.00           H  
ATOM   3297  C   ARG   217      24.382  22.889  20.887  1.00  0.00           C  
ATOM   3298  O   ARG   217      23.630  22.129  21.451  1.00  0.00           O  
ATOM   3299  N   TRP   218      25.523  22.471  20.378  1.00  0.00           N  
ATOM   3300  H   TRP   218      26.087  23.133  19.924  1.00  0.00           H  
ATOM   3301  CA  TRP   218      25.921  21.069  20.296  1.00  0.00           C  
ATOM   3302  HA  TRP   218      25.193  20.546  19.702  1.00  0.00           H  
ATOM   3303  CB  TRP   218      27.261  20.970  19.580  1.00  0.00           C  
ATOM   3304  HB2 TRP   218      27.449  19.936  19.388  1.00  0.00           H  
ATOM   3305  HB3 TRP   218      27.176  21.445  18.627  1.00  0.00           H  
ATOM   3306  CG  TRP   218      28.455  21.520  20.279  1.00  0.00           C  
ATOM   3307  CD1 TRP   218      29.008  22.708  20.060  1.00  0.00           C  
ATOM   3308  HD1 TRP   218      28.662  23.404  19.350  1.00  0.00           H  
ATOM   3309  NE1 TRP   218      30.091  22.884  20.866  1.00  0.00           N  
ATOM   3310  HE1 TRP   218      30.679  23.679  20.835  1.00  0.00           H  
ATOM   3311  CE2 TRP   218      30.286  21.820  21.670  1.00  0.00           C  
ATOM   3312  CZ2 TRP   218      31.225  21.537  22.639  1.00  0.00           C  
ATOM   3313  HZ2 TRP   218      31.989  22.235  22.873  1.00  0.00           H  
ATOM   3314  CH2 TRP   218      31.159  20.330  23.293  1.00  0.00           C  
ATOM   3315  HH2 TRP   218      31.868  20.100  24.041  1.00  0.00           H  
ATOM   3316  CZ3 TRP   218      30.172  19.418  22.958  1.00  0.00           C  
ATOM   3317  HZ3 TRP   218      30.128  18.493  23.457  1.00  0.00           H  
ATOM   3318  CE3 TRP   218      29.249  19.702  21.967  1.00  0.00           C  
ATOM   3319  HE3 TRP   218      28.514  18.981  21.711  1.00  0.00           H  
ATOM   3320  CD2 TRP   218      29.265  20.919  21.307  1.00  0.00           C  
ATOM   3321  C   TRP   218      25.982  20.350  21.638  1.00  0.00           C  
ATOM   3322  O   TRP   218      25.755  19.162  21.707  1.00  0.00           O  
ATOM   3323  N   PHE   219      26.268  21.066  22.705  1.00  0.00           N  
ATOM   3324  H   PHE   219      26.448  22.026  22.562  1.00  0.00           H  
ATOM   3325  CA  PHE   219      26.443  20.553  24.046  1.00  0.00           C  
ATOM   3326  HA  PHE   219      27.006  19.643  23.993  1.00  0.00           H  
ATOM   3327  CB  PHE   219      27.266  21.568  24.832  1.00  0.00           C  
ATOM   3328  HB2 PHE   219      27.413  21.207  25.806  1.00  0.00           H  
ATOM   3329  HB3 PHE   219      28.220  21.652  24.397  1.00  0.00           H  
ATOM   3330  CG  PHE   219      26.681  22.921  24.915  1.00  0.00           C  
ATOM   3331  CD1 PHE   219      25.775  23.212  25.869  1.00  0.00           C  
ATOM   3332  HD1 PHE   219      25.525  22.495  26.568  1.00  0.00           H  
ATOM   3333  CE1 PHE   219      25.185  24.436  25.903  1.00  0.00           C  
ATOM   3334  HE1 PHE   219      24.487  24.654  26.627  1.00  0.00           H  
ATOM   3335  CZ  PHE   219      25.508  25.377  24.993  1.00  0.00           C  
ATOM   3336  HZ  PHE   219      25.059  26.313  25.021  1.00  0.00           H  
ATOM   3337  CE2 PHE   219      26.424  25.098  24.051  1.00  0.00           C  
ATOM   3338  HE2 PHE   219      26.676  25.824  23.360  1.00  0.00           H  
ATOM   3339  CD2 PHE   219      27.010  23.873  24.009  1.00  0.00           C  
ATOM   3340  HD2 PHE   219      27.710  23.667  23.282  1.00  0.00           H  
ATOM   3341  C   PHE   219      25.145  20.211  24.770  1.00  0.00           C  
ATOM   3342  O   PHE   219      25.198  19.619  25.823  1.00  0.00           O  
ATOM   3343  N   LEU   220      23.989  20.579  24.252  1.00  0.00           N  
ATOM   3344  H   LEU   220      23.997  21.038  23.382  1.00  0.00           H  
ATOM   3345  CA  LEU   220      22.711  20.340  24.896  1.00  0.00           C  
ATOM   3346  HA  LEU   220      22.777  20.709  25.902  1.00  0.00           H  
ATOM   3347  CB  LEU   220      21.604  21.113  24.195  1.00  0.00           C  
ATOM   3348  HB2 LEU   220      21.597  20.835  23.182  1.00  0.00           H  
ATOM   3349  HB3 LEU   220      20.683  20.817  24.597  1.00  0.00           H  
ATOM   3350  CG  LEU   220      21.680  22.608  24.280  1.00  0.00           C  
ATOM   3351  HG  LEU   220      22.599  22.903  23.917  1.00  0.00           H  
ATOM   3352  CD1 LEU   220      20.635  23.229  23.466  1.00  0.00           C  
ATOM   3353 HD11 LEU   220      20.420  23.326  23.182  1.00  0.00           H  
ATOM   3354 HD12 LEU   220      20.315  23.332  23.324  1.00  0.00           H  
ATOM   3355 HD13 LEU   220      20.417  23.476  23.286  1.00  0.00           H  
ATOM   3356  CD2 LEU   220      21.510  23.144  25.633  1.00  0.00           C  
ATOM   3357 HD21 LEU   220      21.442  23.281  25.961  1.00  0.00           H  
ATOM   3358 HD22 LEU   220      21.498  23.248  25.968  1.00  0.00           H  
ATOM   3359 HD23 LEU   220      21.486  23.308  25.955  1.00  0.00           H  
ATOM   3360  C   LEU   220      22.392  18.851  24.986  1.00  0.00           C  
ATOM   3361  O   LEU   220      22.469  18.132  24.043  1.00  0.00           O  
ATOM   3362  N   ASN   221      22.027  18.394  26.122  1.00  0.00           N  
ATOM   3363  H   ASN   221      21.962  19.049  26.834  1.00  0.00           H  
ATOM   3364  CA  ASN   221      21.734  17.010  26.419  1.00  0.00           C  
ATOM   3365  HA  ASN   221      22.134  16.432  25.666  1.00  0.00           H  
ATOM   3366  CB  ASN   221      22.408  16.629  27.674  1.00  0.00           C  
ATOM   3367  HB2 ASN   221      22.971  16.365  27.650  1.00  0.00           H  
ATOM   3368  HB3 ASN   221      22.537  17.089  28.028  1.00  0.00           H  
ATOM   3369  CG  ASN   221      22.202  15.973  28.499  1.00  0.00           C  
ATOM   3370  OD1 ASN   221      21.642  15.806  28.407  1.00  0.00           O  
ATOM   3371  ND2 ASN   221      22.640  15.570  29.322  1.00  0.00           N  
ATOM   3372 HD21 ASN   221      22.506  15.130  29.840  1.00  0.00           H  
ATOM   3373 HD22 ASN   221      23.116  15.695  29.400  1.00  0.00           H  
ATOM   3374  C   ASN   221      20.286  16.715  26.465  1.00  0.00           C  
ATOM   3375  O   ASN   221      19.529  17.538  26.732  1.00  0.00           O  
ATOM   3376  N   ARG   222      19.892  15.530  26.227  1.00  0.00           N  
ATOM   3377  H   ARG   222      20.561  14.919  26.000  1.00  0.00           H  
ATOM   3378  CA  ARG   222      18.549  15.061  26.247  1.00  0.00           C  
ATOM   3379  HA  ARG   222      17.992  15.796  25.898  1.00  0.00           H  
ATOM   3380  CB  ARG   222      18.409  13.985  25.370  1.00  0.00           C  
ATOM   3381  HB2 ARG   222      18.161  13.808  25.126  1.00  0.00           H  
ATOM   3382  HB3 ARG   222      18.544  13.905  25.092  1.00  0.00           H  
ATOM   3383  CG  ARG   222      18.403  13.257  25.158  1.00  0.00           C  
ATOM   3384  HG2 ARG   222      18.749  13.278  25.263  1.00  0.00           H  
ATOM   3385  HG3 ARG   222      18.223  13.193  25.533  1.00  0.00           H  
ATOM   3386  CD  ARG   222      18.172  12.565  24.284  1.00  0.00           C  
ATOM   3387  HD2 ARG   222      17.987  12.612  24.056  1.00  0.00           H  
ATOM   3388  HD3 ARG   222      18.372  12.471  24.011  1.00  0.00           H  
ATOM   3389  NE  ARG   222      17.936  11.967  24.098  1.00  0.00           N  
ATOM   3390  HE  ARG   222      17.966  11.967  24.128  1.00  0.00           H  
ATOM   3391  CZ  ARG   222      17.689  11.422  23.880  1.00  0.00           C  
ATOM   3392  NH1 ARG   222      17.614  11.336  23.806  1.00  0.00           N  
ATOM   3393 HH11 ARG   222      17.741  11.689  23.911  1.00  0.00           H  
ATOM   3394 HH12 ARG   222      17.424  10.913  23.641  1.00  0.00           H  
ATOM   3395  NH2 ARG   222      17.508  10.939  23.730  1.00  0.00           N  
ATOM   3396 HH21 ARG   222      17.558  10.983  23.778  1.00  0.00           H  
ATOM   3397 HH22 ARG   222      17.322  10.528  23.564  1.00  0.00           H  
ATOM   3398  C   ARG   222      17.964  14.708  27.537  1.00  0.00           C  
ATOM   3399  O   ARG   222      16.818  14.577  27.647  1.00  0.00           O  
ATOM   3400  N   PHE   223      18.723  14.542  28.499  1.00  0.00           N  
ATOM   3401  H   PHE   223      19.645  14.689  28.343  1.00  0.00           H  
ATOM   3402  CA  PHE   223      18.306  14.138  29.788  1.00  0.00           C  
ATOM   3403  HA  PHE   223      17.359  13.763  29.704  1.00  0.00           H  
ATOM   3404  CB  PHE   223      19.163  13.084  30.241  1.00  0.00           C  
ATOM   3405  HB2 PHE   223      20.056  13.398  30.317  1.00  0.00           H  
ATOM   3406  HB3 PHE   223      18.893  12.853  31.144  1.00  0.00           H  
ATOM   3407  CG  PHE   223      19.215  11.921  29.463  1.00  0.00           C  
ATOM   3408  CD1 PHE   223      18.609  11.299  29.156  1.00  0.00           C  
ATOM   3409  HD1 PHE   223      18.107  11.642  29.466  1.00  0.00           H  
ATOM   3410  CE1 PHE   223      18.657  10.230  28.445  1.00  0.00           C  
ATOM   3411  HE1 PHE   223      18.193   9.761  28.213  1.00  0.00           H  
ATOM   3412  CZ  PHE   223      19.308   9.773  28.036  1.00  0.00           C  
ATOM   3413  HZ  PHE   223      19.344   8.955  27.494  1.00  0.00           H  
ATOM   3414  CE2 PHE   223      19.913  10.385  28.341  1.00  0.00           C  
ATOM   3415  HE2 PHE   223      20.413  10.035  28.031  1.00  0.00           H  
ATOM   3416  CD2 PHE   223      19.869  11.455  29.054  1.00  0.00           C  
ATOM   3417  HD2 PHE   223      20.336  11.917  29.285  1.00  0.00           H  
ATOM   3418  C   PHE   223      18.246  15.219  30.803  1.00  0.00           C  
ATOM   3419  O   PHE   223      18.856  16.104  30.705  1.00  0.00           O  
ATOM   3420  N   THR   224      17.510  15.140  31.793  1.00  0.00           N  
ATOM   3421  H   THR   224      17.043  14.385  31.811  1.00  0.00           H  
ATOM   3422  CA  THR   224      17.341  16.083  32.864  1.00  0.00           C  
ATOM   3423  HA  THR   224      17.673  16.980  32.534  1.00  0.00           H  
ATOM   3424  CB  THR   224      15.952  16.239  33.141  1.00  0.00           C  
ATOM   3425  HB  THR   224      15.579  16.207  32.528  1.00  0.00           H  
ATOM   3426  CG2 THR   224      15.225  15.619  33.822  1.00  0.00           C  
ATOM   3427 HG21 THR   224      15.052  15.462  33.996  1.00  0.00           H  
ATOM   3428 HG22 THR   224      15.032  15.483  33.987  1.00  0.00           H  
ATOM   3429 HG23 THR   224      15.039  15.460  33.970  1.00  0.00           H  
ATOM   3430  OG1 THR   224      15.746  17.053  33.525  1.00  0.00           O  
ATOM   3431  HG1 THR   224      15.708  17.540  33.004  1.00  0.00           H  
ATOM   3432  C   THR   224      18.102  15.786  34.108  1.00  0.00           C  
ATOM   3433  O   THR   224      18.557  14.725  34.262  1.00  0.00           O  
ATOM   3434  N   THR   225      18.253  16.706  35.011  1.00  0.00           N  
ATOM   3435  H   THR   225      17.840  17.547  34.835  1.00  0.00           H  
ATOM   3436  CA  THR   225      18.899  16.543  36.292  1.00  0.00           C  
ATOM   3437  HA  THR   225      18.822  15.539  36.576  1.00  0.00           H  
ATOM   3438  CB  THR   225      20.357  16.855  36.184  1.00  0.00           C  
ATOM   3439  HB  THR   225      20.702  16.694  35.356  1.00  0.00           H  
ATOM   3440  CG2 THR   225      20.780  18.038  36.438  1.00  0.00           C  
ATOM   3441 HG21 THR   225      20.869  18.330  36.477  1.00  0.00           H  
ATOM   3442 HG22 THR   225      20.878  18.321  36.517  1.00  0.00           H  
ATOM   3443 HG23 THR   225      20.917  18.329  36.493  1.00  0.00           H  
ATOM   3444  OG1 THR   225      20.986  16.210  36.890  1.00  0.00           O  
ATOM   3445  HG1 THR   225      20.850  15.655  36.930  1.00  0.00           H  
ATOM   3446  C   THR   225      18.220  17.342  37.368  1.00  0.00           C  
ATOM   3447  O   THR   225      17.578  18.226  37.110  1.00  0.00           O  
ATOM   3448  N   THR   226      18.357  17.048  38.579  1.00  0.00           N  
ATOM   3449  H   THR   226      18.902  16.331  38.718  1.00  0.00           H  
ATOM   3450  CA  THR   226      17.930  17.826  39.731  1.00  0.00           C  
ATOM   3451  HA  THR   226      17.219  18.543  39.411  1.00  0.00           H  
ATOM   3452  CB  THR   226      17.263  16.978  40.768  1.00  0.00           C  
ATOM   3453  HB  THR   226      16.902  17.427  41.310  1.00  0.00           H  
ATOM   3454  CG2 THR   226      16.393  16.182  40.532  1.00  0.00           C  
ATOM   3455 HG21 THR   226      16.178  16.013  40.494  1.00  0.00           H  
ATOM   3456 HG22 THR   226      16.161  15.991  40.466  1.00  0.00           H  
ATOM   3457 HG23 THR   226      16.189  15.969  40.475  1.00  0.00           H  
ATOM   3458  OG1 THR   226      17.870  16.362  41.355  1.00  0.00           O  
ATOM   3459  HG1 THR   226      17.848  15.853  41.097  1.00  0.00           H  
ATOM   3460  C   THR   226      19.079  18.585  40.342  1.00  0.00           C  
ATOM   3461  O   THR   226      20.208  18.222  40.161  1.00  0.00           O  
ATOM   3462  N   LEU   227      18.815  19.631  41.094  1.00  0.00           N  
ATOM   3463  H   LEU   227      17.877  19.876  41.225  1.00  0.00           H  
ATOM   3464  CA  LEU   227      19.836  20.434  41.736  1.00  0.00           C  
ATOM   3465  HA  LEU   227      20.485  20.795  40.978  1.00  0.00           H  
ATOM   3466  CB  LEU   227      19.200  21.608  42.432  1.00  0.00           C  
ATOM   3467  HB2 LEU   227      18.527  21.608  42.558  1.00  0.00           H  
ATOM   3468  HB3 LEU   227      19.425  21.682  43.034  1.00  0.00           H  
ATOM   3469  CG  LEU   227      19.144  22.691  42.202  1.00  0.00           C  
ATOM   3470  HG  LEU   227      19.107  22.408  42.051  1.00  0.00           H  
ATOM   3471  CD1 LEU   227      18.913  23.663  42.272  1.00  0.00           C  
ATOM   3472 HD11 LEU   227      18.847  23.889  42.280  1.00  0.00           H  
ATOM   3473 HD12 LEU   227      18.853  23.876  42.311  1.00  0.00           H  
ATOM   3474 HD13 LEU   227      18.867  23.932  42.276  1.00  0.00           H  
ATOM   3475  CD2 LEU   227      19.338  23.256  42.132  1.00  0.00           C  
ATOM   3476 HD21 LEU   227      19.408  23.407  42.146  1.00  0.00           H  
ATOM   3477 HD22 LEU   227      19.396  23.374  42.090  1.00  0.00           H  
ATOM   3478 HD23 LEU   227      19.350  23.398  42.107  1.00  0.00           H  
ATOM   3479  C   LEU   227      20.695  19.636  42.690  1.00  0.00           C  
ATOM   3480  O   LEU   227      21.884  19.780  42.689  1.00  0.00           O  
ATOM   3481  N   ASN   228      20.117  18.744  43.447  1.00  0.00           N  
ATOM   3482  H   ASN   228      19.143  18.678  43.406  1.00  0.00           H  
ATOM   3483  CA  ASN   228      20.831  17.876  44.339  1.00  0.00           C  
ATOM   3484  HA  ASN   228      21.442  18.473  44.970  1.00  0.00           H  
ATOM   3485  CB  ASN   228      19.841  17.154  45.198  1.00  0.00           C  
ATOM   3486  HB2 ASN   228      19.237  17.271  45.270  1.00  0.00           H  
ATOM   3487  HB3 ASN   228      19.704  16.582  45.135  1.00  0.00           H  
ATOM   3488  CG  ASN   228      19.843  17.033  46.075  1.00  0.00           C  
ATOM   3489  OD1 ASN   228      20.102  17.389  46.470  1.00  0.00           O  
ATOM   3490  ND2 ASN   228      19.559  16.534  46.410  1.00  0.00           N  
ATOM   3491 HD21 ASN   228      19.557  16.454  46.986  1.00  0.00           H  
ATOM   3492 HD22 ASN   228      19.349  16.238  46.093  1.00  0.00           H  
ATOM   3493  C   ASN   228      21.753  16.915  43.621  1.00  0.00           C  
ATOM   3494  O   ASN   228      22.822  16.688  44.074  1.00  0.00           O  
ATOM   3495  N   ASP   229      21.372  16.382  42.491  1.00  0.00           N  
ATOM   3496  H   ASP   229      20.498  16.623  42.159  1.00  0.00           H  
ATOM   3497  CA  ASP   229      22.192  15.509  41.677  1.00  0.00           C  
ATOM   3498  HA  ASP   229      22.654  14.794  42.312  1.00  0.00           H  
ATOM   3499  CB  ASP   229      21.340  14.766  40.684  1.00  0.00           C  
ATOM   3500  HB2 ASP   229      20.827  15.141  40.353  1.00  0.00           H  
ATOM   3501  HB3 ASP   229      21.686  14.503  40.117  1.00  0.00           H  
ATOM   3502  CG  ASP   229      20.716  13.859  40.854  1.00  0.00           C  
ATOM   3503  OD1 ASP   229      20.408  13.498  40.909  1.00  0.00           O  
ATOM   3504  OD2 ASP   229      20.526  13.480  40.912  1.00  0.00           O  
ATOM   3505  C   ASP   229      23.303  16.241  40.968  1.00  0.00           C  
ATOM   3506  O   ASP   229      24.356  15.713  40.808  1.00  0.00           O  
ATOM   3507  N   PHE   230      23.105  17.466  40.583  1.00  0.00           N  
ATOM   3508  H   PHE   230      22.212  17.835  40.695  1.00  0.00           H  
ATOM   3509  CA  PHE   230      24.151  18.308  40.069  1.00  0.00           C  
ATOM   3510  HA  PHE   230      24.687  17.760  39.322  1.00  0.00           H  
ATOM   3511  CB  PHE   230      23.560  19.522  39.410  1.00  0.00           C  
ATOM   3512  HB2 PHE   230      22.900  19.217  38.636  1.00  0.00           H  
ATOM   3513  HB3 PHE   230      22.995  20.058  40.123  1.00  0.00           H  
ATOM   3514  CG  PHE   230      24.580  20.421  38.829  1.00  0.00           C  
ATOM   3515  CD1 PHE   230      25.008  21.058  38.964  1.00  0.00           C  
ATOM   3516  HD1 PHE   230      24.578  20.948  39.464  1.00  0.00           H  
ATOM   3517  CE1 PHE   230      26.018  21.819  38.461  1.00  0.00           C  
ATOM   3518  HE1 PHE   230      26.355  22.290  38.576  1.00  0.00           H  
ATOM   3519  CZ  PHE   230      26.600  21.954  37.819  1.00  0.00           C  
ATOM   3520  HZ  PHE   230      27.384  22.528  37.445  1.00  0.00           H  
ATOM   3521  CE2 PHE   230      26.165  21.335  37.674  1.00  0.00           C  
ATOM   3522  HE2 PHE   230      26.611  21.437  37.186  1.00  0.00           H  
ATOM   3523  CD2 PHE   230      25.156  20.572  38.178  1.00  0.00           C  
ATOM   3524  HD2 PHE   230      24.837  20.088  38.075  1.00  0.00           H  
ATOM   3525  C   PHE   230      25.147  18.695  41.140  1.00  0.00           C  
ATOM   3526  O   PHE   230      26.326  18.575  40.932  1.00  0.00           O  
ATOM   3527  N   ASN   231      24.696  19.104  42.310  1.00  0.00           N  
ATOM   3528  H   ASN   231      23.726  19.203  42.418  1.00  0.00           H  
ATOM   3529  CA  ASN   231      25.544  19.532  43.400  1.00  0.00           C  
ATOM   3530  HA  ASN   231      26.196  20.286  43.033  1.00  0.00           H  
ATOM   3531  CB  ASN   231      24.703  20.155  44.499  1.00  0.00           C  
ATOM   3532  HB2 ASN   231      23.914  19.492  44.761  1.00  0.00           H  
ATOM   3533  HB3 ASN   231      25.307  20.302  45.366  1.00  0.00           H  
ATOM   3534  CG  ASN   231      24.128  21.487  44.143  1.00  0.00           C  
ATOM   3535  OD1 ASN   231      24.498  22.119  43.223  1.00  0.00           O  
ATOM   3536  ND2 ASN   231      23.246  21.989  44.896  1.00  0.00           N  
ATOM   3537 HD21 ASN   231      22.887  22.876  44.679  1.00  0.00           H  
ATOM   3538 HD22 ASN   231      22.936  21.482  45.650  1.00  0.00           H  
ATOM   3539  C   ASN   231      26.439  18.433  43.919  1.00  0.00           C  
ATOM   3540  O   ASN   231      27.492  18.717  44.378  1.00  0.00           O  
ATOM   3541  N   LEU   232      26.073  17.185  43.787  1.00  0.00           N  
ATOM   3542  H   LEU   232      25.186  17.021  43.440  1.00  0.00           H  
ATOM   3543  CA  LEU   232      26.911  16.051  44.076  1.00  0.00           C  
ATOM   3544  HA  LEU   232      27.308  16.187  45.044  1.00  0.00           H  
ATOM   3545  CB  LEU   232      26.079  14.811  44.062  1.00  0.00           C  
ATOM   3546  HB2 LEU   232      25.398  14.835  43.906  1.00  0.00           H  
ATOM   3547  HB3 LEU   232      26.244  14.345  43.614  1.00  0.00           H  
ATOM   3548  CG  LEU   232      25.907  14.134  44.822  1.00  0.00           C  
ATOM   3549  HG  LEU   232      26.012  14.510  44.636  1.00  0.00           H  
ATOM   3550  CD1 LEU   232      25.575  13.492  45.369  1.00  0.00           C  
ATOM   3551 HD11 LEU   232      25.507  13.338  45.512  1.00  0.00           H  
ATOM   3552 HD12 LEU   232      25.472  13.347  45.504  1.00  0.00           H  
ATOM   3553 HD13 LEU   232      25.504  13.327  45.489  1.00  0.00           H  
ATOM   3554  CD2 LEU   232      25.887  13.534  45.295  1.00  0.00           C  
ATOM   3555 HD21 LEU   232      25.909  13.366  45.404  1.00  0.00           H  
ATOM   3556 HD22 LEU   232      25.880  13.424  45.414  1.00  0.00           H  
ATOM   3557 HD23 LEU   232      25.857  13.376  45.412  1.00  0.00           H  
ATOM   3558  C   LEU   232      28.083  15.914  43.144  1.00  0.00           C  
ATOM   3559  O   LEU   232      29.083  15.497  43.527  1.00  0.00           O  
ATOM   3560  N   VAL   233      27.984  16.290  41.941  1.00  0.00           N  
ATOM   3561  H   VAL   233      27.137  16.630  41.688  1.00  0.00           H  
ATOM   3562  CA  VAL   233      29.049  16.288  40.967  1.00  0.00           C  
ATOM   3563  HA  VAL   233      29.743  15.549  41.241  1.00  0.00           H  
ATOM   3564  CB  VAL   233      28.524  15.911  39.621  1.00  0.00           C  
ATOM   3565  HB  VAL   233      28.246  16.191  39.457  1.00  0.00           H  
ATOM   3566  CG1 VAL   233      28.810  15.744  38.847  1.00  0.00           C  
ATOM   3567 HG11 VAL   233      28.874  15.705  38.672  1.00  0.00           H  
ATOM   3568 HG12 VAL   233      28.886  15.711  38.671  1.00  0.00           H  
ATOM   3569 HG13 VAL   233      28.874  15.691  38.622  1.00  0.00           H  
ATOM   3570  CG2 VAL   233      28.077  15.256  39.201  1.00  0.00           C  
ATOM   3571 HG21 VAL   233      27.969  15.099  39.112  1.00  0.00           H  
ATOM   3572 HG22 VAL   233      27.975  15.093  39.095  1.00  0.00           H  
ATOM   3573 HG23 VAL   233      27.955  15.093  39.082  1.00  0.00           H  
ATOM   3574  C   VAL   233      29.841  17.576  40.943  1.00  0.00           C  
ATOM   3575  O   VAL   233      31.023  17.544  40.715  1.00  0.00           O  
ATOM   3576  N   ALA   234      29.234  18.704  41.232  1.00  0.00           N  
ATOM   3577  H   ALA   234      28.259  18.679  41.380  1.00  0.00           H  
ATOM   3578  CA  ALA   234      29.889  19.985  41.241  1.00  0.00           C  
ATOM   3579  HA  ALA   234      30.252  20.176  40.267  1.00  0.00           H  
ATOM   3580  CB  ALA   234      28.869  21.045  41.571  1.00  0.00           C  
ATOM   3581  HB1 ALA   234      28.624  21.311  41.647  1.00  0.00           H  
ATOM   3582  HB2 ALA   234      28.623  21.297  41.643  1.00  0.00           H  
ATOM   3583  HB3 ALA   234      28.618  21.308  41.656  1.00  0.00           H  
ATOM   3584  C   ALA   234      31.084  20.028  42.169  1.00  0.00           C  
ATOM   3585  O   ALA   234      32.145  20.432  41.785  1.00  0.00           O  
ATOM   3586  N   MET   235      30.948  19.529  43.359  1.00  0.00           N  
ATOM   3587  H   MET   235      30.063  19.200  43.614  1.00  0.00           H  
ATOM   3588  CA  MET   235      32.012  19.475  44.321  1.00  0.00           C  
ATOM   3589  HA  MET   235      32.397  20.446  44.429  1.00  0.00           H  
ATOM   3590  CB  MET   235      31.462  19.063  45.630  1.00  0.00           C  
ATOM   3591  HB2 MET   235      31.020  18.904  45.836  1.00  0.00           H  
ATOM   3592  HB3 MET   235      31.573  18.738  45.913  1.00  0.00           H  
ATOM   3593  CG  MET   235      31.355  19.316  46.309  1.00  0.00           C  
ATOM   3594  HG2 MET   235      31.690  19.502  46.372  1.00  0.00           H  
ATOM   3595  HG3 MET   235      31.238  19.471  46.182  1.00  0.00           H  
ATOM   3596  SD  MET   235      30.892  19.099  47.243  1.00  0.00           S  
ATOM   3597  CE  MET   235      30.468  18.803  47.643  1.00  0.00           C  
ATOM   3598  HE1 MET   235      30.381  18.736  47.722  1.00  0.00           H  
ATOM   3599  HE2 MET   235      30.385  18.746  47.729  1.00  0.00           H  
ATOM   3600  HE3 MET   235      30.377  18.745  47.729  1.00  0.00           H  
ATOM   3601  C   MET   235      33.171  18.604  43.912  1.00  0.00           C  
ATOM   3602  O   MET   235      34.281  18.912  44.229  1.00  0.00           O  
ATOM   3603  N   LYS   236      32.949  17.564  43.151  1.00  0.00           N  
ATOM   3604  H   LYS   236      32.021  17.376  42.918  1.00  0.00           H  
ATOM   3605  CA  LYS   236      33.985  16.705  42.607  1.00  0.00           C  
ATOM   3606  HA  LYS   236      34.611  16.383  43.397  1.00  0.00           H  
ATOM   3607  CB  LYS   236      33.353  15.491  41.989  1.00  0.00           C  
ATOM   3608  HB2 LYS   236      32.742  15.234  42.218  1.00  0.00           H  
ATOM   3609  HB3 LYS   236      33.180  15.533  41.351  1.00  0.00           H  
ATOM   3610  CG  LYS   236      33.761  14.540  41.920  1.00  0.00           C  
ATOM   3611  HG2 LYS   236      34.192  14.690  41.669  1.00  0.00           H  
ATOM   3612  HG3 LYS   236      33.956  14.498  42.379  1.00  0.00           H  
ATOM   3613  CD  LYS   236      33.309  13.431  41.556  1.00  0.00           C  
ATOM   3614  HD2 LYS   236      32.936  13.246  41.756  1.00  0.00           H  
ATOM   3615  HD3 LYS   236      33.115  13.447  41.160  1.00  0.00           H  
ATOM   3616  CE  LYS   236      33.633  12.554  41.458  1.00  0.00           C  
ATOM   3617  HE2 LYS   236      33.787  12.577  41.291  1.00  0.00           H  
ATOM   3618  HE3 LYS   236      33.850  12.535  41.640  1.00  0.00           H  
ATOM   3619  NZ  LYS   236      33.462  11.709  41.343  1.00  0.00           N  
ATOM   3620  HZ1 LYS   236      33.418  11.492  41.309  1.00  0.00           H  
ATOM   3621  HZ2 LYS   236      33.425  11.501  41.321  1.00  0.00           H  
ATOM   3622  HZ3 LYS   236      33.424  11.501  41.314  1.00  0.00           H  
ATOM   3623  C   LYS   236      34.882  17.415  41.638  1.00  0.00           C  
ATOM   3624  O   LYS   236      36.025  17.122  41.566  1.00  0.00           O  
ATOM   3625  N   TYR   237      34.385  18.373  40.937  1.00  0.00           N  
ATOM   3626  H   TYR   237      33.434  18.528  41.040  1.00  0.00           H  
ATOM   3627  CA  TYR   237      35.108  19.196  39.994  1.00  0.00           C  
ATOM   3628  HA  TYR   237      36.040  18.733  39.797  1.00  0.00           H  
ATOM   3629  CB  TYR   237      34.350  19.234  38.703  1.00  0.00           C  
ATOM   3630  HB2 TYR   237      33.420  19.685  38.865  1.00  0.00           H  
ATOM   3631  HB3 TYR   237      34.867  19.847  38.018  1.00  0.00           H  
ATOM   3632  CG  TYR   237      34.138  17.909  38.077  1.00  0.00           C  
ATOM   3633  CD1 TYR   237      32.957  17.309  38.078  1.00  0.00           C  
ATOM   3634  HD1 TYR   237      32.193  17.787  38.521  1.00  0.00           H  
ATOM   3635  CE1 TYR   237      32.770  16.084  37.507  1.00  0.00           C  
ATOM   3636  HE1 TYR   237      31.870  15.625  37.507  1.00  0.00           H  
ATOM   3637  CZ  TYR   237      33.766  15.451  36.931  1.00  0.00           C  
ATOM   3638  OH  TYR   237      33.590  14.269  36.394  1.00  0.00           O  
ATOM   3639  HH  TYR   237      33.679  13.979  36.168  1.00  0.00           H  
ATOM   3640  CE2 TYR   237      34.947  16.050  36.926  1.00  0.00           C  
ATOM   3641  HE2 TYR   237      35.706  15.570  36.485  1.00  0.00           H  
ATOM   3642  CD2 TYR   237      35.132  17.276  37.495  1.00  0.00           C  
ATOM   3643  HD2 TYR   237      36.036  17.728  37.486  1.00  0.00           H  
ATOM   3644  C   TYR   237      35.453  20.587  40.505  1.00  0.00           C  
ATOM   3645  O   TYR   237      35.904  21.411  39.746  1.00  0.00           O  
ATOM   3646  N   ASN   238      35.248  20.864  41.778  1.00  0.00           N  
ATOM   3647  H   ASN   238      34.897  20.139  42.341  1.00  0.00           H  
ATOM   3648  CA  ASN   238      35.447  22.155  42.418  1.00  0.00           C  
ATOM   3649  HA  ASN   238      35.057  22.049  43.405  1.00  0.00           H  
ATOM   3650  CB  ASN   238      36.929  22.456  42.580  1.00  0.00           C  
ATOM   3651  HB2 ASN   238      37.374  22.560  41.685  1.00  0.00           H  
ATOM   3652  HB3 ASN   238      37.054  23.334  43.063  1.00  0.00           H  
ATOM   3653  CG  ASN   238      37.674  21.488  43.305  1.00  0.00           C  
ATOM   3654  OD1 ASN   238      37.838  20.908  43.531  1.00  0.00           O  
ATOM   3655  ND2 ASN   238      38.148  21.277  43.691  1.00  0.00           N  
ATOM   3656 HD21 ASN   238      38.631  20.647  44.161  1.00  0.00           H  
ATOM   3657 HD22 ASN   238      38.023  21.750  43.518  1.00  0.00           H  
ATOM   3658  C   ASN   238      34.625  23.296  41.815  1.00  0.00           C  
ATOM   3659  O   ASN   238      35.055  24.417  41.756  1.00  0.00           O  
ATOM   3660  N   TYR   239      33.433  23.011  41.359  1.00  0.00           N  
ATOM   3661  H   TYR   239      33.138  22.078  41.449  1.00  0.00           H  
ATOM   3662  CA  TYR   239      32.411  23.979  40.988  1.00  0.00           C  
ATOM   3663  HA  TYR   239      32.875  24.880  40.628  1.00  0.00           H  
ATOM   3664  CB  TYR   239      31.545  23.409  39.865  1.00  0.00           C  
ATOM   3665  HB2 TYR   239      31.377  22.371  40.037  1.00  0.00           H  
ATOM   3666  HB3 TYR   239      30.588  23.876  39.910  1.00  0.00           H  
ATOM   3667  CG  TYR   239      32.069  23.565  38.468  1.00  0.00           C  
ATOM   3668  CD1 TYR   239      33.270  23.030  38.099  1.00  0.00           C  
ATOM   3669  HD1 TYR   239      33.833  22.509  38.809  1.00  0.00           H  
ATOM   3670  CE1 TYR   239      33.748  23.181  36.806  1.00  0.00           C  
ATOM   3671  HE1 TYR   239      34.670  22.781  36.535  1.00  0.00           H  
ATOM   3672  CZ  TYR   239      33.011  23.859  35.865  1.00  0.00           C  
ATOM   3673  OH  TYR   239      33.463  24.023  34.622  1.00  0.00           O  
ATOM   3674  HH  TYR   239      34.208  23.733  34.481  1.00  0.00           H  
ATOM   3675  CE2 TYR   239      31.799  24.377  36.223  1.00  0.00           C  
ATOM   3676  HE2 TYR   239      31.240  24.887  35.497  1.00  0.00           H  
ATOM   3677  CD2 TYR   239      31.334  24.235  37.521  1.00  0.00           C  
ATOM   3678  HD2 TYR   239      30.414  24.641  37.791  1.00  0.00           H  
ATOM   3679  C   TYR   239      31.570  24.354  42.206  1.00  0.00           C  
ATOM   3680  O   TYR   239      31.382  23.559  43.103  1.00  0.00           O  
ATOM   3681  N   GLU   240      31.055  25.563  42.249  1.00  0.00           N  
ATOM   3682  H   GLU   240      31.251  26.173  41.497  1.00  0.00           H  
ATOM   3683  CA  GLU   240      30.155  26.032  43.293  1.00  0.00           C  
ATOM   3684  HA  GLU   240      30.603  25.804  44.245  1.00  0.00           H  
ATOM   3685  CB  GLU   240      29.999  27.542  43.191  1.00  0.00           C  
ATOM   3686  HB2 GLU   240      30.010  27.815  42.369  1.00  0.00           H  
ATOM   3687  HB3 GLU   240      29.233  27.846  43.490  1.00  0.00           H  
ATOM   3688  CG  GLU   240      30.822  28.314  43.768  1.00  0.00           C  
ATOM   3689  HG2 GLU   240      31.494  28.176  43.348  1.00  0.00           H  
ATOM   3690  HG3 GLU   240      30.580  29.060  43.560  1.00  0.00           H  
ATOM   3691  CD  GLU   240      31.048  28.314  45.170  1.00  0.00           C  
ATOM   3692  OE1 GLU   240      31.128  28.338  45.705  1.00  0.00           O  
ATOM   3693  OE2 GLU   240      31.140  28.287  45.758  1.00  0.00           O  
ATOM   3694  C   GLU   240      28.782  25.356  43.213  1.00  0.00           C  
ATOM   3695  O   GLU   240      28.226  25.268  42.145  1.00  0.00           O  
ATOM   3696  N   PRO   241      28.190  24.910  44.307  1.00  0.00           N  
ATOM   3697  CD  PRO   241      28.749  24.865  45.607  1.00  0.00           C  
ATOM   3698  HD2 PRO   241      28.980  25.799  45.960  1.00  0.00           H  
ATOM   3699  HD3 PRO   241      29.604  24.291  45.632  1.00  0.00           H  
ATOM   3700  CG  PRO   241      27.724  24.259  46.438  1.00  0.00           C  
ATOM   3701  HG2 PRO   241      27.395  24.874  46.995  1.00  0.00           H  
ATOM   3702  HG3 PRO   241      28.069  23.580  46.906  1.00  0.00           H  
ATOM   3703  CB  PRO   241      26.661  23.774  45.681  1.00  0.00           C  
ATOM   3704  HB2 PRO   241      25.820  24.036  46.089  1.00  0.00           H  
ATOM   3705  HB3 PRO   241      26.706  22.807  45.683  1.00  0.00           H  
ATOM   3706  CA  PRO   241      26.856  24.340  44.308  1.00  0.00           C  
ATOM   3707  HA  PRO   241      26.815  23.544  43.603  1.00  0.00           H  
ATOM   3708  C   PRO   241      25.783  25.343  43.950  1.00  0.00           C  
ATOM   3709  O   PRO   241      25.864  26.482  44.300  1.00  0.00           O  
ATOM   3710  N   LEU   242      24.758  24.914  43.265  1.00  0.00           N  
ATOM   3711  H   LEU   242      24.742  23.962  43.060  1.00  0.00           H  
ATOM   3712  CA  LEU   242      23.612  25.701  42.860  1.00  0.00           C  
ATOM   3713  HA  LEU   242      23.945  26.694  42.647  1.00  0.00           H  
ATOM   3714  CB  LEU   242      23.026  25.108  41.600  1.00  0.00           C  
ATOM   3715  HB2 LEU   242      23.111  24.328  41.560  1.00  0.00           H  
ATOM   3716  HB3 LEU   242      22.249  25.196  41.539  1.00  0.00           H  
ATOM   3717  CG  LEU   242      23.331  25.400  40.475  1.00  0.00           C  
ATOM   3718  HG  LEU   242      23.756  25.230  40.775  1.00  0.00           H  
ATOM   3719  CD1 LEU   242      23.094  25.201  39.530  1.00  0.00           C  
ATOM   3720 HD11 LEU   242      22.996  25.150  39.335  1.00  0.00           H  
ATOM   3721 HD12 LEU   242      23.040  25.197  39.234  1.00  0.00           H  
ATOM   3722 HD13 LEU   242      23.083  25.100  39.327  1.00  0.00           H  
ATOM   3723  CD2 LEU   242      23.268  26.102  39.823  1.00  0.00           C  
ATOM   3724 HD21 LEU   242      23.270  26.268  39.685  1.00  0.00           H  
ATOM   3725 HD22 LEU   242      23.267  26.267  39.646  1.00  0.00           H  
ATOM   3726 HD23 LEU   242      23.230  26.282  39.656  1.00  0.00           H  
ATOM   3727  C   LEU   242      22.560  25.797  43.950  1.00  0.00           C  
ATOM   3728  O   LEU   242      22.364  24.897  44.711  1.00  0.00           O  
ATOM   3729  N   THR   243      21.847  26.879  43.986  1.00  0.00           N  
ATOM   3730  H   THR   243      22.078  27.565  43.336  1.00  0.00           H  
ATOM   3731  CA  THR   243      20.713  27.152  44.861  1.00  0.00           C  
ATOM   3732  HA  THR   243      20.444  26.258  45.370  1.00  0.00           H  
ATOM   3733  CB  THR   243      21.061  28.175  45.910  1.00  0.00           C  
ATOM   3734  HB  THR   243      20.707  28.097  46.554  1.00  0.00           H  
ATOM   3735  CG2 THR   243      22.079  28.385  46.374  1.00  0.00           C  
ATOM   3736 HG21 THR   243      22.326  28.439  46.502  1.00  0.00           H  
ATOM   3737 HG22 THR   243      22.326  28.430  46.492  1.00  0.00           H  
ATOM   3738 HG23 THR   243      22.326  28.440  46.487  1.00  0.00           H  
ATOM   3739  OG1 THR   243      20.855  29.088  45.710  1.00  0.00           O  
ATOM   3740  HG1 THR   243      21.356  29.035  45.589  1.00  0.00           H  
ATOM   3741  C   THR   243      19.503  27.601  44.074  1.00  0.00           C  
ATOM   3742  O   THR   243      19.623  27.986  42.933  1.00  0.00           O  
ATOM   3743  N   GLN   244      18.328  27.597  44.670  1.00  0.00           N  
ATOM   3744  H   GLN   244      18.277  27.270  45.597  1.00  0.00           H  
ATOM   3745  CA  GLN   244      17.107  28.061  44.035  1.00  0.00           C  
ATOM   3746  HA  GLN   244      16.973  27.499  43.136  1.00  0.00           H  
ATOM   3747  CB  GLN   244      15.928  27.784  44.942  1.00  0.00           C  
ATOM   3748  HB2 GLN   244      15.958  27.497  45.478  1.00  0.00           H  
ATOM   3749  HB3 GLN   244      15.590  28.214  45.201  1.00  0.00           H  
ATOM   3750  CG  GLN   244      15.135  27.322  44.808  1.00  0.00           C  
ATOM   3751  HG2 GLN   244      14.967  27.168  45.161  1.00  0.00           H  
ATOM   3752  HG3 GLN   244      14.985  27.646  44.774  1.00  0.00           H  
ATOM   3753  CD  GLN   244      14.724  26.626  44.284  1.00  0.00           C  
ATOM   3754  OE1 GLN   244      14.730  26.206  44.142  1.00  0.00           O  
ATOM   3755  NE2 GLN   244      14.342  26.464  43.981  1.00  0.00           N  
ATOM   3756 HE21 GLN   244      14.062  26.007  43.647  1.00  0.00           H  
ATOM   3757 HE22 GLN   244      14.330  26.801  44.085  1.00  0.00           H  
ATOM   3758  C   GLN   244      17.162  29.525  43.624  1.00  0.00           C  
ATOM   3759  O   GLN   244      16.572  29.892  42.638  1.00  0.00           O  
ATOM   3760  N   ASP   245      17.922  30.354  44.312  1.00  0.00           N  
ATOM   3761  H   ASP   245      18.360  30.011  45.120  1.00  0.00           H  
ATOM   3762  CA  ASP   245      18.167  31.732  43.926  1.00  0.00           C  
ATOM   3763  HA  ASP   245      17.225  32.218  43.775  1.00  0.00           H  
ATOM   3764  CB  ASP   245      18.896  32.462  45.030  1.00  0.00           C  
ATOM   3765  HB2 ASP   245      19.776  32.024  45.211  1.00  0.00           H  
ATOM   3766  HB3 ASP   245      19.099  33.397  44.733  1.00  0.00           H  
ATOM   3767  CG  ASP   245      18.217  32.572  46.272  1.00  0.00           C  
ATOM   3768  OD1 ASP   245      17.924  32.636  46.754  1.00  0.00           O  
ATOM   3769  OD2 ASP   245      17.983  32.615  46.784  1.00  0.00           O  
ATOM   3770  C   ASP   245      18.939  31.860  42.622  1.00  0.00           C  
ATOM   3771  O   ASP   245      18.711  32.777  41.873  1.00  0.00           O  
ATOM   3772  N   HIE   246      19.816  30.928  42.307  1.00  0.00           N  
ATOM   3773  H   HIE   246      19.948  30.191  42.947  1.00  0.00           H  
ATOM   3774  CA  HIE   246      20.521  30.872  41.033  1.00  0.00           C  
ATOM   3775  HA  HIE   246      20.914  31.846  40.807  1.00  0.00           H  
ATOM   3776  CB  HIE   246      21.684  29.899  41.125  1.00  0.00           C  
ATOM   3777  HB2 HIE   246      21.307  28.913  41.292  1.00  0.00           H  
ATOM   3778  HB3 HIE   246      22.188  29.886  40.183  1.00  0.00           H  
ATOM   3779  CG  HIE   246      22.699  30.194  42.178  1.00  0.00           C  
ATOM   3780  ND1 HIE   246      23.421  29.299  42.833  1.00  0.00           N  
ATOM   3781  CE1 HIE   246      24.243  29.939  43.634  1.00  0.00           C  
ATOM   3782  HE1 HIE   246      24.937  29.525  44.276  1.00  0.00           H  
ATOM   3783  NE2 HIE   246      24.071  31.175  43.520  1.00  0.00           N  
ATOM   3784  HE2 HIE   246      24.571  31.844  44.013  1.00  0.00           H  
ATOM   3785  CD2 HIE   246      23.107  31.357  42.603  1.00  0.00           C  
ATOM   3786  HD2 HIE   246      22.749  32.240  42.276  1.00  0.00           H  
ATOM   3787  C   HIE   246      19.606  30.502  39.876  1.00  0.00           C  
ATOM   3788  O   HIE   246      19.785  30.992  38.784  1.00  0.00           O  
ATOM   3789  N   VAL   247      18.594  29.693  40.115  1.00  0.00           N  
ATOM   3790  H   VAL   247      18.510  29.332  41.030  1.00  0.00           H  
ATOM   3791  CA  VAL   247      17.564  29.360  39.133  1.00  0.00           C  
ATOM   3792  HA  VAL   247      18.049  29.055  38.224  1.00  0.00           H  
ATOM   3793  CB  VAL   247      16.712  28.189  39.621  1.00  0.00           C  
ATOM   3794  HB  VAL   247      16.281  28.450  40.556  1.00  0.00           H  
ATOM   3795  CG1 VAL   247      15.587  27.827  38.686  1.00  0.00           C  
ATOM   3796 HG11 VAL   247      15.311  27.735  38.463  1.00  0.00           H  
ATOM   3797 HG12 VAL   247      15.302  27.734  38.467  1.00  0.00           H  
ATOM   3798 HG13 VAL   247      15.305  27.742  38.462  1.00  0.00           H  
ATOM   3799  CG2 VAL   247      17.538  26.953  39.827  1.00  0.00           C  
ATOM   3800 HG21 VAL   247      17.707  26.627  39.890  1.00  0.00           H  
ATOM   3801 HG22 VAL   247      17.750  26.652  39.849  1.00  0.00           H  
ATOM   3802 HG23 VAL   247      17.754  26.664  39.912  1.00  0.00           H  
ATOM   3803  C   VAL   247      16.723  30.575  38.776  1.00  0.00           C  
ATOM   3804  O   VAL   247      16.374  30.755  37.629  1.00  0.00           O  
ATOM   3805  N   ASP   248      16.457  31.455  39.720  1.00  0.00           N  
ATOM   3806  H   ASP   248      16.748  31.243  40.640  1.00  0.00           H  
ATOM   3807  CA  ASP   248      15.789  32.724  39.479  1.00  0.00           C  
ATOM   3808  HA  ASP   248      14.917  32.541  38.888  1.00  0.00           H  
ATOM   3809  CB  ASP   248      15.344  33.336  40.792  1.00  0.00           C  
ATOM   3810  HB2 ASP   248      15.877  33.260  41.412  1.00  0.00           H  
ATOM   3811  HB3 ASP   248      15.239  34.152  40.757  1.00  0.00           H  
ATOM   3812  CG  ASP   248      14.320  33.017  41.335  1.00  0.00           C  
ATOM   3813  OD1 ASP   248      13.888  32.906  41.558  1.00  0.00           O  
ATOM   3814  OD2 ASP   248      13.902  32.919  41.555  1.00  0.00           O  
ATOM   3815  C   ASP   248      16.635  33.716  38.696  1.00  0.00           C  
ATOM   3816  O   ASP   248      16.119  34.407  37.856  1.00  0.00           O  
ATOM   3817  N   ILE   249      17.930  33.769  38.920  1.00  0.00           N  
ATOM   3818  H   ILE   249      18.284  33.197  39.636  1.00  0.00           H  
ATOM   3819  CA  ILE   249      18.856  34.626  38.186  1.00  0.00           C  
ATOM   3820  HA  ILE   249      18.468  35.621  38.191  1.00  0.00           H  
ATOM   3821  CB  ILE   249      20.207  34.656  38.891  1.00  0.00           C  
ATOM   3822  HB  ILE   249      20.392  33.766  39.203  1.00  0.00           H  
ATOM   3823  CG2 ILE   249      21.325  35.031  38.120  1.00  0.00           C  
ATOM   3824 HG21 ILE   249      21.615  35.097  37.948  1.00  0.00           H  
ATOM   3825 HG22 ILE   249      21.580  35.115  37.912  1.00  0.00           H  
ATOM   3826 HG23 ILE   249      21.623  35.144  37.943  1.00  0.00           H  
ATOM   3827  CG1 ILE   249      20.204  35.493  40.001  1.00  0.00           C  
ATOM   3828 HG12 ILE   249      20.191  36.332  39.800  1.00  0.00           H  
ATOM   3829 HG13 ILE   249      19.453  35.320  40.404  1.00  0.00           H  
ATOM   3830  CD1 ILE   249      21.182  35.459  40.891  1.00  0.00           C  
ATOM   3831 HD11 ILE   249      21.425  35.457  41.103  1.00  0.00           H  
ATOM   3832 HD12 ILE   249      21.410  35.466  41.120  1.00  0.00           H  
ATOM   3833 HD13 ILE   249      21.412  35.445  41.116  1.00  0.00           H  
ATOM   3834  C   ILE   249      18.965  34.221  36.723  1.00  0.00           C  
ATOM   3835  O   ILE   249      19.038  35.072  35.859  1.00  0.00           O  
ATOM   3836  N   LEU   250      18.934  32.933  36.430  1.00  0.00           N  
ATOM   3837  H   LEU   250      18.894  32.297  37.187  1.00  0.00           H  
ATOM   3838  CA  LEU   250      18.975  32.387  35.077  1.00  0.00           C  
ATOM   3839  HA  LEU   250      19.600  33.017  34.471  1.00  0.00           H  
ATOM   3840  CB  LEU   250      19.602  30.997  35.132  1.00  0.00           C  
ATOM   3841  HB2 LEU   250      19.018  30.398  35.798  1.00  0.00           H  
ATOM   3842  HB3 LEU   250      19.541  30.550  34.159  1.00  0.00           H  
ATOM   3843  CG  LEU   250      21.057  30.969  35.594  1.00  0.00           C  
ATOM   3844  HG  LEU   250      21.166  31.525  36.495  1.00  0.00           H  
ATOM   3845  CD1 LEU   250      21.488  29.563  35.878  1.00  0.00           C  
ATOM   3846 HD11 LEU   250      21.548  29.204  35.924  1.00  0.00           H  
ATOM   3847 HD12 LEU   250      21.646  29.229  35.931  1.00  0.00           H  
ATOM   3848 HD13 LEU   250      21.586  29.241  36.010  1.00  0.00           H  
ATOM   3849  CD2 LEU   250      21.990  31.547  34.577  1.00  0.00           C  
ATOM   3850 HD21 LEU   250      22.198  31.690  34.316  1.00  0.00           H  
ATOM   3851 HD22 LEU   250      22.225  31.717  34.356  1.00  0.00           H  
ATOM   3852 HD23 LEU   250      22.240  31.665  34.338  1.00  0.00           H  
ATOM   3853  C   LEU   250      17.615  32.366  34.373  1.00  0.00           C  
ATOM   3854  O   LEU   250      17.552  32.147  33.181  1.00  0.00           O  
ATOM   3855  N   GLY   251      16.534  32.633  35.080  1.00  0.00           N  
ATOM   3856  H   GLY   251      16.660  32.795  36.045  1.00  0.00           H  
ATOM   3857  CA  GLY   251      15.173  32.644  34.573  1.00  0.00           C  
ATOM   3858  HA2 GLY   251      14.870  31.640  34.379  1.00  0.00           H  
ATOM   3859  HA3 GLY   251      14.539  33.035  35.337  1.00  0.00           H  
ATOM   3860  C   GLY   251      14.938  33.457  33.307  1.00  0.00           C  
ATOM   3861  O   GLY   251      14.385  32.914  32.368  1.00  0.00           O  
ATOM   3862  N   PRO   252      15.392  34.706  33.205  1.00  0.00           N  
ATOM   3863  CD  PRO   252      15.866  35.532  34.277  1.00  0.00           C  
ATOM   3864  HD2 PRO   252      16.867  35.336  34.476  1.00  0.00           H  
ATOM   3865  HD3 PRO   252      15.311  35.403  35.144  1.00  0.00           H  
ATOM   3866  CG  PRO   252      15.733  36.914  33.805  1.00  0.00           C  
ATOM   3867  HG2 PRO   252      16.459  37.471  34.158  1.00  0.00           H  
ATOM   3868  HG3 PRO   252      14.867  37.270  34.078  1.00  0.00           H  
ATOM   3869  CB  PRO   252      15.776  36.868  32.354  1.00  0.00           C  
ATOM   3870  HB2 PRO   252      16.741  36.984  32.051  1.00  0.00           H  
ATOM   3871  HB3 PRO   252      15.202  37.616  31.956  1.00  0.00           H  
ATOM   3872  CA  PRO   252      15.251  35.497  31.996  1.00  0.00           C  
ATOM   3873  HA  PRO   252      14.209  35.579  31.760  1.00  0.00           H  
ATOM   3874  C   PRO   252      15.962  34.925  30.779  1.00  0.00           C  
ATOM   3875  O   PRO   252      15.458  35.030  29.687  1.00  0.00           O  
ATOM   3876  N   LEU   253      17.100  34.279  30.950  1.00  0.00           N  
ATOM   3877  H   LEU   253      17.438  34.183  31.870  1.00  0.00           H  
ATOM   3878  CA  LEU   253      17.825  33.617  29.872  1.00  0.00           C  
ATOM   3879  HA  LEU   253      17.830  34.262  29.010  1.00  0.00           H  
ATOM   3880  CB  LEU   253      19.272  33.361  30.290  1.00  0.00           C  
ATOM   3881  HB2 LEU   253      19.280  32.690  31.105  1.00  0.00           H  
ATOM   3882  HB3 LEU   253      19.759  32.878  29.484  1.00  0.00           H  
ATOM   3883  CG  LEU   253      20.092  34.570  30.668  1.00  0.00           C  
ATOM   3884  HG  LEU   253      19.647  35.038  31.432  1.00  0.00           H  
ATOM   3885  CD1 LEU   253      21.422  34.212  31.095  1.00  0.00           C  
ATOM   3886 HD11 LEU   253      21.722  34.105  31.235  1.00  0.00           H  
ATOM   3887 HD12 LEU   253      21.751  34.110  31.158  1.00  0.00           H  
ATOM   3888 HD13 LEU   253      21.759  34.170  31.206  1.00  0.00           H  
ATOM   3889  CD2 LEU   253      20.255  35.509  29.614  1.00  0.00           C  
ATOM   3890 HD21 LEU   253      20.310  35.738  29.351  1.00  0.00           H  
ATOM   3891 HD22 LEU   253      20.271  35.740  29.355  1.00  0.00           H  
ATOM   3892 HD23 LEU   253      20.300  35.757  29.375  1.00  0.00           H  
ATOM   3893  C   LEU   253      17.144  32.321  29.439  1.00  0.00           C  
ATOM   3894  O   LEU   253      17.078  32.018  28.260  1.00  0.00           O  
ATOM   3895  N   SER   254      16.568  31.593  30.379  1.00  0.00           N  
ATOM   3896  H   SER   254      16.695  31.877  31.320  1.00  0.00           H  
ATOM   3897  CA  SER   254      15.717  30.445  30.110  1.00  0.00           C  
ATOM   3898  HA  SER   254      16.270  29.749  29.505  1.00  0.00           H  
ATOM   3899  CB  SER   254      15.371  29.759  31.415  1.00  0.00           C  
ATOM   3900  HB2 SER   254      16.192  29.411  31.861  1.00  0.00           H  
ATOM   3901  HB3 SER   254      14.943  30.393  32.049  1.00  0.00           H  
ATOM   3902  OG  SER   254      14.551  28.757  31.260  1.00  0.00           O  
ATOM   3903  HG  SER   254      14.950  28.266  30.839  1.00  0.00           H  
ATOM   3904  C   SER   254      14.470  30.824  29.328  1.00  0.00           C  
ATOM   3905  O   SER   254      14.137  30.166  28.370  1.00  0.00           O  
ATOM   3906  N   ALA   255      13.827  31.926  29.659  1.00  0.00           N  
ATOM   3907  H   ALA   255      14.120  32.406  30.471  1.00  0.00           H  
ATOM   3908  CA  ALA   255      12.695  32.453  28.924  1.00  0.00           C  
ATOM   3909  HA  ALA   255      11.972  31.672  28.804  1.00  0.00           H  
ATOM   3910  CB  ALA   255      12.063  33.548  29.751  1.00  0.00           C  
ATOM   3911  HB1 ALA   255      11.922  33.821  29.957  1.00  0.00           H  
ATOM   3912  HB2 ALA   255      11.896  33.820  29.933  1.00  0.00           H  
ATOM   3913  HB3 ALA   255      11.895  33.796  29.958  1.00  0.00           H  
ATOM   3914  C   ALA   255      13.060  32.941  27.526  1.00  0.00           C  
ATOM   3915  O   ALA   255      12.322  32.730  26.609  1.00  0.00           O  
ATOM   3916  N   GLN   256      14.210  33.544  27.342  1.00  0.00           N  
ATOM   3917  H   GLN   256      14.744  33.733  28.140  1.00  0.00           H  
ATOM   3918  CA  GLN   256      14.699  34.022  26.058  1.00  0.00           C  
ATOM   3919  HA  GLN   256      13.918  34.586  25.590  1.00  0.00           H  
ATOM   3920  CB  GLN   256      15.868  34.958  26.308  1.00  0.00           C  
ATOM   3921  HB2 GLN   256      15.651  35.616  26.892  1.00  0.00           H  
ATOM   3922  HB3 GLN   256      16.554  34.530  26.687  1.00  0.00           H  
ATOM   3923  CG  GLN   256      16.410  35.618  25.305  1.00  0.00           C  
ATOM   3924  HG2 GLN   256      16.804  35.125  24.895  1.00  0.00           H  
ATOM   3925  HG3 GLN   256      15.853  35.845  24.829  1.00  0.00           H  
ATOM   3926  CD  GLN   256      17.180  36.652  25.470  1.00  0.00           C  
ATOM   3927  OE1 GLN   256      17.400  36.998  26.200  1.00  0.00           O  
ATOM   3928  NE2 GLN   256      17.619  37.196  24.786  1.00  0.00           N  
ATOM   3929 HE21 GLN   256      18.121  37.870  24.888  1.00  0.00           H  
ATOM   3930 HE22 GLN   256      17.448  36.936  24.176  1.00  0.00           H  
ATOM   3931  C   GLN   256      15.064  32.900  25.092  1.00  0.00           C  
ATOM   3932  O   GLN   256      14.908  33.031  23.932  1.00  0.00           O  
ATOM   3933  N   THR   257      15.538  31.795  25.553  1.00  0.00           N  
ATOM   3934  H   THR   257      15.650  31.762  26.510  1.00  0.00           H  
ATOM   3935  CA  THR   257      16.003  30.664  24.746  1.00  0.00           C  
ATOM   3936  HA  THR   257      16.130  30.982  23.727  1.00  0.00           H  
ATOM   3937  CB  THR   257      17.352  30.172  25.238  1.00  0.00           C  
ATOM   3938  HB  THR   257      17.636  29.331  24.638  1.00  0.00           H  
ATOM   3939  CG2 THR   257      18.444  31.204  25.131  1.00  0.00           C  
ATOM   3940 HG21 THR   257      18.710  31.453  25.093  1.00  0.00           H  
ATOM   3941 HG22 THR   257      18.711  31.452  25.103  1.00  0.00           H  
ATOM   3942 HG23 THR   257      18.717  31.447  25.096  1.00  0.00           H  
ATOM   3943  OG1 THR   257      17.267  29.756  26.561  1.00  0.00           O  
ATOM   3944  HG1 THR   257      17.278  30.511  27.108  1.00  0.00           H  
ATOM   3945  C   THR   257      15.053  29.482  24.698  1.00  0.00           C  
ATOM   3946  O   THR   257      15.181  28.651  23.835  1.00  0.00           O  
ATOM   3947  N   GLY   258      14.114  29.377  25.612  1.00  0.00           N  
ATOM   3948  H   GLY   258      14.074  30.073  26.305  1.00  0.00           H  
ATOM   3949  CA  GLY   258      13.215  28.249  25.760  1.00  0.00           C  
ATOM   3950  HA2 GLY   258      12.382  28.557  26.345  1.00  0.00           H  
ATOM   3951  HA3 GLY   258      12.851  27.956  24.801  1.00  0.00           H  
ATOM   3952  C   GLY   258      13.813  27.027  26.426  1.00  0.00           C  
ATOM   3953  O   GLY   258      13.153  26.078  26.569  1.00  0.00           O  
ATOM   3954  N   ILE   259      15.042  27.027  26.834  1.00  0.00           N  
ATOM   3955  H   ILE   259      15.516  27.845  26.711  1.00  0.00           H  
ATOM   3956  CA  ILE   259      15.726  25.921  27.499  1.00  0.00           C  
ATOM   3957  HA  ILE   259      15.230  25.001  27.238  1.00  0.00           H  
ATOM   3958  CB  ILE   259      17.179  25.808  27.024  1.00  0.00           C  
ATOM   3959  HB  ILE   259      17.659  26.736  27.217  1.00  0.00           H  
ATOM   3960  CG2 ILE   259      17.941  24.746  27.785  1.00  0.00           C  
ATOM   3961 HG21 ILE   259      18.099  24.483  27.996  1.00  0.00           H  
ATOM   3962 HG22 ILE   259      18.141  24.461  27.939  1.00  0.00           H  
ATOM   3963 HG23 ILE   259      18.164  24.517  27.984  1.00  0.00           H  
ATOM   3964  CG1 ILE   259      17.280  25.548  25.535  1.00  0.00           C  
ATOM   3965 HG12 ILE   259      17.066  25.359  25.266  1.00  0.00           H  
ATOM   3966 HG13 ILE   259      17.288  25.777  25.185  1.00  0.00           H  
ATOM   3967  CD1 ILE   259      17.683  25.270  24.819  1.00  0.00           C  
ATOM   3968 HD11 ILE   259      17.773  25.205  24.651  1.00  0.00           H  
ATOM   3969 HD12 ILE   259      17.773  25.209  24.635  1.00  0.00           H  
ATOM   3970 HD13 ILE   259      17.792  25.195  24.631  1.00  0.00           H  
ATOM   3971  C   ILE   259      15.628  26.082  29.010  1.00  0.00           C  
ATOM   3972  O   ILE   259      16.060  27.083  29.557  1.00  0.00           O  
ATOM   3973  N   ALA   260      15.077  25.100  29.696  1.00  0.00           N  
ATOM   3974  H   ALA   260      14.763  24.308  29.194  1.00  0.00           H  
ATOM   3975  CA  ALA   260      14.927  25.089  31.141  1.00  0.00           C  
ATOM   3976  HA  ALA   260      14.401  25.978  31.433  1.00  0.00           H  
ATOM   3977  CB  ALA   260      14.070  23.903  31.526  1.00  0.00           C  
ATOM   3978  HB1 ALA   260      13.865  23.617  31.626  1.00  0.00           H  
ATOM   3979  HB2 ALA   260      13.856  23.620  31.622  1.00  0.00           H  
ATOM   3980  HB3 ALA   260      13.862  23.615  31.617  1.00  0.00           H  
ATOM   3981  C   ALA   260      16.268  25.078  31.877  1.00  0.00           C  
ATOM   3982  O   ALA   260      17.223  24.485  31.416  1.00  0.00           O  
ATOM   3983  N   VAL   261      16.344  25.698  33.047  1.00  0.00           N  
ATOM   3984  H   VAL   261      15.526  26.123  33.403  1.00  0.00           H  
ATOM   3985  CA  VAL   261      17.589  25.828  33.813  1.00  0.00           C  
ATOM   3986  HA  VAL   261      18.326  26.274  33.171  1.00  0.00           H  
ATOM   3987  CB  VAL   261      17.425  26.751  35.023  1.00  0.00           C  
ATOM   3988  HB  VAL   261      16.675  26.352  35.666  1.00  0.00           H  
ATOM   3989  CG1 VAL   261      18.704  26.878  35.821  1.00  0.00           C  
ATOM   3990 HG11 VAL   261      19.006  26.880  36.038  1.00  0.00           H  
ATOM   3991 HG12 VAL   261      19.033  26.908  35.990  1.00  0.00           H  
ATOM   3992 HG13 VAL   261      19.008  26.942  36.035  1.00  0.00           H  
ATOM   3993  CG2 VAL   261      17.005  28.142  34.609  1.00  0.00           C  
ATOM   3994 HG21 VAL   261      16.920  28.506  34.571  1.00  0.00           H  
ATOM   3995 HG22 VAL   261      16.938  28.482  34.457  1.00  0.00           H  
ATOM   3996 HG23 VAL   261      16.834  28.461  34.505  1.00  0.00           H  
ATOM   3997  C   VAL   261      18.150  24.478  34.222  1.00  0.00           C  
ATOM   3998  O   VAL   261      19.336  24.259  34.090  1.00  0.00           O  
ATOM   3999  N   LEU   262      17.318  23.541  34.644  1.00  0.00           N  
ATOM   4000  H   LEU   262      16.361  23.775  34.740  1.00  0.00           H  
ATOM   4001  CA  LEU   262      17.745  22.194  34.987  1.00  0.00           C  
ATOM   4002  HA  LEU   262      18.612  22.271  35.615  1.00  0.00           H  
ATOM   4003  CB  LEU   262      16.663  21.497  35.783  1.00  0.00           C  
ATOM   4004  HB2 LEU   262      15.770  21.528  35.247  1.00  0.00           H  
ATOM   4005  HB3 LEU   262      16.918  20.486  35.880  1.00  0.00           H  
ATOM   4006  CG  LEU   262      16.422  22.043  37.147  1.00  0.00           C  
ATOM   4007  HG  LEU   262      16.253  22.804  37.116  1.00  0.00           H  
ATOM   4008  CD1 LEU   262      15.547  21.598  37.775  1.00  0.00           C  
ATOM   4009 HD11 LEU   262      15.324  21.497  37.922  1.00  0.00           H  
ATOM   4010 HD12 LEU   262      15.327  21.498  37.944  1.00  0.00           H  
ATOM   4011 HD13 LEU   262      15.340  21.487  37.916  1.00  0.00           H  
ATOM   4012  CD2 LEU   262      17.234  21.996  37.990  1.00  0.00           C  
ATOM   4013 HD21 LEU   262      17.420  21.997  38.193  1.00  0.00           H  
ATOM   4014 HD22 LEU   262      17.431  21.982  38.215  1.00  0.00           H  
ATOM   4015 HD23 LEU   262      17.438  21.987  38.188  1.00  0.00           H  
ATOM   4016  C   LEU   262      18.184  21.366  33.778  1.00  0.00           C  
ATOM   4017  O   LEU   262      19.028  20.511  33.917  1.00  0.00           O  
ATOM   4018  N   ASP   263      17.693  21.648  32.583  1.00  0.00           N  
ATOM   4019  H   ASP   263      17.023  22.367  32.516  1.00  0.00           H  
ATOM   4020  CA  ASP   263      18.188  21.050  31.344  1.00  0.00           C  
ATOM   4021  HA  ASP   263      18.341  19.996  31.503  1.00  0.00           H  
ATOM   4022  CB  ASP   263      17.171  21.192  30.215  1.00  0.00           C  
ATOM   4023  HB2 ASP   263      16.978  22.224  30.043  1.00  0.00           H  
ATOM   4024  HB3 ASP   263      17.604  20.802  29.323  1.00  0.00           H  
ATOM   4025  CG  ASP   263      15.855  20.489  30.428  1.00  0.00           C  
ATOM   4026  OD1 ASP   263      15.569  19.926  31.222  1.00  0.00           O  
ATOM   4027  OD2 ASP   263      15.082  20.490  29.763  1.00  0.00           O  
ATOM   4028  C   ASP   263      19.540  21.635  30.935  1.00  0.00           C  
ATOM   4029  O   ASP   263      20.404  20.918  30.465  1.00  0.00           O  
ATOM   4030  N   MET   264      19.780  22.916  31.184  1.00  0.00           N  
ATOM   4031  H   MET   264      19.033  23.471  31.525  1.00  0.00           H  
ATOM   4032  CA  MET   264      21.100  23.523  31.040  1.00  0.00           C  
ATOM   4033  HA  MET   264      21.476  23.243  30.068  1.00  0.00           H  
ATOM   4034  CB  MET   264      20.985  25.045  31.068  1.00  0.00           C  
ATOM   4035  HB2 MET   264      20.203  25.357  30.405  1.00  0.00           H  
ATOM   4036  HB3 MET   264      20.732  25.368  32.055  1.00  0.00           H  
ATOM   4037  CG  MET   264      22.269  25.733  30.650  1.00  0.00           C  
ATOM   4038  HG2 MET   264      22.169  26.784  30.799  1.00  0.00           H  
ATOM   4039  HG3 MET   264      23.053  25.398  31.281  1.00  0.00           H  
ATOM   4040  SD  MET   264      22.782  25.462  28.973  1.00  0.00           S  
ATOM   4041  CE  MET   264      21.798  26.601  28.122  1.00  0.00           C  
ATOM   4042  HE1 MET   264      21.613  26.838  27.947  1.00  0.00           H  
ATOM   4043  HE2 MET   264      21.602  26.824  27.943  1.00  0.00           H  
ATOM   4044  HE3 MET   264      21.599  26.834  27.957  1.00  0.00           H  
ATOM   4045  C   MET   264      22.093  22.986  32.081  1.00  0.00           C  
ATOM   4046  O   MET   264      23.235  22.721  31.756  1.00  0.00           O  
ATOM   4047  N   CYS   265      21.654  22.719  33.305  1.00  0.00           N  
ATOM   4048  H   CYS   265      20.729  22.997  33.535  1.00  0.00           H  
ATOM   4049  CA  CYS   265      22.450  22.035  34.321  1.00  0.00           C  
ATOM   4050  HA  CYS   265      23.382  22.563  34.443  1.00  0.00           H  
ATOM   4051  CB  CYS   265      21.728  22.053  35.658  1.00  0.00           C  
ATOM   4052  HB2 CYS   265      20.879  21.744  35.612  1.00  0.00           H  
ATOM   4053  HB3 CYS   265      22.140  21.526  36.266  1.00  0.00           H  
ATOM   4054  SG  CYS   265      21.625  23.430  36.367  1.00  0.00           S  
ATOM   4055  HG  CYS   265      20.911  23.726  35.640  1.00  0.00           H  
ATOM   4056  C   CYS   265      22.806  20.608  33.909  1.00  0.00           C  
ATOM   4057  O   CYS   265      23.938  20.205  34.076  1.00  0.00           O  
ATOM   4058  N   ALA   266      21.887  19.862  33.306  1.00  0.00           N  
ATOM   4059  H   ALA   266      20.964  20.216  33.236  1.00  0.00           H  
ATOM   4060  CA  ALA   266      22.157  18.547  32.743  1.00  0.00           C  
ATOM   4061  HA  ALA   266      22.599  17.930  33.508  1.00  0.00           H  
ATOM   4062  CB  ALA   266      20.841  17.915  32.324  1.00  0.00           C  
ATOM   4063  HB1 ALA   266      20.531  17.748  32.216  1.00  0.00           H  
ATOM   4064  HB2 ALA   266      20.519  17.753  32.236  1.00  0.00           H  
ATOM   4065  HB3 ALA   266      20.520  17.767  32.217  1.00  0.00           H  
ATOM   4066  C   ALA   266      23.135  18.595  31.568  1.00  0.00           C  
ATOM   4067  O   ALA   266      23.939  17.703  31.398  1.00  0.00           O  
ATOM   4068  N   SER   267      23.102  19.657  30.784  1.00  0.00           N  
ATOM   4069  H   SER   267      22.386  20.316  30.951  1.00  0.00           H  
ATOM   4070  CA  SER   267      24.038  19.909  29.696  1.00  0.00           C  
ATOM   4071  HA  SER   267      24.117  19.025  29.088  1.00  0.00           H  
ATOM   4072  CB  SER   267      23.522  21.026  28.808  1.00  0.00           C  
ATOM   4073  HB2 SER   267      23.476  21.919  29.316  1.00  0.00           H  
ATOM   4074  HB3 SER   267      24.154  21.161  28.004  1.00  0.00           H  
ATOM   4075  OG  SER   267      22.300  20.735  28.335  1.00  0.00           O  
ATOM   4076  HG  SER   267      21.725  20.735  28.991  1.00  0.00           H  
ATOM   4077  C   SER   267      25.439  20.221  30.206  1.00  0.00           C  
ATOM   4078  O   SER   267      26.396  19.684  29.694  1.00  0.00           O  
ATOM   4079  N   LEU   268      25.570  21.010  31.264  1.00  0.00           N  
ATOM   4080  H   LEU   268      24.756  21.454  31.611  1.00  0.00           H  
ATOM   4081  CA  LEU   268      26.835  21.249  31.952  1.00  0.00           C  
ATOM   4082  HA  LEU   268      27.565  21.520  31.208  1.00  0.00           H  
ATOM   4083  CB  LEU   268      26.674  22.438  32.901  1.00  0.00           C  
ATOM   4084  HB2 LEU   268      26.385  23.293  32.322  1.00  0.00           H  
ATOM   4085  HB3 LEU   268      25.873  22.224  33.578  1.00  0.00           H  
ATOM   4086  CG  LEU   268      27.910  22.797  33.731  1.00  0.00           C  
ATOM   4087  HG  LEU   268      28.155  21.978  34.371  1.00  0.00           H  
ATOM   4088  CD1 LEU   268      29.122  23.129  32.901  1.00  0.00           C  
ATOM   4089 HD11 LEU   268      29.425  23.190  32.693  1.00  0.00           H  
ATOM   4090 HD12 LEU   268      29.415  23.222  32.697  1.00  0.00           H  
ATOM   4091 HD13 LEU   268      29.435  23.207  32.722  1.00  0.00           H  
ATOM   4092  CD2 LEU   268      27.614  23.987  34.603  1.00  0.00           C  
ATOM   4093 HD21 LEU   268      27.507  24.283  34.791  1.00  0.00           H  
ATOM   4094 HD22 LEU   268      27.538  24.245  34.857  1.00  0.00           H  
ATOM   4095 HD23 LEU   268      27.587  24.290  34.809  1.00  0.00           H  
ATOM   4096  C   LEU   268      27.362  19.996  32.656  1.00  0.00           C  
ATOM   4097  O   LEU   268      28.541  19.724  32.587  1.00  0.00           O  
ATOM   4098  N   LYS   269      26.508  19.192  33.272  1.00  0.00           N  
ATOM   4099  H   LYS   269      25.562  19.489  33.325  1.00  0.00           H  
ATOM   4100  CA  LYS   269      26.875  17.925  33.908  1.00  0.00           C  
ATOM   4101  HA  LYS   269      27.604  18.125  34.671  1.00  0.00           H  
ATOM   4102  CB  LYS   269      25.644  17.317  34.559  1.00  0.00           C  
ATOM   4103  HB2 LYS   269      25.193  18.026  35.138  1.00  0.00           H  
ATOM   4104  HB3 LYS   269      24.970  17.037  33.843  1.00  0.00           H  
ATOM   4105  CG  LYS   269      25.897  16.156  35.416  1.00  0.00           C  
ATOM   4106  HG2 LYS   269      26.319  15.466  34.910  1.00  0.00           H  
ATOM   4107  HG3 LYS   269      26.506  16.407  36.104  1.00  0.00           H  
ATOM   4108  CD  LYS   269      24.740  15.597  36.031  1.00  0.00           C  
ATOM   4109  HD2 LYS   269      24.534  16.005  36.649  1.00  0.00           H  
ATOM   4110  HD3 LYS   269      24.124  15.630  35.574  1.00  0.00           H  
ATOM   4111  CE  LYS   269      24.695  14.446  36.446  1.00  0.00           C  
ATOM   4112  HE2 LYS   269      25.000  14.286  36.455  1.00  0.00           H  
ATOM   4113  HE3 LYS   269      24.654  14.456  36.783  1.00  0.00           H  
ATOM   4114  NZ  LYS   269      24.296  13.538  36.402  1.00  0.00           N  
ATOM   4115  HZ1 LYS   269      24.196  13.331  36.386  1.00  0.00           H  
ATOM   4116  HZ2 LYS   269      24.197  13.297  36.382  1.00  0.00           H  
ATOM   4117  HZ3 LYS   269      24.197  13.296  36.405  1.00  0.00           H  
ATOM   4118  C   LYS   269      27.535  16.967  32.940  1.00  0.00           C  
ATOM   4119  O   LYS   269      28.529  16.366  33.270  1.00  0.00           O  
ATOM   4120  N   GLU   270      27.034  16.878  31.732  1.00  0.00           N  
ATOM   4121  H   GLU   270      26.208  17.382  31.540  1.00  0.00           H  
ATOM   4122  CA  GLU   270      27.625  16.085  30.676  1.00  0.00           C  
ATOM   4123  HA  GLU   270      27.820  15.103  31.054  1.00  0.00           H  
ATOM   4124  CB  GLU   270      26.629  15.971  29.553  1.00  0.00           C  
ATOM   4125  HB2 GLU   270      25.825  15.862  29.827  1.00  0.00           H  
ATOM   4126  HB3 GLU   270      26.578  16.687  29.097  1.00  0.00           H  
ATOM   4127  CG  GLU   270      26.720  15.079  28.660  1.00  0.00           C  
ATOM   4128  HG2 GLU   270      26.156  15.263  28.193  1.00  0.00           H  
ATOM   4129  HG3 GLU   270      27.313  15.238  28.268  1.00  0.00           H  
ATOM   4130  CD  GLU   270      26.739  13.752  28.861  1.00  0.00           C  
ATOM   4131  OE1 GLU   270      26.810  13.214  28.855  1.00  0.00           O  
ATOM   4132  OE2 GLU   270      26.672  13.218  29.005  1.00  0.00           O  
ATOM   4133  C   GLU   270      28.954  16.634  30.207  1.00  0.00           C  
ATOM   4134  O   GLU   270      29.869  15.876  29.990  1.00  0.00           O  
ATOM   4135  N   LEU   271      29.102  17.942  30.114  1.00  0.00           N  
ATOM   4136  H   LEU   271      28.323  18.513  30.311  1.00  0.00           H  
ATOM   4137  CA  LEU   271      30.348  18.589  29.776  1.00  0.00           C  
ATOM   4138  HA  LEU   271      30.728  18.129  28.893  1.00  0.00           H  
ATOM   4139  CB  LEU   271      30.098  20.067  29.494  1.00  0.00           C  
ATOM   4140  HB2 LEU   271      29.409  20.301  29.659  1.00  0.00           H  
ATOM   4141  HB3 LEU   271      30.507  20.564  29.902  1.00  0.00           H  
ATOM   4142  CG  LEU   271      30.211  20.618  28.482  1.00  0.00           C  
ATOM   4143  HG  LEU   271      30.117  20.298  28.672  1.00  0.00           H  
ATOM   4144  CD1 LEU   271      30.141  21.192  27.879  1.00  0.00           C  
ATOM   4145 HD11 LEU   271      30.118  21.334  27.736  1.00  0.00           H  
ATOM   4146 HD12 LEU   271      30.140  21.336  27.724  1.00  0.00           H  
ATOM   4147 HD13 LEU   271      30.114  21.326  27.735  1.00  0.00           H  
ATOM   4148  CD2 LEU   271      30.505  21.099  27.789  1.00  0.00           C  
ATOM   4149 HD21 LEU   271      30.613  21.214  27.653  1.00  0.00           H  
ATOM   4150 HD22 LEU   271      30.553  21.197  27.585  1.00  0.00           H  
ATOM   4151 HD23 LEU   271      30.561  21.234  27.621  1.00  0.00           H  
ATOM   4152  C   LEU   271      31.407  18.402  30.842  1.00  0.00           C  
ATOM   4153  O   LEU   271      32.541  18.281  30.538  1.00  0.00           O  
ATOM   4154  N   LEU   272      31.055  18.328  32.081  1.00  0.00           N  
ATOM   4155  H   LEU   272      30.119  18.492  32.271  1.00  0.00           H  
ATOM   4156  CA  LEU   272      31.956  18.018  33.165  1.00  0.00           C  
ATOM   4157  HA  LEU   272      32.845  18.581  33.035  1.00  0.00           H  
ATOM   4158  CB  LEU   272      31.331  18.414  34.477  1.00  0.00           C  
ATOM   4159  HB2 LEU   272      30.446  18.101  34.528  1.00  0.00           H  
ATOM   4160  HB3 LEU   272      31.801  17.990  35.177  1.00  0.00           H  
ATOM   4161  CG  LEU   272      31.255  19.754  34.833  1.00  0.00           C  
ATOM   4162  HG  LEU   272      30.879  20.047  34.223  1.00  0.00           H  
ATOM   4163  CD1 LEU   272      30.705  20.124  35.858  1.00  0.00           C  
ATOM   4164 HD11 LEU   272      30.593  20.207  36.113  1.00  0.00           H  
ATOM   4165 HD12 LEU   272      30.546  20.256  36.100  1.00  0.00           H  
ATOM   4166 HD13 LEU   272      30.570  20.190  36.099  1.00  0.00           H  
ATOM   4167  CD2 LEU   272      32.209  20.375  35.041  1.00  0.00           C  
ATOM   4168 HD21 LEU   272      32.430  20.516  35.094  1.00  0.00           H  
ATOM   4169 HD22 LEU   272      32.452  20.535  35.089  1.00  0.00           H  
ATOM   4170 HD23 LEU   272      32.433  20.550  35.086  1.00  0.00           H  
ATOM   4171  C   LEU   272      32.382  16.561  33.173  1.00  0.00           C  
ATOM   4172  O   LEU   272      33.526  16.278  33.336  1.00  0.00           O  
ATOM   4173  N   GLN   273      31.486  15.638  32.957  1.00  0.00           N  
ATOM   4174  H   GLN   273      30.565  15.937  32.833  1.00  0.00           H  
ATOM   4175  CA  GLN   273      31.762  14.214  32.975  1.00  0.00           C  
ATOM   4176  HA  GLN   273      32.402  14.011  33.802  1.00  0.00           H  
ATOM   4177  CB  GLN   273      30.480  13.459  33.202  1.00  0.00           C  
ATOM   4178  HB2 GLN   273      30.067  13.488  33.169  1.00  0.00           H  
ATOM   4179  HB3 GLN   273      30.312  13.144  33.081  1.00  0.00           H  
ATOM   4180  CG  GLN   273      29.968  13.070  33.649  1.00  0.00           C  
ATOM   4181  HG2 GLN   273      30.112  13.167  33.689  1.00  0.00           H  
ATOM   4182  HG3 GLN   273      29.983  13.112  33.560  1.00  0.00           H  
ATOM   4183  CD  GLN   273      29.222  12.485  34.163  1.00  0.00           C  
ATOM   4184  OE1 GLN   273      29.038  12.468  34.604  1.00  0.00           O  
ATOM   4185  NE2 GLN   273      28.761  11.977  34.133  1.00  0.00           N  
ATOM   4186 HE21 GLN   273      28.282  11.584  34.467  1.00  0.00           H  
ATOM   4187 HE22 GLN   273      28.894  11.954  33.770  1.00  0.00           H  
ATOM   4188  C   GLN   273      32.490  13.712  31.748  1.00  0.00           C  
ATOM   4189  O   GLN   273      33.247  12.815  31.846  1.00  0.00           O  
ATOM   4190  N   ASN   274      32.290  14.279  30.604  1.00  0.00           N  
ATOM   4191  H   ASN   274      31.640  14.992  30.590  1.00  0.00           H  
ATOM   4192  CA  ASN   274      32.888  13.867  29.350  1.00  0.00           C  
ATOM   4193  HA  ASN   274      33.384  12.949  29.480  1.00  0.00           H  
ATOM   4194  CB  ASN   274      31.815  13.647  28.357  1.00  0.00           C  
ATOM   4195  HB2 ASN   274      31.225  14.310  28.331  1.00  0.00           H  
ATOM   4196  HB3 ASN   274      32.133  13.584  27.516  1.00  0.00           H  
ATOM   4197  CG  ASN   274      31.116  12.608  28.474  1.00  0.00           C  
ATOM   4198  OD1 ASN   274      31.458  11.686  28.560  1.00  0.00           O  
ATOM   4199  ND2 ASN   274      30.120  12.715  28.477  1.00  0.00           N  
ATOM   4200 HD21 ASN   274      29.653  12.048  28.559  1.00  0.00           H  
ATOM   4201 HD22 ASN   274      29.828  13.462  28.413  1.00  0.00           H  
ATOM   4202  C   ASN   274      33.932  14.798  28.819  1.00  0.00           C  
ATOM   4203  O   ASN   274      34.713  14.390  28.043  1.00  0.00           O  
ATOM   4204  N   GLY   275      33.967  16.028  29.228  1.00  0.00           N  
ATOM   4205  H   GLY   275      33.294  16.298  29.850  1.00  0.00           H  
ATOM   4206  CA  GLY   275      34.851  17.049  28.729  1.00  0.00           C  
ATOM   4207  HA2 GLY   275      34.963  17.786  29.471  1.00  0.00           H  
ATOM   4208  HA3 GLY   275      35.805  16.641  28.543  1.00  0.00           H  
ATOM   4209  C   GLY   275      34.390  17.720  27.470  1.00  0.00           C  
ATOM   4210  O   GLY   275      33.492  17.305  26.831  1.00  0.00           O  
ATOM   4211  N   MET   276      35.018  18.773  27.100  1.00  0.00           N  
ATOM   4212  H   MET   276      35.728  19.065  27.676  1.00  0.00           H  
ATOM   4213  CA  MET   276      34.784  19.499  25.872  1.00  0.00           C  
ATOM   4214  HA  MET   276      33.754  19.490  25.655  1.00  0.00           H  
ATOM   4215  CB  MET   276      35.178  20.915  26.046  1.00  0.00           C  
ATOM   4216  HB2 MET   276      35.443  21.063  26.533  1.00  0.00           H  
ATOM   4217  HB3 MET   276      35.558  21.138  25.685  1.00  0.00           H  
ATOM   4218  CG  MET   276      34.704  21.851  26.062  1.00  0.00           C  
ATOM   4219  HG2 MET   276      34.613  21.787  25.781  1.00  0.00           H  
ATOM   4220  HG3 MET   276      34.480  21.685  26.221  1.00  0.00           H  
ATOM   4221  SD  MET   276      34.625  23.340  26.299  1.00  0.00           S  
ATOM   4222  CE  MET   276      34.548  24.267  25.461  1.00  0.00           C  
ATOM   4223  HE1 MET   276      34.534  24.462  25.289  1.00  0.00           H  
ATOM   4224  HE2 MET   276      34.527  24.456  25.285  1.00  0.00           H  
ATOM   4225  HE3 MET   276      34.535  24.448  25.302  1.00  0.00           H  
ATOM   4226  C   MET   276      35.465  18.885  24.696  1.00  0.00           C  
ATOM   4227  O   MET   276      35.038  19.027  23.606  1.00  0.00           O  
ATOM   4228  N   ASN   277      36.497  18.168  24.910  1.00  0.00           N  
ATOM   4229  H   ASN   277      36.793  18.115  25.823  1.00  0.00           H  
ATOM   4230  CA  ASN   277      37.204  17.392  23.951  1.00  0.00           C  
ATOM   4231  HA  ASN   277      38.103  17.129  24.401  1.00  0.00           H  
ATOM   4232  CB  ASN   277      36.493  16.140  23.715  1.00  0.00           C  
ATOM   4233  HB2 ASN   277      35.693  16.279  23.402  1.00  0.00           H  
ATOM   4234  HB3 ASN   277      36.893  15.649  23.104  1.00  0.00           H  
ATOM   4235  CG  ASN   277      36.319  15.336  24.689  1.00  0.00           C  
ATOM   4236  OD1 ASN   277      36.822  15.162  25.251  1.00  0.00           O  
ATOM   4237  ND2 ASN   277      35.604  14.827  24.926  1.00  0.00           N  
ATOM   4238 HD21 ASN   277      35.476  14.357  25.589  1.00  0.00           H  
ATOM   4239 HD22 ASN   277      35.188  14.954  24.477  1.00  0.00           H  
ATOM   4240  C   ASN   277      37.593  18.116  22.695  1.00  0.00           C  
ATOM   4241  O   ASN   277      37.464  17.666  21.654  1.00  0.00           O  
ATOM   4242  N   GLY   278      38.043  19.260  22.785  1.00  0.00           N  
ATOM   4243  H   GLY   278      38.135  19.572  23.664  1.00  0.00           H  
ATOM   4244  CA  GLY   278      38.480  20.068  21.702  1.00  0.00           C  
ATOM   4245  HA2 GLY   278      39.082  20.760  22.078  1.00  0.00           H  
ATOM   4246  HA3 GLY   278      39.019  19.508  21.072  1.00  0.00           H  
ATOM   4247  C   GLY   278      37.477  20.774  20.882  1.00  0.00           C  
ATOM   4248  O   GLY   278      37.790  21.511  20.030  1.00  0.00           O  
ATOM   4249  N   ARG   279      36.284  20.580  21.124  1.00  0.00           N  
ATOM   4250  H   ARG   279      36.095  19.976  21.846  1.00  0.00           H  
ATOM   4251  CA  ARG   279      35.229  21.275  20.483  1.00  0.00           C  
ATOM   4252  HA  ARG   279      35.493  21.436  19.468  1.00  0.00           H  
ATOM   4253  CB  ARG   279      33.997  20.458  20.543  1.00  0.00           C  
ATOM   4254  HB2 ARG   279      34.088  19.957  20.949  1.00  0.00           H  
ATOM   4255  HB3 ARG   279      33.400  20.741  20.792  1.00  0.00           H  
ATOM   4256  CG  ARG   279      33.443  19.934  19.704  1.00  0.00           C  
ATOM   4257  HG2 ARG   279      33.325  20.402  19.325  1.00  0.00           H  
ATOM   4258  HG3 ARG   279      34.015  19.667  19.464  1.00  0.00           H  
ATOM   4259  CD  ARG   279      32.274  19.114  19.689  1.00  0.00           C  
ATOM   4260  HD2 ARG   279      32.291  18.707  19.463  1.00  0.00           H  
ATOM   4261  HD3 ARG   279      31.947  18.837  20.107  1.00  0.00           H  
ATOM   4262  NE  ARG   279      31.575  19.212  19.413  1.00  0.00           N  
ATOM   4263  HE  ARG   279      31.830  19.813  19.350  1.00  0.00           H  
ATOM   4264  CZ  ARG   279      30.636  18.582  19.226  1.00  0.00           C  
ATOM   4265  NH1 ARG   279      30.184  17.775  19.278  1.00  0.00           N  
ATOM   4266 HH11 ARG   279      30.546  17.609  19.473  1.00  0.00           H  
ATOM   4267 HH12 ARG   279      29.474  17.327  19.129  1.00  0.00           H  
ATOM   4268  NH2 ARG   279      30.116  18.756  18.974  1.00  0.00           N  
ATOM   4269 HH21 ARG   279      30.431  19.363  18.939  1.00  0.00           H  
ATOM   4270 HH22 ARG   279      29.407  18.278  18.820  1.00  0.00           H  
ATOM   4271  C   ARG   279      35.028  22.598  21.086  1.00  0.00           C  
ATOM   4272  O   ARG   279      35.166  22.720  22.187  1.00  0.00           O  
ATOM   4273  N   THR   280      34.719  23.596  20.375  1.00  0.00           N  
ATOM   4274  H   THR   280      34.610  23.426  19.481  1.00  0.00           H  
ATOM   4275  CA  THR   280      34.608  24.958  20.828  1.00  0.00           C  
ATOM   4276  HA  THR   280      35.194  25.057  21.704  1.00  0.00           H  
ATOM   4277  CB  THR   280      35.164  25.908  19.824  1.00  0.00           C  
ATOM   4278  HB  THR   280      34.958  26.690  20.086  1.00  0.00           H  
ATOM   4279  CG2 THR   280      36.414  25.933  19.623  1.00  0.00           C  
ATOM   4280 HG21 THR   280      36.735  25.950  19.565  1.00  0.00           H  
ATOM   4281 HG22 THR   280      36.716  25.952  19.573  1.00  0.00           H  
ATOM   4282 HG23 THR   280      36.709  25.935  19.587  1.00  0.00           H  
ATOM   4283  OG1 THR   280      34.806  25.845  18.707  1.00  0.00           O  
ATOM   4284  HG1 THR   280      34.349  25.969  18.626  1.00  0.00           H  
ATOM   4285  C   THR   280      33.204  25.362  21.192  1.00  0.00           C  
ATOM   4286  O   THR   280      32.247  24.882  20.621  1.00  0.00           O  
ATOM   4287  N   ILE   281      33.084  26.293  22.116  1.00  0.00           N  
ATOM   4288  H   ILE   281      33.911  26.619  22.549  1.00  0.00           H  
ATOM   4289  CA  ILE   281      31.866  27.008  22.454  1.00  0.00           C  
ATOM   4290  HA  ILE   281      31.120  26.823  21.699  1.00  0.00           H  
ATOM   4291  CB  ILE   281      31.306  26.544  23.805  1.00  0.00           C  
ATOM   4292  HB  ILE   281      32.065  26.668  24.547  1.00  0.00           H  
ATOM   4293  CG2 ILE   281      30.126  27.388  24.206  1.00  0.00           C  
ATOM   4294 HG21 ILE   281      29.838  27.588  24.315  1.00  0.00           H  
ATOM   4295 HG22 ILE   281      29.837  27.605  24.319  1.00  0.00           H  
ATOM   4296 HG23 ILE   281      29.835  27.599  24.304  1.00  0.00           H  
ATOM   4297  CG1 ILE   281      30.907  25.077  23.776  1.00  0.00           C  
ATOM   4298 HG12 ILE   281      30.111  24.941  23.096  1.00  0.00           H  
ATOM   4299 HG13 ILE   281      31.721  24.510  23.423  1.00  0.00           H  
ATOM   4300  CD1 ILE   281      30.519  24.485  25.103  1.00  0.00           C  
ATOM   4301 HD11 ILE   281      30.428  24.344  25.421  1.00  0.00           H  
ATOM   4302 HD12 ILE   281      30.416  24.332  25.418  1.00  0.00           H  
ATOM   4303 HD13 ILE   281      30.431  24.325  25.424  1.00  0.00           H  
ATOM   4304  C   ILE   281      32.188  28.494  22.444  1.00  0.00           C  
ATOM   4305  O   ILE   281      33.161  28.909  23.044  1.00  0.00           O  
ATOM   4306  N   LEU   282      31.409  29.291  21.737  1.00  0.00           N  
ATOM   4307  H   LEU   282      30.667  28.873  21.228  1.00  0.00           H  
ATOM   4308  CA  LEU   282      31.620  30.716  21.555  1.00  0.00           C  
ATOM   4309  HA  LEU   282      30.977  31.007  20.748  1.00  0.00           H  
ATOM   4310  CB  LEU   282      31.175  31.464  22.797  1.00  0.00           C  
ATOM   4311  HB2 LEU   282      31.217  31.004  23.443  1.00  0.00           H  
ATOM   4312  HB3 LEU   282      31.656  32.070  22.962  1.00  0.00           H  
ATOM   4313  CG  LEU   282      30.042  32.015  23.009  1.00  0.00           C  
ATOM   4314  HG  LEU   282      30.041  31.589  22.982  1.00  0.00           H  
ATOM   4315  CD1 LEU   282      29.567  32.533  23.535  1.00  0.00           C  
ATOM   4316 HD11 LEU   282      29.446  32.671  23.657  1.00  0.00           H  
ATOM   4317 HD12 LEU   282      29.451  32.621  23.671  1.00  0.00           H  
ATOM   4318 HD13 LEU   282      29.463  32.674  23.671  1.00  0.00           H  
ATOM   4319  CD2 LEU   282      29.341  32.662  22.783  1.00  0.00           C  
ATOM   4320 HD21 LEU   282      29.176  32.830  22.724  1.00  0.00           H  
ATOM   4321 HD22 LEU   282      29.159  32.800  22.725  1.00  0.00           H  
ATOM   4322 HD23 LEU   282      29.171  32.822  22.742  1.00  0.00           H  
ATOM   4323  C   LEU   282      33.019  31.064  21.074  1.00  0.00           C  
ATOM   4324  O   LEU   282      33.595  32.043  21.460  1.00  0.00           O  
ATOM   4325  N   GLY   283      33.592  30.227  20.249  1.00  0.00           N  
ATOM   4326  H   GLY   283      33.056  29.462  19.952  1.00  0.00           H  
ATOM   4327  CA  GLY   283      34.935  30.336  19.744  1.00  0.00           C  
ATOM   4328  HA2 GLY   283      35.012  29.720  18.888  1.00  0.00           H  
ATOM   4329  HA3 GLY   283      35.111  31.332  19.443  1.00  0.00           H  
ATOM   4330  C   GLY   283      36.041  29.944  20.698  1.00  0.00           C  
ATOM   4331  O   GLY   283      37.152  29.971  20.345  1.00  0.00           O  
ATOM   4332  N   SER   284      35.762  29.567  21.890  1.00  0.00           N  
ATOM   4333  H   SER   284      34.826  29.541  22.119  1.00  0.00           H  
ATOM   4334  CA  SER   284      36.710  29.170  22.914  1.00  0.00           C  
ATOM   4335  HA  SER   284      37.667  29.505  22.642  1.00  0.00           H  
ATOM   4336  CB  SER   284      36.367  29.826  24.195  1.00  0.00           C  
ATOM   4337  HB2 SER   284      36.273  30.804  24.059  1.00  0.00           H  
ATOM   4338  HB3 SER   284      35.507  29.490  24.528  1.00  0.00           H  
ATOM   4339  OG  SER   284      37.268  29.617  25.131  1.00  0.00           O  
ATOM   4340  HG  SER   284      37.009  29.611  25.763  1.00  0.00           H  
ATOM   4341  C   SER   284      36.779  27.688  23.113  1.00  0.00           C  
ATOM   4342  O   SER   284      35.787  27.021  23.070  1.00  0.00           O  
ATOM   4343  N   ALA   285      37.947  27.166  23.375  1.00  0.00           N  
ATOM   4344  H   ALA   285      38.713  27.765  23.377  1.00  0.00           H  
ATOM   4345  CA  ALA   285      38.186  25.799  23.750  1.00  0.00           C  
ATOM   4346  HA  ALA   285      37.488  25.194  23.240  1.00  0.00           H  
ATOM   4347  CB  ALA   285      39.538  25.423  23.282  1.00  0.00           C  
ATOM   4348  HB1 ALA   285      39.853  25.312  23.154  1.00  0.00           H  
ATOM   4349  HB2 ALA   285      39.865  25.351  23.160  1.00  0.00           H  
ATOM   4350  HB3 ALA   285      39.875  25.321  23.189  1.00  0.00           H  
ATOM   4351  C   ALA   285      38.029  25.516  25.230  1.00  0.00           C  
ATOM   4352  O   ALA   285      38.183  24.411  25.639  1.00  0.00           O  
ATOM   4353  N   LEU   286      37.742  26.499  26.032  1.00  0.00           N  
ATOM   4354  H   LEU   286      37.610  27.363  25.620  1.00  0.00           H  
ATOM   4355  CA  LEU   286      37.595  26.440  27.464  1.00  0.00           C  
ATOM   4356  HA  LEU   286      37.511  25.434  27.758  1.00  0.00           H  
ATOM   4357  CB  LEU   286      38.805  27.027  28.115  1.00  0.00           C  
ATOM   4358  HB2 LEU   286      38.870  27.765  27.931  1.00  0.00           H  
ATOM   4359  HB3 LEU   286      38.770  27.049  28.908  1.00  0.00           H  
ATOM   4360  CG  LEU   286      39.965  26.655  28.002  1.00  0.00           C  
ATOM   4361  HG  LEU   286      39.942  26.568  27.254  1.00  0.00           H  
ATOM   4362  CD1 LEU   286      40.890  27.278  28.435  1.00  0.00           C  
ATOM   4363 HD11 LEU   286      41.127  27.422  28.513  1.00  0.00           H  
ATOM   4364 HD12 LEU   286      41.097  27.448  28.539  1.00  0.00           H  
ATOM   4365 HD13 LEU   286      41.123  27.421  28.557  1.00  0.00           H  
ATOM   4366  CD2 LEU   286      40.307  25.798  28.499  1.00  0.00           C  
ATOM   4367 HD21 LEU   286      40.378  25.587  28.614  1.00  0.00           H  
ATOM   4368 HD22 LEU   286      40.413  25.582  28.614  1.00  0.00           H  
ATOM   4369 HD23 LEU   286      40.386  25.596  28.621  1.00  0.00           H  
ATOM   4370  C   LEU   286      36.343  27.146  27.943  1.00  0.00           C  
ATOM   4371  O   LEU   286      35.897  28.070  27.328  1.00  0.00           O  
ATOM   4372  N   LEU   287      35.799  26.739  29.061  1.00  0.00           N  
ATOM   4373  H   LEU   287      36.234  25.999  29.519  1.00  0.00           H  
ATOM   4374  CA  LEU   287      34.669  27.372  29.718  1.00  0.00           C  
ATOM   4375  HA  LEU   287      33.945  27.626  28.974  1.00  0.00           H  
ATOM   4376  CB  LEU   287      34.026  26.394  30.685  1.00  0.00           C  
ATOM   4377  HB2 LEU   287      34.623  26.143  31.361  1.00  0.00           H  
ATOM   4378  HB3 LEU   287      33.328  26.819  31.121  1.00  0.00           H  
ATOM   4379  CG  LEU   287      33.511  25.199  30.234  1.00  0.00           C  
ATOM   4380  HG  LEU   287      34.075  24.907  29.729  1.00  0.00           H  
ATOM   4381  CD1 LEU   287      33.176  24.284  31.065  1.00  0.00           C  
ATOM   4382 HD11 LEU   287      33.072  24.041  31.251  1.00  0.00           H  
ATOM   4383 HD12 LEU   287      33.130  24.045  31.258  1.00  0.00           H  
ATOM   4384 HD13 LEU   287      33.096  24.092  31.289  1.00  0.00           H  
ATOM   4385  CD2 LEU   287      32.533  25.241  29.654  1.00  0.00           C  
ATOM   4386 HD21 LEU   287      32.283  25.258  29.522  1.00  0.00           H  
ATOM   4387 HD22 LEU   287      32.302  25.253  29.499  1.00  0.00           H  
ATOM   4388 HD23 LEU   287      32.313  25.230  29.505  1.00  0.00           H  
ATOM   4389  C   LEU   287      35.063  28.672  30.418  1.00  0.00           C  
ATOM   4390  O   LEU   287      36.133  28.832  30.855  1.00  0.00           O  
ATOM   4391  N   GLU   288      34.198  29.595  30.556  1.00  0.00           N  
ATOM   4392  H   GLU   288      33.337  29.405  30.198  1.00  0.00           H  
ATOM   4393  CA  GLU   288      34.377  30.868  31.247  1.00  0.00           C  
ATOM   4394  HA  GLU   288      35.368  30.928  31.638  1.00  0.00           H  
ATOM   4395  CB  GLU   288      34.202  31.983  30.249  1.00  0.00           C  
ATOM   4396  HB2 GLU   288      34.815  31.869  29.483  1.00  0.00           H  
ATOM   4397  HB3 GLU   288      33.302  31.929  29.867  1.00  0.00           H  
ATOM   4398  CG  GLU   288      34.359  33.311  30.689  1.00  0.00           C  
ATOM   4399  HG2 GLU   288      34.151  33.880  29.929  1.00  0.00           H  
ATOM   4400  HG3 GLU   288      33.662  33.484  31.352  1.00  0.00           H  
ATOM   4401  CD  GLU   288      35.695  33.673  31.220  1.00  0.00           C  
ATOM   4402  OE1 GLU   288      36.211  33.711  31.571  1.00  0.00           O  
ATOM   4403  OE2 GLU   288      36.238  33.936  31.300  1.00  0.00           O  
ATOM   4404  C   GLU   288      33.430  31.010  32.417  1.00  0.00           C  
ATOM   4405  O   GLU   288      32.327  30.603  32.334  1.00  0.00           O  
ATOM   4406  N   ASP   289      33.850  31.607  33.499  1.00  0.00           N  
ATOM   4407  H   ASP   289      34.766  31.913  33.501  1.00  0.00           H  
ATOM   4408  CA  ASP   289      33.037  31.879  34.683  1.00  0.00           C  
ATOM   4409  HA  ASP   289      32.009  31.685  34.419  1.00  0.00           H  
ATOM   4410  CB  ASP   289      33.373  30.906  35.811  1.00  0.00           C  
ATOM   4411  HB2 ASP   289      32.566  30.919  36.512  1.00  0.00           H  
ATOM   4412  HB3 ASP   289      33.414  29.915  35.404  1.00  0.00           H  
ATOM   4413  CG  ASP   289      34.661  31.156  36.569  1.00  0.00           C  
ATOM   4414  OD1 ASP   289      35.550  31.868  36.121  1.00  0.00           O  
ATOM   4415  OD2 ASP   289      34.822  30.596  37.648  1.00  0.00           O  
ATOM   4416  C   ASP   289      33.061  33.346  35.142  1.00  0.00           C  
ATOM   4417  O   ASP   289      32.512  33.691  36.163  1.00  0.00           O  
ATOM   4418  N   GLU   290      33.641  34.244  34.375  1.00  0.00           N  
ATOM   4419  H   GLU   290      34.126  33.911  33.585  1.00  0.00           H  
ATOM   4420  CA  GLU   290      33.613  35.691  34.598  1.00  0.00           C  
ATOM   4421  HA  GLU   290      33.277  35.881  35.599  1.00  0.00           H  
ATOM   4422  CB  GLU   290      35.009  36.275  34.494  1.00  0.00           C  
ATOM   4423  HB2 GLU   290      35.391  36.126  33.539  1.00  0.00           H  
ATOM   4424  HB3 GLU   290      34.946  37.303  34.665  1.00  0.00           H  
ATOM   4425  CG  GLU   290      35.962  35.689  35.462  1.00  0.00           C  
ATOM   4426  HG2 GLU   290      35.481  35.547  36.299  1.00  0.00           H  
ATOM   4427  HG3 GLU   290      36.259  34.802  35.146  1.00  0.00           H  
ATOM   4428  CD  GLU   290      37.155  36.454  35.749  1.00  0.00           C  
ATOM   4429  OE1 GLU   290      37.627  36.687  36.055  1.00  0.00           O  
ATOM   4430  OE2 GLU   290      37.647  36.805  35.679  1.00  0.00           O  
ATOM   4431  C   GLU   290      32.596  36.381  33.692  1.00  0.00           C  
ATOM   4432  O   GLU   290      32.905  37.307  32.984  1.00  0.00           O  
ATOM   4433  N   PHE   291      31.372  35.894  33.680  1.00  0.00           N  
ATOM   4434  H   PHE   291      31.185  35.132  34.275  1.00  0.00           H  
ATOM   4435  CA  PHE   291      30.289  36.331  32.808  1.00  0.00           C  
ATOM   4436  HA  PHE   291      30.425  37.369  32.557  1.00  0.00           H  
ATOM   4437  CB  PHE   291      30.353  35.516  31.531  1.00  0.00           C  
ATOM   4438  HB2 PHE   291      31.128  35.354  31.279  1.00  0.00           H  
ATOM   4439  HB3 PHE   291      30.030  34.764  31.625  1.00  0.00           H  
ATOM   4440  CG  PHE   291      29.843  35.882  30.451  1.00  0.00           C  
ATOM   4441  CD1 PHE   291      28.881  35.654  30.196  1.00  0.00           C  
ATOM   4442  HD1 PHE   291      28.500  35.230  30.785  1.00  0.00           H  
ATOM   4443  CE1 PHE   291      28.409  35.979  29.166  1.00  0.00           C  
ATOM   4444  HE1 PHE   291      27.667  35.802  28.973  1.00  0.00           H  
ATOM   4445  CZ  PHE   291      28.899  36.529  28.388  1.00  0.00           C  
ATOM   4446  HZ  PHE   291      28.538  36.773  27.597  1.00  0.00           H  
ATOM   4447  CE2 PHE   291      29.859  36.761  28.646  1.00  0.00           C  
ATOM   4448  HE2 PHE   291      30.230  37.185  28.056  1.00  0.00           H  
ATOM   4449  CD2 PHE   291      30.331  36.442  29.679  1.00  0.00           C  
ATOM   4450  HD2 PHE   291      31.063  36.621  29.875  1.00  0.00           H  
ATOM   4451  C   PHE   291      28.925  36.188  33.483  1.00  0.00           C  
ATOM   4452  O   PHE   291      28.633  35.194  34.062  1.00  0.00           O  
ATOM   4453  N   THR   292      28.078  37.164  33.411  1.00  0.00           N  
ATOM   4454  H   THR   292      28.370  37.957  32.922  1.00  0.00           H  
ATOM   4455  CA  THR   292      26.774  37.231  34.087  1.00  0.00           C  
ATOM   4456  HA  THR   292      26.562  36.281  34.533  1.00  0.00           H  
ATOM   4457  CB  THR   292      26.788  38.271  35.203  1.00  0.00           C  
ATOM   4458  HB  THR   292      25.849  38.233  35.723  1.00  0.00           H  
ATOM   4459  CG2 THR   292      27.861  38.072  36.233  1.00  0.00           C  
ATOM   4460 HG21 THR   292      28.117  38.006  36.488  1.00  0.00           H  
ATOM   4461 HG22 THR   292      28.126  38.028  36.482  1.00  0.00           H  
ATOM   4462 HG23 THR   292      28.108  38.026  36.497  1.00  0.00           H  
ATOM   4463  OG1 THR   292      26.916  39.548  34.680  1.00  0.00           O  
ATOM   4464  HG1 THR   292      27.722  39.595  34.210  1.00  0.00           H  
ATOM   4465  C   THR   292      25.651  37.556  33.122  1.00  0.00           C  
ATOM   4466  O   THR   292      25.921  38.012  32.027  1.00  0.00           O  
ATOM   4467  N   PRO   293      24.379  37.416  33.504  1.00  0.00           N  
ATOM   4468  CD  PRO   293      23.891  36.697  34.647  1.00  0.00           C  
ATOM   4469  HD2 PRO   293      24.007  37.268  35.521  1.00  0.00           H  
ATOM   4470  HD3 PRO   293      24.379  35.774  34.751  1.00  0.00           H  
ATOM   4471  CG  PRO   293      22.443  36.470  34.421  1.00  0.00           C  
ATOM   4472  HG2 PRO   293      21.918  36.490  35.316  1.00  0.00           H  
ATOM   4473  HG3 PRO   293      22.308  35.565  33.942  1.00  0.00           H  
ATOM   4474  CB  PRO   293      22.028  37.579  33.527  1.00  0.00           C  
ATOM   4475  HB2 PRO   293      21.748  38.407  34.115  1.00  0.00           H  
ATOM   4476  HB3 PRO   293      21.227  37.290  32.915  1.00  0.00           H  
ATOM   4477  CA  PRO   293      23.265  37.892  32.717  1.00  0.00           C  
ATOM   4478  HA  PRO   293      23.238  37.328  31.808  1.00  0.00           H  
ATOM   4479  C   PRO   293      23.325  39.362  32.353  1.00  0.00           C  
ATOM   4480  O   PRO   293      22.819  39.737  31.338  1.00  0.00           O  
ATOM   4481  N   PHE   294      23.978  40.191  33.129  1.00  0.00           N  
ATOM   4482  H   PHE   294      24.350  39.843  33.959  1.00  0.00           H  
ATOM   4483  CA  PHE   294      24.227  41.575  32.809  1.00  0.00           C  
ATOM   4484  HA  PHE   294      23.314  42.014  32.472  1.00  0.00           H  
ATOM   4485  CB  PHE   294      24.635  42.294  34.066  1.00  0.00           C  
ATOM   4486  HB2 PHE   294      24.264  42.146  34.705  1.00  0.00           H  
ATOM   4487  HB3 PHE   294      25.317  42.172  34.320  1.00  0.00           H  
ATOM   4488  CG  PHE   294      24.631  43.356  34.190  1.00  0.00           C  
ATOM   4489  CD1 PHE   294      24.314  43.963  34.197  1.00  0.00           C  
ATOM   4490  HD1 PHE   294      24.074  43.680  34.108  1.00  0.00           H  
ATOM   4491  CE1 PHE   294      24.308  44.939  34.323  1.00  0.00           C  
ATOM   4492  HE1 PHE   294      24.064  45.397  34.331  1.00  0.00           H  
ATOM   4493  CZ  PHE   294      24.618  45.314  34.446  1.00  0.00           C  
ATOM   4494  HZ  PHE   294      24.612  46.060  34.546  1.00  0.00           H  
ATOM   4495  CE2 PHE   294      24.936  44.714  34.438  1.00  0.00           C  
ATOM   4496  HE2 PHE   294      25.173  44.999  34.532  1.00  0.00           H  
ATOM   4497  CD2 PHE   294      24.943  43.738  34.311  1.00  0.00           C  
ATOM   4498  HD2 PHE   294      25.186  43.283  34.312  1.00  0.00           H  
ATOM   4499  C   PHE   294      25.251  41.757  31.692  1.00  0.00           C  
ATOM   4500  O   PHE   294      25.124  42.655  30.908  1.00  0.00           O  
ATOM   4501  N   ASP   295      26.234  40.890  31.560  1.00  0.00           N  
ATOM   4502  H   ASP   295      26.278  40.149  32.203  1.00  0.00           H  
ATOM   4503  CA  ASP   295      27.192  40.898  30.458  1.00  0.00           C  
ATOM   4504  HA  ASP   295      27.528  41.905  30.317  1.00  0.00           H  
ATOM   4505  CB  ASP   295      28.415  40.061  30.789  1.00  0.00           C  
ATOM   4506  HB2 ASP   295      28.128  39.040  30.878  1.00  0.00           H  
ATOM   4507  HB3 ASP   295      29.114  40.134  29.981  1.00  0.00           H  
ATOM   4508  CG  ASP   295      29.110  40.491  32.048  1.00  0.00           C  
ATOM   4509  OD1 ASP   295      29.455  40.659  32.647  1.00  0.00           O  
ATOM   4510  OD2 ASP   295      29.326  40.660  32.443  1.00  0.00           O  
ATOM   4511  C   ASP   295      26.586  40.471  29.130  1.00  0.00           C  
ATOM   4512  O   ASP   295      27.061  40.880  28.102  1.00  0.00           O  
ATOM   4513  N   VAL   296      25.506  39.711  29.133  1.00  0.00           N  
ATOM   4514  H   VAL   296      25.198  39.386  30.005  1.00  0.00           H  
ATOM   4515  CA  VAL   296      24.748  39.336  27.942  1.00  0.00           C  
ATOM   4516  HA  VAL   296      25.426  38.936  27.237  1.00  0.00           H  
ATOM   4517  CB  VAL   296      23.717  38.269  28.241  1.00  0.00           C  
ATOM   4518  HB  VAL   296      23.112  38.598  28.942  1.00  0.00           H  
ATOM   4519  CG1 VAL   296      22.885  37.880  27.144  1.00  0.00           C  
ATOM   4520 HG11 VAL   296      22.652  37.806  26.879  1.00  0.00           H  
ATOM   4521 HG12 VAL   296      22.700  37.789  26.861  1.00  0.00           H  
ATOM   4522 HG13 VAL   296      22.674  37.758  26.894  1.00  0.00           H  
ATOM   4523  CG2 VAL   296      24.282  37.073  28.716  1.00  0.00           C  
ATOM   4524 HG21 VAL   296      24.429  36.788  28.857  1.00  0.00           H  
ATOM   4525 HG22 VAL   296      24.381  36.752  28.832  1.00  0.00           H  
ATOM   4526 HG23 VAL   296      24.438  36.794  28.816  1.00  0.00           H  
ATOM   4527  C   VAL   296      24.091  40.515  27.284  1.00  0.00           C  
ATOM   4528  O   VAL   296      24.059  40.602  26.094  1.00  0.00           O  
ATOM   4529  N   VAL   297      23.605  41.450  28.030  1.00  0.00           N  
ATOM   4530  H   VAL   297      23.699  41.339  28.992  1.00  0.00           H  
ATOM   4531  CA  VAL   297      22.820  42.550  27.519  1.00  0.00           C  
ATOM   4532  HA  VAL   297      22.004  42.160  26.972  1.00  0.00           H  
ATOM   4533  CB  VAL   297      22.256  43.338  28.630  1.00  0.00           C  
ATOM   4534  HB  VAL   297      22.736  43.334  29.129  1.00  0.00           H  
ATOM   4535  CG1 VAL   297      21.942  44.389  28.581  1.00  0.00           C  
ATOM   4536 HG11 VAL   297      21.856  44.647  28.572  1.00  0.00           H  
ATOM   4537 HG12 VAL   297      21.870  44.635  28.580  1.00  0.00           H  
ATOM   4538 HG13 VAL   297      21.870  44.663  28.574  1.00  0.00           H  
ATOM   4539  CG2 VAL   297      21.300  43.094  29.180  1.00  0.00           C  
ATOM   4540 HG21 VAL   297      21.060  43.003  29.318  1.00  0.00           H  
ATOM   4541 HG22 VAL   297      21.069  43.053  29.341  1.00  0.00           H  
ATOM   4542 HG23 VAL   297      21.068  43.045  29.298  1.00  0.00           H  
ATOM   4543  C   VAL   297      23.557  43.398  26.562  1.00  0.00           C  
ATOM   4544  O   VAL   297      22.993  43.790  25.600  1.00  0.00           O  
ATOM   4545  N   ARG   298      24.827  43.632  26.765  1.00  0.00           N  
ATOM   4546  H   ARG   298      25.227  43.277  27.564  1.00  0.00           H  
ATOM   4547  CA  ARG   298      25.646  44.393  25.888  1.00  0.00           C  
ATOM   4548  HA  ARG   298      25.018  45.122  25.464  1.00  0.00           H  
ATOM   4549  CB  ARG   298      26.736  45.122  26.640  1.00  0.00           C  
ATOM   4550  HB2 ARG   298      27.185  45.803  25.997  1.00  0.00           H  
ATOM   4551  HB3 ARG   298      26.280  45.668  27.394  1.00  0.00           H  
ATOM   4552  CG  ARG   298      27.827  44.290  27.244  1.00  0.00           C  
ATOM   4553  HG2 ARG   298      27.405  43.604  27.910  1.00  0.00           H  
ATOM   4554  HG3 ARG   298      28.323  43.766  26.493  1.00  0.00           H  
ATOM   4555  CD  ARG   298      28.831  45.142  27.967  1.00  0.00           C  
ATOM   4556  HD2 ARG   298      29.257  45.810  27.281  1.00  0.00           H  
ATOM   4557  HD3 ARG   298      28.336  45.710  28.693  1.00  0.00           H  
ATOM   4558  NE  ARG   298      29.894  44.377  28.575  1.00  0.00           N  
ATOM   4559  HE  ARG   298      30.719  44.288  28.081  1.00  0.00           H  
ATOM   4560  CZ  ARG   298      29.909  43.815  29.726  1.00  0.00           C  
ATOM   4561  NH1 ARG   298      28.958  43.896  30.546  1.00  0.00           N  
ATOM   4562 HH11 ARG   298      28.148  44.385  30.315  1.00  0.00           H  
ATOM   4563 HH12 ARG   298      29.052  43.459  31.411  1.00  0.00           H  
ATOM   4564  NH2 ARG   298      30.902  43.127  30.082  1.00  0.00           N  
ATOM   4565 HH21 ARG   298      31.657  43.038  29.478  1.00  0.00           H  
ATOM   4566 HH22 ARG   298      30.841  42.618  30.890  1.00  0.00           H  
ATOM   4567  C   ARG   298      26.160  43.659  24.729  1.00  0.00           C  
ATOM   4568  O   ARG   298      26.762  44.207  23.921  1.00  0.00           O  
ATOM   4569  N   GLN   299      25.916  42.438  24.628  1.00  0.00           N  
ATOM   4570  H   GLN   299      25.412  42.057  25.322  1.00  0.00           H  
ATOM   4571  CA  GLN   299      26.334  41.622  23.574  1.00  0.00           C  
ATOM   4572  HA  GLN   299      26.948  42.098  23.039  1.00  0.00           H  
ATOM   4573  CB  GLN   299      26.997  40.583  24.075  1.00  0.00           C  
ATOM   4574  HB2 GLN   299      26.578  40.283  24.157  1.00  0.00           H  
ATOM   4575  HB3 GLN   299      27.344  40.307  23.725  1.00  0.00           H  
ATOM   4576  CG  GLN   299      27.759  40.289  24.924  1.00  0.00           C  
ATOM   4577  HG2 GLN   299      27.637  40.807  25.375  1.00  0.00           H  
ATOM   4578  HG3 GLN   299      27.621  39.753  25.250  1.00  0.00           H  
ATOM   4579  CD  GLN   299      28.876  39.995  24.774  1.00  0.00           C  
ATOM   4580  OE1 GLN   299      29.200  39.754  23.878  1.00  0.00           O  
ATOM   4581  NE2 GLN   299      29.506  39.989  25.646  1.00  0.00           N  
ATOM   4582 HE21 GLN   299      30.242  39.769  25.541  1.00  0.00           H  
ATOM   4583 HE22 GLN   299      29.248  40.183  26.385  1.00  0.00           H  
ATOM   4584  C   GLN   299      25.360  41.171  22.640  1.00  0.00           C  
ATOM   4585  O   GLN   299      25.448  40.696  21.779  1.00  0.00           O  
ATOM   4586  N   CYS   300      24.441  41.318  22.789  1.00  0.00           N  
ATOM   4587  H   CYS   300      24.417  41.696  23.513  1.00  0.00           H  
ATOM   4588  CA  CYS   300      23.479  40.903  22.000  1.00  0.00           C  
ATOM   4589  HA  CYS   300      23.394  40.333  21.563  1.00  0.00           H  
ATOM   4590  CB  CYS   300      22.866  40.822  22.456  1.00  0.00           C  
ATOM   4591  HB2 CYS   300      22.897  41.236  22.756  1.00  0.00           H  
ATOM   4592  HB3 CYS   300      22.384  40.663  22.220  1.00  0.00           H  
ATOM   4593  SG  CYS   300      22.859  40.288  22.886  1.00  0.00           S  
ATOM   4594  HG  CYS   300      23.021  40.434  22.903  1.00  0.00           H  
ATOM   4595  C   CYS   300      23.176  41.265  21.292  1.00  0.00           C  
ATOM   4596  O   CYS   300      22.725  41.088  20.976  1.00  0.00           O  
ATOM   4597  N   SER   301      23.419  41.752  21.037  1.00  0.00           N  
ATOM   4598  H   SER   301      23.773  41.883  21.320  1.00  0.00           H  
ATOM   4599  CA  SER   301      23.213  42.092  20.348  1.00  0.00           C  
ATOM   4600  HA  SER   301      22.928  42.170  20.299  1.00  0.00           H  
ATOM   4601  CB  SER   301      23.358  42.772  20.501  1.00  0.00           C  
ATOM   4602  HB2 SER   301      23.443  42.923  20.266  1.00  0.00           H  
ATOM   4603  HB3 SER   301      23.355  43.182  20.763  1.00  0.00           H  
ATOM   4604  OG  SER   301      23.386  42.689  20.609  1.00  0.00           O  
ATOM   4605  HG  SER   301      23.415  42.769  20.807  1.00  0.00           H  
ATOM   4606  C   SER   301      23.228  41.691  19.536  1.00  0.00           C  
ATOM   4607  O   SER   301      23.388  41.931  18.874  1.00  0.00           O  
ATOM   4608  N   GLY   302      23.060  41.072  19.573  1.00  0.00           N  
ATOM   4609  H   GLY   302      22.934  40.909  20.131  1.00  0.00           H  
ATOM   4610  CA  GLY   302      23.034  40.634  18.869  1.00  0.00           C  
ATOM   4611  HA2 GLY   302      22.720  40.259  19.036  1.00  0.00           H  
ATOM   4612  HA3 GLY   302      22.877  41.105  18.518  1.00  0.00           H  
ATOM   4613  C   GLY   302      23.616  40.041  18.369  1.00  0.00           C  
ATOM   4614  O   GLY   302      23.428  39.914  17.884  1.00  0.00           O  
ATOM   4615  N   VAL   303      24.313  39.671  18.482  1.00  0.00           N  
ATOM   4616  H   VAL   303      24.419  39.805  18.889  1.00  0.00           H  
ATOM   4617  CA  VAL   303      24.925  39.109  18.053  1.00  0.00           C  
ATOM   4618  HA  VAL   303      24.795  39.350  17.515  1.00  0.00           H  
ATOM   4619  CB  VAL   303      25.553  39.353  18.377  1.00  0.00           C  
ATOM   4620  HB  VAL   303      25.609  39.306  18.490  1.00  0.00           H  
ATOM   4621  CG1 VAL   303      25.677  39.493  18.465  1.00  0.00           C  
ATOM   4622 HG11 VAL   303      25.689  39.526  18.511  1.00  0.00           H  
ATOM   4623 HG12 VAL   303      25.728  39.493  18.461  1.00  0.00           H  
ATOM   4624 HG13 VAL   303      25.713  39.566  18.492  1.00  0.00           H  
ATOM   4625  CG2 VAL   303      26.007  39.554  18.468  1.00  0.00           C  
ATOM   4626 HG21 VAL   303      26.091  39.620  18.537  1.00  0.00           H  
ATOM   4627 HG22 VAL   303      26.154  39.577  18.476  1.00  0.00           H  
ATOM   4628 HG23 VAL   303      26.111  39.615  18.462  1.00  0.00           H  
ATOM   4629  C   VAL   303      25.115  37.983  17.958  1.00  0.00           C  
ATOM   4630  O   VAL   303      25.638  37.608  17.890  1.00  0.00           O  
ATOM   4631  N   THR   304      24.701  37.435  17.941  1.00  0.00           N  
ATOM   4632  H   THR   304      24.269  37.775  17.995  1.00  0.00           H  
ATOM   4633  CA  THR   304      24.846  36.364  17.856  1.00  0.00           C  
ATOM   4634  HA  THR   304      25.379  36.139  18.221  1.00  0.00           H  
ATOM   4635  CB  THR   304      24.190  36.041  18.258  1.00  0.00           C  
ATOM   4636  HB  THR   304      23.826  36.047  18.291  1.00  0.00           H  
ATOM   4637  CG2 THR   304      24.154  35.804  18.316  1.00  0.00           C  
ATOM   4638 HG21 THR   304      24.140  35.728  18.335  1.00  0.00           H  
ATOM   4639 HG22 THR   304      24.163  35.751  18.347  1.00  0.00           H  
ATOM   4640 HG23 THR   304      24.121  35.760  18.312  1.00  0.00           H  
ATOM   4641  OG1 THR   304      24.056  35.945  18.583  1.00  0.00           O  
ATOM   4642  HG1 THR   304      23.837  36.001  18.656  1.00  0.00           H  
ATOM   4643  C   THR   304      24.961  35.851  16.913  1.00  0.00           C  
ATOM   4644  O   THR   304      24.541  35.900  16.554  1.00  0.00           O  
ATOM   4645  N   PHE   305      25.539  35.359  16.518  1.00  0.00           N  
ATOM   4646  H   PHE   305      25.843  35.359  16.856  1.00  0.00           H  
ATOM   4647  CA  PHE   305      25.777  34.838  15.624  1.00  0.00           C  
ATOM   4648  HA  PHE   305      26.262  34.579  15.517  1.00  0.00           H  
ATOM   4649  CB  PHE   305      25.597  34.242  15.471  1.00  0.00           C  
ATOM   4650  HB2 PHE   305      25.291  34.627  15.541  1.00  0.00           H  
ATOM   4651  HB3 PHE   305      25.661  33.882  15.087  1.00  0.00           H  
ATOM   4652  CG  PHE   305      25.729  33.614  15.703  1.00  0.00           C  
ATOM   4653  CD1 PHE   305      26.301  33.364  15.903  1.00  0.00           C  
ATOM   4654  HD1 PHE   305      26.648  33.618  15.894  1.00  0.00           H  
ATOM   4655  CE1 PHE   305      26.419  32.782  16.114  1.00  0.00           C  
ATOM   4656  HE1 PHE   305      26.857  32.593  16.266  1.00  0.00           H  
ATOM   4657  CZ  PHE   305      25.968  32.444  16.126  1.00  0.00           C  
ATOM   4658  HZ  PHE   305      26.057  31.998  16.287  1.00  0.00           H  
ATOM   4659  CE2 PHE   305      25.396  32.688  15.923  1.00  0.00           C  
ATOM   4660  HE2 PHE   305      25.048  32.429  15.929  1.00  0.00           H  
ATOM   4661  CD2 PHE   305      25.277  33.270  15.711  1.00  0.00           C  
ATOM   4662  HD2 PHE   305      24.838  33.452  15.556  1.00  0.00           H  
ATOM   4663  C   PHE   305      25.661  35.165  14.971  1.00  0.00           C  
ATOM   4664  O   PHE   305      25.685  34.818  14.316  1.00  0.00           O  
ATOM   4665  N   GLN   306      25.542  35.827  15.136  1.00  0.00           N  
ATOM   4666  H   GLN   306      25.527  36.082  15.677  1.00  0.00           H  
ATOM   4667  CA  GLN   306      25.462  36.194  14.578  1.00  0.00           C  
ATOM   4668  HA  GLN   306      25.292  35.992  14.114  1.00  0.00           H  
ATOM   4669  CB  GLN   306      25.087  36.967  14.950  1.00  0.00           C  
ATOM   4670  HB2 GLN   306      25.123  37.196  15.343  1.00  0.00           H  
ATOM   4671  HB3 GLN   306      25.117  37.154  14.763  1.00  0.00           H  
ATOM   4672  CG  GLN   306      24.619  37.193  15.042  1.00  0.00           C  
ATOM   4673  HG2 GLN   306      24.617  36.950  14.853  1.00  0.00           H  
ATOM   4674  HG3 GLN   306      24.553  37.177  15.236  1.00  0.00           H  
ATOM   4675  CD  GLN   306      24.233  37.770  15.130  1.00  0.00           C  
ATOM   4676  OE1 GLN   306      24.254  38.069  15.085  1.00  0.00           O  
ATOM   4677  NE2 GLN   306      23.862  37.954  15.257  1.00  0.00           N  
ATOM   4678 HE21 GLN   306      23.611  38.331  15.313  1.00  0.00           H  
ATOM   4679 HE22 GLN   306      23.837  37.722  15.295  1.00  0.00           H  
ATOM   4680  C   GLN   306      25.966  36.075  14.213  1.00  0.00           C  
ATOM   4681  O   GLN   306      26.107  36.053  14.046  1.00  0.00           O  
ATOM   4682  OXT GLN   306      26.220  36.004  14.095  1.00  0.00           O  
TER    4683      GLN   306 
ATOM   4683  CG2 M11   307      48.748  46.526  52.032  1.00  0.00           C  
ATOM   4684  CB  M11   307      49.372  46.707  53.252  1.00  0.00           C  
ATOM   4685  OG1 M11   307      49.445  45.541  53.776  1.00  0.00           O  
ATOM   4686  CA  M11   307      50.690  47.321  53.162  1.00  0.00           C  
ATOM   4687  C   M11   307      51.129  47.743  54.463  1.00  0.00           C  
ATOM   4688  O   M11   307      51.403  46.970  55.110  1.00  0.00           O  
ATOM   4689  N   M11   307      51.658  46.493  52.514  1.00  0.00           N  
ATOM   4690  C16 M11   307      52.468  46.801  51.659  1.00  0.00           C  
ATOM   4691  O2  M11   307      52.429  47.808  51.352  1.00  0.00           O  
ATOM   4692  C9  M11   307      53.419  45.784  51.116  1.00  0.00           C  
ATOM   4693  C2  M11   307      52.911  45.132  49.895  1.00  0.00           C  
ATOM   4694  SG  M11   307      51.632  43.986  50.160  1.00  0.00           S  
ATOM   4695  S1  M11   307      51.359  43.285  48.341  1.00  0.00           S  
ATOM   4696  C3  M11   307      52.625  42.105  48.103  1.00  0.00           C  
ATOM   4697  C10 M11   307      53.125  42.026  46.724  1.00  0.00           C  
ATOM   4698  N1  M11   307      53.958  40.921  46.487  1.00  0.00           N  
ATOM   4699  C17 M11   307      54.095  40.003  46.506  1.00  0.00           C  
ATOM   4700  O3  M11   307      53.646  40.020  47.014  1.00  0.00           O  
ATOM   4701  C11 M11   307      54.806  38.969  45.809  1.00  0.00           C  
ATOM   4702  N2  M11   307      54.798  39.007  44.739  1.00  0.00           N  
ATOM   4703  C4  M11   307      55.867  38.822  46.076  1.00  0.00           C  
ATOM   4704  CG  M11   307      55.991  38.459  46.742  1.00  0.00           C  
ATOM   4705  CD1 M11   307      56.059  38.111  47.113  1.00  0.00           C  
ATOM   4706  CE1 M11   307      56.179  37.769  47.721  1.00  0.00           C  
ATOM   4707  CZ  M11   307      56.232  37.773  47.960  1.00  0.00           C  
ATOM   4708  CE2 M11   307      56.164  38.119  47.593  1.00  0.00           C  
ATOM   4709  CD2 M11   307      56.043  38.460  46.986  1.00  0.00           C  
ATOM   4710  C18 M11   307      53.773  43.306  46.341  1.00  0.00           C  
ATOM   4711  O4  M11   307      53.446  44.013  46.034  1.00  0.00           O  
ATOM   4712  N3  M11   307      54.771  43.619  46.337  1.00  0.00           N  
ATOM   4713  C12 M11   307      55.441  44.808  45.920  1.00  0.00           C  
ATOM   4714  C5  M11   307      54.763  45.919  46.386  1.00  0.00           C  
ATOM   4715  C23 M11   307      54.849  47.036  46.138  1.00  0.00           C  
ATOM   4716  C26 M11   307      55.318  47.508  46.594  1.00  0.00           C  
ATOM   4717  C28 M11   307      55.386  48.539  46.365  1.00  0.00           C  
ATOM   4718  C29 M11   307      54.982  49.108  45.675  1.00  0.00           C  
ATOM   4719  C30 M11   307      54.511  48.645  45.216  1.00  0.00           C  
ATOM   4720  C32 M11   307      54.443  47.614  45.448  1.00  0.00           C  
ATOM   4721  C19 M11   307      56.847  44.938  46.171  1.00  0.00           C  
ATOM   4722  O5  M11   307      57.478  45.668  45.565  1.00  0.00           O  
ATOM   4723  N4  M11   307      57.394  44.181  47.067  1.00  0.00           N  
ATOM   4724  C13 M11   307      58.805  44.159  47.261  1.00  0.00           C  
ATOM   4725  C6  M11   307      59.214  43.048  48.092  1.00  0.00           C  
ATOM   4726  C24 M11   307      59.232  43.224  49.399  1.00  0.00           C  
ATOM   4727  C27 M11   307      58.294  43.024  50.120  1.00  0.00           C  
ATOM   4728  NE1 M11   307      58.628  43.237  51.282  1.00  0.00           N  
ATOM   4729  C31 M11   307      59.766  43.554  51.280  1.00  0.00           C  
ATOM   4730  CZ2 M11   307      60.466  43.824  52.237  1.00  0.00           C  
ATOM   4731  CH2 M11   307      61.626  44.097  52.014  1.00  0.00           C  
ATOM   4732  CZ3 M11   307      62.054  44.087  50.860  1.00  0.00           C  
ATOM   4733  CE3 M11   307      61.328  43.806  49.912  1.00  0.00           C  
ATOM   4734  C33 M11   307      60.174  43.547  50.157  1.00  0.00           C  
ATOM   4735  C20 M11   307      59.394  45.432  47.684  1.00  0.00           C  
ATOM   4736  O6  M11   307      60.389  45.848  47.239  1.00  0.00           O  
ATOM   4737  N5  M11   307      58.711  46.110  48.548  1.00  0.00           N  
ATOM   4738  C14 M11   307      59.072  47.357  48.948  1.00  0.00           C  
ATOM   4739  C7  M11   307      60.203  47.304  49.779  1.00  0.00           C  
ATOM   4740  C25 M11   307      60.741  48.516  50.115  1.00  0.00           C  
ATOM   4741  CD  M11   307      61.861  48.459  50.864  1.00  0.00           C  
ATOM   4742  CE  M11   307      62.069  48.742  51.433  1.00  0.00           C  
ATOM   4743  NZ  M11   307      62.863  48.937  52.061  1.00  0.00           N  
ATOM   4744  C21 M11   307      57.948  48.150  49.522  1.00  0.00           C  
ATOM   4745  O7  M11   307      57.861  49.200  49.267  1.00  0.00           O  
ATOM   4746  N6  M11   307      56.950  47.672  50.229  1.00  0.00           N  
ATOM   4747  C15 M11   307      57.012  46.651  51.116  1.00  0.00           C  
ATOM   4748  C8  M11   307      57.279  47.055  52.440  1.00  0.00           C  
ATOM   4749  C1  M11   307      56.375  47.978  53.002  1.00  0.00           C  
ATOM   4750  O1  M11   307      58.452  47.599  52.460  1.00  0.00           O  
ATOM   4751  C22 M11   307      55.807  45.875  51.221  1.00  0.00           C  
ATOM   4752  O8  M11   307      55.797  44.902  51.626  1.00  0.00           O  
ATOM   4753  N7  M11   307      54.716  46.333  50.855  1.00  0.00           N  
ATOM   4754 HG21 M11   307      48.594  46.465  51.730  1.00  0.00           H  
ATOM   4755 HG22 M11   307      48.589  46.494  51.709  1.00  0.00           H  
ATOM   4756 HG23 M11   307      48.579  46.491  51.731  1.00  0.00           H  
ATOM   4757  HB  M11   307      48.772  47.311  53.817  1.00  0.00           H  
ATOM   4758  HG1 M11   307      49.880  45.540  54.253  1.00  0.00           H  
ATOM   4759  HA  M11   307      50.574  48.172  52.633  1.00  0.00           H  
ATOM   4760  H1  M11   307      50.581  48.194  54.873  1.00  0.00           H  
ATOM   4761  H2  M11   307      51.783  48.235  54.484  1.00  0.00           H  
ATOM   4762  H   M11   307      51.734  47.034  55.402  1.00  0.00           H  
ATOM   4763  H19 M11   307      51.747  45.646  52.710  1.00  0.00           H  
ATOM   4764  H10 M11   307      53.501  45.046  51.834  1.00  0.00           H  
ATOM   4765  HB1 M11   307      53.663  44.603  49.428  1.00  0.00           H  
ATOM   4766  HB2 M11   307      52.588  45.848  49.267  1.00  0.00           H  
ATOM   4767  H26 M11   307      53.406  42.335  48.713  1.00  0.00           H  
ATOM   4768  H31 M11   307      52.244  41.204  48.383  1.00  0.00           H  
ATOM   4769  H11 M11   307      52.293  41.907  46.126  1.00  0.00           H  
ATOM   4770  H20 M11   307      54.357  40.850  46.058  1.00  0.00           H  
ATOM   4771  H12 M11   307      54.500  38.222  45.897  1.00  0.00           H  
ATOM   4772  H17 M11   307      54.780  39.040  44.480  1.00  0.00           H  
ATOM   4773  H18 M11   307      54.813  39.031  44.470  1.00  0.00           H  
ATOM   4774  H3  M11   307      54.768  38.985  44.458  1.00  0.00           H  
ATOM   4775  H27 M11   307      56.150  39.425  46.179  1.00  0.00           H  
ATOM   4776  H32 M11   307      56.308  38.372  45.668  1.00  0.00           H  
ATOM   4777  HD1 M11   307      56.020  38.105  46.930  1.00  0.00           H  
ATOM   4778  HE1 M11   307      56.233  37.502  48.004  1.00  0.00           H  
ATOM   4779  HZ  M11   307      56.325  37.509  48.426  1.00  0.00           H  
ATOM   4780  HE2 M11   307      56.204  38.120  47.776  1.00  0.00           H  
ATOM   4781  HD2 M11   307      55.992  38.724  46.703  1.00  0.00           H  
ATOM   4782  H21 M11   307      55.005  42.985  46.591  1.00  0.00           H  
ATOM   4783  H13 M11   307      55.434  44.841  44.936  1.00  0.00           H  
ATOM   4784  H28 M11   307      54.032  46.022  46.276  1.00  0.00           H  
ATOM   4785  H33 M11   307      54.882  45.806  47.032  1.00  0.00           H  
ATOM   4786  H36 M11   307      55.630  47.075  47.123  1.00  0.00           H  
ATOM   4787  H39 M11   307      55.746  48.895  46.718  1.00  0.00           H  
ATOM   4788  H42 M11   307      55.032  49.901  45.496  1.00  0.00           H  
ATOM   4789  H43 M11   307      54.199  49.085  44.684  1.00  0.00           H  
ATOM   4790  H45 M11   307      54.076  47.263  45.092  1.00  0.00           H  
ATOM   4791  H22 M11   307      56.809  43.575  47.508  1.00  0.00           H  
ATOM   4792  H14 M11   307      59.256  44.016  46.337  1.00  0.00           H  
ATOM   4793  H29 M11   307      60.079  42.785  47.855  1.00  0.00           H  
ATOM   4794  H34 M11   307      58.695  42.301  47.911  1.00  0.00           H  
ATOM   4795  H37 M11   307      57.443  42.741  49.900  1.00  0.00           H  
ATOM   4796  H40 M11   307      58.142  43.151  51.998  1.00  0.00           H  
ATOM   4797  HZ2 M11   307      60.126  43.819  53.114  1.00  0.00           H  
ATOM   4798  HH2 M11   307      62.195  44.310  52.730  1.00  0.00           H  
ATOM   4799  HZ3 M11   307      62.946  44.296  50.702  1.00  0.00           H  
ATOM   4800  HE3 M11   307      61.647  43.795  49.026  1.00  0.00           H  
ATOM   4801  H23 M11   307      57.929  45.661  48.876  1.00  0.00           H  
ATOM   4802  H15 M11   307      59.402  47.845  48.132  1.00  0.00           H  
ATOM   4803  H30 M11   307      59.945  46.839  50.595  1.00  0.00           H  
ATOM   4804  H35 M11   307      60.950  46.783  49.325  1.00  0.00           H  
ATOM   4805  H8  M11   307      60.067  49.050  50.581  1.00  0.00           H  
ATOM   4806  HG2 M11   307      60.986  48.954  49.336  1.00  0.00           H  
ATOM   4807  H38 M11   307      62.367  48.541  50.799  1.00  0.00           H  
ATOM   4808  H46 M11   307      62.046  48.128  51.064  1.00  0.00           H  
ATOM   4809  H41 M11   307      61.845  48.638  51.466  1.00  0.00           H  
ATOM   4810  H44 M11   307      61.865  48.917  51.367  1.00  0.00           H  
ATOM   4811  HZ1 M11   307      63.069  49.009  52.227  1.00  0.00           H  
ATOM   4812  H47 M11   307      63.063  48.978  52.216  1.00  0.00           H  
ATOM   4813  H48 M11   307      63.067  48.983  52.229  1.00  0.00           H  
ATOM   4814  H24 M11   307      56.234  48.279  50.386  1.00  0.00           H  
ATOM   4815  H16 M11   307      57.777  46.023  50.804  1.00  0.00           H  
ATOM   4816  H7  M11   307      57.267  46.289  53.013  1.00  0.00           H  
ATOM   4817  H4  M11   307      56.154  48.218  53.133  1.00  0.00           H  
ATOM   4818  H5  M11   307      56.131  48.202  53.150  1.00  0.00           H  
ATOM   4819  H6  M11   307      56.154  48.218  53.177  1.00  0.00           H  
ATOM   4820  H9  M11   307      58.706  47.512  53.150  1.00  0.00           H  
ATOM   4821  H25 M11   307      54.808  47.149  50.533  1.00  0.00           H  
TER    4822      M11   307 
END   
