# Supplementary material for: Drug repurposing and computational modeling for discovery of inhibitors of the main protease (Mpro) of SARS-CoV-2
Source: RSC Adv. 2021 Jul 2;11(38):23450–8. doi: 10.1039/d1ra03956c (PMC9036595; doi:10.1039/d1ra03956c)
Supplement: RA-011-D1RA03956C-s010 [file RA-011-D1RA03956C-s010.pdb]

ATOM      1  N   SER     1      28.304  43.780  14.719  1.00  0.00           N  
ATOM      2  H1  SER     1      28.135  43.806  14.474  1.00  0.00           H  
ATOM      3  H2  SER     1      28.156  43.852  14.471  1.00  0.00           H  
ATOM      4  H3  SER     1      28.117  43.845  14.495  1.00  0.00           H  
ATOM      5  CA  SER     1      29.007  43.532  15.749  1.00  0.00           C  
ATOM      6  HA  SER     1      29.777  43.435  15.412  1.00  0.00           H  
ATOM      7  CB  SER     1      29.057  44.473  16.498  1.00  0.00           C  
ATOM      8  HB2 SER     1      29.369  44.535  17.026  1.00  0.00           H  
ATOM      9  HB3 SER     1      29.235  44.957  16.334  1.00  0.00           H  
ATOM     10  OG  SER     1      28.481  44.659  16.725  1.00  0.00           O  
ATOM     11  HG  SER     1      28.541  45.223  16.939  1.00  0.00           H  
ATOM     12  C   SER     1      28.678  42.455  16.505  1.00  0.00           C  
ATOM     13  O   SER     1      27.740  42.199  16.623  1.00  0.00           O  
ATOM     14  N   GLY     2      29.442  41.812  17.014  1.00  0.00           N  
ATOM     15  H   GLY     2      30.186  42.069  16.876  1.00  0.00           H  
ATOM     16  CA  GLY     2      29.287  40.752  17.787  1.00  0.00           C  
ATOM     17  HA2 GLY     2      28.443  40.368  17.550  1.00  0.00           H  
ATOM     18  HA3 GLY     2      29.941  40.122  17.525  1.00  0.00           H  
ATOM     19  C   GLY     2      29.390  40.952  19.270  1.00  0.00           C  
ATOM     20  O   GLY     2      29.790  41.957  19.731  1.00  0.00           O  
ATOM     21  N   PHE     3      29.028  39.984  20.025  1.00  0.00           N  
ATOM     22  H   PHE     3      28.726  39.191  19.577  1.00  0.00           H  
ATOM     23  CA  PHE     3      29.105  39.973  21.471  1.00  0.00           C  
ATOM     24  HA  PHE     3      28.710  40.893  21.836  1.00  0.00           H  
ATOM     25  CB  PHE     3      28.229  38.864  21.982  1.00  0.00           C  
ATOM     26  HB2 PHE     3      27.259  39.003  21.591  1.00  0.00           H  
ATOM     27  HB3 PHE     3      28.582  37.948  21.602  1.00  0.00           H  
ATOM     28  CG  PHE     3      28.124  38.754  23.460  1.00  0.00           C  
ATOM     29  CD1 PHE     3      27.190  39.477  24.132  1.00  0.00           C  
ATOM     30  HD1 PHE     3      26.560  40.119  23.603  1.00  0.00           H  
ATOM     31  CE1 PHE     3      27.072  39.357  25.493  1.00  0.00           C  
ATOM     32  HE1 PHE     3      26.358  39.908  26.003  1.00  0.00           H  
ATOM     33  CZ  PHE     3      27.888  38.516  26.188  1.00  0.00           C  
ATOM     34  HZ  PHE     3      27.799  38.421  27.228  1.00  0.00           H  
ATOM     35  CE2 PHE     3      28.825  37.797  25.522  1.00  0.00           C  
ATOM     36  HE2 PHE     3      29.450  37.151  26.053  1.00  0.00           H  
ATOM     37  CD2 PHE     3      28.944  37.915  24.162  1.00  0.00           C  
ATOM     38  HD2 PHE     3      29.661  37.356  23.659  1.00  0.00           H  
ATOM     39  C   PHE     3      30.532  39.842  21.975  1.00  0.00           C  
ATOM     40  O   PHE     3      31.276  39.049  21.480  1.00  0.00           O  
ATOM     41  N   ARG     4      30.919  40.606  22.964  1.00  0.00           N  
ATOM     42  H   ARG     4      30.248  41.211  23.327  1.00  0.00           H  
ATOM     43  CA  ARG     4      32.259  40.657  23.539  1.00  0.00           C  
ATOM     44  HA  ARG     4      32.685  39.693  23.497  1.00  0.00           H  
ATOM     45  CB  ARG     4      33.120  41.574  22.732  1.00  0.00           C  
ATOM     46  HB2 ARG     4      33.760  41.731  23.029  1.00  0.00           H  
ATOM     47  HB3 ARG     4      33.350  41.331  22.080  1.00  0.00           H  
ATOM     48  CG  ARG     4      32.886  42.590  22.374  1.00  0.00           C  
ATOM     49  HG2 ARG     4      32.483  42.531  22.284  1.00  0.00           H  
ATOM     50  HG3 ARG     4      32.837  42.902  22.643  1.00  0.00           H  
ATOM     51  CD  ARG     4      33.292  43.287  21.756  1.00  0.00           C  
ATOM     52  HD2 ARG     4      33.593  43.307  21.862  1.00  0.00           H  
ATOM     53  HD3 ARG     4      33.373  43.143  21.501  1.00  0.00           H  
ATOM     54  NE  ARG     4      33.179  44.109  21.359  1.00  0.00           N  
ATOM     55  HE  ARG     4      32.996  44.157  21.293  1.00  0.00           H  
ATOM     56  CZ  ARG     4      33.296  44.797  21.060  1.00  0.00           C  
ATOM     57  NH1 ARG     4      33.536  44.845  21.083  1.00  0.00           N  
ATOM     58 HH11 ARG     4      33.649  44.351  21.324  1.00  0.00           H  
ATOM     59 HH12 ARG     4      33.621  45.385  20.844  1.00  0.00           H  
ATOM     60  NH2 ARG     4      33.168  45.468  20.727  1.00  0.00           N  
ATOM     61 HH21 ARG     4      32.989  45.460  20.694  1.00  0.00           H  
ATOM     62 HH22 ARG     4      33.261  45.984  20.502  1.00  0.00           H  
ATOM     63  C   ARG     4      32.271  41.051  24.989  1.00  0.00           C  
ATOM     64  O   ARG     4      31.324  41.597  25.449  1.00  0.00           O  
ATOM     65  N   LYS     5      33.354  40.831  25.705  1.00  0.00           N  
ATOM     66  H   LYS     5      34.078  40.364  25.264  1.00  0.00           H  
ATOM     67  CA  LYS     5      33.599  41.330  27.048  1.00  0.00           C  
ATOM     68  HA  LYS     5      32.741  41.142  27.635  1.00  0.00           H  
ATOM     69  CB  LYS     5      34.764  40.596  27.676  1.00  0.00           C  
ATOM     70  HB2 LYS     5      34.967  40.095  27.381  1.00  0.00           H  
ATOM     71  HB3 LYS     5      35.337  40.870  27.755  1.00  0.00           H  
ATOM     72  CG  LYS     5      34.877  40.151  28.607  1.00  0.00           C  
ATOM     73  HG2 LYS     5      34.701  40.635  28.869  1.00  0.00           H  
ATOM     74  HG3 LYS     5      34.348  39.891  28.542  1.00  0.00           H  
ATOM     75  CD  LYS     5      35.940  39.409  29.289  1.00  0.00           C  
ATOM     76  HD2 LYS     5      36.386  39.392  29.181  1.00  0.00           H  
ATOM     77  HD3 LYS     5      36.085  39.463  29.718  1.00  0.00           H  
ATOM     78  CE  LYS     5      36.178  38.616  29.539  1.00  0.00           C  
ATOM     79  HE2 LYS     5      35.764  38.582  29.645  1.00  0.00           H  
ATOM     80  HE3 LYS     5      36.039  38.615  29.067  1.00  0.00           H  
ATOM     81  NZ  LYS     5      37.120  37.906  30.253  1.00  0.00           N  
ATOM     82  HZ1 LYS     5      37.341  37.740  30.453  1.00  0.00           H  
ATOM     83  HZ2 LYS     5      37.338  37.708  30.434  1.00  0.00           H  
ATOM     84  HZ3 LYS     5      37.362  37.732  30.411  1.00  0.00           H  
ATOM     85  C   LYS     5      33.804  42.812  27.036  1.00  0.00           C  
ATOM     86  O   LYS     5      34.678  43.258  26.635  1.00  0.00           O  
ATOM     87  N   MET     6      33.004  43.572  27.444  1.00  0.00           N  
ATOM     88  H   MET     6      32.320  43.132  27.754  1.00  0.00           H  
ATOM     89  CA  MET     6      33.037  45.000  27.412  1.00  0.00           C  
ATOM     90  HA  MET     6      33.871  45.289  26.861  1.00  0.00           H  
ATOM     91  CB  MET     6      31.850  45.484  26.697  1.00  0.00           C  
ATOM     92  HB2 MET     6      31.599  45.279  26.266  1.00  0.00           H  
ATOM     93  HB3 MET     6      31.468  45.503  26.940  1.00  0.00           H  
ATOM     94  CG  MET     6      31.502  46.225  26.213  1.00  0.00           C  
ATOM     95  HG2 MET     6      31.600  46.334  26.517  1.00  0.00           H  
ATOM     96  HG3 MET     6      31.745  46.307  26.103  1.00  0.00           H  
ATOM     97  SD  MET     6      30.545  46.814  25.331  1.00  0.00           S  
ATOM     98  CE  MET     6      30.340  47.208  25.148  1.00  0.00           C  
ATOM     99  HE1 MET     6      30.292  47.290  25.105  1.00  0.00           H  
ATOM    100  HE2 MET     6      30.287  47.292  25.105  1.00  0.00           H  
ATOM    101  HE3 MET     6      30.312  47.287  25.115  1.00  0.00           H  
ATOM    102  C   MET     6      33.151  45.638  28.783  1.00  0.00           C  
ATOM    103  O   MET     6      32.422  45.314  29.667  1.00  0.00           O  
ATOM    104  N   ALA     7      34.045  46.571  28.944  1.00  0.00           N  
ATOM    105  H   ALA     7      34.600  46.773  28.180  1.00  0.00           H  
ATOM    106  CA  ALA     7      34.232  47.390  30.126  1.00  0.00           C  
ATOM    107  HA  ALA     7      33.908  46.842  30.989  1.00  0.00           H  
ATOM    108  CB  ALA     7      35.712  47.658  30.277  1.00  0.00           C  
ATOM    109  HB1 ALA     7      36.066  47.746  30.313  1.00  0.00           H  
ATOM    110  HB2 ALA     7      36.071  47.716  30.338  1.00  0.00           H  
ATOM    111  HB3 ALA     7      36.074  47.710  30.301  1.00  0.00           H  
ATOM    112  C   ALA     7      33.430  48.687  30.074  1.00  0.00           C  
ATOM    113  O   ALA     7      33.027  49.128  29.023  1.00  0.00           O  
ATOM    114  N   PHE     8      33.227  49.328  31.207  1.00  0.00           N  
ATOM    115  H   PHE     8      33.587  48.917  32.027  1.00  0.00           H  
ATOM    116  CA  PHE     8      32.702  50.684  31.306  1.00  0.00           C  
ATOM    117  HA  PHE     8      31.823  50.742  30.684  1.00  0.00           H  
ATOM    118  CB  PHE     8      32.291  50.968  32.747  1.00  0.00           C  
ATOM    119  HB2 PHE     8      33.115  50.763  33.394  1.00  0.00           H  
ATOM    120  HB3 PHE     8      32.073  52.008  32.851  1.00  0.00           H  
ATOM    121  CG  PHE     8      31.092  50.211  33.216  1.00  0.00           C  
ATOM    122  CD1 PHE     8      29.848  50.534  32.743  1.00  0.00           C  
ATOM    123  HD1 PHE     8      29.739  51.319  32.054  1.00  0.00           H  
ATOM    124  CE1 PHE     8      28.738  49.836  33.166  1.00  0.00           C  
ATOM    125  HE1 PHE     8      27.791  50.088  32.802  1.00  0.00           H  
ATOM    126  CZ  PHE     8      28.864  48.805  34.059  1.00  0.00           C  
ATOM    127  HZ  PHE     8      28.015  48.266  34.375  1.00  0.00           H  
ATOM    128  CE2 PHE     8      30.101  48.477  34.531  1.00  0.00           C  
ATOM    129  HE2 PHE     8      30.201  47.681  35.204  1.00  0.00           H  
ATOM    130  CD2 PHE     8      31.210  49.186  34.123  1.00  0.00           C  
ATOM    131  HD2 PHE     8      32.151  48.939  34.505  1.00  0.00           H  
ATOM    132  C   PHE     8      33.714  51.728  30.815  1.00  0.00           C  
ATOM    133  O   PHE     8      34.905  51.492  30.895  1.00  0.00           O  
ATOM    134  N   PRO     9      33.281  52.889  30.325  1.00  0.00           N  
ATOM    135  CD  PRO     9      31.920  53.263  30.081  1.00  0.00           C  
ATOM    136  HD2 PRO     9      31.354  53.256  30.939  1.00  0.00           H  
ATOM    137  HD3 PRO     9      31.477  52.645  29.383  1.00  0.00           H  
ATOM    138  CG  PRO     9      31.965  54.613  29.556  1.00  0.00           C  
ATOM    139  HG2 PRO     9      31.606  55.178  30.157  1.00  0.00           H  
ATOM    140  HG3 PRO     9      31.510  54.660  28.777  1.00  0.00           H  
ATOM    141  CB  PRO     9      33.281  55.018  29.325  1.00  0.00           C  
ATOM    142  HB2 PRO     9      33.422  55.893  29.718  1.00  0.00           H  
ATOM    143  HB3 PRO     9      33.404  55.086  28.367  1.00  0.00           H  
ATOM    144  CA  PRO     9      34.167  53.963  29.925  1.00  0.00           C  
ATOM    145  HA  PRO     9      34.824  53.602  29.171  1.00  0.00           H  
ATOM    146  C   PRO     9      34.995  54.500  31.078  1.00  0.00           C  
ATOM    147  O   PRO     9      34.497  54.795  32.113  1.00  0.00           O  
ATOM    148  N   SER    10      36.267  54.640  30.900  1.00  0.00           N  
ATOM    149  H   SER    10      36.605  54.405  30.028  1.00  0.00           H  
ATOM    150  CA  SER    10      37.237  54.979  31.924  1.00  0.00           C  
ATOM    151  HA  SER    10      36.850  54.725  32.875  1.00  0.00           H  
ATOM    152  CB  SER    10      38.450  54.159  31.724  1.00  0.00           C  
ATOM    153  HB2 SER    10      39.155  54.391  32.435  1.00  0.00           H  
ATOM    154  HB3 SER    10      38.204  53.187  31.831  1.00  0.00           H  
ATOM    155  OG  SER    10      38.981  54.310  30.511  1.00  0.00           O  
ATOM    156  HG  SER    10      39.578  54.769  30.469  1.00  0.00           H  
ATOM    157  C   SER    10      37.598  56.426  32.009  1.00  0.00           C  
ATOM    158  O   SER    10      38.194  56.809  32.977  1.00  0.00           O  
ATOM    159  N   GLY    11      37.233  57.244  31.047  1.00  0.00           N  
ATOM    160  H   GLY    11      36.741  56.872  30.294  1.00  0.00           H  
ATOM    161  CA  GLY    11      37.655  58.602  30.925  1.00  0.00           C  
ATOM    162  HA2 GLY    11      38.665  58.614  30.704  1.00  0.00           H  
ATOM    163  HA3 GLY    11      37.150  59.037  30.113  1.00  0.00           H  
ATOM    164  C   GLY    11      37.439  59.468  32.119  1.00  0.00           C  
ATOM    165  O   GLY    11      38.259  60.235  32.431  1.00  0.00           O  
ATOM    166  N   LYS    12      36.384  59.317  32.840  1.00  0.00           N  
ATOM    167  H   LYS    12      35.753  58.677  32.527  1.00  0.00           H  
ATOM    168  CA  LYS    12      36.116  60.011  34.074  1.00  0.00           C  
ATOM    169  HA  LYS    12      36.365  61.006  33.926  1.00  0.00           H  
ATOM    170  CB  LYS    12      34.692  59.943  34.388  1.00  0.00           C  
ATOM    171  HB2 LYS    12      34.379  59.235  34.392  1.00  0.00           H  
ATOM    172  HB3 LYS    12      34.577  60.203  35.105  1.00  0.00           H  
ATOM    173  CG  LYS    12      33.841  60.500  33.763  1.00  0.00           C  
ATOM    174  HG2 LYS    12      34.069  60.978  33.645  1.00  0.00           H  
ATOM    175  HG3 LYS    12      33.859  60.247  33.284  1.00  0.00           H  
ATOM    176  CD  LYS    12      32.647  60.747  33.956  1.00  0.00           C  
ATOM    177  HD2 LYS    12      32.419  60.199  34.040  1.00  0.00           H  
ATOM    178  HD3 LYS    12      32.599  61.018  34.512  1.00  0.00           H  
ATOM    179  CE  LYS    12      31.828  61.365  33.267  1.00  0.00           C  
ATOM    180  HE2 LYS    12      31.971  61.585  33.039  1.00  0.00           H  
ATOM    181  HE3 LYS    12      31.688  61.173  33.026  1.00  0.00           H  
ATOM    182  NZ  LYS    12      31.035  61.916  33.213  1.00  0.00           N  
ATOM    183  HZ1 LYS    12      30.830  62.049  33.200  1.00  0.00           H  
ATOM    184  HZ2 LYS    12      30.832  62.064  33.209  1.00  0.00           H  
ATOM    185  HZ3 LYS    12      30.842  62.049  33.183  1.00  0.00           H  
ATOM    186  C   LYS    12      36.920  59.548  35.257  1.00  0.00           C  
ATOM    187  O   LYS    12      37.183  60.252  36.121  1.00  0.00           O  
ATOM    188  N   VAL    13      37.334  58.382  35.292  1.00  0.00           N  
ATOM    189  H   VAL    13      37.104  57.873  34.529  1.00  0.00           H  
ATOM    190  CA  VAL    13      38.144  57.788  36.344  1.00  0.00           C  
ATOM    191  HA  VAL    13      37.923  58.284  37.265  1.00  0.00           H  
ATOM    192  CB  VAL    13      37.802  56.324  36.534  1.00  0.00           C  
ATOM    193  HB  VAL    13      38.109  55.875  35.894  1.00  0.00           H  
ATOM    194  CG1 VAL    13      38.226  55.752  37.558  1.00  0.00           C  
ATOM    195 HG11 VAL    13      38.349  55.564  37.794  1.00  0.00           H  
ATOM    196 HG12 VAL    13      38.351  55.660  37.824  1.00  0.00           H  
ATOM    197 HG13 VAL    13      38.301  55.603  37.805  1.00  0.00           H  
ATOM    198  CG2 VAL    13      36.597  55.971  36.600  1.00  0.00           C  
ATOM    199 HG21 VAL    13      36.297  55.888  36.608  1.00  0.00           H  
ATOM    200 HG22 VAL    13      36.291  55.861  36.603  1.00  0.00           H  
ATOM    201 HG23 VAL    13      36.316  55.886  36.628  1.00  0.00           H  
ATOM    202  C   VAL    13      39.628  57.979  36.104  1.00  0.00           C  
ATOM    203  O   VAL    13      40.364  58.197  37.042  1.00  0.00           O  
ATOM    204  N   GLU    14      40.079  57.980  34.859  1.00  0.00           N  
ATOM    205  H   GLU    14      39.439  57.772  34.132  1.00  0.00           H  
ATOM    206  CA  GLU    14      41.468  58.217  34.495  1.00  0.00           C  
ATOM    207  HA  GLU    14      42.078  57.485  34.980  1.00  0.00           H  
ATOM    208  CB  GLU    14      41.644  58.062  32.990  1.00  0.00           C  
ATOM    209  HB2 GLU    14      41.214  58.419  32.577  1.00  0.00           H  
ATOM    210  HB3 GLU    14      42.253  58.262  32.706  1.00  0.00           H  
ATOM    211  CG  GLU    14      41.601  57.153  32.410  1.00  0.00           C  
ATOM    212  HG2 GLU    14      42.141  56.789  32.715  1.00  0.00           H  
ATOM    213  HG3 GLU    14      41.028  56.871  32.731  1.00  0.00           H  
ATOM    214  CD  GLU    14      41.613  57.096  30.995  1.00  0.00           C  
ATOM    215  OE1 GLU    14      41.597  57.087  30.419  1.00  0.00           O  
ATOM    216  OE2 GLU    14      41.645  57.045  30.436  1.00  0.00           O  
ATOM    217  C   GLU    14      41.977  59.573  34.958  1.00  0.00           C  
ATOM    218  O   GLU    14      43.089  59.676  35.409  1.00  0.00           O  
ATOM    219  N   GLY    15      41.149  60.593  34.933  1.00  0.00           N  
ATOM    220  H   GLY    15      40.262  60.441  34.542  1.00  0.00           H  
ATOM    221  CA  GLY    15      41.438  61.908  35.470  1.00  0.00           C  
ATOM    222  HA2 GLY    15      42.363  62.248  35.078  1.00  0.00           H  
ATOM    223  HA3 GLY    15      40.679  62.574  35.144  1.00  0.00           H  
ATOM    224  C   GLY    15      41.507  61.998  36.988  1.00  0.00           C  
ATOM    225  O   GLY    15      41.905  62.990  37.514  1.00  0.00           O  
ATOM    226  N   CYS    16      41.146  60.973  37.699  1.00  0.00           N  
ATOM    227  H   CYS    16      40.810  60.198  37.207  1.00  0.00           H  
ATOM    228  CA  CYS    16      41.230  60.869  39.150  1.00  0.00           C  
ATOM    229  HA  CYS    16      41.341  61.851  39.576  1.00  0.00           H  
ATOM    230  CB  CYS    16      39.931  60.287  39.682  1.00  0.00           C  
ATOM    231  HB2 CYS    16      39.798  59.296  39.312  1.00  0.00           H  
ATOM    232  HB3 CYS    16      39.979  60.248  40.750  1.00  0.00           H  
ATOM    233  SG  CYS    16      38.527  61.282  39.216  1.00  0.00           S  
ATOM    234  HG  CYS    16      38.593  61.247  38.515  1.00  0.00           H  
ATOM    235  C   CYS    16      42.435  60.069  39.645  1.00  0.00           C  
ATOM    236  O   CYS    16      42.739  60.134  40.811  1.00  0.00           O  
ATOM    237  N   MET    17      43.127  59.314  38.810  1.00  0.00           N  
ATOM    238  H   MET    17      42.848  59.285  37.868  1.00  0.00           H  
ATOM    239  CA  MET    17      44.287  58.523  39.227  1.00  0.00           C  
ATOM    240  HA  MET    17      44.052  58.061  40.174  1.00  0.00           H  
ATOM    241  CB  MET    17      44.568  57.400  38.236  1.00  0.00           C  
ATOM    242  HB2 MET    17      44.643  57.698  37.391  1.00  0.00           H  
ATOM    243  HB3 MET    17      45.353  57.003  38.409  1.00  0.00           H  
ATOM    244  CG  MET    17      43.724  56.398  38.130  1.00  0.00           C  
ATOM    245  HG2 MET    17      43.053  56.710  37.706  1.00  0.00           H  
ATOM    246  HG3 MET    17      44.058  55.860  37.561  1.00  0.00           H  
ATOM    247  SD  MET    17      43.212  55.536  39.458  1.00  0.00           S  
ATOM    248  CE  MET    17      44.123  54.728  40.192  1.00  0.00           C  
ATOM    249  HE1 MET    17      44.303  54.557  40.347  1.00  0.00           H  
ATOM    250  HE2 MET    17      44.307  54.567  40.333  1.00  0.00           H  
ATOM    251  HE3 MET    17      44.304  54.566  40.350  1.00  0.00           H  
ATOM    252  C   MET    17      45.532  59.383  39.449  1.00  0.00           C  
ATOM    253  O   MET    17      45.842  60.243  38.642  1.00  0.00           O  
ATOM    254  N   VAL    18      46.257  59.132  40.530  1.00  0.00           N  
ATOM    255  H   VAL    18      45.930  58.413  41.133  1.00  0.00           H  
ATOM    256  CA  VAL    18      47.464  59.853  40.966  1.00  0.00           C  
ATOM    257  HA  VAL    18      47.921  60.325  40.108  1.00  0.00           H  
ATOM    258  CB  VAL    18      47.135  60.960  41.984  1.00  0.00           C  
ATOM    259  HB  VAL    18      48.058  61.422  42.274  1.00  0.00           H  
ATOM    260  CG1 VAL    18      46.275  62.056  41.392  1.00  0.00           C  
ATOM    261 HG11 VAL    18      46.124  62.375  41.251  1.00  0.00           H  
ATOM    262 HG12 VAL    18      46.063  62.284  41.190  1.00  0.00           H  
ATOM    263 HG13 VAL    18      46.026  62.318  41.304  1.00  0.00           H  
ATOM    264  CG2 VAL    18      46.474  60.466  43.254  1.00  0.00           C  
ATOM    265 HG21 VAL    18      46.313  60.389  43.579  1.00  0.00           H  
ATOM    266 HG22 VAL    18      46.284  60.336  43.548  1.00  0.00           H  
ATOM    267 HG23 VAL    18      46.347  60.331  43.574  1.00  0.00           H  
ATOM    268  C   VAL    18      48.508  58.902  41.550  1.00  0.00           C  
ATOM    269  O   VAL    18      48.204  57.781  41.911  1.00  0.00           O  
ATOM    270  N   GLN    19      49.746  59.345  41.662  1.00  0.00           N  
ATOM    271  H   GLN    19      49.928  60.274  41.360  1.00  0.00           H  
ATOM    272  CA  GLN    19      50.807  58.675  42.412  1.00  0.00           C  
ATOM    273  HA  GLN    19      50.602  57.617  42.453  1.00  0.00           H  
ATOM    274  CB  GLN    19      52.131  58.869  41.684  1.00  0.00           C  
ATOM    275  HB2 GLN    19      52.014  58.557  40.683  1.00  0.00           H  
ATOM    276  HB3 GLN    19      52.373  59.894  41.670  1.00  0.00           H  
ATOM    277  CG  GLN    19      53.289  58.105  42.280  1.00  0.00           C  
ATOM    278  HG2 GLN    19      53.465  58.405  43.220  1.00  0.00           H  
ATOM    279  HG3 GLN    19      53.053  57.136  42.323  1.00  0.00           H  
ATOM    280  CD  GLN    19      54.543  58.209  41.569  1.00  0.00           C  
ATOM    281  OE1 GLN    19      54.715  58.901  40.771  1.00  0.00           O  
ATOM    282  NE2 GLN    19      55.474  57.524  41.838  1.00  0.00           N  
ATOM    283 HE21 GLN    19      56.296  57.590  41.388  1.00  0.00           H  
ATOM    284 HE22 GLN    19      55.368  56.980  42.521  1.00  0.00           H  
ATOM    285  C   GLN    19      50.870  59.204  43.844  1.00  0.00           C  
ATOM    286  O   GLN    19      50.766  60.395  44.056  1.00  0.00           O  
ATOM    287  N   VAL    20      51.085  58.333  44.816  1.00  0.00           N  
ATOM    288  H   VAL    20      51.162  57.375  44.569  1.00  0.00           H  
ATOM    289  CA  VAL    20      51.285  58.663  46.229  1.00  0.00           C  
ATOM    290  HA  VAL    20      51.327  59.737  46.339  1.00  0.00           H  
ATOM    291  CB  VAL    20      50.124  58.153  47.093  1.00  0.00           C  
ATOM    292  HB  VAL    20      50.111  57.088  47.062  1.00  0.00           H  
ATOM    293  CG1 VAL    20      50.267  58.569  48.536  1.00  0.00           C  
ATOM    294 HG11 VAL    20      50.326  58.635  48.896  1.00  0.00           H  
ATOM    295 HG12 VAL    20      50.311  58.700  48.879  1.00  0.00           H  
ATOM    296 HG13 VAL    20      50.260  58.657  48.900  1.00  0.00           H  
ATOM    297  CG2 VAL    20      48.782  58.637  46.604  1.00  0.00           C  
ATOM    298 HG21 VAL    20      48.444  58.751  46.511  1.00  0.00           H  
ATOM    299 HG22 VAL    20      48.466  58.770  46.470  1.00  0.00           H  
ATOM    300 HG23 VAL    20      48.449  58.723  46.472  1.00  0.00           H  
ATOM    301  C   VAL    20      52.617  58.095  46.700  1.00  0.00           C  
ATOM    302  O   VAL    20      52.943  56.959  46.415  1.00  0.00           O  
ATOM    303  N   THR    21      53.388  58.878  47.428  1.00  0.00           N  
ATOM    304  H   THR    21      53.065  59.798  47.611  1.00  0.00           H  
ATOM    305  CA  THR    21      54.743  58.557  47.878  1.00  0.00           C  
ATOM    306  HA  THR    21      54.914  57.495  47.785  1.00  0.00           H  
ATOM    307  CB  THR    21      55.766  59.276  46.998  1.00  0.00           C  
ATOM    308  HB  THR    21      55.581  60.330  47.046  1.00  0.00           H  
ATOM    309  CG2 THR    21      57.207  59.034  47.364  1.00  0.00           C  
ATOM    310 HG21 THR    21      57.557  58.962  47.453  1.00  0.00           H  
ATOM    311 HG22 THR    21      57.570  58.991  47.430  1.00  0.00           H  
ATOM    312 HG23 THR    21      57.560  59.001  47.466  1.00  0.00           H  
ATOM    313  OG1 THR    21      55.629  58.876  45.674  1.00  0.00           O  
ATOM    314  HG1 THR    21      55.311  59.425  45.247  1.00  0.00           H  
ATOM    315  C   THR    21      54.934  58.936  49.337  1.00  0.00           C  
ATOM    316  O   THR    21      54.421  59.942  49.786  1.00  0.00           O  
ATOM    317  N   CYS    22      55.701  58.153  50.079  1.00  0.00           N  
ATOM    318  H   CYS    22      56.059  57.324  49.665  1.00  0.00           H  
ATOM    319  CA  CYS    22      56.185  58.490  51.406  1.00  0.00           C  
ATOM    320  HA  CYS    22      56.264  59.557  51.485  1.00  0.00           H  
ATOM    321  CB  CYS    22      55.189  58.018  52.439  1.00  0.00           C  
ATOM    322  HB2 CYS    22      54.237  58.373  52.190  1.00  0.00           H  
ATOM    323  HB3 CYS    22      55.165  56.973  52.452  1.00  0.00           H  
ATOM    324  SG  CYS    22      55.609  58.594  54.047  1.00  0.00           S  
ATOM    325  HG  CYS    22      55.449  59.130  54.010  1.00  0.00           H  
ATOM    326  C   CYS    22      57.570  57.901  51.612  1.00  0.00           C  
ATOM    327  O   CYS    22      57.750  56.725  51.629  1.00  0.00           O  
ATOM    328  N   GLY    23      58.560  58.708  51.728  1.00  0.00           N  
ATOM    329  H   GLY    23      58.358  59.653  51.719  1.00  0.00           H  
ATOM    330  CA  GLY    23      59.942  58.293  51.705  1.00  0.00           C  
ATOM    331  HA2 GLY    23      60.562  59.124  51.876  1.00  0.00           H  
ATOM    332  HA3 GLY    23      60.117  57.600  52.474  1.00  0.00           H  
ATOM    333  C   GLY    23      60.330  57.683  50.396  1.00  0.00           C  
ATOM    334  O   GLY    23      60.148  58.268  49.404  1.00  0.00           O  
ATOM    335  N   THR    24      60.838  56.498  50.385  1.00  0.00           N  
ATOM    336  H   THR    24      60.976  56.086  51.231  1.00  0.00           H  
ATOM    337  CA  THR    24      61.148  55.722  49.207  1.00  0.00           C  
ATOM    338  HA  THR    24      61.392  56.379  48.438  1.00  0.00           H  
ATOM    339  CB  THR    24      62.329  54.871  49.440  1.00  0.00           C  
ATOM    340  HB  THR    24      62.476  54.331  48.800  1.00  0.00           H  
ATOM    341  CG2 THR    24      63.401  55.417  49.611  1.00  0.00           C  
ATOM    342 HG21 THR    24      63.667  55.547  49.652  1.00  0.00           H  
ATOM    343 HG22 THR    24      63.672  55.534  49.643  1.00  0.00           H  
ATOM    344 HG23 THR    24      63.657  55.556  49.649  1.00  0.00           H  
ATOM    345  OG1 THR    24      62.299  54.214  50.313  1.00  0.00           O  
ATOM    346  HG1 THR    24      62.293  53.833  50.306  1.00  0.00           H  
ATOM    347  C   THR    24      60.017  54.876  48.680  1.00  0.00           C  
ATOM    348  O   THR    24      60.059  54.414  47.610  1.00  0.00           O  
ATOM    349  N   THR    25      59.003  54.665  49.399  1.00  0.00           N  
ATOM    350  H   THR    25      59.001  55.101  50.244  1.00  0.00           H  
ATOM    351  CA  THR    25      57.868  53.822  49.044  1.00  0.00           C  
ATOM    352  HA  THR    25      58.218  53.011  48.431  1.00  0.00           H  
ATOM    353  CB  THR    25      57.249  53.217  50.292  1.00  0.00           C  
ATOM    354  HB  THR    25      56.847  53.982  50.890  1.00  0.00           H  
ATOM    355  CG2 THR    25      56.188  52.225  50.012  1.00  0.00           C  
ATOM    356 HG21 THR    25      55.921  51.988  49.937  1.00  0.00           H  
ATOM    357 HG22 THR    25      55.934  51.971  49.952  1.00  0.00           H  
ATOM    358 HG23 THR    25      55.923  51.991  49.957  1.00  0.00           H  
ATOM    359  OG1 THR    25      58.194  52.543  51.022  1.00  0.00           O  
ATOM    360  HG1 THR    25      57.853  52.291  51.751  1.00  0.00           H  
ATOM    361  C   THR    25      56.825  54.596  48.253  1.00  0.00           C  
ATOM    362  O   THR    25      56.481  55.705  48.611  1.00  0.00           O  
ATOM    363  N   THR    26      56.294  54.015  47.187  1.00  0.00           N  
ATOM    364  H   THR    26      56.602  53.103  46.948  1.00  0.00           H  
ATOM    365  CA  THR    26      55.311  54.649  46.302  1.00  0.00           C  
ATOM    366  HA  THR    26      54.737  55.342  46.898  1.00  0.00           H  
ATOM    367  CB  THR    26      56.019  55.472  45.223  1.00  0.00           C  
ATOM    368  HB  THR    26      56.678  56.165  45.703  1.00  0.00           H  
ATOM    369  CG2 THR    26      56.822  54.667  44.237  1.00  0.00           C  
ATOM    370 HG21 THR    26      57.025  54.494  43.987  1.00  0.00           H  
ATOM    371 HG22 THR    26      57.039  54.472  44.009  1.00  0.00           H  
ATOM    372 HG23 THR    26      57.008  54.463  43.995  1.00  0.00           H  
ATOM    373  OG1 THR    26      55.099  56.200  44.478  1.00  0.00           O  
ATOM    374  HG1 THR    26      54.791  56.856  45.013  1.00  0.00           H  
ATOM    375  C   THR    26      54.313  53.660  45.703  1.00  0.00           C  
ATOM    376  O   THR    26      54.647  52.514  45.452  1.00  0.00           O  
ATOM    377  N   LEU    27      53.081  54.103  45.483  1.00  0.00           N  
ATOM    378  H   LEU    27      52.906  55.064  45.674  1.00  0.00           H  
ATOM    379  CA  LEU    27      51.970  53.351  44.892  1.00  0.00           C  
ATOM    380  HA  LEU    27      52.358  52.763  44.074  1.00  0.00           H  
ATOM    381  CB  LEU    27      51.389  52.362  45.922  1.00  0.00           C  
ATOM    382  HB2 LEU    27      50.504  51.921  45.521  1.00  0.00           H  
ATOM    383  HB3 LEU    27      52.091  51.566  46.020  1.00  0.00           H  
ATOM    384  CG  LEU    27      51.089  52.852  47.330  1.00  0.00           C  
ATOM    385  HG  LEU    27      51.901  53.183  47.717  1.00  0.00           H  
ATOM    386  CD1 LEU    27      50.126  53.846  47.449  1.00  0.00           C  
ATOM    387 HD11 LEU    27      49.916  54.123  47.483  1.00  0.00           H  
ATOM    388 HD12 LEU    27      49.875  54.075  47.444  1.00  0.00           H  
ATOM    389 HD13 LEU    27      49.889  54.074  47.507  1.00  0.00           H  
ATOM    390  CD2 LEU    27      50.630  51.843  48.168  1.00  0.00           C  
ATOM    391 HD21 LEU    27      50.507  51.598  48.345  1.00  0.00           H  
ATOM    392 HD22 LEU    27      50.534  51.592  48.379  1.00  0.00           H  
ATOM    393 HD23 LEU    27      50.525  51.606  48.385  1.00  0.00           H  
ATOM    394  C   LEU    27      50.923  54.291  44.263  1.00  0.00           C  
ATOM    395  O   LEU    27      51.076  55.497  44.281  1.00  0.00           O  
ATOM    396  N   ASN    28      49.876  53.751  43.668  1.00  0.00           N  
ATOM    397  H   ASN    28      49.778  52.768  43.716  1.00  0.00           H  
ATOM    398  CA  ASN    28      48.789  54.514  43.052  1.00  0.00           C  
ATOM    399  HA  ASN    28      49.200  55.418  42.630  1.00  0.00           H  
ATOM    400  CB  ASN    28      48.172  53.714  41.906  1.00  0.00           C  
ATOM    401  HB2 ASN    28      47.596  52.905  42.310  1.00  0.00           H  
ATOM    402  HB3 ASN    28      47.497  54.348  41.364  1.00  0.00           H  
ATOM    403  CG  ASN    28      49.166  53.151  40.927  1.00  0.00           C  
ATOM    404  OD1 ASN    28      49.621  53.805  40.032  1.00  0.00           O  
ATOM    405  ND2 ASN    28      49.515  51.922  41.056  1.00  0.00           N  
ATOM    406 HD21 ASN    28      50.113  51.531  40.386  1.00  0.00           H  
ATOM    407 HD22 ASN    28      49.203  51.404  41.839  1.00  0.00           H  
ATOM    408  C   ASN    28      47.713  54.933  44.068  1.00  0.00           C  
ATOM    409  O   ASN    28      47.517  54.297  45.087  1.00  0.00           O  
ATOM    410  N   GLY    29      46.968  55.974  43.756  1.00  0.00           N  
ATOM    411  H   GLY    29      47.186  56.468  42.922  1.00  0.00           H  
ATOM    412  CA  GLY    29      45.817  56.436  44.512  1.00  0.00           C  
ATOM    413  HA2 GLY    29      45.354  55.608  44.999  1.00  0.00           H  
ATOM    414  HA3 GLY    29      46.142  57.121  45.260  1.00  0.00           H  
ATOM    415  C   GLY    29      44.765  57.127  43.662  1.00  0.00           C  
ATOM    416  O   GLY    29      44.949  57.343  42.482  1.00  0.00           O  
ATOM    417  N   LEU    30      43.656  57.473  44.276  1.00  0.00           N  
ATOM    418  H   LEU    30      43.603  57.266  45.246  1.00  0.00           H  
ATOM    419  CA  LEU    30      42.468  58.042  43.659  1.00  0.00           C  
ATOM    420  HA  LEU    30      42.657  58.201  42.610  1.00  0.00           H  
ATOM    421  CB  LEU    30      41.353  57.014  43.795  1.00  0.00           C  
ATOM    422  HB2 LEU    30      41.632  56.184  43.422  1.00  0.00           H  
ATOM    423  HB3 LEU    30      41.212  56.857  44.719  1.00  0.00           H  
ATOM    424  CG  LEU    30      40.066  57.262  43.248  1.00  0.00           C  
ATOM    425  HG  LEU    30      39.861  58.158  43.538  1.00  0.00           H  
ATOM    426  CD1 LEU    30      39.976  57.155  41.890  1.00  0.00           C  
ATOM    427 HD11 LEU    30      39.916  57.123  41.559  1.00  0.00           H  
ATOM    428 HD12 LEU    30      39.961  57.163  41.548  1.00  0.00           H  
ATOM    429 HD13 LEU    30      39.981  57.110  41.573  1.00  0.00           H  
ATOM    430  CD2 LEU    30      39.089  56.377  43.674  1.00  0.00           C  
ATOM    431 HD21 LEU    30      38.799  56.214  43.771  1.00  0.00           H  
ATOM    432 HD22 LEU    30      38.861  56.121  43.724  1.00  0.00           H  
ATOM    433 HD23 LEU    30      38.889  56.159  43.845  1.00  0.00           H  
ATOM    434  C   LEU    30      42.115  59.392  44.291  1.00  0.00           C  
ATOM    435  O   LEU    30      41.826  59.459  45.459  1.00  0.00           O  
ATOM    436  N   TRP    31      42.148  60.460  43.527  1.00  0.00           N  
ATOM    437  H   TRP    31      42.388  60.314  42.579  1.00  0.00           H  
ATOM    438  CA  TRP    31      41.912  61.847  43.926  1.00  0.00           C  
ATOM    439  HA  TRP    31      42.081  61.950  44.988  1.00  0.00           H  
ATOM    440  CB  TRP    31      42.938  62.712  43.192  1.00  0.00           C  
ATOM    441  HB2 TRP    31      43.911  62.306  43.395  1.00  0.00           H  
ATOM    442  HB3 TRP    31      42.775  62.604  42.136  1.00  0.00           H  
ATOM    443  CG  TRP    31      43.027  64.174  43.476  1.00  0.00           C  
ATOM    444  CD1 TRP    31      42.622  64.820  44.576  1.00  0.00           C  
ATOM    445  HD1 TRP    31      42.140  64.370  45.407  1.00  0.00           H  
ATOM    446  NE1 TRP    31      42.913  66.154  44.469  1.00  0.00           N  
ATOM    447  HE1 TRP    31      42.664  66.830  45.146  1.00  0.00           H  
ATOM    448  CE2 TRP    31      43.518  66.443  43.289  1.00  0.00           C  
ATOM    449  CZ2 TRP    31      43.952  67.626  42.714  1.00  0.00           C  
ATOM    450  HZ2 TRP    31      43.861  68.544  43.243  1.00  0.00           H  
ATOM    451  CH2 TRP    31      44.496  67.596  41.442  1.00  0.00           C  
ATOM    452  HH2 TRP    31      44.832  68.494  40.988  1.00  0.00           H  
ATOM    453  CZ3 TRP    31      44.595  66.387  40.765  1.00  0.00           C  
ATOM    454  HZ3 TRP    31      45.007  66.368  39.790  1.00  0.00           H  
ATOM    455  CE3 TRP    31      44.156  65.203  41.351  1.00  0.00           C  
ATOM    456  HE3 TRP    31      44.222  64.288  40.813  1.00  0.00           H  
ATOM    457  CD2 TRP    31      43.609  65.196  42.631  1.00  0.00           C  
ATOM    458  C   TRP    31      40.474  62.274  43.623  1.00  0.00           C  
ATOM    459  O   TRP    31      40.101  62.431  42.478  1.00  0.00           O  
ATOM    460  N   LEU    32      39.662  62.460  44.643  1.00  0.00           N  
ATOM    461  H   LEU    32      40.046  62.365  45.552  1.00  0.00           H  
ATOM    462  CA  LEU    32      38.253  62.843  44.562  1.00  0.00           C  
ATOM    463  HA  LEU    32      38.009  63.126  43.552  1.00  0.00           H  
ATOM    464  CB  LEU    32      37.361  61.672  44.971  1.00  0.00           C  
ATOM    465  HB2 LEU    32      37.614  61.407  45.972  1.00  0.00           H  
ATOM    466  HB3 LEU    32      36.344  62.005  44.980  1.00  0.00           H  
ATOM    467  CG  LEU    32      37.449  60.418  44.116  1.00  0.00           C  
ATOM    468  HG  LEU    32      38.469  60.124  44.024  1.00  0.00           H  
ATOM    469  CD1 LEU    32      36.701  59.291  44.771  1.00  0.00           C  
ATOM    470 HD11 LEU    32      36.528  59.009  44.925  1.00  0.00           H  
ATOM    471 HD12 LEU    32      36.525  59.018  44.941  1.00  0.00           H  
ATOM    472 HD13 LEU    32      36.514  59.020  44.927  1.00  0.00           H  
ATOM    473  CD2 LEU    32      36.874  60.608  42.745  1.00  0.00           C  
ATOM    474 HD21 LEU    32      36.716  60.663  42.424  1.00  0.00           H  
ATOM    475 HD22 LEU    32      36.766  60.671  42.407  1.00  0.00           H  
ATOM    476 HD23 LEU    32      36.743  60.622  42.399  1.00  0.00           H  
ATOM    477  C   LEU    32      37.994  64.051  45.450  1.00  0.00           C  
ATOM    478  O   LEU    32      38.220  64.004  46.644  1.00  0.00           O  
ATOM    479  N   ASP    33      37.524  65.130  44.871  1.00  0.00           N  
ATOM    480  H   ASP    33      37.341  65.088  43.897  1.00  0.00           H  
ATOM    481  CA  ASP    33      37.536  66.447  45.495  1.00  0.00           C  
ATOM    482  HA  ASP    33      37.342  67.150  44.724  1.00  0.00           H  
ATOM    483  CB  ASP    33      36.421  66.604  46.497  1.00  0.00           C  
ATOM    484  HB2 ASP    33      36.583  65.991  47.312  1.00  0.00           H  
ATOM    485  HB3 ASP    33      36.412  67.587  46.862  1.00  0.00           H  
ATOM    486  CG  ASP    33      35.098  66.308  45.943  1.00  0.00           C  
ATOM    487  OD1 ASP    33      34.563  66.284  45.693  1.00  0.00           O  
ATOM    488  OD2 ASP    33      34.563  66.148  45.798  1.00  0.00           O  
ATOM    489  C   ASP    33      38.924  66.806  46.021  1.00  0.00           C  
ATOM    490  O   ASP    33      39.860  66.721  45.288  1.00  0.00           O  
ATOM    491  N   ASP    34      39.088  67.209  47.254  1.00  0.00           N  
ATOM    492  H   ASP    34      38.299  67.243  47.825  1.00  0.00           H  
ATOM    493  CA  ASP    34      40.360  67.535  47.888  1.00  0.00           C  
ATOM    494  HA  ASP    34      41.079  67.721  47.121  1.00  0.00           H  
ATOM    495  CB  ASP    34      40.231  68.827  48.665  1.00  0.00           C  
ATOM    496  HB2 ASP    34      41.179  69.101  49.026  1.00  0.00           H  
ATOM    497  HB3 ASP    34      39.923  69.587  48.004  1.00  0.00           H  
ATOM    498  CG  ASP    34      39.283  68.821  49.804  1.00  0.00           C  
ATOM    499  OD1 ASP    34      38.756  68.552  50.165  1.00  0.00           O  
ATOM    500  OD2 ASP    34      39.042  69.135  50.358  1.00  0.00           O  
ATOM    501  C   ASP    34      40.961  66.400  48.724  1.00  0.00           C  
ATOM    502  O   ASP    34      41.792  66.636  49.571  1.00  0.00           O  
ATOM    503  N   VAL    35      40.560  65.163  48.494  1.00  0.00           N  
ATOM    504  H   VAL    35      39.898  65.026  47.773  1.00  0.00           H  
ATOM    505  CA  VAL    35      41.032  63.974  49.211  1.00  0.00           C  
ATOM    506  HA  VAL    35      41.833  64.268  49.865  1.00  0.00           H  
ATOM    507  CB  VAL    35      39.936  63.379  50.092  1.00  0.00           C  
ATOM    508  HB  VAL    35      39.163  63.188  49.559  1.00  0.00           H  
ATOM    509  CG1 VAL    35      40.243  62.193  50.750  1.00  0.00           C  
ATOM    510 HG11 VAL    35      40.350  61.918  50.893  1.00  0.00           H  
ATOM    511 HG12 VAL    35      40.296  61.902  50.953  1.00  0.00           H  
ATOM    512 HG13 VAL    35      40.282  61.884  50.887  1.00  0.00           H  
ATOM    513  CG2 VAL    35      39.513  64.210  51.105  1.00  0.00           C  
ATOM    514 HG21 VAL    35      39.411  64.440  51.298  1.00  0.00           H  
ATOM    515 HG22 VAL    35      39.369  64.393  51.384  1.00  0.00           H  
ATOM    516 HG23 VAL    35      39.438  64.403  51.368  1.00  0.00           H  
ATOM    517  C   VAL    35      41.598  62.935  48.253  1.00  0.00           C  
ATOM    518  O   VAL    35      41.032  62.656  47.223  1.00  0.00           O  
ATOM    519  N   VAL    36      42.713  62.337  48.606  1.00  0.00           N  
ATOM    520  H   VAL    36      43.130  62.641  49.447  1.00  0.00           H  
ATOM    521  CA  VAL    36      43.337  61.208  47.918  1.00  0.00           C  
ATOM    522  HA  VAL    36      42.822  61.046  46.981  1.00  0.00           H  
ATOM    523  CB  VAL    36      44.801  61.502  47.582  1.00  0.00           C  
ATOM    524  HB  VAL    36      45.332  61.704  48.479  1.00  0.00           H  
ATOM    525  CG1 VAL    36      45.478  60.349  46.896  1.00  0.00           C  
ATOM    526 HG11 VAL    36      45.655  60.084  46.712  1.00  0.00           H  
ATOM    527 HG12 VAL    36      45.663  60.074  46.754  1.00  0.00           H  
ATOM    528 HG13 VAL    36      45.632  60.051  46.731  1.00  0.00           H  
ATOM    529  CG2 VAL    36      44.937  62.705  46.691  1.00  0.00           C  
ATOM    530 HG21 VAL    36      44.976  63.009  46.489  1.00  0.00           H  
ATOM    531 HG22 VAL    36      44.984  62.996  46.468  1.00  0.00           H  
ATOM    532 HG23 VAL    36      44.962  62.999  46.473  1.00  0.00           H  
ATOM    533  C   VAL    36      43.194  59.942  48.753  1.00  0.00           C  
ATOM    534  O   VAL    36      43.596  59.907  49.889  1.00  0.00           O  
ATOM    535  N   TYR    37      42.645  58.902  48.182  1.00  0.00           N  
ATOM    536  H   TYR    37      42.335  59.027  47.254  1.00  0.00           H  
ATOM    537  CA  TYR    37      42.507  57.565  48.752  1.00  0.00           C  
ATOM    538  HA  TYR    37      42.608  57.615  49.827  1.00  0.00           H  
ATOM    539  CB  TYR    37      41.121  57.009  48.424  1.00  0.00           C  
ATOM    540  HB2 TYR    37      41.011  56.947  47.362  1.00  0.00           H  
ATOM    541  HB3 TYR    37      41.070  56.009  48.798  1.00  0.00           H  
ATOM    542  CG  TYR    37      39.953  57.781  48.969  1.00  0.00           C  
ATOM    543  CD1 TYR    37      39.496  58.916  48.334  1.00  0.00           C  
ATOM    544  HD1 TYR    37      39.969  59.246  47.460  1.00  0.00           H  
ATOM    545  CE1 TYR    37      38.427  59.635  48.844  1.00  0.00           C  
ATOM    546  HE1 TYR    37      38.099  60.511  48.371  1.00  0.00           H  
ATOM    547  CZ  TYR    37      37.790  59.209  49.979  1.00  0.00           C  
ATOM    548  OH  TYR    37      36.762  59.897  50.478  1.00  0.00           O  
ATOM    549  HH  TYR    37      36.548  60.466  50.133  1.00  0.00           H  
ATOM    550  CE2 TYR    37      38.223  58.059  50.596  1.00  0.00           C  
ATOM    551  HE2 TYR    37      37.718  57.726  51.446  1.00  0.00           H  
ATOM    552  CD2 TYR    37      39.306  57.352  50.096  1.00  0.00           C  
ATOM    553  HD2 TYR    37      39.631  56.477  50.571  1.00  0.00           H  
ATOM    554  C   TYR    37      43.593  56.641  48.199  1.00  0.00           C  
ATOM    555  O   TYR    37      43.796  56.600  46.999  1.00  0.00           O  
ATOM    556  N   CYS    38      44.274  55.874  49.040  1.00  0.00           N  
ATOM    557  H   CYS    38      44.110  55.976  50.014  1.00  0.00           H  
ATOM    558  CA  CYS    38      45.281  54.895  48.621  1.00  0.00           C  
ATOM    559  HA  CYS    38      44.969  54.482  47.673  1.00  0.00           H  
ATOM    560  CB  CYS    38      46.613  55.615  48.402  1.00  0.00           C  
ATOM    561  HB2 CYS    38      47.304  54.959  47.951  1.00  0.00           H  
ATOM    562  HB3 CYS    38      46.476  56.429  47.740  1.00  0.00           H  
ATOM    563  SG  CYS    38      47.311  56.223  49.911  1.00  0.00           S  
ATOM    564  HG  CYS    38      46.936  55.954  50.262  1.00  0.00           H  
ATOM    565  C   CYS    38      45.414  53.728  49.617  1.00  0.00           C  
ATOM    566  O   CYS    38      45.023  53.870  50.767  1.00  0.00           O  
ATOM    567  N   PRO    39      45.986  52.576  49.233  1.00  0.00           N  
ATOM    568  CD  PRO    39      46.330  52.180  47.888  1.00  0.00           C  
ATOM    569  HD2 PRO    39      47.288  52.577  47.631  1.00  0.00           H  
ATOM    570  HD3 PRO    39      45.602  52.499  47.169  1.00  0.00           H  
ATOM    571  CG  PRO    39      46.397  50.671  47.922  1.00  0.00           C  
ATOM    572  HG2 PRO    39      47.066  50.293  47.186  1.00  0.00           H  
ATOM    573  HG3 PRO    39      45.425  50.262  47.791  1.00  0.00           H  
ATOM    574  CB  PRO    39      46.888  50.373  49.315  1.00  0.00           C  
ATOM    575  HB2 PRO    39      47.956  50.410  49.322  1.00  0.00           H  
ATOM    576  HB3 PRO    39      46.554  49.411  49.643  1.00  0.00           H  
ATOM    577  CA  PRO    39      46.307  51.498  50.165  1.00  0.00           C  
ATOM    578  HA  PRO    39      45.391  51.152  50.624  1.00  0.00           H  
ATOM    579  C   PRO    39      47.285  51.955  51.251  1.00  0.00           C  
ATOM    580  O   PRO    39      48.253  52.646  50.968  1.00  0.00           O  
ATOM    581  N   ARG    40      47.065  51.565  52.505  1.00  0.00           N  
ATOM    582  H   ARG    40      46.272  50.988  52.673  1.00  0.00           H  
ATOM    583  CA  ARG    40      47.803  52.115  53.659  1.00  0.00           C  
ATOM    584  HA  ARG    40      47.764  53.190  53.567  1.00  0.00           H  
ATOM    585  CB  ARG    40      47.106  51.755  54.975  1.00  0.00           C  
ATOM    586  HB2 ARG    40      47.586  52.301  55.767  1.00  0.00           H  
ATOM    587  HB3 ARG    40      46.085  52.090  54.932  1.00  0.00           H  
ATOM    588  CG  ARG    40      47.121  50.270  55.332  1.00  0.00           C  
ATOM    589  HG2 ARG    40      46.537  49.719  54.621  1.00  0.00           H  
ATOM    590  HG3 ARG    40      48.124  49.894  55.313  1.00  0.00           H  
ATOM    591  CD  ARG    40      46.548  50.069  56.726  1.00  0.00           C  
ATOM    592  HD2 ARG    40      47.227  50.492  57.440  1.00  0.00           H  
ATOM    593  HD3 ARG    40      45.619  50.602  56.795  1.00  0.00           H  
ATOM    594  NE  ARG    40      46.333  48.657  57.043  1.00  0.00           N  
ATOM    595  HE  ARG    40      46.689  47.971  56.424  1.00  0.00           H  
ATOM    596  CZ  ARG    40      45.784  48.165  58.116  1.00  0.00           C  
ATOM    597  NH1 ARG    40      45.238  48.900  59.006  1.00  0.00           N  
ATOM    598 HH11 ARG    40      45.087  49.849  58.808  1.00  0.00           H  
ATOM    599 HH12 ARG    40      44.832  48.483  59.794  1.00  0.00           H  
ATOM    600  NH2 ARG    40      45.768  46.897  58.310  1.00  0.00           N  
ATOM    601 HH21 ARG    40      46.152  46.303  57.616  1.00  0.00           H  
ATOM    602 HH22 ARG    40      45.352  46.523  59.113  1.00  0.00           H  
ATOM    603  C   ARG    40      49.300  51.807  53.710  1.00  0.00           C  
ATOM    604  O   ARG    40      50.015  52.415  54.470  1.00  0.00           O  
ATOM    605  N   HID    41      49.785  50.888  52.902  1.00  0.00           N  
ATOM    606  H   HID    41      49.136  50.453  52.299  1.00  0.00           H  
ATOM    607  CA  HID    41      51.144  50.346  52.943  1.00  0.00           C  
ATOM    608  HA  HID    41      51.348  50.053  53.957  1.00  0.00           H  
ATOM    609  CB  HID    41      51.221  49.091  52.082  1.00  0.00           C  
ATOM    610  HB2 HID    41      51.460  49.382  51.090  1.00  0.00           H  
ATOM    611  HB3 HID    41      52.011  48.478  52.442  1.00  0.00           H  
ATOM    612  CG  HID    41      49.964  48.288  52.027  1.00  0.00           C  
ATOM    613  ND1 HID    41      49.274  47.795  53.088  1.00  0.00           N  
ATOM    614  HD1 HID    41      49.603  47.684  54.014  1.00  0.00           H  
ATOM    615  CE1 HID    41      48.084  47.415  52.661  1.00  0.00           C  
ATOM    616  HE1 HID    41      47.320  47.010  53.269  1.00  0.00           H  
ATOM    617  NE2 HID    41      47.977  47.619  51.363  1.00  0.00           N  
ATOM    618  CD2 HID    41      49.166  48.166  50.947  1.00  0.00           C  
ATOM    619  HD2 HID    41      49.387  48.514  49.973  1.00  0.00           H  
ATOM    620  C   HID    41      52.245  51.334  52.560  1.00  0.00           C  
ATOM    621  O   HID    41      53.401  51.058  52.792  1.00  0.00           O  
ATOM    622  N   VAL    42      51.909  52.498  52.012  1.00  0.00           N  
ATOM    623  H   VAL    42      50.947  52.661  51.839  1.00  0.00           H  
ATOM    624  CA  VAL    42      52.869  53.530  51.610  1.00  0.00           C  
ATOM    625  HA  VAL    42      53.550  53.064  50.924  1.00  0.00           H  
ATOM    626  CB  VAL    42      52.152  54.645  50.841  1.00  0.00           C  
ATOM    627  HB  VAL    42      51.492  54.177  50.152  1.00  0.00           H  
ATOM    628  CG1 VAL    42      51.313  55.539  51.703  1.00  0.00           C  
ATOM    629 HG11 VAL    42      51.070  55.724  51.904  1.00  0.00           H  
ATOM    630 HG12 VAL    42      51.130  55.759  51.939  1.00  0.00           H  
ATOM    631 HG13 VAL    42      51.104  55.788  51.870  1.00  0.00           H  
ATOM    632  CG2 VAL    42      53.089  55.493  50.026  1.00  0.00           C  
ATOM    633 HG21 VAL    42      53.335  55.685  49.835  1.00  0.00           H  
ATOM    634 HG22 VAL    42      53.305  55.683  49.799  1.00  0.00           H  
ATOM    635 HG23 VAL    42      53.304  55.721  49.829  1.00  0.00           H  
ATOM    636  C   VAL    42      53.717  54.062  52.763  1.00  0.00           C  
ATOM    637  O   VAL    42      54.821  54.506  52.550  1.00  0.00           O  
ATOM    638  N   ILE    43      53.243  53.973  53.997  1.00  0.00           N  
ATOM    639  H   ILE    43      52.338  53.589  54.110  1.00  0.00           H  
ATOM    640  CA  ILE    43      53.971  54.375  55.204  1.00  0.00           C  
ATOM    641  HA  ILE    43      54.503  55.276  54.971  1.00  0.00           H  
ATOM    642  CB  ILE    43      53.001  54.709  56.336  1.00  0.00           C  
ATOM    643  HB  ILE    43      53.521  54.994  57.054  1.00  0.00           H  
ATOM    644  CG2 ILE    43      52.189  55.744  56.043  1.00  0.00           C  
ATOM    645 HG21 ILE    43      52.023  56.025  55.991  1.00  0.00           H  
ATOM    646 HG22 ILE    43      51.999  56.000  55.943  1.00  0.00           H  
ATOM    647 HG23 ILE    43      51.961  55.976  55.998  1.00  0.00           H  
ATOM    648  CG1 ILE    43      52.216  53.694  56.844  1.00  0.00           C  
ATOM    649 HG12 ILE    43      51.787  53.336  56.205  1.00  0.00           H  
ATOM    650 HG13 ILE    43      52.797  53.102  57.115  1.00  0.00           H  
ATOM    651  CD1 ILE    43      51.229  53.901  57.865  1.00  0.00           C  
ATOM    652 HD11 ILE    43      50.992  53.942  58.115  1.00  0.00           H  
ATOM    653 HD12 ILE    43      50.990  53.950  58.114  1.00  0.00           H  
ATOM    654 HD13 ILE    43      50.985  53.945  58.109  1.00  0.00           H  
ATOM    655  C   ILE    43      55.040  53.375  55.660  1.00  0.00           C  
ATOM    656  O   ILE    43      55.778  53.662  56.570  1.00  0.00           O  
ATOM    657  N   CYS    44      55.126  52.212  55.054  1.00  0.00           N  
ATOM    658  H   CYS    44      54.526  52.053  54.289  1.00  0.00           H  
ATOM    659  CA  CYS    44      56.020  51.124  55.416  1.00  0.00           C  
ATOM    660  HA  CYS    44      56.354  51.256  56.426  1.00  0.00           H  
ATOM    661  CB  CYS    44      55.250  49.823  55.351  1.00  0.00           C  
ATOM    662  HB2 CYS    44      54.903  49.679  54.452  1.00  0.00           H  
ATOM    663  HB3 CYS    44      55.823  49.050  55.559  1.00  0.00           H  
ATOM    664  SG  CYS    44      53.967  49.748  56.394  1.00  0.00           S  
ATOM    665  HG  CYS    44      53.953  49.205  56.453  1.00  0.00           H  
ATOM    666  C   CYS    44      57.256  51.046  54.534  1.00  0.00           C  
ATOM    667  O   CYS    44      57.271  51.496  53.427  1.00  0.00           O  
ATOM    668  N   THR    45      58.280  50.402  55.009  1.00  0.00           N  
ATOM    669  H   THR    45      58.218  50.112  55.940  1.00  0.00           H  
ATOM    670  CA  THR    45      59.384  49.854  54.230  1.00  0.00           C  
ATOM    671  HA  THR    45      59.352  50.250  53.249  1.00  0.00           H  
ATOM    672  CB  THR    45      60.706  50.235  54.813  1.00  0.00           C  
ATOM    673  HB  THR    45      61.091  50.481  54.489  1.00  0.00           H  
ATOM    674  CG2 THR    45      61.080  50.815  55.530  1.00  0.00           C  
ATOM    675 HG21 THR    45      61.174  50.953  55.701  1.00  0.00           H  
ATOM    676 HG22 THR    45      61.182  50.956  55.701  1.00  0.00           H  
ATOM    677 HG23 THR    45      61.171  50.968  55.709  1.00  0.00           H  
ATOM    678  OG1 THR    45      61.189  49.739  55.086  1.00  0.00           O  
ATOM    679  HG1 THR    45      60.884  50.103  55.194  1.00  0.00           H  
ATOM    680  C   THR    45      59.265  48.360  54.107  1.00  0.00           C  
ATOM    681  O   THR    45      58.514  47.746  54.824  1.00  0.00           O  
ATOM    682  N   SER    46      60.016  47.743  53.227  1.00  0.00           N  
ATOM    683  H   SER    46      60.614  48.285  52.669  1.00  0.00           H  
ATOM    684  CA  SER    46      60.000  46.311  53.011  1.00  0.00           C  
ATOM    685  HA  SER    46      59.026  46.031  52.693  1.00  0.00           H  
ATOM    686  CB  SER    46      60.959  45.963  51.915  1.00  0.00           C  
ATOM    687  HB2 SER    46      61.148  45.450  51.757  1.00  0.00           H  
ATOM    688  HB3 SER    46      60.906  46.051  51.355  1.00  0.00           H  
ATOM    689  OG  SER    46      61.663  46.180  51.794  1.00  0.00           O  
ATOM    690  HG  SER    46      61.976  46.003  51.744  1.00  0.00           H  
ATOM    691  C   SER    46      60.304  45.489  54.237  1.00  0.00           C  
ATOM    692  O   SER    46      59.798  44.420  54.381  1.00  0.00           O  
ATOM    693  N   GLU    47      61.083  45.992  55.148  1.00  0.00           N  
ATOM    694  H   GLU    47      61.482  46.856  54.956  1.00  0.00           H  
ATOM    695  CA  GLU    47      61.399  45.352  56.400  1.00  0.00           C  
ATOM    696  HA  GLU    47      61.579  44.327  56.223  1.00  0.00           H  
ATOM    697  CB  GLU    47      62.652  45.960  56.959  1.00  0.00           C  
ATOM    698  HB2 GLU    47      62.672  46.724  56.962  1.00  0.00           H  
ATOM    699  HB3 GLU    47      62.787  45.809  57.705  1.00  0.00           H  
ATOM    700  CG  GLU    47      63.711  45.767  56.558  1.00  0.00           C  
ATOM    701  HG2 GLU    47      63.825  46.166  56.303  1.00  0.00           H  
ATOM    702  HG3 GLU    47      64.053  45.766  56.860  1.00  0.00           H  
ATOM    703  CD  GLU    47      64.189  45.073  56.118  1.00  0.00           C  
ATOM    704  OE1 GLU    47      64.395  44.760  55.973  1.00  0.00           O  
ATOM    705  OE2 GLU    47      64.378  44.833  55.914  1.00  0.00           O  
ATOM    706  C   GLU    47      60.280  45.407  57.416  1.00  0.00           C  
ATOM    707  O   GLU    47      60.196  44.588  58.262  1.00  0.00           O  
ATOM    708  N   ASP    48      59.396  46.338  57.333  1.00  0.00           N  
ATOM    709  H   ASP    48      59.498  46.970  56.607  1.00  0.00           H  
ATOM    710  CA  ASP    48      58.230  46.434  58.187  1.00  0.00           C  
ATOM    711  HA  ASP    48      58.504  46.188  59.182  1.00  0.00           H  
ATOM    712  CB  ASP    48      57.708  47.840  58.190  1.00  0.00           C  
ATOM    713  HB2 ASP    48      57.386  48.065  57.240  1.00  0.00           H  
ATOM    714  HB3 ASP    48      56.880  47.904  58.826  1.00  0.00           H  
ATOM    715  CG  ASP    48      58.661  48.866  58.615  1.00  0.00           C  
ATOM    716  OD1 ASP    48      59.105  49.265  58.693  1.00  0.00           O  
ATOM    717  OD2 ASP    48      58.951  49.299  58.882  1.00  0.00           O  
ATOM    718  C   ASP    48      57.117  45.487  57.789  1.00  0.00           C  
ATOM    719  O   ASP    48      56.394  45.017  58.631  1.00  0.00           O  
ATOM    720  N   MET    49      56.980  45.186  56.513  1.00  0.00           N  
ATOM    721  H   MET    49      57.634  45.583  55.896  1.00  0.00           H  
ATOM    722  CA  MET    49      55.831  44.499  55.932  1.00  0.00           C  
ATOM    723  HA  MET    49      54.953  45.002  56.281  1.00  0.00           H  
ATOM    724  CB  MET    49      55.866  44.624  54.416  1.00  0.00           C  
ATOM    725  HB2 MET    49      56.808  44.367  54.070  1.00  0.00           H  
ATOM    726  HB3 MET    49      55.188  43.961  53.981  1.00  0.00           H  
ATOM    727  CG  MET    49      55.539  45.973  53.910  1.00  0.00           C  
ATOM    728  HG2 MET    49      56.180  46.607  54.289  1.00  0.00           H  
ATOM    729  HG3 MET    49      55.658  45.993  52.935  1.00  0.00           H  
ATOM    730  SD  MET    49      54.009  46.598  54.184  1.00  0.00           S  
ATOM    731  CE  MET    49      53.038  45.694  53.531  1.00  0.00           C  
ATOM    732  HE1 MET    49      52.843  45.521  53.393  1.00  0.00           H  
ATOM    733  HE2 MET    49      52.836  45.509  53.405  1.00  0.00           H  
ATOM    734  HE3 MET    49      52.834  45.513  53.403  1.00  0.00           H  
ATOM    735  C   MET    49      55.638  43.046  56.348  1.00  0.00           C  
ATOM    736  O   MET    49      54.603  42.485  56.061  1.00  0.00           O  
ATOM    737  N   LEU    50      56.575  42.432  57.046  1.00  0.00           N  
ATOM    738  H   LEU    50      57.400  42.933  57.236  1.00  0.00           H  
ATOM    739  CA  LEU    50      56.398  41.124  57.659  1.00  0.00           C  
ATOM    740  HA  LEU    50      55.961  40.468  56.934  1.00  0.00           H  
ATOM    741  CB  LEU    50      57.753  40.570  58.047  1.00  0.00           C  
ATOM    742  HB2 LEU    50      58.262  40.873  57.907  1.00  0.00           H  
ATOM    743  HB3 LEU    50      57.956  40.478  58.655  1.00  0.00           H  
ATOM    744  CG  LEU    50      58.189  39.737  57.845  1.00  0.00           C  
ATOM    745  HG  LEU    50      57.869  39.992  58.032  1.00  0.00           H  
ATOM    746  CD1 LEU    50      58.476  39.174  57.500  1.00  0.00           C  
ATOM    747 HD11 LEU    50      58.542  39.064  57.411  1.00  0.00           H  
ATOM    748 HD12 LEU    50      58.557  39.021  57.424  1.00  0.00           H  
ATOM    749 HD13 LEU    50      58.537  39.025  57.415  1.00  0.00           H  
ATOM    750  CD2 LEU    50      58.836  39.082  57.752  1.00  0.00           C  
ATOM    751 HD21 LEU    50      59.015  38.942  57.719  1.00  0.00           H  
ATOM    752 HD22 LEU    50      58.984  38.908  57.756  1.00  0.00           H  
ATOM    753 HD23 LEU    50      58.978  38.921  57.713  1.00  0.00           H  
ATOM    754  C   LEU    50      55.448  41.158  58.850  1.00  0.00           C  
ATOM    755  O   LEU    50      54.695  40.240  59.038  1.00  0.00           O  
ATOM    756  N   ASN    51      55.458  42.220  59.630  1.00  0.00           N  
ATOM    757  H   ASN    51      56.078  42.939  59.391  1.00  0.00           H  
ATOM    758  CA  ASN    51      54.586  42.458  60.761  1.00  0.00           C  
ATOM    759  HA  ASN    51      53.650  41.993  60.570  1.00  0.00           H  
ATOM    760  CB  ASN    51      55.192  41.800  61.979  1.00  0.00           C  
ATOM    761  HB2 ASN    51      55.662  41.246  61.842  1.00  0.00           H  
ATOM    762  HB3 ASN    51      55.621  42.216  62.452  1.00  0.00           H  
ATOM    763  CG  ASN    51      54.597  41.307  62.774  1.00  0.00           C  
ATOM    764  OD1 ASN    51      53.748  41.137  62.787  1.00  0.00           O  
ATOM    765  ND2 ASN    51      55.015  41.053  63.468  1.00  0.00           N  
ATOM    766 HD21 ASN    51      54.628  40.728  63.993  1.00  0.00           H  
ATOM    767 HD22 ASN    51      55.707  41.190  63.466  1.00  0.00           H  
ATOM    768  C   ASN    51      54.317  43.954  60.963  1.00  0.00           C  
ATOM    769  O   ASN    51      54.797  44.528  61.912  1.00  0.00           O  
ATOM    770  N   PRO    52      53.605  44.623  60.066  1.00  0.00           N  
ATOM    771  CD  PRO    52      52.964  44.071  58.911  1.00  0.00           C  
ATOM    772  HD2 PRO    52      52.271  43.326  59.184  1.00  0.00           H  
ATOM    773  HD3 PRO    52      53.689  43.667  58.255  1.00  0.00           H  
ATOM    774  CG  PRO    52      52.256  45.199  58.226  1.00  0.00           C  
ATOM    775  HG2 PRO    52      51.254  45.230  58.549  1.00  0.00           H  
ATOM    776  HG3 PRO    52      52.301  45.098  57.177  1.00  0.00           H  
ATOM    777  CB  PRO    52      52.978  46.425  58.695  1.00  0.00           C  
ATOM    778  HB2 PRO    52      52.345  47.278  58.705  1.00  0.00           H  
ATOM    779  HB3 PRO    52      53.808  46.601  58.066  1.00  0.00           H  
ATOM    780  CA  PRO    52      53.465  46.062  60.075  1.00  0.00           C  
ATOM    781  HA  PRO    52      54.422  46.510  60.220  1.00  0.00           H  
ATOM    782  C   PRO    52      52.529  46.551  61.161  1.00  0.00           C  
ATOM    783  O   PRO    52      51.396  46.225  61.194  1.00  0.00           O  
ATOM    784  N   ASN    53      52.989  47.373  62.037  1.00  0.00           N  
ATOM    785  H   ASN    53      53.930  47.565  61.981  1.00  0.00           H  
ATOM    786  CA  ASN    53      52.217  48.061  63.043  1.00  0.00           C  
ATOM    787  HA  ASN    53      51.338  47.499  63.241  1.00  0.00           H  
ATOM    788  CB  ASN    53      53.014  48.123  64.317  1.00  0.00           C  
ATOM    789  HB2 ASN    53      53.614  47.826  64.344  1.00  0.00           H  
ATOM    790  HB3 ASN    53      53.226  48.727  64.601  1.00  0.00           H  
ATOM    791  CG  ASN    53      52.726  47.776  65.203  1.00  0.00           C  
ATOM    792  OD1 ASN    53      52.097  47.609  65.259  1.00  0.00           O  
ATOM    793  ND2 ASN    53      53.172  47.647  65.933  1.00  0.00           N  
ATOM    794 HD21 ASN    53      52.987  47.433  66.507  1.00  0.00           H  
ATOM    795 HD22 ASN    53      53.684  47.785  65.899  1.00  0.00           H  
ATOM    796  C   ASN    53      51.777  49.429  62.549  1.00  0.00           C  
ATOM    797  O   ASN    53      52.355  50.425  62.892  1.00  0.00           O  
ATOM    798  N   TYR    54      50.780  49.482  61.697  1.00  0.00           N  
ATOM    799  H   TYR    54      50.347  48.639  61.464  1.00  0.00           H  
ATOM    800  CA  TYR    54      50.365  50.682  60.992  1.00  0.00           C  
ATOM    801  HA  TYR    54      51.182  51.001  60.378  1.00  0.00           H  
ATOM    802  CB  TYR    54      49.202  50.357  60.073  1.00  0.00           C  
ATOM    803  HB2 TYR    54      48.394  49.975  60.655  1.00  0.00           H  
ATOM    804  HB3 TYR    54      48.864  51.268  59.633  1.00  0.00           H  
ATOM    805  CG  TYR    54      49.505  49.395  58.957  1.00  0.00           C  
ATOM    806  CD1 TYR    54      50.206  49.832  57.842  1.00  0.00           C  
ATOM    807  HD1 TYR    54      50.559  50.832  57.798  1.00  0.00           H  
ATOM    808  CE1 TYR    54      50.439  48.968  56.776  1.00  0.00           C  
ATOM    809  HE1 TYR    54      50.982  49.297  55.929  1.00  0.00           H  
ATOM    810  CZ  TYR    54      49.961  47.663  56.811  1.00  0.00           C  
ATOM    811  OH  TYR    54      50.153  46.858  55.757  1.00  0.00           O  
ATOM    812  HH  TYR    54      49.831  46.022  55.902  1.00  0.00           H  
ATOM    813  CE2 TYR    54      49.274  47.217  57.935  1.00  0.00           C  
ATOM    814  HE2 TYR    54      48.908  46.221  57.964  1.00  0.00           H  
ATOM    815  CD2 TYR    54      49.054  48.080  59.008  1.00  0.00           C  
ATOM    816  HD2 TYR    54      48.517  47.738  59.855  1.00  0.00           H  
ATOM    817  C   TYR    54      50.016  51.857  61.897  1.00  0.00           C  
ATOM    818  O   TYR    54      50.325  52.974  61.565  1.00  0.00           O  
ATOM    819  N   GLU    55      49.430  51.626  63.048  1.00  0.00           N  
ATOM    820  H   GLU    55      49.209  50.694  63.272  1.00  0.00           H  
ATOM    821  CA  GLU    55      49.103  52.667  64.006  1.00  0.00           C  
ATOM    822  HA  GLU    55      48.562  53.432  63.498  1.00  0.00           H  
ATOM    823  CB  GLU    55      48.216  52.098  65.079  1.00  0.00           C  
ATOM    824  HB2 GLU    55      48.184  51.668  65.329  1.00  0.00           H  
ATOM    825  HB3 GLU    55      48.147  52.237  65.512  1.00  0.00           H  
ATOM    826  CG  GLU    55      47.444  51.926  65.265  1.00  0.00           C  
ATOM    827  HG2 GLU    55      47.487  51.878  65.252  1.00  0.00           H  
ATOM    828  HG3 GLU    55      47.352  51.908  65.366  1.00  0.00           H  
ATOM    829  CD  GLU    55      46.716  51.826  65.369  1.00  0.00           C  
ATOM    830  OE1 GLU    55      46.404  51.775  65.429  1.00  0.00           O  
ATOM    831  OE2 GLU    55      46.430  51.794  65.406  1.00  0.00           O  
ATOM    832  C   GLU    55      50.319  53.343  64.619  1.00  0.00           C  
ATOM    833  O   GLU    55      50.282  54.494  64.900  1.00  0.00           O  
ATOM    834  N   ASP    56      51.405  52.656  64.798  1.00  0.00           N  
ATOM    835  H   ASP    56      51.378  51.722  64.527  1.00  0.00           H  
ATOM    836  CA  ASP    56      52.668  53.209  65.250  1.00  0.00           C  
ATOM    837  HA  ASP    56      52.481  53.971  65.977  1.00  0.00           H  
ATOM    838  CB  ASP    56      53.484  52.123  65.911  1.00  0.00           C  
ATOM    839  HB2 ASP    56      53.296  51.467  65.905  1.00  0.00           H  
ATOM    840  HB3 ASP    56      54.097  52.003  65.690  1.00  0.00           H  
ATOM    841  CG  ASP    56      53.763  52.064  66.883  1.00  0.00           C  
ATOM    842  OD1 ASP    56      53.858  52.060  67.300  1.00  0.00           O  
ATOM    843  OD2 ASP    56      53.918  52.011  67.262  1.00  0.00           O  
ATOM    844  C   ASP    56      53.447  53.856  64.122  1.00  0.00           C  
ATOM    845  O   ASP    56      54.037  54.885  64.305  1.00  0.00           O  
ATOM    846  N   LEU    57      53.416  53.291  62.935  1.00  0.00           N  
ATOM    847  H   LEU    57      52.922  52.446  62.855  1.00  0.00           H  
ATOM    848  CA  LEU    57      54.055  53.843  61.753  1.00  0.00           C  
ATOM    849  HA  LEU    57      55.073  54.069  61.996  1.00  0.00           H  
ATOM    850  CB  LEU    57      54.038  52.816  60.634  1.00  0.00           C  
ATOM    851  HB2 LEU    57      53.050  52.505  60.482  1.00  0.00           H  
ATOM    852  HB3 LEU    57      54.356  53.277  59.742  1.00  0.00           H  
ATOM    853  CG  LEU    57      54.887  51.604  60.853  1.00  0.00           C  
ATOM    854  HG  LEU    57      54.685  51.223  61.754  1.00  0.00           H  
ATOM    855  CD1 LEU    57      54.641  50.582  59.877  1.00  0.00           C  
ATOM    856 HD11 LEU    57      54.603  50.352  59.616  1.00  0.00           H  
ATOM    857 HD12 LEU    57      54.599  50.307  59.673  1.00  0.00           H  
ATOM    858 HD13 LEU    57      54.542  50.338  59.644  1.00  0.00           H  
ATOM    859  CD2 LEU    57      56.277  51.870  60.786  1.00  0.00           C  
ATOM    860 HD21 LEU    57      56.625  51.911  60.783  1.00  0.00           H  
ATOM    861 HD22 LEU    57      56.614  51.932  60.752  1.00  0.00           H  
ATOM    862 HD23 LEU    57      56.610  51.951  60.786  1.00  0.00           H  
ATOM    863  C   LEU    57      53.429  55.156  61.302  1.00  0.00           C  
ATOM    864  O   LEU    57      54.122  56.014  60.821  1.00  0.00           O  
ATOM    865  N   LEU    58      52.147  55.352  61.503  1.00  0.00           N  
ATOM    866  H   LEU    58      51.626  54.592  61.849  1.00  0.00           H  
ATOM    867  CA  LEU    58      51.455  56.595  61.222  1.00  0.00           C  
ATOM    868  HA  LEU    58      51.725  56.912  60.241  1.00  0.00           H  
ATOM    869  CB  LEU    58      49.969  56.337  61.253  1.00  0.00           C  
ATOM    870  HB2 LEU    58      49.793  55.568  61.107  1.00  0.00           H  
ATOM    871  HB3 LEU    58      49.624  56.461  61.976  1.00  0.00           H  
ATOM    872  CG  LEU    58      49.148  56.903  60.540  1.00  0.00           C  
ATOM    873  HG  LEU    58      49.430  57.225  60.816  1.00  0.00           H  
ATOM    874  CD1 LEU    58      48.851  56.974  59.686  1.00  0.00           C  
ATOM    875 HD11 LEU    58      48.757  56.984  59.468  1.00  0.00           H  
ATOM    876 HD12 LEU    58      48.784  57.007  59.491  1.00  0.00           H  
ATOM    877 HD13 LEU    58      48.794  56.988  59.483  1.00  0.00           H  
ATOM    878  CD2 LEU    58      48.164  56.949  60.292  1.00  0.00           C  
ATOM    879 HD21 LEU    58      47.951  56.949  60.260  1.00  0.00           H  
ATOM    880 HD22 LEU    58      47.904  56.979  60.220  1.00  0.00           H  
ATOM    881 HD23 LEU    58      47.923  56.954  60.226  1.00  0.00           H  
ATOM    882  C   LEU    58      51.852  57.721  62.155  1.00  0.00           C  
ATOM    883  O   LEU    58      51.854  58.845  61.776  1.00  0.00           O  
ATOM    884  N   ILE    59      52.230  57.435  63.354  1.00  0.00           N  
ATOM    885  H   ILE    59      52.194  56.495  63.611  1.00  0.00           H  
ATOM    886  CA  ILE    59      52.727  58.414  64.294  1.00  0.00           C  
ATOM    887  HA  ILE    59      52.149  59.295  64.188  1.00  0.00           H  
ATOM    888  CB  ILE    59      52.557  57.910  65.717  1.00  0.00           C  
ATOM    889  HB  ILE    59      52.768  57.070  65.752  1.00  0.00           H  
ATOM    890  CG2 ILE    59      53.269  58.446  66.629  1.00  0.00           C  
ATOM    891 HG21 ILE    59      53.485  58.597  66.819  1.00  0.00           H  
ATOM    892 HG22 ILE    59      53.402  58.597  66.887  1.00  0.00           H  
ATOM    893 HG23 ILE    59      53.451  58.526  66.868  1.00  0.00           H  
ATOM    894  CG1 ILE    59      51.379  57.949  66.220  1.00  0.00           C  
ATOM    895 HG12 ILE    59      51.133  58.135  66.210  1.00  0.00           H  
ATOM    896 HG13 ILE    59      51.155  57.745  66.136  1.00  0.00           H  
ATOM    897  CD1 ILE    59      50.782  57.977  66.861  1.00  0.00           C  
ATOM    898 HD11 ILE    59      50.651  57.988  67.037  1.00  0.00           H  
ATOM    899 HD12 ILE    59      50.625  58.003  67.019  1.00  0.00           H  
ATOM    900 HD13 ILE    59      50.616  57.961  66.998  1.00  0.00           H  
ATOM    901  C   ILE    59      54.137  58.824  63.983  1.00  0.00           C  
ATOM    902  O   ILE    59      54.497  59.939  64.196  1.00  0.00           O  
ATOM    903  N   ARG    60      54.932  57.956  63.427  1.00  0.00           N  
ATOM    904  H   ARG    60      54.573  57.063  63.294  1.00  0.00           H  
ATOM    905  CA  ARG    60      56.292  58.218  63.029  1.00  0.00           C  
ATOM    906  HA  ARG    60      56.759  58.727  63.808  1.00  0.00           H  
ATOM    907  CB  ARG    60      57.002  56.935  62.829  1.00  0.00           C  
ATOM    908  HB2 ARG    60      56.736  56.378  62.768  1.00  0.00           H  
ATOM    909  HB3 ARG    60      57.314  56.894  62.371  1.00  0.00           H  
ATOM    910  CG  ARG    60      57.665  56.444  63.332  1.00  0.00           C  
ATOM    911  HG2 ARG    60      57.912  56.872  63.380  1.00  0.00           H  
ATOM    912  HG3 ARG    60      57.437  56.478  63.709  1.00  0.00           H  
ATOM    913  CD  ARG    60      58.317  55.321  63.260  1.00  0.00           C  
ATOM    914  HD2 ARG    60      58.446  55.125  63.107  1.00  0.00           H  
ATOM    915  HD3 ARG    60      58.553  55.166  63.330  1.00  0.00           H  
ATOM    916  NE  ARG    60      58.472  54.712  63.302  1.00  0.00           N  
ATOM    917  HE  ARG    60      58.304  54.978  63.366  1.00  0.00           H  
ATOM    918  CZ  ARG    60      58.813  53.835  63.268  1.00  0.00           C  
ATOM    919  NH1 ARG    60      59.074  53.383  63.196  1.00  0.00           N  
ATOM    920 HH11 ARG    60      59.037  53.690  63.177  1.00  0.00           H  
ATOM    921 HH12 ARG    60      59.298  52.716  63.171  1.00  0.00           H  
ATOM    922  NH2 ARG    60      58.890  53.381  63.302  1.00  0.00           N  
ATOM    923 HH21 ARG    60      58.701  53.688  63.358  1.00  0.00           H  
ATOM    924 HH22 ARG    60      59.128  52.712  63.280  1.00  0.00           H  
ATOM    925  C   ARG    60      56.441  59.109  61.828  1.00  0.00           C  
ATOM    926  O   ARG    60      57.407  59.738  61.685  1.00  0.00           O  
ATOM    927  N   LYS    61      55.509  59.176  60.972  1.00  0.00           N  
ATOM    928  H   LYS    61      54.752  58.639  61.169  1.00  0.00           H  
ATOM    929  CA  LYS    61      55.491  60.015  59.793  1.00  0.00           C  
ATOM    930  HA  LYS    61      56.474  60.295  59.566  1.00  0.00           H  
ATOM    931  CB  LYS    61      54.950  59.261  58.635  1.00  0.00           C  
ATOM    932  HB2 LYS    61      54.035  58.908  58.858  1.00  0.00           H  
ATOM    933  HB3 LYS    61      54.840  59.901  57.845  1.00  0.00           H  
ATOM    934  CG  LYS    61      55.739  58.141  58.193  1.00  0.00           C  
ATOM    935  HG2 LYS    61      55.869  57.786  58.638  1.00  0.00           H  
ATOM    936  HG3 LYS    61      55.430  57.794  57.826  1.00  0.00           H  
ATOM    937  CD  LYS    61      56.736  57.943  57.616  1.00  0.00           C  
ATOM    938  HD2 LYS    61      56.644  58.296  57.213  1.00  0.00           H  
ATOM    939  HD3 LYS    61      57.083  58.187  57.932  1.00  0.00           H  
ATOM    940  CE  LYS    61      57.380  56.914  57.150  1.00  0.00           C  
ATOM    941  HE2 LYS    61      57.307  56.448  57.520  1.00  0.00           H  
ATOM    942  HE3 LYS    61      57.097  56.765  56.666  1.00  0.00           H  
ATOM    943  NZ  LYS    61      58.458  56.727  56.849  1.00  0.00           N  
ATOM    944  HZ1 LYS    61      58.730  56.674  56.788  1.00  0.00           H  
ATOM    945  HZ2 LYS    61      58.723  56.671  56.768  1.00  0.00           H  
ATOM    946  HZ3 LYS    61      58.732  56.688  56.771  1.00  0.00           H  
ATOM    947  C   LYS    61      54.742  61.296  59.995  1.00  0.00           C  
ATOM    948  O   LYS    61      53.902  61.376  60.739  1.00  0.00           O  
ATOM    949  N   SER    62      55.047  62.298  59.308  1.00  0.00           N  
ATOM    950  H   SER    62      55.757  62.153  58.728  1.00  0.00           H  
ATOM    951  CA  SER    62      54.427  63.603  59.282  1.00  0.00           C  
ATOM    952  HA  SER    62      53.600  63.608  59.906  1.00  0.00           H  
ATOM    953  CB  SER    62      55.378  64.589  59.790  1.00  0.00           C  
ATOM    954  HB2 SER    62      55.368  64.929  60.191  1.00  0.00           H  
ATOM    955  HB3 SER    62      55.833  64.516  59.981  1.00  0.00           H  
ATOM    956  OG  SER    62      55.692  65.174  59.512  1.00  0.00           O  
ATOM    957  HG  SER    62      56.044  65.134  59.878  1.00  0.00           H  
ATOM    958  C   SER    62      53.955  63.987  57.920  1.00  0.00           C  
ATOM    959  O   SER    62      54.368  63.400  56.950  1.00  0.00           O  
ATOM    960  N   ASN    63      53.121  65.000  57.814  1.00  0.00           N  
ATOM    961  H   ASN    63      52.831  65.450  58.636  1.00  0.00           H  
ATOM    962  CA  ASN    63      52.606  65.488  56.558  1.00  0.00           C  
ATOM    963  HA  ASN    63      52.047  64.705  56.093  1.00  0.00           H  
ATOM    964  CB  ASN    63      51.672  66.646  56.826  1.00  0.00           C  
ATOM    965  HB2 ASN    63      51.953  67.150  57.428  1.00  0.00           H  
ATOM    966  HB3 ASN    63      51.577  67.156  56.162  1.00  0.00           H  
ATOM    967  CG  ASN    63      50.467  66.475  57.142  1.00  0.00           C  
ATOM    968  OD1 ASN    63      49.820  65.547  56.928  1.00  0.00           O  
ATOM    969  ND2 ASN    63      50.135  67.350  57.664  1.00  0.00           N  
ATOM    970 HD21 ASN    63      49.365  67.228  57.877  1.00  0.00           H  
ATOM    971 HD22 ASN    63      50.658  68.110  57.845  1.00  0.00           H  
ATOM    972  C   ASN    63      53.686  65.877  55.567  1.00  0.00           C  
ATOM    973  O   ASN    63      53.512  65.704  54.397  1.00  0.00           O  
ATOM    974  N   HID    64      54.822  66.340  56.020  1.00  0.00           N  
ATOM    975  H   HID    64      54.899  66.477  56.982  1.00  0.00           H  
ATOM    976  CA  HID    64      55.952  66.673  55.187  1.00  0.00           C  
ATOM    977  HA  HID    64      55.605  67.285  54.402  1.00  0.00           H  
ATOM    978  CB  HID    64      56.933  67.478  55.986  1.00  0.00           C  
ATOM    979  HB2 HID    64      57.159  67.605  56.173  1.00  0.00           H  
ATOM    980  HB3 HID    64      57.157  67.663  56.100  1.00  0.00           H  
ATOM    981  CG  HID    64      57.338  67.891  56.378  1.00  0.00           C  
ATOM    982  ND1 HID    64      57.378  68.227  56.464  1.00  0.00           N  
ATOM    983  HD1 HID    64      57.159  68.263  56.291  1.00  0.00           H  
ATOM    984  CE1 HID    64      57.772  68.522  56.828  1.00  0.00           C  
ATOM    985  HE1 HID    64      57.893  68.822  56.975  1.00  0.00           H  
ATOM    986  NE2 HID    64      57.993  68.390  56.985  1.00  0.00           N  
ATOM    987  CD2 HID    64      57.715  67.986  56.698  1.00  0.00           C  
ATOM    988  HD2 HID    64      57.783  67.783  56.719  1.00  0.00           H  
ATOM    989  C   HID    64      56.622  65.476  54.534  1.00  0.00           C  
ATOM    990  O   HID    64      57.280  65.632  53.549  1.00  0.00           O  
ATOM    991  N   ASN    65      56.453  64.281  55.045  1.00  0.00           N  
ATOM    992  H   ASN    65      55.897  64.205  55.845  1.00  0.00           H  
ATOM    993  CA  ASN    65      56.995  63.063  54.470  1.00  0.00           C  
ATOM    994  HA  ASN    65      57.975  63.270  54.099  1.00  0.00           H  
ATOM    995  CB  ASN    65      57.109  62.003  55.542  1.00  0.00           C  
ATOM    996  HB2 ASN    65      56.392  61.901  55.965  1.00  0.00           H  
ATOM    997  HB3 ASN    65      57.280  61.214  55.240  1.00  0.00           H  
ATOM    998  CG  ASN    65      57.957  62.076  56.449  1.00  0.00           C  
ATOM    999  OD1 ASN    65      57.659  61.859  57.217  1.00  0.00           O  
ATOM   1000  ND2 ASN    65      59.026  62.371  56.408  1.00  0.00           N  
ATOM   1001 HD21 ASN    65      59.566  62.413  57.016  1.00  0.00           H  
ATOM   1002 HD22 ASN    65      59.304  62.539  55.789  1.00  0.00           H  
ATOM   1003  C   ASN    65      56.192  62.537  53.287  1.00  0.00           C  
ATOM   1004  O   ASN    65      56.719  61.827  52.478  1.00  0.00           O  
ATOM   1005  N   PHE    66      54.933  62.864  53.179  1.00  0.00           N  
ATOM   1006  H   PHE    66      54.570  63.468  53.855  1.00  0.00           H  
ATOM   1007  CA  PHE    66      54.064  62.462  52.085  1.00  0.00           C  
ATOM   1008  HA  PHE    66      54.329  61.462  51.783  1.00  0.00           H  
ATOM   1009  CB  PHE    66      52.618  62.431  52.549  1.00  0.00           C  
ATOM   1010  HB2 PHE    66      52.355  63.394  52.919  1.00  0.00           H  
ATOM   1011  HB3 PHE    66      52.002  62.240  51.704  1.00  0.00           H  
ATOM   1012  CG  PHE    66      52.285  61.407  53.585  1.00  0.00           C  
ATOM   1013  CD1 PHE    66      52.015  60.143  53.241  1.00  0.00           C  
ATOM   1014  HD1 PHE    66      52.056  59.894  52.244  1.00  0.00           H  
ATOM   1015  CE1 PHE    66      51.680  59.209  54.197  1.00  0.00           C  
ATOM   1016  HE1 PHE    66      51.468  58.249  53.929  1.00  0.00           H  
ATOM   1017  CZ  PHE    66      51.615  59.532  55.500  1.00  0.00           C  
ATOM   1018  HZ  PHE    66      51.354  58.823  56.233  1.00  0.00           H  
ATOM   1019  CE2 PHE    66      51.888  60.787  55.845  1.00  0.00           C  
ATOM   1020  HE2 PHE    66      51.838  61.035  56.841  1.00  0.00           H  
ATOM   1021  CD2 PHE    66      52.217  61.722  54.890  1.00  0.00           C  
ATOM   1022  HD2 PHE    66      52.413  62.686  55.160  1.00  0.00           H  
ATOM   1023  C   PHE    66      54.209  63.367  50.866  1.00  0.00           C  
ATOM   1024  O   PHE    66      54.373  64.542  50.977  1.00  0.00           O  
ATOM   1025  N   LEU    67      54.085  62.824  49.699  1.00  0.00           N  
ATOM   1026  H   LEU    67      53.984  61.851  49.685  1.00  0.00           H  
ATOM   1027  CA  LEU    67      54.042  63.516  48.422  1.00  0.00           C  
ATOM   1028  HA  LEU    67      53.769  64.541  48.591  1.00  0.00           H  
ATOM   1029  CB  LEU    67      55.426  63.481  47.794  1.00  0.00           C  
ATOM   1030  HB2 LEU    67      55.973  63.543  48.226  1.00  0.00           H  
ATOM   1031  HB3 LEU    67      55.631  62.885  47.476  1.00  0.00           H  
ATOM   1032  CG  LEU    67      55.859  64.112  47.020  1.00  0.00           C  
ATOM   1033  HG  LEU    67      55.416  63.857  46.846  1.00  0.00           H  
ATOM   1034  CD1 LEU    67      56.131  64.929  46.865  1.00  0.00           C  
ATOM   1035 HD11 LEU    67      56.190  65.137  46.839  1.00  0.00           H  
ATOM   1036 HD12 LEU    67      56.187  65.102  46.840  1.00  0.00           H  
ATOM   1037 HD13 LEU    67      56.217  65.147  46.795  1.00  0.00           H  
ATOM   1038  CD2 LEU    67      56.689  64.275  46.593  1.00  0.00           C  
ATOM   1039 HD21 LEU    67      56.887  64.302  46.479  1.00  0.00           H  
ATOM   1040 HD22 LEU    67      56.883  64.326  46.474  1.00  0.00           H  
ATOM   1041 HD23 LEU    67      56.899  64.316  46.509  1.00  0.00           H  
ATOM   1042  C   LEU    67      52.980  62.889  47.521  1.00  0.00           C  
ATOM   1043  O   LEU    67      52.826  61.692  47.491  1.00  0.00           O  
ATOM   1044  N   VAL    68      52.261  63.691  46.774  1.00  0.00           N  
ATOM   1045  H   VAL    68      52.438  64.657  46.848  1.00  0.00           H  
ATOM   1046  CA  VAL    68      51.269  63.273  45.784  1.00  0.00           C  
ATOM   1047  HA  VAL    68      51.329  62.205  45.652  1.00  0.00           H  
ATOM   1048  CB  VAL    68      49.852  63.597  46.252  1.00  0.00           C  
ATOM   1049  HB  VAL    68      49.782  64.587  46.445  1.00  0.00           H  
ATOM   1050  CG1 VAL    68      48.820  63.282  45.298  1.00  0.00           C  
ATOM   1051 HG11 VAL    68      48.445  63.266  45.161  1.00  0.00           H  
ATOM   1052 HG12 VAL    68      48.634  63.304  44.967  1.00  0.00           H  
ATOM   1053 HG13 VAL    68      48.606  63.063  45.072  1.00  0.00           H  
ATOM   1054  CG2 VAL    68      49.479  62.914  47.463  1.00  0.00           C  
ATOM   1055 HG21 VAL    68      49.419  62.749  47.761  1.00  0.00           H  
ATOM   1056 HG22 VAL    68      49.378  62.770  47.770  1.00  0.00           H  
ATOM   1057 HG23 VAL    68      49.369  62.737  47.751  1.00  0.00           H  
ATOM   1058  C   VAL    68      51.591  63.923  44.451  1.00  0.00           C  
ATOM   1059  O   VAL    68      51.963  65.075  44.410  1.00  0.00           O  
ATOM   1060  N   GLN    69      51.453  63.201  43.355  1.00  0.00           N  
ATOM   1061  H   GLN    69      51.145  62.264  43.451  1.00  0.00           H  
ATOM   1062  CA  GLN    69      51.744  63.689  42.019  1.00  0.00           C  
ATOM   1063  HA  GLN    69      51.727  64.756  42.042  1.00  0.00           H  
ATOM   1064  CB  GLN    69      53.139  63.278  41.625  1.00  0.00           C  
ATOM   1065  HB2 GLN    69      53.533  63.359  41.905  1.00  0.00           H  
ATOM   1066  HB3 GLN    69      53.322  62.801  41.540  1.00  0.00           H  
ATOM   1067  CG  GLN    69      53.787  63.410  40.973  1.00  0.00           C  
ATOM   1068  HG2 GLN    69      53.588  63.184  40.622  1.00  0.00           H  
ATOM   1069  HG3 GLN    69      53.591  63.952  40.934  1.00  0.00           H  
ATOM   1070  CD  GLN    69      54.984  63.134  40.824  1.00  0.00           C  
ATOM   1071  OE1 GLN    69      55.454  63.017  41.377  1.00  0.00           O  
ATOM   1072  NE2 GLN    69      55.530  63.028  40.075  1.00  0.00           N  
ATOM   1073 HE21 GLN    69      56.306  62.845  39.974  1.00  0.00           H  
ATOM   1074 HE22 GLN    69      55.163  63.107  39.607  1.00  0.00           H  
ATOM   1075  C   GLN    69      50.705  63.256  40.998  1.00  0.00           C  
ATOM   1076  O   GLN    69      50.314  62.122  40.934  1.00  0.00           O  
ATOM   1077  N   ALA    70      50.284  64.166  40.180  1.00  0.00           N  
ATOM   1078  H   ALA    70      50.671  65.066  40.284  1.00  0.00           H  
ATOM   1079  CA  ALA    70      49.351  63.989  39.107  1.00  0.00           C  
ATOM   1080  HA  ALA    70      49.055  62.967  39.058  1.00  0.00           H  
ATOM   1081  CB  ALA    70      48.139  64.801  39.406  1.00  0.00           C  
ATOM   1082  HB1 ALA    70      47.816  64.963  39.459  1.00  0.00           H  
ATOM   1083  HB2 ALA    70      47.856  64.992  39.524  1.00  0.00           H  
ATOM   1084  HB3 ALA    70      47.859  65.032  39.452  1.00  0.00           H  
ATOM   1085  C   ALA    70      49.989  64.358  37.791  1.00  0.00           C  
ATOM   1086  O   ALA    70      49.906  65.406  37.337  1.00  0.00           O  
ATOM   1087  N   GLY    71      50.680  63.516  37.193  1.00  0.00           N  
ATOM   1088  H   GLY    71      50.707  62.678  37.599  1.00  0.00           H  
ATOM   1089  CA  GLY    71      51.482  63.762  36.034  1.00  0.00           C  
ATOM   1090  HA2 GLY    71      51.859  62.884  35.681  1.00  0.00           H  
ATOM   1091  HA3 GLY    71      50.918  64.168  35.291  1.00  0.00           H  
ATOM   1092  C   GLY    71      52.597  64.647  36.303  1.00  0.00           C  
ATOM   1093  O   GLY    71      53.375  64.348  37.064  1.00  0.00           O  
ATOM   1094  N   ASN    72      52.666  65.750  35.707  1.00  0.00           N  
ATOM   1095  H   ASN    72      52.003  65.926  35.097  1.00  0.00           H  
ATOM   1096  CA  ASN    72      53.620  66.743  35.930  1.00  0.00           C  
ATOM   1097  HA  ASN    72      54.502  66.284  36.086  1.00  0.00           H  
ATOM   1098  CB  ASN    72      53.742  67.517  34.717  1.00  0.00           C  
ATOM   1099  HB2 ASN    72      53.439  67.695  34.331  1.00  0.00           H  
ATOM   1100  HB3 ASN    72      53.882  67.963  34.648  1.00  0.00           H  
ATOM   1101  CG  ASN    72      54.109  67.479  34.095  1.00  0.00           C  
ATOM   1102  OD1 ASN    72      54.319  67.211  34.060  1.00  0.00           O  
ATOM   1103  ND2 ASN    72      54.199  67.745  33.585  1.00  0.00           N  
ATOM   1104 HD21 ASN    72      54.439  67.720  33.179  1.00  0.00           H  
ATOM   1105 HD22 ASN    72      54.033  67.967  33.601  1.00  0.00           H  
ATOM   1106  C   ASN    72      53.386  67.614  37.131  1.00  0.00           C  
ATOM   1107  O   ASN    72      54.182  68.309  37.517  1.00  0.00           O  
ATOM   1108  N   VAL    73      52.313  67.598  37.722  1.00  0.00           N  
ATOM   1109  H   VAL    73      51.707  66.977  37.389  1.00  0.00           H  
ATOM   1110  CA  VAL    73      51.952  68.435  38.833  1.00  0.00           C  
ATOM   1111  HA  VAL    73      52.595  69.261  38.851  1.00  0.00           H  
ATOM   1112  CB  VAL    73      50.583  68.958  38.649  1.00  0.00           C  
ATOM   1113  HB  VAL    73      50.072  68.354  38.434  1.00  0.00           H  
ATOM   1114  CG1 VAL    73      49.972  69.526  39.588  1.00  0.00           C  
ATOM   1115 HG11 VAL    73      49.804  69.667  39.821  1.00  0.00           H  
ATOM   1116 HG12 VAL    73      49.817  69.659  39.814  1.00  0.00           H  
ATOM   1117 HG13 VAL    73      49.825  69.664  39.811  1.00  0.00           H  
ATOM   1118  CG2 VAL    73      50.453  69.772  37.777  1.00  0.00           C  
ATOM   1119 HG21 VAL    73      50.400  69.990  37.534  1.00  0.00           H  
ATOM   1120 HG22 VAL    73      50.396  69.947  37.585  1.00  0.00           H  
ATOM   1121 HG23 VAL    73      50.452  69.973  37.566  1.00  0.00           H  
ATOM   1122  C   VAL    73      52.106  67.738  40.149  1.00  0.00           C  
ATOM   1123  O   VAL    73      51.600  66.699  40.327  1.00  0.00           O  
ATOM   1124  N   GLN    74      52.787  68.314  41.088  1.00  0.00           N  
ATOM   1125  H   GLN    74      53.177  69.157  40.874  1.00  0.00           H  
ATOM   1126  CA  GLN    74      52.922  67.861  42.453  1.00  0.00           C  
ATOM   1127  HA  GLN    74      52.699  66.825  42.505  1.00  0.00           H  
ATOM   1128  CB  GLN    74      54.324  68.043  42.909  1.00  0.00           C  
ATOM   1129  HB2 GLN    74      54.627  68.756  42.812  1.00  0.00           H  
ATOM   1130  HB3 GLN    74      54.420  67.933  43.672  1.00  0.00           H  
ATOM   1131  CG  GLN    74      55.194  67.402  42.500  1.00  0.00           C  
ATOM   1132  HG2 GLN    74      54.977  66.938  42.570  1.00  0.00           H  
ATOM   1133  HG3 GLN    74      55.243  67.399  41.976  1.00  0.00           H  
ATOM   1134  CD  GLN    74      56.305  67.369  42.701  1.00  0.00           C  
ATOM   1135  OE1 GLN    74      56.642  67.775  43.152  1.00  0.00           O  
ATOM   1136  NE2 GLN    74      56.925  66.883  42.374  1.00  0.00           N  
ATOM   1137 HE21 GLN    74      57.644  66.858  42.508  1.00  0.00           H  
ATOM   1138 HE22 GLN    74      56.670  66.546  41.999  1.00  0.00           H  
ATOM   1139  C   GLN    74      51.966  68.564  43.368  1.00  0.00           C  
ATOM   1140  O   GLN    74      51.742  69.721  43.229  1.00  0.00           O  
ATOM   1141  N   LEU    75      51.414  67.872  44.315  1.00  0.00           N  
ATOM   1142  H   LEU    75      51.668  66.936  44.390  1.00  0.00           H  
ATOM   1143  CA  LEU    75      50.443  68.355  45.263  1.00  0.00           C  
ATOM   1144  HA  LEU    75      50.291  69.372  45.091  1.00  0.00           H  
ATOM   1145  CB  LEU    75      49.150  67.659  45.074  1.00  0.00           C  
ATOM   1146  HB2 LEU    75      49.301  66.795  45.332  1.00  0.00           H  
ATOM   1147  HB3 LEU    75      48.509  68.005  45.658  1.00  0.00           H  
ATOM   1148  CG  LEU    75      48.482  67.624  43.837  1.00  0.00           C  
ATOM   1149  HG  LEU    75      49.011  67.563  43.381  1.00  0.00           H  
ATOM   1150  CD1 LEU    75      47.687  66.860  43.550  1.00  0.00           C  
ATOM   1151 HD11 LEU    75      47.501  66.660  43.473  1.00  0.00           H  
ATOM   1152 HD12 LEU    75      47.486  66.675  43.490  1.00  0.00           H  
ATOM   1153 HD13 LEU    75      47.492  66.686  43.464  1.00  0.00           H  
ATOM   1154  CD2 LEU    75      47.817  68.397  43.477  1.00  0.00           C  
ATOM   1155 HD21 LEU    75      47.623  68.573  43.412  1.00  0.00           H  
ATOM   1156 HD22 LEU    75      47.700  68.603  43.409  1.00  0.00           H  
ATOM   1157 HD23 LEU    75      47.646  68.582  43.332  1.00  0.00           H  
ATOM   1158  C   LEU    75      50.908  68.207  46.686  1.00  0.00           C  
ATOM   1159  O   LEU    75      51.436  67.230  47.042  1.00  0.00           O  
ATOM   1160  N   ARG    76      50.702  69.176  47.510  1.00  0.00           N  
ATOM   1161  H   ARG    76      50.244  69.924  47.151  1.00  0.00           H  
ATOM   1162  CA  ARG    76      51.036  69.194  48.918  1.00  0.00           C  
ATOM   1163  HA  ARG    76      51.896  68.607  49.054  1.00  0.00           H  
ATOM   1164  CB  ARG    76      51.348  70.577  49.355  1.00  0.00           C  
ATOM   1165  HB2 ARG    76      51.279  70.995  49.103  1.00  0.00           H  
ATOM   1166  HB3 ARG    76      51.134  70.786  49.730  1.00  0.00           H  
ATOM   1167  CG  ARG    76      52.045  71.129  49.668  1.00  0.00           C  
ATOM   1168  HG2 ARG    76      51.924  71.289  49.950  1.00  0.00           H  
ATOM   1169  HG3 ARG    76      52.466  70.762  49.773  1.00  0.00           H  
ATOM   1170  CD  ARG    76      52.380  71.987  49.491  1.00  0.00           C  
ATOM   1171  HD2 ARG    76      52.844  72.186  49.919  1.00  0.00           H  
ATOM   1172  HD3 ARG    76      52.743  71.860  49.098  1.00  0.00           H  
ATOM   1173  NE  ARG    76      51.650  72.710  49.279  1.00  0.00           N  
ATOM   1174  HE  ARG    76      51.120  72.766  49.143  1.00  0.00           H  
ATOM   1175  CZ  ARG    76      51.597  73.297  49.236  1.00  0.00           C  
ATOM   1176  NH1 ARG    76      52.218  73.346  49.386  1.00  0.00           N  
ATOM   1177 HH11 ARG    76      52.775  72.935  49.541  1.00  0.00           H  
ATOM   1178 HH12 ARG    76      52.137  73.809  49.343  1.00  0.00           H  
ATOM   1179  NH2 ARG    76      50.889  73.853  49.036  1.00  0.00           N  
ATOM   1180 HH21 ARG    76      50.393  73.801  48.918  1.00  0.00           H  
ATOM   1181 HH22 ARG    76      50.834  74.290  48.999  1.00  0.00           H  
ATOM   1182  C   ARG    76      49.950  68.607  49.770  1.00  0.00           C  
ATOM   1183  O   ARG    76      48.816  68.944  49.623  1.00  0.00           O  
ATOM   1184  N   VAL    77      50.299  67.755  50.682  1.00  0.00           N  
ATOM   1185  H   VAL    77      51.246  67.553  50.751  1.00  0.00           H  
ATOM   1186  CA  VAL    77      49.407  67.169  51.658  1.00  0.00           C  
ATOM   1187  HA  VAL    77      48.444  67.075  51.216  1.00  0.00           H  
ATOM   1188  CB  VAL    77      49.855  65.775  52.028  1.00  0.00           C  
ATOM   1189  HB  VAL    77      50.602  65.840  52.376  1.00  0.00           H  
ATOM   1190  CG1 VAL    77      49.181  65.087  52.818  1.00  0.00           C  
ATOM   1191 HG11 VAL    77      49.030  64.867  52.996  1.00  0.00           H  
ATOM   1192 HG12 VAL    77      49.057  64.942  53.046  1.00  0.00           H  
ATOM   1193 HG13 VAL    77      48.979  64.936  53.005  1.00  0.00           H  
ATOM   1194  CG2 VAL    77      49.973  64.906  51.119  1.00  0.00           C  
ATOM   1195 HG21 VAL    77      49.980  64.662  50.916  1.00  0.00           H  
ATOM   1196 HG22 VAL    77      50.007  64.707  50.871  1.00  0.00           H  
ATOM   1197 HG23 VAL    77      50.029  64.706  50.908  1.00  0.00           H  
ATOM   1198  C   VAL    77      49.269  68.073  52.872  1.00  0.00           C  
ATOM   1199  O   VAL    77      50.240  68.548  53.405  1.00  0.00           O  
ATOM   1200  N   ILE    78      48.060  68.303  53.316  1.00  0.00           N  
ATOM   1201  H   ILE    78      47.323  67.883  52.811  1.00  0.00           H  
ATOM   1202  CA  ILE    78      47.703  69.137  54.463  1.00  0.00           C  
ATOM   1203  HA  ILE    78      48.569  69.616  54.822  1.00  0.00           H  
ATOM   1204  CB  ILE    78      46.754  70.210  54.049  1.00  0.00           C  
ATOM   1205  HB  ILE    78      46.400  70.281  54.374  1.00  0.00           H  
ATOM   1206  CG2 ILE    78      46.922  70.967  53.961  1.00  0.00           C  
ATOM   1207 HG21 ILE    78      46.941  71.171  53.896  1.00  0.00           H  
ATOM   1208 HG22 ILE    78      46.923  71.167  53.968  1.00  0.00           H  
ATOM   1209 HG23 ILE    78      47.019  71.125  53.962  1.00  0.00           H  
ATOM   1210  CG1 ILE    78      46.090  70.462  53.306  1.00  0.00           C  
ATOM   1211 HG12 ILE    78      46.244  70.198  52.637  1.00  0.00           H  
ATOM   1212 HG13 ILE    78      45.685  70.158  53.459  1.00  0.00           H  
ATOM   1213  CD1 ILE    78      45.725  71.468  53.223  1.00  0.00           C  
ATOM   1214 HD11 ILE    78      45.631  71.705  53.204  1.00  0.00           H  
ATOM   1215 HD12 ILE    78      45.639  71.723  53.206  1.00  0.00           H  
ATOM   1216 HD13 ILE    78      45.630  71.707  53.185  1.00  0.00           H  
ATOM   1217  C   ILE    78      47.193  68.348  55.638  1.00  0.00           C  
ATOM   1218  O   ILE    78      47.105  68.876  56.675  1.00  0.00           O  
ATOM   1219  N   GLY    79      46.881  67.082  55.493  1.00  0.00           N  
ATOM   1220  H   GLY    79      46.967  66.703  54.620  1.00  0.00           H  
ATOM   1221  CA  GLY    79      46.466  66.176  56.530  1.00  0.00           C  
ATOM   1222  HA2 GLY    79      47.149  66.230  57.321  1.00  0.00           H  
ATOM   1223  HA3 GLY    79      45.533  66.470  56.890  1.00  0.00           H  
ATOM   1224  C   GLY    79      46.364  64.738  56.082  1.00  0.00           C  
ATOM   1225  O   GLY    79      46.263  64.473  54.918  1.00  0.00           O  
ATOM   1226  N   HID    80      46.383  63.805  56.998  1.00  0.00           N  
ATOM   1227  H   HID    80      46.454  64.087  57.928  1.00  0.00           H  
ATOM   1228  CA  HID    80      46.294  62.383  56.735  1.00  0.00           C  
ATOM   1229  HA  HID    80      45.775  62.249  55.815  1.00  0.00           H  
ATOM   1230  CB  HID    80      47.670  61.806  56.562  1.00  0.00           C  
ATOM   1231  HB2 HID    80      47.574  60.782  56.312  1.00  0.00           H  
ATOM   1232  HB3 HID    80      48.149  62.294  55.747  1.00  0.00           H  
ATOM   1233  CG  HID    80      48.554  61.917  57.728  1.00  0.00           C  
ATOM   1234  ND1 HID    80      49.174  62.779  58.196  1.00  0.00           N  
ATOM   1235  HD1 HID    80      49.142  63.453  57.820  1.00  0.00           H  
ATOM   1236  CE1 HID    80      49.833  62.585  59.256  1.00  0.00           C  
ATOM   1237  HE1 HID    80      50.402  63.124  59.828  1.00  0.00           H  
ATOM   1238  NE2 HID    80      49.663  61.630  59.508  1.00  0.00           N  
ATOM   1239  CD2 HID    80      48.850  61.201  58.540  1.00  0.00           C  
ATOM   1240  HD2 HID    80      48.499  60.450  58.451  1.00  0.00           H  
ATOM   1241  C   HID    80      45.503  61.631  57.794  1.00  0.00           C  
ATOM   1242  O   HID    80      45.590  61.899  58.913  1.00  0.00           O  
ATOM   1243  N   SER    81      44.749  60.664  57.444  1.00  0.00           N  
ATOM   1244  H   SER    81      44.689  60.522  56.510  1.00  0.00           H  
ATOM   1245  CA  SER    81      43.971  59.796  58.314  1.00  0.00           C  
ATOM   1246  HA  SER    81      44.463  59.718  59.256  1.00  0.00           H  
ATOM   1247  CB  SER    81      42.621  60.405  58.550  1.00  0.00           C  
ATOM   1248  HB2 SER    81      42.547  60.906  58.960  1.00  0.00           H  
ATOM   1249  HB3 SER    81      42.312  60.671  58.065  1.00  0.00           H  
ATOM   1250  OG  SER    81      41.853  60.001  58.873  1.00  0.00           O  
ATOM   1251  HG  SER    81      41.719  60.215  59.172  1.00  0.00           H  
ATOM   1252  C   SER    81      43.834  58.395  57.742  1.00  0.00           C  
ATOM   1253  O   SER    81      43.781  58.219  56.569  1.00  0.00           O  
ATOM   1254  N   MET    82      43.785  57.384  58.555  1.00  0.00           N  
ATOM   1255  H   MET    82      43.807  57.592  59.501  1.00  0.00           H  
ATOM   1256  CA  MET    82      43.606  55.990  58.167  1.00  0.00           C  
ATOM   1257  HA  MET    82      43.819  55.884  57.121  1.00  0.00           H  
ATOM   1258  CB  MET    82      44.600  55.134  58.911  1.00  0.00           C  
ATOM   1259  HB2 MET    82      45.506  55.533  58.811  1.00  0.00           H  
ATOM   1260  HB3 MET    82      44.387  55.129  59.885  1.00  0.00           H  
ATOM   1261  CG  MET    82      44.705  53.758  58.479  1.00  0.00           C  
ATOM   1262  HG2 MET    82      43.960  53.312  58.785  1.00  0.00           H  
ATOM   1263  HG3 MET    82      44.673  53.727  57.554  1.00  0.00           H  
ATOM   1264  SD  MET    82      46.059  52.848  58.890  1.00  0.00           S  
ATOM   1265  CE  MET    82      45.888  52.720  60.471  1.00  0.00           C  
ATOM   1266  HE1 MET    82      45.854  52.687  60.788  1.00  0.00           H  
ATOM   1267  HE2 MET    82      45.860  52.695  60.800  1.00  0.00           H  
ATOM   1268  HE3 MET    82      45.852  52.695  60.787  1.00  0.00           H  
ATOM   1269  C   MET    82      42.180  55.533  58.373  1.00  0.00           C  
ATOM   1270  O   MET    82      41.587  55.834  59.352  1.00  0.00           O  
ATOM   1271  N   GLN    83      41.641  54.778  57.462  1.00  0.00           N  
ATOM   1272  H   GLN    83      42.188  54.573  56.683  1.00  0.00           H  
ATOM   1273  CA  GLN    83      40.346  54.146  57.517  1.00  0.00           C  
ATOM   1274  HA  GLN    83      39.968  54.215  58.510  1.00  0.00           H  
ATOM   1275  CB  GLN    83      39.401  54.889  56.611  1.00  0.00           C  
ATOM   1276  HB2 GLN    83      39.347  55.732  56.822  1.00  0.00           H  
ATOM   1277  HB3 GLN    83      39.665  54.888  55.796  1.00  0.00           H  
ATOM   1278  CG  GLN    83      38.183  54.541  56.503  1.00  0.00           C  
ATOM   1279  HG2 GLN    83      38.108  54.362  56.086  1.00  0.00           H  
ATOM   1280  HG3 GLN    83      38.038  54.185  56.732  1.00  0.00           H  
ATOM   1281  CD  GLN    83      37.233  54.911  56.615  1.00  0.00           C  
ATOM   1282  OE1 GLN    83      37.191  55.656  56.915  1.00  0.00           O  
ATOM   1283  NE2 GLN    83      36.433  54.413  56.383  1.00  0.00           N  
ATOM   1284 HE21 GLN    83      35.814  54.648  56.448  1.00  0.00           H  
ATOM   1285 HE22 GLN    83      36.450  53.800  56.128  1.00  0.00           H  
ATOM   1286  C   GLN    83      40.488  52.669  57.174  1.00  0.00           C  
ATOM   1287  O   GLN    83      40.559  52.293  56.023  1.00  0.00           O  
ATOM   1288  N   ASN    84      40.586  51.834  58.187  1.00  0.00           N  
ATOM   1289  H   ASN    84      40.531  52.215  59.095  1.00  0.00           H  
ATOM   1290  CA  ASN    84      40.904  50.423  58.072  1.00  0.00           C  
ATOM   1291  HA  ASN    84      41.178  50.091  59.050  1.00  0.00           H  
ATOM   1292  CB  ASN    84      39.656  49.647  57.686  1.00  0.00           C  
ATOM   1293  HB2 ASN    84      39.209  49.974  57.339  1.00  0.00           H  
ATOM   1294  HB3 ASN    84      39.635  49.060  57.283  1.00  0.00           H  
ATOM   1295  CG  ASN    84      38.996  49.218  58.315  1.00  0.00           C  
ATOM   1296  OD1 ASN    84      39.261  48.922  59.187  1.00  0.00           O  
ATOM   1297  ND2 ASN    84      38.123  49.170  57.901  1.00  0.00           N  
ATOM   1298 HD21 ASN    84      37.690  48.882  58.310  1.00  0.00           H  
ATOM   1299 HD22 ASN    84      37.894  49.412  57.182  1.00  0.00           H  
ATOM   1300  C   ASN    84      42.154  50.190  57.213  1.00  0.00           C  
ATOM   1301  O   ASN    84      43.210  50.615  57.594  1.00  0.00           O  
ATOM   1302  N   CYS    85      42.063  49.554  56.063  1.00  0.00           N  
ATOM   1303  H   CYS    85      41.181  49.220  55.805  1.00  0.00           H  
ATOM   1304  CA  CYS    85      43.184  49.261  55.174  1.00  0.00           C  
ATOM   1305  HA  CYS    85      44.081  49.264  55.770  1.00  0.00           H  
ATOM   1306  CB  CYS    85      43.047  47.842  54.647  1.00  0.00           C  
ATOM   1307  HB2 CYS    85      42.191  47.691  54.274  1.00  0.00           H  
ATOM   1308  HB3 CYS    85      43.679  47.654  53.965  1.00  0.00           H  
ATOM   1309  SG  CYS    85      43.253  46.696  55.763  1.00  0.00           S  
ATOM   1310  HG  CYS    85      43.514  46.778  55.936  1.00  0.00           H  
ATOM   1311  C   CYS    85      43.450  50.303  54.070  1.00  0.00           C  
ATOM   1312  O   CYS    85      44.268  50.060  53.198  1.00  0.00           O  
ATOM   1313  N   VAL    86      42.817  51.468  54.094  1.00  0.00           N  
ATOM   1314  H   VAL    86      42.166  51.632  54.826  1.00  0.00           H  
ATOM   1315  CA  VAL    86      43.133  52.609  53.216  1.00  0.00           C  
ATOM   1316  HA  VAL    86      43.990  52.349  52.617  1.00  0.00           H  
ATOM   1317  CB  VAL    86      42.015  52.937  52.217  1.00  0.00           C  
ATOM   1318  HB  VAL    86      42.250  53.675  51.749  1.00  0.00           H  
ATOM   1319  CG1 VAL    86      41.795  52.035  51.282  1.00  0.00           C  
ATOM   1320 HG11 VAL    86      41.750  51.817  51.033  1.00  0.00           H  
ATOM   1321 HG12 VAL    86      41.738  51.811  51.084  1.00  0.00           H  
ATOM   1322 HG13 VAL    86      41.740  51.829  51.028  1.00  0.00           H  
ATOM   1323  CG2 VAL    86      40.806  53.231  52.656  1.00  0.00           C  
ATOM   1324 HG21 VAL    86      40.516  53.293  52.770  1.00  0.00           H  
ATOM   1325 HG22 VAL    86      40.502  53.312  52.759  1.00  0.00           H  
ATOM   1326 HG23 VAL    86      40.513  53.310  52.752  1.00  0.00           H  
ATOM   1327  C   VAL    86      43.558  53.838  54.009  1.00  0.00           C  
ATOM   1328  O   VAL    86      43.142  54.058  55.120  1.00  0.00           O  
ATOM   1329  N   LEU    87      44.405  54.651  53.429  1.00  0.00           N  
ATOM   1330  H   LEU    87      44.678  54.419  52.506  1.00  0.00           H  
ATOM   1331  CA  LEU    87      44.795  55.965  53.903  1.00  0.00           C  
ATOM   1332  HA  LEU    87      44.516  56.078  54.939  1.00  0.00           H  
ATOM   1333  CB  LEU    87      46.297  56.098  53.795  1.00  0.00           C  
ATOM   1334  HB2 LEU    87      46.613  55.496  53.812  1.00  0.00           H  
ATOM   1335  HB3 LEU    87      46.512  56.352  53.195  1.00  0.00           H  
ATOM   1336  CG  LEU    87      47.116  56.665  54.424  1.00  0.00           C  
ATOM   1337  HG  LEU    87      46.777  56.842  54.155  1.00  0.00           H  
ATOM   1338  CD1 LEU    87      47.585  56.839  55.187  1.00  0.00           C  
ATOM   1339 HD11 LEU    87      47.684  56.900  55.352  1.00  0.00           H  
ATOM   1340 HD12 LEU    87      47.707  56.895  55.393  1.00  0.00           H  
ATOM   1341 HD13 LEU    87      47.702  56.857  55.373  1.00  0.00           H  
ATOM   1342  CD2 LEU    87      48.003  56.822  54.655  1.00  0.00           C  
ATOM   1343 HD21 LEU    87      48.225  56.866  54.722  1.00  0.00           H  
ATOM   1344 HD22 LEU    87      48.211  56.852  54.707  1.00  0.00           H  
ATOM   1345 HD23 LEU    87      48.213  56.865  54.702  1.00  0.00           H  
ATOM   1346  C   LEU    87      44.065  57.029  53.104  1.00  0.00           C  
ATOM   1347  O   LEU    87      43.954  56.924  51.916  1.00  0.00           O  
ATOM   1348  N   LYS    88      43.591  58.061  53.763  1.00  0.00           N  
ATOM   1349  H   LYS    88      43.715  58.052  54.735  1.00  0.00           H  
ATOM   1350  CA  LYS    88      42.972  59.251  53.201  1.00  0.00           C  
ATOM   1351  HA  LYS    88      42.844  59.124  52.138  1.00  0.00           H  
ATOM   1352  CB  LYS    88      41.606  59.459  53.826  1.00  0.00           C  
ATOM   1353  HB2 LYS    88      41.597  59.414  54.606  1.00  0.00           H  
ATOM   1354  HB3 LYS    88      41.314  60.166  53.687  1.00  0.00           H  
ATOM   1355  CG  LYS    88      40.640  58.794  53.575  1.00  0.00           C  
ATOM   1356  HG2 LYS    88      40.630  58.857  52.823  1.00  0.00           H  
ATOM   1357  HG3 LYS    88      40.913  58.100  53.690  1.00  0.00           H  
ATOM   1358  CD  LYS    88      39.311  58.966  54.181  1.00  0.00           C  
ATOM   1359  HD2 LYS    88      39.010  58.953  54.150  1.00  0.00           H  
ATOM   1360  HD3 LYS    88      39.100  58.883  54.391  1.00  0.00           H  
ATOM   1361  CE  LYS    88      38.674  59.243  54.528  1.00  0.00           C  
ATOM   1362  HE2 LYS    88      38.969  59.261  54.561  1.00  0.00           H  
ATOM   1363  HE3 LYS    88      38.882  59.323  54.328  1.00  0.00           H  
ATOM   1364  NZ  LYS    88      37.416  59.378  55.074  1.00  0.00           N  
ATOM   1365  HZ1 LYS    88      37.104  59.407  55.226  1.00  0.00           H  
ATOM   1366  HZ2 LYS    88      37.109  59.423  55.202  1.00  0.00           H  
ATOM   1367  HZ3 LYS    88      37.102  59.401  55.199  1.00  0.00           H  
ATOM   1368  C   LYS    88      43.879  60.446  53.425  1.00  0.00           C  
ATOM   1369  O   LYS    88      44.154  60.794  54.515  1.00  0.00           O  
ATOM   1370  N   LEU    89      44.352  61.069  52.411  1.00  0.00           N  
ATOM   1371  H   LEU    89      44.087  60.712  51.547  1.00  0.00           H  
ATOM   1372  CA  LEU    89      45.221  62.241  52.442  1.00  0.00           C  
ATOM   1373  HA  LEU    89      45.538  62.430  53.458  1.00  0.00           H  
ATOM   1374  CB  LEU    89      46.474  61.998  51.596  1.00  0.00           C  
ATOM   1375  HB2 LEU    89      46.183  61.911  50.585  1.00  0.00           H  
ATOM   1376  HB3 LEU    89      47.080  62.860  51.667  1.00  0.00           H  
ATOM   1377  CG  LEU    89      47.320  60.794  51.943  1.00  0.00           C  
ATOM   1378  HG  LEU    89      46.866  60.142  52.240  1.00  0.00           H  
ATOM   1379  CD1 LEU    89      47.970  60.293  51.018  1.00  0.00           C  
ATOM   1380 HD11 LEU    89      48.117  60.153  50.791  1.00  0.00           H  
ATOM   1381 HD12 LEU    89      48.121  60.182  50.793  1.00  0.00           H  
ATOM   1382 HD13 LEU    89      48.136  60.158  50.797  1.00  0.00           H  
ATOM   1383  CD2 LEU    89      48.202  60.937  52.783  1.00  0.00           C  
ATOM   1384 HD21 LEU    89      48.418  60.976  52.966  1.00  0.00           H  
ATOM   1385 HD22 LEU    89      48.399  60.985  53.004  1.00  0.00           H  
ATOM   1386 HD23 LEU    89      48.428  60.940  53.000  1.00  0.00           H  
ATOM   1387  C   LEU    89      44.464  63.474  51.955  1.00  0.00           C  
ATOM   1388  O   LEU    89      43.961  63.483  50.873  1.00  0.00           O  
ATOM   1389  N   LYS    90      44.396  64.519  52.733  1.00  0.00           N  
ATOM   1390  H   LYS    90      44.872  64.453  53.586  1.00  0.00           H  
ATOM   1391  CA  LYS    90      43.836  65.816  52.356  1.00  0.00           C  
ATOM   1392  HA  LYS    90      43.014  65.661  51.677  1.00  0.00           H  
ATOM   1393  CB  LYS    90      43.320  66.525  53.601  1.00  0.00           C  
ATOM   1394  HB2 LYS    90      43.134  66.043  54.190  1.00  0.00           H  
ATOM   1395  HB3 LYS    90      43.832  67.009  53.954  1.00  0.00           H  
ATOM   1396  CG  LYS    90      42.369  67.226  53.623  1.00  0.00           C  
ATOM   1397  HG2 LYS    90      42.414  67.371  53.805  1.00  0.00           H  
ATOM   1398  HG3 LYS    90      42.363  67.395  53.439  1.00  0.00           H  
ATOM   1399  CD  LYS    90      41.372  67.522  53.698  1.00  0.00           C  
ATOM   1400  HD2 LYS    90      41.280  67.444  53.524  1.00  0.00           H  
ATOM   1401  HD3 LYS    90      41.392  67.323  53.851  1.00  0.00           H  
ATOM   1402  CE  LYS    90      40.478  68.204  53.822  1.00  0.00           C  
ATOM   1403  HE2 LYS    90      40.457  68.207  54.224  1.00  0.00           H  
ATOM   1404  HE3 LYS    90      40.677  68.555  53.700  1.00  0.00           H  
ATOM   1405  NZ  LYS    90      39.393  68.400  53.590  1.00  0.00           N  
ATOM   1406  HZ1 LYS    90      39.137  68.475  53.506  1.00  0.00           H  
ATOM   1407  HZ2 LYS    90      39.127  68.423  53.527  1.00  0.00           H  
ATOM   1408  HZ3 LYS    90      39.112  68.468  53.560  1.00  0.00           H  
ATOM   1409  C   LYS    90      44.886  66.635  51.629  1.00  0.00           C  
ATOM   1410  O   LYS    90      45.976  66.797  52.126  1.00  0.00           O  
ATOM   1411  N   VAL    91      44.564  67.163  50.475  1.00  0.00           N  
ATOM   1412  H   VAL    91      43.642  67.010  50.152  1.00  0.00           H  
ATOM   1413  CA  VAL    91      45.444  67.962  49.630  1.00  0.00           C  
ATOM   1414  HA  VAL    91      46.411  68.010  50.092  1.00  0.00           H  
ATOM   1415  CB  VAL    91      45.635  67.323  48.263  1.00  0.00           C  
ATOM   1416  HB  VAL    91      45.878  67.850  47.744  1.00  0.00           H  
ATOM   1417  CG1 VAL    91      46.434  66.497  48.157  1.00  0.00           C  
ATOM   1418 HG11 VAL    91      46.620  66.333  48.181  1.00  0.00           H  
ATOM   1419 HG12 VAL    91      46.624  66.273  48.128  1.00  0.00           H  
ATOM   1420 HG13 VAL    91      46.649  66.292  48.067  1.00  0.00           H  
ATOM   1421  CG2 VAL    91      44.767  66.778  47.625  1.00  0.00           C  
ATOM   1422 HG21 VAL    91      44.558  66.694  47.436  1.00  0.00           H  
ATOM   1423 HG22 VAL    91      44.584  66.617  47.457  1.00  0.00           H  
ATOM   1424 HG23 VAL    91      44.527  66.629  47.500  1.00  0.00           H  
ATOM   1425  C   VAL    91      44.975  69.391  49.522  1.00  0.00           C  
ATOM   1426  O   VAL    91      43.826  69.685  49.727  1.00  0.00           O  
ATOM   1427  N   ASP    92      45.865  70.303  49.208  1.00  0.00           N  
ATOM   1428  H   ASP    92      46.794  70.009  49.082  1.00  0.00           H  
ATOM   1429  CA  ASP    92      45.599  71.727  49.151  1.00  0.00           C  
ATOM   1430  HA  ASP    92      45.052  71.979  50.024  1.00  0.00           H  
ATOM   1431  CB  ASP    92      46.896  72.485  49.222  1.00  0.00           C  
ATOM   1432  HB2 ASP    92      46.805  73.184  49.540  1.00  0.00           H  
ATOM   1433  HB3 ASP    92      47.453  72.169  49.694  1.00  0.00           H  
ATOM   1434  CG  ASP    92      47.595  72.779  48.306  1.00  0.00           C  
ATOM   1435  OD1 ASP    92      48.002  72.953  47.924  1.00  0.00           O  
ATOM   1436  OD2 ASP    92      47.775  72.867  47.977  1.00  0.00           O  
ATOM   1437  C   ASP    92      44.753  72.186  47.966  1.00  0.00           C  
ATOM   1438  O   ASP    92      44.449  73.323  47.860  1.00  0.00           O  
ATOM   1439  N   THR    93      44.379  71.323  47.069  1.00  0.00           N  
ATOM   1440  H   THR    93      44.629  70.412  47.244  1.00  0.00           H  
ATOM   1441  CA  THR    93      43.669  71.609  45.839  1.00  0.00           C  
ATOM   1442  HA  THR    93      43.137  72.510  45.955  1.00  0.00           H  
ATOM   1443  CB  THR    93      44.636  71.796  44.720  1.00  0.00           C  
ATOM   1444  HB  THR    93      45.171  71.199  44.724  1.00  0.00           H  
ATOM   1445  CG2 THR    93      44.322  71.875  43.488  1.00  0.00           C  
ATOM   1446 HG21 THR    93      44.243  71.886  43.192  1.00  0.00           H  
ATOM   1447 HG22 THR    93      44.250  71.901  43.183  1.00  0.00           H  
ATOM   1448 HG23 THR    93      44.261  71.890  43.180  1.00  0.00           H  
ATOM   1449  OG1 THR    93      45.217  72.700  44.777  1.00  0.00           O  
ATOM   1450  HG1 THR    93      45.526  72.669  45.413  1.00  0.00           H  
ATOM   1451  C   THR    93      42.680  70.514  45.506  1.00  0.00           C  
ATOM   1452  O   THR    93      43.002  69.356  45.582  1.00  0.00           O  
ATOM   1453  N   ALA    94      41.476  70.867  45.122  1.00  0.00           N  
ATOM   1454  H   ALA    94      41.267  71.822  45.079  1.00  0.00           H  
ATOM   1455  CA  ALA    94      40.456  69.936  44.691  1.00  0.00           C  
ATOM   1456  HA  ALA    94      40.536  69.055  45.301  1.00  0.00           H  
ATOM   1457  CB  ALA    94      39.101  70.544  44.944  1.00  0.00           C  
ATOM   1458  HB1 ALA    94      38.763  70.672  45.004  1.00  0.00           H  
ATOM   1459  HB2 ALA    94      38.781  70.692  45.022  1.00  0.00           H  
ATOM   1460  HB3 ALA    94      38.771  70.700  44.991  1.00  0.00           H  
ATOM   1461  C   ALA    94      40.618  69.518  43.232  1.00  0.00           C  
ATOM   1462  O   ALA    94      40.936  70.328  42.393  1.00  0.00           O  
ATOM   1463  N   ASN    95      40.356  68.269  42.915  1.00  0.00           N  
ATOM   1464  H   ASN    95      40.143  67.649  43.653  1.00  0.00           H  
ATOM   1465  CA  ASN    95      40.405  67.737  41.564  1.00  0.00           C  
ATOM   1466  HA  ASN    95      41.367  67.954  41.158  1.00  0.00           H  
ATOM   1467  CB  ASN    95      40.276  66.225  41.637  1.00  0.00           C  
ATOM   1468  HB2 ASN    95      41.039  65.833  42.262  1.00  0.00           H  
ATOM   1469  HB3 ASN    95      39.361  65.961  42.094  1.00  0.00           H  
ATOM   1470  CG  ASN    95      40.363  65.542  40.307  1.00  0.00           C  
ATOM   1471  OD1 ASN    95      40.501  66.135  39.275  1.00  0.00           O  
ATOM   1472  ND2 ASN    95      40.268  64.272  40.267  1.00  0.00           N  
ATOM   1473 HD21 ASN    95      40.340  63.835  39.393  1.00  0.00           H  
ATOM   1474 HD22 ASN    95      40.167  63.747  41.097  1.00  0.00           H  
ATOM   1475  C   ASN    95      39.327  68.354  40.673  1.00  0.00           C  
ATOM   1476  O   ASN    95      38.177  68.128  40.930  1.00  0.00           O  
ATOM   1477  N   PRO    96      39.645  69.071  39.599  1.00  0.00           N  
ATOM   1478  CD  PRO    96      40.950  69.436  39.176  1.00  0.00           C  
ATOM   1479  HD2 PRO    96      41.520  68.620  38.947  1.00  0.00           H  
ATOM   1480  HD3 PRO    96      41.431  69.990  39.900  1.00  0.00           H  
ATOM   1481  CG  PRO    96      40.782  70.243  37.980  1.00  0.00           C  
ATOM   1482  HG2 PRO    96      41.044  69.768  37.248  1.00  0.00           H  
ATOM   1483  HG3 PRO    96      41.268  71.009  38.048  1.00  0.00           H  
ATOM   1484  CB  PRO    96      39.445  70.575  37.811  1.00  0.00           C  
ATOM   1485  HB2 PRO    96      39.204  70.492  36.866  1.00  0.00           H  
ATOM   1486  HB3 PRO    96      39.335  71.496  38.080  1.00  0.00           H  
ATOM   1487  CA  PRO    96      38.674  69.656  38.705  1.00  0.00           C  
ATOM   1488  HA  PRO    96      37.990  70.225  39.276  1.00  0.00           H  
ATOM   1489  C   PRO    96      37.890  68.662  37.886  1.00  0.00           C  
ATOM   1490  O   PRO    96      36.883  68.979  37.366  1.00  0.00           O  
ATOM   1491  N   LYS    97      38.334  67.457  37.768  1.00  0.00           N  
ATOM   1492  H   LYS    97      39.165  67.266  38.228  1.00  0.00           H  
ATOM   1493  CA  LYS    97      37.740  66.388  36.987  1.00  0.00           C  
ATOM   1494  HA  LYS    97      37.039  66.809  36.329  1.00  0.00           H  
ATOM   1495  CB  LYS    97      38.794  65.738  36.154  1.00  0.00           C  
ATOM   1496  HB2 LYS    97      39.476  65.328  36.749  1.00  0.00           H  
ATOM   1497  HB3 LYS    97      38.383  64.981  35.612  1.00  0.00           H  
ATOM   1498  CG  LYS    97      39.475  66.617  35.229  1.00  0.00           C  
ATOM   1499  HG2 LYS    97      39.041  67.110  34.927  1.00  0.00           H  
ATOM   1500  HG3 LYS    97      39.995  67.042  35.536  1.00  0.00           H  
ATOM   1501  CD  LYS    97      40.054  66.237  34.284  1.00  0.00           C  
ATOM   1502  HD2 LYS    97      40.391  65.815  34.523  1.00  0.00           H  
ATOM   1503  HD3 LYS    97      39.681  65.922  33.956  1.00  0.00           H  
ATOM   1504  CE  LYS    97      40.682  66.877  33.459  1.00  0.00           C  
ATOM   1505  HE2 LYS    97      40.484  67.194  33.246  1.00  0.00           H  
ATOM   1506  HE3 LYS    97      40.943  67.134  33.651  1.00  0.00           H  
ATOM   1507  NZ  LYS    97      41.201  66.743  32.699  1.00  0.00           N  
ATOM   1508  HZ1 LYS    97      41.329  66.718  32.507  1.00  0.00           H  
ATOM   1509  HZ2 LYS    97      41.335  66.703  32.515  1.00  0.00           H  
ATOM   1510  HZ3 LYS    97      41.329  66.712  32.506  1.00  0.00           H  
ATOM   1511  C   LYS    97      36.952  65.369  37.789  1.00  0.00           C  
ATOM   1512  O   LYS    97      36.667  64.326  37.284  1.00  0.00           O  
ATOM   1513  N   THR    98      36.594  65.646  39.026  1.00  0.00           N  
ATOM   1514  H   THR    98      36.843  66.518  39.375  1.00  0.00           H  
ATOM   1515  CA  THR    98      35.843  64.731  39.890  1.00  0.00           C  
ATOM   1516  HA  THR    98      36.428  63.836  39.999  1.00  0.00           H  
ATOM   1517  CB  THR    98      35.652  65.312  41.291  1.00  0.00           C  
ATOM   1518  HB  THR    98      35.061  66.187  41.230  1.00  0.00           H  
ATOM   1519  CG2 THR    98      35.014  64.365  42.254  1.00  0.00           C  
ATOM   1520 HG21 THR    98      34.865  64.136  42.486  1.00  0.00           H  
ATOM   1521 HG22 THR    98      34.856  64.147  42.503  1.00  0.00           H  
ATOM   1522 HG23 THR    98      34.842  64.139  42.489  1.00  0.00           H  
ATOM   1523  OG1 THR    98      36.857  65.644  41.869  1.00  0.00           O  
ATOM   1524  HG1 THR    98      37.017  66.388  41.780  1.00  0.00           H  
ATOM   1525  C   THR    98      34.472  64.396  39.290  1.00  0.00           C  
ATOM   1526  O   THR    98      33.701  65.310  39.056  1.00  0.00           O  
ATOM   1527  N   PRO    99      34.129  63.130  39.040  1.00  0.00           N  
ATOM   1528  CD  PRO    99      34.969  61.967  39.182  1.00  0.00           C  
ATOM   1529  HD2 PRO    99      35.357  61.886  40.163  1.00  0.00           H  
ATOM   1530  HD3 PRO    99      35.763  62.009  38.482  1.00  0.00           H  
ATOM   1531  CG  PRO    99      34.116  60.773  38.884  1.00  0.00           C  
ATOM   1532  HG2 PRO    99      33.729  60.389  39.772  1.00  0.00           H  
ATOM   1533  HG3 PRO    99      34.654  60.039  38.371  1.00  0.00           H  
ATOM   1534  CB  PRO    99      33.005  61.318  38.053  1.00  0.00           C  
ATOM   1535  HB2 PRO    99      32.136  60.724  38.137  1.00  0.00           H  
ATOM   1536  HB3 PRO    99      33.316  61.352  37.048  1.00  0.00           H  
ATOM   1537  CA  PRO    99      32.809  62.729  38.575  1.00  0.00           C  
ATOM   1538  HA  PRO    99      32.483  63.362  37.772  1.00  0.00           H  
ATOM   1539  C   PRO    99      31.766  62.770  39.688  1.00  0.00           C  
ATOM   1540  O   PRO    99      32.095  62.940  40.842  1.00  0.00           O  
ATOM   1541  N   LYS   100      30.503  62.538  39.371  1.00  0.00           N  
ATOM   1542  H   LYS   100      30.287  62.430  38.414  1.00  0.00           H  
ATOM   1543  CA  LYS   100      29.515  62.081  40.349  1.00  0.00           C  
ATOM   1544  HA  LYS   100      29.557  62.714  41.217  1.00  0.00           H  
ATOM   1545  CB  LYS   100      28.123  62.166  39.750  1.00  0.00           C  
ATOM   1546  HB2 LYS   100      28.039  62.475  39.158  1.00  0.00           H  
ATOM   1547  HB3 LYS   100      27.795  61.596  39.592  1.00  0.00           H  
ATOM   1548  CG  LYS   100      27.269  62.605  40.157  1.00  0.00           C  
ATOM   1549  HG2 LYS   100      27.323  62.304  40.517  1.00  0.00           H  
ATOM   1550  HG3 LYS   100      27.411  63.057  40.358  1.00  0.00           H  
ATOM   1551  CD  LYS   100      26.139  62.836  39.792  1.00  0.00           C  
ATOM   1552  HD2 LYS   100      26.059  62.980  39.492  1.00  0.00           H  
ATOM   1553  HD3 LYS   100      25.947  62.546  39.698  1.00  0.00           H  
ATOM   1554  CE  LYS   100      25.381  63.262  39.971  1.00  0.00           C  
ATOM   1555  HE2 LYS   100      25.361  63.139  40.162  1.00  0.00           H  
ATOM   1556  HE3 LYS   100      25.510  63.494  40.126  1.00  0.00           H  
ATOM   1557  NZ  LYS   100      24.518  63.528  39.688  1.00  0.00           N  
ATOM   1558  HZ1 LYS   100      24.292  63.612  39.625  1.00  0.00           H  
ATOM   1559  HZ2 LYS   100      24.316  63.593  39.599  1.00  0.00           H  
ATOM   1560  HZ3 LYS   100      24.310  63.574  39.632  1.00  0.00           H  
ATOM   1561  C   LYS   100      29.867  60.662  40.777  1.00  0.00           C  
ATOM   1562  O   LYS   100      30.070  59.823  39.927  1.00  0.00           O  
ATOM   1563  N   TYR   101      29.967  60.385  42.062  1.00  0.00           N  
ATOM   1564  H   TYR   101      29.774  61.101  42.710  1.00  0.00           H  
ATOM   1565  CA  TYR   101      30.450  59.100  42.570  1.00  0.00           C  
ATOM   1566  HA  TYR   101      30.249  58.357  41.816  1.00  0.00           H  
ATOM   1567  CB  TYR   101      31.967  59.144  42.762  1.00  0.00           C  
ATOM   1568  HB2 TYR   101      32.310  58.133  42.874  1.00  0.00           H  
ATOM   1569  HB3 TYR   101      32.426  59.523  41.867  1.00  0.00           H  
ATOM   1570  CG  TYR   101      32.472  59.936  43.940  1.00  0.00           C  
ATOM   1571  CD1 TYR   101      32.794  61.275  43.803  1.00  0.00           C  
ATOM   1572  HD1 TYR   101      32.683  61.738  42.864  1.00  0.00           H  
ATOM   1573  CE1 TYR   101      33.263  62.014  44.885  1.00  0.00           C  
ATOM   1574  HE1 TYR   101      33.504  63.037  44.775  1.00  0.00           H  
ATOM   1575  CZ  TYR   101      33.415  61.412  46.117  1.00  0.00           C  
ATOM   1576  OH  TYR   101      33.857  62.116  47.164  1.00  0.00           O  
ATOM   1577  HH  TYR   101      33.998  62.928  47.021  1.00  0.00           H  
ATOM   1578  CE2 TYR   101      33.102  60.070  46.259  1.00  0.00           C  
ATOM   1579  HE2 TYR   101      33.224  59.615  47.201  1.00  0.00           H  
ATOM   1580  CD2 TYR   101      32.639  59.332  45.174  1.00  0.00           C  
ATOM   1581  HD2 TYR   101      32.412  58.306  45.294  1.00  0.00           H  
ATOM   1582  C   TYR   101      29.753  58.615  43.840  1.00  0.00           C  
ATOM   1583  O   TYR   101      29.192  59.392  44.593  1.00  0.00           O  
ATOM   1584  N   LYS   102      29.850  57.315  44.093  1.00  0.00           N  
ATOM   1585  H   LYS   102      30.278  56.756  43.391  1.00  0.00           H  
ATOM   1586  CA  LYS   102      29.479  56.631  45.330  1.00  0.00           C  
ATOM   1587  HA  LYS   102      29.593  57.320  46.143  1.00  0.00           H  
ATOM   1588  CB  LYS   102      28.021  56.217  45.278  1.00  0.00           C  
ATOM   1589  HB2 LYS   102      27.761  56.005  45.881  1.00  0.00           H  
ATOM   1590  HB3 LYS   102      27.580  56.726  45.122  1.00  0.00           H  
ATOM   1591  CG  LYS   102      27.471  55.427  44.661  1.00  0.00           C  
ATOM   1592  HG2 LYS   102      27.695  55.615  44.040  1.00  0.00           H  
ATOM   1593  HG3 LYS   102      27.875  54.877  44.829  1.00  0.00           H  
ATOM   1594  CD  LYS   102      26.052  55.127  44.664  1.00  0.00           C  
ATOM   1595  HD2 LYS   102      25.818  54.916  45.069  1.00  0.00           H  
ATOM   1596  HD3 LYS   102      25.691  55.495  44.604  1.00  0.00           H  
ATOM   1597  CE  LYS   102      25.456  54.604  44.186  1.00  0.00           C  
ATOM   1598  HE2 LYS   102      25.655  54.784  43.806  1.00  0.00           H  
ATOM   1599  HE3 LYS   102      25.771  54.246  44.239  1.00  0.00           H  
ATOM   1600  NZ  LYS   102      24.222  54.340  44.152  1.00  0.00           N  
ATOM   1601  HZ1 LYS   102      23.920  54.259  44.138  1.00  0.00           H  
ATOM   1602  HZ2 LYS   102      23.910  54.280  44.153  1.00  0.00           H  
ATOM   1603  HZ3 LYS   102      23.923  54.284  44.132  1.00  0.00           H  
ATOM   1604  C   LYS   102      30.403  55.452  45.612  1.00  0.00           C  
ATOM   1605  O   LYS   102      31.005  54.916  44.711  1.00  0.00           O  
ATOM   1606  N   PHE   103      30.514  55.040  46.852  1.00  0.00           N  
ATOM   1607  H   PHE   103      30.013  55.539  47.539  1.00  0.00           H  
ATOM   1608  CA  PHE   103      31.239  53.844  47.278  1.00  0.00           C  
ATOM   1609  HA  PHE   103      31.878  53.499  46.478  1.00  0.00           H  
ATOM   1610  CB  PHE   103      32.132  54.172  48.475  1.00  0.00           C  
ATOM   1611  HB2 PHE   103      31.502  54.441  49.297  1.00  0.00           H  
ATOM   1612  HB3 PHE   103      32.647  53.279  48.760  1.00  0.00           H  
ATOM   1613  CG  PHE   103      33.169  55.254  48.305  1.00  0.00           C  
ATOM   1614  CD1 PHE   103      33.628  55.823  48.577  1.00  0.00           C  
ATOM   1615  HD1 PHE   103      33.238  55.504  48.880  1.00  0.00           H  
ATOM   1616  CE1 PHE   103      34.604  56.801  48.455  1.00  0.00           C  
ATOM   1617  HE1 PHE   103      34.952  57.224  48.666  1.00  0.00           H  
ATOM   1618  CZ  PHE   103      35.134  57.218  48.059  1.00  0.00           C  
ATOM   1619  HZ  PHE   103      35.886  57.959  47.968  1.00  0.00           H  
ATOM   1620  CE2 PHE   103      34.686  56.656  47.783  1.00  0.00           C  
ATOM   1621  HE2 PHE   103      35.096  56.970  47.480  1.00  0.00           H  
ATOM   1622  CD2 PHE   103      33.709  55.678  47.907  1.00  0.00           C  
ATOM   1623  HD2 PHE   103      33.385  55.248  47.692  1.00  0.00           H  
ATOM   1624  C   PHE   103      30.264  52.711  47.603  1.00  0.00           C  
ATOM   1625  O   PHE   103      29.318  52.912  48.322  1.00  0.00           O  
ATOM   1626  N   VAL   104      30.490  51.523  47.084  1.00  0.00           N  
ATOM   1627  H   VAL   104      31.276  51.433  46.498  1.00  0.00           H  
ATOM   1628  CA  VAL   104      29.652  50.328  47.268  1.00  0.00           C  
ATOM   1629  HA  VAL   104      29.035  50.470  48.136  1.00  0.00           H  
ATOM   1630  CB  VAL   104      28.715  50.103  46.081  1.00  0.00           C  
ATOM   1631  HB  VAL   104      28.218  49.419  46.211  1.00  0.00           H  
ATOM   1632  CG1 VAL   104      27.863  50.976  45.795  1.00  0.00           C  
ATOM   1633 HG11 VAL   104      27.609  51.151  45.771  1.00  0.00           H  
ATOM   1634 HG12 VAL   104      27.691  51.232  45.756  1.00  0.00           H  
ATOM   1635 HG13 VAL   104      27.651  51.165  45.645  1.00  0.00           H  
ATOM   1636  CG2 VAL   104      29.198  49.875  44.973  1.00  0.00           C  
ATOM   1637 HG21 VAL   104      29.308  49.841  44.697  1.00  0.00           H  
ATOM   1638 HG22 VAL   104      29.314  49.801  44.698  1.00  0.00           H  
ATOM   1639 HG23 VAL   104      29.305  49.801  44.706  1.00  0.00           H  
ATOM   1640  C   VAL   104      30.487  49.083  47.531  1.00  0.00           C  
ATOM   1641  O   VAL   104      31.617  49.021  47.164  1.00  0.00           O  
ATOM   1642  N   ARG   105      29.931  48.069  48.136  1.00  0.00           N  
ATOM   1643  H   ARG   105      29.016  48.199  48.431  1.00  0.00           H  
ATOM   1644  CA  ARG   105      30.522  46.742  48.314  1.00  0.00           C  
ATOM   1645  HA  ARG   105      31.565  46.793  48.071  1.00  0.00           H  
ATOM   1646  CB  ARG   105      30.400  46.338  49.767  1.00  0.00           C  
ATOM   1647  HB2 ARG   105      30.580  47.089  50.333  1.00  0.00           H  
ATOM   1648  HB3 ARG   105      29.512  46.062  49.962  1.00  0.00           H  
ATOM   1649  CG  ARG   105      31.241  45.317  50.215  1.00  0.00           C  
ATOM   1650  HG2 ARG   105      30.953  44.637  50.002  1.00  0.00           H  
ATOM   1651  HG3 ARG   105      31.908  45.395  49.831  1.00  0.00           H  
ATOM   1652  CD  ARG   105      31.573  45.119  51.494  1.00  0.00           C  
ATOM   1653  HD2 ARG   105      31.974  45.880  51.758  1.00  0.00           H  
ATOM   1654  HD3 ARG   105      30.772  45.100  51.926  1.00  0.00           H  
ATOM   1655  NE  ARG   105      32.387  43.964  51.822  1.00  0.00           N  
ATOM   1656  HE  ARG   105      31.921  43.112  51.936  1.00  0.00           H  
ATOM   1657  CZ  ARG   105      33.673  43.919  51.994  1.00  0.00           C  
ATOM   1658  NH1 ARG   105      34.417  44.948  51.888  1.00  0.00           N  
ATOM   1659 HH11 ARG   105      34.005  45.840  51.753  1.00  0.00           H  
ATOM   1660 HH12 ARG   105      35.398  44.883  51.979  1.00  0.00           H  
ATOM   1661  NH2 ARG   105      34.242  42.813  52.289  1.00  0.00           N  
ATOM   1662 HH21 ARG   105      33.700  42.005  52.374  1.00  0.00           H  
ATOM   1663 HH22 ARG   105      35.206  42.773  52.487  1.00  0.00           H  
ATOM   1664  C   ARG   105      29.888  45.734  47.376  1.00  0.00           C  
ATOM   1665  O   ARG   105      28.719  45.755  47.195  1.00  0.00           O  
ATOM   1666  N   ILE   106      30.643  44.853  46.790  1.00  0.00           N  
ATOM   1667  H   ILE   106      31.590  44.890  47.002  1.00  0.00           H  
ATOM   1668  CA  ILE   106      30.185  43.802  45.872  1.00  0.00           C  
ATOM   1669  HA  ILE   106      29.141  43.957  45.676  1.00  0.00           H  
ATOM   1670  CB  ILE   106      30.895  43.893  44.518  1.00  0.00           C  
ATOM   1671  HB  ILE   106      30.558  43.074  43.933  1.00  0.00           H  
ATOM   1672  CG2 ILE   106      30.478  45.137  43.783  1.00  0.00           C  
ATOM   1673 HG21 ILE   106      30.376  45.456  43.632  1.00  0.00           H  
ATOM   1674 HG22 ILE   106      30.397  45.435  43.572  1.00  0.00           H  
ATOM   1675 HG23 ILE   106      30.336  45.422  43.595  1.00  0.00           H  
ATOM   1676  CG1 ILE   106      32.392  43.795  44.603  1.00  0.00           C  
ATOM   1677 HG12 ILE   106      32.766  44.573  44.793  1.00  0.00           H  
ATOM   1678 HG13 ILE   106      32.636  43.243  45.249  1.00  0.00           H  
ATOM   1679  CD1 ILE   106      33.104  43.381  43.569  1.00  0.00           C  
ATOM   1680 HD11 ILE   106      33.270  43.267  43.327  1.00  0.00           H  
ATOM   1681 HD12 ILE   106      33.279  43.284  43.305  1.00  0.00           H  
ATOM   1682 HD13 ILE   106      33.300  43.291  43.333  1.00  0.00           H  
ATOM   1683  C   ILE   106      30.270  42.406  46.483  1.00  0.00           C  
ATOM   1684  O   ILE   106      30.927  42.190  47.468  1.00  0.00           O  
ATOM   1685  N   GLN   107      29.582  41.456  45.901  1.00  0.00           N  
ATOM   1686  H   GLN   107      29.071  41.711  45.101  1.00  0.00           H  
ATOM   1687  CA  GLN   107      29.521  40.056  46.301  1.00  0.00           C  
ATOM   1688  HA  GLN   107      30.065  39.934  47.198  1.00  0.00           H  
ATOM   1689  CB  GLN   107      28.096  39.676  46.559  1.00  0.00           C  
ATOM   1690  HB2 GLN   107      27.614  39.727  45.828  1.00  0.00           H  
ATOM   1691  HB3 GLN   107      28.009  38.825  46.815  1.00  0.00           H  
ATOM   1692  CG  GLN   107      27.383  40.324  47.427  1.00  0.00           C  
ATOM   1693  HG2 GLN   107      27.396  41.012  47.339  1.00  0.00           H  
ATOM   1694  HG3 GLN   107      26.764  40.198  47.402  1.00  0.00           H  
ATOM   1695  CD  GLN   107      27.420  40.219  48.450  1.00  0.00           C  
ATOM   1696  OE1 GLN   107      27.800  39.714  48.743  1.00  0.00           O  
ATOM   1697  NE2 GLN   107      27.026  40.690  49.040  1.00  0.00           N  
ATOM   1698 HE21 GLN   107      27.036  40.615  49.712  1.00  0.00           H  
ATOM   1699 HE22 GLN   107      26.704  41.107  48.823  1.00  0.00           H  
ATOM   1700  C   GLN   107      30.134  39.131  45.271  1.00  0.00           C  
ATOM   1701  O   GLN   107      30.248  39.519  44.135  1.00  0.00           O  
ATOM   1702  N   PRO   108      30.503  37.898  45.609  1.00  0.00           N  
ATOM   1703  CD  PRO   108      30.586  37.348  46.914  1.00  0.00           C  
ATOM   1704  HD2 PRO   108      29.648  37.159  47.291  1.00  0.00           H  
ATOM   1705  HD3 PRO   108      31.101  37.973  47.573  1.00  0.00           H  
ATOM   1706  CG  PRO   108      31.306  36.080  46.756  1.00  0.00           C  
ATOM   1707  HG2 PRO   108      30.948  35.404  47.258  1.00  0.00           H  
ATOM   1708  HG3 PRO   108      32.168  36.208  46.986  1.00  0.00           H  
ATOM   1709  CB  PRO   108      31.261  35.682  45.442  1.00  0.00           C  
ATOM   1710  HB2 PRO   108      30.565  35.011  45.363  1.00  0.00           H  
ATOM   1711  HB3 PRO   108      32.091  35.286  45.190  1.00  0.00           H  
ATOM   1712  CA  PRO   108      30.992  36.931  44.654  1.00  0.00           C  
ATOM   1713  HA  PRO   108      31.917  37.291  44.262  1.00  0.00           H  
ATOM   1714  C   PRO   108      30.048  36.677  43.495  1.00  0.00           C  
ATOM   1715  O   PRO   108      28.855  36.627  43.660  1.00  0.00           O  
ATOM   1716  N   GLY   109      30.592  36.525  42.310  1.00  0.00           N  
ATOM   1717  H   GLY   109      31.576  36.549  42.252  1.00  0.00           H  
ATOM   1718  CA  GLY   109      29.871  36.397  41.058  1.00  0.00           C  
ATOM   1719  HA2 GLY   109      30.498  35.893  40.363  1.00  0.00           H  
ATOM   1720  HA3 GLY   109      29.002  35.800  41.209  1.00  0.00           H  
ATOM   1721  C   GLY   109      29.439  37.698  40.406  1.00  0.00           C  
ATOM   1722  O   GLY   109      29.090  37.680  39.251  1.00  0.00           O  
ATOM   1723  N   GLN   110      29.483  38.820  41.104  1.00  0.00           N  
ATOM   1724  H   GLN   110      29.777  38.773  42.045  1.00  0.00           H  
ATOM   1725  CA  GLN   110      29.233  40.143  40.542  1.00  0.00           C  
ATOM   1726  HA  GLN   110      28.392  40.070  39.871  1.00  0.00           H  
ATOM   1727  CB  GLN   110      28.855  41.129  41.643  1.00  0.00           C  
ATOM   1728  HB2 GLN   110      29.315  41.085  42.319  1.00  0.00           H  
ATOM   1729  HB3 GLN   110      28.939  41.922  41.430  1.00  0.00           H  
ATOM   1730  CG  GLN   110      27.735  41.134  42.103  1.00  0.00           C  
ATOM   1731  HG2 GLN   110      27.325  41.153  41.484  1.00  0.00           H  
ATOM   1732  HG3 GLN   110      27.664  40.414  42.326  1.00  0.00           H  
ATOM   1733  CD  GLN   110      27.232  42.068  43.088  1.00  0.00           C  
ATOM   1734  OE1 GLN   110      27.618  42.548  43.743  1.00  0.00           O  
ATOM   1735  NE2 GLN   110      26.351  42.362  43.246  1.00  0.00           N  
ATOM   1736 HE21 GLN   110      26.031  42.969  43.893  1.00  0.00           H  
ATOM   1737 HE22 GLN   110      26.021  41.978  42.730  1.00  0.00           H  
ATOM   1738  C   GLN   110      30.425  40.646  39.724  1.00  0.00           C  
ATOM   1739  O   GLN   110      31.562  40.334  40.002  1.00  0.00           O  
ATOM   1740  N   THR   111      30.152  41.433  38.712  1.00  0.00           N  
ATOM   1741  H   THR   111      29.208  41.656  38.556  1.00  0.00           H  
ATOM   1742  CA  THR   111      31.102  41.945  37.722  1.00  0.00           C  
ATOM   1743  HA  THR   111      32.059  41.469  37.883  1.00  0.00           H  
ATOM   1744  CB  THR   111      30.651  41.604  36.306  1.00  0.00           C  
ATOM   1745  HB  THR   111      31.284  42.113  35.606  1.00  0.00           H  
ATOM   1746  CG2 THR   111      30.730  40.127  36.005  1.00  0.00           C  
ATOM   1747 HG21 THR   111      30.764  39.764  35.939  1.00  0.00           H  
ATOM   1748 HG22 THR   111      30.744  39.770  35.917  1.00  0.00           H  
ATOM   1749 HG23 THR   111      30.774  39.773  35.912  1.00  0.00           H  
ATOM   1750  OG1 THR   111      29.343  42.038  36.110  1.00  0.00           O  
ATOM   1751  HG1 THR   111      29.067  41.791  35.257  1.00  0.00           H  
ATOM   1752  C   THR   111      31.326  43.444  37.841  1.00  0.00           C  
ATOM   1753  O   THR   111      30.456  44.184  38.272  1.00  0.00           O  
ATOM   1754  N   PHE   112      32.510  43.896  37.457  1.00  0.00           N  
ATOM   1755  H   PHE   112      33.175  43.233  37.128  1.00  0.00           H  
ATOM   1756  CA  PHE   112      32.959  45.284  37.506  1.00  0.00           C  
ATOM   1757  HA  PHE   112      32.157  45.927  37.174  1.00  0.00           H  
ATOM   1758  CB  PHE   112      33.315  45.662  38.945  1.00  0.00           C  
ATOM   1759  HB2 PHE   112      33.611  46.687  38.963  1.00  0.00           H  
ATOM   1760  HB3 PHE   112      32.438  45.595  39.547  1.00  0.00           H  
ATOM   1761  CG  PHE   112      34.385  44.850  39.603  1.00  0.00           C  
ATOM   1762  CD1 PHE   112      34.098  43.667  40.186  1.00  0.00           C  
ATOM   1763  HD1 PHE   112      33.123  43.324  40.163  1.00  0.00           H  
ATOM   1764  CE1 PHE   112      35.078  42.929  40.805  1.00  0.00           C  
ATOM   1765  HE1 PHE   112      34.851  42.028  41.245  1.00  0.00           H  
ATOM   1766  CZ  PHE   112      36.344  43.379  40.867  1.00  0.00           C  
ATOM   1767  HZ  PHE   112      37.089  42.827  41.357  1.00  0.00           H  
ATOM   1768  CE2 PHE   112      36.638  44.556  40.295  1.00  0.00           C  
ATOM   1769  HE2 PHE   112      37.610  44.894  40.347  1.00  0.00           H  
ATOM   1770  CD2 PHE   112      35.662  45.289  39.659  1.00  0.00           C  
ATOM   1771  HD2 PHE   112      35.888  46.191  39.218  1.00  0.00           H  
ATOM   1772  C   PHE   112      34.142  45.507  36.564  1.00  0.00           C  
ATOM   1773  O   PHE   112      34.838  44.580  36.203  1.00  0.00           O  
ATOM   1774  N   SER   113      34.390  46.741  36.172  1.00  0.00           N  
ATOM   1775  H   SER   113      33.830  47.471  36.545  1.00  0.00           H  
ATOM   1776  CA  SER   113      35.576  47.126  35.408  1.00  0.00           C  
ATOM   1777  HA  SER   113      35.912  46.285  34.821  1.00  0.00           H  
ATOM   1778  CB  SER   113      35.247  48.252  34.450  1.00  0.00           C  
ATOM   1779  HB2 SER   113      34.853  49.080  34.982  1.00  0.00           H  
ATOM   1780  HB3 SER   113      36.130  48.561  33.953  1.00  0.00           H  
ATOM   1781  OG  SER   113      34.326  47.831  33.502  1.00  0.00           O  
ATOM   1782  HG  SER   113      34.052  46.985  33.634  1.00  0.00           H  
ATOM   1783  C   SER   113      36.717  47.539  36.327  1.00  0.00           C  
ATOM   1784  O   SER   113      36.499  48.197  37.303  1.00  0.00           O  
ATOM   1785  N   VAL   114      37.938  47.188  36.016  1.00  0.00           N  
ATOM   1786  H   VAL   114      38.043  46.633  35.211  1.00  0.00           H  
ATOM   1787  CA  VAL   114      39.156  47.561  36.739  1.00  0.00           C  
ATOM   1788  HA  VAL   114      38.888  48.182  37.578  1.00  0.00           H  
ATOM   1789  CB  VAL   114      39.877  46.342  37.304  1.00  0.00           C  
ATOM   1790  HB  VAL   114      39.890  45.769  36.828  1.00  0.00           H  
ATOM   1791  CG1 VAL   114      40.945  46.378  37.626  1.00  0.00           C  
ATOM   1792 HG11 VAL   114      41.204  46.412  37.685  1.00  0.00           H  
ATOM   1793 HG12 VAL   114      41.238  46.365  37.726  1.00  0.00           H  
ATOM   1794 HG13 VAL   114      41.184  46.364  37.703  1.00  0.00           H  
ATOM   1795  CG2 VAL   114      39.524  45.802  38.257  1.00  0.00           C  
ATOM   1796 HG21 VAL   114      39.446  45.682  38.490  1.00  0.00           H  
ATOM   1797 HG22 VAL   114      39.419  45.673  38.485  1.00  0.00           H  
ATOM   1798 HG23 VAL   114      39.452  45.645  38.489  1.00  0.00           H  
ATOM   1799  C   VAL   114      40.066  48.384  35.852  1.00  0.00           C  
ATOM   1800  O   VAL   114      40.389  47.986  34.755  1.00  0.00           O  
ATOM   1801  N   LEU   115      40.489  49.529  36.333  1.00  0.00           N  
ATOM   1802  H   LEU   115      40.197  49.767  37.250  1.00  0.00           H  
ATOM   1803  CA  LEU   115      41.492  50.381  35.722  1.00  0.00           C  
ATOM   1804  HA  LEU   115      41.516  50.190  34.663  1.00  0.00           H  
ATOM   1805  CB  LEU   115      41.093  51.835  35.937  1.00  0.00           C  
ATOM   1806  HB2 LEU   115      40.192  51.956  35.643  1.00  0.00           H  
ATOM   1807  HB3 LEU   115      41.101  52.041  36.874  1.00  0.00           H  
ATOM   1808  CG  LEU   115      41.835  52.864  35.330  1.00  0.00           C  
ATOM   1809  HG  LEU   115      42.477  52.788  35.612  1.00  0.00           H  
ATOM   1810  CD1 LEU   115      41.962  52.985  34.267  1.00  0.00           C  
ATOM   1811 HD11 LEU   115      41.992  52.998  34.001  1.00  0.00           H  
ATOM   1812 HD12 LEU   115      41.999  53.039  34.005  1.00  0.00           H  
ATOM   1813 HD13 LEU   115      42.009  53.008  34.012  1.00  0.00           H  
ATOM   1814  CD2 LEU   115      41.562  53.964  35.403  1.00  0.00           C  
ATOM   1815 HD21 LEU   115      41.508  54.243  35.422  1.00  0.00           H  
ATOM   1816 HD22 LEU   115      41.499  54.229  35.425  1.00  0.00           H  
ATOM   1817 HD23 LEU   115      41.496  54.222  35.425  1.00  0.00           H  
ATOM   1818  C   LEU   115      42.862  50.047  36.299  1.00  0.00           C  
ATOM   1819  O   LEU   115      43.146  50.352  37.438  1.00  0.00           O  
ATOM   1820  N   ALA   116      43.704  49.416  35.512  1.00  0.00           N  
ATOM   1821  H   ALA   116      43.419  49.239  34.583  1.00  0.00           H  
ATOM   1822  CA  ALA   116      45.085  49.139  35.854  1.00  0.00           C  
ATOM   1823  HA  ALA   116      45.123  48.781  36.866  1.00  0.00           H  
ATOM   1824  CB  ALA   116      45.601  48.041  34.957  1.00  0.00           C  
ATOM   1825  HB1 ALA   116      45.701  47.763  34.739  1.00  0.00           H  
ATOM   1826  HB2 ALA   116      45.737  47.796  34.726  1.00  0.00           H  
ATOM   1827  HB3 ALA   116      45.744  47.767  34.767  1.00  0.00           H  
ATOM   1828  C   ALA   116      45.933  50.402  35.762  1.00  0.00           C  
ATOM   1829  O   ALA   116      45.844  51.138  34.813  1.00  0.00           O  
ATOM   1830  N   CYS   117      46.760  50.655  36.745  1.00  0.00           N  
ATOM   1831  H   CYS   117      46.787  50.016  37.492  1.00  0.00           H  
ATOM   1832  CA  CYS   117      47.543  51.870  36.885  1.00  0.00           C  
ATOM   1833  HA  CYS   117      47.645  52.343  35.923  1.00  0.00           H  
ATOM   1834  CB  CYS   117      46.776  52.808  37.801  1.00  0.00           C  
ATOM   1835  HB2 CYS   117      45.979  52.780  37.708  1.00  0.00           H  
ATOM   1836  HB3 CYS   117      46.876  52.657  38.580  1.00  0.00           H  
ATOM   1837  SG  CYS   117      46.977  54.217  37.758  1.00  0.00           S  
ATOM   1838  HG  CYS   117      47.597  53.806  38.303  1.00  0.00           H  
ATOM   1839  C   CYS   117      48.948  51.573  37.396  1.00  0.00           C  
ATOM   1840  O   CYS   117      49.125  50.699  38.219  1.00  0.00           O  
ATOM   1841  N   TYR   118      49.937  52.316  36.926  1.00  0.00           N  
ATOM   1842  H   TYR   118      49.713  53.017  36.262  1.00  0.00           H  
ATOM   1843  CA  TYR   118      51.334  52.190  37.310  1.00  0.00           C  
ATOM   1844  HA  TYR   118      51.394  51.681  38.250  1.00  0.00           H  
ATOM   1845  CB  TYR   118      52.092  51.368  36.284  1.00  0.00           C  
ATOM   1846  HB2 TYR   118      51.970  51.542  35.615  1.00  0.00           H  
ATOM   1847  HB3 TYR   118      52.833  51.395  36.257  1.00  0.00           H  
ATOM   1848  CG  TYR   118      52.070  50.296  36.155  1.00  0.00           C  
ATOM   1849  CD1 TYR   118      51.569  49.912  35.616  1.00  0.00           C  
ATOM   1850  HD1 TYR   118      51.204  50.376  35.291  1.00  0.00           H  
ATOM   1851  CE1 TYR   118      51.540  48.925  35.505  1.00  0.00           C  
ATOM   1852  HE1 TYR   118      51.155  48.635  35.098  1.00  0.00           H  
ATOM   1853  CZ  TYR   118      52.016  48.314  35.932  1.00  0.00           C  
ATOM   1854  OH  TYR   118      51.992  47.362  35.830  1.00  0.00           O  
ATOM   1855  HH  TYR   118      51.724  47.286  35.303  1.00  0.00           H  
ATOM   1856  CE2 TYR   118      52.530  48.694  36.461  1.00  0.00           C  
ATOM   1857  HE2 TYR   118      52.899  48.226  36.784  1.00  0.00           H  
ATOM   1858  CD2 TYR   118      52.555  49.681  36.574  1.00  0.00           C  
ATOM   1859  HD2 TYR   118      52.943  49.967  36.983  1.00  0.00           H  
ATOM   1860  C   TYR   118      51.959  53.560  37.474  1.00  0.00           C  
ATOM   1861  O   TYR   118      51.885  54.377  36.590  1.00  0.00           O  
ATOM   1862  N   ASN   119      52.561  53.827  38.602  1.00  0.00           N  
ATOM   1863  H   ASN   119      52.589  53.111  39.270  1.00  0.00           H  
ATOM   1864  CA  ASN   119      53.132  55.108  38.969  1.00  0.00           C  
ATOM   1865  HA  ASN   119      53.282  55.084  40.009  1.00  0.00           H  
ATOM   1866  CB  ASN   119      54.475  55.255  38.337  1.00  0.00           C  
ATOM   1867  HB2 ASN   119      54.462  55.220  37.455  1.00  0.00           H  
ATOM   1868  HB3 ASN   119      54.839  56.047  38.521  1.00  0.00           H  
ATOM   1869  CG  ASN   119      55.381  54.427  38.631  1.00  0.00           C  
ATOM   1870  OD1 ASN   119      55.588  54.017  39.102  1.00  0.00           O  
ATOM   1871  ND2 ASN   119      55.958  54.161  38.366  1.00  0.00           N  
ATOM   1872 HD21 ASN   119      56.552  53.622  38.555  1.00  0.00           H  
ATOM   1873 HD22 ASN   119      55.803  54.490  37.980  1.00  0.00           H  
ATOM   1874  C   ASN   119      52.208  56.297  38.764  1.00  0.00           C  
ATOM   1875  O   ASN   119      52.611  57.337  38.323  1.00  0.00           O  
ATOM   1876  N   GLY   120      50.944  56.127  39.038  1.00  0.00           N  
ATOM   1877  H   GLY   120      50.673  55.249  39.382  1.00  0.00           H  
ATOM   1878  CA  GLY   120      49.904  57.110  38.862  1.00  0.00           C  
ATOM   1879  HA2 GLY   120      49.078  56.829  39.465  1.00  0.00           H  
ATOM   1880  HA3 GLY   120      50.256  58.058  39.202  1.00  0.00           H  
ATOM   1881  C   GLY   120      49.392  57.295  37.453  1.00  0.00           C  
ATOM   1882  O   GLY   120      48.536  58.085  37.253  1.00  0.00           O  
ATOM   1883  N   SER   121      49.892  56.594  36.480  1.00  0.00           N  
ATOM   1884  H   SER   121      50.590  55.959  36.710  1.00  0.00           H  
ATOM   1885  CA  SER   121      49.458  56.638  35.094  1.00  0.00           C  
ATOM   1886  HA  SER   121      48.898  57.524  34.947  1.00  0.00           H  
ATOM   1887  CB  SER   121      50.647  56.740  34.202  1.00  0.00           C  
ATOM   1888  HB2 SER   121      51.163  57.285  34.393  1.00  0.00           H  
ATOM   1889  HB3 SER   121      51.101  56.117  34.153  1.00  0.00           H  
ATOM   1890  OG  SER   121      50.516  56.945  33.188  1.00  0.00           O  
ATOM   1891  HG  SER   121      50.670  57.220  33.025  1.00  0.00           H  
ATOM   1892  C   SER   121      48.612  55.434  34.719  1.00  0.00           C  
ATOM   1893  O   SER   121      49.056  54.322  34.898  1.00  0.00           O  
ATOM   1894  N   PRO   122      47.407  55.604  34.197  1.00  0.00           N  
ATOM   1895  CD  PRO   122      46.718  56.831  34.059  1.00  0.00           C  
ATOM   1896  HD2 PRO   122      47.174  57.443  33.372  1.00  0.00           H  
ATOM   1897  HD3 PRO   122      46.644  57.330  34.963  1.00  0.00           H  
ATOM   1898  CG  PRO   122      45.391  56.478  33.591  1.00  0.00           C  
ATOM   1899  HG2 PRO   122      45.235  56.831  32.791  1.00  0.00           H  
ATOM   1900  HG3 PRO   122      44.790  56.765  34.171  1.00  0.00           H  
ATOM   1901  CB  PRO   122      45.248  55.126  33.459  1.00  0.00           C  
ATOM   1902  HB2 PRO   122      44.944  54.944  32.584  1.00  0.00           H  
ATOM   1903  HB3 PRO   122      44.595  54.840  34.062  1.00  0.00           H  
ATOM   1904  CA  PRO   122      46.563  54.513  33.773  1.00  0.00           C  
ATOM   1905  HA  PRO   122      46.432  53.841  34.582  1.00  0.00           H  
ATOM   1906  C   PRO   122      47.115  53.753  32.600  1.00  0.00           C  
ATOM   1907  O   PRO   122      47.619  54.303  31.702  1.00  0.00           O  
ATOM   1908  N   SER   123      47.000  52.480  32.597  1.00  0.00           N  
ATOM   1909  H   SER   123      46.586  52.095  33.374  1.00  0.00           H  
ATOM   1910  CA  SER   123      47.486  51.581  31.585  1.00  0.00           C  
ATOM   1911  HA  SER   123      48.041  52.124  30.873  1.00  0.00           H  
ATOM   1912  CB  SER   123      48.406  50.615  32.199  1.00  0.00           C  
ATOM   1913  HB2 SER   123      48.642  50.427  32.269  1.00  0.00           H  
ATOM   1914  HB3 SER   123      48.656  50.412  32.417  1.00  0.00           H  
ATOM   1915  OG  SER   123      48.654  50.217  32.402  1.00  0.00           O  
ATOM   1916  HG  SER   123      48.872  50.200  32.287  1.00  0.00           H  
ATOM   1917  C   SER   123      46.404  50.875  30.834  1.00  0.00           C  
ATOM   1918  O   SER   123      46.555  50.501  29.971  1.00  0.00           O  
ATOM   1919  N   GLY   124      45.307  50.707  31.138  1.00  0.00           N  
ATOM   1920  H   GLY   124      45.246  51.007  31.859  1.00  0.00           H  
ATOM   1921  CA  GLY   124      44.182  50.101  30.483  1.00  0.00           C  
ATOM   1922  HA2 GLY   124      43.821  50.763  29.784  1.00  0.00           H  
ATOM   1923  HA3 GLY   124      44.489  49.256  29.983  1.00  0.00           H  
ATOM   1924  C   GLY   124      43.049  49.709  31.378  1.00  0.00           C  
ATOM   1925  O   GLY   124      43.209  49.611  32.519  1.00  0.00           O  
ATOM   1926  N   VAL   125      41.896  49.480  30.861  1.00  0.00           N  
ATOM   1927  H   VAL   125      41.849  49.570  29.927  1.00  0.00           H  
ATOM   1928  CA  VAL   125      40.691  49.060  31.561  1.00  0.00           C  
ATOM   1929  HA  VAL   125      40.927  49.011  32.605  1.00  0.00           H  
ATOM   1930  CB  VAL   125      39.590  50.093  31.417  1.00  0.00           C  
ATOM   1931  HB  VAL   125      39.902  50.869  31.483  1.00  0.00           H  
ATOM   1932  CG1 VAL   125      38.900  50.188  30.383  1.00  0.00           C  
ATOM   1933 HG11 VAL   125      38.727  50.241  30.109  1.00  0.00           H  
ATOM   1934 HG12 VAL   125      38.757  50.188  30.136  1.00  0.00           H  
ATOM   1935 HG13 VAL   125      38.705  50.225  30.143  1.00  0.00           H  
ATOM   1936  CG2 VAL   125      38.719  50.090  32.262  1.00  0.00           C  
ATOM   1937 HG21 VAL   125      38.505  50.135  32.461  1.00  0.00           H  
ATOM   1938 HG22 VAL   125      38.464  50.090  32.455  1.00  0.00           H  
ATOM   1939 HG23 VAL   125      38.549  50.061  32.489  1.00  0.00           H  
ATOM   1940  C   VAL   125      40.259  47.667  31.138  1.00  0.00           C  
ATOM   1941  O   VAL   125      40.290  47.339  29.976  1.00  0.00           O  
ATOM   1942  N   TYR   126      39.851  46.847  32.080  1.00  0.00           N  
ATOM   1943  H   TYR   126      39.873  47.181  33.006  1.00  0.00           H  
ATOM   1944  CA  TYR   126      39.462  45.463  31.888  1.00  0.00           C  
ATOM   1945  HA  TYR   126      39.256  45.299  30.867  1.00  0.00           H  
ATOM   1946  CB  TYR   126      40.596  44.580  32.270  1.00  0.00           C  
ATOM   1947  HB2 TYR   126      40.578  44.513  32.988  1.00  0.00           H  
ATOM   1948  HB3 TYR   126      40.557  43.859  32.010  1.00  0.00           H  
ATOM   1949  CG  TYR   126      41.792  44.694  32.054  1.00  0.00           C  
ATOM   1950  CD1 TYR   126      42.350  44.512  31.440  1.00  0.00           C  
ATOM   1951  HD1 TYR   126      41.930  44.294  31.132  1.00  0.00           H  
ATOM   1952  CE1 TYR   126      43.452  44.621  31.225  1.00  0.00           C  
ATOM   1953  HE1 TYR   126      43.876  44.483  30.756  1.00  0.00           H  
ATOM   1954  CZ  TYR   126      44.000  44.916  31.624  1.00  0.00           C  
ATOM   1955  OH  TYR   126      45.057  45.023  31.414  1.00  0.00           O  
ATOM   1956  HH  TYR   126      45.330  44.962  31.232  1.00  0.00           H  
ATOM   1957  CE2 TYR   126      43.445  45.097  32.239  1.00  0.00           C  
ATOM   1958  HE2 TYR   126      43.863  45.324  32.540  1.00  0.00           H  
ATOM   1959  CD2 TYR   126      42.346  44.985  32.456  1.00  0.00           C  
ATOM   1960  HD2 TYR   126      41.924  45.130  32.924  1.00  0.00           H  
ATOM   1961  C   TYR   126      38.211  45.101  32.664  1.00  0.00           C  
ATOM   1962  O   TYR   126      38.013  45.568  33.714  1.00  0.00           O  
ATOM   1963  N   GLN   127      37.365  44.264  32.163  1.00  0.00           N  
ATOM   1964  H   GLN   127      37.584  43.914  31.300  1.00  0.00           H  
ATOM   1965  CA  GLN   127      36.163  43.757  32.814  1.00  0.00           C  
ATOM   1966  HA  GLN   127      35.817  44.492  33.526  1.00  0.00           H  
ATOM   1967  CB  GLN   127      35.081  43.582  31.759  1.00  0.00           C  
ATOM   1968  HB2 GLN   127      34.963  44.502  31.224  1.00  0.00           H  
ATOM   1969  HB3 GLN   127      35.420  42.849  31.056  1.00  0.00           H  
ATOM   1970  CG  GLN   127      33.713  43.146  32.274  1.00  0.00           C  
ATOM   1971  HG2 GLN   127      33.116  42.883  31.429  1.00  0.00           H  
ATOM   1972  HG3 GLN   127      33.813  42.266  32.870  1.00  0.00           H  
ATOM   1973  CD  GLN   127      32.942  44.186  33.055  1.00  0.00           C  
ATOM   1974  OE1 GLN   127      33.349  45.290  33.295  1.00  0.00           O  
ATOM   1975  NE2 GLN   127      31.773  43.863  33.465  1.00  0.00           N  
ATOM   1976 HE21 GLN   127      31.250  44.511  34.000  1.00  0.00           H  
ATOM   1977 HE22 GLN   127      31.413  42.972  33.238  1.00  0.00           H  
ATOM   1978  C   GLN   127      36.454  42.471  33.581  1.00  0.00           C  
ATOM   1979  O   GLN   127      37.079  41.581  33.056  1.00  0.00           O  
ATOM   1980  N   CYS   128      35.998  42.367  34.814  1.00  0.00           N  
ATOM   1981  H   CYS   128      35.485  43.127  35.179  1.00  0.00           H  
ATOM   1982  CA  CYS   128      36.303  41.298  35.749  1.00  0.00           C  
ATOM   1983  HA  CYS   128      36.667  40.452  35.212  1.00  0.00           H  
ATOM   1984  CB  CYS   128      37.390  41.779  36.675  1.00  0.00           C  
ATOM   1985  HB2 CYS   128      37.245  42.316  37.019  1.00  0.00           H  
ATOM   1986  HB3 CYS   128      37.604  41.382  37.190  1.00  0.00           H  
ATOM   1987  SG  CYS   128      38.574  42.116  36.397  1.00  0.00           S  
ATOM   1988  HG  CYS   128      38.467  42.179  36.086  1.00  0.00           H  
ATOM   1989  C   CYS   128      35.083  40.840  36.551  1.00  0.00           C  
ATOM   1990  O   CYS   128      34.162  41.554  36.725  1.00  0.00           O  
ATOM   1991  N   ALA   129      35.097  39.664  37.085  1.00  0.00           N  
ATOM   1992  H   ALA   129      35.848  39.115  36.852  1.00  0.00           H  
ATOM   1993  CA  ALA   129      34.178  39.140  38.085  1.00  0.00           C  
ATOM   1994  HA  ALA   129      33.442  39.889  38.318  1.00  0.00           H  
ATOM   1995  CB  ALA   129      33.456  37.931  37.527  1.00  0.00           C  
ATOM   1996  HB1 ALA   129      33.272  37.642  37.385  1.00  0.00           H  
ATOM   1997  HB2 ALA   129      33.290  37.634  37.390  1.00  0.00           H  
ATOM   1998  HB3 ALA   129      33.277  37.637  37.405  1.00  0.00           H  
ATOM   1999  C   ALA   129      34.899  38.791  39.382  1.00  0.00           C  
ATOM   2000  O   ALA   129      36.016  38.332  39.363  1.00  0.00           O  
ATOM   2001  N   MET   130      34.252  38.960  40.511  1.00  0.00           N  
ATOM   2002  H   MET   130      33.342  39.337  40.463  1.00  0.00           H  
ATOM   2003  CA  MET   130      34.743  38.460  41.790  1.00  0.00           C  
ATOM   2004  HA  MET   130      35.804  38.640  41.846  1.00  0.00           H  
ATOM   2005  CB  MET   130      34.090  39.226  42.935  1.00  0.00           C  
ATOM   2006  HB2 MET   130      34.331  40.265  42.830  1.00  0.00           H  
ATOM   2007  HB3 MET   130      33.028  39.125  42.874  1.00  0.00           H  
ATOM   2008  CG  MET   130      34.547  38.753  44.302  1.00  0.00           C  
ATOM   2009  HG2 MET   130      34.144  38.097  44.549  1.00  0.00           H  
ATOM   2010  HG3 MET   130      35.328  38.512  44.337  1.00  0.00           H  
ATOM   2011  SD  MET   130      34.495  39.552  45.517  1.00  0.00           S  
ATOM   2012  CE  MET   130      35.209  40.900  45.545  1.00  0.00           C  
ATOM   2013  HE1 MET   130      35.350  41.183  45.557  1.00  0.00           H  
ATOM   2014  HE2 MET   130      35.355  41.170  45.550  1.00  0.00           H  
ATOM   2015  HE3 MET   130      35.353  41.166  45.557  1.00  0.00           H  
ATOM   2016  C   MET   130      34.522  36.952  41.895  1.00  0.00           C  
ATOM   2017  O   MET   130      33.408  36.480  41.762  1.00  0.00           O  
ATOM   2018  N   ARG   131      35.576  36.190  42.146  1.00  0.00           N  
ATOM   2019  H   ARG   131      36.445  36.646  42.285  1.00  0.00           H  
ATOM   2020  CA  ARG   131      35.532  34.733  42.307  1.00  0.00           C  
ATOM   2021  HA  ARG   131      34.932  34.326  41.505  1.00  0.00           H  
ATOM   2022  CB  ARG   131      36.952  34.165  42.210  1.00  0.00           C  
ATOM   2023  HB2 ARG   131      37.523  34.551  43.038  1.00  0.00           H  
ATOM   2024  HB3 ARG   131      36.907  33.094  42.327  1.00  0.00           H  
ATOM   2025  CG  ARG   131      37.736  34.471  40.932  1.00  0.00           C  
ATOM   2026  HG2 ARG   131      38.078  35.488  40.961  1.00  0.00           H  
ATOM   2027  HG3 ARG   131      38.607  33.848  40.917  1.00  0.00           H  
ATOM   2028  CD  ARG   131      36.981  34.280  39.627  1.00  0.00           C  
ATOM   2029  HD2 ARG   131      36.226  35.034  39.555  1.00  0.00           H  
ATOM   2030  HD3 ARG   131      37.663  34.422  38.816  1.00  0.00           H  
ATOM   2031  NE  ARG   131      36.372  32.962  39.515  1.00  0.00           N  
ATOM   2032  HE  ARG   131      36.678  32.244  40.129  1.00  0.00           H  
ATOM   2033  CZ  ARG   131      35.467  32.595  38.659  1.00  0.00           C  
ATOM   2034  NH1 ARG   131      35.070  33.345  37.701  1.00  0.00           N  
ATOM   2035 HH11 ARG   131      35.506  34.216  37.534  1.00  0.00           H  
ATOM   2036 HH12 ARG   131      34.444  32.967  37.030  1.00  0.00           H  
ATOM   2037  NH2 ARG   131      34.925  31.443  38.755  1.00  0.00           N  
ATOM   2038 HH21 ARG   131      35.177  30.844  39.500  1.00  0.00           H  
ATOM   2039 HH22 ARG   131      34.205  31.205  38.117  1.00  0.00           H  
ATOM   2040  C   ARG   131      34.875  34.330  43.636  1.00  0.00           C  
ATOM   2041  O   ARG   131      34.932  35.102  44.580  1.00  0.00           O  
ATOM   2042  N   PRO   132      34.307  33.123  43.776  1.00  0.00           N  
ATOM   2043  CD  PRO   132      34.042  32.181  42.729  1.00  0.00           C  
ATOM   2044  HD2 PRO   132      34.893  31.650  42.492  1.00  0.00           H  
ATOM   2045  HD3 PRO   132      33.674  32.631  41.872  1.00  0.00           H  
ATOM   2046  CG  PRO   132      33.033  31.265  43.269  1.00  0.00           C  
ATOM   2047  HG2 PRO   132      33.183  30.379  42.955  1.00  0.00           H  
ATOM   2048  HG3 PRO   132      32.168  31.561  43.015  1.00  0.00           H  
ATOM   2049  CB  PRO   132      33.116  31.295  44.700  1.00  0.00           C  
ATOM   2050  HB2 PRO   132      33.724  30.559  45.004  1.00  0.00           H  
ATOM   2051  HB3 PRO   132      32.204  31.158  45.105  1.00  0.00           H  
ATOM   2052  CA  PRO   132      33.685  32.657  45.017  1.00  0.00           C  
ATOM   2053  HA  PRO   132      32.869  33.307  45.253  1.00  0.00           H  
ATOM   2054  C   PRO   132      34.594  32.612  46.238  1.00  0.00           C  
ATOM   2055  O   PRO   132      34.121  32.700  47.338  1.00  0.00           O  
ATOM   2056  N   ASN   133      35.897  32.531  46.059  1.00  0.00           N  
ATOM   2057  H   ASN   133      36.213  32.449  45.134  1.00  0.00           H  
ATOM   2058  CA  ASN   133      36.917  32.654  47.097  1.00  0.00           C  
ATOM   2059  HA  ASN   133      36.503  32.272  48.018  1.00  0.00           H  
ATOM   2060  CB  ASN   133      38.102  31.756  46.726  1.00  0.00           C  
ATOM   2061  HB2 ASN   133      38.806  31.742  47.532  1.00  0.00           H  
ATOM   2062  HB3 ASN   133      37.750  30.753  46.593  1.00  0.00           H  
ATOM   2063  CG  ASN   133      38.836  32.164  45.480  1.00  0.00           C  
ATOM   2064  OD1 ASN   133      38.592  33.165  44.873  1.00  0.00           O  
ATOM   2065  ND2 ASN   133      39.753  31.398  45.054  1.00  0.00           N  
ATOM   2066 HD21 ASN   133      40.223  31.640  44.218  1.00  0.00           H  
ATOM   2067 HD22 ASN   133      39.975  30.582  45.554  1.00  0.00           H  
ATOM   2068  C   ASN   133      37.335  34.108  47.401  1.00  0.00           C  
ATOM   2069  O   ASN   133      38.349  34.324  48.040  1.00  0.00           O  
ATOM   2070  N   PHE   134      36.573  35.094  46.938  1.00  0.00           N  
ATOM   2071  H   PHE   134      35.774  34.827  46.416  1.00  0.00           H  
ATOM   2072  CA  PHE   134      36.788  36.537  47.068  1.00  0.00           C  
ATOM   2073  HA  PHE   134      35.972  36.996  46.537  1.00  0.00           H  
ATOM   2074  CB  PHE   134      36.643  36.988  48.519  1.00  0.00           C  
ATOM   2075  HB2 PHE   134      37.429  36.570  49.092  1.00  0.00           H  
ATOM   2076  HB3 PHE   134      36.767  38.043  48.565  1.00  0.00           H  
ATOM   2077  CG  PHE   134      35.347  36.668  49.172  1.00  0.00           C  
ATOM   2078  CD1 PHE   134      34.296  37.522  49.064  1.00  0.00           C  
ATOM   2079  HD1 PHE   134      34.401  38.392  48.509  1.00  0.00           H  
ATOM   2080  CE1 PHE   134      33.108  37.249  49.688  1.00  0.00           C  
ATOM   2081  HE1 PHE   134      32.309  37.907  49.611  1.00  0.00           H  
ATOM   2082  CZ  PHE   134      32.961  36.115  50.412  1.00  0.00           C  
ATOM   2083  HZ  PHE   134      32.051  35.903  50.883  1.00  0.00           H  
ATOM   2084  CE2 PHE   134      34.005  35.258  50.519  1.00  0.00           C  
ATOM   2085  HE2 PHE   134      33.894  34.391  51.074  1.00  0.00           H  
ATOM   2086  CD2 PHE   134      35.197  35.534  49.905  1.00  0.00           C  
ATOM   2087  HD2 PHE   134      35.995  34.876  50.000  1.00  0.00           H  
ATOM   2088  C   PHE   134      38.039  37.096  46.380  1.00  0.00           C  
ATOM   2089  O   PHE   134      38.429  38.164  46.640  1.00  0.00           O  
ATOM   2090  N   THR   135      38.658  36.409  45.478  1.00  0.00           N  
ATOM   2091  H   THR   135      38.295  35.552  45.302  1.00  0.00           H  
ATOM   2092  CA  THR   135      39.781  36.894  44.660  1.00  0.00           C  
ATOM   2093  HA  THR   135      40.269  37.698  45.190  1.00  0.00           H  
ATOM   2094  CB  THR   135      40.843  35.821  44.436  1.00  0.00           C  
ATOM   2095  HB  THR   135      41.671  36.283  43.924  1.00  0.00           H  
ATOM   2096  CG2 THR   135      41.381  35.223  45.716  1.00  0.00           C  
ATOM   2097 HG21 THR   135      41.547  35.096  46.016  1.00  0.00           H  
ATOM   2098 HG22 THR   135      41.497  35.097  46.047  1.00  0.00           H  
ATOM   2099 HG23 THR   135      41.510  35.050  46.016  1.00  0.00           H  
ATOM   2100  OG1 THR   135      40.374  34.780  43.633  1.00  0.00           O  
ATOM   2101  HG1 THR   135      39.727  34.314  44.113  1.00  0.00           H  
ATOM   2102  C   THR   135      39.325  37.476  43.325  1.00  0.00           C  
ATOM   2103  O   THR   135      38.209  37.263  42.891  1.00  0.00           O  
ATOM   2104  N   ILE   136      40.192  38.222  42.668  1.00  0.00           N  
ATOM   2105  H   ILE   136      41.067  38.386  43.106  1.00  0.00           H  
ATOM   2106  CA  ILE   136      39.973  38.865  41.376  1.00  0.00           C  
ATOM   2107  HA  ILE   136      39.015  38.562  40.993  1.00  0.00           H  
ATOM   2108  CB  ILE   136      39.964  40.392  41.528  1.00  0.00           C  
ATOM   2109  HB  ILE   136      40.853  40.663  41.822  1.00  0.00           H  
ATOM   2110  CG2 ILE   136      39.734  41.077  40.321  1.00  0.00           C  
ATOM   2111 HG21 ILE   136      39.736  41.282  40.025  1.00  0.00           H  
ATOM   2112 HG22 ILE   136      39.671  41.192  40.002  1.00  0.00           H  
ATOM   2113 HG23 ILE   136      39.642  41.277  40.049  1.00  0.00           H  
ATOM   2114  CG1 ILE   136      39.056  40.960  42.474  1.00  0.00           C  
ATOM   2115 HG12 ILE   136      39.127  41.207  42.866  1.00  0.00           H  
ATOM   2116 HG13 ILE   136      38.750  41.260  42.420  1.00  0.00           H  
ATOM   2117  CD1 ILE   136      38.467  40.888  43.007  1.00  0.00           C  
ATOM   2118 HD11 ILE   136      38.324  40.863  43.146  1.00  0.00           H  
ATOM   2119 HD12 ILE   136      38.327  40.878  43.139  1.00  0.00           H  
ATOM   2120 HD13 ILE   136      38.309  40.880  43.139  1.00  0.00           H  
ATOM   2121  C   ILE   136      41.033  38.406  40.380  1.00  0.00           C  
ATOM   2122  O   ILE   136      42.208  38.445  40.668  1.00  0.00           O  
ATOM   2123  N   LYS   137      40.637  37.996  39.194  1.00  0.00           N  
ATOM   2124  H   LYS   137      39.667  37.997  39.019  1.00  0.00           H  
ATOM   2125  CA  LYS   137      41.529  37.671  38.083  1.00  0.00           C  
ATOM   2126  HA  LYS   137      42.434  37.253  38.464  1.00  0.00           H  
ATOM   2127  CB  LYS   137      40.895  36.635  37.195  1.00  0.00           C  
ATOM   2128  HB2 LYS   137      40.224  36.753  37.080  1.00  0.00           H  
ATOM   2129  HB3 LYS   137      41.153  36.590  36.536  1.00  0.00           H  
ATOM   2130  CG  LYS   137      40.831  35.495  37.330  1.00  0.00           C  
ATOM   2131  HG2 LYS   137      41.482  35.377  37.451  1.00  0.00           H  
ATOM   2132  HG3 LYS   137      40.551  35.513  37.957  1.00  0.00           H  
ATOM   2133  CD  LYS   137      40.270  34.469  36.463  1.00  0.00           C  
ATOM   2134  HD2 LYS   137      40.431  34.288  36.187  1.00  0.00           H  
ATOM   2135  HD3 LYS   137      40.114  34.080  36.514  1.00  0.00           H  
ATOM   2136  CE  LYS   137      39.712  34.203  35.922  1.00  0.00           C  
ATOM   2137  HE2 LYS   137      39.606  34.369  36.214  1.00  0.00           H  
ATOM   2138  HE3 LYS   137      39.817  34.537  35.853  1.00  0.00           H  
ATOM   2139  NZ  LYS   137      39.179  33.302  35.121  1.00  0.00           N  
ATOM   2140  HZ1 LYS   137      39.019  33.100  34.924  1.00  0.00           H  
ATOM   2141  HZ2 LYS   137      39.070  33.082  34.905  1.00  0.00           H  
ATOM   2142  HZ3 LYS   137      39.049  33.059  34.942  1.00  0.00           H  
ATOM   2143  C   LYS   137      41.906  38.907  37.313  1.00  0.00           C  
ATOM   2144  O   LYS   137      41.183  39.758  37.220  1.00  0.00           O  
ATOM   2145  N   GLY   138      43.029  39.001  36.744  1.00  0.00           N  
ATOM   2146  H   GLY   138      43.567  38.257  36.853  1.00  0.00           H  
ATOM   2147  CA  GLY   138      43.489  40.096  35.929  1.00  0.00           C  
ATOM   2148  HA2 GLY   138      42.952  40.095  35.054  1.00  0.00           H  
ATOM   2149  HA3 GLY   138      43.294  40.983  36.422  1.00  0.00           H  
ATOM   2150  C   GLY   138      44.931  40.121  35.561  1.00  0.00           C  
ATOM   2151  O   GLY   138      45.272  40.476  34.902  1.00  0.00           O  
ATOM   2152  N   SER   139      45.773  39.738  35.954  1.00  0.00           N  
ATOM   2153  H   SER   139      45.419  39.445  36.474  1.00  0.00           H  
ATOM   2154  CA  SER   139      47.186  39.691  35.675  1.00  0.00           C  
ATOM   2155  HA  SER   139      47.638  39.163  36.461  1.00  0.00           H  
ATOM   2156  CB  SER   139      47.444  38.915  34.454  1.00  0.00           C  
ATOM   2157  HB2 SER   139      47.067  39.121  33.838  1.00  0.00           H  
ATOM   2158  HB3 SER   139      48.176  38.889  34.151  1.00  0.00           H  
ATOM   2159  OG  SER   139      47.245  37.955  34.489  1.00  0.00           O  
ATOM   2160  HG  SER   139      47.192  37.720  34.623  1.00  0.00           H  
ATOM   2161  C   SER   139      47.871  41.027  35.646  1.00  0.00           C  
ATOM   2162  O   SER   139      48.467  41.341  34.837  1.00  0.00           O  
ATOM   2163  N   PHE   140      47.780  41.832  36.514  1.00  0.00           N  
ATOM   2164  H   PHE   140      47.295  41.514  37.158  1.00  0.00           H  
ATOM   2165  CA  PHE   140      48.395  43.129  36.611  1.00  0.00           C  
ATOM   2166  HA  PHE   140      48.314  43.595  35.686  1.00  0.00           H  
ATOM   2167  CB  PHE   140      47.677  43.971  37.594  1.00  0.00           C  
ATOM   2168  HB2 PHE   140      47.889  43.617  38.528  1.00  0.00           H  
ATOM   2169  HB3 PHE   140      48.073  44.931  37.540  1.00  0.00           H  
ATOM   2170  CG  PHE   140      46.217  44.064  37.471  1.00  0.00           C  
ATOM   2171  CD1 PHE   140      45.621  44.182  37.544  1.00  0.00           C  
ATOM   2172  HD1 PHE   140      46.189  44.219  37.672  1.00  0.00           H  
ATOM   2173  CE1 PHE   140      44.282  44.237  37.449  1.00  0.00           C  
ATOM   2174  HE1 PHE   140      43.835  44.311  37.506  1.00  0.00           H  
ATOM   2175  CZ  PHE   140      43.532  44.188  37.276  1.00  0.00           C  
ATOM   2176  HZ  PHE   140      42.511  44.221  37.198  1.00  0.00           H  
ATOM   2177  CE2 PHE   140      44.118  44.094  37.202  1.00  0.00           C  
ATOM   2178  HE2 PHE   140      43.547  44.060  37.069  1.00  0.00           H  
ATOM   2179  CD2 PHE   140      45.456  44.034  37.299  1.00  0.00           C  
ATOM   2180  HD2 PHE   140      45.898  43.954  37.241  1.00  0.00           H  
ATOM   2181  C   PHE   140      49.860  43.048  36.946  1.00  0.00           C  
ATOM   2182  O   PHE   140      50.253  42.226  37.683  1.00  0.00           O  
ATOM   2183  N   LEU   141      50.672  43.903  36.417  1.00  0.00           N  
ATOM   2184  H   LEU   141      50.277  44.565  35.846  1.00  0.00           H  
ATOM   2185  CA  LEU   141      52.103  43.942  36.621  1.00  0.00           C  
ATOM   2186  HA  LEU   141      52.448  42.961  36.588  1.00  0.00           H  
ATOM   2187  CB  LEU   141      52.744  44.695  35.511  1.00  0.00           C  
ATOM   2188  HB2 LEU   141      52.693  45.446  35.409  1.00  0.00           H  
ATOM   2189  HB3 LEU   141      53.450  44.691  35.508  1.00  0.00           H  
ATOM   2190  CG  LEU   141      52.576  44.494  34.526  1.00  0.00           C  
ATOM   2191  HG  LEU   141      51.970  44.460  34.590  1.00  0.00           H  
ATOM   2192  CD1 LEU   141      53.111  45.186  33.546  1.00  0.00           C  
ATOM   2193 HD11 LEU   141      53.256  45.363  33.319  1.00  0.00           H  
ATOM   2194 HD12 LEU   141      53.242  45.334  33.301  1.00  0.00           H  
ATOM   2195 HD13 LEU   141      53.220  45.366  33.301  1.00  0.00           H  
ATOM   2196  CD2 LEU   141      52.720  43.682  34.370  1.00  0.00           C  
ATOM   2197 HD21 LEU   141      52.766  43.506  34.358  1.00  0.00           H  
ATOM   2198 HD22 LEU   141      52.735  43.472  34.329  1.00  0.00           H  
ATOM   2199 HD23 LEU   141      52.757  43.472  34.303  1.00  0.00           H  
ATOM   2200  C   LEU   141      52.523  44.500  37.951  1.00  0.00           C  
ATOM   2201  O   LEU   141      51.739  45.036  38.665  1.00  0.00           O  
ATOM   2202  N   ASN   142      53.774  44.398  38.282  1.00  0.00           N  
ATOM   2203  H   ASN   142      54.364  43.942  37.672  1.00  0.00           H  
ATOM   2204  CA  ASN   142      54.347  44.986  39.443  1.00  0.00           C  
ATOM   2205  HA  ASN   142      53.826  44.608  40.277  1.00  0.00           H  
ATOM   2206  CB  ASN   142      55.782  44.604  39.556  1.00  0.00           C  
ATOM   2207  HB2 ASN   142      56.218  44.675  39.037  1.00  0.00           H  
ATOM   2208  HB3 ASN   142      56.140  44.932  40.000  1.00  0.00           H  
ATOM   2209  CG  ASN   142      56.185  43.698  39.791  1.00  0.00           C  
ATOM   2210  OD1 ASN   142      56.226  43.327  39.505  1.00  0.00           O  
ATOM   2211  ND2 ASN   142      56.490  43.317  40.315  1.00  0.00           N  
ATOM   2212 HD21 ASN   142      56.736  42.729  40.470  1.00  0.00           H  
ATOM   2213 HD22 ASN   142      56.458  43.613  40.559  1.00  0.00           H  
ATOM   2214  C   ASN   142      54.192  46.460  39.458  1.00  0.00           C  
ATOM   2215  O   ASN   142      54.266  47.084  38.461  1.00  0.00           O  
ATOM   2216  N   GLY   143      53.976  47.017  40.597  1.00  0.00           N  
ATOM   2217  H   GLY   143      53.992  46.463  41.377  1.00  0.00           H  
ATOM   2218  CA  GLY   143      53.687  48.382  40.788  1.00  0.00           C  
ATOM   2219  HA2 GLY   143      53.974  48.651  41.746  1.00  0.00           H  
ATOM   2220  HA3 GLY   143      54.260  48.932  40.111  1.00  0.00           H  
ATOM   2221  C   GLY   143      52.249  48.775  40.651  1.00  0.00           C  
ATOM   2222  O   GLY   143      51.948  49.911  40.694  1.00  0.00           O  
ATOM   2223  N   SER   144      51.357  47.867  40.484  1.00  0.00           N  
ATOM   2224  H   SER   144      51.666  46.961  40.477  1.00  0.00           H  
ATOM   2225  CA  SER   144      49.950  48.106  40.279  1.00  0.00           C  
ATOM   2226  HA  SER   144      49.862  49.020  39.773  1.00  0.00           H  
ATOM   2227  CB  SER   144      49.397  47.075  39.373  1.00  0.00           C  
ATOM   2228  HB2 SER   144      48.401  47.317  39.152  1.00  0.00           H  
ATOM   2229  HB3 SER   144      49.960  47.048  38.466  1.00  0.00           H  
ATOM   2230  OG  SER   144      49.428  45.854  39.950  1.00  0.00           O  
ATOM   2231  HG  SER   144      50.153  45.422  39.684  1.00  0.00           H  
ATOM   2232  C   SER   144      49.098  48.239  41.542  1.00  0.00           C  
ATOM   2233  O   SER   144      47.883  48.376  41.447  1.00  0.00           O  
ATOM   2234  N   CYS   145      49.693  48.216  42.729  1.00  0.00           N  
ATOM   2235  H   CYS   145      50.674  48.082  42.750  1.00  0.00           H  
ATOM   2236  CA  CYS   145      49.003  48.444  43.995  1.00  0.00           C  
ATOM   2237  HA  CYS   145      48.255  47.676  44.119  1.00  0.00           H  
ATOM   2238  CB  CYS   145      50.015  48.304  45.127  1.00  0.00           C  
ATOM   2239  HB2 CYS   145      50.524  47.379  45.039  1.00  0.00           H  
ATOM   2240  HB3 CYS   145      50.727  49.083  45.063  1.00  0.00           H  
ATOM   2241  SG  CYS   145      49.236  48.360  46.722  1.00  0.00           S  
ATOM   2242  HG  CYS   145      48.797  47.329  46.706  1.00  0.00           H  
ATOM   2243  C   CYS   145      48.298  49.809  43.991  1.00  0.00           C  
ATOM   2244  O   CYS   145      48.873  50.806  43.587  1.00  0.00           O  
ATOM   2245  N   GLY   146      47.034  49.849  44.380  1.00  0.00           N  
ATOM   2246  H   GLY   146      46.649  49.021  44.776  1.00  0.00           H  
ATOM   2247  CA  GLY   146      46.160  51.015  44.278  1.00  0.00           C  
ATOM   2248  HA2 GLY   146      45.428  50.951  45.058  1.00  0.00           H  
ATOM   2249  HA3 GLY   146      46.732  51.909  44.443  1.00  0.00           H  
ATOM   2250  C   GLY   146      45.399  51.170  42.964  1.00  0.00           C  
ATOM   2251  O   GLY   146      44.713  52.154  42.793  1.00  0.00           O  
ATOM   2252  N   SER   147      45.479  50.213  42.043  1.00  0.00           N  
ATOM   2253  H   SER   147      46.110  49.469  42.209  1.00  0.00           H  
ATOM   2254  CA  SER   147      44.551  50.104  40.904  1.00  0.00           C  
ATOM   2255  HA  SER   147      44.599  51.013  40.324  1.00  0.00           H  
ATOM   2256  CB  SER   147      44.941  48.946  39.996  1.00  0.00           C  
ATOM   2257  HB2 SER   147      44.973  48.033  40.559  1.00  0.00           H  
ATOM   2258  HB3 SER   147      44.204  48.837  39.221  1.00  0.00           H  
ATOM   2259  OG  SER   147      46.190  49.177  39.408  1.00  0.00           O  
ATOM   2260  HG  SER   147      46.851  49.043  40.052  1.00  0.00           H  
ATOM   2261  C   SER   147      43.107  49.922  41.379  1.00  0.00           C  
ATOM   2262  O   SER   147      42.876  49.279  42.377  1.00  0.00           O  
ATOM   2263  N   VAL   148      42.135  50.483  40.687  1.00  0.00           N  
ATOM   2264  H   VAL   148      42.371  50.889  39.824  1.00  0.00           H  
ATOM   2265  CA  VAL   148      40.761  50.683  41.179  1.00  0.00           C  
ATOM   2266  HA  VAL   148      40.678  50.219  42.149  1.00  0.00           H  
ATOM   2267  CB  VAL   148      40.488  52.174  41.387  1.00  0.00           C  
ATOM   2268  HB  VAL   148      40.937  52.538  41.487  1.00  0.00           H  
ATOM   2269  CG1 VAL   148      40.105  52.824  40.852  1.00  0.00           C  
ATOM   2270 HG11 VAL   148      39.991  53.039  40.729  1.00  0.00           H  
ATOM   2271 HG12 VAL   148      40.043  52.977  40.697  1.00  0.00           H  
ATOM   2272 HG13 VAL   148      40.009  52.951  40.739  1.00  0.00           H  
ATOM   2273  CG2 VAL   148      40.008  52.614  42.057  1.00  0.00           C  
ATOM   2274 HG21 VAL   148      39.867  52.734  42.235  1.00  0.00           H  
ATOM   2275 HG22 VAL   148      39.930  52.729  42.236  1.00  0.00           H  
ATOM   2276 HG23 VAL   148      39.889  52.718  42.198  1.00  0.00           H  
ATOM   2277  C   VAL   148      39.706  50.024  40.300  1.00  0.00           C  
ATOM   2278  O   VAL   148      39.832  50.000  39.099  1.00  0.00           O  
ATOM   2279  N   GLY   149      38.649  49.507  40.897  1.00  0.00           N  
ATOM   2280  H   GLY   149      38.605  49.594  41.884  1.00  0.00           H  
ATOM   2281  CA  GLY   149      37.497  48.911  40.233  1.00  0.00           C  
ATOM   2282  HA2 GLY   149      37.675  48.894  39.184  1.00  0.00           H  
ATOM   2283  HA3 GLY   149      37.379  47.907  40.558  1.00  0.00           H  
ATOM   2284  C   GLY   149      36.188  49.639  40.466  1.00  0.00           C  
ATOM   2285  O   GLY   149      35.967  50.205  41.528  1.00  0.00           O  
ATOM   2286  N   PHE   150      35.323  49.639  39.459  1.00  0.00           N  
ATOM   2287  H   PHE   150      35.566  49.138  38.635  1.00  0.00           H  
ATOM   2288  CA  PHE   150      34.118  50.458  39.391  1.00  0.00           C  
ATOM   2289  HA  PHE   150      33.699  50.517  40.385  1.00  0.00           H  
ATOM   2290  CB  PHE   150      34.505  51.873  38.948  1.00  0.00           C  
ATOM   2291  HB2 PHE   150      33.647  52.501  39.033  1.00  0.00           H  
ATOM   2292  HB3 PHE   150      35.229  52.264  39.625  1.00  0.00           H  
ATOM   2293  CG  PHE   150      35.050  52.004  37.556  1.00  0.00           C  
ATOM   2294  CD1 PHE   150      36.355  51.738  37.297  1.00  0.00           C  
ATOM   2295  HD1 PHE   150      36.979  51.450  38.081  1.00  0.00           H  
ATOM   2296  CE1 PHE   150      36.848  51.831  36.011  1.00  0.00           C  
ATOM   2297  HE1 PHE   150      37.837  51.607  35.820  1.00  0.00           H  
ATOM   2298  CZ  PHE   150      36.047  52.214  34.980  1.00  0.00           C  
ATOM   2299  HZ  PHE   150      36.418  52.285  33.996  1.00  0.00           H  
ATOM   2300  CE2 PHE   150      34.755  52.506  35.236  1.00  0.00           C  
ATOM   2301  HE2 PHE   150      34.149  52.813  34.447  1.00  0.00           H  
ATOM   2302  CD2 PHE   150      34.254  52.391  36.518  1.00  0.00           C  
ATOM   2303  HD2 PHE   150      33.259  52.600  36.702  1.00  0.00           H  
ATOM   2304  C   PHE   150      33.023  49.886  38.475  1.00  0.00           C  
ATOM   2305  O   PHE   150      33.268  49.087  37.589  1.00  0.00           O  
ATOM   2306  N   ASN   151      31.807  50.365  38.669  1.00  0.00           N  
ATOM   2307  H   ASN   151      31.696  50.982  39.439  1.00  0.00           H  
ATOM   2308  CA  ASN   151      30.648  50.225  37.800  1.00  0.00           C  
ATOM   2309  HA  ASN   151      30.956  49.798  36.861  1.00  0.00           H  
ATOM   2310  CB  ASN   151      29.636  49.295  38.451  1.00  0.00           C  
ATOM   2311  HB2 ASN   151      29.489  49.476  39.270  1.00  0.00           H  
ATOM   2312  HB3 ASN   151      28.867  49.351  38.092  1.00  0.00           H  
ATOM   2313  CG  ASN   151      29.799  48.045  38.483  1.00  0.00           C  
ATOM   2314  OD1 ASN   151      29.995  47.687  38.180  1.00  0.00           O  
ATOM   2315  ND2 ASN   151      29.681  47.330  38.848  1.00  0.00           N  
ATOM   2316 HD21 ASN   151      29.763  46.503  38.853  1.00  0.00           H  
ATOM   2317 HD22 ASN   151      29.451  47.591  39.130  1.00  0.00           H  
ATOM   2318  C   ASN   151      30.039  51.601  37.508  1.00  0.00           C  
ATOM   2319  O   ASN   151      30.257  52.532  38.253  1.00  0.00           O  
ATOM   2320  N   ILE   152      29.266  51.741  36.448  1.00  0.00           N  
ATOM   2321  H   ILE   152      29.114  50.952  35.873  1.00  0.00           H  
ATOM   2322  CA  ILE   152      28.544  52.968  36.110  1.00  0.00           C  
ATOM   2323  HA  ILE   152      28.532  53.614  36.966  1.00  0.00           H  
ATOM   2324  CB  ILE   152      29.229  53.738  34.976  1.00  0.00           C  
ATOM   2325  HB  ILE   152      29.291  53.126  34.165  1.00  0.00           H  
ATOM   2326  CG2 ILE   152      28.471  54.905  34.573  1.00  0.00           C  
ATOM   2327 HG21 ILE   152      28.294  55.207  34.501  1.00  0.00           H  
ATOM   2328 HG22 ILE   152      28.307  55.202  34.429  1.00  0.00           H  
ATOM   2329 HG23 ILE   152      28.253  55.166  34.461  1.00  0.00           H  
ATOM   2330  CG1 ILE   152      30.589  54.158  35.305  1.00  0.00           C  
ATOM   2331 HG12 ILE   152      30.557  54.724  36.091  1.00  0.00           H  
ATOM   2332 HG13 ILE   152      31.087  53.351  35.543  1.00  0.00           H  
ATOM   2333  CD1 ILE   152      31.386  54.870  34.298  1.00  0.00           C  
ATOM   2334 HD11 ILE   152      31.589  55.057  34.069  1.00  0.00           H  
ATOM   2335 HD12 ILE   152      31.599  55.028  34.058  1.00  0.00           H  
ATOM   2336 HD13 ILE   152      31.570  55.041  34.047  1.00  0.00           H  
ATOM   2337  C   ILE   152      27.107  52.636  35.790  1.00  0.00           C  
ATOM   2338  O   ILE   152      26.835  51.790  35.006  1.00  0.00           O  
ATOM   2339  N   ASP   153      26.182  53.307  36.377  1.00  0.00           N  
ATOM   2340  H   ASP   153      26.466  53.979  37.010  1.00  0.00           H  
ATOM   2341  CA  ASP   153      24.783  53.176  36.084  1.00  0.00           C  
ATOM   2342  HA  ASP   153      24.606  52.200  35.807  1.00  0.00           H  
ATOM   2343  CB  ASP   153      23.952  53.446  37.270  1.00  0.00           C  
ATOM   2344  HB2 ASP   153      23.465  53.672  37.258  1.00  0.00           H  
ATOM   2345  HB3 ASP   153      23.731  53.079  37.607  1.00  0.00           H  
ATOM   2346  CG  ASP   153      24.013  53.863  38.050  1.00  0.00           C  
ATOM   2347  OD1 ASP   153      23.999  54.011  38.361  1.00  0.00           O  
ATOM   2348  OD2 ASP   153      24.046  54.041  38.377  1.00  0.00           O  
ATOM   2349  C   ASP   153      24.355  54.004  34.953  1.00  0.00           C  
ATOM   2350  O   ASP   153      24.046  53.649  34.218  1.00  0.00           O  
ATOM   2351  N   TYR   154      24.375  55.097  34.794  1.00  0.00           N  
ATOM   2352  H   TYR   154      24.589  55.314  35.462  1.00  0.00           H  
ATOM   2353  CA  TYR   154      24.156  55.996  33.727  1.00  0.00           C  
ATOM   2354  HA  TYR   154      24.355  55.500  32.865  1.00  0.00           H  
ATOM   2355  CB  TYR   154      22.763  56.426  33.667  1.00  0.00           C  
ATOM   2356  HB2 TYR   154      22.335  55.972  33.345  1.00  0.00           H  
ATOM   2357  HB3 TYR   154      22.479  56.464  34.280  1.00  0.00           H  
ATOM   2358  CG  TYR   154      22.277  57.372  33.217  1.00  0.00           C  
ATOM   2359  CD1 TYR   154      22.184  57.913  32.730  1.00  0.00           C  
ATOM   2360  HD1 TYR   154      22.458  57.661  32.677  1.00  0.00           H  
ATOM   2361  CE1 TYR   154      21.734  58.783  32.311  1.00  0.00           C  
ATOM   2362  HE1 TYR   154      21.667  59.196  31.940  1.00  0.00           H  
ATOM   2363  CZ  TYR   154      21.372  59.118  32.377  1.00  0.00           C  
ATOM   2364  OH  TYR   154      20.942  59.955  31.976  1.00  0.00           O  
ATOM   2365  HH  TYR   154      20.803  60.167  31.862  1.00  0.00           H  
ATOM   2366  CE2 TYR   154      21.458  58.577  32.864  1.00  0.00           C  
ATOM   2367  HE2 TYR   154      21.179  58.832  32.914  1.00  0.00           H  
ATOM   2368  CD2 TYR   154      21.907  57.707  33.282  1.00  0.00           C  
ATOM   2369  HD2 TYR   154      21.970  57.298  33.652  1.00  0.00           H  
ATOM   2370  C   TYR   154      25.041  57.159  33.780  1.00  0.00           C  
ATOM   2371  O   TYR   154      25.489  57.562  32.808  1.00  0.00           O  
ATOM   2372  N   ASP   155      25.332  57.678  34.909  1.00  0.00           N  
ATOM   2373  H   ASP   155      24.907  57.324  35.654  1.00  0.00           H  
ATOM   2374  CA  ASP   155      26.181  58.770  35.119  1.00  0.00           C  
ATOM   2375  HA  ASP   155      26.806  58.800  34.361  1.00  0.00           H  
ATOM   2376  CB  ASP   155      25.391  59.928  35.066  1.00  0.00           C  
ATOM   2377  HB2 ASP   155      25.132  60.049  34.488  1.00  0.00           H  
ATOM   2378  HB3 ASP   155      24.858  59.988  35.416  1.00  0.00           H  
ATOM   2379  CG  ASP   155      25.636  60.862  35.279  1.00  0.00           C  
ATOM   2380  OD1 ASP   155      25.837  61.241  35.212  1.00  0.00           O  
ATOM   2381  OD2 ASP   155      25.611  61.249  35.502  1.00  0.00           O  
ATOM   2382  C   ASP   155      27.037  58.769  36.357  1.00  0.00           C  
ATOM   2383  O   ASP   155      28.042  59.284  36.437  1.00  0.00           O  
ATOM   2384  N   CYS   156      26.667  58.184  37.320  1.00  0.00           N  
ATOM   2385  H   CYS   156      25.853  57.759  37.196  1.00  0.00           H  
ATOM   2386  CA  CYS   156      27.365  58.089  38.575  1.00  0.00           C  
ATOM   2387  HA  CYS   156      27.943  58.981  38.721  1.00  0.00           H  
ATOM   2388  CB  CYS   156      26.338  58.019  39.671  1.00  0.00           C  
ATOM   2389  HB2 CYS   156      25.716  58.845  39.614  1.00  0.00           H  
ATOM   2390  HB3 CYS   156      25.760  57.167  39.549  1.00  0.00           H  
ATOM   2391  SG  CYS   156      27.063  57.984  41.268  1.00  0.00           S  
ATOM   2392  HG  CYS   156      26.636  57.798  41.583  1.00  0.00           H  
ATOM   2393  C   CYS   156      28.317  56.906  38.606  1.00  0.00           C  
ATOM   2394  O   CYS   156      27.942  55.805  38.271  1.00  0.00           O  
ATOM   2395  N   VAL   157      29.541  57.117  39.043  1.00  0.00           N  
ATOM   2396  H   VAL   157      29.771  58.038  39.310  1.00  0.00           H  
ATOM   2397  CA  VAL   157      30.563  56.084  39.206  1.00  0.00           C  
ATOM   2398  HA  VAL   157      30.415  55.331  38.446  1.00  0.00           H  
ATOM   2399  CB  VAL   157      31.971  56.658  39.009  1.00  0.00           C  
ATOM   2400  HB  VAL   157      32.177  57.368  39.786  1.00  0.00           H  
ATOM   2401  CG1 VAL   157      33.017  55.567  39.066  1.00  0.00           C  
ATOM   2402 HG11 VAL   157      33.269  55.298  39.111  1.00  0.00           H  
ATOM   2403 HG12 VAL   157      33.266  55.289  39.056  1.00  0.00           H  
ATOM   2404 HG13 VAL   157      33.300  55.327  39.077  1.00  0.00           H  
ATOM   2405  CG2 VAL   157      32.127  57.371  37.680  1.00  0.00           C  
ATOM   2406 HG21 VAL   157      32.172  57.551  37.363  1.00  0.00           H  
ATOM   2407 HG22 VAL   157      32.168  57.545  37.354  1.00  0.00           H  
ATOM   2408 HG23 VAL   157      32.162  57.552  37.359  1.00  0.00           H  
ATOM   2409  C   VAL   157      30.428  55.407  40.565  1.00  0.00           C  
ATOM   2410  O   VAL   157      30.662  56.002  41.590  1.00  0.00           O  
ATOM   2411  N   SER   158      30.074  54.148  40.579  1.00  0.00           N  
ATOM   2412  H   SER   158      29.913  53.718  39.706  1.00  0.00           H  
ATOM   2413  CA  SER   158      30.068  53.294  41.758  1.00  0.00           C  
ATOM   2414  HA  SER   158      29.884  53.887  42.640  1.00  0.00           H  
ATOM   2415  CB  SER   158      28.954  52.274  41.652  1.00  0.00           C  
ATOM   2416  HB2 SER   158      28.867  51.935  40.858  1.00  0.00           H  
ATOM   2417  HB3 SER   158      29.070  51.592  42.173  1.00  0.00           H  
ATOM   2418  OG  SER   158      27.879  52.628  41.921  1.00  0.00           O  
ATOM   2419  HG  SER   158      27.535  52.648  41.393  1.00  0.00           H  
ATOM   2420  C   SER   158      31.416  52.609  41.917  1.00  0.00           C  
ATOM   2421  O   SER   158      31.658  51.589  41.317  1.00  0.00           O  
ATOM   2422  N   PHE   159      32.313  53.164  42.704  1.00  0.00           N  
ATOM   2423  H   PHE   159      32.045  53.981  43.187  1.00  0.00           H  
ATOM   2424  CA  PHE   159      33.595  52.544  43.036  1.00  0.00           C  
ATOM   2425  HA  PHE   159      34.043  52.159  42.130  1.00  0.00           H  
ATOM   2426  CB  PHE   159      34.552  53.571  43.629  1.00  0.00           C  
ATOM   2427  HB2 PHE   159      34.092  54.014  44.489  1.00  0.00           H  
ATOM   2428  HB3 PHE   159      35.426  53.053  43.970  1.00  0.00           H  
ATOM   2429  CG  PHE   159      35.010  54.660  42.695  1.00  0.00           C  
ATOM   2430  CD1 PHE   159      35.976  54.386  41.742  1.00  0.00           C  
ATOM   2431  HD1 PHE   159      36.363  53.404  41.660  1.00  0.00           H  
ATOM   2432  CE1 PHE   159      36.448  55.393  40.904  1.00  0.00           C  
ATOM   2433  HE1 PHE   159      37.190  55.175  40.184  1.00  0.00           H  
ATOM   2434  CZ  PHE   159      35.959  56.681  41.018  1.00  0.00           C  
ATOM   2435  HZ  PHE   159      36.324  57.455  40.384  1.00  0.00           H  
ATOM   2436  CE2 PHE   159      34.992  56.958  41.964  1.00  0.00           C  
ATOM   2437  HE2 PHE   159      34.621  57.944  42.052  1.00  0.00           H  
ATOM   2438  CD2 PHE   159      34.515  55.950  42.801  1.00  0.00           C  
ATOM   2439  HD2 PHE   159      33.777  56.167  43.527  1.00  0.00           H  
ATOM   2440  C   PHE   159      33.399  51.373  44.001  1.00  0.00           C  
ATOM   2441  O   PHE   159      32.735  51.510  45.013  1.00  0.00           O  
ATOM   2442  N   CYS   160      33.988  50.230  43.704  1.00  0.00           N  
ATOM   2443  H   CYS   160      34.522  50.194  42.868  1.00  0.00           H  
ATOM   2444  CA  CYS   160      33.717  48.968  44.388  1.00  0.00           C  
ATOM   2445  HA  CYS   160      33.139  49.160  45.265  1.00  0.00           H  
ATOM   2446  CB  CYS   160      32.871  48.118  43.480  1.00  0.00           C  
ATOM   2447  HB2 CYS   160      32.749  47.363  43.842  1.00  0.00           H  
ATOM   2448  HB3 CYS   160      32.094  48.449  43.346  1.00  0.00           H  
ATOM   2449  SG  CYS   160      33.317  47.786  42.047  1.00  0.00           S  
ATOM   2450  HG  CYS   160      32.885  47.450  41.862  1.00  0.00           H  
ATOM   2451  C   CYS   160      34.936  48.196  44.882  1.00  0.00           C  
ATOM   2452  O   CYS   160      34.782  47.318  45.711  1.00  0.00           O  
ATOM   2453  N   TYR   161      36.131  48.487  44.387  1.00  0.00           N  
ATOM   2454  H   TYR   161      36.199  49.220  43.722  1.00  0.00           H  
ATOM   2455  CA  TYR   161      37.340  47.709  44.658  1.00  0.00           C  
ATOM   2456  HA  TYR   161      37.290  47.321  45.665  1.00  0.00           H  
ATOM   2457  CB  TYR   161      37.376  46.517  43.696  1.00  0.00           C  
ATOM   2458  HB2 TYR   161      36.562  45.869  43.924  1.00  0.00           H  
ATOM   2459  HB3 TYR   161      37.210  46.875  42.707  1.00  0.00           H  
ATOM   2460  CG  TYR   161      38.635  45.698  43.691  1.00  0.00           C  
ATOM   2461  CD1 TYR   161      38.875  44.793  44.683  1.00  0.00           C  
ATOM   2462  HD1 TYR   161      38.171  44.684  45.448  1.00  0.00           H  
ATOM   2463  CE1 TYR   161      40.035  44.032  44.674  1.00  0.00           C  
ATOM   2464  HE1 TYR   161      40.218  43.340  45.428  1.00  0.00           H  
ATOM   2465  CZ  TYR   161      40.959  44.167  43.669  1.00  0.00           C  
ATOM   2466  OH  TYR   161      42.063  43.414  43.643  1.00  0.00           O  
ATOM   2467  HH  TYR   161      42.322  43.256  43.506  1.00  0.00           H  
ATOM   2468  CE2 TYR   161      40.722  45.076  42.678  1.00  0.00           C  
ATOM   2469  HE2 TYR   161      41.427  45.180  41.913  1.00  0.00           H  
ATOM   2470  CD2 TYR   161      39.566  45.842  42.692  1.00  0.00           C  
ATOM   2471  HD2 TYR   161      39.395  46.538  41.936  1.00  0.00           H  
ATOM   2472  C   TYR   161      38.615  48.551  44.549  1.00  0.00           C  
ATOM   2473  O   TYR   161      38.694  49.449  43.727  1.00  0.00           O  
ATOM   2474  N   MET   162      39.634  48.216  45.326  1.00  0.00           N  
ATOM   2475  H   MET   162      39.472  47.521  46.019  1.00  0.00           H  
ATOM   2476  CA  MET   162      41.003  48.706  45.207  1.00  0.00           C  
ATOM   2477  HA  MET   162      41.151  49.077  44.203  1.00  0.00           H  
ATOM   2478  CB  MET   162      41.205  49.874  46.169  1.00  0.00           C  
ATOM   2479  HB2 MET   162      40.515  50.621  45.939  1.00  0.00           H  
ATOM   2480  HB3 MET   162      41.017  49.561  47.143  1.00  0.00           H  
ATOM   2481  CG  MET   162      42.559  50.484  46.137  1.00  0.00           C  
ATOM   2482  HG2 MET   162      43.225  49.786  46.498  1.00  0.00           H  
ATOM   2483  HG3 MET   162      42.807  50.671  45.158  1.00  0.00           H  
ATOM   2484  SD  MET   162      42.765  51.993  47.075  1.00  0.00           S  
ATOM   2485  CE  MET   162      42.305  53.181  45.931  1.00  0.00           C  
ATOM   2486  HE1 MET   162      42.225  53.429  45.707  1.00  0.00           H  
ATOM   2487  HE2 MET   162      42.213  53.412  45.692  1.00  0.00           H  
ATOM   2488  HE3 MET   162      42.203  53.428  45.710  1.00  0.00           H  
ATOM   2489  C   MET   162      41.996  47.559  45.430  1.00  0.00           C  
ATOM   2490  O   MET   162      41.797  46.734  46.301  1.00  0.00           O  
ATOM   2491  N   HID   163      43.044  47.485  44.621  1.00  0.00           N  
ATOM   2492  H   HID   163      43.110  48.175  43.907  1.00  0.00           H  
ATOM   2493  CA  HID   163      44.055  46.428  44.633  1.00  0.00           C  
ATOM   2494  HA  HID   163      43.567  45.482  44.828  1.00  0.00           H  
ATOM   2495  CB  HID   163      44.686  46.368  43.237  1.00  0.00           C  
ATOM   2496  HB2 HID   163      43.923  46.117  42.528  1.00  0.00           H  
ATOM   2497  HB3 HID   163      45.048  47.345  42.984  1.00  0.00           H  
ATOM   2498  CG  HID   163      45.824  45.407  43.052  1.00  0.00           C  
ATOM   2499  ND1 HID   163      46.804  45.501  42.226  1.00  0.00           N  
ATOM   2500  HD1 HID   163      46.939  46.234  41.689  1.00  0.00           H  
ATOM   2501  CE1 HID   163      47.599  44.455  42.283  1.00  0.00           C  
ATOM   2502  HE1 HID   163      48.456  44.272  41.749  1.00  0.00           H  
ATOM   2503  NE2 HID   163      47.179  43.669  43.112  1.00  0.00           N  
ATOM   2504  CD2 HID   163      46.040  44.257  43.593  1.00  0.00           C  
ATOM   2505  HD2 HID   163      45.434  43.868  44.259  1.00  0.00           H  
ATOM   2506  C   HID   163      45.123  46.639  45.714  1.00  0.00           C  
ATOM   2507  O   HID   163      45.886  47.581  45.641  1.00  0.00           O  
ATOM   2508  N   HIE   164      45.238  45.721  46.657  1.00  0.00           N  
ATOM   2509  H   HIE   164      44.554  45.011  46.674  1.00  0.00           H  
ATOM   2510  CA  HIE   164      46.231  45.747  47.740  1.00  0.00           C  
ATOM   2511  HA  HIE   164      46.765  46.686  47.727  1.00  0.00           H  
ATOM   2512  CB  HIE   164      45.530  45.651  49.095  1.00  0.00           C  
ATOM   2513  HB2 HIE   164      44.901  44.779  49.108  1.00  0.00           H  
ATOM   2514  HB3 HIE   164      46.283  45.513  49.853  1.00  0.00           H  
ATOM   2515  CG  HIE   164      44.716  46.851  49.487  1.00  0.00           C  
ATOM   2516  ND1 HIE   164      43.765  47.482  48.723  1.00  0.00           N  
ATOM   2517  CE1 HIE   164      43.293  48.488  49.450  1.00  0.00           C  
ATOM   2518  HE1 HIE   164      42.538  49.168  49.140  1.00  0.00           H  
ATOM   2519  NE2 HIE   164      43.877  48.506  50.630  1.00  0.00           N  
ATOM   2520  HE2 HIE   164      43.681  49.149  51.357  1.00  0.00           H  
ATOM   2521  CD2 HIE   164      44.763  47.472  50.675  1.00  0.00           C  
ATOM   2522  HD2 HIE   164      45.386  47.202  51.483  1.00  0.00           H  
ATOM   2523  C   HIE   164      47.285  44.647  47.635  1.00  0.00           C  
ATOM   2524  O   HIE   164      48.402  44.864  48.045  1.00  0.00           O  
ATOM   2525  N   MET   165      46.948  43.470  47.124  1.00  0.00           N  
ATOM   2526  H   MET   165      46.029  43.360  46.774  1.00  0.00           H  
ATOM   2527  CA  MET   165      47.766  42.262  47.199  1.00  0.00           C  
ATOM   2528  HA  MET   165      48.793  42.538  47.191  1.00  0.00           H  
ATOM   2529  CB  MET   165      47.483  41.571  48.503  1.00  0.00           C  
ATOM   2530  HB2 MET   165      47.692  41.269  48.706  1.00  0.00           H  
ATOM   2531  HB3 MET   165      47.474  41.737  48.869  1.00  0.00           H  
ATOM   2532  CG  MET   165      46.939  41.052  49.080  1.00  0.00           C  
ATOM   2533  HG2 MET   165      46.748  41.309  48.881  1.00  0.00           H  
ATOM   2534  HG3 MET   165      46.947  40.892  48.787  1.00  0.00           H  
ATOM   2535  SD  MET   165      46.552  40.276  50.535  1.00  0.00           S  
ATOM   2536  CE  MET   165      47.511  39.895  51.144  1.00  0.00           C  
ATOM   2537  HE1 MET   165      47.701  39.814  51.273  1.00  0.00           H  
ATOM   2538  HE2 MET   165      47.703  39.817  51.278  1.00  0.00           H  
ATOM   2539  HE3 MET   165      47.699  39.814  51.269  1.00  0.00           H  
ATOM   2540  C   MET   165      47.557  41.305  46.032  1.00  0.00           C  
ATOM   2541  O   MET   165      46.512  41.275  45.431  1.00  0.00           O  
ATOM   2542  N   GLU   166      48.533  40.474  45.755  1.00  0.00           N  
ATOM   2543  H   GLU   166      49.341  40.525  46.314  1.00  0.00           H  
ATOM   2544  CA  GLU   166      48.498  39.406  44.763  1.00  0.00           C  
ATOM   2545  HA  GLU   166      47.488  39.266  44.425  1.00  0.00           H  
ATOM   2546  CB  GLU   166      49.324  39.806  43.557  1.00  0.00           C  
ATOM   2547  HB2 GLU   166      48.959  40.627  43.161  1.00  0.00           H  
ATOM   2548  HB3 GLU   166      50.247  40.010  43.831  1.00  0.00           H  
ATOM   2549  CG  GLU   166      49.409  38.850  42.519  1.00  0.00           C  
ATOM   2550  HG2 GLU   166      49.640  38.008  42.913  1.00  0.00           H  
ATOM   2551  HG3 GLU   166      48.529  38.749  42.166  1.00  0.00           H  
ATOM   2552  CD  GLU   166      50.362  39.131  41.422  1.00  0.00           C  
ATOM   2553  OE1 GLU   166      50.768  39.209  41.002  1.00  0.00           O  
ATOM   2554  OE2 GLU   166      50.722  39.254  40.957  1.00  0.00           O  
ATOM   2555  C   GLU   166      48.966  38.088  45.368  1.00  0.00           C  
ATOM   2556  O   GLU   166      50.023  38.007  45.922  1.00  0.00           O  
ATOM   2557  N   LEU   167      48.183  37.047  45.257  1.00  0.00           N  
ATOM   2558  H   LEU   167      47.371  37.158  44.719  1.00  0.00           H  
ATOM   2559  CA  LEU   167      48.441  35.726  45.800  1.00  0.00           C  
ATOM   2560  HA  LEU   167      48.985  35.846  46.721  1.00  0.00           H  
ATOM   2561  CB  LEU   167      47.117  35.044  46.107  1.00  0.00           C  
ATOM   2562  HB2 LEU   167      46.571  34.949  45.207  1.00  0.00           H  
ATOM   2563  HB3 LEU   167      47.318  34.066  46.446  1.00  0.00           H  
ATOM   2564  CG  LEU   167      46.232  35.702  47.126  1.00  0.00           C  
ATOM   2565  HG  LEU   167      46.077  36.123  47.045  1.00  0.00           H  
ATOM   2566  CD1 LEU   167      45.479  35.546  47.479  1.00  0.00           C  
ATOM   2567 HD11 LEU   167      45.277  35.511  47.604  1.00  0.00           H  
ATOM   2568 HD12 LEU   167      45.291  35.535  47.566  1.00  0.00           H  
ATOM   2569 HD13 LEU   167      45.310  35.491  47.523  1.00  0.00           H  
ATOM   2570  CD2 LEU   167      46.230  35.913  47.951  1.00  0.00           C  
ATOM   2571 HD21 LEU   167      46.260  35.976  48.129  1.00  0.00           H  
ATOM   2572 HD22 LEU   167      46.189  35.976  48.159  1.00  0.00           H  
ATOM   2573 HD23 LEU   167      46.225  35.954  48.171  1.00  0.00           H  
ATOM   2574  C   LEU   167      49.293  34.884  44.849  1.00  0.00           C  
ATOM   2575  O   LEU   167      49.216  35.071  43.653  1.00  0.00           O  
ATOM   2576  N   PRO   168      50.064  33.913  45.330  1.00  0.00           N  
ATOM   2577  CD  PRO   168      50.281  33.627  46.706  1.00  0.00           C  
ATOM   2578  HD2 PRO   168      49.452  33.195  47.130  1.00  0.00           H  
ATOM   2579  HD3 PRO   168      50.529  34.478  47.237  1.00  0.00           H  
ATOM   2580  CG  PRO   168      51.395  32.682  46.763  1.00  0.00           C  
ATOM   2581  HG2 PRO   168      51.183  31.965  47.299  1.00  0.00           H  
ATOM   2582  HG3 PRO   168      52.148  33.101  47.085  1.00  0.00           H  
ATOM   2583  CB  PRO   168      51.677  32.214  45.477  1.00  0.00           C  
ATOM   2584  HB2 PRO   168      51.381  31.311  45.412  1.00  0.00           H  
ATOM   2585  HB3 PRO   168      52.624  32.233  45.346  1.00  0.00           H  
ATOM   2586  CA  PRO   168      50.954  33.098  44.520  1.00  0.00           C  
ATOM   2587  HA  PRO   168      51.655  33.736  44.066  1.00  0.00           H  
ATOM   2588  C   PRO   168      50.311  32.283  43.428  1.00  0.00           C  
ATOM   2589  O   PRO   168      50.968  31.882  42.517  1.00  0.00           O  
ATOM   2590  N   THR   169      49.030  32.062  43.482  1.00  0.00           N  
ATOM   2591  H   THR   169      48.547  32.396  44.259  1.00  0.00           H  
ATOM   2592  CA  THR   169      48.233  31.437  42.448  1.00  0.00           C  
ATOM   2593  HA  THR   169      48.798  30.631  42.033  1.00  0.00           H  
ATOM   2594  CB  THR   169      46.982  30.853  43.031  1.00  0.00           C  
ATOM   2595  HB  THR   169      46.363  30.522  42.267  1.00  0.00           H  
ATOM   2596  CG2 THR   169      47.260  29.717  43.912  1.00  0.00           C  
ATOM   2597 HG21 THR   169      47.322  29.431  44.113  1.00  0.00           H  
ATOM   2598 HG22 THR   169      47.333  29.437  44.122  1.00  0.00           H  
ATOM   2599 HG23 THR   169      47.315  29.439  44.126  1.00  0.00           H  
ATOM   2600  OG1 THR   169      46.300  31.773  43.753  1.00  0.00           O  
ATOM   2601  HG1 THR   169      45.526  31.584  43.783  1.00  0.00           H  
ATOM   2602  C   THR   169      47.882  32.353  41.295  1.00  0.00           C  
ATOM   2603  O   THR   169      47.222  31.950  40.397  1.00  0.00           O  
ATOM   2604  N   GLY   170      48.328  33.573  41.283  1.00  0.00           N  
ATOM   2605  H   GLY   170      48.847  33.855  42.051  1.00  0.00           H  
ATOM   2606  CA  GLY   170      48.162  34.513  40.203  1.00  0.00           C  
ATOM   2607  HA2 GLY   170      48.944  35.213  40.259  1.00  0.00           H  
ATOM   2608  HA3 GLY   170      48.244  34.009  39.282  1.00  0.00           H  
ATOM   2609  C   GLY   170      46.867  35.283  40.203  1.00  0.00           C  
ATOM   2610  O   GLY   170      46.378  35.609  39.206  1.00  0.00           O  
ATOM   2611  N   VAL   171      46.297  35.552  41.307  1.00  0.00           N  
ATOM   2612  H   VAL   171      46.776  35.271  42.075  1.00  0.00           H  
ATOM   2613  CA  VAL   171      45.048  36.286  41.505  1.00  0.00           C  
ATOM   2614  HA  VAL   171      44.788  36.780  40.585  1.00  0.00           H  
ATOM   2615  CB  VAL   171      43.886  35.360  41.863  1.00  0.00           C  
ATOM   2616  HB  VAL   171      43.050  35.959  42.073  1.00  0.00           H  
ATOM   2617  CG1 VAL   171      43.491  34.480  40.740  1.00  0.00           C  
ATOM   2618 HG11 VAL   171      43.364  34.275  40.473  1.00  0.00           H  
ATOM   2619 HG12 VAL   171      43.395  34.281  40.447  1.00  0.00           H  
ATOM   2620 HG13 VAL   171      43.406  34.253  40.481  1.00  0.00           H  
ATOM   2621  CG2 VAL   171      44.136  34.516  43.057  1.00  0.00           C  
ATOM   2622 HG21 VAL   171      44.236  34.304  43.337  1.00  0.00           H  
ATOM   2623 HG22 VAL   171      44.180  34.349  43.377  1.00  0.00           H  
ATOM   2624 HG23 VAL   171      44.157  34.276  43.336  1.00  0.00           H  
ATOM   2625  C   VAL   171      45.207  37.387  42.543  1.00  0.00           C  
ATOM   2626  O   VAL   171      46.045  37.317  43.404  1.00  0.00           O  
ATOM   2627  N   HID   172      44.404  38.414  42.458  1.00  0.00           N  
ATOM   2628  H   HID   172      43.702  38.379  41.766  1.00  0.00           H  
ATOM   2629  CA  HID   172      44.485  39.640  43.240  1.00  0.00           C  
ATOM   2630  HA  HID   172      45.462  39.704  43.692  1.00  0.00           H  
ATOM   2631  CB  HID   172      44.341  40.833  42.303  1.00  0.00           C  
ATOM   2632  HB2 HID   172      43.348  40.854  41.905  1.00  0.00           H  
ATOM   2633  HB3 HID   172      44.486  41.730  42.866  1.00  0.00           H  
ATOM   2634  CG  HID   172      45.303  40.833  41.165  1.00  0.00           C  
ATOM   2635  ND1 HID   172      46.205  41.057  40.955  1.00  0.00           N  
ATOM   2636  HD1 HID   172      46.312  41.346  41.497  1.00  0.00           H  
ATOM   2637  CE1 HID   172      46.902  40.878  39.886  1.00  0.00           C  
ATOM   2638  HE1 HID   172      47.678  40.990  39.490  1.00  0.00           H  
ATOM   2639  NE2 HID   172      46.492  40.541  39.383  1.00  0.00           N  
ATOM   2640  CD2 HID   172      45.474  40.509  40.194  1.00  0.00           C  
ATOM   2641  HD2 HID   172      44.927  40.245  40.093  1.00  0.00           H  
ATOM   2642  C   HID   172      43.458  39.694  44.367  1.00  0.00           C  
ATOM   2643  O   HID   172      42.420  39.067  44.297  1.00  0.00           O  
ATOM   2644  N   ALA   173      43.732  40.490  45.385  1.00  0.00           N  
ATOM   2645  H   ALA   173      44.609  40.953  45.378  1.00  0.00           H  
ATOM   2646  CA  ALA   173      42.840  40.804  46.486  1.00  0.00           C  
ATOM   2647  HA  ALA   173      41.829  40.704  46.150  1.00  0.00           H  
ATOM   2648  CB  ALA   173      43.055  39.795  47.592  1.00  0.00           C  
ATOM   2649  HB1 ALA   173      43.101  39.552  47.861  1.00  0.00           H  
ATOM   2650  HB2 ALA   173      43.098  39.547  47.855  1.00  0.00           H  
ATOM   2651  HB3 ALA   173      43.106  39.544  47.859  1.00  0.00           H  
ATOM   2652  C   ALA   173      43.011  42.251  46.965  1.00  0.00           C  
ATOM   2653  O   ALA   173      43.945  42.933  46.602  1.00  0.00           O  
ATOM   2654  N   GLY   174      42.085  42.735  47.768  1.00  0.00           N  
ATOM   2655  H   GLY   174      41.359  42.140  48.066  1.00  0.00           H  
ATOM   2656  CA  GLY   174      42.029  44.109  48.211  1.00  0.00           C  
ATOM   2657  HA2 GLY   174      42.826  44.295  48.860  1.00  0.00           H  
ATOM   2658  HA3 GLY   174      42.139  44.734  47.379  1.00  0.00           H  
ATOM   2659  C   GLY   174      40.759  44.487  48.938  1.00  0.00           C  
ATOM   2660  O   GLY   174      40.070  43.625  49.447  1.00  0.00           O  
ATOM   2661  N   THR   175      40.453  45.768  49.005  1.00  0.00           N  
ATOM   2662  H   THR   175      41.033  46.408  48.520  1.00  0.00           H  
ATOM   2663  CA  THR   175      39.357  46.327  49.809  1.00  0.00           C  
ATOM   2664  HA  THR   175      38.875  45.527  50.353  1.00  0.00           H  
ATOM   2665  CB  THR   175      39.873  47.332  50.844  1.00  0.00           C  
ATOM   2666  HB  THR   175      39.053  47.585  51.495  1.00  0.00           H  
ATOM   2667  CG2 THR   175      40.998  46.816  51.712  1.00  0.00           C  
ATOM   2668 HG21 THR   175      41.267  46.696  51.932  1.00  0.00           H  
ATOM   2669 HG22 THR   175      41.272  46.696  51.927  1.00  0.00           H  
ATOM   2670 HG23 THR   175      41.273  46.702  51.932  1.00  0.00           H  
ATOM   2671  OG1 THR   175      40.315  48.520  50.262  1.00  0.00           O  
ATOM   2672  HG1 THR   175      39.554  49.040  50.078  1.00  0.00           H  
ATOM   2673  C   THR   175      38.272  46.982  48.972  1.00  0.00           C  
ATOM   2674  O   THR   175      38.460  47.257  47.802  1.00  0.00           O  
ATOM   2675  N   ASP   176      37.143  47.296  49.592  1.00  0.00           N  
ATOM   2676  H   ASP   176      37.046  47.013  50.540  1.00  0.00           H  
ATOM   2677  CA  ASP   176      36.280  48.391  49.145  1.00  0.00           C  
ATOM   2678  HA  ASP   176      36.182  48.344  48.070  1.00  0.00           H  
ATOM   2679  CB  ASP   176      34.873  48.215  49.731  1.00  0.00           C  
ATOM   2680  HB2 ASP   176      34.240  48.984  49.347  1.00  0.00           H  
ATOM   2681  HB3 ASP   176      34.482  47.287  49.374  1.00  0.00           H  
ATOM   2682  CG  ASP   176      34.743  48.223  51.240  1.00  0.00           C  
ATOM   2683  OD1 ASP   176      34.932  48.365  51.862  1.00  0.00           O  
ATOM   2684  OD2 ASP   176      34.407  48.085  51.808  1.00  0.00           O  
ATOM   2685  C   ASP   176      36.920  49.755  49.479  1.00  0.00           C  
ATOM   2686  O   ASP   176      37.930  49.828  50.165  1.00  0.00           O  
ATOM   2687  N   LEU   177      36.361  50.858  48.998  1.00  0.00           N  
ATOM   2688  H   LEU   177      35.539  50.772  48.445  1.00  0.00           H  
ATOM   2689  CA  LEU   177      36.877  52.207  49.261  1.00  0.00           C  
ATOM   2690  HA  LEU   177      37.953  52.163  49.234  1.00  0.00           H  
ATOM   2691  CB  LEU   177      36.421  53.173  48.163  1.00  0.00           C  
ATOM   2692  HB2 LEU   177      35.399  52.998  47.943  1.00  0.00           H  
ATOM   2693  HB3 LEU   177      36.482  54.161  48.544  1.00  0.00           H  
ATOM   2694  CG  LEU   177      37.194  53.162  46.863  1.00  0.00           C  
ATOM   2695  HG  LEU   177      36.875  53.682  46.342  1.00  0.00           H  
ATOM   2696  CD1 LEU   177      38.302  53.497  46.862  1.00  0.00           C  
ATOM   2697 HD11 LEU   177      38.574  53.571  46.864  1.00  0.00           H  
ATOM   2698 HD12 LEU   177      38.567  53.584  46.845  1.00  0.00           H  
ATOM   2699 HD13 LEU   177      38.570  53.590  46.860  1.00  0.00           H  
ATOM   2700  CD2 LEU   177      37.299  52.206  46.164  1.00  0.00           C  
ATOM   2701 HD21 LEU   177      37.291  52.009  45.921  1.00  0.00           H  
ATOM   2702 HD22 LEU   177      37.411  51.970  46.000  1.00  0.00           H  
ATOM   2703 HD23 LEU   177      37.273  51.947  46.050  1.00  0.00           H  
ATOM   2704  C   LEU   177      36.550  52.721  50.670  1.00  0.00           C  
ATOM   2705  O   LEU   177      37.014  53.762  51.066  1.00  0.00           O  
ATOM   2706  N   GLU   178      35.807  51.974  51.459  1.00  0.00           N  
ATOM   2707  H   GLU   178      35.471  51.130  51.081  1.00  0.00           H  
ATOM   2708  CA  GLU   178      35.683  52.148  52.905  1.00  0.00           C  
ATOM   2709  HA  GLU   178      35.807  53.188  53.141  1.00  0.00           H  
ATOM   2710  CB  GLU   178      34.291  51.736  53.356  1.00  0.00           C  
ATOM   2711  HB2 GLU   178      33.990  50.988  53.000  1.00  0.00           H  
ATOM   2712  HB3 GLU   178      34.254  51.578  54.201  1.00  0.00           H  
ATOM   2713  CG  GLU   178      33.322  52.509  53.159  1.00  0.00           C  
ATOM   2714  HG2 GLU   178      33.446  52.746  52.689  1.00  0.00           H  
ATOM   2715  HG3 GLU   178      32.848  52.262  53.059  1.00  0.00           H  
ATOM   2716  CD  GLU   178      32.777  53.265  53.730  1.00  0.00           C  
ATOM   2717  OE1 GLU   178      32.536  53.545  53.966  1.00  0.00           O  
ATOM   2718  OE2 GLU   178      32.567  53.595  53.957  1.00  0.00           O  
ATOM   2719  C   GLU   178      36.780  51.415  53.686  1.00  0.00           C  
ATOM   2720  O   GLU   178      36.861  51.538  54.877  1.00  0.00           O  
ATOM   2721  N   GLY   179      37.654  50.686  53.022  1.00  0.00           N  
ATOM   2722  H   GLY   179      37.477  50.557  52.067  1.00  0.00           H  
ATOM   2723  CA  GLY   179      38.855  50.071  53.555  1.00  0.00           C  
ATOM   2724  HA2 GLY   179      39.568  50.015  52.763  1.00  0.00           H  
ATOM   2725  HA3 GLY   179      39.260  50.694  54.323  1.00  0.00           H  
ATOM   2726  C   GLY   179      38.699  48.673  54.119  1.00  0.00           C  
ATOM   2727  O   GLY   179      39.618  48.185  54.745  1.00  0.00           O  
ATOM   2728  N   ASN   180      37.571  48.020  53.925  1.00  0.00           N  
ATOM   2729  H   ASN   180      36.884  48.447  53.347  1.00  0.00           H  
ATOM   2730  CA  ASN   180      37.301  46.676  54.418  1.00  0.00           C  
ATOM   2731  HA  ASN   180      37.879  46.508  55.310  1.00  0.00           H  
ATOM   2732  CB  ASN   180      35.834  46.557  54.795  1.00  0.00           C  
ATOM   2733  HB2 ASN   180      35.278  46.633  54.039  1.00  0.00           H  
ATOM   2734  HB3 ASN   180      35.626  45.707  55.170  1.00  0.00           H  
ATOM   2735  CG  ASN   180      35.354  47.446  55.669  1.00  0.00           C  
ATOM   2736  OD1 ASN   180      35.551  47.421  56.702  1.00  0.00           O  
ATOM   2737  ND2 ASN   180      34.707  48.248  55.284  1.00  0.00           N  
ATOM   2738 HD21 ASN   180      34.389  48.834  55.849  1.00  0.00           H  
ATOM   2739 HD22 ASN   180      34.583  48.280  54.434  1.00  0.00           H  
ATOM   2740  C   ASN   180      37.704  45.620  53.387  1.00  0.00           C  
ATOM   2741  O   ASN   180      37.239  45.653  52.257  1.00  0.00           O  
ATOM   2742  N   PHE   181      38.546  44.668  53.763  1.00  0.00           N  
ATOM   2743  H   PHE   181      38.861  44.666  54.701  1.00  0.00           H  
ATOM   2744  CA  PHE   181      39.047  43.625  52.873  1.00  0.00           C  
ATOM   2745  HA  PHE   181      39.491  44.105  52.013  1.00  0.00           H  
ATOM   2746  CB  PHE   181      40.138  42.805  53.560  1.00  0.00           C  
ATOM   2747  HB2 PHE   181      40.166  43.034  54.578  1.00  0.00           H  
ATOM   2748  HB3 PHE   181      39.906  41.788  53.498  1.00  0.00           H  
ATOM   2749  CG  PHE   181      41.507  42.980  53.005  1.00  0.00           C  
ATOM   2750  CD1 PHE   181      41.947  42.217  51.982  1.00  0.00           C  
ATOM   2751  HD1 PHE   181      41.315  41.505  51.595  1.00  0.00           H  
ATOM   2752  CE1 PHE   181      43.213  42.381  51.464  1.00  0.00           C  
ATOM   2753  HE1 PHE   181      43.546  41.790  50.686  1.00  0.00           H  
ATOM   2754  CZ  PHE   181      44.043  43.307  51.966  1.00  0.00           C  
ATOM   2755  HZ  PHE   181      45.012  43.429  51.574  1.00  0.00           H  
ATOM   2756  CE2 PHE   181      43.607  44.073  52.984  1.00  0.00           C  
ATOM   2757  HE2 PHE   181      44.239  44.785  53.368  1.00  0.00           H  
ATOM   2758  CD2 PHE   181      42.343  43.908  53.504  1.00  0.00           C  
ATOM   2759  HD2 PHE   181      42.014  44.494  54.286  1.00  0.00           H  
ATOM   2760  C   PHE   181      37.942  42.719  52.345  1.00  0.00           C  
ATOM   2761  O   PHE   181      36.998  42.397  53.042  1.00  0.00           O  
ATOM   2762  N   TYR   182      38.074  42.282  51.113  1.00  0.00           N  
ATOM   2763  H   TYR   182      38.841  42.623  50.584  1.00  0.00           H  
ATOM   2764  CA  TYR   182      37.359  41.144  50.563  1.00  0.00           C  
ATOM   2765  HA  TYR   182      36.373  41.093  50.996  1.00  0.00           H  
ATOM   2766  CB  TYR   182      37.199  41.316  49.054  1.00  0.00           C  
ATOM   2767  HB2 TYR   182      38.168  41.448  48.607  1.00  0.00           H  
ATOM   2768  HB3 TYR   182      36.788  40.410  48.650  1.00  0.00           H  
ATOM   2769  CG  TYR   182      36.289  42.453  48.645  1.00  0.00           C  
ATOM   2770  CD1 TYR   182      34.915  42.328  48.824  1.00  0.00           C  
ATOM   2771  HD1 TYR   182      34.516  41.444  49.262  1.00  0.00           H  
ATOM   2772  CE1 TYR   182      34.053  43.348  48.410  1.00  0.00           C  
ATOM   2773  HE1 TYR   182      33.002  43.244  48.533  1.00  0.00           H  
ATOM   2774  CZ  TYR   182      34.559  44.501  47.809  1.00  0.00           C  
ATOM   2775  OH  TYR   182      33.715  45.465  47.388  1.00  0.00           O  
ATOM   2776  HH  TYR   182      34.156  46.120  46.883  1.00  0.00           H  
ATOM   2777  CE2 TYR   182      35.935  44.632  47.633  1.00  0.00           C  
ATOM   2778  HE2 TYR   182      36.320  45.513  47.175  1.00  0.00           H  
ATOM   2779  CD2 TYR   182      36.798  43.610  48.055  1.00  0.00           C  
ATOM   2780  HD2 TYR   182      37.847  43.711  47.916  1.00  0.00           H  
ATOM   2781  C   TYR   182      38.098  39.854  50.913  1.00  0.00           C  
ATOM   2782  O   TYR   182      39.280  39.751  50.710  1.00  0.00           O  
ATOM   2783  N   GLY   183      37.402  38.875  51.437  1.00  0.00           N  
ATOM   2784  H   GLY   183      36.447  39.038  51.600  1.00  0.00           H  
ATOM   2785  CA  GLY   183      37.952  37.587  51.834  1.00  0.00           C  
ATOM   2786  HA2 GLY   183      37.148  36.897  51.946  1.00  0.00           H  
ATOM   2787  HA3 GLY   183      38.580  37.232  51.051  1.00  0.00           H  
ATOM   2788  C   GLY   183      38.755  37.581  53.127  1.00  0.00           C  
ATOM   2789  O   GLY   183      38.838  38.578  53.808  1.00  0.00           O  
ATOM   2790  N   PRO   184      39.352  36.456  53.497  1.00  0.00           N  
ATOM   2791  CD  PRO   184      39.298  35.225  52.773  1.00  0.00           C  
ATOM   2792  HD2 PRO   184      39.746  35.313  51.840  1.00  0.00           H  
ATOM   2793  HD3 PRO   184      38.309  34.906  52.647  1.00  0.00           H  
ATOM   2794  CG  PRO   184      40.030  34.241  53.590  1.00  0.00           C  
ATOM   2795  HG2 PRO   184      40.952  34.161  53.267  1.00  0.00           H  
ATOM   2796  HG3 PRO   184      39.576  33.367  53.566  1.00  0.00           H  
ATOM   2797  CB  PRO   184      40.067  34.762  54.940  1.00  0.00           C  
ATOM   2798  HB2 PRO   184      40.893  34.423  55.441  1.00  0.00           H  
ATOM   2799  HB3 PRO   184      39.233  34.447  55.425  1.00  0.00           H  
ATOM   2800  CA  PRO   184      40.040  36.257  54.765  1.00  0.00           C  
ATOM   2801  HA  PRO   184      39.463  36.685  55.551  1.00  0.00           H  
ATOM   2802  C   PRO   184      41.439  36.856  54.849  1.00  0.00           C  
ATOM   2803  O   PRO   184      42.148  36.601  55.771  1.00  0.00           O  
ATOM   2804  N   PHE   185      41.873  37.607  53.879  1.00  0.00           N  
ATOM   2805  H   PHE   185      41.240  37.811  53.176  1.00  0.00           H  
ATOM   2806  CA  PHE   185      43.249  38.052  53.709  1.00  0.00           C  
ATOM   2807  HA  PHE   185      43.889  37.212  53.910  1.00  0.00           H  
ATOM   2808  CB  PHE   185      43.467  38.447  52.256  1.00  0.00           C  
ATOM   2809  HB2 PHE   185      43.000  39.382  52.090  1.00  0.00           H  
ATOM   2810  HB3 PHE   185      44.505  38.577  52.092  1.00  0.00           H  
ATOM   2811  CG  PHE   185      42.948  37.466  51.247  1.00  0.00           C  
ATOM   2812  CD1 PHE   185      43.461  36.207  51.186  1.00  0.00           C  
ATOM   2813  HD1 PHE   185      44.249  35.947  51.822  1.00  0.00           H  
ATOM   2814  CE1 PHE   185      42.930  35.281  50.313  1.00  0.00           C  
ATOM   2815  HE1 PHE   185      43.315  34.318  50.281  1.00  0.00           H  
ATOM   2816  CZ  PHE   185      41.891  35.611  49.488  1.00  0.00           C  
ATOM   2817  HZ  PHE   185      41.479  34.901  48.825  1.00  0.00           H  
ATOM   2818  CE2 PHE   185      41.384  36.868  49.535  1.00  0.00           C  
ATOM   2819  HE2 PHE   185      40.588  37.126  48.906  1.00  0.00           H  
ATOM   2820  CD2 PHE   185      41.911  37.792  50.415  1.00  0.00           C  
ATOM   2821  HD2 PHE   185      41.508  38.751  50.456  1.00  0.00           H  
ATOM   2822  C   PHE   185      43.662  39.166  54.672  1.00  0.00           C  
ATOM   2823  O   PHE   185      42.856  39.947  55.114  1.00  0.00           O  
ATOM   2824  N   VAL   186      44.936  39.239  54.987  1.00  0.00           N  
ATOM   2825  H   VAL   186      45.534  38.577  54.570  1.00  0.00           H  
ATOM   2826  CA  VAL   186      45.556  40.211  55.888  1.00  0.00           C  
ATOM   2827  HA  VAL   186      44.849  40.991  56.094  1.00  0.00           H  
ATOM   2828  CB  VAL   186      45.930  39.574  57.219  1.00  0.00           C  
ATOM   2829  HB  VAL   186      46.256  39.281  57.289  1.00  0.00           H  
ATOM   2830  CG1 VAL   186      46.174  39.768  57.968  1.00  0.00           C  
ATOM   2831 HG11 VAL   186      46.256  39.797  58.156  1.00  0.00           H  
ATOM   2832 HG12 VAL   186      46.229  39.851  58.159  1.00  0.00           H  
ATOM   2833 HG13 VAL   186      46.221  39.795  58.148  1.00  0.00           H  
ATOM   2834  CG2 VAL   186      45.619  39.125  57.799  1.00  0.00           C  
ATOM   2835 HG21 VAL   186      45.563  39.008  57.955  1.00  0.00           H  
ATOM   2836 HG22 VAL   186      45.522  39.026  57.932  1.00  0.00           H  
ATOM   2837 HG23 VAL   186      45.546  39.001  57.945  1.00  0.00           H  
ATOM   2838  C   VAL   186      46.755  40.859  55.221  1.00  0.00           C  
ATOM   2839  O   VAL   186      47.569  40.182  54.624  1.00  0.00           O  
ATOM   2840  N   ASP   187      46.873  42.171  55.314  1.00  0.00           N  
ATOM   2841  H   ASP   187      46.215  42.660  55.870  1.00  0.00           H  
ATOM   2842  CA  ASP   187      47.875  42.978  54.633  1.00  0.00           C  
ATOM   2843  HA  ASP   187      47.994  42.572  53.641  1.00  0.00           H  
ATOM   2844  CB  ASP   187      47.385  44.413  54.453  1.00  0.00           C  
ATOM   2845  HB2 ASP   187      48.159  44.960  53.970  1.00  0.00           H  
ATOM   2846  HB3 ASP   187      46.561  44.392  53.782  1.00  0.00           H  
ATOM   2847  CG  ASP   187      46.951  45.182  55.687  1.00  0.00           C  
ATOM   2848  OD1 ASP   187      46.625  44.624  56.719  1.00  0.00           O  
ATOM   2849  OD2 ASP   187      46.891  46.388  55.618  1.00  0.00           O  
ATOM   2850  C   ASP   187      49.259  42.906  55.277  1.00  0.00           C  
ATOM   2851  O   ASP   187      49.719  43.836  55.905  1.00  0.00           O  
ATOM   2852  N   ARG   188      49.927  41.780  55.108  1.00  0.00           N  
ATOM   2853  H   ARG   188      49.452  41.066  54.619  1.00  0.00           H  
ATOM   2854  CA  ARG   188      51.306  41.503  55.501  1.00  0.00           C  
ATOM   2855  HA  ARG   188      51.869  42.405  55.402  1.00  0.00           H  
ATOM   2856  CB  ARG   188      51.365  41.087  56.955  1.00  0.00           C  
ATOM   2857  HB2 ARG   188      52.288  40.893  57.193  1.00  0.00           H  
ATOM   2858  HB3 ARG   188      51.077  41.831  57.515  1.00  0.00           H  
ATOM   2859  CG  ARG   188      50.596  39.975  57.368  1.00  0.00           C  
ATOM   2860  HG2 ARG   188      49.690  40.145  57.124  1.00  0.00           H  
ATOM   2861  HG3 ARG   188      50.896  39.228  56.862  1.00  0.00           H  
ATOM   2862  CD  ARG   188      50.640  39.636  58.807  1.00  0.00           C  
ATOM   2863  HD2 ARG   188      50.847  39.393  59.078  1.00  0.00           H  
ATOM   2864  HD3 ARG   188      50.713  39.806  59.192  1.00  0.00           H  
ATOM   2865  NE  ARG   188      50.308  39.405  59.317  1.00  0.00           N  
ATOM   2866  HE  ARG   188      50.065  39.506  58.911  1.00  0.00           H  
ATOM   2867  CZ  ARG   188      50.303  39.083  60.257  1.00  0.00           C  
ATOM   2868  NH1 ARG   188      50.587  38.903  60.899  1.00  0.00           N  
ATOM   2869 HH11 ARG   188      50.818  39.000  60.711  1.00  0.00           H  
ATOM   2870 HH12 ARG   188      50.568  38.660  61.601  1.00  0.00           H  
ATOM   2871  NH2 ARG   188      50.006  38.932  60.569  1.00  0.00           N  
ATOM   2872 HH21 ARG   188      49.781  39.059  60.108  1.00  0.00           H  
ATOM   2873 HH22 ARG   188      50.006  38.691  61.273  1.00  0.00           H  
ATOM   2874  C   ARG   188      51.957  40.482  54.587  1.00  0.00           C  
ATOM   2875  O   ARG   188      51.284  39.665  53.993  1.00  0.00           O  
ATOM   2876  N   GLN   189      53.273  40.507  54.498  1.00  0.00           N  
ATOM   2877  H   GLN   189      53.743  41.190  55.041  1.00  0.00           H  
ATOM   2878  CA  GLN   189      54.090  39.650  53.651  1.00  0.00           C  
ATOM   2879  HA  GLN   189      53.579  39.542  52.712  1.00  0.00           H  
ATOM   2880  CB  GLN   189      55.416  40.355  53.386  1.00  0.00           C  
ATOM   2881  HB2 GLN   189      55.378  41.132  53.500  1.00  0.00           H  
ATOM   2882  HB3 GLN   189      56.004  40.143  53.878  1.00  0.00           H  
ATOM   2883  CG  GLN   189      56.050  40.352  52.346  1.00  0.00           C  
ATOM   2884  HG2 GLN   189      56.514  40.830  52.492  1.00  0.00           H  
ATOM   2885  HG3 GLN   189      56.380  39.752  52.455  1.00  0.00           H  
ATOM   2886  CD  GLN   189      55.681  40.552  50.965  1.00  0.00           C  
ATOM   2887  OE1 GLN   189      54.864  39.965  50.415  1.00  0.00           O  
ATOM   2888  NE2 GLN   189      56.247  41.387  50.357  1.00  0.00           N  
ATOM   2889 HE21 GLN   189      55.988  41.535  49.455  1.00  0.00           H  
ATOM   2890 HE22 GLN   189      56.949  41.857  50.778  1.00  0.00           H  
ATOM   2891  C   GLN   189      54.259  38.242  54.218  1.00  0.00           C  
ATOM   2892  O   GLN   189      55.301  37.776  54.392  1.00  0.00           O  
ATOM   2893  N   THR   190      53.233  37.563  54.546  1.00  0.00           N  
ATOM   2894  H   THR   190      52.397  37.988  54.371  1.00  0.00           H  
ATOM   2895  CA  THR   190      53.197  36.206  55.077  1.00  0.00           C  
ATOM   2896  HA  THR   190      54.077  35.735  54.851  1.00  0.00           H  
ATOM   2897  CB  THR   190      53.082  36.214  56.513  1.00  0.00           C  
ATOM   2898  HB  THR   190      53.336  36.226  56.764  1.00  0.00           H  
ATOM   2899  CG2 THR   190      52.835  36.542  57.358  1.00  0.00           C  
ATOM   2900 HG21 THR   190      52.805  36.617  57.597  1.00  0.00           H  
ATOM   2901 HG22 THR   190      52.770  36.654  57.547  1.00  0.00           H  
ATOM   2902 HG23 THR   190      52.758  36.594  57.557  1.00  0.00           H  
ATOM   2903  OG1 THR   190      52.913  35.886  56.822  1.00  0.00           O  
ATOM   2904  HG1 THR   190      53.159  35.709  56.632  1.00  0.00           H  
ATOM   2905  C   THR   190      52.137  35.372  54.484  1.00  0.00           C  
ATOM   2906  O   THR   190      51.205  35.894  54.011  1.00  0.00           O  
ATOM   2907  N   ALA   191      52.274  34.075  54.516  1.00  0.00           N  
ATOM   2908  H   ALA   191      53.051  33.734  54.929  1.00  0.00           H  
ATOM   2909  CA  ALA   191      51.447  33.107  53.954  1.00  0.00           C  
ATOM   2910  HA  ALA   191      51.581  33.151  52.984  1.00  0.00           H  
ATOM   2911  CB  ALA   191      51.928  31.874  54.405  1.00  0.00           C  
ATOM   2912  HB1 ALA   191      52.076  31.575  54.490  1.00  0.00           H  
ATOM   2913  HB2 ALA   191      52.050  31.593  54.545  1.00  0.00           H  
ATOM   2914  HB3 ALA   191      52.007  31.557  54.497  1.00  0.00           H  
ATOM   2915  C   ALA   191      49.987  33.217  54.143  1.00  0.00           C  
ATOM   2916  O   ALA   191      49.545  33.218  55.135  1.00  0.00           O  
ATOM   2917  N   GLN   192      49.235  33.292  53.176  1.00  0.00           N  
ATOM   2918  H   GLN   192      49.666  33.262  52.413  1.00  0.00           H  
ATOM   2919  CA  GLN   192      47.827  33.455  53.117  1.00  0.00           C  
ATOM   2920  HA  GLN   192      47.524  33.428  53.941  1.00  0.00           H  
ATOM   2921  CB  GLN   192      47.391  34.600  52.613  1.00  0.00           C  
ATOM   2922  HB2 GLN   192      47.228  34.353  51.981  1.00  0.00           H  
ATOM   2923  HB3 GLN   192      46.761  34.796  52.917  1.00  0.00           H  
ATOM   2924  CG  GLN   192      47.988  35.808  52.531  1.00  0.00           C  
ATOM   2925  HG2 GLN   192      48.914  35.652  52.527  1.00  0.00           H  
ATOM   2926  HG3 GLN   192      47.769  36.158  51.747  1.00  0.00           H  
ATOM   2927  CD  GLN   192      47.643  36.801  53.459  1.00  0.00           C  
ATOM   2928  OE1 GLN   192      46.550  36.949  53.846  1.00  0.00           O  
ATOM   2929  NE2 GLN   192      48.550  37.528  53.843  1.00  0.00           N  
ATOM   2930 HE21 GLN   192      48.294  38.260  54.344  1.00  0.00           H  
ATOM   2931 HE22 GLN   192      49.466  37.385  53.585  1.00  0.00           H  
ATOM   2932  C   GLN   192      47.170  32.528  52.462  1.00  0.00           C  
ATOM   2933  O   GLN   192      47.654  32.098  51.711  1.00  0.00           O  
ATOM   2934  N   ALA   193      46.054  32.228  52.722  1.00  0.00           N  
ATOM   2935  H   ALA   193      45.713  32.608  53.348  1.00  0.00           H  
ATOM   2936  CA  ALA   193      45.293  31.360  52.164  1.00  0.00           C  
ATOM   2937  HA  ALA   193      45.730  31.107  51.812  1.00  0.00           H  
ATOM   2938  CB  ALA   193      45.058  30.766  52.758  1.00  0.00           C  
ATOM   2939  HB1 ALA   193      45.021  30.617  52.909  1.00  0.00           H  
ATOM   2940  HB2 ALA   193      44.995  30.629  52.901  1.00  0.00           H  
ATOM   2941  HB3 ALA   193      44.990  30.615  52.891  1.00  0.00           H  
ATOM   2942  C   ALA   193      44.177  31.357  51.477  1.00  0.00           C  
ATOM   2943  O   ALA   193      43.555  31.660  51.807  1.00  0.00           O  
ATOM   2944  N   ALA   194      43.916  31.013  50.520  1.00  0.00           N  
ATOM   2945  H   ALA   194      44.459  30.754  50.302  1.00  0.00           H  
ATOM   2946  CA  ALA   194      42.885  30.930  49.768  1.00  0.00           C  
ATOM   2947  HA  ALA   194      42.501  31.556  50.029  1.00  0.00           H  
ATOM   2948  CB  ALA   194      43.164  31.129  48.756  1.00  0.00           C  
ATOM   2949  HB1 ALA   194      43.254  31.179  48.503  1.00  0.00           H  
ATOM   2950  HB2 ALA   194      43.211  31.168  48.510  1.00  0.00           H  
ATOM   2951  HB3 ALA   194      43.227  31.186  48.518  1.00  0.00           H  
ATOM   2952  C   ALA   194      42.049  29.844  49.624  1.00  0.00           C  
ATOM   2953  O   ALA   194      42.399  29.020  49.709  1.00  0.00           O  
ATOM   2954  N   GLY   195      40.938  29.843  49.370  1.00  0.00           N  
ATOM   2955  H   GLY   195      40.718  30.544  49.344  1.00  0.00           H  
ATOM   2956  CA  GLY   195      40.018  28.895  49.051  1.00  0.00           C  
ATOM   2957  HA2 GLY   195      40.216  28.085  49.592  1.00  0.00           H  
ATOM   2958  HA3 GLY   195      39.138  29.229  49.339  1.00  0.00           H  
ATOM   2959  C   GLY   195      39.935  28.522  47.604  1.00  0.00           C  
ATOM   2960  O   GLY   195      40.466  29.152  46.783  1.00  0.00           O  
ATOM   2961  N   THR   196      39.262  27.498  47.278  1.00  0.00           N  
ATOM   2962  H   THR   196      38.842  27.036  47.988  1.00  0.00           H  
ATOM   2963  CA  THR   196      39.093  26.986  45.936  1.00  0.00           C  
ATOM   2964  HA  THR   196      40.023  26.993  45.477  1.00  0.00           H  
ATOM   2965  CB  THR   196      38.635  25.589  45.972  1.00  0.00           C  
ATOM   2966  HB  THR   196      38.127  25.504  45.945  1.00  0.00           H  
ATOM   2967  CG2 THR   196      38.784  24.887  45.464  1.00  0.00           C  
ATOM   2968 HG21 THR   196      38.825  24.712  45.325  1.00  0.00           H  
ATOM   2969 HG22 THR   196      38.829  24.710  45.355  1.00  0.00           H  
ATOM   2970 HG23 THR   196      38.795  24.716  45.339  1.00  0.00           H  
ATOM   2971  OG1 THR   196      38.727  24.967  46.530  1.00  0.00           O  
ATOM   2972  HG1 THR   196      38.569  24.994  46.737  1.00  0.00           H  
ATOM   2973  C   THR   196      38.169  27.807  45.080  1.00  0.00           C  
ATOM   2974  O   THR   196      37.127  28.199  45.507  1.00  0.00           O  
ATOM   2975  N   ASP   197      38.533  28.059  43.856  1.00  0.00           N  
ATOM   2976  H   ASP   197      39.396  27.719  43.568  1.00  0.00           H  
ATOM   2977  CA  ASP   197      37.700  28.695  42.857  1.00  0.00           C  
ATOM   2978  HA  ASP   197      37.169  29.503  43.316  1.00  0.00           H  
ATOM   2979  CB  ASP   197      38.582  29.290  41.784  1.00  0.00           C  
ATOM   2980  HB2 ASP   197      39.322  29.881  42.242  1.00  0.00           H  
ATOM   2981  HB3 ASP   197      39.068  28.507  41.275  1.00  0.00           H  
ATOM   2982  CG  ASP   197      37.878  30.160  40.788  1.00  0.00           C  
ATOM   2983  OD1 ASP   197      37.711  30.495  40.301  1.00  0.00           O  
ATOM   2984  OD2 ASP   197      37.504  30.522  40.473  1.00  0.00           O  
ATOM   2985  C   ASP   197      36.680  27.722  42.286  1.00  0.00           C  
ATOM   2986  O   ASP   197      36.953  26.630  42.080  1.00  0.00           O  
ATOM   2987  N   THR   198      35.504  28.115  42.020  1.00  0.00           N  
ATOM   2988  H   THR   198      35.390  29.021  42.128  1.00  0.00           H  
ATOM   2989  CA  THR   198      34.382  27.365  41.475  1.00  0.00           C  
ATOM   2990  HA  THR   198      34.747  26.464  41.023  1.00  0.00           H  
ATOM   2991  CB  THR   198      33.404  26.975  42.565  1.00  0.00           C  
ATOM   2992  HB  THR   198      32.873  27.149  42.534  1.00  0.00           H  
ATOM   2993  CG2 THR   198      33.081  26.144  42.928  1.00  0.00           C  
ATOM   2994 HG21 THR   198      32.984  25.953  43.004  1.00  0.00           H  
ATOM   2995 HG22 THR   198      33.028  25.929  43.002  1.00  0.00           H  
ATOM   2996 HG23 THR   198      32.982  25.942  43.046  1.00  0.00           H  
ATOM   2997  OG1 THR   198      33.435  27.136  43.359  1.00  0.00           O  
ATOM   2998  HG1 THR   198      33.287  27.039  43.378  1.00  0.00           H  
ATOM   2999  C   THR   198      33.687  28.172  40.389  1.00  0.00           C  
ATOM   3000  O   THR   198      33.615  29.378  40.468  1.00  0.00           O  
ATOM   3001  N   THR   199      33.186  27.526  39.356  1.00  0.00           N  
ATOM   3002  H   THR   199      33.264  26.544  39.345  1.00  0.00           H  
ATOM   3003  CA  THR   199      32.544  28.190  38.215  1.00  0.00           C  
ATOM   3004  HA  THR   199      33.151  29.037  37.936  1.00  0.00           H  
ATOM   3005  CB  THR   199      32.479  27.265  37.006  1.00  0.00           C  
ATOM   3006  HB  THR   199      31.879  26.419  37.234  1.00  0.00           H  
ATOM   3007  CG2 THR   199      31.934  27.932  35.778  1.00  0.00           C  
ATOM   3008 HG21 THR   199      31.769  28.078  35.486  1.00  0.00           H  
ATOM   3009 HG22 THR   199      31.812  28.120  35.489  1.00  0.00           H  
ATOM   3010 HG23 THR   199      31.820  28.072  35.455  1.00  0.00           H  
ATOM   3011  OG1 THR   199      33.744  26.830  36.674  1.00  0.00           O  
ATOM   3012  HG1 THR   199      34.002  26.486  36.976  1.00  0.00           H  
ATOM   3013  C   THR   199      31.159  28.712  38.578  1.00  0.00           C  
ATOM   3014  O   THR   199      30.348  27.980  39.112  1.00  0.00           O  
ATOM   3015  N   ILE   200      30.877  29.975  38.291  1.00  0.00           N  
ATOM   3016  H   ILE   200      31.572  30.506  37.820  1.00  0.00           H  
ATOM   3017  CA  ILE   200      29.638  30.657  38.670  1.00  0.00           C  
ATOM   3018  HA  ILE   200      29.346  30.303  39.647  1.00  0.00           H  
ATOM   3019  CB  ILE   200      29.866  32.175  38.788  1.00  0.00           C  
ATOM   3020  HB  ILE   200      30.127  32.548  37.819  1.00  0.00           H  
ATOM   3021  CG2 ILE   200      28.590  32.882  39.223  1.00  0.00           C  
ATOM   3022 HG21 ILE   200      28.252  33.037  39.307  1.00  0.00           H  
ATOM   3023 HG22 ILE   200      28.287  33.053  39.361  1.00  0.00           H  
ATOM   3024 HG23 ILE   200      28.290  33.091  39.308  1.00  0.00           H  
ATOM   3025  CG1 ILE   200      31.001  32.537  39.747  1.00  0.00           C  
ATOM   3026 HG12 ILE   200      30.880  32.591  40.462  1.00  0.00           H  
ATOM   3027 HG13 ILE   200      31.571  32.101  39.792  1.00  0.00           H  
ATOM   3028  CD1 ILE   200      31.593  33.434  39.695  1.00  0.00           C  
ATOM   3029 HD11 ILE   200      31.762  33.644  39.706  1.00  0.00           H  
ATOM   3030 HD12 ILE   200      31.742  33.633  39.653  1.00  0.00           H  
ATOM   3031 HD13 ILE   200      31.719  33.674  39.691  1.00  0.00           H  
ATOM   3032  C   ILE   200      28.515  30.295  37.691  1.00  0.00           C  
ATOM   3033  O   ILE   200      28.394  30.870  36.625  1.00  0.00           O  
ATOM   3034  N   THR   201      27.680  29.331  38.044  1.00  0.00           N  
ATOM   3035  H   THR   201      27.856  28.873  38.900  1.00  0.00           H  
ATOM   3036  CA  THR   201      26.688  28.721  37.151  1.00  0.00           C  
ATOM   3037  HA  THR   201      27.218  28.285  36.320  1.00  0.00           H  
ATOM   3038  CB  THR   201      25.945  27.594  37.859  1.00  0.00           C  
ATOM   3039  HB  THR   201      25.338  27.997  38.641  1.00  0.00           H  
ATOM   3040  CG2 THR   201      25.080  26.784  36.935  1.00  0.00           C  
ATOM   3041 HG21 THR   201      24.873  26.567  36.723  1.00  0.00           H  
ATOM   3042 HG22 THR   201      24.850  26.592  36.724  1.00  0.00           H  
ATOM   3043 HG23 THR   201      24.876  26.594  36.701  1.00  0.00           H  
ATOM   3044  OG1 THR   201      26.851  26.707  38.416  1.00  0.00           O  
ATOM   3045  HG1 THR   201      26.642  26.565  39.271  1.00  0.00           H  
ATOM   3046  C   THR   201      25.679  29.707  36.574  1.00  0.00           C  
ATOM   3047  O   THR   201      25.390  29.644  35.391  1.00  0.00           O  
ATOM   3048  N   VAL   202      25.172  30.653  37.362  1.00  0.00           N  
ATOM   3049  H   VAL   202      25.423  30.645  38.324  1.00  0.00           H  
ATOM   3050  CA  VAL   202      24.233  31.681  36.882  1.00  0.00           C  
ATOM   3051  HA  VAL   202      23.400  31.167  36.426  1.00  0.00           H  
ATOM   3052  CB  VAL   202      23.665  32.497  38.053  1.00  0.00           C  
ATOM   3053  HB  VAL   202      23.331  31.860  38.744  1.00  0.00           H  
ATOM   3054  CG1 VAL   202      24.569  33.360  38.727  1.00  0.00           C  
ATOM   3055 HG11 VAL   202      24.781  33.605  38.864  1.00  0.00           H  
ATOM   3056 HG12 VAL   202      24.753  33.570  38.942  1.00  0.00           H  
ATOM   3057 HG13 VAL   202      24.823  33.535  38.896  1.00  0.00           H  
ATOM   3058  CG2 VAL   202      22.554  33.305  37.705  1.00  0.00           C  
ATOM   3059 HG21 VAL   202      22.303  33.551  37.662  1.00  0.00           H  
ATOM   3060 HG22 VAL   202      22.297  33.488  37.560  1.00  0.00           H  
ATOM   3061 HG23 VAL   202      22.237  33.460  37.654  1.00  0.00           H  
ATOM   3062  C   VAL   202      24.834  32.564  35.785  1.00  0.00           C  
ATOM   3063  O   VAL   202      24.141  32.935  34.855  1.00  0.00           O  
ATOM   3064  N   ASN   203      26.133  32.830  35.836  1.00  0.00           N  
ATOM   3065  H   ASN   203      26.656  32.450  36.587  1.00  0.00           H  
ATOM   3066  CA  ASN   203      26.850  33.575  34.809  1.00  0.00           C  
ATOM   3067  HA  ASN   203      26.247  34.422  34.508  1.00  0.00           H  
ATOM   3068  CB  ASN   203      28.166  34.110  35.384  1.00  0.00           C  
ATOM   3069  HB2 ASN   203      28.738  33.303  35.808  1.00  0.00           H  
ATOM   3070  HB3 ASN   203      28.741  34.514  34.566  1.00  0.00           H  
ATOM   3071  CG  ASN   203      28.036  35.204  36.424  1.00  0.00           C  
ATOM   3072  OD1 ASN   203      26.993  35.508  36.952  1.00  0.00           O  
ATOM   3073  ND2 ASN   203      29.117  35.824  36.770  1.00  0.00           N  
ATOM   3074 HD21 ASN   203      29.059  36.531  37.464  1.00  0.00           H  
ATOM   3075 HD22 ASN   203      29.976  35.560  36.344  1.00  0.00           H  
ATOM   3076  C   ASN   203      27.087  32.734  33.547  1.00  0.00           C  
ATOM   3077  O   ASN   203      26.938  33.239  32.449  1.00  0.00           O  
ATOM   3078  N   VAL   204      27.378  31.438  33.677  1.00  0.00           N  
ATOM   3079  H   VAL   204      27.512  31.078  34.593  1.00  0.00           H  
ATOM   3080  CA  VAL   204      27.476  30.521  32.527  1.00  0.00           C  
ATOM   3081  HA  VAL   204      28.170  30.948  31.819  1.00  0.00           H  
ATOM   3082  CB  VAL   204      28.007  29.135  32.922  1.00  0.00           C  
ATOM   3083  HB  VAL   204      27.409  28.732  33.631  1.00  0.00           H  
ATOM   3084  CG1 VAL   204      28.066  28.189  31.827  1.00  0.00           C  
ATOM   3085 HG11 VAL   204      28.035  27.993  31.538  1.00  0.00           H  
ATOM   3086 HG12 VAL   204      28.137  27.966  31.551  1.00  0.00           H  
ATOM   3087 HG13 VAL   204      28.068  27.906  31.598  1.00  0.00           H  
ATOM   3088  CG2 VAL   204      29.344  29.169  33.463  1.00  0.00           C  
ATOM   3089 HG21 VAL   204      29.668  29.192  33.608  1.00  0.00           H  
ATOM   3090 HG22 VAL   204      29.664  29.156  33.606  1.00  0.00           H  
ATOM   3091 HG23 VAL   204      29.679  29.178  33.580  1.00  0.00           H  
ATOM   3092  C   VAL   204      26.139  30.392  31.806  1.00  0.00           C  
ATOM   3093  O   VAL   204      26.098  30.433  30.589  1.00  0.00           O  
ATOM   3094  N   LEU   205      25.027  30.298  32.530  1.00  0.00           N  
ATOM   3095  H   LEU   205      25.116  30.250  33.521  1.00  0.00           H  
ATOM   3096  CA  LEU   205      23.690  30.277  31.938  1.00  0.00           C  
ATOM   3097  HA  LEU   205      23.661  29.501  31.186  1.00  0.00           H  
ATOM   3098  CB  LEU   205      22.644  29.960  33.011  1.00  0.00           C  
ATOM   3099  HB2 LEU   205      22.781  30.643  33.826  1.00  0.00           H  
ATOM   3100  HB3 LEU   205      21.668  30.138  32.603  1.00  0.00           H  
ATOM   3101  CG  LEU   205      22.688  28.530  33.549  1.00  0.00           C  
ATOM   3102  HG  LEU   205      23.670  28.284  33.810  1.00  0.00           H  
ATOM   3103  CD1 LEU   205      21.847  28.391  34.760  1.00  0.00           C  
ATOM   3104 HD11 LEU   205      21.795  28.114  35.128  1.00  0.00           H  
ATOM   3105 HD12 LEU   205      21.742  28.610  35.143  1.00  0.00           H  
ATOM   3106 HD13 LEU   205      21.410  28.338  34.899  1.00  0.00           H  
ATOM   3107  CD2 LEU   205      22.201  27.522  32.582  1.00  0.00           C  
ATOM   3108 HD21 LEU   205      22.102  27.252  32.370  1.00  0.00           H  
ATOM   3109 HD22 LEU   205      22.051  27.275  32.352  1.00  0.00           H  
ATOM   3110 HD23 LEU   205      22.106  27.289  32.329  1.00  0.00           H  
ATOM   3111  C   LEU   205      23.363  31.584  31.206  1.00  0.00           C  
ATOM   3112  O   LEU   205      22.788  31.537  30.133  1.00  0.00           O  
ATOM   3113  N   ALA   206      23.777  32.738  31.725  1.00  0.00           N  
ATOM   3114  H   ALA   206      24.230  32.723  32.609  1.00  0.00           H  
ATOM   3115  CA  ALA   206      23.653  34.017  31.033  1.00  0.00           C  
ATOM   3116  HA  ALA   206      22.620  34.151  30.752  1.00  0.00           H  
ATOM   3117  CB  ALA   206      24.027  35.136  31.995  1.00  0.00           C  
ATOM   3118  HB1 ALA   206      24.124  35.394  32.241  1.00  0.00           H  
ATOM   3119  HB2 ALA   206      24.130  35.419  32.209  1.00  0.00           H  
ATOM   3120  HB3 ALA   206      24.094  35.416  32.226  1.00  0.00           H  
ATOM   3121  C   ALA   206      24.484  34.075  29.745  1.00  0.00           C  
ATOM   3122  O   ALA   206      23.997  34.528  28.721  1.00  0.00           O  
ATOM   3123  N   TRP   207      25.710  33.564  29.766  1.00  0.00           N  
ATOM   3124  H   TRP   207      26.066  33.244  30.639  1.00  0.00           H  
ATOM   3125  CA  TRP   207      26.580  33.455  28.597  1.00  0.00           C  
ATOM   3126  HA  TRP   207      26.638  34.422  28.120  1.00  0.00           H  
ATOM   3127  CB  TRP   207      27.981  33.099  29.083  1.00  0.00           C  
ATOM   3128  HB2 TRP   207      28.285  33.829  29.805  1.00  0.00           H  
ATOM   3129  HB3 TRP   207      27.944  32.158  29.591  1.00  0.00           H  
ATOM   3130  CG  TRP   207      29.048  33.012  28.056  1.00  0.00           C  
ATOM   3131  CD1 TRP   207      29.733  34.041  27.565  1.00  0.00           C  
ATOM   3132  HD1 TRP   207      29.582  35.049  27.850  1.00  0.00           H  
ATOM   3133  NE1 TRP   207      30.661  33.598  26.669  1.00  0.00           N  
ATOM   3134  HE1 TRP   207      31.295  34.187  26.197  1.00  0.00           H  
ATOM   3135  CE2 TRP   207      30.604  32.250  26.520  1.00  0.00           C  
ATOM   3136  CZ2 TRP   207      31.322  31.355  25.748  1.00  0.00           C  
ATOM   3137  HZ2 TRP   207      32.093  31.695  25.108  1.00  0.00           H  
ATOM   3138  CH2 TRP   207      31.006  30.012  25.809  1.00  0.00           C  
ATOM   3139  HH2 TRP   207      31.545  29.313  25.220  1.00  0.00           H  
ATOM   3140  CZ3 TRP   207      29.978  29.585  26.632  1.00  0.00           C  
ATOM   3141  HZ3 TRP   207      29.723  28.560  26.653  1.00  0.00           H  
ATOM   3142  CE3 TRP   207      29.277  30.489  27.420  1.00  0.00           C  
ATOM   3143  HE3 TRP   207      28.499  30.155  28.056  1.00  0.00           H  
ATOM   3144  CD2 TRP   207      29.568  31.846  27.383  1.00  0.00           C  
ATOM   3145  C   TRP   207      26.037  32.480  27.542  1.00  0.00           C  
ATOM   3146  O   TRP   207      26.090  32.770  26.359  1.00  0.00           O  
ATOM   3147  N   LEU   208      25.406  31.380  27.944  1.00  0.00           N  
ATOM   3148  H   LEU   208      25.425  31.164  28.916  1.00  0.00           H  
ATOM   3149  CA  LEU   208      24.681  30.487  27.038  1.00  0.00           C  
ATOM   3150  HA  LEU   208      25.320  30.278  26.193  1.00  0.00           H  
ATOM   3151  CB  LEU   208      24.357  29.161  27.732  1.00  0.00           C  
ATOM   3152  HB2 LEU   208      23.840  29.375  28.650  1.00  0.00           H  
ATOM   3153  HB3 LEU   208      23.682  28.609  27.100  1.00  0.00           H  
ATOM   3154  CG  LEU   208      25.552  28.257  28.035  1.00  0.00           C  
ATOM   3155  HG  LEU   208      26.264  28.785  28.622  1.00  0.00           H  
ATOM   3156  CD1 LEU   208      25.103  27.059  28.819  1.00  0.00           C  
ATOM   3157 HD11 LEU   208      25.000  26.773  29.010  1.00  0.00           H  
ATOM   3158 HD12 LEU   208      24.998  26.769  29.015  1.00  0.00           H  
ATOM   3159 HD13 LEU   208      24.997  26.773  29.012  1.00  0.00           H  
ATOM   3160  CD2 LEU   208      26.250  27.754  26.806  1.00  0.00           C  
ATOM   3161 HD21 LEU   208      26.432  27.647  26.505  1.00  0.00           H  
ATOM   3162 HD22 LEU   208      26.435  27.623  26.517  1.00  0.00           H  
ATOM   3163 HD23 LEU   208      26.412  27.629  26.501  1.00  0.00           H  
ATOM   3164  C   LEU   208      23.419  31.132  26.448  1.00  0.00           C  
ATOM   3165  O   LEU   208      23.124  30.905  25.289  1.00  0.00           O  
ATOM   3166  N   TYR   209      22.700  31.983  27.175  1.00  0.00           N  
ATOM   3167  H   TYR   209      22.927  32.100  28.134  1.00  0.00           H  
ATOM   3168  CA  TYR   209      21.634  32.799  26.587  1.00  0.00           C  
ATOM   3169  HA  TYR   209      20.972  32.143  26.038  1.00  0.00           H  
ATOM   3170  CB  TYR   209      20.808  33.506  27.664  1.00  0.00           C  
ATOM   3171  HB2 TYR   209      21.463  33.875  28.432  1.00  0.00           H  
ATOM   3172  HB3 TYR   209      20.340  34.364  27.216  1.00  0.00           H  
ATOM   3173  CG  TYR   209      19.705  32.682  28.289  1.00  0.00           C  
ATOM   3174  CD1 TYR   209      18.643  32.247  27.507  1.00  0.00           C  
ATOM   3175  HD1 TYR   209      18.626  32.475  26.471  1.00  0.00           H  
ATOM   3176  CE1 TYR   209      17.596  31.514  28.069  1.00  0.00           C  
ATOM   3177  HE1 TYR   209      16.790  31.179  27.465  1.00  0.00           H  
ATOM   3178  CZ  TYR   209      17.602  31.214  29.423  1.00  0.00           C  
ATOM   3179  OH  TYR   209      16.604  30.493  29.959  1.00  0.00           O  
ATOM   3180  HH  TYR   209      15.954  30.260  29.332  1.00  0.00           H  
ATOM   3181  CE2 TYR   209      18.656  31.656  30.215  1.00  0.00           C  
ATOM   3182  HE2 TYR   209      18.653  31.422  31.248  1.00  0.00           H  
ATOM   3183  CD2 TYR   209      19.702  32.392  29.649  1.00  0.00           C  
ATOM   3184  HD2 TYR   209      20.503  32.733  30.256  1.00  0.00           H  
ATOM   3185  C   TYR   209      22.174  33.807  25.567  1.00  0.00           C  
ATOM   3186  O   TYR   209      21.576  33.968  24.518  1.00  0.00           O  
ATOM   3187  N   ALA   210      23.324  34.429  25.811  1.00  0.00           N  
ATOM   3188  H   ALA   210      23.761  34.286  26.692  1.00  0.00           H  
ATOM   3189  CA  ALA   210      23.995  35.274  24.829  1.00  0.00           C  
ATOM   3190  HA  ALA   210      23.308  36.047  24.522  1.00  0.00           H  
ATOM   3191  CB  ALA   210      25.195  35.950  25.477  1.00  0.00           C  
ATOM   3192  HB1 ALA   210      25.480  36.124  25.639  1.00  0.00           H  
ATOM   3193  HB2 ALA   210      25.496  36.108  25.633  1.00  0.00           H  
ATOM   3194  HB3 ALA   210      25.490  36.125  25.618  1.00  0.00           H  
ATOM   3195  C   ALA   210      24.396  34.497  23.570  1.00  0.00           C  
ATOM   3196  O   ALA   210      24.266  35.008  22.471  1.00  0.00           O  
ATOM   3197  N   ALA   211      24.810  33.242  23.707  1.00  0.00           N  
ATOM   3198  H   ALA   211      24.966  32.901  24.627  1.00  0.00           H  
ATOM   3199  CA  ALA   211      25.095  32.354  22.592  1.00  0.00           C  
ATOM   3200  HA  ALA   211      25.801  32.842  21.940  1.00  0.00           H  
ATOM   3201  CB  ALA   211      25.754  31.096  23.128  1.00  0.00           C  
ATOM   3202  HB1 ALA   211      25.924  30.788  23.237  1.00  0.00           H  
ATOM   3203  HB2 ALA   211      25.919  30.799  23.266  1.00  0.00           H  
ATOM   3204  HB3 ALA   211      25.899  30.780  23.252  1.00  0.00           H  
ATOM   3205  C   ALA   211      23.859  32.030  21.748  1.00  0.00           C  
ATOM   3206  O   ALA   211      23.943  32.049  20.538  1.00  0.00           O  
ATOM   3207  N   VAL   212      22.699  31.817  22.362  1.00  0.00           N  
ATOM   3208  H   VAL   212      22.706  31.777  23.351  1.00  0.00           H  
ATOM   3209  CA  VAL   212      21.424  31.638  21.654  1.00  0.00           C  
ATOM   3210  HA  VAL   212      21.552  30.855  20.926  1.00  0.00           H  
ATOM   3211  CB  VAL   212      20.307  31.202  22.607  1.00  0.00           C  
ATOM   3212  HB  VAL   212      20.284  31.859  23.428  1.00  0.00           H  
ATOM   3213  CG1 VAL   212      18.943  31.199  21.993  1.00  0.00           C  
ATOM   3214 HG11 VAL   212      18.609  31.272  21.841  1.00  0.00           H  
ATOM   3215 HG12 VAL   212      18.630  31.156  21.797  1.00  0.00           H  
ATOM   3216 HG13 VAL   212      18.578  31.171  21.911  1.00  0.00           H  
ATOM   3217  CG2 VAL   212      20.537  29.823  23.129  1.00  0.00           C  
ATOM   3218 HG21 VAL   212      20.585  29.481  23.240  1.00  0.00           H  
ATOM   3219 HG22 VAL   212      20.621  29.495  23.262  1.00  0.00           H  
ATOM   3220 HG23 VAL   212      20.581  29.489  23.284  1.00  0.00           H  
ATOM   3221  C   VAL   212      21.038  32.886  20.873  1.00  0.00           C  
ATOM   3222  O   VAL   212      20.618  32.775  19.738  1.00  0.00           O  
ATOM   3223  N   ILE   213      21.238  34.073  21.429  1.00  0.00           N  
ATOM   3224  H   ILE   213      21.567  34.092  22.364  1.00  0.00           H  
ATOM   3225  CA  ILE   213      21.007  35.348  20.744  1.00  0.00           C  
ATOM   3226  HA  ILE   213      20.019  35.320  20.315  1.00  0.00           H  
ATOM   3227  CB  ILE   213      21.039  36.511  21.748  1.00  0.00           C  
ATOM   3228  HB  ILE   213      21.967  36.476  22.264  1.00  0.00           H  
ATOM   3229  CG2 ILE   213      20.947  37.846  21.059  1.00  0.00           C  
ATOM   3230 HG21 ILE   213      20.934  38.172  20.903  1.00  0.00           H  
ATOM   3231 HG22 ILE   213      20.933  38.179  20.883  1.00  0.00           H  
ATOM   3232 HG23 ILE   213      20.922  38.184  20.890  1.00  0.00           H  
ATOM   3233  CG1 ILE   213      19.912  36.406  22.771  1.00  0.00           C  
ATOM   3234 HG12 ILE   213      19.001  36.635  22.321  1.00  0.00           H  
ATOM   3235 HG13 ILE   213      19.842  35.422  23.112  1.00  0.00           H  
ATOM   3236  CD1 ILE   213      20.051  37.262  23.982  1.00  0.00           C  
ATOM   3237 HD11 ILE   213      20.072  37.478  24.270  1.00  0.00           H  
ATOM   3238 HD12 ILE   213      20.067  37.454  24.289  1.00  0.00           H  
ATOM   3239 HD13 ILE   213      20.096  37.463  24.281  1.00  0.00           H  
ATOM   3240  C   ILE   213      21.982  35.539  19.578  1.00  0.00           C  
ATOM   3241  O   ILE   213      21.597  36.020  18.540  1.00  0.00           O  
ATOM   3242  N   ASN   214      23.215  35.094  19.699  1.00  0.00           N  
ATOM   3243  H   ASN   214      23.474  34.741  20.579  1.00  0.00           H  
ATOM   3244  CA  ASN   214      24.211  35.087  18.640  1.00  0.00           C  
ATOM   3245  HA  ASN   214      24.146  36.015  18.112  1.00  0.00           H  
ATOM   3246  CB  ASN   214      25.585  35.004  19.273  1.00  0.00           C  
ATOM   3247  HB2 ASN   214      25.674  35.279  20.104  1.00  0.00           H  
ATOM   3248  HB3 ASN   214      25.873  34.217  19.316  1.00  0.00           H  
ATOM   3249  CG  ASN   214      26.481  35.632  18.744  1.00  0.00           C  
ATOM   3250  OD1 ASN   214      26.795  36.528  18.328  1.00  0.00           O  
ATOM   3251  ND2 ASN   214      26.924  35.200  18.741  1.00  0.00           N  
ATOM   3252 HD21 ASN   214      27.494  35.629  18.382  1.00  0.00           H  
ATOM   3253 HD22 ASN   214      26.686  34.450  19.074  1.00  0.00           H  
ATOM   3254  C   ASN   214      23.999  33.996  17.593  1.00  0.00           C  
ATOM   3255  O   ASN   214      24.561  34.043  16.583  1.00  0.00           O  
ATOM   3256  N   GLY   215      23.188  33.026  17.811  1.00  0.00           N  
ATOM   3257  H   GLY   215      22.776  33.035  18.665  1.00  0.00           H  
ATOM   3258  CA  GLY   215      22.828  31.968  16.884  1.00  0.00           C  
ATOM   3259  HA2 GLY   215      21.791  31.819  16.950  1.00  0.00           H  
ATOM   3260  HA3 GLY   215      23.044  32.274  15.898  1.00  0.00           H  
ATOM   3261  C   GLY   215      23.484  30.624  17.087  1.00  0.00           C  
ATOM   3262  O   GLY   215      23.241  29.735  16.314  1.00  0.00           O  
ATOM   3263  N   ASP   216      24.283  30.436  18.112  1.00  0.00           N  
ATOM   3264  H   ASP   216      24.389  31.181  18.745  1.00  0.00           H  
ATOM   3265  CA  ASP   216      24.885  29.167  18.471  1.00  0.00           C  
ATOM   3266  HA  ASP   216      25.148  28.660  17.566  1.00  0.00           H  
ATOM   3267  CB  ASP   216      26.160  29.377  19.261  1.00  0.00           C  
ATOM   3268  HB2 ASP   216      25.957  29.939  20.110  1.00  0.00           H  
ATOM   3269  HB3 ASP   216      26.524  28.463  19.584  1.00  0.00           H  
ATOM   3270  CG  ASP   216      27.240  30.026  18.515  1.00  0.00           C  
ATOM   3271  OD1 ASP   216      27.647  30.235  18.147  1.00  0.00           O  
ATOM   3272  OD2 ASP   216      27.730  30.301  18.301  1.00  0.00           O  
ATOM   3273  C   ASP   216      23.924  28.266  19.214  1.00  0.00           C  
ATOM   3274  O   ASP   216      23.906  28.172  20.129  1.00  0.00           O  
ATOM   3275  N   ARG   217      23.106  27.600  18.821  1.00  0.00           N  
ATOM   3276  H   ARG   217      23.192  27.717  18.030  1.00  0.00           H  
ATOM   3277  CA  ARG   217      22.025  26.806  19.404  1.00  0.00           C  
ATOM   3278  HA  ARG   217      21.918  27.095  20.414  1.00  0.00           H  
ATOM   3279  CB  ARG   217      20.749  27.133  18.693  1.00  0.00           C  
ATOM   3280  HB2 ARG   217      20.679  26.922  18.176  1.00  0.00           H  
ATOM   3281  HB3 ARG   217      20.248  26.950  18.913  1.00  0.00           H  
ATOM   3282  CG  ARG   217      20.207  27.979  18.391  1.00  0.00           C  
ATOM   3283  HG2 ARG   217      20.247  28.211  18.848  1.00  0.00           H  
ATOM   3284  HG3 ARG   217      20.667  28.152  18.155  1.00  0.00           H  
ATOM   3285  CD  ARG   217      18.979  28.280  17.775  1.00  0.00           C  
ATOM   3286  HD2 ARG   217      18.907  28.473  17.390  1.00  0.00           H  
ATOM   3287  HD3 ARG   217      18.673  27.998  17.614  1.00  0.00           H  
ATOM   3288  NE  ARG   217      18.305  28.681  17.876  1.00  0.00           N  
ATOM   3289  HE  ARG   217      18.421  28.604  17.792  1.00  0.00           H  
ATOM   3290  CZ  ARG   217      17.541  29.133  18.036  1.00  0.00           C  
ATOM   3291  NH1 ARG   217      17.255  29.298  18.131  1.00  0.00           N  
ATOM   3292 HH11 ARG   217      17.584  29.083  18.045  1.00  0.00           H  
ATOM   3293 HH12 ARG   217      16.666  29.646  18.242  1.00  0.00           H  
ATOM   3294  NH2 ARG   217      17.035  29.439  18.112  1.00  0.00           N  
ATOM   3295 HH21 ARG   217      17.220  29.331  18.034  1.00  0.00           H  
ATOM   3296 HH22 ARG   217      16.456  29.780  18.226  1.00  0.00           H  
ATOM   3297  C   ARG   217      22.241  25.304  19.456  1.00  0.00           C  
ATOM   3298  O   ARG   217      21.403  24.606  19.978  1.00  0.00           O  
ATOM   3299  N   TRP   218      23.342  24.783  18.944  1.00  0.00           N  
ATOM   3300  H   TRP   218      23.985  25.401  18.540  1.00  0.00           H  
ATOM   3301  CA  TRP   218      23.603  23.351  18.819  1.00  0.00           C  
ATOM   3302  HA  TRP   218      22.827  22.922  18.210  1.00  0.00           H  
ATOM   3303  CB  TRP   218      24.929  23.146  18.094  1.00  0.00           C  
ATOM   3304  HB2 TRP   218      25.022  22.100  17.872  1.00  0.00           H  
ATOM   3305  HB3 TRP   218      24.888  23.656  17.152  1.00  0.00           H  
ATOM   3306  CG  TRP   218      26.168  23.561  18.808  1.00  0.00           C  
ATOM   3307  CD1 TRP   218      26.827  24.706  18.622  1.00  0.00           C  
ATOM   3308  HD1 TRP   218      26.546  25.459  17.930  1.00  0.00           H  
ATOM   3309  NE1 TRP   218      27.919  24.755  19.438  1.00  0.00           N  
ATOM   3310  HE1 TRP   218      28.570  25.502  19.441  1.00  0.00           H  
ATOM   3311  CE2 TRP   218      28.019  23.642  20.209  1.00  0.00           C  
ATOM   3312  CZ2 TRP   218      28.930  23.236  21.169  1.00  0.00           C  
ATOM   3313  HZ2 TRP   218      29.755  23.854  21.422  1.00  0.00           H  
ATOM   3314  CH2 TRP   218      28.757  22.012  21.788  1.00  0.00           C  
ATOM   3315  HH2 TRP   218      29.442  21.688  22.530  1.00  0.00           H  
ATOM   3316  CZ3 TRP   218      27.689  21.204  21.428  1.00  0.00           C  
ATOM   3317  HZ3 TRP   218      27.561  20.266  21.901  1.00  0.00           H  
ATOM   3318  CE3 TRP   218      26.792  21.610  20.447  1.00  0.00           C  
ATOM   3319  HE3 TRP   218      25.991  20.970  20.171  1.00  0.00           H  
ATOM   3320  CD2 TRP   218      26.920  22.848  19.821  1.00  0.00           C  
ATOM   3321  C   TRP   218      23.591  22.588  20.141  1.00  0.00           C  
ATOM   3322  O   TRP   218      23.245  21.427  20.170  1.00  0.00           O  
ATOM   3323  N   PHE   219      23.942  23.234  21.237  1.00  0.00           N  
ATOM   3324  H   PHE   219      24.222  24.175  21.135  1.00  0.00           H  
ATOM   3325  CA  PHE   219      24.040  22.643  22.562  1.00  0.00           C  
ATOM   3326  HA  PHE   219      24.499  21.675  22.469  1.00  0.00           H  
ATOM   3327  CB  PHE   219      24.966  23.508  23.408  1.00  0.00           C  
ATOM   3328  HB2 PHE   219      25.108  23.040  24.344  1.00  0.00           H  
ATOM   3329  HB3 PHE   219      25.918  23.552  22.950  1.00  0.00           H  
ATOM   3330  CG  PHE   219      24.495  24.892  23.643  1.00  0.00           C  
ATOM   3331  CD1 PHE   219      23.656  25.168  24.672  1.00  0.00           C  
ATOM   3332  HD1 PHE   219      23.374  24.409  25.317  1.00  0.00           H  
ATOM   3333  CE1 PHE   219      23.176  26.432  24.853  1.00  0.00           C  
ATOM   3334  HE1 PHE   219      22.530  26.638  25.634  1.00  0.00           H  
ATOM   3335  CZ  PHE   219      23.545  27.428  24.017  1.00  0.00           C  
ATOM   3336  HZ  PHE   219      23.182  28.396  24.158  1.00  0.00           H  
ATOM   3337  CE2 PHE   219      24.397  27.163  23.003  1.00  0.00           C  
ATOM   3338  HE2 PHE   219      24.687  27.931  22.370  1.00  0.00           H  
ATOM   3339  CD2 PHE   219      24.872  25.898  22.814  1.00  0.00           C  
ATOM   3340  HD2 PHE   219      25.526  25.704  22.035  1.00  0.00           H  
ATOM   3341  C   PHE   219      22.698  22.421  23.260  1.00  0.00           C  
ATOM   3342  O   PHE   219      22.667  21.780  24.289  1.00  0.00           O  
ATOM   3343  N   LEU   220      21.596  22.944  22.746  1.00  0.00           N  
ATOM   3344  H   LEU   220      21.668  23.437  21.894  1.00  0.00           H  
ATOM   3345  CA  LEU   220      20.288  22.851  23.379  1.00  0.00           C  
ATOM   3346  HA  LEU   220      20.394  23.180  24.397  1.00  0.00           H  
ATOM   3347  CB  LEU   220      19.294  23.782  22.689  1.00  0.00           C  
ATOM   3348  HB2 LEU   220      19.298  23.614  21.720  1.00  0.00           H  
ATOM   3349  HB3 LEU   220      18.380  23.578  22.991  1.00  0.00           H  
ATOM   3350  CG  LEU   220      19.460  25.180  22.861  1.00  0.00           C  
ATOM   3351  HG  LEU   220      20.347  25.315  22.563  1.00  0.00           H  
ATOM   3352  CD1 LEU   220      18.575  25.951  22.157  1.00  0.00           C  
ATOM   3353 HD11 LEU   220      18.262  26.091  22.037  1.00  0.00           H  
ATOM   3354 HD12 LEU   220      18.406  26.237  22.026  1.00  0.00           H  
ATOM   3355 HD13 LEU   220      18.418  26.081  21.887  1.00  0.00           H  
ATOM   3356  CD2 LEU   220      19.269  25.689  24.110  1.00  0.00           C  
ATOM   3357 HD21 LEU   220      19.252  25.809  24.411  1.00  0.00           H  
ATOM   3358 HD22 LEU   220      19.215  25.836  24.413  1.00  0.00           H  
ATOM   3359 HD23 LEU   220      19.217  25.803  24.420  1.00  0.00           H  
ATOM   3360  C   LEU   220      19.773  21.415  23.430  1.00  0.00           C  
ATOM   3361  O   LEU   220      19.748  20.725  22.460  1.00  0.00           O  
ATOM   3362  N   ASN   221      19.352  20.976  24.568  1.00  0.00           N  
ATOM   3363  H   ASN   221      19.384  21.613  25.302  1.00  0.00           H  
ATOM   3364  CA  ASN   221      18.849  19.645  24.840  1.00  0.00           C  
ATOM   3365  HA  ASN   221      19.245  18.986  24.130  1.00  0.00           H  
ATOM   3366  CB  ASN   221      19.349  19.237  26.181  1.00  0.00           C  
ATOM   3367  HB2 ASN   221      20.302  19.423  26.277  1.00  0.00           H  
ATOM   3368  HB3 ASN   221      18.901  19.741  26.839  1.00  0.00           H  
ATOM   3369  CG  ASN   221      19.225  17.910  26.539  1.00  0.00           C  
ATOM   3370  OD1 ASN   221      18.635  17.198  26.161  1.00  0.00           O  
ATOM   3371  ND2 ASN   221      19.782  17.532  27.273  1.00  0.00           N  
ATOM   3372 HD21 ASN   221      19.730  16.657  27.507  1.00  0.00           H  
ATOM   3373 HD22 ASN   221      20.298  18.095  27.573  1.00  0.00           H  
ATOM   3374  C   ASN   221      17.354  19.555  24.740  1.00  0.00           C  
ATOM   3375  O   ASN   221      16.681  20.463  25.095  1.00  0.00           O  
ATOM   3376  N   ARG   222      16.824  18.446  24.292  1.00  0.00           N  
ATOM   3377  H   ARG   222      17.440  17.761  24.012  1.00  0.00           H  
ATOM   3378  CA  ARG   222      15.406  18.159  24.206  1.00  0.00           C  
ATOM   3379  HA  ARG   222      14.929  19.029  23.850  1.00  0.00           H  
ATOM   3380  CB  ARG   222      15.176  17.084  23.200  1.00  0.00           C  
ATOM   3381  HB2 ARG   222      14.531  16.969  23.005  1.00  0.00           H  
ATOM   3382  HB3 ARG   222      15.448  17.183  22.583  1.00  0.00           H  
ATOM   3383  CG  ARG   222      15.414  16.047  23.237  1.00  0.00           C  
ATOM   3384  HG2 ARG   222      16.007  16.093  23.433  1.00  0.00           H  
ATOM   3385  HG3 ARG   222      15.101  15.893  23.754  1.00  0.00           H  
ATOM   3386  CD  ARG   222      15.263  15.144  22.290  1.00  0.00           C  
ATOM   3387  HD2 ARG   222      14.899  14.983  22.120  1.00  0.00           H  
ATOM   3388  HD3 ARG   222      15.360  15.198  21.891  1.00  0.00           H  
ATOM   3389  NE  ARG   222      15.471  14.423  22.122  1.00  0.00           N  
ATOM   3390  HE  ARG   222      15.679  14.449  22.219  1.00  0.00           H  
ATOM   3391  CZ  ARG   222      15.415  13.736  21.833  1.00  0.00           C  
ATOM   3392  NH1 ARG   222      15.157  13.596  21.667  1.00  0.00           N  
ATOM   3393 HH11 ARG   222      14.990  14.012  21.751  1.00  0.00           H  
ATOM   3394 HH12 ARG   222      15.127  13.065  21.450  1.00  0.00           H  
ATOM   3395  NH2 ARG   222      15.623  13.162  21.705  1.00  0.00           N  
ATOM   3396 HH21 ARG   222      15.828  13.243  21.818  1.00  0.00           H  
ATOM   3397 HH22 ARG   222      15.580  12.645  21.489  1.00  0.00           H  
ATOM   3398  C   ARG   222      14.724  17.843  25.515  1.00  0.00           C  
ATOM   3399  O   ARG   222      13.560  17.831  25.580  1.00  0.00           O  
ATOM   3400  N   PHE   223      15.429  17.583  26.543  1.00  0.00           N  
ATOM   3401  H   PHE   223      16.371  17.624  26.409  1.00  0.00           H  
ATOM   3402  CA  PHE   223      14.944  17.275  27.871  1.00  0.00           C  
ATOM   3403  HA  PHE   223      13.929  17.014  27.815  1.00  0.00           H  
ATOM   3404  CB  PHE   223      15.679  16.100  28.386  1.00  0.00           C  
ATOM   3405  HB2 PHE   223      16.621  16.318  28.497  1.00  0.00           H  
ATOM   3406  HB3 PHE   223      15.341  15.883  29.286  1.00  0.00           H  
ATOM   3407  CG  PHE   223      15.634  14.924  27.628  1.00  0.00           C  
ATOM   3408  CD1 PHE   223      15.297  14.381  27.274  1.00  0.00           C  
ATOM   3409  HD1 PHE   223      15.069  14.794  27.532  1.00  0.00           H  
ATOM   3410  CE1 PHE   223      15.258  13.295  26.584  1.00  0.00           C  
ATOM   3411  HE1 PHE   223      15.001  12.886  26.316  1.00  0.00           H  
ATOM   3412  CZ  PHE   223      15.554  12.742  26.248  1.00  0.00           C  
ATOM   3413  HZ  PHE   223      15.524  11.911  25.725  1.00  0.00           H  
ATOM   3414  CE2 PHE   223      15.890  13.276  26.600  1.00  0.00           C  
ATOM   3415  HE2 PHE   223      16.119  12.853  26.346  1.00  0.00           H  
ATOM   3416  CD2 PHE   223      15.931  14.363  27.288  1.00  0.00           C  
ATOM   3417  HD2 PHE   223      16.190  14.762  27.558  1.00  0.00           H  
ATOM   3418  C   PHE   223      15.029  18.435  28.829  1.00  0.00           C  
ATOM   3419  O   PHE   223      15.667  19.357  28.566  1.00  0.00           O  
ATOM   3420  N   THR   224      14.392  18.384  29.953  1.00  0.00           N  
ATOM   3421  H   THR   224      13.893  17.601  30.101  1.00  0.00           H  
ATOM   3422  CA  THR   224      14.405  19.369  31.028  1.00  0.00           C  
ATOM   3423  HA  THR   224      15.045  20.177  30.745  1.00  0.00           H  
ATOM   3424  CB  THR   224      13.033  19.962  31.199  1.00  0.00           C  
ATOM   3425  HB  THR   224      12.632  20.135  30.262  1.00  0.00           H  
ATOM   3426  CG2 THR   224      12.087  19.143  31.942  1.00  0.00           C  
ATOM   3427 HG21 THR   224      11.841  18.966  32.126  1.00  0.00           H  
ATOM   3428 HG22 THR   224      11.840  18.939  32.092  1.00  0.00           H  
ATOM   3429 HG23 THR   224      11.866  18.929  32.129  1.00  0.00           H  
ATOM   3430  OG1 THR   224      13.102  21.155  31.833  1.00  0.00           O  
ATOM   3431  HG1 THR   224      13.154  21.804  31.187  1.00  0.00           H  
ATOM   3432  C   THR   224      14.966  18.797  32.311  1.00  0.00           C  
ATOM   3433  O   THR   224      15.119  17.628  32.424  1.00  0.00           O  
ATOM   3434  N   THR   225      15.298  19.601  33.286  1.00  0.00           N  
ATOM   3435  H   THR   225      15.121  20.541  33.149  1.00  0.00           H  
ATOM   3436  CA  THR   225      15.844  19.185  34.577  1.00  0.00           C  
ATOM   3437  HA  THR   225      15.532  18.189  34.778  1.00  0.00           H  
ATOM   3438  CB  THR   225      17.349  19.176  34.541  1.00  0.00           C  
ATOM   3439  HB  THR   225      17.671  19.129  33.972  1.00  0.00           H  
ATOM   3440  CG2 THR   225      18.064  19.833  34.861  1.00  0.00           C  
ATOM   3441 HG21 THR   225      18.224  19.974  34.930  1.00  0.00           H  
ATOM   3442 HG22 THR   225      18.253  20.002  34.924  1.00  0.00           H  
ATOM   3443 HG23 THR   225      18.248  20.004  34.954  1.00  0.00           H  
ATOM   3444  OG1 THR   225      17.767  18.566  34.924  1.00  0.00           O  
ATOM   3445  HG1 THR   225      17.512  18.192  34.906  1.00  0.00           H  
ATOM   3446  C   THR   225      15.322  20.029  35.706  1.00  0.00           C  
ATOM   3447  O   THR   225      14.979  21.063  35.522  1.00  0.00           O  
ATOM   3448  N   THR   226      15.265  19.603  36.883  1.00  0.00           N  
ATOM   3449  H   THR   226      15.566  18.759  36.966  1.00  0.00           H  
ATOM   3450  CA  THR   226      14.967  20.363  38.092  1.00  0.00           C  
ATOM   3451  HA  THR   226      14.388  21.220  37.831  1.00  0.00           H  
ATOM   3452  CB  THR   226      14.148  19.565  39.073  1.00  0.00           C  
ATOM   3453  HB  THR   226      13.868  20.028  39.696  1.00  0.00           H  
ATOM   3454  CG2 THR   226      13.130  18.995  38.749  1.00  0.00           C  
ATOM   3455 HG21 THR   226      12.882  18.844  38.656  1.00  0.00           H  
ATOM   3456 HG22 THR   226      12.878  18.860  38.693  1.00  0.00           H  
ATOM   3457 HG23 THR   226      12.873  18.875  38.674  1.00  0.00           H  
ATOM   3458  OG1 THR   226      14.649  18.763  39.576  1.00  0.00           O  
ATOM   3459  HG1 THR   226      14.634  18.395  39.521  1.00  0.00           H  
ATOM   3460  C   THR   226      16.227  20.866  38.746  1.00  0.00           C  
ATOM   3461  O   THR   226      17.271  20.300  38.565  1.00  0.00           O  
ATOM   3462  N   LEU   227      16.148  21.921  39.531  1.00  0.00           N  
ATOM   3463  H   LEU   227      15.266  22.331  39.666  1.00  0.00           H  
ATOM   3464  CA  LEU   227      17.298  22.524  40.180  1.00  0.00           C  
ATOM   3465  HA  LEU   227      17.999  22.794  39.424  1.00  0.00           H  
ATOM   3466  CB  LEU   227      16.871  23.777  40.914  1.00  0.00           C  
ATOM   3467  HB2 LEU   227      16.173  23.813  41.156  1.00  0.00           H  
ATOM   3468  HB3 LEU   227      17.232  23.864  41.528  1.00  0.00           H  
ATOM   3469  CG  LEU   227      16.893  24.874  40.564  1.00  0.00           C  
ATOM   3470  HG  LEU   227      16.823  24.603  40.408  1.00  0.00           H  
ATOM   3471  CD1 LEU   227      16.750  25.757  40.566  1.00  0.00           C  
ATOM   3472 HD11 LEU   227      16.743  25.916  40.561  1.00  0.00           H  
ATOM   3473 HD12 LEU   227      16.692  25.974  40.582  1.00  0.00           H  
ATOM   3474 HD13 LEU   227      16.709  26.025  40.555  1.00  0.00           H  
ATOM   3475  CD2 LEU   227      17.141  25.527  40.450  1.00  0.00           C  
ATOM   3476 HD21 LEU   227      17.169  25.653  40.418  1.00  0.00           H  
ATOM   3477 HD22 LEU   227      17.214  25.694  40.439  1.00  0.00           H  
ATOM   3478 HD23 LEU   227      17.220  25.709  40.406  1.00  0.00           H  
ATOM   3479  C   LEU   227      18.022  21.564  41.107  1.00  0.00           C  
ATOM   3480  O   LEU   227      19.227  21.521  41.106  1.00  0.00           O  
ATOM   3481  N   ASN   228      17.304  20.746  41.841  1.00  0.00           N  
ATOM   3482  H   ASN   228      16.326  20.835  41.802  1.00  0.00           H  
ATOM   3483  CA  ASN   228      17.874  19.741  42.706  1.00  0.00           C  
ATOM   3484  HA  ASN   228      18.561  20.220  43.363  1.00  0.00           H  
ATOM   3485  CB  ASN   228      16.773  19.138  43.539  1.00  0.00           C  
ATOM   3486  HB2 ASN   228      16.423  19.067  43.700  1.00  0.00           H  
ATOM   3487  HB3 ASN   228      16.560  18.896  43.668  1.00  0.00           H  
ATOM   3488  CG  ASN   228      16.426  18.941  44.023  1.00  0.00           C  
ATOM   3489  OD1 ASN   228      16.533  19.219  44.090  1.00  0.00           O  
ATOM   3490  ND2 ASN   228      16.003  18.461  44.374  1.00  0.00           N  
ATOM   3491 HD21 ASN   228      15.781  18.333  44.690  1.00  0.00           H  
ATOM   3492 HD22 ASN   228      15.913  18.226  44.323  1.00  0.00           H  
ATOM   3493  C   ASN   228      18.664  18.674  41.961  1.00  0.00           C  
ATOM   3494  O   ASN   228      19.665  18.240  42.434  1.00  0.00           O  
ATOM   3495  N   ASP   229      18.249  18.278  40.789  1.00  0.00           N  
ATOM   3496  H   ASP   229      17.436  18.686  40.449  1.00  0.00           H  
ATOM   3497  CA  ASP   229      18.951  17.327  39.945  1.00  0.00           C  
ATOM   3498  HA  ASP   229      19.293  16.516  40.550  1.00  0.00           H  
ATOM   3499  CB  ASP   229      18.005  16.765  38.914  1.00  0.00           C  
ATOM   3500  HB2 ASP   229      17.458  17.233  38.660  1.00  0.00           H  
ATOM   3501  HB3 ASP   229      18.329  16.564  38.259  1.00  0.00           H  
ATOM   3502  CG  ASP   229      17.362  15.838  39.057  1.00  0.00           C  
ATOM   3503  OD1 ASP   229      17.233  15.363  39.271  1.00  0.00           O  
ATOM   3504  OD2 ASP   229      16.972  15.557  38.935  1.00  0.00           O  
ATOM   3505  C   ASP   229      20.179  17.919  39.279  1.00  0.00           C  
ATOM   3506  O   ASP   229      21.144  17.240  39.087  1.00  0.00           O  
ATOM   3507  N   PHE   230      20.182  19.186  38.964  1.00  0.00           N  
ATOM   3508  H   PHE   230      19.354  19.686  39.104  1.00  0.00           H  
ATOM   3509  CA  PHE   230      21.364  19.880  38.508  1.00  0.00           C  
ATOM   3510  HA  PHE   230      21.844  19.282  37.757  1.00  0.00           H  
ATOM   3511  CB  PHE   230      20.982  21.200  37.879  1.00  0.00           C  
ATOM   3512  HB2 PHE   230      20.307  21.017  37.081  1.00  0.00           H  
ATOM   3513  HB3 PHE   230      20.476  21.800  38.597  1.00  0.00           H  
ATOM   3514  CG  PHE   230      22.153  21.954  37.349  1.00  0.00           C  
ATOM   3515  CD1 PHE   230      22.658  22.454  37.330  1.00  0.00           C  
ATOM   3516  HD1 PHE   230      22.186  22.350  37.674  1.00  0.00           H  
ATOM   3517  CE1 PHE   230      23.795  23.072  36.873  1.00  0.00           C  
ATOM   3518  HE1 PHE   230      24.184  23.441  36.868  1.00  0.00           H  
ATOM   3519  CZ  PHE   230      24.430  23.196  36.433  1.00  0.00           C  
ATOM   3520  HZ  PHE   230      25.306  23.661  36.092  1.00  0.00           H  
ATOM   3521  CE2 PHE   230      23.921  22.713  36.444  1.00  0.00           C  
ATOM   3522  HE2 PHE   230      24.408  22.806  36.110  1.00  0.00           H  
ATOM   3523  CD2 PHE   230      22.785  22.095  36.902  1.00  0.00           C  
ATOM   3524  HD2 PHE   230      22.409  21.713  36.917  1.00  0.00           H  
ATOM   3525  C   PHE   230      22.373  20.073  39.619  1.00  0.00           C  
ATOM   3526  O   PHE   230      23.533  19.788  39.437  1.00  0.00           O  
ATOM   3527  N   ASN   231      21.941  20.493  40.792  1.00  0.00           N  
ATOM   3528  H   ASN   231      20.989  20.733  40.880  1.00  0.00           H  
ATOM   3529  CA  ASN   231      22.804  20.734  41.923  1.00  0.00           C  
ATOM   3530  HA  ASN   231      23.578  21.397  41.609  1.00  0.00           H  
ATOM   3531  CB  ASN   231      22.021  21.433  43.024  1.00  0.00           C  
ATOM   3532  HB2 ASN   231      21.136  20.880  43.240  1.00  0.00           H  
ATOM   3533  HB3 ASN   231      22.611  21.458  43.911  1.00  0.00           H  
ATOM   3534  CG  ASN   231      21.652  22.855  42.707  1.00  0.00           C  
ATOM   3535  OD1 ASN   231      22.159  23.475  41.839  1.00  0.00           O  
ATOM   3536  ND2 ASN   231      20.796  23.439  43.438  1.00  0.00           N  
ATOM   3537 HD21 ASN   231      20.583  24.384  43.257  1.00  0.00           H  
ATOM   3538 HD22 ASN   231      20.376  22.945  44.152  1.00  0.00           H  
ATOM   3539  C   ASN   231      23.507  19.477  42.413  1.00  0.00           C  
ATOM   3540  O   ASN   231      24.558  19.569  42.948  1.00  0.00           O  
ATOM   3541  N   LEU   232      22.987  18.304  42.174  1.00  0.00           N  
ATOM   3542  H   LEU   232      22.105  18.298  41.775  1.00  0.00           H  
ATOM   3543  CA  LEU   232      23.643  17.035  42.421  1.00  0.00           C  
ATOM   3544  HA  LEU   232      23.987  17.039  43.410  1.00  0.00           H  
ATOM   3545  CB  LEU   232      22.647  15.940  42.270  1.00  0.00           C  
ATOM   3546  HB2 LEU   232      21.930  16.092  42.251  1.00  0.00           H  
ATOM   3547  HB3 LEU   232      22.702  15.603  41.684  1.00  0.00           H  
ATOM   3548  CG  LEU   232      22.503  15.080  42.891  1.00  0.00           C  
ATOM   3549  HG  LEU   232      22.818  15.294  42.651  1.00  0.00           H  
ATOM   3550  CD1 LEU   232      22.215  14.535  43.603  1.00  0.00           C  
ATOM   3551 HD11 LEU   232      22.127  14.431  43.781  1.00  0.00           H  
ATOM   3552 HD12 LEU   232      22.130  14.375  43.768  1.00  0.00           H  
ATOM   3553 HD13 LEU   232      22.182  14.402  43.778  1.00  0.00           H  
ATOM   3554  CD2 LEU   232      22.174  14.418  43.123  1.00  0.00           C  
ATOM   3555 HD21 LEU   232      22.090  14.279  43.166  1.00  0.00           H  
ATOM   3556 HD22 LEU   232      22.107  14.251  43.166  1.00  0.00           H  
ATOM   3557 HD23 LEU   232      22.086  14.243  43.204  1.00  0.00           H  
ATOM   3558  C   LEU   232      24.846  16.785  41.554  1.00  0.00           C  
ATOM   3559  O   LEU   232      25.754  16.162  41.952  1.00  0.00           O  
ATOM   3560  N   VAL   233      24.881  17.287  40.388  1.00  0.00           N  
ATOM   3561  H   VAL   233      24.107  17.795  40.123  1.00  0.00           H  
ATOM   3562  CA  VAL   233      25.988  17.168  39.461  1.00  0.00           C  
ATOM   3563  HA  VAL   233      26.585  16.355  39.769  1.00  0.00           H  
ATOM   3564  CB  VAL   233      25.507  16.844  38.088  1.00  0.00           C  
ATOM   3565  HB  VAL   233      25.651  17.049  37.822  1.00  0.00           H  
ATOM   3566  CG1 VAL   233      25.493  16.271  37.549  1.00  0.00           C  
ATOM   3567 HG11 VAL   233      25.500  16.115  37.423  1.00  0.00           H  
ATOM   3568 HG12 VAL   233      25.467  16.157  37.429  1.00  0.00           H  
ATOM   3569 HG13 VAL   233      25.505  16.120  37.393  1.00  0.00           H  
ATOM   3570  CG2 VAL   233      24.847  16.752  37.541  1.00  0.00           C  
ATOM   3571 HG21 VAL   233      24.685  16.743  37.401  1.00  0.00           H  
ATOM   3572 HG22 VAL   233      24.692  16.725  37.422  1.00  0.00           H  
ATOM   3573 HG23 VAL   233      24.679  16.716  37.389  1.00  0.00           H  
ATOM   3574  C   VAL   233      26.921  18.360  39.455  1.00  0.00           C  
ATOM   3575  O   VAL   233      28.074  18.207  39.155  1.00  0.00           O  
ATOM   3576  N   ALA   234      26.470  19.534  39.837  1.00  0.00           N  
ATOM   3577  H   ALA   234      25.513  19.610  40.040  1.00  0.00           H  
ATOM   3578  CA  ALA   234      27.262  20.736  39.859  1.00  0.00           C  
ATOM   3579  HA  ALA   234      27.571  20.935  38.874  1.00  0.00           H  
ATOM   3580  CB  ALA   234      26.400  21.882  40.316  1.00  0.00           C  
ATOM   3581  HB1 ALA   234      26.202  22.156  40.438  1.00  0.00           H  
ATOM   3582  HB2 ALA   234      26.200  22.176  40.417  1.00  0.00           H  
ATOM   3583  HB3 ALA   234      26.180  22.157  40.418  1.00  0.00           H  
ATOM   3584  C   ALA   234      28.509  20.609  40.689  1.00  0.00           C  
ATOM   3585  O   ALA   234      29.568  20.939  40.249  1.00  0.00           O  
ATOM   3586  N   MET   235      28.414  20.049  41.851  1.00  0.00           N  
ATOM   3587  H   MET   235      27.530  19.790  42.157  1.00  0.00           H  
ATOM   3588  CA  MET   235      29.531  19.826  42.710  1.00  0.00           C  
ATOM   3589  HA  MET   235      30.029  20.748  42.835  1.00  0.00           H  
ATOM   3590  CB  MET   235      29.050  19.404  44.042  1.00  0.00           C  
ATOM   3591  HB2 MET   235      28.611  19.457  44.320  1.00  0.00           H  
ATOM   3592  HB3 MET   235      28.992  18.974  44.244  1.00  0.00           H  
ATOM   3593  CG  MET   235      29.232  19.503  44.759  1.00  0.00           C  
ATOM   3594  HG2 MET   235      29.538  19.546  44.733  1.00  0.00           H  
ATOM   3595  HG3 MET   235      29.240  19.676  44.675  1.00  0.00           H  
ATOM   3596  SD  MET   235      28.962  19.287  45.809  1.00  0.00           S  
ATOM   3597  CE  MET   235      28.630  19.208  46.238  1.00  0.00           C  
ATOM   3598  HE1 MET   235      28.561  19.187  46.318  1.00  0.00           H  
ATOM   3599  HE2 MET   235      28.561  19.190  46.337  1.00  0.00           H  
ATOM   3600  HE3 MET   235      28.568  19.201  46.325  1.00  0.00           H  
ATOM   3601  C   MET   235      30.540  18.855  42.149  1.00  0.00           C  
ATOM   3602  O   MET   235      31.691  19.031  42.364  1.00  0.00           O  
ATOM   3603  N   LYS   236      30.143  17.880  41.369  1.00  0.00           N  
ATOM   3604  H   LYS   236      29.192  17.803  41.217  1.00  0.00           H  
ATOM   3605  CA  LYS   236      31.021  16.944  40.689  1.00  0.00           C  
ATOM   3606  HA  LYS   236      31.677  16.525  41.395  1.00  0.00           H  
ATOM   3607  CB  LYS   236      30.219  15.826  40.091  1.00  0.00           C  
ATOM   3608  HB2 LYS   236      29.596  15.683  40.281  1.00  0.00           H  
ATOM   3609  HB3 LYS   236      30.086  15.853  39.478  1.00  0.00           H  
ATOM   3610  CG  LYS   236      30.422  14.838  40.053  1.00  0.00           C  
ATOM   3611  HG2 LYS   236      30.814  14.916  39.872  1.00  0.00           H  
ATOM   3612  HG3 LYS   236      30.551  14.780  40.442  1.00  0.00           H  
ATOM   3613  CD  LYS   236      29.902  13.812  39.724  1.00  0.00           C  
ATOM   3614  HD2 LYS   236      29.627  13.671  39.843  1.00  0.00           H  
ATOM   3615  HD3 LYS   236      29.742  13.826  39.459  1.00  0.00           H  
ATOM   3616  CE  LYS   236      29.983  12.956  39.596  1.00  0.00           C  
ATOM   3617  HE2 LYS   236      30.067  12.973  39.511  1.00  0.00           H  
ATOM   3618  HE3 LYS   236      30.144  12.935  39.694  1.00  0.00           H  
ATOM   3619  NZ  LYS   236      29.741  12.140  39.458  1.00  0.00           N  
ATOM   3620  HZ1 LYS   236      29.666  11.940  39.428  1.00  0.00           H  
ATOM   3621  HZ2 LYS   236      29.701  11.925  39.411  1.00  0.00           H  
ATOM   3622  HZ3 LYS   236      29.678  11.942  39.434  1.00  0.00           H  
ATOM   3623  C   LYS   236      31.886  17.600  39.668  1.00  0.00           C  
ATOM   3624  O   LYS   236      32.978  17.202  39.478  1.00  0.00           O  
ATOM   3625  N   TYR   237      31.428  18.628  39.052  1.00  0.00           N  
ATOM   3626  H   TYR   237      30.511  18.867  39.241  1.00  0.00           H  
ATOM   3627  CA  TYR   237      32.152  19.428  38.099  1.00  0.00           C  
ATOM   3628  HA  TYR   237      32.968  18.859  37.752  1.00  0.00           H  
ATOM   3629  CB  TYR   237      31.276  19.697  36.929  1.00  0.00           C  
ATOM   3630  HB2 TYR   237      30.469  20.275  37.238  1.00  0.00           H  
ATOM   3631  HB3 TYR   237      31.806  20.282  36.231  1.00  0.00           H  
ATOM   3632  CG  TYR   237      30.779  18.483  36.244  1.00  0.00           C  
ATOM   3633  CD1 TYR   237      29.838  18.119  36.147  1.00  0.00           C  
ATOM   3634  HD1 TYR   237      29.463  18.699  36.557  1.00  0.00           H  
ATOM   3635  CE1 TYR   237      29.385  17.000  35.516  1.00  0.00           C  
ATOM   3636  HE1 TYR   237      28.669  16.721  35.438  1.00  0.00           H  
ATOM   3637  CZ  TYR   237      29.872  16.235  34.981  1.00  0.00           C  
ATOM   3638  OH  TYR   237      29.440  15.149  34.392  1.00  0.00           O  
ATOM   3639  HH  TYR   237      29.487  14.831  34.175  1.00  0.00           H  
ATOM   3640  CE2 TYR   237      30.812  16.598  35.072  1.00  0.00           C  
ATOM   3641  HE2 TYR   237      31.183  16.018  34.658  1.00  0.00           H  
ATOM   3642  CD2 TYR   237      31.263  17.721  35.700  1.00  0.00           C  
ATOM   3643  HD2 TYR   237      31.980  17.996  35.763  1.00  0.00           H  
ATOM   3644  C   TYR   237      32.749  20.710  38.665  1.00  0.00           C  
ATOM   3645  O   TYR   237      33.299  21.491  37.929  1.00  0.00           O  
ATOM   3646  N   ASN   238      32.653  20.939  39.959  1.00  0.00           N  
ATOM   3647  H   ASN   238      32.216  20.248  40.500  1.00  0.00           H  
ATOM   3648  CA  ASN   238      33.066  22.147  40.653  1.00  0.00           C  
ATOM   3649  HA  ASN   238      32.722  22.039  41.654  1.00  0.00           H  
ATOM   3650  CB  ASN   238      34.574  22.220  40.730  1.00  0.00           C  
ATOM   3651  HB2 ASN   238      35.011  21.922  40.287  1.00  0.00           H  
ATOM   3652  HB3 ASN   238      34.857  22.804  40.684  1.00  0.00           H  
ATOM   3653  CG  ASN   238      35.143  21.926  41.474  1.00  0.00           C  
ATOM   3654  OD1 ASN   238      35.046  21.624  42.045  1.00  0.00           O  
ATOM   3655  ND2 ASN   238      35.759  22.003  41.497  1.00  0.00           N  
ATOM   3656 HD21 ASN   238      36.119  21.827  41.980  1.00  0.00           H  
ATOM   3657 HD22 ASN   238      35.846  22.256  41.038  1.00  0.00           H  
ATOM   3658  C   ASN   238      32.381  23.422  40.165  1.00  0.00           C  
ATOM   3659  O   ASN   238      32.969  24.448  40.035  1.00  0.00           O  
ATOM   3660  N   TYR   239      31.128  23.351  39.887  1.00  0.00           N  
ATOM   3661  H   TYR   239      30.711  22.480  40.017  1.00  0.00           H  
ATOM   3662  CA  TYR   239      30.240  24.463  39.603  1.00  0.00           C  
ATOM   3663  HA  TYR   239      30.811  25.316  39.294  1.00  0.00           H  
ATOM   3664  CB  TYR   239      29.302  24.086  38.462  1.00  0.00           C  
ATOM   3665  HB2 TYR   239      29.006  23.073  38.559  1.00  0.00           H  
ATOM   3666  HB3 TYR   239      28.421  24.663  38.564  1.00  0.00           H  
ATOM   3667  CG  TYR   239      29.821  24.288  37.070  1.00  0.00           C  
ATOM   3668  CD1 TYR   239      30.957  23.666  36.637  1.00  0.00           C  
ATOM   3669  HD1 TYR   239      31.467  23.033  37.290  1.00  0.00           H  
ATOM   3670  CE1 TYR   239      31.445  23.877  35.359  1.00  0.00           C  
ATOM   3671  HE1 TYR   239      32.321  23.409  35.041  1.00  0.00           H  
ATOM   3672  CZ  TYR   239      30.781  24.704  34.493  1.00  0.00           C  
ATOM   3673  OH  TYR   239      31.253  24.935  33.270  1.00  0.00           O  
ATOM   3674  HH  TYR   239      32.008  24.585  33.115  1.00  0.00           H  
ATOM   3675  CE2 TYR   239      29.626  25.306  34.910  1.00  0.00           C  
ATOM   3676  HE2 TYR   239      29.121  25.930  34.242  1.00  0.00           H  
ATOM   3677  CD2 TYR   239      29.155  25.103  36.196  1.00  0.00           C  
ATOM   3678  HD2 TYR   239      28.283  25.579  36.513  1.00  0.00           H  
ATOM   3679  C   TYR   239      29.470  24.869  40.858  1.00  0.00           C  
ATOM   3680  O   TYR   239      29.194  24.060  41.713  1.00  0.00           O  
ATOM   3681  N   GLU   240      29.118  26.130  40.980  1.00  0.00           N  
ATOM   3682  H   GLU   240      29.376  26.746  40.253  1.00  0.00           H  
ATOM   3683  CA  GLU   240      28.321  26.669  42.074  1.00  0.00           C  
ATOM   3684  HA  GLU   240      28.724  26.293  42.996  1.00  0.00           H  
ATOM   3685  CB  GLU   240      28.455  28.182  42.087  1.00  0.00           C  
ATOM   3686  HB2 GLU   240      28.969  28.438  41.709  1.00  0.00           H  
ATOM   3687  HB3 GLU   240      27.932  28.573  41.817  1.00  0.00           H  
ATOM   3688  CG  GLU   240      28.597  28.875  42.923  1.00  0.00           C  
ATOM   3689  HG2 GLU   240      29.020  29.268  42.648  1.00  0.00           H  
ATOM   3690  HG3 GLU   240      28.032  29.196  42.770  1.00  0.00           H  
ATOM   3691  CD  GLU   240      28.905  28.673  44.312  1.00  0.00           C  
ATOM   3692  OE1 GLU   240      29.133  28.499  44.838  1.00  0.00           O  
ATOM   3693  OE2 GLU   240      28.908  28.694  44.903  1.00  0.00           O  
ATOM   3694  C   GLU   240      26.855  26.253  41.956  1.00  0.00           C  
ATOM   3695  O   GLU   240      26.294  26.402  40.908  1.00  0.00           O  
ATOM   3696  N   PRO   241      26.196  25.769  42.993  1.00  0.00           N  
ATOM   3697  CD  PRO   241      26.738  25.465  44.257  1.00  0.00           C  
ATOM   3698  HD2 PRO   241      27.038  26.301  44.747  1.00  0.00           H  
ATOM   3699  HD3 PRO   241      27.537  24.825  44.194  1.00  0.00           H  
ATOM   3700  CG  PRO   241      25.665  24.836  44.983  1.00  0.00           C  
ATOM   3701  HG2 PRO   241      25.478  25.299  45.685  1.00  0.00           H  
ATOM   3702  HG3 PRO   241      25.901  24.041  45.208  1.00  0.00           H  
ATOM   3703  CB  PRO   241      24.511  24.738  44.258  1.00  0.00           C  
ATOM   3704  HB2 PRO   241      23.804  25.164  44.740  1.00  0.00           H  
ATOM   3705  HB3 PRO   241      24.291  23.817  44.175  1.00  0.00           H  
ATOM   3706  CA  PRO   241      24.802  25.379  42.938  1.00  0.00           C  
ATOM   3707  HA  PRO   241      24.684  24.647  42.177  1.00  0.00           H  
ATOM   3708  C   PRO   241      23.851  26.523  42.644  1.00  0.00           C  
ATOM   3709  O   PRO   241      24.070  27.633  43.042  1.00  0.00           O  
ATOM   3710  N   LEU   242      22.771  26.242  41.962  1.00  0.00           N  
ATOM   3711  H   LEU   242      22.638  25.300  41.724  1.00  0.00           H  
ATOM   3712  CA  LEU   242      21.718  27.174  41.603  1.00  0.00           C  
ATOM   3713  HA  LEU   242      22.154  28.147  41.463  1.00  0.00           H  
ATOM   3714  CB  LEU   242      21.096  26.729  40.293  1.00  0.00           C  
ATOM   3715  HB2 LEU   242      21.094  25.900  40.217  1.00  0.00           H  
ATOM   3716  HB3 LEU   242      20.292  26.930  40.234  1.00  0.00           H  
ATOM   3717  CG  LEU   242      21.509  27.085  39.162  1.00  0.00           C  
ATOM   3718  HG  LEU   242      22.001  26.884  39.448  1.00  0.00           H  
ATOM   3719  CD1 LEU   242      21.271  26.846  38.179  1.00  0.00           C  
ATOM   3720 HD11 LEU   242      21.194  26.790  37.954  1.00  0.00           H  
ATOM   3721 HD12 LEU   242      21.227  26.789  37.958  1.00  0.00           H  
ATOM   3722 HD13 LEU   242      21.230  26.774  37.906  1.00  0.00           H  
ATOM   3723  CD2 LEU   242      21.467  27.940  38.556  1.00  0.00           C  
ATOM   3724 HD21 LEU   242      21.397  28.150  38.386  1.00  0.00           H  
ATOM   3725 HD22 LEU   242      21.461  28.176  38.456  1.00  0.00           H  
ATOM   3726 HD23 LEU   242      21.522  28.119  38.381  1.00  0.00           H  
ATOM   3727  C   LEU   242      20.660  27.300  42.691  1.00  0.00           C  
ATOM   3728  O   LEU   242      20.378  26.375  43.403  1.00  0.00           O  
ATOM   3729  N   THR   243      20.032  28.438  42.776  1.00  0.00           N  
ATOM   3730  H   THR   243      20.322  29.138  42.159  1.00  0.00           H  
ATOM   3731  CA  THR   243      18.914  28.760  43.663  1.00  0.00           C  
ATOM   3732  HA  THR   243      18.587  27.871  44.153  1.00  0.00           H  
ATOM   3733  CB  THR   243      19.319  29.742  44.736  1.00  0.00           C  
ATOM   3734  HB  THR   243      18.737  29.756  45.393  1.00  0.00           H  
ATOM   3735  CG2 THR   243      20.436  29.623  45.378  1.00  0.00           C  
ATOM   3736 HG21 THR   243      20.706  29.583  45.523  1.00  0.00           H  
ATOM   3737 HG22 THR   243      20.711  29.612  45.553  1.00  0.00           H  
ATOM   3738 HG23 THR   243      20.698  29.583  45.549  1.00  0.00           H  
ATOM   3739  OG1 THR   243      19.360  30.815  44.371  1.00  0.00           O  
ATOM   3740  HG1 THR   243      19.954  30.750  44.092  1.00  0.00           H  
ATOM   3741  C   THR   243      17.733  29.308  42.892  1.00  0.00           C  
ATOM   3742  O   THR   243      17.881  29.743  41.771  1.00  0.00           O  
ATOM   3743  N   GLN   244      16.554  29.338  43.486  1.00  0.00           N  
ATOM   3744  H   GLN   244      16.475  28.967  44.395  1.00  0.00           H  
ATOM   3745  CA  GLN   244      15.370  29.920  42.878  1.00  0.00           C  
ATOM   3746  HA  GLN   244      15.212  29.431  41.940  1.00  0.00           H  
ATOM   3747  CB  GLN   244      14.167  29.651  43.759  1.00  0.00           C  
ATOM   3748  HB2 GLN   244      14.167  29.286  44.227  1.00  0.00           H  
ATOM   3749  HB3 GLN   244      13.892  30.064  44.084  1.00  0.00           H  
ATOM   3750  CG  GLN   244      13.305  29.317  43.598  1.00  0.00           C  
ATOM   3751  HG2 GLN   244      13.070  29.208  43.845  1.00  0.00           H  
ATOM   3752  HG3 GLN   244      13.192  29.595  43.606  1.00  0.00           H  
ATOM   3753  CD  GLN   244      12.865  28.751  43.127  1.00  0.00           C  
ATOM   3754  OE1 GLN   244      12.885  28.340  42.984  1.00  0.00           O  
ATOM   3755  NE2 GLN   244      12.441  28.696  42.867  1.00  0.00           N  
ATOM   3756 HE21 GLN   244      12.142  28.322  42.565  1.00  0.00           H  
ATOM   3757 HE22 GLN   244      12.417  29.028  42.975  1.00  0.00           H  
ATOM   3758  C   GLN   244      15.519  31.405  42.576  1.00  0.00           C  
ATOM   3759  O   GLN   244      14.974  31.880  41.611  1.00  0.00           O  
ATOM   3760  N   ASP   245      16.311  32.130  43.339  1.00  0.00           N  
ATOM   3761  H   ASP   245      16.710  31.698  44.125  1.00  0.00           H  
ATOM   3762  CA  ASP   245      16.644  33.520  43.072  1.00  0.00           C  
ATOM   3763  HA  ASP   245      15.736  34.064  42.925  1.00  0.00           H  
ATOM   3764  CB  ASP   245      17.356  34.123  44.261  1.00  0.00           C  
ATOM   3765  HB2 ASP   245      18.199  33.612  44.453  1.00  0.00           H  
ATOM   3766  HB3 ASP   245      17.636  35.064  44.041  1.00  0.00           H  
ATOM   3767  CG  ASP   245      16.612  34.193  45.477  1.00  0.00           C  
ATOM   3768  OD1 ASP   245      16.287  34.242  45.946  1.00  0.00           O  
ATOM   3769  OD2 ASP   245      16.362  34.219  45.985  1.00  0.00           O  
ATOM   3770  C   ASP   245      17.481  33.709  41.812  1.00  0.00           C  
ATOM   3771  O   ASP   245      17.373  34.716  41.166  1.00  0.00           O  
ATOM   3772  N   HIE   246      18.280  32.737  41.420  1.00  0.00           N  
ATOM   3773  H   HIE   246      18.327  31.935  41.986  1.00  0.00           H  
ATOM   3774  CA  HIE   246      19.008  32.738  40.156  1.00  0.00           C  
ATOM   3775  HA  HIE   246      19.486  33.694  40.023  1.00  0.00           H  
ATOM   3776  CB  HIE   246      20.091  31.668  40.169  1.00  0.00           C  
ATOM   3777  HB2 HIE   246      19.637  30.702  40.253  1.00  0.00           H  
ATOM   3778  HB3 HIE   246      20.598  31.693  39.225  1.00  0.00           H  
ATOM   3779  CG  HIE   246      21.122  31.795  41.239  1.00  0.00           C  
ATOM   3780  ND1 HIE   246      21.769  30.787  41.823  1.00  0.00           N  
ATOM   3781  CE1 HIE   246      22.651  31.297  42.653  1.00  0.00           C  
ATOM   3782  HE1 HIE   246      23.316  30.772  43.252  1.00  0.00           H  
ATOM   3783  NE2 HIE   246      22.584  32.556  42.627  1.00  0.00           N  
ATOM   3784  HE2 HIE   246      23.152  33.145  43.151  1.00  0.00           H  
ATOM   3785  CD2 HIE   246      21.632  32.892  41.738  1.00  0.00           C  
ATOM   3786  HD2 HIE   246      21.355  33.832  41.472  1.00  0.00           H  
ATOM   3787  C   HIE   246      18.088  32.542  38.961  1.00  0.00           C  
ATOM   3788  O   HIE   246      18.299  33.143  37.931  1.00  0.00           O  
ATOM   3789  N   VAL   247      17.041  31.747  39.102  1.00  0.00           N  
ATOM   3790  H   VAL   247      16.930  31.293  39.973  1.00  0.00           H  
ATOM   3791  CA  VAL   247      16.020  31.540  38.073  1.00  0.00           C  
ATOM   3792  HA  VAL   247      16.514  31.278  37.154  1.00  0.00           H  
ATOM   3793  CB  VAL   247      15.096  30.381  38.457  1.00  0.00           C  
ATOM   3794  HB  VAL   247      14.663  30.589  39.404  1.00  0.00           H  
ATOM   3795  CG1 VAL   247      13.968  30.152  37.489  1.00  0.00           C  
ATOM   3796 HG11 VAL   247      13.676  30.090  37.269  1.00  0.00           H  
ATOM   3797 HG12 VAL   247      13.684  30.110  37.252  1.00  0.00           H  
ATOM   3798 HG13 VAL   247      13.698  30.082  37.252  1.00  0.00           H  
ATOM   3799  CG2 VAL   247      15.851  29.086  38.574  1.00  0.00           C  
ATOM   3800 HG21 VAL   247      16.038  28.773  38.618  1.00  0.00           H  
ATOM   3801 HG22 VAL   247      16.020  28.760  38.609  1.00  0.00           H  
ATOM   3802 HG23 VAL   247      16.038  28.769  38.596  1.00  0.00           H  
ATOM   3803  C   VAL   247      15.241  32.819  37.789  1.00  0.00           C  
ATOM   3804  O   VAL   247      14.929  33.099  36.650  1.00  0.00           O  
ATOM   3805  N   ASP   248      14.985  33.638  38.794  1.00  0.00           N  
ATOM   3806  H   ASP   248      15.247  33.346  39.701  1.00  0.00           H  
ATOM   3807  CA  ASP   248      14.334  34.932  38.644  1.00  0.00           C  
ATOM   3808  HA  ASP   248      13.428  34.791  38.098  1.00  0.00           H  
ATOM   3809  CB  ASP   248      13.975  35.493  40.003  1.00  0.00           C  
ATOM   3810  HB2 ASP   248      14.344  35.247  40.593  1.00  0.00           H  
ATOM   3811  HB3 ASP   248      14.081  36.215  40.099  1.00  0.00           H  
ATOM   3812  CG  ASP   248      12.975  35.461  40.465  1.00  0.00           C  
ATOM   3813  OD1 ASP   248      12.648  35.570  40.853  1.00  0.00           O  
ATOM   3814  OD2 ASP   248      12.479  35.360  40.461  1.00  0.00           O  
ATOM   3815  C   ASP   248      15.160  35.939  37.862  1.00  0.00           C  
ATOM   3816  O   ASP   248      14.633  36.616  37.018  1.00  0.00           O  
ATOM   3817  N   ILE   249      16.453  36.023  38.092  1.00  0.00           N  
ATOM   3818  H   ILE   249      16.825  35.449  38.795  1.00  0.00           H  
ATOM   3819  CA  ILE   249      17.342  36.954  37.400  1.00  0.00           C  
ATOM   3820  HA  ILE   249      16.806  37.867  37.281  1.00  0.00           H  
ATOM   3821  CB  ILE   249      18.563  37.282  38.232  1.00  0.00           C  
ATOM   3822  HB  ILE   249      18.950  37.537  37.931  1.00  0.00           H  
ATOM   3823  CG2 ILE   249      18.598  37.848  38.927  1.00  0.00           C  
ATOM   3824 HG21 ILE   249      18.613  38.011  39.109  1.00  0.00           H  
ATOM   3825 HG22 ILE   249      18.609  37.983  39.110  1.00  0.00           H  
ATOM   3826 HG23 ILE   249      18.597  37.973  39.070  1.00  0.00           H  
ATOM   3827  CG1 ILE   249      19.234  36.772  38.758  1.00  0.00           C  
ATOM   3828 HG12 ILE   249      18.965  36.565  39.177  1.00  0.00           H  
ATOM   3829 HG13 ILE   249      19.132  36.357  38.222  1.00  0.00           H  
ATOM   3830  CD1 ILE   249      20.404  37.074  39.450  1.00  0.00           C  
ATOM   3831 HD11 ILE   249      20.696  37.130  39.615  1.00  0.00           H  
ATOM   3832 HD12 ILE   249      20.686  37.157  39.607  1.00  0.00           H  
ATOM   3833 HD13 ILE   249      20.684  37.146  39.636  1.00  0.00           H  
ATOM   3834  C   ILE   249      17.703  36.523  35.984  1.00  0.00           C  
ATOM   3835  O   ILE   249      18.035  37.358  35.173  1.00  0.00           O  
ATOM   3836  N   LEU   250      17.585  35.248  35.653  1.00  0.00           N  
ATOM   3837  H   LEU   250      17.370  34.611  36.377  1.00  0.00           H  
ATOM   3838  CA  LEU   250      17.645  34.736  34.286  1.00  0.00           C  
ATOM   3839  HA  LEU   250      18.373  35.306  33.734  1.00  0.00           H  
ATOM   3840  CB  LEU   250      18.095  33.276  34.318  1.00  0.00           C  
ATOM   3841  HB2 LEU   250      17.461  32.749  35.001  1.00  0.00           H  
ATOM   3842  HB3 LEU   250      17.946  32.842  33.349  1.00  0.00           H  
ATOM   3843  CG  LEU   250      19.552  33.062  34.724  1.00  0.00           C  
ATOM   3844  HG  LEU   250      19.777  33.644  35.590  1.00  0.00           H  
ATOM   3845  CD1 LEU   250      19.801  31.615  35.054  1.00  0.00           C  
ATOM   3846 HD11 LEU   250      19.857  31.267  35.138  1.00  0.00           H  
ATOM   3847 HD12 LEU   250      19.869  31.270  35.136  1.00  0.00           H  
ATOM   3848 HD13 LEU   250      19.866  31.266  35.148  1.00  0.00           H  
ATOM   3849  CD2 LEU   250      20.508  33.451  33.631  1.00  0.00           C  
ATOM   3850 HD21 LEU   250      20.773  33.512  33.384  1.00  0.00           H  
ATOM   3851 HD22 LEU   250      20.712  33.540  33.337  1.00  0.00           H  
ATOM   3852 HD23 LEU   250      20.751  33.591  33.388  1.00  0.00           H  
ATOM   3853  C   LEU   250      16.324  34.894  33.520  1.00  0.00           C  
ATOM   3854  O   LEU   250      16.303  34.764  32.312  1.00  0.00           O  
ATOM   3855  N   GLY   251      15.233  35.213  34.198  1.00  0.00           N  
ATOM   3856  H   GLY   251      15.321  35.296  35.179  1.00  0.00           H  
ATOM   3857  CA  GLY   251      13.903  35.392  33.636  1.00  0.00           C  
ATOM   3858  HA2 GLY   251      13.519  34.434  33.355  1.00  0.00           H  
ATOM   3859  HA3 GLY   251      13.268  35.785  34.401  1.00  0.00           H  
ATOM   3860  C   GLY   251      13.804  36.315  32.427  1.00  0.00           C  
ATOM   3861  O   GLY   251      13.240  35.897  31.432  1.00  0.00           O  
ATOM   3862  N   PRO   252      14.383  37.521  32.431  1.00  0.00           N  
ATOM   3863  CD  PRO   252      14.883  38.220  33.579  1.00  0.00           C  
ATOM   3864  HD2 PRO   252      15.853  37.908  33.805  1.00  0.00           H  
ATOM   3865  HD3 PRO   252      14.271  38.085  34.414  1.00  0.00           H  
ATOM   3866  CG  PRO   252      14.907  39.648  33.203  1.00  0.00           C  
ATOM   3867  HG2 PRO   252      15.672  40.111  33.632  1.00  0.00           H  
ATOM   3868  HG3 PRO   252      14.053  40.076  33.464  1.00  0.00           H  
ATOM   3869  CB  PRO   252      15.023  39.690  31.748  1.00  0.00           C  
ATOM   3870  HB2 PRO   252      16.016  39.713  31.492  1.00  0.00           H  
ATOM   3871  HB3 PRO   252      14.552  40.527  31.373  1.00  0.00           H  
ATOM   3872  CA  PRO   252      14.368  38.408  31.279  1.00  0.00           C  
ATOM   3873  HA  PRO   252      13.345  38.620  31.029  1.00  0.00           H  
ATOM   3874  C   PRO   252      15.052  37.848  30.038  1.00  0.00           C  
ATOM   3875  O   PRO   252      14.601  38.089  28.946  1.00  0.00           O  
ATOM   3876  N   LEU   253      16.108  37.070  30.182  1.00  0.00           N  
ATOM   3877  H   LEU   253      16.409  36.881  31.098  1.00  0.00           H  
ATOM   3878  CA  LEU   253      16.791  36.405  29.077  1.00  0.00           C  
ATOM   3879  HA  LEU   253      16.872  37.096  28.254  1.00  0.00           H  
ATOM   3880  CB  LEU   253      18.200  35.999  29.504  1.00  0.00           C  
ATOM   3881  HB2 LEU   253      18.148  35.428  30.296  1.00  0.00           H  
ATOM   3882  HB3 LEU   253      18.612  35.451  28.799  1.00  0.00           H  
ATOM   3883  CG  LEU   253      19.143  37.025  29.792  1.00  0.00           C  
ATOM   3884  HG  LEU   253      18.767  37.469  30.377  1.00  0.00           H  
ATOM   3885  CD1 LEU   253      20.255  36.702  30.200  1.00  0.00           C  
ATOM   3886 HD11 LEU   253      20.540  36.664  30.283  1.00  0.00           H  
ATOM   3887 HD12 LEU   253      20.525  36.625  30.325  1.00  0.00           H  
ATOM   3888 HD13 LEU   253      20.506  36.593  30.299  1.00  0.00           H  
ATOM   3889  CD2 LEU   253      19.558  37.778  28.907  1.00  0.00           C  
ATOM   3890 HD21 LEU   253      19.620  37.966  28.639  1.00  0.00           H  
ATOM   3891 HD22 LEU   253      19.651  38.034  28.751  1.00  0.00           H  
ATOM   3892 HD23 LEU   253      19.705  37.903  28.693  1.00  0.00           H  
ATOM   3893  C   LEU   253      16.005  35.203  28.558  1.00  0.00           C  
ATOM   3894  O   LEU   253      15.935  34.981  27.361  1.00  0.00           O  
ATOM   3895  N   SER   254      15.342  34.476  29.443  1.00  0.00           N  
ATOM   3896  H   SER   254      15.475  34.687  30.402  1.00  0.00           H  
ATOM   3897  CA  SER   254      14.393  33.433  29.088  1.00  0.00           C  
ATOM   3898  HA  SER   254      14.896  32.717  28.459  1.00  0.00           H  
ATOM   3899  CB  SER   254      13.937  32.717  30.345  1.00  0.00           C  
ATOM   3900  HB2 SER   254      14.731  32.283  30.809  1.00  0.00           H  
ATOM   3901  HB3 SER   254      13.516  33.370  31.002  1.00  0.00           H  
ATOM   3902  OG  SER   254      13.038  31.771  30.090  1.00  0.00           O  
ATOM   3903  HG  SER   254      13.421  31.237  29.600  1.00  0.00           H  
ATOM   3904  C   SER   254      13.212  33.976  28.301  1.00  0.00           C  
ATOM   3905  O   SER   254      12.837  33.402  27.307  1.00  0.00           O  
ATOM   3906  N   ALA   255      12.674  35.123  28.676  1.00  0.00           N  
ATOM   3907  H   ALA   255      12.993  35.530  29.518  1.00  0.00           H  
ATOM   3908  CA  ALA   255      11.615  35.801  27.954  1.00  0.00           C  
ATOM   3909  HA  ALA   255      10.824  35.102  27.775  1.00  0.00           H  
ATOM   3910  CB  ALA   255      11.070  36.905  28.832  1.00  0.00           C  
ATOM   3911  HB1 ALA   255      10.960  37.166  29.067  1.00  0.00           H  
ATOM   3912  HB2 ALA   255      10.936  37.196  29.017  1.00  0.00           H  
ATOM   3913  HB3 ALA   255      10.902  37.153  29.047  1.00  0.00           H  
ATOM   3914  C   ALA   255      12.057  36.332  26.592  1.00  0.00           C  
ATOM   3915  O   ALA   255      11.328  36.250  25.651  1.00  0.00           O  
ATOM   3916  N   GLN   256      13.261  36.831  26.462  1.00  0.00           N  
ATOM   3917  H   GLN   256      13.792  36.915  27.277  1.00  0.00           H  
ATOM   3918  CA  GLN   256      13.819  37.331  25.212  1.00  0.00           C  
ATOM   3919  HA  GLN   256      13.101  37.986  24.763  1.00  0.00           H  
ATOM   3920  CB  GLN   256      15.059  38.147  25.524  1.00  0.00           C  
ATOM   3921  HB2 GLN   256      14.931  38.711  26.113  1.00  0.00           H  
ATOM   3922  HB3 GLN   256      15.680  37.698  25.823  1.00  0.00           H  
ATOM   3923  CG  GLN   256      15.648  38.829  24.681  1.00  0.00           C  
ATOM   3924  HG2 GLN   256      15.998  38.452  24.452  1.00  0.00           H  
ATOM   3925  HG3 GLN   256      15.313  38.983  24.227  1.00  0.00           H  
ATOM   3926  CD  GLN   256      16.234  39.826  24.738  1.00  0.00           C  
ATOM   3927  OE1 GLN   256      16.294  40.179  25.374  1.00  0.00           O  
ATOM   3928  NE2 GLN   256      16.685  40.331  24.068  1.00  0.00           N  
ATOM   3929 HE21 GLN   256      17.059  40.986  24.106  1.00  0.00           H  
ATOM   3930 HE22 GLN   256      16.639  40.073  23.532  1.00  0.00           H  
ATOM   3931  C   GLN   256      14.107  36.232  24.193  1.00  0.00           C  
ATOM   3932  O   GLN   256      14.002  36.438  23.041  1.00  0.00           O  
ATOM   3933  N   THR   257      14.459  35.066  24.600  1.00  0.00           N  
ATOM   3934  H   THR   257      14.544  34.974  25.554  1.00  0.00           H  
ATOM   3935  CA  THR   257      14.819  33.930  23.741  1.00  0.00           C  
ATOM   3936  HA  THR   257      15.013  34.286  22.744  1.00  0.00           H  
ATOM   3937  CB  THR   257      16.089  33.256  24.235  1.00  0.00           C  
ATOM   3938  HB  THR   257      16.296  32.419  23.595  1.00  0.00           H  
ATOM   3939  CG2 THR   257      17.295  34.164  24.215  1.00  0.00           C  
ATOM   3940 HG21 THR   257      17.598  34.374  24.202  1.00  0.00           H  
ATOM   3941 HG22 THR   257      17.591  34.383  24.191  1.00  0.00           H  
ATOM   3942 HG23 THR   257      17.587  34.385  24.206  1.00  0.00           H  
ATOM   3943  OG1 THR   257      15.914  32.779  25.531  1.00  0.00           O  
ATOM   3944  HG1 THR   257      16.015  33.492  26.121  1.00  0.00           H  
ATOM   3945  C   THR   257      13.737  32.871  23.607  1.00  0.00           C  
ATOM   3946  O   THR   257      13.784  32.084  22.693  1.00  0.00           O  
ATOM   3947  N   GLY   258      12.768  32.827  24.499  1.00  0.00           N  
ATOM   3948  H   GLY   258      12.798  33.480  25.234  1.00  0.00           H  
ATOM   3949  CA  GLY   258      11.726  31.816  24.558  1.00  0.00           C  
ATOM   3950  HA2 GLY   258      10.924  32.193  25.149  1.00  0.00           H  
ATOM   3951  HA3 GLY   258      11.351  31.637  23.576  1.00  0.00           H  
ATOM   3952  C   GLY   258      12.146  30.481  25.148  1.00  0.00           C  
ATOM   3953  O   GLY   258      11.384  29.605  25.172  1.00  0.00           O  
ATOM   3954  N   ILE   259      13.339  30.307  25.620  1.00  0.00           N  
ATOM   3955  H   ILE   259      13.902  31.073  25.595  1.00  0.00           H  
ATOM   3956  CA  ILE   259      13.869  29.072  26.199  1.00  0.00           C  
ATOM   3957  HA  ILE   259      13.246  28.248  25.891  1.00  0.00           H  
ATOM   3958  CB  ILE   259      15.285  28.788  25.684  1.00  0.00           C  
ATOM   3959  HB  ILE   259      15.898  29.615  25.941  1.00  0.00           H  
ATOM   3960  CG2 ILE   259      15.883  27.565  26.340  1.00  0.00           C  
ATOM   3961 HG21 ILE   259      16.067  27.263  26.476  1.00  0.00           H  
ATOM   3962 HG22 ILE   259      16.042  27.287  26.537  1.00  0.00           H  
ATOM   3963 HG23 ILE   259      16.001  27.249  26.495  1.00  0.00           H  
ATOM   3964  CG1 ILE   259      15.337  28.635  24.181  1.00  0.00           C  
ATOM   3965 HG12 ILE   259      15.064  28.343  23.906  1.00  0.00           H  
ATOM   3966 HG13 ILE   259      15.248  28.988  23.848  1.00  0.00           H  
ATOM   3967  CD1 ILE   259      15.896  28.436  23.441  1.00  0.00           C  
ATOM   3968 HD11 ILE   259      16.028  28.392  23.256  1.00  0.00           H  
ATOM   3969 HD12 ILE   259      16.033  28.384  23.261  1.00  0.00           H  
ATOM   3970 HD13 ILE   259      16.028  28.389  23.251  1.00  0.00           H  
ATOM   3971  C   ILE   259      13.808  29.140  27.719  1.00  0.00           C  
ATOM   3972  O   ILE   259      14.350  30.052  28.323  1.00  0.00           O  
ATOM   3973  N   ALA   260      13.165  28.174  28.348  1.00  0.00           N  
ATOM   3974  H   ALA   260      12.763  27.453  27.801  1.00  0.00           H  
ATOM   3975  CA  ALA   260      13.016  28.085  29.790  1.00  0.00           C  
ATOM   3976  HA  ALA   260      12.598  29.010  30.143  1.00  0.00           H  
ATOM   3977  CB  ALA   260      12.026  26.982  30.103  1.00  0.00           C  
ATOM   3978  HB1 ALA   260      11.788  26.713  30.188  1.00  0.00           H  
ATOM   3979  HB2 ALA   260      11.781  26.724  30.182  1.00  0.00           H  
ATOM   3980  HB3 ALA   260      11.786  26.714  30.175  1.00  0.00           H  
ATOM   3981  C   ALA   260      14.347  27.867  30.514  1.00  0.00           C  
ATOM   3982  O   ALA   260      15.225  27.186  30.016  1.00  0.00           O  
ATOM   3983  N   VAL   261      14.491  28.404  31.717  1.00  0.00           N  
ATOM   3984  H   VAL   261      13.724  28.902  32.098  1.00  0.00           H  
ATOM   3985  CA  VAL   261      15.733  28.330  32.494  1.00  0.00           C  
ATOM   3986  HA  VAL   261      16.535  28.711  31.881  1.00  0.00           H  
ATOM   3987  CB  VAL   261      15.667  29.205  33.752  1.00  0.00           C  
ATOM   3988  HB  VAL   261      14.865  28.864  34.372  1.00  0.00           H  
ATOM   3989  CG1 VAL   261      16.943  29.138  34.559  1.00  0.00           C  
ATOM   3990 HG11 VAL   261      17.269  29.125  34.736  1.00  0.00           H  
ATOM   3991 HG12 VAL   261      17.243  29.147  34.773  1.00  0.00           H  
ATOM   3992 HG13 VAL   261      17.250  29.097  34.773  1.00  0.00           H  
ATOM   3993  CG2 VAL   261      15.417  30.661  33.415  1.00  0.00           C  
ATOM   3994 HG21 VAL   261      15.375  31.037  33.401  1.00  0.00           H  
ATOM   3995 HG22 VAL   261      15.398  31.012  33.281  1.00  0.00           H  
ATOM   3996 HG23 VAL   261      15.283  31.005  33.326  1.00  0.00           H  
ATOM   3997  C   VAL   261      16.106  26.894  32.840  1.00  0.00           C  
ATOM   3998  O   VAL   261      17.262  26.527  32.735  1.00  0.00           O  
ATOM   3999  N   LEU   262      15.145  26.051  33.186  1.00  0.00           N  
ATOM   4000  H   LEU   262      14.221  26.405  33.263  1.00  0.00           H  
ATOM   4001  CA  LEU   262      15.380  24.639  33.479  1.00  0.00           C  
ATOM   4002  HA  LEU   262      16.224  24.568  34.136  1.00  0.00           H  
ATOM   4003  CB  LEU   262      14.179  24.066  34.204  1.00  0.00           C  
ATOM   4004  HB2 LEU   262      13.316  24.251  33.640  1.00  0.00           H  
ATOM   4005  HB3 LEU   262      14.292  23.016  34.256  1.00  0.00           H  
ATOM   4006  CG  LEU   262      13.955  24.571  35.592  1.00  0.00           C  
ATOM   4007  HG  LEU   262      13.884  25.080  35.670  1.00  0.00           H  
ATOM   4008  CD1 LEU   262      13.326  24.403  36.175  1.00  0.00           C  
ATOM   4009 HD11 LEU   262      13.164  24.384  36.308  1.00  0.00           H  
ATOM   4010 HD12 LEU   262      13.184  24.345  36.330  1.00  0.00           H  
ATOM   4011 HD13 LEU   262      13.164  24.368  36.317  1.00  0.00           H  
ATOM   4012  CD2 LEU   262      14.397  24.543  36.365  1.00  0.00           C  
ATOM   4013 HD21 LEU   262      14.505  24.574  36.616  1.00  0.00           H  
ATOM   4014 HD22 LEU   262      14.470  24.533  36.475  1.00  0.00           H  
ATOM   4015 HD23 LEU   262      14.532  24.513  36.579  1.00  0.00           H  
ATOM   4016  C   LEU   262      15.754  23.813  32.244  1.00  0.00           C  
ATOM   4017  O   LEU   262      16.488  22.851  32.359  1.00  0.00           O  
ATOM   4018  N   ASP   263      15.341  24.216  31.053  1.00  0.00           N  
ATOM   4019  H   ASP   263      14.757  25.012  31.008  1.00  0.00           H  
ATOM   4020  CA  ASP   263      15.799  23.625  29.796  1.00  0.00           C  
ATOM   4021  HA  ASP   263      15.807  22.550  29.896  1.00  0.00           H  
ATOM   4022  CB  ASP   263      14.852  23.968  28.649  1.00  0.00           C  
ATOM   4023  HB2 ASP   263      14.832  25.027  28.513  1.00  0.00           H  
ATOM   4024  HB3 ASP   263      15.250  23.545  27.754  1.00  0.00           H  
ATOM   4025  CG  ASP   263      13.427  23.485  28.796  1.00  0.00           C  
ATOM   4026  OD1 ASP   263      12.943  23.100  29.270  1.00  0.00           O  
ATOM   4027  OD2 ASP   263      12.765  23.491  28.402  1.00  0.00           O  
ATOM   4028  C   ASP   263      17.229  24.054  29.455  1.00  0.00           C  
ATOM   4029  O   ASP   263      18.013  23.260  28.962  1.00  0.00           O  
ATOM   4030  N   MET   264      17.616  25.282  29.783  1.00  0.00           N  
ATOM   4031  H   MET   264      16.930  25.906  30.141  1.00  0.00           H  
ATOM   4032  CA  MET   264      19.003  25.733  29.706  1.00  0.00           C  
ATOM   4033  HA  MET   264      19.379  25.471  28.729  1.00  0.00           H  
ATOM   4034  CB  MET   264      19.079  27.254  29.835  1.00  0.00           C  
ATOM   4035  HB2 MET   264      18.449  27.623  29.827  1.00  0.00           H  
ATOM   4036  HB3 MET   264      19.370  27.555  30.451  1.00  0.00           H  
ATOM   4037  CG  MET   264      19.624  27.899  29.144  1.00  0.00           C  
ATOM   4038  HG2 MET   264      19.224  28.357  29.180  1.00  0.00           H  
ATOM   4039  HG3 MET   264      20.009  28.069  29.626  1.00  0.00           H  
ATOM   4040  SD  MET   264      20.312  27.727  27.545  1.00  0.00           S  
ATOM   4041  CE  MET   264      20.331  29.003  27.141  1.00  0.00           C  
ATOM   4042  HE1 MET   264      20.337  29.258  27.052  1.00  0.00           H  
ATOM   4043  HE2 MET   264      20.333  29.258  27.061  1.00  0.00           H  
ATOM   4044  HE3 MET   264      20.343  29.267  27.059  1.00  0.00           H  
ATOM   4045  C   MET   264      19.895  25.024  30.731  1.00  0.00           C  
ATOM   4046  O   MET   264      21.006  24.645  30.409  1.00  0.00           O  
ATOM   4047  N   CYS   265      19.399  24.745  31.930  1.00  0.00           N  
ATOM   4048  H   CYS   265      18.507  25.119  32.159  1.00  0.00           H  
ATOM   4049  CA  CYS   265      20.085  23.918  32.919  1.00  0.00           C  
ATOM   4050  HA  CYS   265      21.065  24.332  33.096  1.00  0.00           H  
ATOM   4051  CB  CYS   265      19.322  23.940  34.236  1.00  0.00           C  
ATOM   4052  HB2 CYS   265      18.456  23.777  34.158  1.00  0.00           H  
ATOM   4053  HB3 CYS   265      19.612  23.329  34.800  1.00  0.00           H  
ATOM   4054  SG  CYS   265      19.389  25.220  35.038  1.00  0.00           S  
ATOM   4055  HG  CYS   265      18.756  25.630  34.340  1.00  0.00           H  
ATOM   4056  C   CYS   265      20.294  22.484  32.427  1.00  0.00           C  
ATOM   4057  O   CYS   265      21.376  21.948  32.574  1.00  0.00           O  
ATOM   4058  N   ALA   266      19.305  21.882  31.776  1.00  0.00           N  
ATOM   4059  H   ALA   266      18.427  22.342  31.721  1.00  0.00           H  
ATOM   4060  CA  ALA   266      19.434  20.575  31.143  1.00  0.00           C  
ATOM   4061  HA  ALA   266      19.794  19.869  31.874  1.00  0.00           H  
ATOM   4062  CB  ALA   266      18.060  20.127  30.683  1.00  0.00           C  
ATOM   4063  HB1 ALA   266      17.716  20.009  30.608  1.00  0.00           H  
ATOM   4064  HB2 ALA   266      17.719  20.047  30.557  1.00  0.00           H  
ATOM   4065  HB3 ALA   266      17.741  19.987  30.554  1.00  0.00           H  
ATOM   4066  C   ALA   266      20.420  20.575  29.975  1.00  0.00           C  
ATOM   4067  O   ALA   266      21.119  19.606  29.761  1.00  0.00           O  
ATOM   4068  N   SER   267      20.507  21.670  29.239  1.00  0.00           N  
ATOM   4069  H   SER   267      19.868  22.398  29.439  1.00  0.00           H  
ATOM   4070  CA  SER   267      21.470  21.871  28.163  1.00  0.00           C  
ATOM   4071  HA  SER   267      21.458  21.013  27.512  1.00  0.00           H  
ATOM   4072  CB  SER   267      21.083  23.082  27.330  1.00  0.00           C  
ATOM   4073  HB2 SER   267      21.144  23.932  27.861  1.00  0.00           H  
ATOM   4074  HB3 SER   267      21.704  23.184  26.539  1.00  0.00           H  
ATOM   4075  OG  SER   267      19.862  22.972  26.859  1.00  0.00           O  
ATOM   4076  HG  SER   267      19.274  23.081  27.528  1.00  0.00           H  
ATOM   4077  C   SER   267      22.896  22.003  28.685  1.00  0.00           C  
ATOM   4078  O   SER   267      23.791  21.395  28.140  1.00  0.00           O  
ATOM   4079  N   LEU   268      23.106  22.717  29.783  1.00  0.00           N  
ATOM   4080  H   LEU   268      22.342  23.224  30.156  1.00  0.00           H  
ATOM   4081  CA  LEU   268      24.387  22.797  30.477  1.00  0.00           C  
ATOM   4082  HA  LEU   268      25.141  23.032  29.745  1.00  0.00           H  
ATOM   4083  CB  LEU   268      24.336  23.947  31.485  1.00  0.00           C  
ATOM   4084  HB2 LEU   268      24.132  24.854  30.951  1.00  0.00           H  
ATOM   4085  HB3 LEU   268      23.516  23.778  32.153  1.00  0.00           H  
ATOM   4086  CG  LEU   268      25.599  24.146  32.328  1.00  0.00           C  
ATOM   4087  HG  LEU   268      25.768  23.284  32.911  1.00  0.00           H  
ATOM   4088  CD1 LEU   268      26.825  24.414  31.529  1.00  0.00           C  
ATOM   4089 HD11 LEU   268      27.137  24.475  31.351  1.00  0.00           H  
ATOM   4090 HD12 LEU   268      27.130  24.465  31.329  1.00  0.00           H  
ATOM   4091 HD13 LEU   268      27.125  24.488  31.336  1.00  0.00           H  
ATOM   4092  CD2 LEU   268      25.419  25.290  33.259  1.00  0.00           C  
ATOM   4093 HD21 LEU   268      25.388  25.585  33.474  1.00  0.00           H  
ATOM   4094 HD22 LEU   268      25.351  25.557  33.490  1.00  0.00           H  
ATOM   4095 HD23 LEU   268      25.393  25.552  33.504  1.00  0.00           H  
ATOM   4096  C   LEU   268      24.786  21.463  31.113  1.00  0.00           C  
ATOM   4097  O   LEU   268      25.926  21.064  30.998  1.00  0.00           O  
ATOM   4098  N   LYS   269      23.859  20.732  31.720  1.00  0.00           N  
ATOM   4099  H   LYS   269      22.953  21.128  31.807  1.00  0.00           H  
ATOM   4100  CA  LYS   269      24.099  19.404  32.291  1.00  0.00           C  
ATOM   4101  HA  LYS   269      24.867  19.490  33.035  1.00  0.00           H  
ATOM   4102  CB  LYS   269      22.828  18.911  32.964  1.00  0.00           C  
ATOM   4103  HB2 LYS   269      22.507  19.608  33.620  1.00  0.00           H  
ATOM   4104  HB3 LYS   269      22.099  18.788  32.280  1.00  0.00           H  
ATOM   4105  CG  LYS   269      22.947  17.669  33.702  1.00  0.00           C  
ATOM   4106  HG2 LYS   269      23.249  16.989  33.109  1.00  0.00           H  
ATOM   4107  HG3 LYS   269      23.613  17.777  34.368  1.00  0.00           H  
ATOM   4108  CD  LYS   269      21.744  17.207  34.341  1.00  0.00           C  
ATOM   4109  HD2 LYS   269      21.593  17.634  35.020  1.00  0.00           H  
ATOM   4110  HD3 LYS   269      21.085  17.328  33.869  1.00  0.00           H  
ATOM   4111  CE  LYS   269      21.649  15.999  34.709  1.00  0.00           C  
ATOM   4112  HE2 LYS   269      21.972  15.753  34.588  1.00  0.00           H  
ATOM   4113  HE3 LYS   269      21.711  15.986  35.115  1.00  0.00           H  
ATOM   4114  NZ  LYS   269      21.051  15.178  34.693  1.00  0.00           N  
ATOM   4115  HZ1 LYS   269      20.918  14.959  34.703  1.00  0.00           H  
ATOM   4116  HZ2 LYS   269      20.887  14.992  34.693  1.00  0.00           H  
ATOM   4117  HZ3 LYS   269      20.899  14.956  34.669  1.00  0.00           H  
ATOM   4118  C   LYS   269      24.617  18.419  31.260  1.00  0.00           C  
ATOM   4119  O   LYS   269      25.565  17.716  31.522  1.00  0.00           O  
ATOM   4120  N   GLU   270      24.049  18.415  30.075  1.00  0.00           N  
ATOM   4121  H   GLU   270      23.262  18.996  29.941  1.00  0.00           H  
ATOM   4122  CA  GLU   270      24.509  17.599  28.965  1.00  0.00           C  
ATOM   4123  HA  GLU   270      24.625  16.588  29.310  1.00  0.00           H  
ATOM   4124  CB  GLU   270      23.449  17.613  27.883  1.00  0.00           C  
ATOM   4125  HB2 GLU   270      22.692  17.656  28.143  1.00  0.00           H  
ATOM   4126  HB3 GLU   270      23.492  18.246  27.423  1.00  0.00           H  
ATOM   4127  CG  GLU   270      23.291  16.768  27.057  1.00  0.00           C  
ATOM   4128  HG2 GLU   270      22.649  17.064  26.722  1.00  0.00           H  
ATOM   4129  HG3 GLU   270      23.811  16.913  26.544  1.00  0.00           H  
ATOM   4130  CD  GLU   270      23.256  15.365  27.311  1.00  0.00           C  
ATOM   4131  OE1 GLU   270      23.197  14.816  27.535  1.00  0.00           O  
ATOM   4132  OE2 GLU   270      23.267  14.784  27.264  1.00  0.00           O  
ATOM   4133  C   GLU   270      25.868  18.037  28.435  1.00  0.00           C  
ATOM   4134  O   GLU   270      26.689  17.201  28.138  1.00  0.00           O  
ATOM   4135  N   LEU   271      26.148  19.330  28.378  1.00  0.00           N  
ATOM   4136  H   LEU   271      25.443  19.970  28.638  1.00  0.00           H  
ATOM   4137  CA  LEU   271      27.438  19.863  27.977  1.00  0.00           C  
ATOM   4138  HA  LEU   271      27.708  19.405  27.047  1.00  0.00           H  
ATOM   4139  CB  LEU   271      27.320  21.370  27.766  1.00  0.00           C  
ATOM   4140  HB2 LEU   271      26.611  21.626  27.710  1.00  0.00           H  
ATOM   4141  HB3 LEU   271      27.580  21.800  28.340  1.00  0.00           H  
ATOM   4142  CG  LEU   271      27.776  22.009  26.896  1.00  0.00           C  
ATOM   4143  HG  LEU   271      27.915  21.762  27.211  1.00  0.00           H  
ATOM   4144  CD1 LEU   271      27.892  22.311  26.102  1.00  0.00           C  
ATOM   4145 HD11 LEU   271      27.888  22.377  25.902  1.00  0.00           H  
ATOM   4146 HD12 LEU   271      27.929  22.408  25.910  1.00  0.00           H  
ATOM   4147 HD13 LEU   271      27.950  22.367  25.913  1.00  0.00           H  
ATOM   4148  CD2 LEU   271      27.920  22.754  26.381  1.00  0.00           C  
ATOM   4149 HD21 LEU   271      27.946  22.925  26.232  1.00  0.00           H  
ATOM   4150 HD22 LEU   271      27.941  22.948  26.263  1.00  0.00           H  
ATOM   4151 HD23 LEU   271      27.980  22.936  26.273  1.00  0.00           H  
ATOM   4152  C   LEU   271      28.542  19.519  28.964  1.00  0.00           C  
ATOM   4153  O   LEU   271      29.631  19.238  28.565  1.00  0.00           O  
ATOM   4154  N   LEU   272      28.270  19.487  30.242  1.00  0.00           N  
ATOM   4155  H   LEU   272      27.374  19.774  30.513  1.00  0.00           H  
ATOM   4156  CA  LEU   272      29.207  19.055  31.264  1.00  0.00           C  
ATOM   4157  HA  LEU   272      30.148  19.521  31.078  1.00  0.00           H  
ATOM   4158  CB  LEU   272      28.718  19.489  32.629  1.00  0.00           C  
ATOM   4159  HB2 LEU   272      27.746  19.181  32.761  1.00  0.00           H  
ATOM   4160  HB3 LEU   272      29.287  19.007  33.337  1.00  0.00           H  
ATOM   4161  CG  LEU   272      28.765  20.937  32.923  1.00  0.00           C  
ATOM   4162  HG  LEU   272      28.351  21.367  32.257  1.00  0.00           H  
ATOM   4163  CD1 LEU   272      28.175  21.351  34.058  1.00  0.00           C  
ATOM   4164 HD11 LEU   272      28.043  21.460  34.339  1.00  0.00           H  
ATOM   4165 HD12 LEU   272      28.025  21.461  34.322  1.00  0.00           H  
ATOM   4166 HD13 LEU   272      28.024  21.444  34.330  1.00  0.00           H  
ATOM   4167  CD2 LEU   272      29.939  21.441  33.027  1.00  0.00           C  
ATOM   4168 HD21 LEU   272      30.224  21.563  33.055  1.00  0.00           H  
ATOM   4169 HD22 LEU   272      30.224  21.564  33.033  1.00  0.00           H  
ATOM   4170 HD23 LEU   272      30.217  21.590  33.062  1.00  0.00           H  
ATOM   4171  C   LEU   272      29.469  17.556  31.226  1.00  0.00           C  
ATOM   4172  O   LEU   272      30.586  17.144  31.378  1.00  0.00           O  
ATOM   4173  N   GLN   273      28.469  16.742  30.983  1.00  0.00           N  
ATOM   4174  H   GLN   273      27.577  17.141  30.890  1.00  0.00           H  
ATOM   4175  CA  GLN   273      28.596  15.296  30.912  1.00  0.00           C  
ATOM   4176  HA  GLN   273      29.218  14.976  31.720  1.00  0.00           H  
ATOM   4177  CB  GLN   273      27.236  14.667  31.107  1.00  0.00           C  
ATOM   4178  HB2 GLN   273      26.811  14.855  31.366  1.00  0.00           H  
ATOM   4179  HB3 GLN   273      26.901  14.549  30.748  1.00  0.00           H  
ATOM   4180  CG  GLN   273      26.872  13.942  31.454  1.00  0.00           C  
ATOM   4181  HG2 GLN   273      26.819  13.817  31.421  1.00  0.00           H  
ATOM   4182  HG3 GLN   273      27.078  13.946  31.308  1.00  0.00           H  
ATOM   4183  CD  GLN   273      26.278  13.362  32.042  1.00  0.00           C  
ATOM   4184  OE1 GLN   273      26.069  13.457  32.498  1.00  0.00           O  
ATOM   4185  NE2 GLN   273      25.978  12.731  32.061  1.00  0.00           N  
ATOM   4186 HE21 GLN   273      25.595  12.342  32.441  1.00  0.00           H  
ATOM   4187 HE22 GLN   273      26.137  12.624  31.689  1.00  0.00           H  
ATOM   4188  C   GLN   273      29.263  14.805  29.642  1.00  0.00           C  
ATOM   4189  O   GLN   273      29.955  13.851  29.675  1.00  0.00           O  
ATOM   4190  N   ASN   274      29.081  15.445  28.531  1.00  0.00           N  
ATOM   4191  H   ASN   274      28.484  16.205  28.568  1.00  0.00           H  
ATOM   4192  CA  ASN   274      29.613  15.046  27.241  1.00  0.00           C  
ATOM   4193  HA  ASN   274      29.953  14.052  27.290  1.00  0.00           H  
ATOM   4194  CB  ASN   274      28.524  15.091  26.247  1.00  0.00           C  
ATOM   4195  HB2 ASN   274      28.059  15.866  26.285  1.00  0.00           H  
ATOM   4196  HB3 ASN   274      28.848  15.032  25.395  1.00  0.00           H  
ATOM   4197  CG  ASN   274      27.629  14.166  26.294  1.00  0.00           C  
ATOM   4198  OD1 ASN   274      27.822  13.175  26.265  1.00  0.00           O  
ATOM   4199  ND2 ASN   274      26.629  14.452  26.367  1.00  0.00           N  
ATOM   4200 HD21 ASN   274      26.033  13.865  26.412  1.00  0.00           H  
ATOM   4201 HD22 ASN   274      26.466  15.259  26.404  1.00  0.00           H  
ATOM   4202  C   ASN   274      30.796  15.837  26.772  1.00  0.00           C  
ATOM   4203  O   ASN   274      31.542  15.344  25.993  1.00  0.00           O  
ATOM   4204  N   GLY   275      30.983  17.040  27.233  1.00  0.00           N  
ATOM   4205  H   GLY   275      30.331  17.385  27.858  1.00  0.00           H  
ATOM   4206  CA  GLY   275      31.994  17.961  26.774  1.00  0.00           C  
ATOM   4207  HA2 GLY   275      32.187  18.657  27.545  1.00  0.00           H  
ATOM   4208  HA3 GLY   275      32.891  17.440  26.577  1.00  0.00           H  
ATOM   4209  C   GLY   275      31.629  18.728  25.535  1.00  0.00           C  
ATOM   4210  O   GLY   275      30.665  18.470  24.908  1.00  0.00           O  
ATOM   4211  N   MET   276      32.411  19.683  25.165  1.00  0.00           N  
ATOM   4212  H   MET   276      33.174  19.846  25.724  1.00  0.00           H  
ATOM   4213  CA  MET   276      32.251  20.490  23.973  1.00  0.00           C  
ATOM   4214  HA  MET   276      31.225  20.662  23.816  1.00  0.00           H  
ATOM   4215  CB  MET   276      32.895  21.823  24.156  1.00  0.00           C  
ATOM   4216  HB2 MET   276      33.588  21.772  24.543  1.00  0.00           H  
ATOM   4217  HB3 MET   276      33.081  22.191  23.464  1.00  0.00           H  
ATOM   4218  CG  MET   276      32.357  22.747  24.739  1.00  0.00           C  
ATOM   4219  HG2 MET   276      31.942  22.679  24.745  1.00  0.00           H  
ATOM   4220  HG3 MET   276      32.479  22.638  25.137  1.00  0.00           H  
ATOM   4221  SD  MET   276      32.180  24.131  24.828  1.00  0.00           S  
ATOM   4222  CE  MET   276      32.351  25.134  24.266  1.00  0.00           C  
ATOM   4223  HE1 MET   276      32.382  25.341  24.154  1.00  0.00           H  
ATOM   4224  HE2 MET   276      32.391  25.340  24.155  1.00  0.00           H  
ATOM   4225  HE3 MET   276      32.381  25.334  24.151  1.00  0.00           H  
ATOM   4226  C   MET   276      32.761  19.816  22.737  1.00  0.00           C  
ATOM   4227  O   MET   276      32.368  20.103  21.726  1.00  0.00           O  
ATOM   4228  N   ASN   277      33.608  18.900  22.812  1.00  0.00           N  
ATOM   4229  H   ASN   277      33.892  18.737  23.667  1.00  0.00           H  
ATOM   4230  CA  ASN   277      34.123  18.063  21.775  1.00  0.00           C  
ATOM   4231  HA  ASN   277      34.995  17.681  22.125  1.00  0.00           H  
ATOM   4232  CB  ASN   277      33.243  16.940  21.591  1.00  0.00           C  
ATOM   4233  HB2 ASN   277      32.469  17.176  21.388  1.00  0.00           H  
ATOM   4234  HB3 ASN   277      33.495  16.436  20.940  1.00  0.00           H  
ATOM   4235  CG  ASN   277      33.058  16.148  22.522  1.00  0.00           C  
ATOM   4236  OD1 ASN   277      33.559  15.885  22.982  1.00  0.00           O  
ATOM   4237  ND2 ASN   277      32.337  15.748  22.834  1.00  0.00           N  
ATOM   4238 HD21 ASN   277      32.212  15.287  23.474  1.00  0.00           H  
ATOM   4239 HD22 ASN   277      31.921  15.952  22.470  1.00  0.00           H  
ATOM   4240  C   ASN   277      34.504  18.734  20.502  1.00  0.00           C  
ATOM   4241  O   ASN   277      34.131  18.380  19.502  1.00  0.00           O  
ATOM   4242  N   GLY   278      35.231  19.726  20.536  1.00  0.00           N  
ATOM   4243  H   GLY   278      35.508  19.963  21.383  1.00  0.00           H  
ATOM   4244  CA  GLY   278      35.710  20.451  19.422  1.00  0.00           C  
ATOM   4245  HA2 GLY   278      36.538  20.929  19.703  1.00  0.00           H  
ATOM   4246  HA3 GLY   278      35.969  19.793  18.710  1.00  0.00           H  
ATOM   4247  C   GLY   278      34.823  21.471  18.800  1.00  0.00           C  
ATOM   4248  O   GLY   278      35.201  22.171  17.964  1.00  0.00           O  
ATOM   4249  N   ARG   279      33.658  21.583  19.198  1.00  0.00           N  
ATOM   4250  H   ARG   279      33.416  20.983  19.891  1.00  0.00           H  
ATOM   4251  CA  ARG   279      32.730  22.593  18.773  1.00  0.00           C  
ATOM   4252  HA  ARG   279      32.956  22.867  17.769  1.00  0.00           H  
ATOM   4253  CB  ARG   279      31.338  22.043  18.823  1.00  0.00           C  
ATOM   4254  HB2 ARG   279      31.242  21.575  19.505  1.00  0.00           H  
ATOM   4255  HB3 ARG   279      30.741  22.651  18.885  1.00  0.00           H  
ATOM   4256  CG  ARG   279      30.864  21.318  17.871  1.00  0.00           C  
ATOM   4257  HG2 ARG   279      30.990  21.674  17.298  1.00  0.00           H  
ATOM   4258  HG3 ARG   279      31.307  20.763  17.841  1.00  0.00           H  
ATOM   4259  CD  ARG   279      29.614  20.841  17.724  1.00  0.00           C  
ATOM   4260  HD2 ARG   279      29.511  20.626  17.578  1.00  0.00           H  
ATOM   4261  HD3 ARG   279      29.253  20.606  17.880  1.00  0.00           H  
ATOM   4262  NE  ARG   279      29.041  20.957  17.550  1.00  0.00           N  
ATOM   4263  HE  ARG   279      29.433  21.456  17.586  1.00  0.00           H  
ATOM   4264  CZ  ARG   279      28.062  20.467  17.330  1.00  0.00           C  
ATOM   4265  NH1 ARG   279      27.441  19.800  17.260  1.00  0.00           N  
ATOM   4266 HH11 ARG   279      27.694  19.640  17.382  1.00  0.00           H  
ATOM   4267 HH12 ARG   279      26.711  19.451  17.086  1.00  0.00           H  
ATOM   4268  NH2 ARG   279      27.676  20.641  17.172  1.00  0.00           N  
ATOM   4269 HH21 ARG   279      28.120  21.150  17.231  1.00  0.00           H  
ATOM   4270 HH22 ARG   279      26.938  20.272  16.995  1.00  0.00           H  
ATOM   4271  C   ARG   279      32.859  23.838  19.591  1.00  0.00           C  
ATOM   4272  O   ARG   279      33.250  23.780  20.656  1.00  0.00           O  
ATOM   4273  N   THR   280      32.537  24.966  19.100  1.00  0.00           N  
ATOM   4274  H   THR   280      32.221  24.943  18.222  1.00  0.00           H  
ATOM   4275  CA  THR   280      32.652  26.261  19.754  1.00  0.00           C  
ATOM   4276  HA  THR   280      33.184  26.131  20.673  1.00  0.00           H  
ATOM   4277  CB  THR   280      33.449  27.240  18.918  1.00  0.00           C  
ATOM   4278  HB  THR   280      33.474  28.175  19.430  1.00  0.00           H  
ATOM   4279  CG2 THR   280      34.864  26.806  18.686  1.00  0.00           C  
ATOM   4280 HG21 THR   280      35.205  26.704  18.630  1.00  0.00           H  
ATOM   4281 HG22 THR   280      35.212  26.712  18.629  1.00  0.00           H  
ATOM   4282 HG23 THR   280      35.216  26.704  18.636  1.00  0.00           H  
ATOM   4283  OG1 THR   280      32.870  27.444  17.683  1.00  0.00           O  
ATOM   4284  HG1 THR   280      32.422  27.765  17.632  1.00  0.00           H  
ATOM   4285  C   THR   280      31.313  26.864  20.114  1.00  0.00           C  
ATOM   4286  O   THR   280      30.310  26.581  19.491  1.00  0.00           O  
ATOM   4287  N   ILE   281      31.307  27.735  21.104  1.00  0.00           N  
ATOM   4288  H   ILE   281      32.164  27.897  21.574  1.00  0.00           H  
ATOM   4289  CA  ILE   281      30.192  28.589  21.497  1.00  0.00           C  
ATOM   4290  HA  ILE   281      29.442  28.583  20.723  1.00  0.00           H  
ATOM   4291  CB  ILE   281      29.545  28.085  22.796  1.00  0.00           C  
ATOM   4292  HB  ILE   281      30.299  28.038  23.546  1.00  0.00           H  
ATOM   4293  CG2 ILE   281      28.480  29.041  23.269  1.00  0.00           C  
ATOM   4294 HG21 ILE   281      28.223  29.302  23.335  1.00  0.00           H  
ATOM   4295 HG22 ILE   281      28.177  29.232  23.404  1.00  0.00           H  
ATOM   4296 HG23 ILE   281      28.258  29.294  23.439  1.00  0.00           H  
ATOM   4297  CG1 ILE   281      28.951  26.694  22.638  1.00  0.00           C  
ATOM   4298 HG12 ILE   281      28.179  26.725  21.935  1.00  0.00           H  
ATOM   4299 HG13 ILE   281      29.688  26.051  22.269  1.00  0.00           H  
ATOM   4300  CD1 ILE   281      28.434  26.053  23.886  1.00  0.00           C  
ATOM   4301 HD11 ILE   281      28.306  25.895  24.183  1.00  0.00           H  
ATOM   4302 HD12 ILE   281      28.305  25.885  24.184  1.00  0.00           H  
ATOM   4303 HD13 ILE   281      28.314  25.890  24.185  1.00  0.00           H  
ATOM   4304  C   ILE   281      30.724  30.013  21.625  1.00  0.00           C  
ATOM   4305  O   ILE   281      31.735  30.223  22.270  1.00  0.00           O  
ATOM   4306  N   LEU   282      30.092  30.986  20.978  1.00  0.00           N  
ATOM   4307  H   LEU   282      29.294  30.739  20.443  1.00  0.00           H  
ATOM   4308  CA  LEU   282      30.547  32.374  20.895  1.00  0.00           C  
ATOM   4309  HA  LEU   282      29.977  32.833  20.108  1.00  0.00           H  
ATOM   4310  CB  LEU   282      30.220  33.116  22.189  1.00  0.00           C  
ATOM   4311  HB2 LEU   282      30.366  32.565  22.929  1.00  0.00           H  
ATOM   4312  HB3 LEU   282      30.784  33.845  22.316  1.00  0.00           H  
ATOM   4313  CG  LEU   282      28.956  33.626  22.372  1.00  0.00           C  
ATOM   4314  HG  LEU   282      28.539  32.966  22.153  1.00  0.00           H  
ATOM   4315  CD1 LEU   282      28.618  34.048  23.490  1.00  0.00           C  
ATOM   4316 HD11 LEU   282      28.543  34.130  23.768  1.00  0.00           H  
ATOM   4317 HD12 LEU   282      28.520  34.159  23.766  1.00  0.00           H  
ATOM   4318 HD13 LEU   282      28.537  34.142  23.763  1.00  0.00           H  
ATOM   4319  CD2 LEU   282      28.548  34.649  21.774  1.00  0.00           C  
ATOM   4320 HD21 LEU   282      28.466  34.883  21.601  1.00  0.00           H  
ATOM   4321 HD22 LEU   282      28.417  34.885  21.634  1.00  0.00           H  
ATOM   4322 HD23 LEU   282      28.459  34.922  21.650  1.00  0.00           H  
ATOM   4323  C   LEU   282      32.000  32.503  20.439  1.00  0.00           C  
ATOM   4324  O   LEU   282      32.726  33.351  20.885  1.00  0.00           O  
ATOM   4325  N   GLY   283      32.446  31.622  19.571  1.00  0.00           N  
ATOM   4326  H   GLY   283      31.792  30.982  19.219  1.00  0.00           H  
ATOM   4327  CA  GLY   283      33.809  31.520  19.092  1.00  0.00           C  
ATOM   4328  HA2 GLY   283      33.811  30.931  18.208  1.00  0.00           H  
ATOM   4329  HA3 GLY   283      34.159  32.489  18.839  1.00  0.00           H  
ATOM   4330  C   GLY   283      34.808  30.903  20.050  1.00  0.00           C  
ATOM   4331  O   GLY   283      35.923  30.741  19.714  1.00  0.00           O  
ATOM   4332  N   SER   284      34.432  30.543  21.227  1.00  0.00           N  
ATOM   4333  H   SER   284      33.493  30.674  21.439  1.00  0.00           H  
ATOM   4334  CA  SER   284      35.267  29.944  22.254  1.00  0.00           C  
ATOM   4335  HA  SER   284      36.284  30.171  22.047  1.00  0.00           H  
ATOM   4336  CB  SER   284      34.936  30.552  23.580  1.00  0.00           C  
ATOM   4337  HB2 SER   284      34.973  31.515  23.546  1.00  0.00           H  
ATOM   4338  HB3 SER   284      34.051  30.322  23.852  1.00  0.00           H  
ATOM   4339  OG  SER   284      35.713  30.182  24.511  1.00  0.00           O  
ATOM   4340  HG  SER   284      35.382  30.175  25.101  1.00  0.00           H  
ATOM   4341  C   SER   284      35.132  28.442  22.328  1.00  0.00           C  
ATOM   4342  O   SER   284      34.062  27.913  22.175  1.00  0.00           O  
ATOM   4343  N   ALA   285      36.213  27.748  22.604  1.00  0.00           N  
ATOM   4344  H   ALA   285      37.052  28.242  22.701  1.00  0.00           H  
ATOM   4345  CA  ALA   285      36.253  26.325  22.866  1.00  0.00           C  
ATOM   4346  HA  ALA   285      35.510  25.858  22.275  1.00  0.00           H  
ATOM   4347  CB  ALA   285      37.580  25.811  22.421  1.00  0.00           C  
ATOM   4348  HB1 ALA   285      37.896  25.703  22.277  1.00  0.00           H  
ATOM   4349  HB2 ALA   285      37.918  25.699  22.343  1.00  0.00           H  
ATOM   4350  HB3 ALA   285      37.886  25.647  22.314  1.00  0.00           H  
ATOM   4351  C   ALA   285      35.974  25.941  24.311  1.00  0.00           C  
ATOM   4352  O   ALA   285      35.952  24.786  24.625  1.00  0.00           O  
ATOM   4353  N   LEU   286      35.778  26.893  25.188  1.00  0.00           N  
ATOM   4354  H   LEU   286      35.786  27.806  24.847  1.00  0.00           H  
ATOM   4355  CA  LEU   286      35.545  26.744  26.608  1.00  0.00           C  
ATOM   4356  HA  LEU   286      35.302  25.735  26.821  1.00  0.00           H  
ATOM   4357  CB  LEU   286      36.794  27.104  27.362  1.00  0.00           C  
ATOM   4358  HB2 LEU   286      37.035  27.928  27.156  1.00  0.00           H  
ATOM   4359  HB3 LEU   286      36.650  27.128  28.252  1.00  0.00           H  
ATOM   4360  CG  LEU   286      37.915  26.400  27.255  1.00  0.00           C  
ATOM   4361  HG  LEU   286      37.963  26.316  26.453  1.00  0.00           H  
ATOM   4362  CD1 LEU   286      38.944  26.848  27.723  1.00  0.00           C  
ATOM   4363 HD11 LEU   286      39.208  26.954  27.841  1.00  0.00           H  
ATOM   4364 HD12 LEU   286      39.186  26.957  27.828  1.00  0.00           H  
ATOM   4365 HD13 LEU   286      39.190  26.959  27.832  1.00  0.00           H  
ATOM   4366  CD2 LEU   286      38.022  25.372  27.799  1.00  0.00           C  
ATOM   4367 HD21 LEU   286      38.064  25.133  27.937  1.00  0.00           H  
ATOM   4368 HD22 LEU   286      38.016  25.122  27.936  1.00  0.00           H  
ATOM   4369 HD23 LEU   286      38.070  25.102  27.909  1.00  0.00           H  
ATOM   4370  C   LEU   286      34.380  27.598  27.082  1.00  0.00           C  
ATOM   4371  O   LEU   286      34.102  28.619  26.509  1.00  0.00           O  
ATOM   4372  N   LEU   287      33.729  27.207  28.153  1.00  0.00           N  
ATOM   4373  H   LEU   287      34.033  26.382  28.586  1.00  0.00           H  
ATOM   4374  CA  LEU   287      32.685  27.977  28.817  1.00  0.00           C  
ATOM   4375  HA  LEU   287      32.040  28.395  28.066  1.00  0.00           H  
ATOM   4376  CB  LEU   287      31.851  27.058  29.706  1.00  0.00           C  
ATOM   4377  HB2 LEU   287      32.471  26.660  30.454  1.00  0.00           H  
ATOM   4378  HB3 LEU   287      31.129  27.644  30.192  1.00  0.00           H  
ATOM   4379  CG  LEU   287      31.146  25.915  29.025  1.00  0.00           C  
ATOM   4380  HG  LEU   287      31.571  25.608  28.528  1.00  0.00           H  
ATOM   4381  CD1 LEU   287      30.776  25.008  29.587  1.00  0.00           C  
ATOM   4382 HD11 LEU   287      30.702  24.763  29.724  1.00  0.00           H  
ATOM   4383 HD12 LEU   287      30.688  24.796  29.733  1.00  0.00           H  
ATOM   4384 HD13 LEU   287      30.676  24.791  29.711  1.00  0.00           H  
ATOM   4385  CD2 LEU   287      30.182  26.023  28.466  1.00  0.00           C  
ATOM   4386 HD21 LEU   287      29.953  26.041  28.326  1.00  0.00           H  
ATOM   4387 HD22 LEU   287      29.950  26.044  28.335  1.00  0.00           H  
ATOM   4388 HD23 LEU   287      29.951  26.047  28.320  1.00  0.00           H  
ATOM   4389  C   LEU   287      33.263  29.154  29.607  1.00  0.00           C  
ATOM   4390  O   LEU   287      34.370  29.109  30.043  1.00  0.00           O  
ATOM   4391  N   GLU   288      32.519  30.201  29.816  1.00  0.00           N  
ATOM   4392  H   GLU   288      31.617  30.184  29.457  1.00  0.00           H  
ATOM   4393  CA  GLU   288      32.937  31.420  30.507  1.00  0.00           C  
ATOM   4394  HA  GLU   288      33.839  31.216  31.053  1.00  0.00           H  
ATOM   4395  CB  GLU   288      33.244  32.486  29.467  1.00  0.00           C  
ATOM   4396  HB2 GLU   288      33.961  32.106  28.795  1.00  0.00           H  
ATOM   4397  HB3 GLU   288      32.371  32.664  28.914  1.00  0.00           H  
ATOM   4398  CG  GLU   288      33.739  33.817  29.954  1.00  0.00           C  
ATOM   4399  HG2 GLU   288      33.814  34.452  29.149  1.00  0.00           H  
ATOM   4400  HG3 GLU   288      33.048  34.228  30.597  1.00  0.00           H  
ATOM   4401  CD  GLU   288      35.046  33.778  30.609  1.00  0.00           C  
ATOM   4402  OE1 GLU   288      35.598  33.799  30.793  1.00  0.00           O  
ATOM   4403  OE2 GLU   288      35.533  33.744  30.952  1.00  0.00           O  
ATOM   4404  C   GLU   288      31.899  31.893  31.523  1.00  0.00           C  
ATOM   4405  O   GLU   288      30.731  31.791  31.291  1.00  0.00           O  
ATOM   4406  N   ASP   289      32.327  32.429  32.645  1.00  0.00           N  
ATOM   4407  H   ASP   289      33.297  32.492  32.766  1.00  0.00           H  
ATOM   4408  CA  ASP   289      31.483  32.882  33.756  1.00  0.00           C  
ATOM   4409  HA  ASP   289      30.454  32.832  33.429  1.00  0.00           H  
ATOM   4410  CB  ASP   289      31.598  31.917  34.941  1.00  0.00           C  
ATOM   4411  HB2 ASP   289      30.830  32.152  35.648  1.00  0.00           H  
ATOM   4412  HB3 ASP   289      31.404  30.926  34.586  1.00  0.00           H  
ATOM   4413  CG  ASP   289      32.925  31.884  35.672  1.00  0.00           C  
ATOM   4414  OD1 ASP   289      33.921  32.426  35.212  1.00  0.00           O  
ATOM   4415  OD2 ASP   289      33.006  31.279  36.737  1.00  0.00           O  
ATOM   4416  C   ASP   289      31.706  34.355  34.151  1.00  0.00           C  
ATOM   4417  O   ASP   289      31.304  34.795  35.209  1.00  0.00           O  
ATOM   4418  N   GLU   290      32.319  35.147  33.293  1.00  0.00           N  
ATOM   4419  H   GLU   290      32.641  34.721  32.465  1.00  0.00           H  
ATOM   4420  CA  GLU   290      32.626  36.569  33.504  1.00  0.00           C  
ATOM   4421  HA  GLU   290      32.797  36.705  34.553  1.00  0.00           H  
ATOM   4422  CB  GLU   290      33.925  36.904  32.793  1.00  0.00           C  
ATOM   4423  HB2 GLU   290      34.480  36.135  32.742  1.00  0.00           H  
ATOM   4424  HB3 GLU   290      33.773  37.156  31.897  1.00  0.00           H  
ATOM   4425  CG  GLU   290      34.717  37.883  33.341  1.00  0.00           C  
ATOM   4426  HG2 GLU   290      34.579  38.539  32.892  1.00  0.00           H  
ATOM   4427  HG3 GLU   290      34.426  38.042  34.074  1.00  0.00           H  
ATOM   4428  CD  GLU   290      36.101  37.763  33.501  1.00  0.00           C  
ATOM   4429  OE1 GLU   290      36.670  37.742  33.479  1.00  0.00           O  
ATOM   4430  OE2 GLU   290      36.640  37.680  33.644  1.00  0.00           O  
ATOM   4431  C   GLU   290      31.488  37.535  33.140  1.00  0.00           C  
ATOM   4432  O   GLU   290      31.705  38.704  32.967  1.00  0.00           O  
ATOM   4433  N   PHE   291      30.268  37.062  33.001  1.00  0.00           N  
ATOM   4434  H   PHE   291      30.148  36.109  33.181  1.00  0.00           H  
ATOM   4435  CA  PHE   291      29.094  37.810  32.559  1.00  0.00           C  
ATOM   4436  HA  PHE   291      29.301  38.868  32.578  1.00  0.00           H  
ATOM   4437  CB  PHE   291      28.743  37.425  31.127  1.00  0.00           C  
ATOM   4438  HB2 PHE   291      28.515  36.389  31.095  1.00  0.00           H  
ATOM   4439  HB3 PHE   291      27.853  37.935  30.862  1.00  0.00           H  
ATOM   4440  CG  PHE   291      29.767  37.708  30.072  1.00  0.00           C  
ATOM   4441  CD1 PHE   291      29.740  38.896  29.386  1.00  0.00           C  
ATOM   4442  HD1 PHE   291      29.029  39.626  29.642  1.00  0.00           H  
ATOM   4443  CE1 PHE   291      30.614  39.117  28.337  1.00  0.00           C  
ATOM   4444  HE1 PHE   291      30.563  40.011  27.794  1.00  0.00           H  
ATOM   4445  CZ  PHE   291      31.526  38.156  27.977  1.00  0.00           C  
ATOM   4446  HZ  PHE   291      32.174  38.308  27.154  1.00  0.00           H  
ATOM   4447  CE2 PHE   291      31.579  36.983  28.678  1.00  0.00           C  
ATOM   4448  HE2 PHE   291      32.271  36.246  28.395  1.00  0.00           H  
ATOM   4449  CD2 PHE   291      30.698  36.756  29.722  1.00  0.00           C  
ATOM   4450  HD2 PHE   291      30.718  35.839  30.234  1.00  0.00           H  
ATOM   4451  C   PHE   291      27.888  37.547  33.456  1.00  0.00           C  
ATOM   4452  O   PHE   291      27.376  36.452  33.486  1.00  0.00           O  
ATOM   4453  N   THR   292      27.386  38.546  34.151  1.00  0.00           N  
ATOM   4454  H   THR   292      27.818  39.434  34.069  1.00  0.00           H  
ATOM   4455  CA  THR   292      26.087  38.458  34.834  1.00  0.00           C  
ATOM   4456  HA  THR   292      26.020  37.492  35.310  1.00  0.00           H  
ATOM   4457  CB  THR   292      25.929  39.518  35.925  1.00  0.00           C  
ATOM   4458  HB  THR   292      24.995  39.356  36.423  1.00  0.00           H  
ATOM   4459  CG2 THR   292      27.001  39.477  36.975  1.00  0.00           C  
ATOM   4460 HG21 THR   292      27.254  39.462  37.237  1.00  0.00           H  
ATOM   4461 HG22 THR   292      27.259  39.463  37.234  1.00  0.00           H  
ATOM   4462 HG23 THR   292      27.255  39.466  37.234  1.00  0.00           H  
ATOM   4463  OG1 THR   292      25.892  40.793  35.386  1.00  0.00           O  
ATOM   4464  HG1 THR   292      26.673  41.056  35.227  1.00  0.00           H  
ATOM   4465  C   THR   292      24.933  38.580  33.837  1.00  0.00           C  
ATOM   4466  O   THR   292      25.120  39.140  32.763  1.00  0.00           O  
ATOM   4467  N   PRO   293      23.709  38.154  34.174  1.00  0.00           N  
ATOM   4468  CD  PRO   293      23.355  37.332  35.306  1.00  0.00           C  
ATOM   4469  HD2 PRO   293      23.425  37.865  36.200  1.00  0.00           H  
ATOM   4470  HD3 PRO   293      23.948  36.478  35.361  1.00  0.00           H  
ATOM   4471  CG  PRO   293      21.954  36.936  35.101  1.00  0.00           C  
ATOM   4472  HG2 PRO   293      21.473  37.000  35.928  1.00  0.00           H  
ATOM   4473  HG3 PRO   293      21.913  36.034  34.767  1.00  0.00           H  
ATOM   4474  CB  PRO   293      21.372  37.811  34.114  1.00  0.00           C  
ATOM   4475  HB2 PRO   293      20.849  38.525  34.586  1.00  0.00           H  
ATOM   4476  HB3 PRO   293      20.752  37.280  33.520  1.00  0.00           H  
ATOM   4477  CA  PRO   293      22.536  38.408  33.349  1.00  0.00           C  
ATOM   4478  HA  PRO   293      22.652  37.879  32.421  1.00  0.00           H  
ATOM   4479  C   PRO   293      22.308  39.884  33.026  1.00  0.00           C  
ATOM   4480  O   PRO   293      21.854  40.205  31.956  1.00  0.00           O  
ATOM   4481  N   PHE   294      22.679  40.788  33.915  1.00  0.00           N  
ATOM   4482  H   PHE   294      23.038  40.466  34.770  1.00  0.00           H  
ATOM   4483  CA  PHE   294      22.610  42.228  33.708  1.00  0.00           C  
ATOM   4484  HA  PHE   294      21.626  42.471  33.350  1.00  0.00           H  
ATOM   4485  CB  PHE   294      22.813  42.936  35.038  1.00  0.00           C  
ATOM   4486  HB2 PHE   294      23.543  42.851  35.368  1.00  0.00           H  
ATOM   4487  HB3 PHE   294      22.767  43.750  35.024  1.00  0.00           H  
ATOM   4488  CG  PHE   294      22.145  42.719  35.953  1.00  0.00           C  
ATOM   4489  CD1 PHE   294      22.554  42.377  36.773  1.00  0.00           C  
ATOM   4490  HD1 PHE   294      23.340  42.286  36.770  1.00  0.00           H  
ATOM   4491  CE1 PHE   294      21.939  42.158  37.604  1.00  0.00           C  
ATOM   4492  HE1 PHE   294      22.255  41.898  38.228  1.00  0.00           H  
ATOM   4493  CZ  PHE   294      20.915  42.284  37.624  1.00  0.00           C  
ATOM   4494  HZ  PHE   294      20.447  42.120  38.263  1.00  0.00           H  
ATOM   4495  CE2 PHE   294      20.502  42.625  36.812  1.00  0.00           C  
ATOM   4496  HE2 PHE   294      19.718  42.722  36.827  1.00  0.00           H  
ATOM   4497  CD2 PHE   294      21.114  42.842  35.978  1.00  0.00           C  
ATOM   4498  HD2 PHE   294      20.791  43.102  35.358  1.00  0.00           H  
ATOM   4499  C   PHE   294      23.606  42.729  32.662  1.00  0.00           C  
ATOM   4500  O   PHE   294      23.273  43.594  31.881  1.00  0.00           O  
ATOM   4501  N   ASP   295      24.800  42.158  32.593  1.00  0.00           N  
ATOM   4502  H   ASP   295      25.006  41.442  33.243  1.00  0.00           H  
ATOM   4503  CA  ASP   295      25.792  42.467  31.563  1.00  0.00           C  
ATOM   4504  HA  ASP   295      25.936  43.537  31.531  1.00  0.00           H  
ATOM   4505  CB  ASP   295      27.138  41.814  31.869  1.00  0.00           C  
ATOM   4506  HB2 ASP   295      27.043  40.751  31.788  1.00  0.00           H  
ATOM   4507  HB3 ASP   295      27.839  42.126  31.125  1.00  0.00           H  
ATOM   4508  CG  ASP   295      27.726  42.147  33.217  1.00  0.00           C  
ATOM   4509  OD1 ASP   295      28.060  42.075  33.743  1.00  0.00           O  
ATOM   4510  OD2 ASP   295      27.889  42.467  33.749  1.00  0.00           O  
ATOM   4511  C   ASP   295      25.341  42.035  30.175  1.00  0.00           C  
ATOM   4512  O   ASP   295      25.584  42.738  29.215  1.00  0.00           O  
ATOM   4513  N   VAL   296      24.665  40.902  30.060  1.00  0.00           N  
ATOM   4514  H   VAL   296      24.525  40.367  30.881  1.00  0.00           H  
ATOM   4515  CA  VAL   296      24.126  40.414  28.792  1.00  0.00           C  
ATOM   4516  HA  VAL   296      24.913  40.449  28.061  1.00  0.00           H  
ATOM   4517  CB  VAL   296      23.662  38.963  28.896  1.00  0.00           C  
ATOM   4518  HB  VAL   296      22.924  38.890  29.663  1.00  0.00           H  
ATOM   4519  CG1 VAL   296      23.057  38.456  27.603  1.00  0.00           C  
ATOM   4520 HG11 VAL   296      22.812  38.415  27.297  1.00  0.00           H  
ATOM   4521 HG12 VAL   296      23.012  38.357  27.225  1.00  0.00           H  
ATOM   4522 HG13 VAL   296      22.888  38.214  27.342  1.00  0.00           H  
ATOM   4523  CG2 VAL   296      24.810  38.052  29.262  1.00  0.00           C  
ATOM   4524 HG21 VAL   296      25.078  37.815  29.357  1.00  0.00           H  
ATOM   4525 HG22 VAL   296      25.092  37.827  29.343  1.00  0.00           H  
ATOM   4526 HG23 VAL   296      25.092  37.833  29.366  1.00  0.00           H  
ATOM   4527  C   VAL   296      23.030  41.326  28.280  1.00  0.00           C  
ATOM   4528  O   VAL   296      23.070  41.719  27.134  1.00  0.00           O  
ATOM   4529  N   VAL   297      22.100  41.742  29.125  1.00  0.00           N  
ATOM   4530  H   VAL   297      22.124  41.389  30.050  1.00  0.00           H  
ATOM   4531  CA  VAL   297      21.054  42.698  28.765  1.00  0.00           C  
ATOM   4532  HA  VAL   297      20.545  42.326  27.896  1.00  0.00           H  
ATOM   4533  CB  VAL   297      20.023  42.817  29.879  1.00  0.00           C  
ATOM   4534  HB  VAL   297      20.473  42.914  30.725  1.00  0.00           H  
ATOM   4535  CG1 VAL   297      19.134  43.882  29.790  1.00  0.00           C  
ATOM   4536 HG11 VAL   297      18.875  44.131  29.880  1.00  0.00           H  
ATOM   4537 HG12 VAL   297      18.997  44.208  29.753  1.00  0.00           H  
ATOM   4538 HG13 VAL   297      18.872  44.092  29.698  1.00  0.00           H  
ATOM   4539  CG2 VAL   297      19.205  41.702  29.986  1.00  0.00           C  
ATOM   4540 HG21 VAL   297      19.024  41.425  30.017  1.00  0.00           H  
ATOM   4541 HG22 VAL   297      18.999  41.428  30.029  1.00  0.00           H  
ATOM   4542 HG23 VAL   297      18.993  41.435  30.008  1.00  0.00           H  
ATOM   4543  C   VAL   297      21.631  44.052  28.373  1.00  0.00           C  
ATOM   4544  O   VAL   297      21.193  44.630  27.401  1.00  0.00           O  
ATOM   4545  N   ARG   298      22.660  44.533  29.056  1.00  0.00           N  
ATOM   4546  H   ARG   298      22.963  44.018  29.845  1.00  0.00           H  
ATOM   4547  CA  ARG   298      23.358  45.777  28.732  1.00  0.00           C  
ATOM   4548  HA  ARG   298      22.632  46.564  28.671  1.00  0.00           H  
ATOM   4549  CB  ARG   298      24.331  46.115  29.855  1.00  0.00           C  
ATOM   4550  HB2 ARG   298      23.847  46.045  30.739  1.00  0.00           H  
ATOM   4551  HB3 ARG   298      25.094  45.447  29.876  1.00  0.00           H  
ATOM   4552  CG  ARG   298      24.908  47.452  29.796  1.00  0.00           C  
ATOM   4553  HG2 ARG   298      25.501  47.517  28.985  1.00  0.00           H  
ATOM   4554  HG3 ARG   298      24.140  48.104  29.666  1.00  0.00           H  
ATOM   4555  CD  ARG   298      25.703  47.854  31.010  1.00  0.00           C  
ATOM   4556  HD2 ARG   298      25.925  48.793  30.978  1.00  0.00           H  
ATOM   4557  HD3 ARG   298      25.167  47.738  31.781  1.00  0.00           H  
ATOM   4558  NE  ARG   298      26.872  47.237  31.191  1.00  0.00           N  
ATOM   4559  HE  ARG   298      27.532  47.479  30.645  1.00  0.00           H  
ATOM   4560  CZ  ARG   298      27.165  46.399  31.986  1.00  0.00           C  
ATOM   4561  NH1 ARG   298      26.434  45.984  32.785  1.00  0.00           N  
ATOM   4562 HH11 ARG   298      25.613  46.330  32.880  1.00  0.00           H  
ATOM   4563 HH12 ARG   298      26.723  45.325  33.328  1.00  0.00           H  
ATOM   4564  NH2 ARG   298      28.232  45.930  31.995  1.00  0.00           N  
ATOM   4565 HH21 ARG   298      28.857  46.235  31.446  1.00  0.00           H  
ATOM   4566 HH22 ARG   298      28.430  45.289  32.593  1.00  0.00           H  
ATOM   4567  C   ARG   298      24.035  45.727  27.378  1.00  0.00           C  
ATOM   4568  O   ARG   298      23.986  46.675  26.654  1.00  0.00           O  
ATOM   4569  N   GLN   299      24.614  44.625  27.004  1.00  0.00           N  
ATOM   4570  H   GLN   299      24.640  43.895  27.655  1.00  0.00           H  
ATOM   4571  CA  GLN   299      25.225  44.440  25.706  1.00  0.00           C  
ATOM   4572  HA  GLN   299      25.717  45.351  25.437  1.00  0.00           H  
ATOM   4573  CB  GLN   299      26.280  43.370  25.785  1.00  0.00           C  
ATOM   4574  HB2 GLN   299      26.432  43.116  26.382  1.00  0.00           H  
ATOM   4575  HB3 GLN   299      26.205  42.766  25.474  1.00  0.00           H  
ATOM   4576  CG  GLN   299      27.248  43.469  25.475  1.00  0.00           C  
ATOM   4577  HG2 GLN   299      26.888  43.470  25.282  1.00  0.00           H  
ATOM   4578  HG3 GLN   299      27.483  43.774  25.534  1.00  0.00           H  
ATOM   4579  CD  GLN   299      28.399  43.179  25.319  1.00  0.00           C  
ATOM   4580  OE1 GLN   299      28.781  43.215  24.587  1.00  0.00           O  
ATOM   4581  NE2 GLN   299      29.004  42.894  25.971  1.00  0.00           N  
ATOM   4582 HE21 GLN   299      29.755  42.724  25.824  1.00  0.00           H  
ATOM   4583 HE22 GLN   299      28.748  42.861  26.596  1.00  0.00           H  
ATOM   4584  C   GLN   299      24.227  44.169  24.609  1.00  0.00           C  
ATOM   4585  O   GLN   299      24.423  44.607  23.546  1.00  0.00           O  
ATOM   4586  N   CYS   300      23.137  43.515  24.853  1.00  0.00           N  
ATOM   4587  H   CYS   300      23.030  43.153  25.737  1.00  0.00           H  
ATOM   4588  CA  CYS   300      22.113  43.253  23.887  1.00  0.00           C  
ATOM   4589  HA  CYS   300      22.528  42.910  22.995  1.00  0.00           H  
ATOM   4590  CB  CYS   300      21.246  42.201  24.380  1.00  0.00           C  
ATOM   4591  HB2 CYS   300      21.055  42.233  25.190  1.00  0.00           H  
ATOM   4592  HB3 CYS   300      20.535  42.183  23.992  1.00  0.00           H  
ATOM   4593  SG  CYS   300      21.664  40.910  24.248  1.00  0.00           S  
ATOM   4594  HG  CYS   300      21.971  41.214  24.942  1.00  0.00           H  
ATOM   4595  C   CYS   300      21.349  44.433  23.515  1.00  0.00           C  
ATOM   4596  O   CYS   300      20.757  44.401  22.562  1.00  0.00           O  
ATOM   4597  N   SER   301      21.382  45.486  24.231  1.00  0.00           N  
ATOM   4598  H   SER   301      21.856  45.446  25.008  1.00  0.00           H  
ATOM   4599  CA  SER   301      20.777  46.694  23.939  1.00  0.00           C  
ATOM   4600  HA  SER   301      19.878  46.521  23.672  1.00  0.00           H  
ATOM   4601  CB  SER   301      20.681  47.578  25.060  1.00  0.00           C  
ATOM   4602  HB2 SER   301      20.773  47.846  25.346  1.00  0.00           H  
ATOM   4603  HB3 SER   301      20.570  47.829  25.251  1.00  0.00           H  
ATOM   4604  OG  SER   301      20.600  47.741  25.497  1.00  0.00           O  
ATOM   4605  HG  SER   301      20.674  47.534  25.857  1.00  0.00           H  
ATOM   4606  C   SER   301      21.375  47.338  22.886  1.00  0.00           C  
ATOM   4607  O   SER   301      21.419  48.063  22.521  1.00  0.00           O  
ATOM   4608  N   GLY   302      21.826  47.079  22.385  1.00  0.00           N  
ATOM   4609  H   GLY   302      21.764  46.485  22.731  1.00  0.00           H  
ATOM   4610  CA  GLY   302      22.398  47.635  21.388  1.00  0.00           C  
ATOM   4611  HA2 GLY   302      21.763  48.130  20.980  1.00  0.00           H  
ATOM   4612  HA3 GLY   302      22.971  48.236  21.751  1.00  0.00           H  
ATOM   4613  C   GLY   302      23.099  46.814  20.384  1.00  0.00           C  
ATOM   4614  O   GLY   302      23.340  47.209  19.429  1.00  0.00           O  
ATOM   4615  N   VAL   303      23.422  45.681  20.572  1.00  0.00           N  
ATOM   4616  H   VAL   303      23.194  45.409  21.374  1.00  0.00           H  
ATOM   4617  CA  VAL   303      24.104  44.792  19.680  1.00  0.00           C  
ATOM   4618  HA  VAL   303      24.624  45.332  19.048  1.00  0.00           H  
ATOM   4619  CB  VAL   303      25.021  43.969  20.353  1.00  0.00           C  
ATOM   4620  HB  VAL   303      24.742  43.651  20.786  1.00  0.00           H  
ATOM   4621  CG1 VAL   303      25.667  43.230  19.982  1.00  0.00           C  
ATOM   4622 HG11 VAL   303      25.811  43.032  19.903  1.00  0.00           H  
ATOM   4623 HG12 VAL   303      25.808  43.062  19.881  1.00  0.00           H  
ATOM   4624 HG13 VAL   303      25.858  43.039  19.909  1.00  0.00           H  
ATOM   4625  CG2 VAL   303      25.747  44.296  20.848  1.00  0.00           C  
ATOM   4626 HG21 VAL   303      25.920  44.375  20.969  1.00  0.00           H  
ATOM   4627 HG22 VAL   303      25.921  44.381  20.990  1.00  0.00           H  
ATOM   4628 HG23 VAL   303      25.937  44.363  20.955  1.00  0.00           H  
ATOM   4629  C   VAL   303      23.237  44.001  18.891  1.00  0.00           C  
ATOM   4630  O   VAL   303      22.356  43.549  19.365  1.00  0.00           O  
ATOM   4631  N   THR   304      23.480  43.826  17.680  1.00  0.00           N  
ATOM   4632  H   THR   304      24.202  44.234  17.340  1.00  0.00           H  
ATOM   4633  CA  THR   304      22.713  43.133  16.782  1.00  0.00           C  
ATOM   4634  HA  THR   304      21.858  43.197  17.106  1.00  0.00           H  
ATOM   4635  CB  THR   304      22.725  43.705  15.616  1.00  0.00           C  
ATOM   4636  HB  THR   304      22.159  43.334  15.046  1.00  0.00           H  
ATOM   4637  CG2 THR   304      22.349  45.002  15.555  1.00  0.00           C  
ATOM   4638 HG21 THR   304      22.258  45.316  15.523  1.00  0.00           H  
ATOM   4639 HG22 THR   304      22.244  45.311  15.541  1.00  0.00           H  
ATOM   4640 HG23 THR   304      22.255  45.325  15.545  1.00  0.00           H  
ATOM   4641  OG1 THR   304      23.802  43.508  15.257  1.00  0.00           O  
ATOM   4642  HG1 THR   304      23.818  43.635  14.639  1.00  0.00           H  
ATOM   4643  C   THR   304      22.954  41.747  16.526  1.00  0.00           C  
ATOM   4644  O   THR   304      22.282  41.061  15.970  1.00  0.00           O  
ATOM   4645  N   PHE   305      23.905  41.326  16.926  1.00  0.00           N  
ATOM   4646  H   PHE   305      24.417  41.958  17.343  1.00  0.00           H  
ATOM   4647  CA  PHE   305      24.345  40.055  16.691  1.00  0.00           C  
ATOM   4648  HA  PHE   305      25.167  40.081  17.061  1.00  0.00           H  
ATOM   4649  CB  PHE   305      23.682  39.171  17.352  1.00  0.00           C  
ATOM   4650  HB2 PHE   305      22.873  39.200  16.990  1.00  0.00           H  
ATOM   4651  HB3 PHE   305      24.030  38.256  17.260  1.00  0.00           H  
ATOM   4652  CG  PHE   305      23.629  39.390  18.591  1.00  0.00           C  
ATOM   4653  CD1 PHE   305      23.345  40.003  18.992  1.00  0.00           C  
ATOM   4654  HD1 PHE   305      23.166  40.328  18.421  1.00  0.00           H  
ATOM   4655  CE1 PHE   305      23.289  40.196  20.136  1.00  0.00           C  
ATOM   4656  HE1 PHE   305      23.071  40.669  20.432  1.00  0.00           H  
ATOM   4657  CZ  PHE   305      23.506  39.767  20.886  1.00  0.00           C  
ATOM   4658  HZ  PHE   305      23.455  39.908  21.759  1.00  0.00           H  
ATOM   4659  CE2 PHE   305      23.784  39.149  20.492  1.00  0.00           C  
ATOM   4660  HE2 PHE   305      23.945  38.817  21.064  1.00  0.00           H  
ATOM   4661  CD2 PHE   305      23.849  38.964  19.349  1.00  0.00           C  
ATOM   4662  HD2 PHE   305      24.063  38.494  19.052  1.00  0.00           H  
ATOM   4663  C   PHE   305      24.531  39.592  15.380  1.00  0.00           C  
ATOM   4664  O   PHE   305      24.509  38.549  15.024  1.00  0.00           O  
ATOM   4665  N   GLN   306      24.722  40.376  14.661  1.00  0.00           N  
ATOM   4666  H   GLN   306      24.737  41.202  15.026  1.00  0.00           H  
ATOM   4667  CA  GLN   306      24.953  40.149  13.396  1.00  0.00           C  
ATOM   4668  HA  GLN   306      25.067  39.219  13.207  1.00  0.00           H  
ATOM   4669  CB  GLN   306      23.981  40.589  12.717  1.00  0.00           C  
ATOM   4670  HB2 GLN   306      23.630  40.900  12.919  1.00  0.00           H  
ATOM   4671  HB3 GLN   306      23.981  40.849  12.314  1.00  0.00           H  
ATOM   4672  CG  GLN   306      23.471  40.265  12.292  1.00  0.00           C  
ATOM   4673  HG2 GLN   306      23.621  40.108  12.223  1.00  0.00           H  
ATOM   4674  HG3 GLN   306      23.445  40.195  12.465  1.00  0.00           H  
ATOM   4675  CD  GLN   306      22.781  40.244  11.719  1.00  0.00           C  
ATOM   4676  OE1 GLN   306      22.582  40.413  11.433  1.00  0.00           O  
ATOM   4677  NE2 GLN   306      22.381  40.037  11.523  1.00  0.00           N  
ATOM   4678 HE21 GLN   306      21.934  40.026  11.154  1.00  0.00           H  
ATOM   4679 HE22 GLN   306      22.527  39.896  11.749  1.00  0.00           H  
ATOM   4680  C   GLN   306      26.010  40.672  13.001  1.00  0.00           C  
ATOM   4681  O   GLN   306      26.461  40.813  12.855  1.00  0.00           O  
ATOM   4682  OXT GLN   306      26.392  40.937  12.846  1.00  0.00           O  
TER    4683      GLN   306 
ATOM   4683  C   M31   307      50.024  44.490  51.411  1.00  0.00           C  
ATOM   4684  S   M31   307      50.910  43.172  51.945  1.00  0.00           S  
ATOM   4685  C1  M31   307      51.337  42.340  50.426  1.00  0.00           C  
ATOM   4686  C2  M31   307      52.386  42.923  49.635  1.00  0.00           C  
ATOM   4687  C3  M31   307      52.658  42.272  48.282  1.00  0.00           C  
ATOM   4688  N   M31   307      52.857  40.819  48.359  1.00  0.00           N  
ATOM   4689  C4  M31   307      51.868  39.904  48.241  1.00  0.00           C  
ATOM   4690  O   M31   307      50.773  40.251  47.929  1.00  0.00           O  
ATOM   4691  C5  M31   307      52.216  38.455  48.542  1.00  0.00           C  
ATOM   4692  C6  M31   307      51.616  38.023  49.872  1.00  0.00           C  
ATOM   4693  C7  M31   307      51.693  36.586  50.090  1.00  0.00           C  
ATOM   4694  C8  M31   307      50.729  35.752  49.720  1.00  0.00           C  
ATOM   4695  N1  M31   307      51.134  34.489  49.985  1.00  0.00           N  
ATOM   4696  C9  M31   307      52.343  34.543  50.500  1.00  0.00           C  
ATOM   4697  C10 M31   307      53.136  33.523  50.873  1.00  0.00           C  
ATOM   4698  C11 M31   307      54.342  33.829  51.391  1.00  0.00           C  
ATOM   4699  C12 M31   307      54.721  35.124  51.519  1.00  0.00           C  
ATOM   4700  C13 M31   307      53.902  36.131  51.127  1.00  0.00           C  
ATOM   4701  C14 M31   307      52.711  35.801  50.609  1.00  0.00           C  
ATOM   4702  N2  M31   307      53.654  38.197  48.515  1.00  0.00           N  
ATOM   4703  C15 M31   307      54.246  37.231  47.825  1.00  0.00           C  
ATOM   4704  O1  M31   307      53.665  36.626  47.015  1.00  0.00           O  
ATOM   4705  C16 M31   307      55.657  36.979  48.154  1.00  0.00           C  
ATOM   4706  C17 M31   307      56.068  35.902  47.942  1.00  0.00           C  
ATOM   4707  N3  M31   307      57.013  35.580  48.266  1.00  0.00           N  
ATOM   4708  C18 M31   307      57.501  34.766  48.257  1.00  0.00           C  
ATOM   4709  O2  M31   307      57.242  34.214  47.959  1.00  0.00           O  
ATOM   4710  O3  M31   307      58.296  34.718  48.620  1.00  0.00           O  
ATOM   4711  C19 M31   307      58.978  33.962  48.731  1.00  0.00           C  
ATOM   4712  C20 M31   307      59.261  33.789  48.757  1.00  0.00           C  
ATOM   4713  C21 M31   307      59.266  33.683  48.801  1.00  0.00           C  
ATOM   4714  C22 M31   307      59.176  33.703  48.803  1.00  0.00           C  
ATOM   4715  C23 M31   307      53.859  42.947  47.646  1.00  0.00           C  
ATOM   4716  O4  M31   307      54.969  42.590  47.814  1.00  0.00           O  
ATOM   4717  N4  M31   307      53.594  44.014  46.885  1.00  0.00           N  
ATOM   4718  C24 M31   307      54.552  44.797  46.137  1.00  0.00           C  
ATOM   4719  C25 M31   307      54.408  44.527  44.725  1.00  0.00           C  
ATOM   4720  C26 M31   307      55.082  45.238  43.820  1.00  0.00           C  
ATOM   4721  O5  M31   307      55.781  45.302  43.582  1.00  0.00           O  
ATOM   4722  O6  M31   307      54.911  45.753  43.410  1.00  0.00           O  
ATOM   4723  C27 M31   307      54.465  46.234  46.404  1.00  0.00           C  
ATOM   4724  O7  M31   307      55.133  46.866  46.297  1.00  0.00           O  
ATOM   4725  N5  M31   307      53.610  46.736  46.858  1.00  0.00           N  
ATOM   4726  C28 M31   307      53.405  47.942  47.536  1.00  0.00           C  
ATOM   4727  C29 M31   307      53.574  47.758  48.927  1.00  0.00           C  
ATOM   4728  C30 M31   307      54.697  47.542  49.480  1.00  0.00           C  
ATOM   4729  C31 M31   307      55.395  48.391  50.002  1.00  0.00           C  
ATOM   4730  C32 M31   307      56.426  48.189  50.505  1.00  0.00           C  
ATOM   4731  C33 M31   307      56.767  47.136  50.490  1.00  0.00           C  
ATOM   4732  C34 M31   307      56.072  46.280  49.995  1.00  0.00           C  
ATOM   4733  C35 M31   307      55.037  46.482  49.503  1.00  0.00           C  
ATOM   4734  C36 M31   307      54.030  49.182  47.045  1.00  0.00           C  
ATOM   4735  N6  M31   307      54.393  49.220  45.916  1.00  0.00           N  
ATOM   4736  O8  M31   307      54.187  50.134  47.602  1.00  0.00           O  
ATOM   4737  H   M31   307      49.846  44.762  51.316  1.00  0.00           H  
ATOM   4738  H1  M31   307      49.839  44.755  51.312  1.00  0.00           H  
ATOM   4739  H2  M31   307      49.845  44.755  51.304  1.00  0.00           H  
ATOM   4740  H3  M31   307      50.548  42.274  49.865  1.00  0.00           H  
ATOM   4741  H4  M31   307      51.617  41.432  50.644  1.00  0.00           H  
ATOM   4742  H5  M31   307      53.205  42.916  50.186  1.00  0.00           H  
ATOM   4743  H6  M31   307      52.150  43.885  49.516  1.00  0.00           H  
ATOM   4744  H7  M31   307      51.812  42.472  47.649  1.00  0.00           H  
ATOM   4745  H8  M31   307      53.732  40.471  48.639  1.00  0.00           H  
ATOM   4746  H9  M31   307      51.734  37.895  47.765  1.00  0.00           H  
ATOM   4747  H10 M31   307      50.611  38.322  49.919  1.00  0.00           H  
ATOM   4748  H11 M31   307      52.094  38.519  50.662  1.00  0.00           H  
ATOM   4749  H12 M31   307      49.819  35.965  49.289  1.00  0.00           H  
ATOM   4750  H13 M31   307      50.625  33.686  49.861  1.00  0.00           H  
ATOM   4751  H14 M31   307      52.831  32.538  50.767  1.00  0.00           H  
ATOM   4752  H15 M31   307      54.983  33.068  51.692  1.00  0.00           H  
ATOM   4753  H16 M31   307      55.650  35.343  51.916  1.00  0.00           H  
ATOM   4754  H17 M31   307      54.179  37.127  51.210  1.00  0.00           H  
ATOM   4755  H18 M31   307      54.222  38.645  49.162  1.00  0.00           H  
ATOM   4756  H19 M31   307      56.195  37.473  47.756  1.00  0.00           H  
ATOM   4757  H20 M31   307      55.864  37.113  48.953  1.00  0.00           H  
ATOM   4758  H21 M31   307      56.087  35.721  47.331  1.00  0.00           H  
ATOM   4759  H22 M31   307      55.635  35.534  48.148  1.00  0.00           H  
ATOM   4760  H23 M31   307      57.321  35.956  48.538  1.00  0.00           H  
ATOM   4761  H24 M31   307      59.332  33.726  48.784  1.00  0.00           H  
ATOM   4762  H25 M31   307      59.330  33.763  48.748  1.00  0.00           H  
ATOM   4763  H26 M31   307      59.343  33.742  48.762  1.00  0.00           H  
ATOM   4764  H27 M31   307      59.349  33.604  48.808  1.00  0.00           H  
ATOM   4765  H28 M31   307      59.328  33.625  48.815  1.00  0.00           H  
ATOM   4766  H29 M31   307      59.349  33.604  48.833  1.00  0.00           H  
ATOM   4767  H30 M31   307      59.216  33.648  48.815  1.00  0.00           H  
ATOM   4768  H31 M31   307      59.230  33.607  48.822  1.00  0.00           H  
ATOM   4769  H32 M31   307      59.242  33.653  48.827  1.00  0.00           H  
ATOM   4770  H33 M31   307      52.651  44.232  46.794  1.00  0.00           H  
ATOM   4771  H34 M31   307      55.519  44.537  46.417  1.00  0.00           H  
ATOM   4772  H35 M31   307      53.560  44.589  44.515  1.00  0.00           H  
ATOM   4773  H36 M31   307      54.626  43.699  44.538  1.00  0.00           H  
ATOM   4774  H37 M31   307      53.090  46.156  46.853  1.00  0.00           H  
ATOM   4775  H38 M31   307      52.418  48.105  47.390  1.00  0.00           H  
ATOM   4776  H39 M31   307      53.325  48.462  49.409  1.00  0.00           H  
ATOM   4777  H40 M31   307      53.037  47.105  49.097  1.00  0.00           H  
ATOM   4778  H41 M31   307      55.139  49.206  50.015  1.00  0.00           H  
ATOM   4779  H42 M31   307      56.956  48.845  50.898  1.00  0.00           H  
ATOM   4780  H43 M31   307      57.564  46.984  50.862  1.00  0.00           H  
ATOM   4781  H44 M31   307      56.330  45.465  49.995  1.00  0.00           H  
ATOM   4782  H45 M31   307      54.503  45.814  49.130  1.00  0.00           H  
ATOM   4783  H46 M31   307      54.725  50.039  45.620  1.00  0.00           H  
ATOM   4784  H47 M31   307      54.297  48.453  45.433  1.00  0.00           H  
TER    4785      M31   307 
END   
