# Supplementary material for: Drug repurposing and computational modeling for discovery of inhibitors of the main protease (Mpro) of SARS-CoV-2
Source: RSC Adv. 2021 Jul 2;11(38):23450–8. doi: 10.1039/d1ra03956c (PMC9036595; doi:10.1039/d1ra03956c)
Supplement: RA-011-D1RA03956C-s011 [file RA-011-D1RA03956C-s011.pdb]

ATOM      1  N   SER     1      35.404  37.650  16.242  1.00  0.00           N  
ATOM      2  H1  SER     1      35.452  37.621  16.100  1.00  0.00           H  
ATOM      3  H2  SER     1      35.447  37.651  16.093  1.00  0.00           H  
ATOM      4  H3  SER     1      35.416  37.625  16.106  1.00  0.00           H  
ATOM      5  CA  SER     1      35.257  37.722  16.844  1.00  0.00           C  
ATOM      6  HA  SER     1      35.387  37.778  16.715  1.00  0.00           H  
ATOM      7  CB  SER     1      35.218  37.860  16.867  1.00  0.00           C  
ATOM      8  HB2 SER     1      35.289  37.819  16.733  1.00  0.00           H  
ATOM      9  HB3 SER     1      35.176  37.905  16.940  1.00  0.00           H  
ATOM     10  OG  SER     1      35.147  37.983  16.960  1.00  0.00           O  
ATOM     11  HG  SER     1      35.175  38.067  16.897  1.00  0.00           H  
ATOM     12  C   SER     1      34.974  37.581  17.615  1.00  0.00           C  
ATOM     13  O   SER     1      34.835  37.456  17.820  1.00  0.00           O  
ATOM     14  N   GLY     2      34.887  37.600  18.049  1.00  0.00           N  
ATOM     15  H   GLY     2      35.009  37.707  17.846  1.00  0.00           H  
ATOM     16  CA  GLY     2      34.617  37.486  18.823  1.00  0.00           C  
ATOM     17  HA2 GLY     2      34.389  37.157  18.658  1.00  0.00           H  
ATOM     18  HA3 GLY     2      34.911  37.409  18.815  1.00  0.00           H  
ATOM     19  C   GLY     2      34.241  37.904  19.878  1.00  0.00           C  
ATOM     20  O   GLY     2      34.314  38.780  19.987  1.00  0.00           O  
ATOM     21  N   PHE     3      33.839  37.280  20.664  1.00  0.00           N  
ATOM     22  H   PHE     3      33.811  36.579  20.519  1.00  0.00           H  
ATOM     23  CA  PHE     3      33.463  37.547  21.741  1.00  0.00           C  
ATOM     24  HA  PHE     3      32.987  38.221  21.700  1.00  0.00           H  
ATOM     25  CB  PHE     3      32.549  36.575  22.309  1.00  0.00           C  
ATOM     26  HB2 PHE     3      31.758  36.414  21.854  1.00  0.00           H  
ATOM     27  HB3 PHE     3      32.989  35.851  22.294  1.00  0.00           H  
ATOM     28  CG  PHE     3      32.079  36.739  23.467  1.00  0.00           C  
ATOM     29  CD1 PHE     3      31.141  37.384  23.651  1.00  0.00           C  
ATOM     30  HD1 PHE     3      30.757  37.763  22.973  1.00  0.00           H  
ATOM     31  CE1 PHE     3      30.700  37.532  24.717  1.00  0.00           C  
ATOM     32  HE1 PHE     3      29.989  38.029  24.853  1.00  0.00           H  
ATOM     33  CZ  PHE     3      31.187  37.030  25.602  1.00  0.00           C  
ATOM     34  HZ  PHE     3      30.844  37.136  26.416  1.00  0.00           H  
ATOM     35  CE2 PHE     3      32.124  36.386  25.425  1.00  0.00           C  
ATOM     36  HE2 PHE     3      32.498  36.002  26.104  1.00  0.00           H  
ATOM     37  CD2 PHE     3      32.573  36.243  24.360  1.00  0.00           C  
ATOM     38  HD2 PHE     3      33.292  35.750  24.230  1.00  0.00           H  
ATOM     39  C   PHE     3      34.570  37.885  22.343  1.00  0.00           C  
ATOM     40  O   PHE     3      35.383  37.357  22.315  1.00  0.00           O  
ATOM     41  N   ARG     4      34.595  38.757  22.900  1.00  0.00           N  
ATOM     42  H   ARG     4      33.897  39.135  22.889  1.00  0.00           H  
ATOM     43  CA  ARG     4      35.569  39.228  23.515  1.00  0.00           C  
ATOM     44  HA  ARG     4      36.131  38.545  23.712  1.00  0.00           H  
ATOM     45  CB  ARG     4      36.284  40.028  22.617  1.00  0.00           C  
ATOM     46  HB2 ARG     4      36.793  40.049  22.755  1.00  0.00           H  
ATOM     47  HB3 ARG     4      36.334  39.853  22.105  1.00  0.00           H  
ATOM     48  CG  ARG     4      36.307  41.024  22.201  1.00  0.00           C  
ATOM     49  HG2 ARG     4      35.912  41.132  22.099  1.00  0.00           H  
ATOM     50  HG3 ARG     4      36.447  41.315  22.450  1.00  0.00           H  
ATOM     51  CD  ARG     4      36.697  41.504  21.565  1.00  0.00           C  
ATOM     52  HD2 ARG     4      37.059  41.475  21.500  1.00  0.00           H  
ATOM     53  HD3 ARG     4      36.575  41.356  21.386  1.00  0.00           H  
ATOM     54  NE  ARG     4      36.760  42.195  21.274  1.00  0.00           N  
ATOM     55  HE  ARG     4      36.845  42.366  21.371  1.00  0.00           H  
ATOM     56  CZ  ARG     4      36.718  42.621  20.885  1.00  0.00           C  
ATOM     57  NH1 ARG     4      36.612  42.486  20.703  1.00  0.00           N  
ATOM     58 HH11 ARG     4      36.558  42.048  20.852  1.00  0.00           H  
ATOM     59 HH12 ARG     4      36.586  42.829  20.405  1.00  0.00           H  
ATOM     60  NH2 ARG     4      36.782  43.206  20.667  1.00  0.00           N  
ATOM     61 HH21 ARG     4      36.867  43.328  20.791  1.00  0.00           H  
ATOM     62 HH22 ARG     4      36.750  43.525  20.377  1.00  0.00           H  
ATOM     63  C   ARG     4      35.163  39.809  24.785  1.00  0.00           C  
ATOM     64  O   ARG     4      34.141  40.344  24.887  1.00  0.00           O  
ATOM     65  N   LYS     5      35.980  39.750  25.747  1.00  0.00           N  
ATOM     66  H   LYS     5      36.784  39.280  25.585  1.00  0.00           H  
ATOM     67  CA  LYS     5      35.861  40.471  26.945  1.00  0.00           C  
ATOM     68  HA  LYS     5      34.900  40.357  27.306  1.00  0.00           H  
ATOM     69  CB  LYS     5      36.784  39.914  27.932  1.00  0.00           C  
ATOM     70  HB2 LYS     5      37.452  39.732  27.621  1.00  0.00           H  
ATOM     71  HB3 LYS     5      36.951  40.437  28.468  1.00  0.00           H  
ATOM     72  CG  LYS     5      36.582  38.904  28.637  1.00  0.00           C  
ATOM     73  HG2 LYS     5      35.934  39.084  28.957  1.00  0.00           H  
ATOM     74  HG3 LYS     5      36.425  38.387  28.112  1.00  0.00           H  
ATOM     75  CD  LYS     5      37.455  38.338  29.627  1.00  0.00           C  
ATOM     76  HD2 LYS     5      37.774  38.597  29.761  1.00  0.00           H  
ATOM     77  HD3 LYS     5      37.328  38.191  30.079  1.00  0.00           H  
ATOM     78  CE  LYS     5      38.032  37.599  29.819  1.00  0.00           C  
ATOM     79  HE2 LYS     5      37.748  37.459  29.654  1.00  0.00           H  
ATOM     80  HE3 LYS     5      38.159  37.709  29.491  1.00  0.00           H  
ATOM     81  NZ  LYS     5      38.785  36.929  30.631  1.00  0.00           N  
ATOM     82  HZ1 LYS     5      39.003  36.718  30.777  1.00  0.00           H  
ATOM     83  HZ2 LYS     5      39.001  36.818  30.871  1.00  0.00           H  
ATOM     84  HZ3 LYS     5      38.904  36.741  30.845  1.00  0.00           H  
ATOM     85  C   LYS     5      36.088  41.939  26.712  1.00  0.00           C  
ATOM     86  O   LYS     5      36.960  42.282  26.246  1.00  0.00           O  
ATOM     87  N   MET     6      35.312  42.798  27.009  1.00  0.00           N  
ATOM     88  H   MET     6      34.643  42.447  27.402  1.00  0.00           H  
ATOM     89  CA  MET     6      35.364  44.213  26.757  1.00  0.00           C  
ATOM     90  HA  MET     6      36.319  44.441  26.402  1.00  0.00           H  
ATOM     91  CB  MET     6      34.412  44.551  25.678  1.00  0.00           C  
ATOM     92  HB2 MET     6      34.482  44.825  25.322  1.00  0.00           H  
ATOM     93  HB3 MET     6      34.212  44.299  25.340  1.00  0.00           H  
ATOM     94  CG  MET     6      33.651  44.889  25.473  1.00  0.00           C  
ATOM     95  HG2 MET     6      33.524  45.008  25.743  1.00  0.00           H  
ATOM     96  HG3 MET     6      33.578  45.116  25.441  1.00  0.00           H  
ATOM     97  SD  MET     6      33.027  44.779  24.836  1.00  0.00           S  
ATOM     98  CE  MET     6      32.745  45.037  24.554  1.00  0.00           C  
ATOM     99  HE1 MET     6      32.678  45.098  24.495  1.00  0.00           H  
ATOM    100  HE2 MET     6      32.689  45.089  24.500  1.00  0.00           H  
ATOM    101  HE3 MET     6      32.694  45.082  24.492  1.00  0.00           H  
ATOM    102  C   MET     6      35.138  45.057  27.991  1.00  0.00           C  
ATOM    103  O   MET     6      34.130  44.983  28.618  1.00  0.00           O  
ATOM    104  N   ALA     7      36.070  45.887  28.326  1.00  0.00           N  
ATOM    105  H   ALA     7      36.861  45.900  27.771  1.00  0.00           H  
ATOM    106  CA  ALA     7      35.993  46.851  29.399  1.00  0.00           C  
ATOM    107  HA  ALA     7      35.508  46.396  30.238  1.00  0.00           H  
ATOM    108  CB  ALA     7      37.395  47.200  29.810  1.00  0.00           C  
ATOM    109  HB1 ALA     7      37.729  47.300  29.914  1.00  0.00           H  
ATOM    110  HB2 ALA     7      37.729  47.278  29.923  1.00  0.00           H  
ATOM    111  HB3 ALA     7      37.739  47.280  29.902  1.00  0.00           H  
ATOM    112  C   ALA     7      35.202  48.097  29.020  1.00  0.00           C  
ATOM    113  O   ALA     7      35.059  48.414  27.862  1.00  0.00           O  
ATOM    114  N   PHE     8      34.723  48.834  30.001  1.00  0.00           N  
ATOM    115  H   PHE     8      34.889  48.523  30.923  1.00  0.00           H  
ATOM    116  CA  PHE     8      34.186  50.177  29.831  1.00  0.00           C  
ATOM    117  HA  PHE     8      33.479  50.150  29.018  1.00  0.00           H  
ATOM    118  CB  PHE     8      33.449  50.593  31.100  1.00  0.00           C  
ATOM    119  HB2 PHE     8      34.072  50.405  31.948  1.00  0.00           H  
ATOM    120  HB3 PHE     8      33.283  51.648  31.077  1.00  0.00           H  
ATOM    121  CG  PHE     8      32.121  49.935  31.302  1.00  0.00           C  
ATOM    122  CD1 PHE     8      31.033  50.340  30.580  1.00  0.00           C  
ATOM    123  HD1 PHE     8      31.141  51.105  29.875  1.00  0.00           H  
ATOM    124  CE1 PHE     8      29.798  49.754  30.779  1.00  0.00           C  
ATOM    125  HE1 PHE     8      28.971  50.072  30.230  1.00  0.00           H  
ATOM    126  CZ  PHE     8      29.645  48.755  31.694  1.00  0.00           C  
ATOM    127  HZ  PHE     8      28.703  48.304  31.841  1.00  0.00           H  
ATOM    128  CE2 PHE     8      30.725  48.342  32.407  1.00  0.00           C  
ATOM    129  HE2 PHE     8      30.610  47.564  33.094  1.00  0.00           H  
ATOM    130  CD2 PHE     8      31.958  48.934  32.219  1.00  0.00           C  
ATOM    131  HD2 PHE     8      32.780  48.617  32.775  1.00  0.00           H  
ATOM    132  C   PHE     8      35.282  51.195  29.488  1.00  0.00           C  
ATOM    133  O   PHE     8      36.429  50.984  29.839  1.00  0.00           O  
ATOM    134  N   PRO     9      34.965  52.309  28.831  1.00  0.00           N  
ATOM    135  CD  PRO     9      33.694  52.637  28.257  1.00  0.00           C  
ATOM    136  HD2 PRO     9      32.961  52.722  28.967  1.00  0.00           H  
ATOM    137  HD3 PRO     9      33.400  51.945  27.556  1.00  0.00           H  
ATOM    138  CG  PRO     9      33.866  53.915  27.609  1.00  0.00           C  
ATOM    139  HG2 PRO     9      33.320  54.502  27.980  1.00  0.00           H  
ATOM    140  HG3 PRO     9      33.691  53.841  26.741  1.00  0.00           H  
ATOM    141  CB  PRO     9      35.164  54.387  27.746  1.00  0.00           C  
ATOM    142  HB2 PRO     9      35.139  55.248  28.168  1.00  0.00           H  
ATOM    143  HB3 PRO     9      35.531  54.489  26.864  1.00  0.00           H  
ATOM    144  CA  PRO     9      35.912  53.372  28.565  1.00  0.00           C  
ATOM    145  HA  PRO     9      36.707  52.983  27.974  1.00  0.00           H  
ATOM    146  C   PRO     9      36.494  53.972  29.833  1.00  0.00           C  
ATOM    147  O   PRO     9      35.795  54.304  30.739  1.00  0.00           O  
ATOM    148  N   SER    10      37.782  54.121  29.898  1.00  0.00           N  
ATOM    149  H   SER    10      38.288  53.855  29.116  1.00  0.00           H  
ATOM    150  CA  SER    10      38.543  54.478  31.084  1.00  0.00           C  
ATOM    151  HA  SER    10      37.933  54.360  31.946  1.00  0.00           H  
ATOM    152  CB  SER    10      39.677  53.528  31.234  1.00  0.00           C  
ATOM    153  HB2 SER    10      40.242  53.775  32.100  1.00  0.00           H  
ATOM    154  HB3 SER    10      39.287  52.562  31.358  1.00  0.00           H  
ATOM    155  OG  SER    10      40.486  53.530  30.120  1.00  0.00           O  
ATOM    156  HG  SER    10      41.171  53.990  30.217  1.00  0.00           H  
ATOM    157  C   SER    10      39.037  55.891  31.128  1.00  0.00           C  
ATOM    158  O   SER    10      39.507  56.301  32.156  1.00  0.00           O  
ATOM    159  N   GLY    11      38.923  56.659  30.063  1.00  0.00           N  
ATOM    160  H   GLY    11      38.519  56.275  29.260  1.00  0.00           H  
ATOM    161  CA  GLY    11      39.516  57.956  29.930  1.00  0.00           C  
ATOM    162  HA2 GLY    11      40.553  57.846  29.903  1.00  0.00           H  
ATOM    163  HA3 GLY    11      39.215  58.369  29.002  1.00  0.00           H  
ATOM    164  C   GLY    11      39.187  58.945  31.009  1.00  0.00           C  
ATOM    165  O   GLY    11      40.027  59.656  31.424  1.00  0.00           O  
ATOM    166  N   LYS    12      38.001  58.963  31.525  1.00  0.00           N  
ATOM    167  H   LYS    12      37.361  58.356  31.146  1.00  0.00           H  
ATOM    168  CA  LYS    12      37.607  59.787  32.648  1.00  0.00           C  
ATOM    169  HA  LYS    12      38.019  60.733  32.507  1.00  0.00           H  
ATOM    170  CB  LYS    12      36.148  59.930  32.689  1.00  0.00           C  
ATOM    171  HB2 LYS    12      35.756  59.195  32.630  1.00  0.00           H  
ATOM    172  HB3 LYS    12      35.875  60.258  33.446  1.00  0.00           H  
ATOM    173  CG  LYS    12      35.573  60.642  31.824  1.00  0.00           C  
ATOM    174  HG2 LYS    12      35.888  61.045  31.704  1.00  0.00           H  
ATOM    175  HG3 LYS    12      35.563  60.383  31.352  1.00  0.00           H  
ATOM    176  CD  LYS    12      34.570  61.155  31.763  1.00  0.00           C  
ATOM    177  HD2 LYS    12      34.281  60.811  31.845  1.00  0.00           H  
ATOM    178  HD3 LYS    12      34.517  61.385  32.190  1.00  0.00           H  
ATOM    179  CE  LYS    12      34.031  61.825  31.001  1.00  0.00           C  
ATOM    180  HE2 LYS    12      34.143  61.951  30.865  1.00  0.00           H  
ATOM    181  HE3 LYS    12      33.976  61.735  30.799  1.00  0.00           H  
ATOM    182  NZ  LYS    12      33.440  62.420  30.711  1.00  0.00           N  
ATOM    183  HZ1 LYS    12      33.282  62.561  30.652  1.00  0.00           H  
ATOM    184  HZ2 LYS    12      33.300  62.576  30.640  1.00  0.00           H  
ATOM    185  HZ3 LYS    12      33.294  62.570  30.616  1.00  0.00           H  
ATOM    186  C   LYS    12      38.112  59.315  33.983  1.00  0.00           C  
ATOM    187  O   LYS    12      38.394  60.056  34.824  1.00  0.00           O  
ATOM    188  N   VAL    13      38.269  58.093  34.173  1.00  0.00           N  
ATOM    189  H   VAL    13      38.049  57.551  33.423  1.00  0.00           H  
ATOM    190  CA  VAL    13      38.801  57.484  35.383  1.00  0.00           C  
ATOM    191  HA  VAL    13      38.426  58.028  36.229  1.00  0.00           H  
ATOM    192  CB  VAL    13      38.333  56.049  35.527  1.00  0.00           C  
ATOM    193  HB  VAL    13      38.713  55.543  34.893  1.00  0.00           H  
ATOM    194  CG1 VAL    13      38.604  55.454  36.664  1.00  0.00           C  
ATOM    195 HG11 VAL    13      38.670  55.336  36.960  1.00  0.00           H  
ATOM    196 HG12 VAL    13      38.662  55.292  36.919  1.00  0.00           H  
ATOM    197 HG13 VAL    13      38.688  55.291  36.941  1.00  0.00           H  
ATOM    198  CG2 VAL    13      37.047  55.830  35.423  1.00  0.00           C  
ATOM    199 HG21 VAL    13      36.735  55.801  35.405  1.00  0.00           H  
ATOM    200 HG22 VAL    13      36.719  55.752  35.366  1.00  0.00           H  
ATOM    201 HG23 VAL    13      36.740  55.758  35.412  1.00  0.00           H  
ATOM    202  C   VAL    13      40.312  57.579  35.445  1.00  0.00           C  
ATOM    203  O   VAL    13      40.858  57.842  36.496  1.00  0.00           O  
ATOM    204  N   GLU    14      41.000  57.455  34.323  1.00  0.00           N  
ATOM    205  H   GLU    14      40.503  57.211  33.498  1.00  0.00           H  
ATOM    206  CA  GLU    14      42.443  57.627  34.223  1.00  0.00           C  
ATOM    207  HA  GLU    14      42.922  56.933  34.883  1.00  0.00           H  
ATOM    208  CB  GLU    14      42.898  57.332  32.801  1.00  0.00           C  
ATOM    209  HB2 GLU    14      42.416  57.775  32.191  1.00  0.00           H  
ATOM    210  HB3 GLU    14      43.744  57.592  32.659  1.00  0.00           H  
ATOM    211  CG  GLU    14      42.887  56.101  32.386  1.00  0.00           C  
ATOM    212  HG2 GLU    14      43.471  55.686  32.903  1.00  0.00           H  
ATOM    213  HG3 GLU    14      42.101  55.778  32.636  1.00  0.00           H  
ATOM    214  CD  GLU    14      43.154  55.845  30.957  1.00  0.00           C  
ATOM    215  OE1 GLU    14      43.240  55.673  30.399  1.00  0.00           O  
ATOM    216  OE2 GLU    14      43.292  55.789  30.378  1.00  0.00           O  
ATOM    217  C   GLU    14      42.899  59.016  34.649  1.00  0.00           C  
ATOM    218  O   GLU    14      43.902  59.149  35.311  1.00  0.00           O  
ATOM    219  N   GLY    15      42.131  60.042  34.351  1.00  0.00           N  
ATOM    220  H   GLY    15      41.336  59.862  33.799  1.00  0.00           H  
ATOM    221  CA  GLY    15      42.345  61.402  34.813  1.00  0.00           C  
ATOM    222  HA2 GLY    15      43.341  61.697  34.579  1.00  0.00           H  
ATOM    223  HA3 GLY    15      41.676  62.040  34.287  1.00  0.00           H  
ATOM    224  C   GLY    15      42.121  61.630  36.302  1.00  0.00           C  
ATOM    225  O   GLY    15      42.458  62.657  36.811  1.00  0.00           O  
ATOM    226  N   CYS    16      41.579  60.682  37.013  1.00  0.00           N  
ATOM    227  H   CYS    16      41.305  59.874  36.533  1.00  0.00           H  
ATOM    228  CA  CYS    16      41.385  60.708  38.457  1.00  0.00           C  
ATOM    229  HA  CYS    16      41.423  61.725  38.806  1.00  0.00           H  
ATOM    230  CB  CYS    16      40.000  60.166  38.783  1.00  0.00           C  
ATOM    231  HB2 CYS    16      39.932  59.141  38.491  1.00  0.00           H  
ATOM    232  HB3 CYS    16      39.843  60.230  39.843  1.00  0.00           H  
ATOM    233  SG  CYS    16      38.718  61.105  37.964  1.00  0.00           S  
ATOM    234  HG  CYS    16      38.944  60.915  37.076  1.00  0.00           H  
ATOM    235  C   CYS    16      42.469  59.966  39.243  1.00  0.00           C  
ATOM    236  O   CYS    16      42.529  60.115  40.442  1.00  0.00           O  
ATOM    237  N   MET    17      43.324  59.172  38.618  1.00  0.00           N  
ATOM    238  H   MET    17      43.244  59.075  37.639  1.00  0.00           H  
ATOM    239  CA  MET    17      44.397  58.456  39.312  1.00  0.00           C  
ATOM    240  HA  MET    17      43.995  58.069  40.237  1.00  0.00           H  
ATOM    241  CB  MET    17      44.885  57.264  38.496  1.00  0.00           C  
ATOM    242  HB2 MET    17      45.268  57.612  37.560  1.00  0.00           H  
ATOM    243  HB3 MET    17      45.694  56.793  39.022  1.00  0.00           H  
ATOM    244  CG  MET    17      43.812  56.226  38.228  1.00  0.00           C  
ATOM    245  HG2 MET    17      43.084  56.630  37.727  1.00  0.00           H  
ATOM    246  HG3 MET    17      44.171  55.522  37.655  1.00  0.00           H  
ATOM    247  SD  MET    17      43.081  55.426  39.487  1.00  0.00           S  
ATOM    248  CE  MET    17      44.109  54.792  40.559  1.00  0.00           C  
ATOM    249  HE1 MET    17      44.313  54.663  40.773  1.00  0.00           H  
ATOM    250  HE2 MET    17      44.319  54.663  40.787  1.00  0.00           H  
ATOM    251  HE3 MET    17      44.311  54.664  40.777  1.00  0.00           H  
ATOM    252  C   MET    17      45.564  59.373  39.684  1.00  0.00           C  
ATOM    253  O   MET    17      45.992  60.189  38.885  1.00  0.00           O  
ATOM    254  N   VAL    18      46.093  59.218  40.891  1.00  0.00           N  
ATOM    255  H   VAL    18      45.676  58.534  41.479  1.00  0.00           H  
ATOM    256  CA  VAL    18      47.193  60.001  41.476  1.00  0.00           C  
ATOM    257  HA  VAL    18      47.782  60.433  40.680  1.00  0.00           H  
ATOM    258  CB  VAL    18      46.670  61.159  42.347  1.00  0.00           C  
ATOM    259  HB  VAL    18      47.521  61.659  42.771  1.00  0.00           H  
ATOM    260  CG1 VAL    18      45.918  62.198  41.543  1.00  0.00           C  
ATOM    261 HG11 VAL    18      45.741  62.451  41.351  1.00  0.00           H  
ATOM    262 HG12 VAL    18      45.740  62.455  41.346  1.00  0.00           H  
ATOM    263 HG13 VAL    18      45.739  62.453  41.345  1.00  0.00           H  
ATOM    264  CG2 VAL    18      45.795  60.724  43.506  1.00  0.00           C  
ATOM    265 HG21 VAL    18      45.599  60.566  43.783  1.00  0.00           H  
ATOM    266 HG22 VAL    18      45.615  60.660  43.828  1.00  0.00           H  
ATOM    267 HG23 VAL    18      45.535  60.647  43.760  1.00  0.00           H  
ATOM    268  C   VAL    18      48.135  59.117  42.292  1.00  0.00           C  
ATOM    269  O   VAL    18      47.786  58.015  42.674  1.00  0.00           O  
ATOM    270  N   GLN    19      49.333  59.596  42.582  1.00  0.00           N  
ATOM    271  H   GLN    19      49.554  60.507  42.252  1.00  0.00           H  
ATOM    272  CA  GLN    19      50.242  59.005  43.561  1.00  0.00           C  
ATOM    273  HA  GLN    19      50.039  57.949  43.642  1.00  0.00           H  
ATOM    274  CB  GLN    19      51.681  59.169  43.083  1.00  0.00           C  
ATOM    275  HB2 GLN    19      51.753  58.806  42.088  1.00  0.00           H  
ATOM    276  HB3 GLN    19      51.927  60.198  43.064  1.00  0.00           H  
ATOM    277  CG  GLN    19      52.699  58.439  43.930  1.00  0.00           C  
ATOM    278  HG2 GLN    19      52.737  58.743  44.793  1.00  0.00           H  
ATOM    279  HG3 GLN    19      52.497  57.558  44.007  1.00  0.00           H  
ATOM    280  CD  GLN    19      53.959  58.458  43.534  1.00  0.00           C  
ATOM    281  OE1 GLN    19      54.206  58.986  42.815  1.00  0.00           O  
ATOM    282  NE2 GLN    19      54.812  57.884  43.995  1.00  0.00           N  
ATOM    283 HE21 GLN    19      55.635  57.898  43.747  1.00  0.00           H  
ATOM    284 HE22 GLN    19      54.635  57.475  44.618  1.00  0.00           H  
ATOM    285  C   GLN    19      50.030  59.635  44.936  1.00  0.00           C  
ATOM    286  O   GLN    19      49.894  60.836  45.038  1.00  0.00           O  
ATOM    287  N   VAL    20      50.041  58.840  45.991  1.00  0.00           N  
ATOM    288  H   VAL    20      50.170  57.869  45.834  1.00  0.00           H  
ATOM    289  CA  VAL    20      49.932  59.266  47.387  1.00  0.00           C  
ATOM    290  HA  VAL    20      49.928  60.346  47.428  1.00  0.00           H  
ATOM    291  CB  VAL    20      48.626  58.774  48.022  1.00  0.00           C  
ATOM    292  HB  VAL    20      48.620  57.741  48.031  1.00  0.00           H  
ATOM    293  CG1 VAL    20      48.453  59.226  49.408  1.00  0.00           C  
ATOM    294 HG11 VAL    20      48.374  59.304  49.750  1.00  0.00           H  
ATOM    295 HG12 VAL    20      48.449  59.315  49.760  1.00  0.00           H  
ATOM    296 HG13 VAL    20      48.395  59.370  49.739  1.00  0.00           H  
ATOM    297  CG2 VAL    20      47.432  59.200  47.285  1.00  0.00           C  
ATOM    298 HG21 VAL    20      47.114  59.316  47.142  1.00  0.00           H  
ATOM    299 HG22 VAL    20      47.171  59.318  47.078  1.00  0.00           H  
ATOM    300 HG23 VAL    20      47.134  59.258  47.096  1.00  0.00           H  
ATOM    301  C   VAL    20      51.141  58.779  48.171  1.00  0.00           C  
ATOM    302  O   VAL    20      51.565  57.650  48.020  1.00  0.00           O  
ATOM    303  N   THR    21      51.694  59.623  49.019  1.00  0.00           N  
ATOM    304  H   THR    21      51.308  60.536  49.075  1.00  0.00           H  
ATOM    305  CA  THR    21      52.894  59.363  49.813  1.00  0.00           C  
ATOM    306  HA  THR    21      53.093  58.301  49.827  1.00  0.00           H  
ATOM    307  CB  THR    21      54.100  60.056  49.183  1.00  0.00           C  
ATOM    308  HB  THR    21      53.899  61.105  49.122  1.00  0.00           H  
ATOM    309  CG2 THR    21      55.402  59.867  49.914  1.00  0.00           C  
ATOM    310 HG21 THR    21      55.732  59.826  50.075  1.00  0.00           H  
ATOM    311 HG22 THR    21      55.725  59.846  50.095  1.00  0.00           H  
ATOM    312 HG23 THR    21      55.720  59.818  50.099  1.00  0.00           H  
ATOM    313  OG1 THR    21      54.309  59.586  47.892  1.00  0.00           O  
ATOM    314  HG1 THR    21      53.976  60.061  47.361  1.00  0.00           H  
ATOM    315  C   THR    21      52.701  59.820  51.250  1.00  0.00           C  
ATOM    316  O   THR    21      52.090  60.842  51.494  1.00  0.00           O  
ATOM    317  N   CYS    22      53.254  59.092  52.205  1.00  0.00           N  
ATOM    318  H   CYS    22      53.707  58.248  51.940  1.00  0.00           H  
ATOM    319  CA  CYS    22      53.403  59.513  53.586  1.00  0.00           C  
ATOM    320  HA  CYS    22      53.369  60.584  53.632  1.00  0.00           H  
ATOM    321  CB  CYS    22      52.248  58.975  54.402  1.00  0.00           C  
ATOM    322  HB2 CYS    22      51.332  59.241  53.937  1.00  0.00           H  
ATOM    323  HB3 CYS    22      52.313  57.919  54.448  1.00  0.00           H  
ATOM    324  SG  CYS    22      52.284  59.634  56.054  1.00  0.00           S  
ATOM    325  HG  CYS    22      52.224  60.123  55.957  1.00  0.00           H  
ATOM    326  C   CYS    22      54.755  59.059  54.115  1.00  0.00           C  
ATOM    327  O   CYS    22      55.028  57.889  54.197  1.00  0.00           O  
ATOM    328  N   GLY    23      55.622  59.975  54.434  1.00  0.00           N  
ATOM    329  H   GLY    23      55.341  60.907  54.362  1.00  0.00           H  
ATOM    330  CA  GLY    23      57.013  59.692  54.718  1.00  0.00           C  
ATOM    331  HA2 GLY    23      57.508  60.585  54.986  1.00  0.00           H  
ATOM    332  HA3 GLY    23      57.080  59.027  55.534  1.00  0.00           H  
ATOM    333  C   GLY    23      57.723  59.101  53.535  1.00  0.00           C  
ATOM    334  O   GLY    23      57.782  59.696  52.525  1.00  0.00           O  
ATOM    335  N   THR    24      58.237  57.920  53.644  1.00  0.00           N  
ATOM    336  H   THR    24      58.173  57.504  54.504  1.00  0.00           H  
ATOM    337  CA  THR    24      58.817  57.148  52.564  1.00  0.00           C  
ATOM    338  HA  THR    24      59.129  57.808  51.816  1.00  0.00           H  
ATOM    339  CB  THR    24      60.018  56.426  53.031  1.00  0.00           C  
ATOM    340  HB  THR    24      60.308  55.936  52.518  1.00  0.00           H  
ATOM    341  CG2 THR    24      60.966  56.972  53.346  1.00  0.00           C  
ATOM    342 HG21 THR    24      61.191  57.110  53.438  1.00  0.00           H  
ATOM    343 HG22 THR    24      61.204  57.083  53.421  1.00  0.00           H  
ATOM    344 HG23 THR    24      61.204  57.110  53.401  1.00  0.00           H  
ATOM    345  OG1 THR    24      59.953  55.844  53.841  1.00  0.00           O  
ATOM    346  HG1 THR    24      59.809  55.385  53.730  1.00  0.00           H  
ATOM    347  C   THR    24      57.872  56.183  51.888  1.00  0.00           C  
ATOM    348  O   THR    24      58.141  55.716  50.832  1.00  0.00           O  
ATOM    349  N   THR    25      56.763  55.878  52.463  1.00  0.00           N  
ATOM    350  H   THR    25      56.568  56.328  53.296  1.00  0.00           H  
ATOM    351  CA  THR    25      55.784  54.923  51.953  1.00  0.00           C  
ATOM    352  HA  THR    25      56.308  54.096  51.507  1.00  0.00           H  
ATOM    353  CB  THR    25      54.934  54.376  53.093  1.00  0.00           C  
ATOM    354  HB  THR    25      54.370  55.173  53.526  1.00  0.00           H  
ATOM    355  CG2 THR    25      53.993  53.282  52.671  1.00  0.00           C  
ATOM    356 HG21 THR    25      53.772  53.011  52.564  1.00  0.00           H  
ATOM    357 HG22 THR    25      53.757  53.017  52.587  1.00  0.00           H  
ATOM    358 HG23 THR    25      53.751  53.029  52.565  1.00  0.00           H  
ATOM    359  OG1 THR    25      55.751  53.828  54.072  1.00  0.00           O  
ATOM    360  HG1 THR    25      55.276  53.582  54.711  1.00  0.00           H  
ATOM    361  C   THR    25      54.898  55.557  50.892  1.00  0.00           C  
ATOM    362  O   THR    25      54.375  56.632  51.100  1.00  0.00           O  
ATOM    363  N   THR    26      54.701  54.901  49.759  1.00  0.00           N  
ATOM    364  H   THR    26      55.149  54.026  49.643  1.00  0.00           H  
ATOM    365  CA  THR    26      53.944  55.432  48.617  1.00  0.00           C  
ATOM    366  HA  THR    26      53.228  56.141  49.003  1.00  0.00           H  
ATOM    367  CB  THR    26      54.869  56.206  47.678  1.00  0.00           C  
ATOM    368  HB  THR    26      55.383  56.951  48.249  1.00  0.00           H  
ATOM    369  CG2 THR    26      55.901  55.367  46.972  1.00  0.00           C  
ATOM    370 HG21 THR    26      56.168  55.165  46.814  1.00  0.00           H  
ATOM    371 HG22 THR    26      56.145  55.159  46.798  1.00  0.00           H  
ATOM    372 HG23 THR    26      56.162  55.180  46.794  1.00  0.00           H  
ATOM    373  OG1 THR    26      54.140  56.853  46.688  1.00  0.00           O  
ATOM    374  HG1 THR    26      53.697  57.524  47.089  1.00  0.00           H  
ATOM    375  C   THR    26      53.136  54.371  47.875  1.00  0.00           C  
ATOM    376  O   THR    26      53.538  53.223  47.796  1.00  0.00           O  
ATOM    377  N   LEU    27      51.978  54.753  47.344  1.00  0.00           N  
ATOM    378  H   LEU    27      51.742  55.716  47.422  1.00  0.00           H  
ATOM    379  CA  LEU    27      51.044  53.922  46.579  1.00  0.00           C  
ATOM    380  HA  LEU    27      51.616  53.320  45.890  1.00  0.00           H  
ATOM    381  CB  LEU    27      50.303  52.954  47.520  1.00  0.00           C  
ATOM    382  HB2 LEU    27      49.528  52.464  46.976  1.00  0.00           H  
ATOM    383  HB3 LEU    27      50.997  52.189  47.788  1.00  0.00           H  
ATOM    384  CG  LEU    27      49.716  53.482  48.820  1.00  0.00           C  
ATOM    385  HG  LEU    27      50.409  53.836  49.336  1.00  0.00           H  
ATOM    386  CD1 LEU    27      48.749  54.436  48.732  1.00  0.00           C  
ATOM    387 HD11 LEU    27      48.520  54.673  48.710  1.00  0.00           H  
ATOM    388 HD12 LEU    27      48.507  54.668  48.705  1.00  0.00           H  
ATOM    389 HD13 LEU    27      48.514  54.669  48.716  1.00  0.00           H  
ATOM    390  CD2 LEU    27      49.130  52.518  49.577  1.00  0.00           C  
ATOM    391 HD21 LEU    27      48.981  52.284  49.761  1.00  0.00           H  
ATOM    392 HD22 LEU    27      48.995  52.276  49.762  1.00  0.00           H  
ATOM    393 HD23 LEU    27      48.993  52.284  49.766  1.00  0.00           H  
ATOM    394  C   LEU    27      50.109  54.780  45.703  1.00  0.00           C  
ATOM    395  O   LEU    27      50.227  55.987  45.665  1.00  0.00           O  
ATOM    396  N   ASN    28      49.200  54.172  44.963  1.00  0.00           N  
ATOM    397  H   ASN    28      49.114  53.194  45.056  1.00  0.00           H  
ATOM    398  CA  ASN    28      48.214  54.865  44.131  1.00  0.00           C  
ATOM    399  HA  ASN    28      48.683  55.736  43.699  1.00  0.00           H  
ATOM    400  CB  ASN    28      47.766  53.966  42.982  1.00  0.00           C  
ATOM    401  HB2 ASN    28      47.127  53.198  43.367  1.00  0.00           H  
ATOM    402  HB3 ASN    28      47.186  54.550  42.296  1.00  0.00           H  
ATOM    403  CG  ASN    28      48.875  53.311  42.208  1.00  0.00           C  
ATOM    404  OD1 ASN    28      49.461  53.874  41.335  1.00  0.00           O  
ATOM    405  ND2 ASN    28      49.172  52.096  42.480  1.00  0.00           N  
ATOM    406 HD21 ASN    28      49.825  51.634  41.913  1.00  0.00           H  
ATOM    407 HD22 ASN    28      48.725  51.643  43.233  1.00  0.00           H  
ATOM    408  C   ASN    28      46.998  55.351  44.938  1.00  0.00           C  
ATOM    409  O   ASN    28      46.665  54.811  45.976  1.00  0.00           O  
ATOM    410  N   GLY    29      46.282  56.328  44.419  1.00  0.00           N  
ATOM    411  H   GLY    29      46.614  56.758  43.586  1.00  0.00           H  
ATOM    412  CA  GLY    29      45.003  56.790  44.933  1.00  0.00           C  
ATOM    413  HA2 GLY    29      44.486  55.975  45.391  1.00  0.00           H  
ATOM    414  HA3 GLY    29      45.169  57.536  45.677  1.00  0.00           H  
ATOM    415  C   GLY    29      44.096  57.376  43.866  1.00  0.00           C  
ATOM    416  O   GLY    29      44.487  57.536  42.726  1.00  0.00           O  
ATOM    417  N   LEU    30      42.879  57.697  44.246  1.00  0.00           N  
ATOM    418  H   LEU    30      42.657  57.544  45.202  1.00  0.00           H  
ATOM    419  CA  LEU    30      41.806  58.186  43.384  1.00  0.00           C  
ATOM    420  HA  LEU    30      42.173  58.266  42.370  1.00  0.00           H  
ATOM    421  CB  LEU    30      40.687  57.139  43.411  1.00  0.00           C  
ATOM    422  HB2 LEU    30      41.077  56.208  43.091  1.00  0.00           H  
ATOM    423  HB3 LEU    30      40.382  57.019  44.415  1.00  0.00           H  
ATOM    424  CG  LEU    30      39.462  57.453  42.585  1.00  0.00           C  
ATOM    425  HG  LEU    30      39.158  58.434  42.799  1.00  0.00           H  
ATOM    426  CD1 LEU    30      39.712  57.336  41.134  1.00  0.00           C  
ATOM    427 HD11 LEU    30      39.727  57.305  40.772  1.00  0.00           H  
ATOM    428 HD12 LEU    30      39.792  57.357  40.781  1.00  0.00           H  
ATOM    429 HD13 LEU    30      39.801  57.274  40.788  1.00  0.00           H  
ATOM    430  CD2 LEU    30      38.336  56.533  42.924  1.00  0.00           C  
ATOM    431 HD21 LEU    30      38.058  56.298  42.966  1.00  0.00           H  
ATOM    432 HD22 LEU    30      38.079  56.294  43.037  1.00  0.00           H  
ATOM    433 HD23 LEU    30      38.034  56.349  43.016  1.00  0.00           H  
ATOM    434  C   LEU    30      41.338  59.575  43.835  1.00  0.00           C  
ATOM    435  O   LEU    30      40.862  59.726  44.933  1.00  0.00           O  
ATOM    436  N   TRP    31      41.475  60.581  42.998  1.00  0.00           N  
ATOM    437  H   TRP    31      41.867  60.369  42.115  1.00  0.00           H  
ATOM    438  CA  TRP    31      41.157  61.988  43.245  1.00  0.00           C  
ATOM    439  HA  TRP    31      41.111  62.165  44.311  1.00  0.00           H  
ATOM    440  CB  TRP    31      42.301  62.827  42.671  1.00  0.00           C  
ATOM    441  HB2 TRP    31      43.220  62.456  43.088  1.00  0.00           H  
ATOM    442  HB3 TRP    31      42.350  62.651  41.612  1.00  0.00           H  
ATOM    443  CG  TRP    31      42.311  64.307  42.874  1.00  0.00           C  
ATOM    444  CD1 TRP    31      41.697  65.002  43.844  1.00  0.00           C  
ATOM    445  HD1 TRP    31      41.081  64.581  44.604  1.00  0.00           H  
ATOM    446  NE1 TRP    31      41.979  66.337  43.712  1.00  0.00           N  
ATOM    447  HE1 TRP    31      41.589  67.040  44.288  1.00  0.00           H  
ATOM    448  CE2 TRP    31      42.783  66.579  42.639  1.00  0.00           C  
ATOM    449  CZ2 TRP    31      43.291  67.743  42.074  1.00  0.00           C  
ATOM    450  HZ2 TRP    31      43.086  68.686  42.523  1.00  0.00           H  
ATOM    451  CH2 TRP    31      44.052  67.663  40.914  1.00  0.00           C  
ATOM    452  HH2 TRP    31      44.445  68.547  40.469  1.00  0.00           H  
ATOM    453  CZ3 TRP    31      44.296  66.421  40.336  1.00  0.00           C  
ATOM    454  HZ3 TRP    31      44.873  66.363  39.445  1.00  0.00           H  
ATOM    455  CE3 TRP    31      43.786  65.255  40.913  1.00  0.00           C  
ATOM    456  HE3 TRP    31      43.965  64.313  40.448  1.00  0.00           H  
ATOM    457  CD2 TRP    31      43.018  65.300  42.082  1.00  0.00           C  
ATOM    458  C   TRP    31      39.805  62.370  42.636  1.00  0.00           C  
ATOM    459  O   TRP    31      39.663  62.432  41.430  1.00  0.00           O  
ATOM    460  N   LEU    32      38.809  62.630  43.462  1.00  0.00           N  
ATOM    461  H   LEU    32      39.009  62.615  44.435  1.00  0.00           H  
ATOM    462  CA  LEU    32      37.446  62.995  43.074  1.00  0.00           C  
ATOM    463  HA  LEU    32      37.413  63.215  42.019  1.00  0.00           H  
ATOM    464  CB  LEU    32      36.485  61.841  43.363  1.00  0.00           C  
ATOM    465  HB2 LEU    32      36.536  61.631  44.407  1.00  0.00           H  
ATOM    466  HB3 LEU    32      35.486  62.169  43.156  1.00  0.00           H  
ATOM    467  CG  LEU    32      36.731  60.545  42.605  1.00  0.00           C  
ATOM    468  HG  LEU    32      37.751  60.254  42.723  1.00  0.00           H  
ATOM    469  CD1 LEU    32      35.868  59.447  43.169  1.00  0.00           C  
ATOM    470 HD11 LEU    32      35.633  59.216  43.340  1.00  0.00           H  
ATOM    471 HD12 LEU    32      35.641  59.168  43.255  1.00  0.00           H  
ATOM    472 HD13 LEU    32      35.709  59.154  43.325  1.00  0.00           H  
ATOM    473  CD2 LEU    32      36.425  60.660  41.141  1.00  0.00           C  
ATOM    474 HD21 LEU    32      36.358  60.629  40.785  1.00  0.00           H  
ATOM    475 HD22 LEU    32      36.309  60.713  40.795  1.00  0.00           H  
ATOM    476 HD23 LEU    32      36.405  60.715  40.775  1.00  0.00           H  
ATOM    477  C   LEU    32      37.013  64.251  43.818  1.00  0.00           C  
ATOM    478  O   LEU    32      37.033  64.292  45.035  1.00  0.00           O  
ATOM    479  N   ASP    33      36.615  65.271  43.090  1.00  0.00           N  
ATOM    480  H   ASP    33      36.599  65.156  42.105  1.00  0.00           H  
ATOM    481  CA  ASP    33      36.493  66.630  43.609  1.00  0.00           C  
ATOM    482  HA  ASP    33      36.407  67.273  42.765  1.00  0.00           H  
ATOM    483  CB  ASP    33      35.223  66.811  44.410  1.00  0.00           C  
ATOM    484  HB2 ASP    33      35.244  66.260  45.238  1.00  0.00           H  
ATOM    485  HB3 ASP    33      35.134  67.770  44.718  1.00  0.00           H  
ATOM    486  CG  ASP    33      34.033  66.491  43.711  1.00  0.00           C  
ATOM    487  OD1 ASP    33      33.563  66.476  43.349  1.00  0.00           O  
ATOM    488  OD2 ASP    33      33.527  66.303  43.555  1.00  0.00           O  
ATOM    489  C   ASP    33      37.771  67.070  44.317  1.00  0.00           C  
ATOM    490  O   ASP    33      38.812  66.971  43.748  1.00  0.00           O  
ATOM    491  N   ASP    34      37.732  67.551  45.532  1.00  0.00           N  
ATOM    492  H   ASP    34      36.861  67.599  45.966  1.00  0.00           H  
ATOM    493  CA  ASP    34      38.880  67.946  46.339  1.00  0.00           C  
ATOM    494  HA  ASP    34      39.719  68.077  45.691  1.00  0.00           H  
ATOM    495  CB  ASP    34      38.624  69.296  46.974  1.00  0.00           C  
ATOM    496  HB2 ASP    34      39.490  69.599  47.478  1.00  0.00           H  
ATOM    497  HB3 ASP    34      38.451  69.997  46.213  1.00  0.00           H  
ATOM    498  CG  ASP    34      37.481  69.385  47.913  1.00  0.00           C  
ATOM    499  OD1 ASP    34      37.018  69.455  48.287  1.00  0.00           O  
ATOM    500  OD2 ASP    34      37.019  69.440  48.286  1.00  0.00           O  
ATOM    501  C   ASP    34      39.332  66.890  47.354  1.00  0.00           C  
ATOM    502  O   ASP    34      40.017  67.203  48.299  1.00  0.00           O  
ATOM    503  N   VAL    35      38.969  65.635  47.173  1.00  0.00           N  
ATOM    504  H   VAL    35      38.430  65.429  46.371  1.00  0.00           H  
ATOM    505  CA  VAL    35      39.299  64.519  48.066  1.00  0.00           C  
ATOM    506  HA  VAL    35      39.962  64.881  48.834  1.00  0.00           H  
ATOM    507  CB  VAL    35      38.055  63.984  48.773  1.00  0.00           C  
ATOM    508  HB  VAL    35      37.389  63.703  48.099  1.00  0.00           H  
ATOM    509  CG1 VAL    35      38.266  62.859  49.620  1.00  0.00           C  
ATOM    510 HG11 VAL    35      38.339  62.607  49.850  1.00  0.00           H  
ATOM    511 HG12 VAL    35      38.264  62.580  49.835  1.00  0.00           H  
ATOM    512 HG13 VAL    35      38.326  62.558  49.791  1.00  0.00           H  
ATOM    513  CG2 VAL    35      37.424  64.941  49.600  1.00  0.00           C  
ATOM    514 HG21 VAL    35      37.284  65.155  49.830  1.00  0.00           H  
ATOM    515 HG22 VAL    35      37.284  65.206  49.788  1.00  0.00           H  
ATOM    516 HG23 VAL    35      37.229  65.160  49.777  1.00  0.00           H  
ATOM    517  C   VAL    35      40.036  63.411  47.328  1.00  0.00           C  
ATOM    518  O   VAL    35      39.672  63.032  46.239  1.00  0.00           O  
ATOM    519  N   VAL    36      41.070  62.868  47.935  1.00  0.00           N  
ATOM    520  H   VAL    36      41.318  63.247  48.813  1.00  0.00           H  
ATOM    521  CA  VAL    36      41.827  61.706  47.472  1.00  0.00           C  
ATOM    522  HA  VAL    36      41.489  61.450  46.477  1.00  0.00           H  
ATOM    523  CB  VAL    36      43.321  62.015  47.372  1.00  0.00           C  
ATOM    524  HB  VAL    36      43.660  62.335  48.261  1.00  0.00           H  
ATOM    525  CG1 VAL    36      44.140  60.895  46.996  1.00  0.00           C  
ATOM    526 HG11 VAL    36      44.383  60.666  46.878  1.00  0.00           H  
ATOM    527 HG12 VAL    36      44.362  60.608  46.963  1.00  0.00           H  
ATOM    528 HG13 VAL    36      44.293  60.602  46.883  1.00  0.00           H  
ATOM    529  CG2 VAL    36      43.612  63.044  46.423  1.00  0.00           C  
ATOM    530 HG21 VAL    36      43.668  63.305  46.192  1.00  0.00           H  
ATOM    531 HG22 VAL    36      43.718  63.303  46.184  1.00  0.00           H  
ATOM    532 HG23 VAL    36      43.672  63.284  46.209  1.00  0.00           H  
ATOM    533  C   VAL    36      41.560  60.508  48.373  1.00  0.00           C  
ATOM    534  O   VAL    36      41.723  60.587  49.564  1.00  0.00           O  
ATOM    535  N   TYR    37      41.173  59.397  47.800  1.00  0.00           N  
ATOM    536  H   TYR    37      41.057  59.430  46.821  1.00  0.00           H  
ATOM    537  CA  TYR    37      40.944  58.112  48.454  1.00  0.00           C  
ATOM    538  HA  TYR    37      40.833  58.260  49.518  1.00  0.00           H  
ATOM    539  CB  TYR    37      39.649  57.496  47.918  1.00  0.00           C  
ATOM    540  HB2 TYR    37      39.757  57.314  46.867  1.00  0.00           H  
ATOM    541  HB3 TYR    37      39.516  56.540  48.386  1.00  0.00           H  
ATOM    542  CG  TYR    37      38.398  58.313  48.126  1.00  0.00           C  
ATOM    543  CD1 TYR    37      37.906  58.985  47.849  1.00  0.00           C  
ATOM    544  HD1 TYR    37      38.409  58.922  47.483  1.00  0.00           H  
ATOM    545  CE1 TYR    37      36.762  59.753  48.051  1.00  0.00           C  
ATOM    546  HE1 TYR    37      36.401  60.275  47.847  1.00  0.00           H  
ATOM    547  CZ  TYR    37      36.092  59.843  48.525  1.00  0.00           C  
ATOM    548  OH  TYR    37      34.998  60.585  48.734  1.00  0.00           O  
ATOM    549  HH  TYR    37      34.880  61.167  48.221  1.00  0.00           H  
ATOM    550  CE2 TYR    37      36.565  59.156  48.784  1.00  0.00           C  
ATOM    551  HE2 TYR    37      36.045  59.217  49.132  1.00  0.00           H  
ATOM    552  CD2 TYR    37      37.713  58.394  48.585  1.00  0.00           C  
ATOM    553  HD2 TYR    37      38.067  57.875  48.784  1.00  0.00           H  
ATOM    554  C   TYR    37      42.128  57.173  48.208  1.00  0.00           C  
ATOM    555  O   TYR    37      42.579  57.053  47.079  1.00  0.00           O  
ATOM    556  N   CYS    38      42.624  56.488  49.231  1.00  0.00           N  
ATOM    557  H   CYS    38      42.256  56.660  50.138  1.00  0.00           H  
ATOM    558  CA  CYS    38      43.729  55.535  49.126  1.00  0.00           C  
ATOM    559  HA  CYS    38      43.650  55.044  48.173  1.00  0.00           H  
ATOM    560  CB  CYS    38      45.041  56.309  49.139  1.00  0.00           C  
ATOM    561  HB2 CYS    38      45.812  55.701  48.921  1.00  0.00           H  
ATOM    562  HB3 CYS    38      45.019  57.021  48.428  1.00  0.00           H  
ATOM    563  SG  CYS    38      45.400  57.068  50.631  1.00  0.00           S  
ATOM    564  HG  CYS    38      44.785  56.979  50.891  1.00  0.00           H  
ATOM    565  C   CYS    38      43.692  54.447  50.220  1.00  0.00           C  
ATOM    566  O   CYS    38      43.043  54.637  51.239  1.00  0.00           O  
ATOM    567  N   PRO    39      44.388  53.311  50.060  1.00  0.00           N  
ATOM    568  CD  PRO    39      45.010  52.838  48.848  1.00  0.00           C  
ATOM    569  HD2 PRO    39      45.987  53.258  48.759  1.00  0.00           H  
ATOM    570  HD3 PRO    39      44.433  53.074  47.978  1.00  0.00           H  
ATOM    571  CG  PRO    39      45.114  51.339  49.002  1.00  0.00           C  
ATOM    572  HG2 PRO    39      45.930  50.942  48.448  1.00  0.00           H  
ATOM    573  HG3 PRO    39      44.203  50.882  48.707  1.00  0.00           H  
ATOM    574  CB  PRO    39      45.319  51.162  50.480  1.00  0.00           C  
ATOM    575  HB2 PRO    39      46.356  51.278  50.706  1.00  0.00           H  
ATOM    576  HB3 PRO    39      44.982  50.205  50.809  1.00  0.00           H  
ATOM    577  CA  PRO    39      44.505  52.292  51.098  1.00  0.00           C  
ATOM    578  HA  PRO    39      43.515  51.926  51.324  1.00  0.00           H  
ATOM    579  C   PRO    39      45.158  52.808  52.382  1.00  0.00           C  
ATOM    580  O   PRO    39      46.148  53.515  52.341  1.00  0.00           O  
ATOM    581  N   ARG    40      44.629  52.421  53.537  1.00  0.00           N  
ATOM    582  H   ARG    40      43.827  51.839  53.497  1.00  0.00           H  
ATOM    583  CA  ARG    40      45.035  52.946  54.847  1.00  0.00           C  
ATOM    584  HA  ARG    40      44.885  54.010  54.833  1.00  0.00           H  
ATOM    585  CB  ARG    40      44.144  52.371  55.941  1.00  0.00           C  
ATOM    586  HB2 ARG    40      44.270  52.830  56.723  1.00  0.00           H  
ATOM    587  HB3 ARG    40      43.263  52.482  55.726  1.00  0.00           H  
ATOM    588  CG  ARG    40      44.247  51.066  56.306  1.00  0.00           C  
ATOM    589  HG2 ARG    40      44.035  50.583  55.577  1.00  0.00           H  
ATOM    590  HG3 ARG    40      45.130  50.929  56.469  1.00  0.00           H  
ATOM    591  CD  ARG    40      43.431  50.585  57.468  1.00  0.00           C  
ATOM    592  HD2 ARG    40      43.856  50.951  58.366  1.00  0.00           H  
ATOM    593  HD3 ARG    40      42.445  50.980  57.392  1.00  0.00           H  
ATOM    594  NE  ARG    40      43.393  49.139  57.506  1.00  0.00           N  
ATOM    595  HE  ARG    40      43.915  48.640  56.832  1.00  0.00           H  
ATOM    596  CZ  ARG    40      42.777  48.406  58.356  1.00  0.00           C  
ATOM    597  NH1 ARG    40      42.065  48.876  59.301  1.00  0.00           N  
ATOM    598 HH11 ARG    40      41.951  49.836  59.413  1.00  0.00           H  
ATOM    599 HH12 ARG    40      41.617  48.267  59.901  1.00  0.00           H  
ATOM    600  NH2 ARG    40      42.873  47.149  58.257  1.00  0.00           N  
ATOM    601 HH21 ARG    40      43.442  46.790  57.547  1.00  0.00           H  
ATOM    602 HH22 ARG    40      42.409  46.591  58.886  1.00  0.00           H  
ATOM    603  C   ARG    40      46.506  52.763  55.199  1.00  0.00           C  
ATOM    604  O   ARG    40      47.075  53.617  55.849  1.00  0.00           O  
ATOM    605  N   HID    41      47.132  51.679  54.771  1.00  0.00           N  
ATOM    606  H   HID    41      46.608  51.028  54.237  1.00  0.00           H  
ATOM    607  CA  HID    41      48.488  51.304  55.166  1.00  0.00           C  
ATOM    608  HA  HID    41      48.546  51.403  56.236  1.00  0.00           H  
ATOM    609  CB  HID    41      48.733  49.833  54.853  1.00  0.00           C  
ATOM    610  HB2 HID    41      49.722  49.584  55.088  1.00  0.00           H  
ATOM    611  HB3 HID    41      48.123  49.253  55.472  1.00  0.00           H  
ATOM    612  CG  HID    41      48.467  49.417  53.476  1.00  0.00           C  
ATOM    613  ND1 HID    41      47.330  48.915  53.017  1.00  0.00           N  
ATOM    614  HD1 HID    41      46.557  48.686  53.560  1.00  0.00           H  
ATOM    615  CE1 HID    41      47.477  48.654  51.752  1.00  0.00           C  
ATOM    616  HE1 HID    41      46.754  48.224  51.142  1.00  0.00           H  
ATOM    617  NE2 HID    41      48.661  48.986  51.359  1.00  0.00           N  
ATOM    618  CD2 HID    41      49.296  49.478  52.452  1.00  0.00           C  
ATOM    619  HD2 HID    41      50.264  49.835  52.491  1.00  0.00           H  
ATOM    620  C   HID    41      49.601  52.208  54.625  1.00  0.00           C  
ATOM    621  O   HID    41      50.746  51.999  54.963  1.00  0.00           O  
ATOM    622  N   VAL    42      49.302  53.255  53.862  1.00  0.00           N  
ATOM    623  H   VAL    42      48.358  53.378  53.589  1.00  0.00           H  
ATOM    624  CA  VAL    42      50.278  54.294  53.500  1.00  0.00           C  
ATOM    625  HA  VAL    42      51.089  53.800  52.993  1.00  0.00           H  
ATOM    626  CB  VAL    42      49.662  55.287  52.508  1.00  0.00           C  
ATOM    627  HB  VAL    42      49.155  54.712  51.757  1.00  0.00           H  
ATOM    628  CG1 VAL    42      48.638  56.215  53.121  1.00  0.00           C  
ATOM    629 HG11 VAL    42      48.402  56.452  53.284  1.00  0.00           H  
ATOM    630 HG12 VAL    42      48.382  56.456  53.233  1.00  0.00           H  
ATOM    631 HG13 VAL    42      48.363  56.416  53.266  1.00  0.00           H  
ATOM    632  CG2 VAL    42      50.710  56.119  51.795  1.00  0.00           C  
ATOM    633 HG21 VAL    42      50.985  56.320  51.642  1.00  0.00           H  
ATOM    634 HG22 VAL    42      50.969  56.294  51.592  1.00  0.00           H  
ATOM    635 HG23 VAL    42      50.942  56.344  51.609  1.00  0.00           H  
ATOM    636  C   VAL    42      50.888  54.992  54.717  1.00  0.00           C  
ATOM    637  O   VAL    42      52.017  55.434  54.664  1.00  0.00           O  
ATOM    638  N   ILE    43      50.180  55.047  55.840  1.00  0.00           N  
ATOM    639  H   ILE    43      49.259  54.675  55.820  1.00  0.00           H  
ATOM    640  CA  ILE    43      50.656  55.621  57.101  1.00  0.00           C  
ATOM    641  HA  ILE    43      51.211  56.502  56.860  1.00  0.00           H  
ATOM    642  CB  ILE    43      49.480  56.051  57.975  1.00  0.00           C  
ATOM    643  HB  ILE    43      49.676  56.454  58.531  1.00  0.00           H  
ATOM    644  CG2 ILE    43      48.759  56.683  57.575  1.00  0.00           C  
ATOM    645 HG21 ILE    43      48.553  56.816  57.488  1.00  0.00           H  
ATOM    646 HG22 ILE    43      48.592  56.857  57.511  1.00  0.00           H  
ATOM    647 HG23 ILE    43      48.609  56.849  57.446  1.00  0.00           H  
ATOM    648  CG1 ILE    43      48.804  55.387  58.541  1.00  0.00           C  
ATOM    649 HG12 ILE    43      48.653  54.943  58.107  1.00  0.00           H  
ATOM    650 HG13 ILE    43      49.305  55.058  58.866  1.00  0.00           H  
ATOM    651  CD1 ILE    43      47.663  55.723  59.272  1.00  0.00           C  
ATOM    652 HD11 ILE    43      47.371  55.783  59.431  1.00  0.00           H  
ATOM    653 HD12 ILE    43      47.404  55.783  59.478  1.00  0.00           H  
ATOM    654 HD13 ILE    43      47.386  55.833  59.444  1.00  0.00           H  
ATOM    655  C   ILE    43      51.625  54.729  57.870  1.00  0.00           C  
ATOM    656  O   ILE    43      52.181  55.160  58.848  1.00  0.00           O  
ATOM    657  N   CYS    44      51.826  53.495  57.459  1.00  0.00           N  
ATOM    658  H   CYS    44      51.393  53.212  56.624  1.00  0.00           H  
ATOM    659  CA  CYS    44      52.695  52.531  58.104  1.00  0.00           C  
ATOM    660  HA  CYS    44      52.714  52.719  59.158  1.00  0.00           H  
ATOM    661  CB  CYS    44      52.132  51.144  57.891  1.00  0.00           C  
ATOM    662  HB2 CYS    44      51.965  50.987  57.021  1.00  0.00           H  
ATOM    663  HB3 CYS    44      52.703  50.490  58.149  1.00  0.00           H  
ATOM    664  SG  CYS    44      50.805  50.803  58.624  1.00  0.00           S  
ATOM    665  HG  CYS    44      50.708  50.357  58.402  1.00  0.00           H  
ATOM    666  C   CYS    44      54.125  52.612  57.602  1.00  0.00           C  
ATOM    667  O   CYS    44      54.401  53.018  56.514  1.00  0.00           O  
ATOM    668  N   THR    45      55.035  52.160  58.389  1.00  0.00           N  
ATOM    669  H   THR    45      54.747  51.907  59.284  1.00  0.00           H  
ATOM    670  CA  THR    45      56.398  51.820  58.026  1.00  0.00           C  
ATOM    671  HA  THR    45      56.592  52.125  57.028  1.00  0.00           H  
ATOM    672  CB  THR    45      57.391  52.507  58.907  1.00  0.00           C  
ATOM    673  HB  THR    45      58.292  52.326  58.576  1.00  0.00           H  
ATOM    674  CG2 THR    45      57.296  53.882  58.989  1.00  0.00           C  
ATOM    675 HG21 THR    45      57.285  54.221  58.993  1.00  0.00           H  
ATOM    676 HG22 THR    45      57.267  54.218  59.012  1.00  0.00           H  
ATOM    677 HG23 THR    45      57.289  54.212  59.016  1.00  0.00           H  
ATOM    678  OG1 THR    45      57.358  52.085  60.096  1.00  0.00           O  
ATOM    679  HG1 THR    45      56.685  52.280  60.433  1.00  0.00           H  
ATOM    680  C   THR    45      56.613  50.338  58.093  1.00  0.00           C  
ATOM    681  O   THR    45      55.798  49.622  58.625  1.00  0.00           O  
ATOM    682  N   SER    46      57.730  49.858  57.604  1.00  0.00           N  
ATOM    683  H   SER    46      58.350  50.472  57.157  1.00  0.00           H  
ATOM    684  CA  SER    46      58.105  48.469  57.665  1.00  0.00           C  
ATOM    685  HA  SER    46      57.349  47.910  57.192  1.00  0.00           H  
ATOM    686  CB  SER    46      59.368  48.260  56.904  1.00  0.00           C  
ATOM    687  HB2 SER    46      59.803  48.075  56.978  1.00  0.00           H  
ATOM    688  HB3 SER    46      59.514  48.022  56.516  1.00  0.00           H  
ATOM    689  OG  SER    46      59.795  48.598  56.588  1.00  0.00           O  
ATOM    690  HG  SER    46      60.030  48.543  56.397  1.00  0.00           H  
ATOM    691  C   SER    46      58.241  47.914  59.060  1.00  0.00           C  
ATOM    692  O   SER    46      58.171  46.763  59.252  1.00  0.00           O  
ATOM    693  N   GLU    47      58.390  48.715  60.048  1.00  0.00           N  
ATOM    694  H   GLU    47      58.468  49.642  59.829  1.00  0.00           H  
ATOM    695  CA  GLU    47      58.382  48.327  61.439  1.00  0.00           C  
ATOM    696  HA  GLU    47      58.824  47.378  61.532  1.00  0.00           H  
ATOM    697  CB  GLU    47      59.200  49.293  62.216  1.00  0.00           C  
ATOM    698  HB2 GLU    47      59.259  49.877  62.038  1.00  0.00           H  
ATOM    699  HB3 GLU    47      59.050  49.441  62.798  1.00  0.00           H  
ATOM    700  CG  GLU    47      60.142  49.312  62.481  1.00  0.00           C  
ATOM    701  HG2 GLU    47      60.266  49.729  62.234  1.00  0.00           H  
ATOM    702  HG3 GLU    47      60.170  49.456  62.886  1.00  0.00           H  
ATOM    703  CD  GLU    47      60.894  48.627  62.555  1.00  0.00           C  
ATOM    704  OE1 GLU    47      61.209  48.365  62.568  1.00  0.00           O  
ATOM    705  OE2 GLU    47      61.195  48.351  62.612  1.00  0.00           O  
ATOM    706  C   GLU    47      56.996  48.207  62.032  1.00  0.00           C  
ATOM    707  O   GLU    47      56.793  47.512  62.962  1.00  0.00           O  
ATOM    708  N   ASP    48      56.029  48.856  61.498  1.00  0.00           N  
ATOM    709  H   ASP    48      56.251  49.391  60.724  1.00  0.00           H  
ATOM    710  CA  ASP    48      54.656  48.830  61.956  1.00  0.00           C  
ATOM    711  HA  ASP    48      54.643  48.670  63.008  1.00  0.00           H  
ATOM    712  CB  ASP    48      53.999  50.153  61.686  1.00  0.00           C  
ATOM    713  HB2 ASP    48      53.914  50.277  60.656  1.00  0.00           H  
ATOM    714  HB3 ASP    48      53.029  50.147  62.081  1.00  0.00           H  
ATOM    715  CG  ASP    48      54.701  51.314  62.249  1.00  0.00           C  
ATOM    716  OD1 ASP    48      54.928  51.718  62.714  1.00  0.00           O  
ATOM    717  OD2 ASP    48      55.012  51.839  62.222  1.00  0.00           O  
ATOM    718  C   ASP    48      53.825  47.736  61.335  1.00  0.00           C  
ATOM    719  O   ASP    48      52.897  47.279  61.936  1.00  0.00           O  
ATOM    720  N   MET    49      54.146  47.312  60.141  1.00  0.00           N  
ATOM    721  H   MET    49      54.931  47.725  59.734  1.00  0.00           H  
ATOM    722  CA  MET    49      53.306  46.509  59.288  1.00  0.00           C  
ATOM    723  HA  MET    49      52.398  47.030  59.193  1.00  0.00           H  
ATOM    724  CB  MET    49      53.918  46.436  57.924  1.00  0.00           C  
ATOM    725  HB2 MET    49      53.336  46.194  57.303  1.00  0.00           H  
ATOM    726  HB3 MET    49      54.197  47.228  57.672  1.00  0.00           H  
ATOM    727  CG  MET    49      54.913  45.651  57.690  1.00  0.00           C  
ATOM    728  HG2 MET    49      55.368  45.820  58.058  1.00  0.00           H  
ATOM    729  HG3 MET    49      54.770  45.088  57.892  1.00  0.00           H  
ATOM    730  SD  MET    49      55.627  45.336  56.506  1.00  0.00           S  
ATOM    731  CE  MET    49      56.298  44.533  56.210  1.00  0.00           C  
ATOM    732  HE1 MET    49      56.432  44.366  56.156  1.00  0.00           H  
ATOM    733  HE2 MET    49      56.429  44.372  56.141  1.00  0.00           H  
ATOM    734  HE3 MET    49      56.443  44.374  56.147  1.00  0.00           H  
ATOM    735  C   MET    49      52.942  45.130  59.788  1.00  0.00           C  
ATOM    736  O   MET    49      52.047  44.531  59.260  1.00  0.00           O  
ATOM    737  N   LEU    50      53.598  44.618  60.794  1.00  0.00           N  
ATOM    738  H   LEU    50      54.314  45.153  61.175  1.00  0.00           H  
ATOM    739  CA  LEU    50      53.278  43.359  61.415  1.00  0.00           C  
ATOM    740  HA  LEU    50      53.126  42.638  60.657  1.00  0.00           H  
ATOM    741  CB  LEU    50      54.434  42.905  62.245  1.00  0.00           C  
ATOM    742  HB2 LEU    50      54.969  43.261  62.293  1.00  0.00           H  
ATOM    743  HB3 LEU    50      54.405  42.823  62.913  1.00  0.00           H  
ATOM    744  CG  LEU    50      54.934  42.088  62.163  1.00  0.00           C  
ATOM    745  HG  LEU    50      54.548  42.273  62.109  1.00  0.00           H  
ATOM    746  CD1 LEU    50      55.401  41.680  61.946  1.00  0.00           C  
ATOM    747 HD11 LEU    50      55.550  41.551  61.896  1.00  0.00           H  
ATOM    748 HD12 LEU    50      55.495  41.592  61.905  1.00  0.00           H  
ATOM    749 HD13 LEU    50      55.494  41.597  61.877  1.00  0.00           H  
ATOM    750  CD2 LEU    50      55.548  41.390  62.411  1.00  0.00           C  
ATOM    751 HD21 LEU    50      55.702  41.229  62.446  1.00  0.00           H  
ATOM    752 HD22 LEU    50      55.715  41.218  62.484  1.00  0.00           H  
ATOM    753 HD23 LEU    50      55.672  41.219  62.483  1.00  0.00           H  
ATOM    754  C   LEU    50      52.009  43.426  62.221  1.00  0.00           C  
ATOM    755  O   LEU    50      51.248  42.547  62.154  1.00  0.00           O  
ATOM    756  N   ASN    51      51.765  44.470  62.952  1.00  0.00           N  
ATOM    757  H   ASN    51      52.418  45.158  62.924  1.00  0.00           H  
ATOM    758  CA  ASN    51      50.595  44.719  63.747  1.00  0.00           C  
ATOM    759  HA  ASN    51      49.791  44.288  63.283  1.00  0.00           H  
ATOM    760  CB  ASN    51      50.757  44.058  65.035  1.00  0.00           C  
ATOM    761  HB2 ASN    51      51.092  43.566  65.019  1.00  0.00           H  
ATOM    762  HB3 ASN    51      51.037  44.290  65.620  1.00  0.00           H  
ATOM    763  CG  ASN    51      50.085  43.727  65.585  1.00  0.00           C  
ATOM    764  OD1 ASN    51      49.446  43.711  65.342  1.00  0.00           O  
ATOM    765  ND2 ASN    51      50.200  43.445  66.342  1.00  0.00           N  
ATOM    766 HD21 ASN    51      49.760  43.227  66.705  1.00  0.00           H  
ATOM    767 HD22 ASN    51      50.720  43.457  66.551  1.00  0.00           H  
ATOM    768  C   ASN    51      50.269  46.177  63.894  1.00  0.00           C  
ATOM    769  O   ASN    51      50.426  46.718  64.931  1.00  0.00           O  
ATOM    770  N   PRO    52      49.859  46.845  62.874  1.00  0.00           N  
ATOM    771  CD  PRO    52      49.630  46.334  61.593  1.00  0.00           C  
ATOM    772  HD2 PRO    52      48.882  45.674  61.622  1.00  0.00           H  
ATOM    773  HD3 PRO    52      50.472  45.894  61.181  1.00  0.00           H  
ATOM    774  CG  PRO    52      49.259  47.435  60.781  1.00  0.00           C  
ATOM    775  HG2 PRO    52      48.321  47.434  60.631  1.00  0.00           H  
ATOM    776  HG3 PRO    52      49.746  47.368  59.962  1.00  0.00           H  
ATOM    777  CB  PRO    52      49.553  48.635  61.480  1.00  0.00           C  
ATOM    778  HB2 PRO    52      48.821  49.325  61.318  1.00  0.00           H  
ATOM    779  HB3 PRO    52      50.438  48.979  61.160  1.00  0.00           H  
ATOM    780  CA  PRO    52      49.661  48.245  62.893  1.00  0.00           C  
ATOM    781  HA  PRO    52      50.511  48.699  63.284  1.00  0.00           H  
ATOM    782  C   PRO    52      48.454  48.667  63.696  1.00  0.00           C  
ATOM    783  O   PRO    52      47.397  48.177  63.520  1.00  0.00           O  
ATOM    784  N   ASN    53      48.591  49.618  64.549  1.00  0.00           N  
ATOM    785  H   ASN    53      49.487  49.946  64.680  1.00  0.00           H  
ATOM    786  CA  ASN    53      47.521  50.295  65.225  1.00  0.00           C  
ATOM    787  HA  ASN    53      46.665  49.663  65.231  1.00  0.00           H  
ATOM    788  CB  ASN    53      47.921  50.542  66.652  1.00  0.00           C  
ATOM    789  HB2 ASN    53      48.326  49.926  66.985  1.00  0.00           H  
ATOM    790  HB3 ASN    53      48.425  51.183  66.796  1.00  0.00           H  
ATOM    791  CG  ASN    53      47.110  50.746  67.467  1.00  0.00           C  
ATOM    792  OD1 ASN    53      46.275  50.871  67.228  1.00  0.00           O  
ATOM    793  ND2 ASN    53      47.323  50.783  68.462  1.00  0.00           N  
ATOM    794 HD21 ASN    53      46.800  50.923  68.994  1.00  0.00           H  
ATOM    795 HD22 ASN    53      48.002  50.684  68.668  1.00  0.00           H  
ATOM    796  C   ASN    53      47.157  51.565  64.484  1.00  0.00           C  
ATOM    797  O   ASN    53      47.710  52.607  64.728  1.00  0.00           O  
ATOM    798  N   TYR    54      46.251  51.477  63.546  1.00  0.00           N  
ATOM    799  H   TYR    54      45.829  50.606  63.401  1.00  0.00           H  
ATOM    800  CA  TYR    54      45.932  52.550  62.641  1.00  0.00           C  
ATOM    801  HA  TYR    54      46.832  52.838  62.154  1.00  0.00           H  
ATOM    802  CB  TYR    54      44.973  52.055  61.579  1.00  0.00           C  
ATOM    803  HB2 TYR    54      44.089  51.743  62.018  1.00  0.00           H  
ATOM    804  HB3 TYR    54      44.727  52.847  60.956  1.00  0.00           H  
ATOM    805  CG  TYR    54      45.475  50.975  60.739  1.00  0.00           C  
ATOM    806  CD1 TYR    54      46.318  51.246  59.743  1.00  0.00           C  
ATOM    807  HD1 TYR    54      46.610  52.209  59.582  1.00  0.00           H  
ATOM    808  CE1 TYR    54      46.774  50.259  58.954  1.00  0.00           C  
ATOM    809  HE1 TYR    54      47.414  50.460  58.192  1.00  0.00           H  
ATOM    810  CZ  TYR    54      46.394  48.996  59.161  1.00  0.00           C  
ATOM    811  OH  TYR    54      46.822  48.052  58.400  1.00  0.00           O  
ATOM    812  HH  TYR    54      46.787  47.626  57.989  1.00  0.00           H  
ATOM    813  CE2 TYR    54      45.557  48.721  60.161  1.00  0.00           C  
ATOM    814  HE2 TYR    54      45.266  47.755  60.314  1.00  0.00           H  
ATOM    815  CD2 TYR    54      45.097  49.709  60.947  1.00  0.00           C  
ATOM    816  HD2 TYR    54      44.449  49.495  61.700  1.00  0.00           H  
ATOM    817  C   TYR    54      45.404  53.798  63.316  1.00  0.00           C  
ATOM    818  O   TYR    54      45.636  54.863  62.856  1.00  0.00           O  
ATOM    819  N   GLU    55      44.747  53.694  64.417  1.00  0.00           N  
ATOM    820  H   GLU    55      44.584  52.800  64.747  1.00  0.00           H  
ATOM    821  CA  GLU    55      44.299  54.829  65.185  1.00  0.00           C  
ATOM    822  HA  GLU    55      43.835  55.512  64.539  1.00  0.00           H  
ATOM    823  CB  GLU    55      43.298  54.382  66.179  1.00  0.00           C  
ATOM    824  HB2 GLU    55      43.387  53.734  66.525  1.00  0.00           H  
ATOM    825  HB3 GLU    55      43.238  54.820  66.761  1.00  0.00           H  
ATOM    826  CG  GLU    55      42.249  54.241  65.971  1.00  0.00           C  
ATOM    827  HG2 GLU    55      42.041  54.146  66.160  1.00  0.00           H  
ATOM    828  HG3 GLU    55      42.133  54.443  65.799  1.00  0.00           H  
ATOM    829  CD  GLU    55      41.606  53.953  65.772  1.00  0.00           C  
ATOM    830  OE1 GLU    55      41.280  53.811  65.641  1.00  0.00           O  
ATOM    831  OE2 GLU    55      41.397  53.861  65.752  1.00  0.00           O  
ATOM    832  C   GLU    55      45.416  55.593  65.857  1.00  0.00           C  
ATOM    833  O   GLU    55      45.399  56.748  65.933  1.00  0.00           O  
ATOM    834  N   ASP    56      46.409  54.966  66.306  1.00  0.00           N  
ATOM    835  H   ASP    56      46.377  54.017  66.194  1.00  0.00           H  
ATOM    836  CA  ASP    56      47.581  55.588  66.869  1.00  0.00           C  
ATOM    837  HA  ASP    56      47.287  56.400  67.496  1.00  0.00           H  
ATOM    838  CB  ASP    56      48.285  54.571  67.710  1.00  0.00           C  
ATOM    839  HB2 ASP    56      47.708  54.163  68.300  1.00  0.00           H  
ATOM    840  HB3 ASP    56      48.630  53.881  67.198  1.00  0.00           H  
ATOM    841  CG  ASP    56      49.293  54.999  68.465  1.00  0.00           C  
ATOM    842  OD1 ASP    56      49.668  55.207  68.795  1.00  0.00           O  
ATOM    843  OD2 ASP    56      49.730  55.110  68.750  1.00  0.00           O  
ATOM    844  C   ASP    56      48.494  56.156  65.814  1.00  0.00           C  
ATOM    845  O   ASP    56      49.001  57.237  65.971  1.00  0.00           O  
ATOM    846  N   LEU    57      48.660  55.465  64.706  1.00  0.00           N  
ATOM    847  H   LEU    57      48.221  54.587  64.646  1.00  0.00           H  
ATOM    848  CA  LEU    57      49.447  55.917  63.579  1.00  0.00           C  
ATOM    849  HA  LEU    57      50.416  56.200  63.934  1.00  0.00           H  
ATOM    850  CB  LEU    57      49.604  54.778  62.584  1.00  0.00           C  
ATOM    851  HB2 LEU    57      48.720  54.371  62.412  1.00  0.00           H  
ATOM    852  HB3 LEU    57      49.921  55.139  61.719  1.00  0.00           H  
ATOM    853  CG  LEU    57      50.497  53.706  62.917  1.00  0.00           C  
ATOM    854  HG  LEU    57      50.270  53.490  63.725  1.00  0.00           H  
ATOM    855  CD1 LEU    57      50.464  52.649  62.176  1.00  0.00           C  
ATOM    856 HD11 LEU    57      50.440  52.404  61.997  1.00  0.00           H  
ATOM    857 HD12 LEU    57      50.473  52.388  61.997  1.00  0.00           H  
ATOM    858 HD13 LEU    57      50.454  52.381  62.007  1.00  0.00           H  
ATOM    859  CD2 LEU    57      51.763  53.923  62.864  1.00  0.00           C  
ATOM    860 HD21 LEU    57      52.090  54.009  62.848  1.00  0.00           H  
ATOM    861 HD22 LEU    57      52.068  53.937  62.910  1.00  0.00           H  
ATOM    862 HD23 LEU    57      52.060  53.972  62.809  1.00  0.00           H  
ATOM    863  C   LEU    57      48.873  57.156  62.909  1.00  0.00           C  
ATOM    864  O   LEU    57      49.617  57.958  62.427  1.00  0.00           O  
ATOM    865  N   LEU    58      47.577  57.346  62.912  1.00  0.00           N  
ATOM    866  H   LEU    58      47.024  56.640  63.297  1.00  0.00           H  
ATOM    867  CA  LEU    58      46.925  58.534  62.394  1.00  0.00           C  
ATOM    868  HA  LEU    58      47.405  58.803  61.484  1.00  0.00           H  
ATOM    869  CB  LEU    58      45.484  58.206  62.092  1.00  0.00           C  
ATOM    870  HB2 LEU    58      45.412  57.433  61.941  1.00  0.00           H  
ATOM    871  HB3 LEU    58      44.935  58.327  62.702  1.00  0.00           H  
ATOM    872  CG  LEU    58      44.842  58.724  61.198  1.00  0.00           C  
ATOM    873  HG  LEU    58      45.048  59.117  61.512  1.00  0.00           H  
ATOM    874  CD1 LEU    58      44.847  58.722  60.340  1.00  0.00           C  
ATOM    875 HD11 LEU    58      44.873  58.735  60.143  1.00  0.00           H  
ATOM    876 HD12 LEU    58      44.854  58.697  60.137  1.00  0.00           H  
ATOM    877 HD13 LEU    58      44.816  58.739  60.118  1.00  0.00           H  
ATOM    878  CD2 LEU    58      43.847  58.707  60.705  1.00  0.00           C  
ATOM    879 HD21 LEU    58      43.615  58.677  60.584  1.00  0.00           H  
ATOM    880 HD22 LEU    58      43.592  58.712  60.613  1.00  0.00           H  
ATOM    881 HD23 LEU    58      43.606  58.726  60.570  1.00  0.00           H  
ATOM    882  C   LEU    58      47.052  59.742  63.310  1.00  0.00           C  
ATOM    883  O   LEU    58      47.159  60.827  62.878  1.00  0.00           O  
ATOM    884  N   ILE    59      47.078  59.573  64.564  1.00  0.00           N  
ATOM    885  H   ILE    59      46.972  58.660  64.861  1.00  0.00           H  
ATOM    886  CA  ILE    59      47.252  60.654  65.504  1.00  0.00           C  
ATOM    887  HA  ILE    59      46.681  61.482  65.164  1.00  0.00           H  
ATOM    888  CB  ILE    59      46.729  60.251  66.864  1.00  0.00           C  
ATOM    889  HB  ILE    59      46.967  59.724  67.093  1.00  0.00           H  
ATOM    890  CG2 ILE    59      46.811  60.769  67.668  1.00  0.00           C  
ATOM    891 HG21 ILE    59      46.845  60.887  67.865  1.00  0.00           H  
ATOM    892 HG22 ILE    59      46.838  60.898  67.850  1.00  0.00           H  
ATOM    893 HG23 ILE    59      46.817  60.892  67.896  1.00  0.00           H  
ATOM    894  CG1 ILE    59      45.779  60.029  67.144  1.00  0.00           C  
ATOM    895 HG12 ILE    59      45.486  60.145  67.046  1.00  0.00           H  
ATOM    896 HG13 ILE    59      45.791  59.835  66.903  1.00  0.00           H  
ATOM    897  CD1 ILE    59      45.171  59.881  67.881  1.00  0.00           C  
ATOM    898 HD11 ILE    59      44.997  59.837  68.055  1.00  0.00           H  
ATOM    899 HD12 ILE    59      45.044  59.839  68.057  1.00  0.00           H  
ATOM    900 HD13 ILE    59      45.015  59.856  68.060  1.00  0.00           H  
ATOM    901  C   ILE    59      48.663  61.151  65.546  1.00  0.00           C  
ATOM    902  O   ILE    59      48.881  62.299  65.768  1.00  0.00           O  
ATOM    903  N   ARG    60      49.628  60.319  65.277  1.00  0.00           N  
ATOM    904  H   ARG    60      49.376  59.392  65.138  1.00  0.00           H  
ATOM    905  CA  ARG    60      51.023  60.673  65.193  1.00  0.00           C  
ATOM    906  HA  ARG    60      51.246  61.324  65.990  1.00  0.00           H  
ATOM    907  CB  ARG    60      51.855  59.443  65.377  1.00  0.00           C  
ATOM    908  HB2 ARG    60      51.990  59.206  65.357  1.00  0.00           H  
ATOM    909  HB3 ARG    60      52.081  59.229  65.431  1.00  0.00           H  
ATOM    910  CG  ARG    60      52.221  58.826  65.542  1.00  0.00           C  
ATOM    911  HG2 ARG    60      52.101  59.054  65.559  1.00  0.00           H  
ATOM    912  HG3 ARG    60      52.026  59.021  65.504  1.00  0.00           H  
ATOM    913  CD  ARG    60      53.031  57.645  65.725  1.00  0.00           C  
ATOM    914  HD2 ARG    60      53.214  57.317  65.082  1.00  0.00           H  
ATOM    915  HD3 ARG    60      53.687  57.818  66.027  1.00  0.00           H  
ATOM    916  NE  ARG    60      52.718  56.719  66.334  1.00  0.00           N  
ATOM    917  HE  ARG    60      52.056  56.689  66.640  1.00  0.00           H  
ATOM    918  CZ  ARG    60      53.221  55.898  66.529  1.00  0.00           C  
ATOM    919  NH1 ARG    60      54.092  55.804  66.189  1.00  0.00           N  
ATOM    920 HH11 ARG    60      54.428  56.361  65.775  1.00  0.00           H  
ATOM    921 HH12 ARG    60      54.422  55.156  66.348  1.00  0.00           H  
ATOM    922  NH2 ARG    60      52.845  55.130  67.078  1.00  0.00           N  
ATOM    923 HH21 ARG    60      52.185  55.163  67.372  1.00  0.00           H  
ATOM    924 HH22 ARG    60      53.227  54.507  67.225  1.00  0.00           H  
ATOM    925  C   ARG    60      51.401  61.439  63.943  1.00  0.00           C  
ATOM    926  O   ARG    60      52.398  62.052  63.922  1.00  0.00           O  
ATOM    927  N   LYS    61      50.637  61.410  62.907  1.00  0.00           N  
ATOM    928  H   LYS    61      49.831  60.904  63.014  1.00  0.00           H  
ATOM    929  CA  LYS    61      50.864  62.103  61.641  1.00  0.00           C  
ATOM    930  HA  LYS    61      51.896  62.336  61.554  1.00  0.00           H  
ATOM    931  CB  LYS    61      50.489  61.219  60.479  1.00  0.00           C  
ATOM    932  HB2 LYS    61      49.517  60.942  60.572  1.00  0.00           H  
ATOM    933  HB3 LYS    61      50.575  61.749  59.600  1.00  0.00           H  
ATOM    934  CG  LYS    61      51.265  60.011  60.315  1.00  0.00           C  
ATOM    935  HG2 LYS    61      51.286  59.672  60.856  1.00  0.00           H  
ATOM    936  HG3 LYS    61      50.974  59.620  59.898  1.00  0.00           H  
ATOM    937  CD  LYS    61      52.374  59.759  59.958  1.00  0.00           C  
ATOM    938  HD2 LYS    61      52.356  60.077  59.420  1.00  0.00           H  
ATOM    939  HD3 LYS    61      52.709  60.115  60.350  1.00  0.00           H  
ATOM    940  CE  LYS    61      53.040  58.571  59.798  1.00  0.00           C  
ATOM    941  HE2 LYS    61      52.853  58.131  60.302  1.00  0.00           H  
ATOM    942  HE3 LYS    61      52.807  58.284  59.213  1.00  0.00           H  
ATOM    943  NZ  LYS    61      54.214  58.377  59.748  1.00  0.00           N  
ATOM    944  HZ1 LYS    61      54.516  58.323  59.725  1.00  0.00           H  
ATOM    945  HZ2 LYS    61      54.495  58.337  59.736  1.00  0.00           H  
ATOM    946  HZ3 LYS    61      54.515  58.317  59.747  1.00  0.00           H  
ATOM    947  C   LYS    61      50.145  63.420  61.571  1.00  0.00           C  
ATOM    948  O   LYS    61      49.206  63.640  62.229  1.00  0.00           O  
ATOM    949  N   SER    62      50.588  64.291  60.746  1.00  0.00           N  
ATOM    950  H   SER    62      51.375  64.035  60.260  1.00  0.00           H  
ATOM    951  CA  SER    62      50.019  65.577  60.414  1.00  0.00           C  
ATOM    952  HA  SER    62      49.060  65.651  60.822  1.00  0.00           H  
ATOM    953  CB  SER    62      50.848  66.632  61.014  1.00  0.00           C  
ATOM    954  HB2 SER    62      50.652  67.052  61.397  1.00  0.00           H  
ATOM    955  HB3 SER    62      51.322  66.543  61.388  1.00  0.00           H  
ATOM    956  OG  SER    62      51.264  67.201  60.613  1.00  0.00           O  
ATOM    957  HG  SER    62      51.518  67.173  61.044  1.00  0.00           H  
ATOM    958  C   SER    62      49.894  65.777  58.930  1.00  0.00           C  
ATOM    959  O   SER    62      50.487  65.045  58.171  1.00  0.00           O  
ATOM    960  N   ASN    63      49.170  66.788  58.486  1.00  0.00           N  
ATOM    961  H   ASN    63      48.724  67.363  59.149  1.00  0.00           H  
ATOM    962  CA  ASN    63      49.005  67.106  57.079  1.00  0.00           C  
ATOM    963  HA  ASN    63      48.534  66.274  56.594  1.00  0.00           H  
ATOM    964  CB  ASN    63      48.090  68.310  56.937  1.00  0.00           C  
ATOM    965  HB2 ASN    63      48.486  69.120  57.474  1.00  0.00           H  
ATOM    966  HB3 ASN    63      48.047  68.589  55.929  1.00  0.00           H  
ATOM    967  CG  ASN    63      46.701  68.083  57.375  1.00  0.00           C  
ATOM    968  OD1 ASN    63      46.124  67.073  57.200  1.00  0.00           O  
ATOM    969  ND2 ASN    63      46.125  69.002  57.963  1.00  0.00           N  
ATOM    970 HD21 ASN    63      45.226  68.848  58.281  1.00  0.00           H  
ATOM    971 HD22 ASN    63      46.591  69.830  58.112  1.00  0.00           H  
ATOM    972  C   ASN    63      50.323  67.336  56.347  1.00  0.00           C  
ATOM    973  O   ASN    63      50.422  67.029  55.190  1.00  0.00           O  
ATOM    974  N   HID    64      51.349  67.811  57.017  1.00  0.00           N  
ATOM    975  H   HID    64      51.204  68.053  57.954  1.00  0.00           H  
ATOM    976  CA  HID    64      52.674  68.005  56.458  1.00  0.00           C  
ATOM    977  HA  HID    64      52.569  68.525  55.537  1.00  0.00           H  
ATOM    978  CB  HID    64      53.476  68.880  57.384  1.00  0.00           C  
ATOM    979  HB2 HID    64      53.739  68.868  57.685  1.00  0.00           H  
ATOM    980  HB3 HID    64      53.771  69.163  57.386  1.00  0.00           H  
ATOM    981  CG  HID    64      53.565  69.414  57.901  1.00  0.00           C  
ATOM    982  ND1 HID    64      53.558  69.775  57.839  1.00  0.00           N  
ATOM    983  HD1 HID    64      53.513  69.751  57.456  1.00  0.00           H  
ATOM    984  CE1 HID    64      53.638  70.181  58.386  1.00  0.00           C  
ATOM    985  HE1 HID    64      53.654  70.523  58.476  1.00  0.00           H  
ATOM    986  NE2 HID    64      53.695  70.102  58.807  1.00  0.00           N  
ATOM    987  CD2 HID    64      53.647  69.611  58.500  1.00  0.00           C  
ATOM    988  HD2 HID    64      53.669  69.420  58.694  1.00  0.00           H  
ATOM    989  C   HID    64      53.422  66.715  56.139  1.00  0.00           C  
ATOM    990  O   HID    64      54.325  66.731  55.345  1.00  0.00           O  
ATOM    991  N   ASN    65      53.054  65.593  56.721  1.00  0.00           N  
ATOM    992  H   ASN    65      52.305  65.631  57.359  1.00  0.00           H  
ATOM    993  CA  ASN    65      53.645  64.294  56.431  1.00  0.00           C  
ATOM    994  HA  ASN    65      54.702  64.416  56.311  1.00  0.00           H  
ATOM    995  CB  ASN    65      53.407  63.354  57.598  1.00  0.00           C  
ATOM    996  HB2 ASN    65      52.500  63.281  57.783  1.00  0.00           H  
ATOM    997  HB3 ASN    65      53.698  62.470  57.412  1.00  0.00           H  
ATOM    998  CG  ASN    65      53.992  63.628  58.768  1.00  0.00           C  
ATOM    999  OD1 ASN    65      53.414  63.666  59.557  1.00  0.00           O  
ATOM   1000  ND2 ASN    65      55.137  63.817  58.931  1.00  0.00           N  
ATOM   1001 HD21 ASN    65      55.504  63.989  59.708  1.00  0.00           H  
ATOM   1002 HD22 ASN    65      55.636  63.771  58.304  1.00  0.00           H  
ATOM   1003  C   ASN    65      53.140  63.669  55.133  1.00  0.00           C  
ATOM   1004  O   ASN    65      53.789  62.836  54.578  1.00  0.00           O  
ATOM   1005  N   PHE    66      51.995  64.052  54.652  1.00  0.00           N  
ATOM   1006  H   PHE    66      51.533  64.758  55.134  1.00  0.00           H  
ATOM   1007  CA  PHE    66      51.385  63.548  53.430  1.00  0.00           C  
ATOM   1008  HA  PHE    66      51.718  62.534  53.270  1.00  0.00           H  
ATOM   1009  CB  PHE    66      49.871  63.513  53.581  1.00  0.00           C  
ATOM   1010  HB2 PHE    66      49.520  64.504  53.771  1.00  0.00           H  
ATOM   1011  HB3 PHE    66      49.449  63.201  52.653  1.00  0.00           H  
ATOM   1012  CG  PHE    66      49.345  62.603  54.646  1.00  0.00           C  
ATOM   1013  CD1 PHE    66      49.221  61.277  54.412  1.00  0.00           C  
ATOM   1014  HD1 PHE    66      49.505  60.902  53.480  1.00  0.00           H  
ATOM   1015  CE1 PHE    66      48.721  60.442  55.392  1.00  0.00           C  
ATOM   1016  HE1 PHE    66      48.626  59.432  55.206  1.00  0.00           H  
ATOM   1017  CZ  PHE    66      48.340  60.928  56.609  1.00  0.00           C  
ATOM   1018  HZ  PHE    66      47.951  60.294  57.357  1.00  0.00           H  
ATOM   1019  CE2 PHE    66      48.463  62.248  56.846  1.00  0.00           C  
ATOM   1020  HE2 PHE    66      48.171  62.622  57.775  1.00  0.00           H  
ATOM   1021  CD2 PHE    66      48.959  63.083  55.864  1.00  0.00           C  
ATOM   1022  HD2 PHE    66      49.041  64.095  56.048  1.00  0.00           H  
ATOM   1023  C   PHE    66      51.781  64.360  52.198  1.00  0.00           C  
ATOM   1024  O   PHE    66      51.953  65.542  52.261  1.00  0.00           O  
ATOM   1025  N   LEU    67      51.862  63.727  51.063  1.00  0.00           N  
ATOM   1026  H   LEU    67      51.737  62.754  51.096  1.00  0.00           H  
ATOM   1027  CA  LEU    67      52.078  64.325  49.754  1.00  0.00           C  
ATOM   1028  HA  LEU    67      51.769  65.354  49.785  1.00  0.00           H  
ATOM   1029  CB  LEU    67      53.562  64.275  49.420  1.00  0.00           C  
ATOM   1030  HB2 LEU    67      54.009  64.342  49.926  1.00  0.00           H  
ATOM   1031  HB3 LEU    67      53.821  63.698  49.171  1.00  0.00           H  
ATOM   1032  CG  LEU    67      54.153  64.863  48.761  1.00  0.00           C  
ATOM   1033  HG  LEU    67      53.708  64.629  48.574  1.00  0.00           H  
ATOM   1034  CD1 LEU    67      54.534  65.634  48.646  1.00  0.00           C  
ATOM   1035 HD11 LEU    67      54.618  65.795  48.610  1.00  0.00           H  
ATOM   1036 HD12 LEU    67      54.624  65.841  48.605  1.00  0.00           H  
ATOM   1037 HD13 LEU    67      54.638  65.831  48.631  1.00  0.00           H  
ATOM   1038  CD2 LEU    67      55.043  65.001  48.442  1.00  0.00           C  
ATOM   1039 HD21 LEU    67      55.260  65.028  48.328  1.00  0.00           H  
ATOM   1040 HD22 LEU    67      55.239  65.049  48.375  1.00  0.00           H  
ATOM   1041 HD23 LEU    67      55.277  65.025  48.385  1.00  0.00           H  
ATOM   1042  C   LEU    67      51.225  63.615  48.705  1.00  0.00           C  
ATOM   1043  O   LEU    67      51.068  62.417  48.744  1.00  0.00           O  
ATOM   1044  N   VAL    68      50.695  64.349  47.754  1.00  0.00           N  
ATOM   1045  H   VAL    68      50.864  65.320  47.783  1.00  0.00           H  
ATOM   1046  CA  VAL    68      49.928  63.845  46.616  1.00  0.00           C  
ATOM   1047  HA  VAL    68      50.007  62.770  46.579  1.00  0.00           H  
ATOM   1048  CB  VAL    68      48.446  64.190  46.758  1.00  0.00           C  
ATOM   1049  HB  VAL    68      48.346  65.247  46.846  1.00  0.00           H  
ATOM   1050  CG1 VAL    68      47.623  63.744  45.581  1.00  0.00           C  
ATOM   1051 HG11 VAL    68      47.419  63.683  45.272  1.00  0.00           H  
ATOM   1052 HG12 VAL    68      47.447  63.607  45.287  1.00  0.00           H  
ATOM   1053 HG13 VAL    68      47.379  63.634  45.321  1.00  0.00           H  
ATOM   1054  CG2 VAL    68      47.834  63.572  47.988  1.00  0.00           C  
ATOM   1055 HG21 VAL    68      47.683  63.431  48.294  1.00  0.00           H  
ATOM   1056 HG22 VAL    68      47.681  63.424  48.287  1.00  0.00           H  
ATOM   1057 HG23 VAL    68      47.687  63.423  48.291  1.00  0.00           H  
ATOM   1058  C   VAL    68      50.521  64.398  45.334  1.00  0.00           C  
ATOM   1059  O   VAL    68      50.924  65.539  45.298  1.00  0.00           O  
ATOM   1060  N   GLN    69      50.577  63.608  44.274  1.00  0.00           N  
ATOM   1061  H   GLN    69      50.245  62.679  44.366  1.00  0.00           H  
ATOM   1062  CA  GLN    69      51.105  64.015  42.981  1.00  0.00           C  
ATOM   1063  HA  GLN    69      51.084  65.086  42.932  1.00  0.00           H  
ATOM   1064  CB  GLN    69      52.556  63.592  42.878  1.00  0.00           C  
ATOM   1065  HB2 GLN    69      53.024  63.915  43.480  1.00  0.00           H  
ATOM   1066  HB3 GLN    69      52.638  62.784  42.966  1.00  0.00           H  
ATOM   1067  CG  GLN    69      53.287  63.824  41.874  1.00  0.00           C  
ATOM   1068  HG2 GLN    69      53.003  63.371  41.329  1.00  0.00           H  
ATOM   1069  HG3 GLN    69      53.113  64.559  41.645  1.00  0.00           H  
ATOM   1070  CD  GLN    69      54.648  63.696  41.882  1.00  0.00           C  
ATOM   1071  OE1 GLN    69      55.202  63.636  42.627  1.00  0.00           O  
ATOM   1072  NE2 GLN    69      55.245  63.663  41.053  1.00  0.00           N  
ATOM   1073 HE21 GLN    69      56.132  63.579  41.052  1.00  0.00           H  
ATOM   1074 HE22 GLN    69      54.809  63.696  40.429  1.00  0.00           H  
ATOM   1075  C   GLN    69      50.259  63.504  41.823  1.00  0.00           C  
ATOM   1076  O   GLN    69      49.925  62.346  41.748  1.00  0.00           O  
ATOM   1077  N   ALA    70      49.946  64.374  40.903  1.00  0.00           N  
ATOM   1078  H   ALA    70      50.286  65.295  41.023  1.00  0.00           H  
ATOM   1079  CA  ALA    70      49.216  64.118  39.687  1.00  0.00           C  
ATOM   1080  HA  ALA    70      48.913  63.094  39.657  1.00  0.00           H  
ATOM   1081  CB  ALA    70      47.976  64.964  39.698  1.00  0.00           C  
ATOM   1082  HB1 ALA    70      47.674  65.167  39.708  1.00  0.00           H  
ATOM   1083  HB2 ALA    70      47.680  65.170  39.695  1.00  0.00           H  
ATOM   1084  HB3 ALA    70      47.668  65.161  39.698  1.00  0.00           H  
ATOM   1085  C   ALA    70      50.097  64.381  38.486  1.00  0.00           C  
ATOM   1086  O   ALA    70      50.174  65.427  37.988  1.00  0.00           O  
ATOM   1087  N   GLY    71      50.812  63.449  38.045  1.00  0.00           N  
ATOM   1088  H   GLY    71      50.702  62.616  38.477  1.00  0.00           H  
ATOM   1089  CA  GLY    71      51.821  63.587  37.031  1.00  0.00           C  
ATOM   1090  HA2 GLY    71      52.196  62.666  36.788  1.00  0.00           H  
ATOM   1091  HA3 GLY    71      51.414  63.988  36.182  1.00  0.00           H  
ATOM   1092  C   GLY    71      52.943  64.424  37.451  1.00  0.00           C  
ATOM   1093  O   GLY    71      53.575  64.114  38.349  1.00  0.00           O  
ATOM   1094  N   ASN    72      53.180  65.500  36.824  1.00  0.00           N  
ATOM   1095  H   ASN    72      52.628  65.690  36.100  1.00  0.00           H  
ATOM   1096  CA  ASN    72      54.164  66.444  37.156  1.00  0.00           C  
ATOM   1097  HA  ASN    72      54.976  65.932  37.503  1.00  0.00           H  
ATOM   1098  CB  ASN    72      54.568  67.126  35.934  1.00  0.00           C  
ATOM   1099  HB2 ASN    72      54.484  67.383  35.608  1.00  0.00           H  
ATOM   1100  HB3 ASN    72      54.804  67.380  35.789  1.00  0.00           H  
ATOM   1101  CG  ASN    72      54.804  67.145  35.332  1.00  0.00           C  
ATOM   1102  OD1 ASN    72      54.798  66.891  35.300  1.00  0.00           O  
ATOM   1103  ND2 ASN    72      55.021  67.444  34.835  1.00  0.00           N  
ATOM   1104 HD21 ASN    72      55.177  67.457  34.440  1.00  0.00           H  
ATOM   1105 HD22 ASN    72      55.033  67.653  34.849  1.00  0.00           H  
ATOM   1106  C   ASN    72      53.788  67.416  38.244  1.00  0.00           C  
ATOM   1107  O   ASN    72      54.570  68.090  38.709  1.00  0.00           O  
ATOM   1108  N   VAL    73      52.617  67.511  38.650  1.00  0.00           N  
ATOM   1109  H   VAL    73      52.022  66.903  38.266  1.00  0.00           H  
ATOM   1110  CA  VAL    73      52.132  68.469  39.615  1.00  0.00           C  
ATOM   1111  HA  VAL    73      52.843  69.233  39.705  1.00  0.00           H  
ATOM   1112  CB  VAL    73      50.881  69.102  39.138  1.00  0.00           C  
ATOM   1113  HB  VAL    73      50.424  68.660  39.057  1.00  0.00           H  
ATOM   1114  CG1 VAL    73      50.317  69.849  39.627  1.00  0.00           C  
ATOM   1115 HG11 VAL    73      50.170  70.052  39.750  1.00  0.00           H  
ATOM   1116 HG12 VAL    73      50.174  70.044  39.740  1.00  0.00           H  
ATOM   1117 HG13 VAL    73      50.176  69.998  39.746  1.00  0.00           H  
ATOM   1118  CG2 VAL    73      50.758  69.643  38.245  1.00  0.00           C  
ATOM   1119 HG21 VAL    73      50.700  69.754  38.024  1.00  0.00           H  
ATOM   1120 HG22 VAL    73      50.731  69.785  38.043  1.00  0.00           H  
ATOM   1121 HG23 VAL    73      50.743  69.785  38.008  1.00  0.00           H  
ATOM   1122  C   VAL    73      51.957  67.878  40.986  1.00  0.00           C  
ATOM   1123  O   VAL    73      51.305  66.896  41.144  1.00  0.00           O  
ATOM   1124  N   GLN    74      52.520  68.487  41.991  1.00  0.00           N  
ATOM   1125  H   GLN    74      53.039  69.278  41.789  1.00  0.00           H  
ATOM   1126  CA  GLN    74      52.338  68.159  43.392  1.00  0.00           C  
ATOM   1127  HA  GLN    74      52.112  67.122  43.480  1.00  0.00           H  
ATOM   1128  CB  GLN    74      53.609  68.411  44.146  1.00  0.00           C  
ATOM   1129  HB2 GLN    74      54.024  69.088  43.956  1.00  0.00           H  
ATOM   1130  HB3 GLN    74      53.502  68.507  44.935  1.00  0.00           H  
ATOM   1131  CG  GLN    74      54.463  67.619  44.118  1.00  0.00           C  
ATOM   1132  HG2 GLN    74      54.188  67.156  44.258  1.00  0.00           H  
ATOM   1133  HG3 GLN    74      54.607  67.476  43.598  1.00  0.00           H  
ATOM   1134  CD  GLN    74      55.507  67.613  44.610  1.00  0.00           C  
ATOM   1135  OE1 GLN    74      55.786  68.122  45.019  1.00  0.00           O  
ATOM   1136  NE2 GLN    74      56.130  67.036  44.592  1.00  0.00           N  
ATOM   1137 HE21 GLN    74      56.805  67.029  44.914  1.00  0.00           H  
ATOM   1138 HE22 GLN    74      55.922  66.614  44.260  1.00  0.00           H  
ATOM   1139  C   GLN    74      51.188  68.928  43.999  1.00  0.00           C  
ATOM   1140  O   GLN    74      51.013  70.079  43.726  1.00  0.00           O  
ATOM   1141  N   LEU    75      50.413  68.301  44.838  1.00  0.00           N  
ATOM   1142  H   LEU    75      50.640  67.370  45.043  1.00  0.00           H  
ATOM   1143  CA  LEU    75      49.231  68.843  45.484  1.00  0.00           C  
ATOM   1144  HA  LEU    75      49.100  69.851  45.182  1.00  0.00           H  
ATOM   1145  CB  LEU    75      48.015  68.067  45.056  1.00  0.00           C  
ATOM   1146  HB2 LEU    75      48.124  67.165  45.332  1.00  0.00           H  
ATOM   1147  HB3 LEU    75      47.229  68.394  45.520  1.00  0.00           H  
ATOM   1148  CG  LEU    75      47.663  68.017  43.703  1.00  0.00           C  
ATOM   1149  HG  LEU    75      48.337  67.840  43.349  1.00  0.00           H  
ATOM   1150  CD1 LEU    75      46.854  67.255  43.341  1.00  0.00           C  
ATOM   1151 HD11 LEU    75      46.624  67.085  43.257  1.00  0.00           H  
ATOM   1152 HD12 LEU    75      46.667  67.078  43.218  1.00  0.00           H  
ATOM   1153 HD13 LEU    75      46.686  67.043  43.270  1.00  0.00           H  
ATOM   1154  CD2 LEU    75      47.145  68.927  43.148  1.00  0.00           C  
ATOM   1155 HD21 LEU    75      47.042  69.154  43.015  1.00  0.00           H  
ATOM   1156 HD22 LEU    75      47.005  69.143  42.979  1.00  0.00           H  
ATOM   1157 HD23 LEU    75      47.018  69.148  43.032  1.00  0.00           H  
ATOM   1158  C   LEU    75      49.365  68.841  46.992  1.00  0.00           C  
ATOM   1159  O   LEU    75      49.780  67.888  47.559  1.00  0.00           O  
ATOM   1160  N   ARG    76      49.002  69.904  47.649  1.00  0.00           N  
ATOM   1161  H   ARG    76      48.666  70.634  47.120  1.00  0.00           H  
ATOM   1162  CA  ARG    76      49.053  70.069  49.090  1.00  0.00           C  
ATOM   1163  HA  ARG    76      49.908  69.541  49.440  1.00  0.00           H  
ATOM   1164  CB  ARG    76      49.242  71.516  49.437  1.00  0.00           C  
ATOM   1165  HB2 ARG    76      49.574  71.758  49.378  1.00  0.00           H  
ATOM   1166  HB3 ARG    76      49.048  71.886  49.304  1.00  0.00           H  
ATOM   1167  CG  ARG    76      49.276  72.149  50.050  1.00  0.00           C  
ATOM   1168  HG2 ARG    76      48.926  71.997  50.127  1.00  0.00           H  
ATOM   1169  HG3 ARG    76      49.465  71.758  50.223  1.00  0.00           H  
ATOM   1170  CD  ARG    76      49.554  73.523  50.341  1.00  0.00           C  
ATOM   1171  HD2 ARG    76      49.764  73.603  51.127  1.00  0.00           H  
ATOM   1172  HD3 ARG    76      50.205  73.826  49.898  1.00  0.00           H  
ATOM   1173  NE  ARG    76      48.716  74.334  50.176  1.00  0.00           N  
ATOM   1174  HE  ARG    76      48.259  74.307  49.733  1.00  0.00           H  
ATOM   1175  CZ  ARG    76      48.492  75.114  50.534  1.00  0.00           C  
ATOM   1176  NH1 ARG    76      49.007  75.297  51.109  1.00  0.00           N  
ATOM   1177 HH11 ARG    76      49.608  74.848  51.299  1.00  0.00           H  
ATOM   1178 HH12 ARG    76      48.798  75.900  51.351  1.00  0.00           H  
ATOM   1179  NH2 ARG    76      47.716  75.734  50.312  1.00  0.00           N  
ATOM   1180 HH21 ARG    76      47.292  75.588  49.873  1.00  0.00           H  
ATOM   1181 HH22 ARG    76      47.537  76.319  50.577  1.00  0.00           H  
ATOM   1182  C   ARG    76      47.845  69.480  49.783  1.00  0.00           C  
ATOM   1183  O   ARG    76      46.731  69.753  49.416  1.00  0.00           O  
ATOM   1184  N   VAL    77      48.070  68.701  50.808  1.00  0.00           N  
ATOM   1185  H   VAL    77      49.008  68.552  51.049  1.00  0.00           H  
ATOM   1186  CA  VAL    77      47.051  68.139  51.689  1.00  0.00           C  
ATOM   1187  HA  VAL    77      46.156  67.972  51.117  1.00  0.00           H  
ATOM   1188  CB  VAL    77      47.499  66.786  52.238  1.00  0.00           C  
ATOM   1189  HB  VAL    77      48.433  66.899  52.714  1.00  0.00           H  
ATOM   1190  CG1 VAL    77      46.555  66.197  53.239  1.00  0.00           C  
ATOM   1191 HG11 VAL    77      46.245  66.044  53.415  1.00  0.00           H  
ATOM   1192 HG12 VAL    77      46.403  65.962  53.501  1.00  0.00           H  
ATOM   1193 HG13 VAL    77      46.342  66.139  53.555  1.00  0.00           H  
ATOM   1194  CG2 VAL    77      47.661  65.790  51.131  1.00  0.00           C  
ATOM   1195 HG21 VAL    77      47.704  65.566  50.845  1.00  0.00           H  
ATOM   1196 HG22 VAL    77      47.728  65.538  50.871  1.00  0.00           H  
ATOM   1197 HG23 VAL    77      47.685  65.528  50.873  1.00  0.00           H  
ATOM   1198  C   VAL    77      46.715  69.124  52.800  1.00  0.00           C  
ATOM   1199  O   VAL    77      47.599  69.696  53.404  1.00  0.00           O  
ATOM   1200  N   ILE    78      45.439  69.314  53.076  1.00  0.00           N  
ATOM   1201  H   ILE    78      44.787  68.820  52.515  1.00  0.00           H  
ATOM   1202  CA  ILE    78      44.903  70.247  54.077  1.00  0.00           C  
ATOM   1203  HA  ILE    78      45.724  70.625  54.660  1.00  0.00           H  
ATOM   1204  CB  ILE    78      44.252  71.462  53.405  1.00  0.00           C  
ATOM   1205  HB  ILE    78      43.917  72.116  54.184  1.00  0.00           H  
ATOM   1206  CG2 ILE    78      45.265  72.241  52.601  1.00  0.00           C  
ATOM   1207 HG21 ILE    78      45.535  72.462  52.469  1.00  0.00           H  
ATOM   1208 HG22 ILE    78      45.541  72.380  52.382  1.00  0.00           H  
ATOM   1209 HG23 ILE    78      45.460  72.468  52.379  1.00  0.00           H  
ATOM   1210  CG1 ILE    78      43.044  71.096  52.566  1.00  0.00           C  
ATOM   1211 HG12 ILE    78      43.317  70.692  51.727  1.00  0.00           H  
ATOM   1212 HG13 ILE    78      42.506  70.439  53.029  1.00  0.00           H  
ATOM   1213  CD1 ILE    78      42.143  72.135  52.226  1.00  0.00           C  
ATOM   1214 HD11 ILE    78      41.941  72.394  52.138  1.00  0.00           H  
ATOM   1215 HD12 ILE    78      41.909  72.370  52.122  1.00  0.00           H  
ATOM   1216 HD13 ILE    78      41.909  72.380  52.161  1.00  0.00           H  
ATOM   1217  C   ILE    78      43.980  69.583  55.099  1.00  0.00           C  
ATOM   1218  O   ILE    78      43.468  70.240  55.963  1.00  0.00           O  
ATOM   1219  N   GLY    79      43.774  68.285  55.027  1.00  0.00           N  
ATOM   1220  H   GLY    79      44.195  67.801  54.289  1.00  0.00           H  
ATOM   1221  CA  GLY    79      43.025  67.490  55.984  1.00  0.00           C  
ATOM   1222  HA2 GLY    79      43.404  67.673  56.963  1.00  0.00           H  
ATOM   1223  HA3 GLY    79      42.003  67.781  55.968  1.00  0.00           H  
ATOM   1224  C   GLY    79      43.107  66.002  55.704  1.00  0.00           C  
ATOM   1225  O   GLY    79      43.372  65.602  54.592  1.00  0.00           O  
ATOM   1226  N   HID    80      42.873  65.177  56.701  1.00  0.00           N  
ATOM   1227  H   HID    80      42.657  65.564  57.580  1.00  0.00           H  
ATOM   1228  CA  HID    80      42.902  63.728  56.594  1.00  0.00           C  
ATOM   1229  HA  HID    80      42.618  63.462  55.597  1.00  0.00           H  
ATOM   1230  CB  HID    80      44.311  63.222  56.813  1.00  0.00           C  
ATOM   1231  HB2 HID    80      44.314  62.169  56.685  1.00  0.00           H  
ATOM   1232  HB3 HID    80      44.951  63.636  56.066  1.00  0.00           H  
ATOM   1233  CG  HID    80      44.902  63.539  58.125  1.00  0.00           C  
ATOM   1234  ND1 HID    80      45.484  64.678  58.491  1.00  0.00           N  
ATOM   1235  HD1 HID    80      45.614  65.456  57.936  1.00  0.00           H  
ATOM   1236  CE1 HID    80      45.842  64.593  59.730  1.00  0.00           C  
ATOM   1237  HE1 HID    80      46.312  65.345  60.274  1.00  0.00           H  
ATOM   1238  NE2 HID    80      45.511  63.444  60.197  1.00  0.00           N  
ATOM   1239  CD2 HID    80      44.912  62.768  59.182  1.00  0.00           C  
ATOM   1240  HD2 HID    80      44.507  61.820  59.221  1.00  0.00           H  
ATOM   1241  C   HID    80      41.908  63.050  57.533  1.00  0.00           C  
ATOM   1242  O   HID    80      41.723  63.468  58.632  1.00  0.00           O  
ATOM   1243  N   SER    81      41.282  61.985  57.111  1.00  0.00           N  
ATOM   1244  H   SER    81      41.451  61.713  56.191  1.00  0.00           H  
ATOM   1245  CA  SER    81      40.319  61.198  57.873  1.00  0.00           C  
ATOM   1246  HA  SER    81      40.600  61.211  58.902  1.00  0.00           H  
ATOM   1247  CB  SER    81      38.954  61.819  57.760  1.00  0.00           C  
ATOM   1248  HB2 SER    81      38.746  62.213  58.085  1.00  0.00           H  
ATOM   1249  HB3 SER    81      38.776  62.096  57.338  1.00  0.00           H  
ATOM   1250  OG  SER    81      38.171  61.553  57.787  1.00  0.00           O  
ATOM   1251  HG  SER    81      37.997  61.775  57.995  1.00  0.00           H  
ATOM   1252  C   SER    81      40.278  59.748  57.419  1.00  0.00           C  
ATOM   1253  O   SER    81      40.501  59.452  56.285  1.00  0.00           O  
ATOM   1254  N   MET    82      39.998  58.828  58.296  1.00  0.00           N  
ATOM   1255  H   MET    82      39.803  59.128  59.200  1.00  0.00           H  
ATOM   1256  CA  MET    82      39.872  57.409  58.005  1.00  0.00           C  
ATOM   1257  HA  MET    82      40.392  57.188  57.104  1.00  0.00           H  
ATOM   1258  CB  MET    82      40.518  56.626  59.097  1.00  0.00           C  
ATOM   1259  HB2 MET    82      41.387  57.038  59.332  1.00  0.00           H  
ATOM   1260  HB3 MET    82      39.958  56.675  59.907  1.00  0.00           H  
ATOM   1261  CG  MET    82      40.764  55.233  58.816  1.00  0.00           C  
ATOM   1262  HG2 MET    82      40.748  54.777  59.510  1.00  0.00           H  
ATOM   1263  HG3 MET    82      40.140  54.944  58.359  1.00  0.00           H  
ATOM   1264  SD  MET    82      42.048  54.699  58.136  1.00  0.00           S  
ATOM   1265  CE  MET    82      43.058  54.870  59.176  1.00  0.00           C  
ATOM   1266  HE1 MET    82      43.261  54.910  59.385  1.00  0.00           H  
ATOM   1267  HE2 MET    82      43.261  54.896  59.384  1.00  0.00           H  
ATOM   1268  HE3 MET    82      43.268  54.904  59.387  1.00  0.00           H  
ATOM   1269  C   MET    82      38.443  57.000  57.800  1.00  0.00           C  
ATOM   1270  O   MET    82      37.610  57.371  58.532  1.00  0.00           O  
ATOM   1271  N   GLN    83      38.164  56.201  56.828  1.00  0.00           N  
ATOM   1272  H   GLN    83      38.895  55.951  56.248  1.00  0.00           H  
ATOM   1273  CA  GLN    83      36.906  55.573  56.551  1.00  0.00           C  
ATOM   1274  HA  GLN    83      36.240  55.797  57.340  1.00  0.00           H  
ATOM   1275  CB  GLN    83      36.341  56.151  55.304  1.00  0.00           C  
ATOM   1276  HB2 GLN    83      36.268  56.780  55.305  1.00  0.00           H  
ATOM   1277  HB3 GLN    83      36.664  56.100  54.763  1.00  0.00           H  
ATOM   1278  CG  GLN    83      35.444  55.990  54.765  1.00  0.00           C  
ATOM   1279  HG2 GLN    83      35.638  55.926  54.371  1.00  0.00           H  
ATOM   1280  HG3 GLN    83      35.254  55.563  54.828  1.00  0.00           H  
ATOM   1281  CD  GLN    83      34.530  56.488  54.633  1.00  0.00           C  
ATOM   1282  OE1 GLN    83      34.298  57.280  54.905  1.00  0.00           O  
ATOM   1283  NE2 GLN    83      33.976  56.057  54.211  1.00  0.00           N  
ATOM   1284 HE21 GLN    83      33.363  56.371  54.126  1.00  0.00           H  
ATOM   1285 HE22 GLN    83      34.138  55.401  53.977  1.00  0.00           H  
ATOM   1286  C   GLN    83      37.074  54.064  56.500  1.00  0.00           C  
ATOM   1287  O   GLN    83      37.375  53.496  55.479  1.00  0.00           O  
ATOM   1288  N   ASN    84      36.940  53.424  57.633  1.00  0.00           N  
ATOM   1289  H   ASN    84      36.696  53.964  58.417  1.00  0.00           H  
ATOM   1290  CA  ASN    84      37.210  52.019  57.864  1.00  0.00           C  
ATOM   1291  HA  ASN    84      37.237  51.897  58.919  1.00  0.00           H  
ATOM   1292  CB  ASN    84      36.046  51.188  57.374  1.00  0.00           C  
ATOM   1293  HB2 ASN    84      35.371  51.552  57.472  1.00  0.00           H  
ATOM   1294  HB3 ASN    84      35.985  50.978  56.588  1.00  0.00           H  
ATOM   1295  CG  ASN    84      35.812  50.161  57.822  1.00  0.00           C  
ATOM   1296  OD1 ASN    84      36.307  49.813  58.530  1.00  0.00           O  
ATOM   1297  ND2 ASN    84      35.051  49.643  57.430  1.00  0.00           N  
ATOM   1298 HD21 ASN    84      34.888  48.973  57.726  1.00  0.00           H  
ATOM   1299 HD22 ASN    84      34.636  49.920  56.847  1.00  0.00           H  
ATOM   1300  C   ASN    84      38.598  51.586  57.405  1.00  0.00           C  
ATOM   1301  O   ASN    84      39.523  51.787  58.115  1.00  0.00           O  
ATOM   1302  N   CYS    85      38.765  51.023  56.240  1.00  0.00           N  
ATOM   1303  H   CYS    85      37.968  50.875  55.713  1.00  0.00           H  
ATOM   1304  CA  CYS    85      40.033  50.596  55.674  1.00  0.00           C  
ATOM   1305  HA  CYS    85      40.771  50.676  56.439  1.00  0.00           H  
ATOM   1306  CB  CYS    85      39.953  49.135  55.311  1.00  0.00           C  
ATOM   1307  HB2 CYS    85      39.236  48.981  54.587  1.00  0.00           H  
ATOM   1308  HB3 CYS    85      40.862  48.821  54.927  1.00  0.00           H  
ATOM   1309  SG  CYS    85      39.558  48.148  56.688  1.00  0.00           S  
ATOM   1310  HG  CYS    85      38.688  48.482  56.825  1.00  0.00           H  
ATOM   1311  C   CYS    85      40.560  51.465  54.525  1.00  0.00           C  
ATOM   1312  O   CYS    85      41.541  51.120  53.899  1.00  0.00           O  
ATOM   1313  N   VAL    86      39.944  52.593  54.242  1.00  0.00           N  
ATOM   1314  H   VAL    86      39.152  52.827  54.788  1.00  0.00           H  
ATOM   1315  CA  VAL    86      40.394  53.599  53.277  1.00  0.00           C  
ATOM   1316  HA  VAL    86      41.313  53.272  52.824  1.00  0.00           H  
ATOM   1317  CB  VAL    86      39.375  53.761  52.149  1.00  0.00           C  
ATOM   1318  HB  VAL    86      38.642  53.838  52.451  1.00  0.00           H  
ATOM   1319  CG1 VAL    86      39.422  54.656  51.337  1.00  0.00           C  
ATOM   1320 HG11 VAL    86      39.518  54.837  51.116  1.00  0.00           H  
ATOM   1321 HG12 VAL    86      39.322  54.850  51.078  1.00  0.00           H  
ATOM   1322 HG13 VAL    86      39.436  54.932  51.214  1.00  0.00           H  
ATOM   1323  CG2 VAL    86      39.252  52.877  51.337  1.00  0.00           C  
ATOM   1324 HG21 VAL    86      39.186  52.622  51.141  1.00  0.00           H  
ATOM   1325 HG22 VAL    86      39.219  52.684  51.136  1.00  0.00           H  
ATOM   1326 HG23 VAL    86      39.251  52.673  51.137  1.00  0.00           H  
ATOM   1327  C   VAL    86      40.704  54.909  53.988  1.00  0.00           C  
ATOM   1328  O   VAL    86      39.975  55.343  54.837  1.00  0.00           O  
ATOM   1329  N   LEU    87      41.789  55.551  53.638  1.00  0.00           N  
ATOM   1330  H   LEU    87      42.312  55.170  52.892  1.00  0.00           H  
ATOM   1331  CA  LEU    87      42.154  56.890  54.072  1.00  0.00           C  
ATOM   1332  HA  LEU    87      41.680  57.099  55.019  1.00  0.00           H  
ATOM   1333  CB  LEU    87      43.665  56.937  54.273  1.00  0.00           C  
ATOM   1334  HB2 LEU    87      43.933  56.235  54.779  1.00  0.00           H  
ATOM   1335  HB3 LEU    87      44.085  56.836  53.477  1.00  0.00           H  
ATOM   1336  CG  LEU    87      44.286  58.003  54.839  1.00  0.00           C  
ATOM   1337  HG  LEU    87      43.980  58.533  54.332  1.00  0.00           H  
ATOM   1338  CD1 LEU    87      44.183  58.304  56.002  1.00  0.00           C  
ATOM   1339 HD11 LEU    87      44.151  58.381  56.284  1.00  0.00           H  
ATOM   1340 HD12 LEU    87      44.148  58.367  56.268  1.00  0.00           H  
ATOM   1341 HD13 LEU    87      44.169  58.397  56.299  1.00  0.00           H  
ATOM   1342  CD2 LEU    87      45.510  58.063  54.947  1.00  0.00           C  
ATOM   1343 HD21 LEU    87      45.803  58.058  54.966  1.00  0.00           H  
ATOM   1344 HD22 LEU    87      45.821  58.099  54.966  1.00  0.00           H  
ATOM   1345 HD23 LEU    87      45.795  58.084  54.975  1.00  0.00           H  
ATOM   1346  C   LEU    87      41.658  57.917  53.059  1.00  0.00           C  
ATOM   1347  O   LEU    87      41.851  57.758  51.879  1.00  0.00           O  
ATOM   1348  N   LYS    88      41.034  58.975  53.525  1.00  0.00           N  
ATOM   1349  H   LYS    88      40.911  59.024  54.501  1.00  0.00           H  
ATOM   1350  CA  LYS    88      40.575  60.120  52.750  1.00  0.00           C  
ATOM   1351  HA  LYS    88      40.683  59.906  51.701  1.00  0.00           H  
ATOM   1352  CB  LYS    88      39.110  60.372  53.030  1.00  0.00           C  
ATOM   1353  HB2 LYS    88      38.908  60.362  53.611  1.00  0.00           H  
ATOM   1354  HB3 LYS    88      38.890  60.918  52.878  1.00  0.00           H  
ATOM   1355  CG  LYS    88      38.210  59.916  52.715  1.00  0.00           C  
ATOM   1356  HG2 LYS    88      38.406  59.930  52.149  1.00  0.00           H  
ATOM   1357  HG3 LYS    88      38.399  59.378  52.862  1.00  0.00           H  
ATOM   1358  CD  LYS    88      36.779  60.152  52.961  1.00  0.00           C  
ATOM   1359  HD2 LYS    88      36.486  60.222  52.714  1.00  0.00           H  
ATOM   1360  HD3 LYS    88      36.484  59.925  53.113  1.00  0.00           H  
ATOM   1361  CE  LYS    88      36.143  60.577  53.322  1.00  0.00           C  
ATOM   1362  HE2 LYS    88      36.435  60.510  53.564  1.00  0.00           H  
ATOM   1363  HE3 LYS    88      36.430  60.803  53.174  1.00  0.00           H  
ATOM   1364  NZ  LYS    88      34.787  60.774  53.544  1.00  0.00           N  
ATOM   1365  HZ1 LYS    88      34.456  60.810  53.596  1.00  0.00           H  
ATOM   1366  HZ2 LYS    88      34.451  60.826  53.609  1.00  0.00           H  
ATOM   1367  HZ3 LYS    88      34.448  60.828  53.592  1.00  0.00           H  
ATOM   1368  C   LYS    88      41.424  61.336  53.061  1.00  0.00           C  
ATOM   1369  O   LYS    88      41.529  61.732  54.177  1.00  0.00           O  
ATOM   1370  N   LEU    89      42.022  61.936  52.084  1.00  0.00           N  
ATOM   1371  H   LEU    89      41.892  61.537  51.201  1.00  0.00           H  
ATOM   1372  CA  LEU    89      42.846  63.137  52.176  1.00  0.00           C  
ATOM   1373  HA  LEU    89      42.965  63.418  53.212  1.00  0.00           H  
ATOM   1374  CB  LEU    89      44.235  62.870  51.592  1.00  0.00           C  
ATOM   1375  HB2 LEU    89      44.127  62.686  50.556  1.00  0.00           H  
ATOM   1376  HB3 LEU    89      44.808  63.756  51.692  1.00  0.00           H  
ATOM   1377  CG  LEU    89      45.028  61.722  52.186  1.00  0.00           C  
ATOM   1378  HG  LEU    89      44.498  60.952  52.283  1.00  0.00           H  
ATOM   1379  CD1 LEU    89      46.078  61.346  51.426  1.00  0.00           C  
ATOM   1380 HD11 LEU    89      46.308  61.191  51.228  1.00  0.00           H  
ATOM   1381 HD12 LEU    89      46.313  61.305  51.204  1.00  0.00           H  
ATOM   1382 HD13 LEU    89      46.371  61.250  51.293  1.00  0.00           H  
ATOM   1383  CD2 LEU    89      45.555  61.963  53.390  1.00  0.00           C  
ATOM   1384 HD21 LEU    89      45.713  62.001  53.668  1.00  0.00           H  
ATOM   1385 HD22 LEU    89      45.672  62.059  53.684  1.00  0.00           H  
ATOM   1386 HD23 LEU    89      45.661  61.988  53.705  1.00  0.00           H  
ATOM   1387  C   LEU    89      42.168  64.299  51.455  1.00  0.00           C  
ATOM   1388  O   LEU    89      41.842  64.190  50.313  1.00  0.00           O  
ATOM   1389  N   LYS    90      41.972  65.415  52.097  1.00  0.00           N  
ATOM   1390  H   LYS    90      42.303  65.443  53.017  1.00  0.00           H  
ATOM   1391  CA  LYS    90      41.472  66.656  51.507  1.00  0.00           C  
ATOM   1392  HA  LYS    90      40.796  66.414  50.702  1.00  0.00           H  
ATOM   1393  CB  LYS    90      40.710  67.446  52.564  1.00  0.00           C  
ATOM   1394  HB2 LYS    90      40.313  66.940  53.126  1.00  0.00           H  
ATOM   1395  HB3 LYS    90      41.213  67.934  53.058  1.00  0.00           H  
ATOM   1396  CG  LYS    90      39.802  68.259  52.246  1.00  0.00           C  
ATOM   1397  HG2 LYS    90      39.851  68.560  52.423  1.00  0.00           H  
ATOM   1398  HG3 LYS    90      39.835  68.380  51.904  1.00  0.00           H  
ATOM   1399  CD  LYS    90      38.781  68.527  52.194  1.00  0.00           C  
ATOM   1400  HD2 LYS    90      38.714  68.376  52.015  1.00  0.00           H  
ATOM   1401  HD3 LYS    90      38.775  68.371  52.431  1.00  0.00           H  
ATOM   1402  CE  LYS    90      37.862  69.232  52.079  1.00  0.00           C  
ATOM   1403  HE2 LYS    90      37.781  69.330  52.469  1.00  0.00           H  
ATOM   1404  HE3 LYS    90      38.056  69.567  51.904  1.00  0.00           H  
ATOM   1405  NZ  LYS    90      36.839  69.354  51.701  1.00  0.00           N  
ATOM   1406  HZ1 LYS    90      36.598  69.408  51.591  1.00  0.00           H  
ATOM   1407  HZ2 LYS    90      36.594  69.365  51.596  1.00  0.00           H  
ATOM   1408  HZ3 LYS    90      36.567  69.398  51.626  1.00  0.00           H  
ATOM   1409  C   LYS    90      42.627  67.451  50.920  1.00  0.00           C  
ATOM   1410  O   LYS    90      43.599  67.704  51.601  1.00  0.00           O  
ATOM   1411  N   VAL    91      42.525  67.851  49.677  1.00  0.00           N  
ATOM   1412  H   VAL    91      41.683  67.636  49.204  1.00  0.00           H  
ATOM   1413  CA  VAL    91      43.536  68.600  48.932  1.00  0.00           C  
ATOM   1414  HA  VAL    91      44.423  68.666  49.526  1.00  0.00           H  
ATOM   1415  CB  VAL    91      43.914  67.883  47.646  1.00  0.00           C  
ATOM   1416  HB  VAL    91      43.906  68.230  47.161  1.00  0.00           H  
ATOM   1417  CG1 VAL    91      44.756  67.471  47.461  1.00  0.00           C  
ATOM   1418 HG11 VAL    91      44.976  67.403  47.392  1.00  0.00           H  
ATOM   1419 HG12 VAL    91      44.971  67.376  47.451  1.00  0.00           H  
ATOM   1420 HG13 VAL    91      44.940  67.336  47.383  1.00  0.00           H  
ATOM   1421  CG2 VAL    91      43.529  67.070  47.137  1.00  0.00           C  
ATOM   1422 HG21 VAL    91      43.440  66.875  47.024  1.00  0.00           H  
ATOM   1423 HG22 VAL    91      43.432  66.856  46.991  1.00  0.00           H  
ATOM   1424 HG23 VAL    91      43.433  66.884  47.012  1.00  0.00           H  
ATOM   1425  C   VAL    91      43.098  70.028  48.682  1.00  0.00           C  
ATOM   1426  O   VAL    91      41.927  70.324  48.647  1.00  0.00           O  
ATOM   1427  N   ASP    92      44.038  70.936  48.510  1.00  0.00           N  
ATOM   1428  H   ASP    92      44.976  70.638  48.583  1.00  0.00           H  
ATOM   1429  CA  ASP    92      43.799  72.365  48.340  1.00  0.00           C  
ATOM   1430  HA  ASP    92      43.098  72.655  49.080  1.00  0.00           H  
ATOM   1431  CB  ASP    92      45.073  73.106  48.618  1.00  0.00           C  
ATOM   1432  HB2 ASP    92      45.266  73.097  49.231  1.00  0.00           H  
ATOM   1433  HB3 ASP    92      45.643  72.908  48.350  1.00  0.00           H  
ATOM   1434  CG  ASP    92      45.364  74.121  48.489  1.00  0.00           C  
ATOM   1435  OD1 ASP    92      45.486  74.674  48.565  1.00  0.00           O  
ATOM   1436  OD2 ASP    92      45.515  74.384  48.354  1.00  0.00           O  
ATOM   1437  C   ASP    92      43.200  72.774  46.998  1.00  0.00           C  
ATOM   1438  O   ASP    92      43.023  73.910  46.751  1.00  0.00           O  
ATOM   1439  N   THR    93      42.901  71.860  46.113  1.00  0.00           N  
ATOM   1440  H   THR    93      43.029  70.950  46.391  1.00  0.00           H  
ATOM   1441  CA  THR    93      42.353  72.079  44.788  1.00  0.00           C  
ATOM   1442  HA  THR    93      41.726  72.923  44.828  1.00  0.00           H  
ATOM   1443  CB  THR    93      43.442  72.375  43.814  1.00  0.00           C  
ATOM   1444  HB  THR    93      43.945  72.478  44.071  1.00  0.00           H  
ATOM   1445  CG2 THR    93      43.906  71.905  42.982  1.00  0.00           C  
ATOM   1446 HG21 THR    93      44.034  71.817  42.764  1.00  0.00           H  
ATOM   1447 HG22 THR    93      44.043  71.777  42.778  1.00  0.00           H  
ATOM   1448 HG23 THR    93      43.996  71.786  42.792  1.00  0.00           H  
ATOM   1449  OG1 THR    93      43.446  73.021  43.307  1.00  0.00           O  
ATOM   1450  HG1 THR    93      43.358  73.424  43.683  1.00  0.00           H  
ATOM   1451  C   THR    93      41.513  70.902  44.324  1.00  0.00           C  
ATOM   1452  O   THR    93      41.835  69.771  44.601  1.00  0.00           O  
ATOM   1453  N   ALA    94      40.435  71.154  43.618  1.00  0.00           N  
ATOM   1454  H   ALA    94      40.228  72.091  43.417  1.00  0.00           H  
ATOM   1455  CA  ALA    94      39.562  70.136  43.065  1.00  0.00           C  
ATOM   1456  HA  ALA    94      39.539  69.310  43.752  1.00  0.00           H  
ATOM   1457  CB  ALA    94      38.162  70.694  42.973  1.00  0.00           C  
ATOM   1458  HB1 ALA    94      37.821  70.821  42.955  1.00  0.00           H  
ATOM   1459  HB2 ALA    94      37.825  70.830  42.954  1.00  0.00           H  
ATOM   1460  HB3 ALA    94      37.821  70.827  42.947  1.00  0.00           H  
ATOM   1461  C   ALA    94      40.043  69.603  41.715  1.00  0.00           C  
ATOM   1462  O   ALA    94      40.553  70.347  40.907  1.00  0.00           O  
ATOM   1463  N   ASN    95      39.833  68.328  41.445  1.00  0.00           N  
ATOM   1464  H   ASN    95      39.447  67.769  42.164  1.00  0.00           H  
ATOM   1465  CA  ASN    95      40.149  67.686  40.178  1.00  0.00           C  
ATOM   1466  HA  ASN    95      41.180  67.868  39.958  1.00  0.00           H  
ATOM   1467  CB  ASN    95      39.980  66.179  40.343  1.00  0.00           C  
ATOM   1468  HB2 ASN    95      40.603  65.836  41.134  1.00  0.00           H  
ATOM   1469  HB3 ASN    95      38.986  65.954  40.633  1.00  0.00           H  
ATOM   1470  CG  ASN    95      40.315  65.390  39.114  1.00  0.00           C  
ATOM   1471  OD1 ASN    95      40.663  65.895  38.084  1.00  0.00           O  
ATOM   1472  ND2 ASN    95      40.203  64.121  39.156  1.00  0.00           N  
ATOM   1473 HD21 ASN    95      40.421  63.614  38.346  1.00  0.00           H  
ATOM   1474 HD22 ASN    95      39.940  63.663  39.991  1.00  0.00           H  
ATOM   1475  C   ASN    95      39.279  68.226  39.040  1.00  0.00           C  
ATOM   1476  O   ASN    95      38.093  68.018  39.075  1.00  0.00           O  
ATOM   1477  N   PRO    96      39.824  68.855  38.000  1.00  0.00           N  
ATOM   1478  CD  PRO    96      41.197  69.186  37.826  1.00  0.00           C  
ATOM   1479  HD2 PRO    96      41.788  68.353  37.770  1.00  0.00           H  
ATOM   1480  HD3 PRO    96      41.535  69.790  38.591  1.00  0.00           H  
ATOM   1481  CG  PRO    96      41.283  69.906  36.570  1.00  0.00           C  
ATOM   1482  HG2 PRO    96      41.697  69.394  35.949  1.00  0.00           H  
ATOM   1483  HG3 PRO    96      41.735  70.679  36.686  1.00  0.00           H  
ATOM   1484  CB  PRO    96      40.017  70.200  36.091  1.00  0.00           C  
ATOM   1485  HB2 PRO    96      39.984  70.017  35.136  1.00  0.00           H  
ATOM   1486  HB3 PRO    96      39.862  71.138  36.234  1.00  0.00           H  
ATOM   1487  CA  PRO    96      39.062  69.366  36.886  1.00  0.00           C  
ATOM   1488  HA  PRO    96      38.293  69.987  37.264  1.00  0.00           H  
ATOM   1489  C   PRO    96      38.431  68.312  36.011  1.00  0.00           C  
ATOM   1490  O   PRO    96      37.547  68.593  35.287  1.00  0.00           O  
ATOM   1491  N   LYS    97      38.867  67.098  36.074  1.00  0.00           N  
ATOM   1492  H   LYS    97      39.590  66.938  36.701  1.00  0.00           H  
ATOM   1493  CA  LYS    97      38.410  65.976  35.277  1.00  0.00           C  
ATOM   1494  HA  LYS    97      37.867  66.349  34.465  1.00  0.00           H  
ATOM   1495  CB  LYS    97      39.587  65.253  34.730  1.00  0.00           C  
ATOM   1496  HB2 LYS    97      40.117  64.927  35.442  1.00  0.00           H  
ATOM   1497  HB3 LYS    97      39.307  64.473  34.214  1.00  0.00           H  
ATOM   1498  CG  LYS    97      40.428  65.981  33.896  1.00  0.00           C  
ATOM   1499  HG2 LYS    97      40.097  66.407  33.480  1.00  0.00           H  
ATOM   1500  HG3 LYS    97      40.829  66.411  34.265  1.00  0.00           H  
ATOM   1501  CD  LYS    97      41.189  65.536  33.123  1.00  0.00           C  
ATOM   1502  HD2 LYS    97      41.474  65.157  33.470  1.00  0.00           H  
ATOM   1503  HD3 LYS    97      40.890  65.182  32.756  1.00  0.00           H  
ATOM   1504  CE  LYS    97      41.969  66.103  32.376  1.00  0.00           C  
ATOM   1505  HE2 LYS    97      41.814  66.361  32.079  1.00  0.00           H  
ATOM   1506  HE3 LYS    97      42.173  66.404  32.580  1.00  0.00           H  
ATOM   1507  NZ  LYS    97      42.648  65.917  31.783  1.00  0.00           N  
ATOM   1508  HZ1 LYS    97      42.816  65.880  31.625  1.00  0.00           H  
ATOM   1509  HZ2 LYS    97      42.824  65.880  31.653  1.00  0.00           H  
ATOM   1510  HZ3 LYS    97      42.812  65.857  31.629  1.00  0.00           H  
ATOM   1511  C   LYS    97      37.453  65.035  35.979  1.00  0.00           C  
ATOM   1512  O   LYS    97      37.226  63.974  35.491  1.00  0.00           O  
ATOM   1513  N   THR    98      36.891  65.401  37.112  1.00  0.00           N  
ATOM   1514  H   THR    98      37.106  66.285  37.444  1.00  0.00           H  
ATOM   1515  CA  THR    98      35.980  64.561  37.891  1.00  0.00           C  
ATOM   1516  HA  THR    98      36.522  63.679  38.174  1.00  0.00           H  
ATOM   1517  CB  THR    98      35.554  65.251  39.184  1.00  0.00           C  
ATOM   1518  HB  THR    98      35.126  66.076  39.004  1.00  0.00           H  
ATOM   1519  CG2 THR    98      34.721  64.561  40.002  1.00  0.00           C  
ATOM   1520 HG21 THR    98      34.499  64.425  40.209  1.00  0.00           H  
ATOM   1521 HG22 THR    98      34.505  64.381  40.178  1.00  0.00           H  
ATOM   1522 HG23 THR    98      34.534  64.393  40.224  1.00  0.00           H  
ATOM   1523  OG1 THR    98      36.501  65.511  39.960  1.00  0.00           O  
ATOM   1524  HG1 THR    98      36.658  66.226  39.841  1.00  0.00           H  
ATOM   1525  C   THR    98      34.736  64.178  37.081  1.00  0.00           C  
ATOM   1526  O   THR    98      34.033  65.066  36.634  1.00  0.00           O  
ATOM   1527  N   PRO    99      34.426  62.896  36.876  1.00  0.00           N  
ATOM   1528  CD  PRO    99      35.217  61.752  37.251  1.00  0.00           C  
ATOM   1529  HD2 PRO    99      35.403  61.739  38.290  1.00  0.00           H  
ATOM   1530  HD3 PRO    99      36.132  61.758  36.718  1.00  0.00           H  
ATOM   1531  CG  PRO    99      34.434  60.537  36.870  1.00  0.00           C  
ATOM   1532  HG2 PRO    99      33.906  60.193  37.690  1.00  0.00           H  
ATOM   1533  HG3 PRO    99      35.053  59.792  36.498  1.00  0.00           H  
ATOM   1534  CB  PRO    99      33.482  61.013  35.834  1.00  0.00           C  
ATOM   1535  HB2 PRO    99      32.612  60.422  35.816  1.00  0.00           H  
ATOM   1536  HB3 PRO    99      33.955  60.975  34.899  1.00  0.00           H  
ATOM   1537  CA  PRO    99      33.207  62.455  36.212  1.00  0.00           C  
ATOM   1538  HA  PRO    99      33.037  63.028  35.322  1.00  0.00           H  
ATOM   1539  C   PRO    99      31.979  62.572  37.110  1.00  0.00           C  
ATOM   1540  O   PRO    99      32.092  62.836  38.287  1.00  0.00           O  
ATOM   1541  N   LYS   100      30.793  62.301  36.588  1.00  0.00           N  
ATOM   1542  H   LYS   100      30.756  62.127  35.618  1.00  0.00           H  
ATOM   1543  CA  LYS   100      29.636  61.915  37.397  1.00  0.00           C  
ATOM   1544  HA  LYS   100      29.507  62.622  38.197  1.00  0.00           H  
ATOM   1545  CB  LYS   100      28.387  61.921  36.530  1.00  0.00           C  
ATOM   1546  HB2 LYS   100      28.388  62.247  35.941  1.00  0.00           H  
ATOM   1547  HB3 LYS   100      28.159  61.343  36.299  1.00  0.00           H  
ATOM   1548  CG  LYS   100      27.434  62.272  36.756  1.00  0.00           C  
ATOM   1549  HG2 LYS   100      27.442  61.932  37.210  1.00  0.00           H  
ATOM   1550  HG3 LYS   100      27.518  62.809  36.999  1.00  0.00           H  
ATOM   1551  CD  LYS   100      26.350  62.353  36.031  1.00  0.00           C  
ATOM   1552  HD2 LYS   100      26.259  62.504  35.733  1.00  0.00           H  
ATOM   1553  HD3 LYS   100      26.218  62.069  35.864  1.00  0.00           H  
ATOM   1554  CE  LYS   100      25.568  62.615  35.950  1.00  0.00           C  
ATOM   1555  HE2 LYS   100      25.621  62.433  36.181  1.00  0.00           H  
ATOM   1556  HE3 LYS   100      25.624  62.905  36.164  1.00  0.00           H  
ATOM   1557  NZ  LYS   100      24.682  62.724  35.296  1.00  0.00           N  
ATOM   1558  HZ1 LYS   100      24.487  62.753  35.111  1.00  0.00           H  
ATOM   1559  HZ2 LYS   100      24.464  62.706  35.149  1.00  0.00           H  
ATOM   1560  HZ3 LYS   100      24.444  62.792  35.140  1.00  0.00           H  
ATOM   1561  C   LYS   100      29.899  60.544  38.007  1.00  0.00           C  
ATOM   1562  O   LYS   100      30.215  59.629  37.278  1.00  0.00           O  
ATOM   1563  N   TYR   101      29.801  60.386  39.312  1.00  0.00           N  
ATOM   1564  H   TYR   101      29.517  61.159  39.852  1.00  0.00           H  
ATOM   1565  CA  TYR   101      30.199  59.159  40.005  1.00  0.00           C  
ATOM   1566  HA  TYR   101      30.141  58.350  39.296  1.00  0.00           H  
ATOM   1567  CB  TYR   101      31.658  59.254  40.454  1.00  0.00           C  
ATOM   1568  HB2 TYR   101      31.988  58.264  40.702  1.00  0.00           H  
ATOM   1569  HB3 TYR   101      32.260  59.576  39.625  1.00  0.00           H  
ATOM   1570  CG  TYR   101      31.938  60.145  41.638  1.00  0.00           C  
ATOM   1571  CD1 TYR   101      32.257  61.478  41.453  1.00  0.00           C  
ATOM   1572  HD1 TYR   101      32.303  61.867  40.476  1.00  0.00           H  
ATOM   1573  CE1 TYR   101      32.516  62.311  42.539  1.00  0.00           C  
ATOM   1574  HE1 TYR   101      32.757  63.329  42.393  1.00  0.00           H  
ATOM   1575  CZ  TYR   101      32.462  61.808  43.823  1.00  0.00           C  
ATOM   1576  OH  TYR   101      32.705  62.603  44.871  1.00  0.00           O  
ATOM   1577  HH  TYR   101      32.829  63.418  44.679  1.00  0.00           H  
ATOM   1578  CE2 TYR   101      32.153  60.470  44.015  1.00  0.00           C  
ATOM   1579  HE2 TYR   101      32.117  60.091  44.997  1.00  0.00           H  
ATOM   1580  CD2 TYR   101      31.897  59.640  42.926  1.00  0.00           C  
ATOM   1581  HD2 TYR   101      31.669  58.620  43.085  1.00  0.00           H  
ATOM   1582  C   TYR   101      29.298  58.765  41.175  1.00  0.00           C  
ATOM   1583  O   TYR   101      28.618  59.591  41.762  1.00  0.00           O  
ATOM   1584  N   LYS   102      29.350  57.488  41.540  1.00  0.00           N  
ATOM   1585  H   LYS   102      29.890  56.882  40.965  1.00  0.00           H  
ATOM   1586  CA  LYS   102      28.776  56.896  42.750  1.00  0.00           C  
ATOM   1587  HA  LYS   102      28.783  57.641  43.527  1.00  0.00           H  
ATOM   1588  CB  LYS   102      27.323  56.499  42.504  1.00  0.00           C  
ATOM   1589  HB2 LYS   102      26.906  56.235  43.332  1.00  0.00           H  
ATOM   1590  HB3 LYS   102      26.827  57.264  42.193  1.00  0.00           H  
ATOM   1591  CG  LYS   102      27.051  55.460  41.602  1.00  0.00           C  
ATOM   1592  HG2 LYS   102      27.478  55.687  40.773  1.00  0.00           H  
ATOM   1593  HG3 LYS   102      27.471  54.661  41.936  1.00  0.00           H  
ATOM   1594  CD  LYS   102      25.611  55.196  41.376  1.00  0.00           C  
ATOM   1595  HD2 LYS   102      25.243  55.001  41.967  1.00  0.00           H  
ATOM   1596  HD3 LYS   102      25.234  55.768  41.133  1.00  0.00           H  
ATOM   1597  CE  LYS   102      25.201  54.416  40.668  1.00  0.00           C  
ATOM   1598  HE2 LYS   102      25.565  54.580  40.125  1.00  0.00           H  
ATOM   1599  HE3 LYS   102      25.529  53.877  40.899  1.00  0.00           H  
ATOM   1600  NZ  LYS   102      23.914  54.160  40.397  1.00  0.00           N  
ATOM   1601  HZ1 LYS   102      23.598  54.080  40.328  1.00  0.00           H  
ATOM   1602  HZ2 LYS   102      23.589  54.107  40.337  1.00  0.00           H  
ATOM   1603  HZ3 LYS   102      23.607  54.101  40.314  1.00  0.00           H  
ATOM   1604  C   LYS   102      29.621  55.727  43.248  1.00  0.00           C  
ATOM   1605  O   LYS   102      30.374  55.146  42.499  1.00  0.00           O  
ATOM   1606  N   PHE   103      29.496  55.374  44.503  1.00  0.00           N  
ATOM   1607  H   PHE   103      28.880  55.905  45.061  1.00  0.00           H  
ATOM   1608  CA  PHE   103      30.132  54.210  45.116  1.00  0.00           C  
ATOM   1609  HA  PHE   103      30.900  53.825  44.461  1.00  0.00           H  
ATOM   1610  CB  PHE   103      30.804  54.614  46.428  1.00  0.00           C  
ATOM   1611  HB2 PHE   103      30.040  54.910  47.116  1.00  0.00           H  
ATOM   1612  HB3 PHE   103      31.279  53.749  46.842  1.00  0.00           H  
ATOM   1613  CG  PHE   103      31.836  55.713  46.376  1.00  0.00           C  
ATOM   1614  CD1 PHE   103      32.660  55.929  45.330  1.00  0.00           C  
ATOM   1615  HD1 PHE   103      32.561  55.327  44.535  1.00  0.00           H  
ATOM   1616  CE1 PHE   103      33.626  56.923  45.314  1.00  0.00           C  
ATOM   1617  HE1 PHE   103      34.253  57.076  44.514  1.00  0.00           H  
ATOM   1618  CZ  PHE   103      33.779  57.710  46.345  1.00  0.00           C  
ATOM   1619  HZ  PHE   103      34.521  58.465  46.337  1.00  0.00           H  
ATOM   1620  CE2 PHE   103      32.965  57.503  47.389  1.00  0.00           C  
ATOM   1621  HE2 PHE   103      33.088  58.099  48.180  1.00  0.00           H  
ATOM   1622  CD2 PHE   103      32.000  56.507  47.405  1.00  0.00           C  
ATOM   1623  HD2 PHE   103      31.390  56.348  48.212  1.00  0.00           H  
ATOM   1624  C   PHE   103      29.114  53.090  45.330  1.00  0.00           C  
ATOM   1625  O   PHE   103      28.041  53.329  45.816  1.00  0.00           O  
ATOM   1626  N   VAL   104      29.441  51.871  44.973  1.00  0.00           N  
ATOM   1627  H   VAL   104      30.325  51.748  44.563  1.00  0.00           H  
ATOM   1628  CA  VAL   104      28.582  50.686  45.089  1.00  0.00           C  
ATOM   1629  HA  VAL   104      27.835  50.876  45.832  1.00  0.00           H  
ATOM   1630  CB  VAL   104      27.855  50.404  43.780  1.00  0.00           C  
ATOM   1631  HB  VAL   104      27.599  50.294  43.611  1.00  0.00           H  
ATOM   1632  CG1 VAL   104      27.524  50.479  43.187  1.00  0.00           C  
ATOM   1633 HG11 VAL   104      27.463  50.538  43.130  1.00  0.00           H  
ATOM   1634 HG12 VAL   104      27.460  50.496  42.988  1.00  0.00           H  
ATOM   1635 HG13 VAL   104      27.396  50.450  42.998  1.00  0.00           H  
ATOM   1636  CG2 VAL   104      27.715  50.175  43.234  1.00  0.00           C  
ATOM   1637 HG21 VAL   104      27.681  50.097  43.065  1.00  0.00           H  
ATOM   1638 HG22 VAL   104      27.675  50.124  43.122  1.00  0.00           H  
ATOM   1639 HG23 VAL   104      27.671  50.134  43.101  1.00  0.00           H  
ATOM   1640  C   VAL   104      29.363  49.468  45.555  1.00  0.00           C  
ATOM   1641  O   VAL   104      30.487  49.311  45.228  1.00  0.00           O  
ATOM   1642  N   ARG   105      28.772  48.584  46.300  1.00  0.00           N  
ATOM   1643  H   ARG   105      27.866  48.792  46.555  1.00  0.00           H  
ATOM   1644  CA  ARG   105      29.320  47.283  46.685  1.00  0.00           C  
ATOM   1645  HA  ARG   105      30.391  47.321  46.596  1.00  0.00           H  
ATOM   1646  CB  ARG   105      28.978  47.012  48.139  1.00  0.00           C  
ATOM   1647  HB2 ARG   105      29.200  47.886  48.705  1.00  0.00           H  
ATOM   1648  HB3 ARG   105      27.938  46.820  48.228  1.00  0.00           H  
ATOM   1649  CG  ARG   105      29.752  45.847  48.726  1.00  0.00           C  
ATOM   1650  HG2 ARG   105      29.406  45.044  48.425  1.00  0.00           H  
ATOM   1651  HG3 ARG   105      30.644  45.878  48.471  1.00  0.00           H  
ATOM   1652  CD  ARG   105      29.784  45.743  50.089  1.00  0.00           C  
ATOM   1653  HD2 ARG   105      30.086  46.561  50.403  1.00  0.00           H  
ATOM   1654  HD3 ARG   105      28.889  45.682  50.342  1.00  0.00           H  
ATOM   1655  NE  ARG   105      30.561  44.652  50.659  1.00  0.00           N  
ATOM   1656  HE  ARG   105      30.106  43.792  50.773  1.00  0.00           H  
ATOM   1657  CZ  ARG   105      31.798  44.677  51.059  1.00  0.00           C  
ATOM   1658  NH1 ARG   105      32.529  45.721  50.984  1.00  0.00           N  
ATOM   1659 HH11 ARG   105      32.132  46.578  50.677  1.00  0.00           H  
ATOM   1660 HH12 ARG   105      33.480  45.702  51.253  1.00  0.00           H  
ATOM   1661  NH2 ARG   105      32.327  43.625  51.562  1.00  0.00           N  
ATOM   1662 HH21 ARG   105      31.790  42.809  51.632  1.00  0.00           H  
ATOM   1663 HH22 ARG   105      33.238  43.648  51.941  1.00  0.00           H  
ATOM   1664  C   ARG   105      28.820  46.192  45.755  1.00  0.00           C  
ATOM   1665  O   ARG   105      27.668  46.125  45.493  1.00  0.00           O  
ATOM   1666  N   ILE   106      29.666  45.341  45.263  1.00  0.00           N  
ATOM   1667  H   ILE   106      30.589  45.441  45.547  1.00  0.00           H  
ATOM   1668  CA  ILE   106      29.329  44.234  44.358  1.00  0.00           C  
ATOM   1669  HA  ILE   106      28.341  44.407  43.972  1.00  0.00           H  
ATOM   1670  CB  ILE   106      30.263  44.196  43.142  1.00  0.00           C  
ATOM   1671  HB  ILE   106      29.980  43.351  42.557  1.00  0.00           H  
ATOM   1672  CG2 ILE   106      30.042  45.409  42.275  1.00  0.00           C  
ATOM   1673 HG21 ILE   106      29.940  45.680  42.031  1.00  0.00           H  
ATOM   1674 HG22 ILE   106      29.971  45.733  42.105  1.00  0.00           H  
ATOM   1675 HG23 ILE   106      30.033  45.697  42.039  1.00  0.00           H  
ATOM   1676  CG1 ILE   106      31.725  44.027  43.491  1.00  0.00           C  
ATOM   1677 HG12 ILE   106      32.126  44.834  43.708  1.00  0.00           H  
ATOM   1678 HG13 ILE   106      31.821  43.487  44.233  1.00  0.00           H  
ATOM   1679  CD1 ILE   106      32.561  43.480  42.568  1.00  0.00           C  
ATOM   1680 HD11 ILE   106      32.759  43.336  42.344  1.00  0.00           H  
ATOM   1681 HD12 ILE   106      32.770  43.363  42.342  1.00  0.00           H  
ATOM   1682 HD13 ILE   106      32.780  43.348  42.362  1.00  0.00           H  
ATOM   1683  C   ILE   106      29.247  42.887  45.069  1.00  0.00           C  
ATOM   1684  O   ILE   106      29.771  42.705  46.140  1.00  0.00           O  
ATOM   1685  N   GLN   107      28.573  41.938  44.470  1.00  0.00           N  
ATOM   1686  H   GLN   107      28.170  42.163  43.601  1.00  0.00           H  
ATOM   1687  CA  GLN   107      28.431  40.562  44.927  1.00  0.00           C  
ATOM   1688  HA  GLN   107      28.624  40.526  45.959  1.00  0.00           H  
ATOM   1689  CB  GLN   107      27.033  40.103  44.697  1.00  0.00           C  
ATOM   1690  HB2 GLN   107      26.825  40.151  43.737  1.00  0.00           H  
ATOM   1691  HB3 GLN   107      26.933  39.137  44.963  1.00  0.00           H  
ATOM   1692  CG  GLN   107      26.019  40.833  45.363  1.00  0.00           C  
ATOM   1693  HG2 GLN   107      26.051  41.488  45.354  1.00  0.00           H  
ATOM   1694  HG3 GLN   107      25.404  40.793  45.177  1.00  0.00           H  
ATOM   1695  CD  GLN   107      25.731  40.740  46.275  1.00  0.00           C  
ATOM   1696  OE1 GLN   107      26.036  40.224  46.622  1.00  0.00           O  
ATOM   1697  NE2 GLN   107      25.130  41.237  46.706  1.00  0.00           N  
ATOM   1698 HE21 GLN   107      24.935  41.171  47.301  1.00  0.00           H  
ATOM   1699 HE22 GLN   107      24.865  41.663  46.440  1.00  0.00           H  
ATOM   1700  C   GLN   107      29.398  39.626  44.252  1.00  0.00           C  
ATOM   1701  O   GLN   107      29.842  39.922  43.172  1.00  0.00           O  
ATOM   1702  N   PRO   108      29.713  38.470  44.823  1.00  0.00           N  
ATOM   1703  CD  PRO   108      29.368  38.019  46.120  1.00  0.00           C  
ATOM   1704  HD2 PRO   108      28.352  37.926  46.227  1.00  0.00           H  
ATOM   1705  HD3 PRO   108      29.729  38.655  46.862  1.00  0.00           H  
ATOM   1706  CG  PRO   108      29.984  36.703  46.245  1.00  0.00           C  
ATOM   1707  HG2 PRO   108      29.412  36.071  46.376  1.00  0.00           H  
ATOM   1708  HG3 PRO   108      30.535  36.721  46.886  1.00  0.00           H  
ATOM   1709  CB  PRO   108      30.632  36.344  45.149  1.00  0.00           C  
ATOM   1710  HB2 PRO   108      30.265  35.531  44.879  1.00  0.00           H  
ATOM   1711  HB3 PRO   108      31.500  36.199  45.365  1.00  0.00           H  
ATOM   1712  CA  PRO   108      30.507  37.469  44.165  1.00  0.00           C  
ATOM   1713  HA  PRO   108      31.478  37.870  43.973  1.00  0.00           H  
ATOM   1714  C   PRO   108      29.909  37.016  42.851  1.00  0.00           C  
ATOM   1715  O   PRO   108      28.731  36.842  42.739  1.00  0.00           O  
ATOM   1716  N   GLY   109      30.727  36.837  41.843  1.00  0.00           N  
ATOM   1717  H   GLY   109      31.682  36.963  42.007  1.00  0.00           H  
ATOM   1718  CA  GLY   109      30.343  36.531  40.479  1.00  0.00           C  
ATOM   1719  HA2 GLY   109      31.144  36.002  40.021  1.00  0.00           H  
ATOM   1720  HA3 GLY   109      29.488  35.896  40.485  1.00  0.00           H  
ATOM   1721  C   GLY   109      30.034  37.725  39.594  1.00  0.00           C  
ATOM   1722  O   GLY   109      29.963  37.562  38.401  1.00  0.00           O  
ATOM   1723  N   GLN   110      29.874  38.918  40.141  1.00  0.00           N  
ATOM   1724  H   GLN   110      29.946  38.997  41.120  1.00  0.00           H  
ATOM   1725  CA  GLN   110      29.666  40.142  39.377  1.00  0.00           C  
ATOM   1726  HA  GLN   110      28.961  39.926  38.594  1.00  0.00           H  
ATOM   1727  CB  GLN   110      29.044  41.204  40.275  1.00  0.00           C  
ATOM   1728  HB2 GLN   110      28.703  40.999  40.876  1.00  0.00           H  
ATOM   1729  HB3 GLN   110      29.473  41.687  40.576  1.00  0.00           H  
ATOM   1730  CG  GLN   110      28.293  41.900  39.986  1.00  0.00           C  
ATOM   1731  HG2 GLN   110      28.299  42.207  39.798  1.00  0.00           H  
ATOM   1732  HG3 GLN   110      28.340  41.628  39.800  1.00  0.00           H  
ATOM   1733  CD  GLN   110      27.451  42.565  40.205  1.00  0.00           C  
ATOM   1734  OE1 GLN   110      27.238  42.586  40.760  1.00  0.00           O  
ATOM   1735  NE2 GLN   110      26.938  43.135  39.781  1.00  0.00           N  
ATOM   1736 HE21 GLN   110      26.394  43.573  39.925  1.00  0.00           H  
ATOM   1737 HE22 GLN   110      27.097  43.127  39.325  1.00  0.00           H  
ATOM   1738  C   GLN   110      30.957  40.630  38.715  1.00  0.00           C  
ATOM   1739  O   GLN   110      32.032  40.540  39.277  1.00  0.00           O  
ATOM   1740  N   THR   111      30.843  41.161  37.517  1.00  0.00           N  
ATOM   1741  H   THR   111      29.943  41.212  37.115  1.00  0.00           H  
ATOM   1742  CA  THR   111      31.941  41.705  36.713  1.00  0.00           C  
ATOM   1743  HA  THR   111      32.860  41.247  37.047  1.00  0.00           H  
ATOM   1744  CB  THR   111      31.773  41.369  35.234  1.00  0.00           C  
ATOM   1745  HB  THR   111      32.492  41.926  34.663  1.00  0.00           H  
ATOM   1746  CG2 THR   111      31.996  39.906  34.938  1.00  0.00           C  
ATOM   1747 HG21 THR   111      32.009  39.551  34.844  1.00  0.00           H  
ATOM   1748 HG22 THR   111      32.102  39.565  34.822  1.00  0.00           H  
ATOM   1749 HG23 THR   111      32.075  39.542  34.912  1.00  0.00           H  
ATOM   1750  OG1 THR   111      30.499  41.731  34.803  1.00  0.00           O  
ATOM   1751  HG1 THR   111      30.382  41.421  33.928  1.00  0.00           H  
ATOM   1752  C   THR   111      32.114  43.209  36.868  1.00  0.00           C  
ATOM   1753  O   THR   111      31.172  43.939  37.133  1.00  0.00           O  
ATOM   1754  N   PHE   112      33.335  43.676  36.668  1.00  0.00           N  
ATOM   1755  H   PHE   112      34.061  43.017  36.495  1.00  0.00           H  
ATOM   1756  CA  PHE   112      33.723  45.079  36.649  1.00  0.00           C  
ATOM   1757  HA  PHE   112      32.932  45.650  36.190  1.00  0.00           H  
ATOM   1758  CB  PHE   112      33.904  45.592  38.078  1.00  0.00           C  
ATOM   1759  HB2 PHE   112      34.166  46.624  38.039  1.00  0.00           H  
ATOM   1760  HB3 PHE   112      32.962  45.545  38.575  1.00  0.00           H  
ATOM   1761  CG  PHE   112      34.912  44.884  38.931  1.00  0.00           C  
ATOM   1762  CD1 PHE   112      36.060  45.198  39.080  1.00  0.00           C  
ATOM   1763  HD1 PHE   112      36.234  45.916  38.562  1.00  0.00           H  
ATOM   1764  CE1 PHE   112      36.974  44.577  39.906  1.00  0.00           C  
ATOM   1765  HE1 PHE   112      37.847  44.819  40.027  1.00  0.00           H  
ATOM   1766  CZ  PHE   112      36.751  43.635  40.575  1.00  0.00           C  
ATOM   1767  HZ  PHE   112      37.451  43.166  41.205  1.00  0.00           H  
ATOM   1768  CE2 PHE   112      35.614  43.308  40.419  1.00  0.00           C  
ATOM   1769  HE2 PHE   112      35.443  42.584  40.929  1.00  0.00           H  
ATOM   1770  CD2 PHE   112      34.694  43.932  39.604  1.00  0.00           C  
ATOM   1771  HD2 PHE   112      33.819  43.680  39.498  1.00  0.00           H  
ATOM   1772  C   PHE   112      34.978  45.289  35.800  1.00  0.00           C  
ATOM   1773  O   PHE   112      35.751  44.380  35.574  1.00  0.00           O  
ATOM   1774  N   SER   113      35.189  46.501  35.328  1.00  0.00           N  
ATOM   1775  H   SER   113      34.539  47.210  35.573  1.00  0.00           H  
ATOM   1776  CA  SER   113      36.414  46.927  34.661  1.00  0.00           C  
ATOM   1777  HA  SER   113      36.815  46.112  34.078  1.00  0.00           H  
ATOM   1778  CB  SER   113      36.113  48.075  33.716  1.00  0.00           C  
ATOM   1779  HB2 SER   113      35.583  48.846  34.227  1.00  0.00           H  
ATOM   1780  HB3 SER   113      37.026  48.484  33.345  1.00  0.00           H  
ATOM   1781  OG  SER   113      35.359  47.617  32.644  1.00  0.00           O  
ATOM   1782  HG  SER   113      34.694  47.059  32.943  1.00  0.00           H  
ATOM   1783  C   SER   113      37.451  47.344  35.695  1.00  0.00           C  
ATOM   1784  O   SER   113      37.186  48.177  36.518  1.00  0.00           O  
ATOM   1785  N   VAL   114      38.625  46.774  35.676  1.00  0.00           N  
ATOM   1786  H   VAL   114      38.782  46.094  34.978  1.00  0.00           H  
ATOM   1787  CA  VAL   114      39.730  47.068  36.593  1.00  0.00           C  
ATOM   1788  HA  VAL   114      39.372  47.713  37.367  1.00  0.00           H  
ATOM   1789  CB  VAL   114      40.215  45.811  37.272  1.00  0.00           C  
ATOM   1790  HB  VAL   114      39.708  45.339  37.252  1.00  0.00           H  
ATOM   1791  CG1 VAL   114      41.069  45.190  37.002  1.00  0.00           C  
ATOM   1792 HG11 VAL   114      41.276  45.077  36.891  1.00  0.00           H  
ATOM   1793 HG12 VAL   114      41.336  45.014  36.986  1.00  0.00           H  
ATOM   1794 HG13 VAL   114      41.214  45.002  36.926  1.00  0.00           H  
ATOM   1795  CG2 VAL   114      40.501  45.749  38.339  1.00  0.00           C  
ATOM   1796 HG21 VAL   114      40.581  45.747  38.564  1.00  0.00           H  
ATOM   1797 HG22 VAL   114      40.551  45.734  38.650  1.00  0.00           H  
ATOM   1798 HG23 VAL   114      40.569  45.712  38.589  1.00  0.00           H  
ATOM   1799  C   VAL   114      40.834  47.818  35.893  1.00  0.00           C  
ATOM   1800  O   VAL   114      41.255  47.436  34.828  1.00  0.00           O  
ATOM   1801  N   LEU   115      41.302  48.894  36.483  1.00  0.00           N  
ATOM   1802  H   LEU   115      40.918  49.134  37.361  1.00  0.00           H  
ATOM   1803  CA  LEU   115      42.395  49.714  35.993  1.00  0.00           C  
ATOM   1804  HA  LEU   115      42.524  49.557  34.948  1.00  0.00           H  
ATOM   1805  CB  LEU   115      42.064  51.159  36.197  1.00  0.00           C  
ATOM   1806  HB2 LEU   115      41.423  51.220  36.173  1.00  0.00           H  
ATOM   1807  HB3 LEU   115      42.222  51.433  36.802  1.00  0.00           H  
ATOM   1808  CG  LEU   115      42.372  52.171  35.654  1.00  0.00           C  
ATOM   1809  HG  LEU   115      42.808  51.963  35.825  1.00  0.00           H  
ATOM   1810  CD1 LEU   115      42.283  52.482  34.881  1.00  0.00           C  
ATOM   1811 HD11 LEU   115      42.281  52.563  34.687  1.00  0.00           H  
ATOM   1812 HD12 LEU   115      42.238  52.558  34.672  1.00  0.00           H  
ATOM   1813 HD13 LEU   115      42.278  52.553  34.720  1.00  0.00           H  
ATOM   1814  CD2 LEU   115      42.170  53.231  35.649  1.00  0.00           C  
ATOM   1815 HD21 LEU   115      42.053  53.462  35.652  1.00  0.00           H  
ATOM   1816 HD22 LEU   115      42.165  53.509  35.704  1.00  0.00           H  
ATOM   1817 HD23 LEU   115      42.153  53.492  35.593  1.00  0.00           H  
ATOM   1818  C   LEU   115      43.675  49.333  36.670  1.00  0.00           C  
ATOM   1819  O   LEU   115      43.776  49.425  37.822  1.00  0.00           O  
ATOM   1820  N   ALA   116      44.664  48.942  35.961  1.00  0.00           N  
ATOM   1821  H   ALA   116      44.511  48.905  35.024  1.00  0.00           H  
ATOM   1822  CA  ALA   116      46.009  48.767  36.445  1.00  0.00           C  
ATOM   1823  HA  ALA   116      45.967  48.361  37.425  1.00  0.00           H  
ATOM   1824  CB  ALA   116      46.699  47.774  35.569  1.00  0.00           C  
ATOM   1825  HB1 ALA   116      46.874  47.537  35.364  1.00  0.00           H  
ATOM   1826  HB2 ALA   116      46.865  47.523  35.361  1.00  0.00           H  
ATOM   1827  HB3 ALA   116      46.862  47.540  35.353  1.00  0.00           H  
ATOM   1828  C   ALA   116      46.755  50.093  36.521  1.00  0.00           C  
ATOM   1829  O   ALA   116      46.852  50.793  35.590  1.00  0.00           O  
ATOM   1830  N   CYS   117      47.281  50.443  37.623  1.00  0.00           N  
ATOM   1831  H   CYS   117      47.165  49.832  38.349  1.00  0.00           H  
ATOM   1832  CA  CYS   117      47.957  51.698  37.902  1.00  0.00           C  
ATOM   1833  HA  CYS   117      48.268  52.147  36.975  1.00  0.00           H  
ATOM   1834  CB  CYS   117      46.959  52.629  38.573  1.00  0.00           C  
ATOM   1835  HB2 CYS   117      46.113  52.655  38.049  1.00  0.00           H  
ATOM   1836  HB3 CYS   117      46.736  52.302  39.487  1.00  0.00           H  
ATOM   1837  SG  CYS   117      47.492  54.227  38.719  1.00  0.00           S  
ATOM   1838  HG  CYS   117      48.207  53.958  39.541  1.00  0.00           H  
ATOM   1839  C   CYS   117      49.208  51.474  38.741  1.00  0.00           C  
ATOM   1840  O   CYS   117      49.195  50.680  39.663  1.00  0.00           O  
ATOM   1841  N   TYR   118      50.278  52.187  38.428  1.00  0.00           N  
ATOM   1842  H   TYR   118      50.202  52.830  37.676  1.00  0.00           H  
ATOM   1843  CA  TYR   118      51.574  52.085  39.081  1.00  0.00           C  
ATOM   1844  HA  TYR   118      51.448  51.643  40.050  1.00  0.00           H  
ATOM   1845  CB  TYR   118      52.507  51.195  38.272  1.00  0.00           C  
ATOM   1846  HB2 TYR   118      52.701  51.665  37.333  1.00  0.00           H  
ATOM   1847  HB3 TYR   118      53.442  51.134  38.784  1.00  0.00           H  
ATOM   1848  CG  TYR   118      52.014  49.797  38.018  1.00  0.00           C  
ATOM   1849  CD1 TYR   118      51.387  49.476  36.839  1.00  0.00           C  
ATOM   1850  HD1 TYR   118      51.265  50.220  36.111  1.00  0.00           H  
ATOM   1851  CE1 TYR   118      50.907  48.189  36.614  1.00  0.00           C  
ATOM   1852  HE1 TYR   118      50.423  47.950  35.718  1.00  0.00           H  
ATOM   1853  CZ  TYR   118      51.060  47.213  37.570  1.00  0.00           C  
ATOM   1854  OH  TYR   118      50.588  45.976  37.371  1.00  0.00           O  
ATOM   1855  HH  TYR   118      50.294  45.845  36.523  1.00  0.00           H  
ATOM   1856  CE2 TYR   118      51.707  47.529  38.738  1.00  0.00           C  
ATOM   1857  HE2 TYR   118      51.833  46.782  39.463  1.00  0.00           H  
ATOM   1858  CD2 TYR   118      52.179  48.817  38.965  1.00  0.00           C  
ATOM   1859  HD2 TYR   118      52.662  49.054  39.865  1.00  0.00           H  
ATOM   1860  C   TYR   118      52.180  53.466  39.260  1.00  0.00           C  
ATOM   1861  O   TYR   118      52.255  54.228  38.325  1.00  0.00           O  
ATOM   1862  N   ASN   119      52.605  53.803  40.450  1.00  0.00           N  
ATOM   1863  H   ASN   119      52.523  53.129  41.160  1.00  0.00           H  
ATOM   1864  CA  ASN   119      53.137  55.105  40.818  1.00  0.00           C  
ATOM   1865  HA  ASN   119      53.141  55.138  41.870  1.00  0.00           H  
ATOM   1866  CB  ASN   119      54.559  55.212  40.373  1.00  0.00           C  
ATOM   1867  HB2 ASN   119      54.663  55.134  39.481  1.00  0.00           H  
ATOM   1868  HB3 ASN   119      54.912  56.029  40.571  1.00  0.00           H  
ATOM   1869  CG  ASN   119      55.397  54.366  40.847  1.00  0.00           C  
ATOM   1870  OD1 ASN   119      55.531  53.934  41.261  1.00  0.00           O  
ATOM   1871  ND2 ASN   119      55.991  54.099  40.805  1.00  0.00           N  
ATOM   1872 HD21 ASN   119      56.541  53.548  41.115  1.00  0.00           H  
ATOM   1873 HD22 ASN   119      55.901  54.447  40.468  1.00  0.00           H  
ATOM   1874  C   ASN   119      52.267  56.286  40.413  1.00  0.00           C  
ATOM   1875  O   ASN   119      52.748  57.308  40.008  1.00  0.00           O  
ATOM   1876  N   GLY   120      50.971  56.128  40.473  1.00  0.00           N  
ATOM   1877  H   GLY   120      50.641  55.265  40.806  1.00  0.00           H  
ATOM   1878  CA  GLY   120      49.985  57.101  40.072  1.00  0.00           C  
ATOM   1879  HA2 GLY   120      49.067  56.856  40.545  1.00  0.00           H  
ATOM   1880  HA3 GLY   120      50.287  58.067  40.411  1.00  0.00           H  
ATOM   1881  C   GLY   120      49.716  57.205  38.589  1.00  0.00           C  
ATOM   1882  O   GLY   120      48.920  58.002  38.204  1.00  0.00           O  
ATOM   1883  N   SER   121      50.355  56.428  37.757  1.00  0.00           N  
ATOM   1884  H   SER   121      50.992  55.793  38.138  1.00  0.00           H  
ATOM   1885  CA  SER   121      50.173  56.399  36.318  1.00  0.00           C  
ATOM   1886  HA  SER   121      49.642  57.271  36.029  1.00  0.00           H  
ATOM   1887  CB  SER   121      51.503  56.478  35.648  1.00  0.00           C  
ATOM   1888  HB2 SER   121      51.995  56.936  35.944  1.00  0.00           H  
ATOM   1889  HB3 SER   121      51.918  55.869  35.603  1.00  0.00           H  
ATOM   1890  OG  SER   121      51.581  56.754  34.703  1.00  0.00           O  
ATOM   1891  HG  SER   121      51.768  57.027  34.561  1.00  0.00           H  
ATOM   1892  C   SER   121      49.414  55.164  35.855  1.00  0.00           C  
ATOM   1893  O   SER   121      49.858  54.062  36.116  1.00  0.00           O  
ATOM   1894  N   PRO   122      48.285  55.297  35.167  1.00  0.00           N  
ATOM   1895  CD  PRO   122      47.582  56.504  34.929  1.00  0.00           C  
ATOM   1896  HD2 PRO   122      48.107  57.126  34.306  1.00  0.00           H  
ATOM   1897  HD3 PRO   122      47.375  57.008  35.811  1.00  0.00           H  
ATOM   1898  CG  PRO   122      46.340  56.112  34.291  1.00  0.00           C  
ATOM   1899  HG2 PRO   122      46.294  56.442  33.472  1.00  0.00           H  
ATOM   1900  HG3 PRO   122      45.663  56.402  34.771  1.00  0.00           H  
ATOM   1901  CB  PRO   122      46.233  54.753  34.173  1.00  0.00           C  
ATOM   1902  HB2 PRO   122      46.021  54.541  33.266  1.00  0.00           H  
ATOM   1903  HB3 PRO   122      45.518  54.466  34.718  1.00  0.00           H  
ATOM   1904  CA  PRO   122      47.533  54.180  34.638  1.00  0.00           C  
ATOM   1905  HA  PRO   122      47.333  53.494  35.425  1.00  0.00           H  
ATOM   1906  C   PRO   122      48.249  53.445  33.527  1.00  0.00           C  
ATOM   1907  O   PRO   122      48.922  54.012  32.757  1.00  0.00           O  
ATOM   1908  N   SER   123      48.082  52.178  33.426  1.00  0.00           N  
ATOM   1909  H   SER   123      47.532  51.779  34.102  1.00  0.00           H  
ATOM   1910  CA  SER   123      48.702  51.309  32.451  1.00  0.00           C  
ATOM   1911  HA  SER   123      49.225  51.887  31.751  1.00  0.00           H  
ATOM   1912  CB  SER   123      49.687  50.463  33.128  1.00  0.00           C  
ATOM   1913  HB2 SER   123      50.091  50.292  33.047  1.00  0.00           H  
ATOM   1914  HB3 SER   123      49.913  50.500  33.486  1.00  0.00           H  
ATOM   1915  OG  SER   123      49.817  49.853  33.402  1.00  0.00           O  
ATOM   1916  HG  SER   123      49.967  49.733  33.388  1.00  0.00           H  
ATOM   1917  C   SER   123      47.752  50.484  31.652  1.00  0.00           C  
ATOM   1918  O   SER   123      47.992  50.082  30.875  1.00  0.00           O  
ATOM   1919  N   GLY   124      46.672  50.237  31.812  1.00  0.00           N  
ATOM   1920  H   GLY   124      46.523  50.578  32.460  1.00  0.00           H  
ATOM   1921  CA  GLY   124      45.687  49.492  31.083  1.00  0.00           C  
ATOM   1922  HA2 GLY   124      45.426  50.030  30.254  1.00  0.00           H  
ATOM   1923  HA3 GLY   124      46.106  48.616  30.766  1.00  0.00           H  
ATOM   1924  C   GLY   124      44.426  49.153  31.821  1.00  0.00           C  
ATOM   1925  O   GLY   124      44.366  49.251  32.934  1.00  0.00           O  
ATOM   1926  N   VAL   125      43.412  48.744  31.200  1.00  0.00           N  
ATOM   1927  H   VAL   125      43.543  48.679  30.298  1.00  0.00           H  
ATOM   1928  CA  VAL   125      42.108  48.371  31.740  1.00  0.00           C  
ATOM   1929  HA  VAL   125      42.221  48.251  32.802  1.00  0.00           H  
ATOM   1930  CB  VAL   125      41.099  49.497  31.523  1.00  0.00           C  
ATOM   1931  HB  VAL   125      41.529  50.391  31.883  1.00  0.00           H  
ATOM   1932  CG1 VAL   125      40.751  49.727  30.095  1.00  0.00           C  
ATOM   1933 HG11 VAL   125      40.667  49.790  29.742  1.00  0.00           H  
ATOM   1934 HG12 VAL   125      40.658  49.786  29.746  1.00  0.00           H  
ATOM   1935 HG13 VAL   125      40.670  49.796  29.751  1.00  0.00           H  
ATOM   1936  CG2 VAL   125      39.828  49.311  32.282  1.00  0.00           C  
ATOM   1937 HG21 VAL   125      39.507  49.282  32.452  1.00  0.00           H  
ATOM   1938 HG22 VAL   125      39.521  49.251  32.465  1.00  0.00           H  
ATOM   1939 HG23 VAL   125      39.525  49.288  32.490  1.00  0.00           H  
ATOM   1940  C   VAL   125      41.634  47.037  31.179  1.00  0.00           C  
ATOM   1941  O   VAL   125      41.846  46.757  30.016  1.00  0.00           O  
ATOM   1942  N   TYR   126      40.987  46.209  31.985  1.00  0.00           N  
ATOM   1943  H   TYR   126      40.882  46.467  32.936  1.00  0.00           H  
ATOM   1944  CA  TYR   126      40.411  44.932  31.562  1.00  0.00           C  
ATOM   1945  HA  TYR   126      40.098  45.031  30.539  1.00  0.00           H  
ATOM   1946  CB  TYR   126      41.470  43.840  31.598  1.00  0.00           C  
ATOM   1947  HB2 TYR   126      41.048  42.973  31.258  1.00  0.00           H  
ATOM   1948  HB3 TYR   126      42.212  44.070  30.929  1.00  0.00           H  
ATOM   1949  CG  TYR   126      42.125  43.531  32.858  1.00  0.00           C  
ATOM   1950  CD1 TYR   126      43.245  44.128  33.205  1.00  0.00           C  
ATOM   1951  HD1 TYR   126      43.616  44.838  32.600  1.00  0.00           H  
ATOM   1952  CE1 TYR   126      43.892  43.785  34.333  1.00  0.00           C  
ATOM   1953  HE1 TYR   126      44.748  44.236  34.590  1.00  0.00           H  
ATOM   1954  CZ  TYR   126      43.418  42.843  35.122  1.00  0.00           C  
ATOM   1955  OH  TYR   126      44.048  42.485  36.190  1.00  0.00           O  
ATOM   1956  HH  TYR   126      44.705  42.707  36.319  1.00  0.00           H  
ATOM   1957  CE2 TYR   126      42.295  42.252  34.782  1.00  0.00           C  
ATOM   1958  HE2 TYR   126      41.938  41.535  35.385  1.00  0.00           H  
ATOM   1959  CD2 TYR   126      41.653  42.596  33.655  1.00  0.00           C  
ATOM   1960  HD2 TYR   126      40.805  42.131  33.392  1.00  0.00           H  
ATOM   1961  C   TYR   126      39.166  44.539  32.360  1.00  0.00           C  
ATOM   1962  O   TYR   126      38.986  44.958  33.483  1.00  0.00           O  
ATOM   1963  N   GLN   127      38.296  43.730  31.778  1.00  0.00           N  
ATOM   1964  H   GLN   127      38.496  43.438  30.854  1.00  0.00           H  
ATOM   1965  CA  GLN   127      37.133  43.135  32.434  1.00  0.00           C  
ATOM   1966  HA  GLN   127      36.643  43.892  33.020  1.00  0.00           H  
ATOM   1967  CB  GLN   127      36.149  42.665  31.367  1.00  0.00           C  
ATOM   1968  HB2 GLN   127      35.803  43.521  30.847  1.00  0.00           H  
ATOM   1969  HB3 GLN   127      36.668  42.061  30.674  1.00  0.00           H  
ATOM   1970  CG  GLN   127      34.955  41.873  31.867  1.00  0.00           C  
ATOM   1971  HG2 GLN   127      35.238  40.988  32.234  1.00  0.00           H  
ATOM   1972  HG3 GLN   127      34.516  42.360  32.603  1.00  0.00           H  
ATOM   1973  CD  GLN   127      33.950  41.597  30.895  1.00  0.00           C  
ATOM   1974  OE1 GLN   127      33.751  42.333  30.065  1.00  0.00           O  
ATOM   1975  NE2 GLN   127      33.273  40.526  30.956  1.00  0.00           N  
ATOM   1976 HE21 GLN   127      32.623  40.367  30.354  1.00  0.00           H  
ATOM   1977 HE22 GLN   127      33.413  39.869  31.613  1.00  0.00           H  
ATOM   1978  C   GLN   127      37.549  42.003  33.375  1.00  0.00           C  
ATOM   1979  O   GLN   127      38.279  41.118  32.990  1.00  0.00           O  
ATOM   1980  N   CYS   128      37.055  42.011  34.592  1.00  0.00           N  
ATOM   1981  H   CYS   128      36.477  42.773  34.845  1.00  0.00           H  
ATOM   1982  CA  CYS   128      37.329  41.049  35.641  1.00  0.00           C  
ATOM   1983  HA  CYS   128      37.733  40.157  35.212  1.00  0.00           H  
ATOM   1984  CB  CYS   128      38.370  41.666  36.539  1.00  0.00           C  
ATOM   1985  HB2 CYS   128      39.056  41.897  36.118  1.00  0.00           H  
ATOM   1986  HB3 CYS   128      38.097  42.361  36.903  1.00  0.00           H  
ATOM   1987  SG  CYS   128      38.946  40.910  37.687  1.00  0.00           S  
ATOM   1988  HG  CYS   128      39.069  40.539  37.249  1.00  0.00           H  
ATOM   1989  C   CYS   128      36.057  40.673  36.399  1.00  0.00           C  
ATOM   1990  O   CYS   128      35.135  41.408  36.419  1.00  0.00           O  
ATOM   1991  N   ALA   129      35.996  39.549  37.037  1.00  0.00           N  
ATOM   1992  H   ALA   129      36.765  38.977  36.952  1.00  0.00           H  
ATOM   1993  CA  ALA   129      34.944  39.147  37.960  1.00  0.00           C  
ATOM   1994  HA  ALA   129      34.220  39.929  38.032  1.00  0.00           H  
ATOM   1995  CB  ALA   129      34.243  37.924  37.429  1.00  0.00           C  
ATOM   1996  HB1 ALA   129      34.076  37.622  37.307  1.00  0.00           H  
ATOM   1997  HB2 ALA   129      34.060  37.630  37.304  1.00  0.00           H  
ATOM   1998  HB3 ALA   129      34.074  37.632  37.293  1.00  0.00           H  
ATOM   1999  C   ALA   129      35.466  38.911  39.367  1.00  0.00           C  
ATOM   2000  O   ALA   129      36.554  38.415  39.551  1.00  0.00           O  
ATOM   2001  N   MET   130      34.669  39.211  40.369  1.00  0.00           N  
ATOM   2002  H   MET   130      33.790  39.605  40.152  1.00  0.00           H  
ATOM   2003  CA  MET   130      34.925  38.789  41.740  1.00  0.00           C  
ATOM   2004  HA  MET   130      35.967  38.949  41.963  1.00  0.00           H  
ATOM   2005  CB  MET   130      34.107  39.638  42.702  1.00  0.00           C  
ATOM   2006  HB2 MET   130      34.382  40.662  42.567  1.00  0.00           H  
ATOM   2007  HB3 MET   130      33.070  39.544  42.472  1.00  0.00           H  
ATOM   2008  CG  MET   130      34.321  39.259  44.152  1.00  0.00           C  
ATOM   2009  HG2 MET   130      33.893  38.532  44.349  1.00  0.00           H  
ATOM   2010  HG3 MET   130      35.155  39.081  44.337  1.00  0.00           H  
ATOM   2011  SD  MET   130      33.936  40.193  45.307  1.00  0.00           S  
ATOM   2012  CE  MET   130      34.554  41.426  45.257  1.00  0.00           C  
ATOM   2013  HE1 MET   130      34.688  41.669  45.238  1.00  0.00           H  
ATOM   2014  HE2 MET   130      34.664  41.683  45.248  1.00  0.00           H  
ATOM   2015  HE3 MET   130      34.680  41.683  45.262  1.00  0.00           H  
ATOM   2016  C   MET   130      34.634  37.299  41.896  1.00  0.00           C  
ATOM   2017  O   MET   130      33.560  36.843  41.555  1.00  0.00           O  
ATOM   2018  N   ARG   131      35.579  36.533  42.416  1.00  0.00           N  
ATOM   2019  H   ARG   131      36.413  36.975  42.723  1.00  0.00           H  
ATOM   2020  CA  ARG   131      35.443  35.090  42.637  1.00  0.00           C  
ATOM   2021  HA  ARG   131      35.032  34.652  41.738  1.00  0.00           H  
ATOM   2022  CB  ARG   131      36.822  34.483  42.904  1.00  0.00           C  
ATOM   2023  HB2 ARG   131      37.206  34.907  43.817  1.00  0.00           H  
ATOM   2024  HB3 ARG   131      36.705  33.425  43.074  1.00  0.00           H  
ATOM   2025  CG  ARG   131      37.881  34.682  41.816  1.00  0.00           C  
ATOM   2026  HG2 ARG   131      38.239  35.694  41.852  1.00  0.00           H  
ATOM   2027  HG3 ARG   131      38.713  34.045  42.042  1.00  0.00           H  
ATOM   2028  CD  ARG   131      37.432  34.409  40.388  1.00  0.00           C  
ATOM   2029  HD2 ARG   131      36.705  35.143  40.108  1.00  0.00           H  
ATOM   2030  HD3 ARG   131      38.277  34.522  39.741  1.00  0.00           H  
ATOM   2031  NE  ARG   131      36.879  33.073  40.215  1.00  0.00           N  
ATOM   2032  HE  ARG   131      37.009  32.414  40.947  1.00  0.00           H  
ATOM   2033  CZ  ARG   131      36.238  32.630  39.173  1.00  0.00           C  
ATOM   2034  NH1 ARG   131      36.106  33.310  38.092  1.00  0.00           N  
ATOM   2035 HH11 ARG   131      36.551  34.186  37.993  1.00  0.00           H  
ATOM   2036 HH12 ARG   131      35.643  32.899  37.315  1.00  0.00           H  
ATOM   2037  NH2 ARG   131      35.694  31.473  39.194  1.00  0.00           N  
ATOM   2038 HH21 ARG   131      35.740  30.901  39.999  1.00  0.00           H  
ATOM   2039 HH22 ARG   131      35.161  31.197  38.404  1.00  0.00           H  
ATOM   2040  C   ARG   131      34.482  34.776  43.792  1.00  0.00           C  
ATOM   2041  O   ARG   131      34.338  35.602  44.679  1.00  0.00           O  
ATOM   2042  N   PRO   132      33.862  33.587  43.853  1.00  0.00           N  
ATOM   2043  CD  PRO   132      33.794  32.601  42.807  1.00  0.00           C  
ATOM   2044  HD2 PRO   132      34.659  32.003  42.812  1.00  0.00           H  
ATOM   2045  HD3 PRO   132      33.678  33.042  41.856  1.00  0.00           H  
ATOM   2046  CG  PRO   132      32.602  31.756  43.114  1.00  0.00           C  
ATOM   2047  HG2 PRO   132      32.735  30.789  42.785  1.00  0.00           H  
ATOM   2048  HG3 PRO   132      31.768  32.167  42.681  1.00  0.00           H  
ATOM   2049  CB  PRO   132      32.459  31.818  44.591  1.00  0.00           C  
ATOM   2050  HB2 PRO   132      33.049  31.073  45.031  1.00  0.00           H  
ATOM   2051  HB3 PRO   132      31.457  31.688  44.877  1.00  0.00           H  
ATOM   2052  CA  PRO   132      32.975  33.198  44.948  1.00  0.00           C  
ATOM   2053  HA  PRO   132      32.139  33.871  44.956  1.00  0.00           H  
ATOM   2054  C   PRO   132      33.606  33.223  46.340  1.00  0.00           C  
ATOM   2055  O   PRO   132      32.921  33.447  47.303  1.00  0.00           O  
ATOM   2056  N   ASN   133      34.910  33.059  46.454  1.00  0.00           N  
ATOM   2057  H   ASN   133      35.400  32.830  45.636  1.00  0.00           H  
ATOM   2058  CA  ASN   133      35.692  33.227  47.680  1.00  0.00           C  
ATOM   2059  HA  ASN   133      35.072  32.922  48.509  1.00  0.00           H  
ATOM   2060  CB  ASN   133      36.887  32.266  47.636  1.00  0.00           C  
ATOM   2061  HB2 ASN   133      37.390  32.283  48.583  1.00  0.00           H  
ATOM   2062  HB3 ASN   133      36.526  31.267  47.484  1.00  0.00           H  
ATOM   2063  CG  ASN   133      37.905  32.567  46.571  1.00  0.00           C  
ATOM   2064  OD1 ASN   133      37.889  33.565  45.906  1.00  0.00           O  
ATOM   2065  ND2 ASN   133      38.826  31.712  46.378  1.00  0.00           N  
ATOM   2066 HD21 ASN   133      39.491  31.888  45.670  1.00  0.00           H  
ATOM   2067 HD22 ASN   133      38.859  30.897  46.933  1.00  0.00           H  
ATOM   2068  C   ASN   133      36.100  34.686  47.986  1.00  0.00           C  
ATOM   2069  O   ASN   133      36.974  34.911  48.807  1.00  0.00           O  
ATOM   2070  N   PHE   134      35.487  35.667  47.328  1.00  0.00           N  
ATOM   2071  H   PHE   134      34.797  35.393  46.669  1.00  0.00           H  
ATOM   2072  CA  PHE   134      35.727  37.110  47.430  1.00  0.00           C  
ATOM   2073  HA  PHE   134      35.046  37.563  46.728  1.00  0.00           H  
ATOM   2074  CB  PHE   134      35.323  37.642  48.804  1.00  0.00           C  
ATOM   2075  HB2 PHE   134      35.968  37.233  49.541  1.00  0.00           H  
ATOM   2076  HB3 PHE   134      35.478  38.694  48.824  1.00  0.00           H  
ATOM   2077  CG  PHE   134      33.916  37.396  49.208  1.00  0.00           C  
ATOM   2078  CD1 PHE   134      32.934  38.246  48.815  1.00  0.00           C  
ATOM   2079  HD1 PHE   134      33.172  39.052  48.211  1.00  0.00           H  
ATOM   2080  CE1 PHE   134      31.641  38.050  49.216  1.00  0.00           C  
ATOM   2081  HE1 PHE   134      30.895  38.704  48.919  1.00  0.00           H  
ATOM   2082  CZ  PHE   134      31.321  37.000  50.004  1.00  0.00           C  
ATOM   2083  HZ  PHE   134      30.333  36.849  50.307  1.00  0.00           H  
ATOM   2084  CE2 PHE   134      32.295  36.148  50.395  1.00  0.00           C  
ATOM   2085  HE2 PHE   134      32.052  35.345  50.997  1.00  0.00           H  
ATOM   2086  CD2 PHE   134      33.591  36.346  50.003  1.00  0.00           C  
ATOM   2087  HD2 PHE   134      34.333  35.693  50.314  1.00  0.00           H  
ATOM   2088  C   PHE   134      37.105  37.609  46.979  1.00  0.00           C  
ATOM   2089  O   PHE   134      37.427  38.728  47.186  1.00  0.00           O  
ATOM   2090  N   THR   135      37.918  36.819  46.336  1.00  0.00           N  
ATOM   2091  H   THR   135      37.611  35.919  46.194  1.00  0.00           H  
ATOM   2092  CA  THR   135      39.197  37.242  45.745  1.00  0.00           C  
ATOM   2093  HA  THR   135      39.583  38.070  46.319  1.00  0.00           H  
ATOM   2094  CB  THR   135      40.254  36.145  45.807  1.00  0.00           C  
ATOM   2095  HB  THR   135      41.182  36.563  45.457  1.00  0.00           H  
ATOM   2096  CG2 THR   135      40.493  35.618  47.202  1.00  0.00           C  
ATOM   2097 HG21 THR   135      40.541  35.495  47.542  1.00  0.00           H  
ATOM   2098 HG22 THR   135      40.566  35.478  47.533  1.00  0.00           H  
ATOM   2099 HG23 THR   135      40.569  35.507  47.545  1.00  0.00           H  
ATOM   2100  OG1 THR   135      39.941  35.067  44.983  1.00  0.00           O  
ATOM   2101  HG1 THR   135      39.208  34.627  45.336  1.00  0.00           H  
ATOM   2102  C   THR   135      39.041  37.746  44.316  1.00  0.00           C  
ATOM   2103  O   THR   135      38.041  37.523  43.671  1.00  0.00           O  
ATOM   2104  N   ILE   136      40.043  38.425  43.805  1.00  0.00           N  
ATOM   2105  H   ILE   136      40.802  38.627  44.405  1.00  0.00           H  
ATOM   2106  CA  ILE   136      40.152  38.874  42.429  1.00  0.00           C  
ATOM   2107  HA  ILE   136      39.258  38.607  41.900  1.00  0.00           H  
ATOM   2108  CB  ILE   136      40.289  40.394  42.373  1.00  0.00           C  
ATOM   2109  HB  ILE   136      41.069  40.644  42.871  1.00  0.00           H  
ATOM   2110  CG2 ILE   136      40.480  40.899  41.100  1.00  0.00           C  
ATOM   2111 HG21 ILE   136      40.470  41.031  40.778  1.00  0.00           H  
ATOM   2112 HG22 ILE   136      40.569  41.072  40.821  1.00  0.00           H  
ATOM   2113 HG23 ILE   136      40.556  40.983  40.771  1.00  0.00           H  
ATOM   2114  CG1 ILE   136      39.239  41.148  42.905  1.00  0.00           C  
ATOM   2115 HG12 ILE   136      39.215  41.519  43.220  1.00  0.00           H  
ATOM   2116 HG13 ILE   136      38.999  41.330  42.681  1.00  0.00           H  
ATOM   2117  CD1 ILE   136      38.538  41.245  43.339  1.00  0.00           C  
ATOM   2118 HD11 ILE   136      38.354  41.239  43.439  1.00  0.00           H  
ATOM   2119 HD12 ILE   136      38.393  41.265  43.462  1.00  0.00           H  
ATOM   2120 HD13 ILE   136      38.342  41.314  43.441  1.00  0.00           H  
ATOM   2121  C   ILE   136      41.303  38.156  41.757  1.00  0.00           C  
ATOM   2122  O   ILE   136      42.416  38.197  42.218  1.00  0.00           O  
ATOM   2123  N   LYS   137      41.044  37.497  40.660  1.00  0.00           N  
ATOM   2124  H   LYS   137      40.118  37.531  40.327  1.00  0.00           H  
ATOM   2125  CA  LYS   137      42.016  36.747  39.882  1.00  0.00           C  
ATOM   2126  HA  LYS   137      42.706  36.336  40.541  1.00  0.00           H  
ATOM   2127  CB  LYS   137      41.336  35.638  39.175  1.00  0.00           C  
ATOM   2128  HB2 LYS   137      40.683  35.465  39.302  1.00  0.00           H  
ATOM   2129  HB3 LYS   137      41.292  35.725  38.570  1.00  0.00           H  
ATOM   2130  CG  LYS   137      41.588  34.621  39.121  1.00  0.00           C  
ATOM   2131  HG2 LYS   137      42.207  34.762  38.995  1.00  0.00           H  
ATOM   2132  HG3 LYS   137      41.612  34.532  39.686  1.00  0.00           H  
ATOM   2133  CD  LYS   137      40.978  33.526  38.464  1.00  0.00           C  
ATOM   2134  HD2 LYS   137      40.618  33.386  38.462  1.00  0.00           H  
ATOM   2135  HD3 LYS   137      40.927  33.441  38.084  1.00  0.00           H  
ATOM   2136  CE  LYS   137      40.945  32.736  38.326  1.00  0.00           C  
ATOM   2137  HE2 LYS   137      41.220  32.878  38.335  1.00  0.00           H  
ATOM   2138  HE3 LYS   137      40.973  32.763  38.630  1.00  0.00           H  
ATOM   2139  NZ  LYS   137      40.517  31.765  37.794  1.00  0.00           N  
ATOM   2140  HZ1 LYS   137      40.406  31.530  37.698  1.00  0.00           H  
ATOM   2141  HZ2 LYS   137      40.403  31.539  37.649  1.00  0.00           H  
ATOM   2142  HZ3 LYS   137      40.423  31.508  37.646  1.00  0.00           H  
ATOM   2143  C   LYS   137      42.816  37.568  38.940  1.00  0.00           C  
ATOM   2144  O   LYS   137      43.454  37.425  38.641  1.00  0.00           O  
ATOM   2145  N   GLY   138      42.800  38.423  38.487  1.00  0.00           N  
ATOM   2146  H   GLY   138      42.250  38.468  38.759  1.00  0.00           H  
ATOM   2147  CA  GLY   138      43.532  39.283  37.609  1.00  0.00           C  
ATOM   2148  HA2 GLY   138      43.566  38.851  36.684  1.00  0.00           H  
ATOM   2149  HA3 GLY   138      43.051  40.188  37.522  1.00  0.00           H  
ATOM   2150  C   GLY   138      44.901  39.569  38.022  1.00  0.00           C  
ATOM   2151  O   GLY   138      45.173  39.592  39.053  1.00  0.00           O  
ATOM   2152  N   SER   139      45.769  39.771  37.219  1.00  0.00           N  
ATOM   2153  H   SER   139      45.468  39.756  36.396  1.00  0.00           H  
ATOM   2154  CA  SER   139      47.140  39.962  37.454  1.00  0.00           C  
ATOM   2155  HA  SER   139      47.350  39.546  38.257  1.00  0.00           H  
ATOM   2156  CB  SER   139      47.790  39.345  36.520  1.00  0.00           C  
ATOM   2157  HB2 SER   139      47.645  38.882  36.414  1.00  0.00           H  
ATOM   2158  HB3 SER   139      47.821  39.508  36.004  1.00  0.00           H  
ATOM   2159  OG  SER   139      48.539  39.147  36.445  1.00  0.00           O  
ATOM   2160  HG  SER   139      48.677  38.813  36.390  1.00  0.00           H  
ATOM   2161  C   SER   139      47.679  41.278  37.571  1.00  0.00           C  
ATOM   2162  O   SER   139      47.530  41.970  36.805  1.00  0.00           O  
ATOM   2163  N   PHE   140      48.336  41.617  38.514  1.00  0.00           N  
ATOM   2164  H   PHE   140      48.430  40.988  39.086  1.00  0.00           H  
ATOM   2165  CA  PHE   140      48.992  42.817  38.766  1.00  0.00           C  
ATOM   2166  HA  PHE   140      49.025  43.367  37.906  1.00  0.00           H  
ATOM   2167  CB  PHE   140      48.232  43.573  39.744  1.00  0.00           C  
ATOM   2168  HB2 PHE   140      48.241  43.067  40.590  1.00  0.00           H  
ATOM   2169  HB3 PHE   140      48.750  44.403  39.899  1.00  0.00           H  
ATOM   2170  CG  PHE   140      46.844  43.942  39.475  1.00  0.00           C  
ATOM   2171  CD1 PHE   140      46.498  44.813  38.633  1.00  0.00           C  
ATOM   2172  HD1 PHE   140      47.209  45.207  38.156  1.00  0.00           H  
ATOM   2173  CE1 PHE   140      45.225  45.169  38.411  1.00  0.00           C  
ATOM   2174  HE1 PHE   140      44.963  45.830  37.763  1.00  0.00           H  
ATOM   2175  CZ  PHE   140      44.298  44.663  39.026  1.00  0.00           C  
ATOM   2176  HZ  PHE   140      43.332  44.932  38.848  1.00  0.00           H  
ATOM   2177  CE2 PHE   140      44.636  43.796  39.863  1.00  0.00           C  
ATOM   2178  HE2 PHE   140      43.929  43.404  40.323  1.00  0.00           H  
ATOM   2179  CD2 PHE   140      45.904  43.438  40.092  1.00  0.00           C  
ATOM   2180  HD2 PHE   140      46.163  42.778  40.739  1.00  0.00           H  
ATOM   2181  C   PHE   140      50.411  42.606  39.234  1.00  0.00           C  
ATOM   2182  O   PHE   140      50.694  41.665  39.861  1.00  0.00           O  
ATOM   2183  N   LEU   141      51.299  43.497  38.965  1.00  0.00           N  
ATOM   2184  H   LEU   141      50.995  44.244  38.455  1.00  0.00           H  
ATOM   2185  CA  LEU   141      52.654  43.540  39.485  1.00  0.00           C  
ATOM   2186  HA  LEU   141      52.996  42.545  39.651  1.00  0.00           H  
ATOM   2187  CB  LEU   141      53.564  44.187  38.466  1.00  0.00           C  
ATOM   2188  HB2 LEU   141      53.269  45.163  38.328  1.00  0.00           H  
ATOM   2189  HB3 LEU   141      54.529  44.224  38.849  1.00  0.00           H  
ATOM   2190  CG  LEU   141      53.631  43.554  37.140  1.00  0.00           C  
ATOM   2191  HG  LEU   141      52.819  43.436  36.851  1.00  0.00           H  
ATOM   2192  CD1 LEU   141      54.236  44.218  36.235  1.00  0.00           C  
ATOM   2193 HD11 LEU   141      54.381  44.353  35.981  1.00  0.00           H  
ATOM   2194 HD12 LEU   141      54.357  44.399  36.022  1.00  0.00           H  
ATOM   2195 HD13 LEU   141      54.398  44.387  36.033  1.00  0.00           H  
ATOM   2196  CD2 LEU   141      54.228  42.436  37.045  1.00  0.00           C  
ATOM   2197 HD21 LEU   141      54.374  42.168  37.001  1.00  0.00           H  
ATOM   2198 HD22 LEU   141      54.390  42.161  37.026  1.00  0.00           H  
ATOM   2199 HD23 LEU   141      54.344  42.158  37.030  1.00  0.00           H  
ATOM   2200  C   LEU   141      52.723  44.249  40.827  1.00  0.00           C  
ATOM   2201  O   LEU   141      51.782  44.862  41.256  1.00  0.00           O  
ATOM   2202  N   ASN   142      53.846  44.189  41.491  1.00  0.00           N  
ATOM   2203  H   ASN   142      54.574  43.671  41.101  1.00  0.00           H  
ATOM   2204  CA  ASN   142      54.087  44.898  42.725  1.00  0.00           C  
ATOM   2205  HA  ASN   142      53.331  44.628  43.414  1.00  0.00           H  
ATOM   2206  CB  ASN   142      55.408  44.479  43.299  1.00  0.00           C  
ATOM   2207  HB2 ASN   142      56.100  44.532  42.708  1.00  0.00           H  
ATOM   2208  HB3 ASN   142      55.662  45.007  43.990  1.00  0.00           H  
ATOM   2209  CG  ASN   142      55.494  43.302  43.761  1.00  0.00           C  
ATOM   2210  OD1 ASN   142      55.030  42.741  43.809  1.00  0.00           O  
ATOM   2211  ND2 ASN   142      56.082  42.890  44.110  1.00  0.00           N  
ATOM   2212 HD21 ASN   142      56.124  42.124  44.393  1.00  0.00           H  
ATOM   2213 HD22 ASN   142      56.462  43.341  44.078  1.00  0.00           H  
ATOM   2214  C   ASN   142      54.007  46.395  42.553  1.00  0.00           C  
ATOM   2215  O   ASN   142      54.406  46.907  41.564  1.00  0.00           O  
ATOM   2216  N   GLY   143      53.495  47.099  43.522  1.00  0.00           N  
ATOM   2217  H   GLY   143      53.198  46.619  44.297  1.00  0.00           H  
ATOM   2218  CA  GLY   143      53.243  48.518  43.482  1.00  0.00           C  
ATOM   2219  HA2 GLY   143      53.308  48.904  44.460  1.00  0.00           H  
ATOM   2220  HA3 GLY   143      53.986  48.986  42.905  1.00  0.00           H  
ATOM   2221  C   GLY   143      51.902  48.921  42.930  1.00  0.00           C  
ATOM   2222  O   GLY   143      51.663  50.061  42.708  1.00  0.00           O  
ATOM   2223  N   SER   144      51.020  48.004  42.711  1.00  0.00           N  
ATOM   2224  H   SER   144      51.275  47.097  42.941  1.00  0.00           H  
ATOM   2225  CA  SER   144      49.682  48.212  42.184  1.00  0.00           C  
ATOM   2226  HA  SER   144      49.707  49.042  41.526  1.00  0.00           H  
ATOM   2227  CB  SER   144      49.280  47.020  41.374  1.00  0.00           C  
ATOM   2228  HB2 SER   144      48.317  47.175  40.992  1.00  0.00           H  
ATOM   2229  HB3 SER   144      49.946  46.886  40.567  1.00  0.00           H  
ATOM   2230  OG  SER   144      49.286  45.890  42.120  1.00  0.00           O  
ATOM   2231  HG  SER   144      50.010  45.456  42.000  1.00  0.00           H  
ATOM   2232  C   SER   144      48.612  48.524  43.225  1.00  0.00           C  
ATOM   2233  O   SER   144      47.468  48.747  42.872  1.00  0.00           O  
ATOM   2234  N   CYS   145      48.947  48.556  44.505  1.00  0.00           N  
ATOM   2235  H   CYS   145      49.880  48.349  44.739  1.00  0.00           H  
ATOM   2236  CA  CYS   145      48.034  48.909  45.582  1.00  0.00           C  
ATOM   2237  HA  CYS   145      47.239  48.189  45.590  1.00  0.00           H  
ATOM   2238  CB  CYS   145      48.761  48.804  46.905  1.00  0.00           C  
ATOM   2239  HB2 CYS   145      49.088  48.751  47.157  1.00  0.00           H  
ATOM   2240  HB3 CYS   145      48.844  48.942  47.197  1.00  0.00           H  
ATOM   2241  SG  CYS   145      48.937  48.517  47.595  1.00  0.00           S  
ATOM   2242  HG  CYS   145      49.022  48.240  48.209  1.00  0.00           H  
ATOM   2243  C   CYS   145      47.413  50.293  45.370  1.00  0.00           C  
ATOM   2244  O   CYS   145      48.083  51.227  44.964  1.00  0.00           O  
ATOM   2245  N   GLY   146      46.120  50.418  45.602  1.00  0.00           N  
ATOM   2246  H   GLY   146      45.644  49.639  45.994  1.00  0.00           H  
ATOM   2247  CA  GLY   146      45.325  51.599  45.297  1.00  0.00           C  
ATOM   2248  HA2 GLY   146      44.479  51.613  45.954  1.00  0.00           H  
ATOM   2249  HA3 GLY   146      45.905  52.480  45.492  1.00  0.00           H  
ATOM   2250  C   GLY   146      44.788  51.685  43.872  1.00  0.00           C  
ATOM   2251  O   GLY   146      44.111  52.636  43.557  1.00  0.00           O  
ATOM   2252  N   SER   147      45.049  50.707  43.014  1.00  0.00           N  
ATOM   2253  H   SER   147      45.658  49.985  43.307  1.00  0.00           H  
ATOM   2254  CA  SER   147      44.336  50.543  41.741  1.00  0.00           C  
ATOM   2255  HA  SER   147      44.403  51.456  41.189  1.00  0.00           H  
ATOM   2256  CB  SER   147      44.965  49.456  40.914  1.00  0.00           C  
ATOM   2257  HB2 SER   147      45.254  48.933  41.334  1.00  0.00           H  
ATOM   2258  HB3 SER   147      44.529  49.022  40.391  1.00  0.00           H  
ATOM   2259  OG  SER   147      45.715  49.682  40.264  1.00  0.00           O  
ATOM   2260  HG  SER   147      46.078  49.365  40.611  1.00  0.00           H  
ATOM   2261  C   SER   147      42.858  50.236  41.954  1.00  0.00           C  
ATOM   2262  O   SER   147      42.501  49.635  42.940  1.00  0.00           O  
ATOM   2263  N   VAL   148      41.992  50.643  41.046  1.00  0.00           N  
ATOM   2264  H   VAL   148      42.352  51.025  40.219  1.00  0.00           H  
ATOM   2265  CA  VAL   148      40.535  50.680  41.232  1.00  0.00           C  
ATOM   2266  HA  VAL   148      40.309  50.225  42.181  1.00  0.00           H  
ATOM   2267  CB  VAL   148      40.014  52.115  41.305  1.00  0.00           C  
ATOM   2268  HB  VAL   148      39.161  52.116  41.442  1.00  0.00           H  
ATOM   2269  CG1 VAL   148      40.447  52.830  42.244  1.00  0.00           C  
ATOM   2270 HG11 VAL   148      40.571  53.019  42.480  1.00  0.00           H  
ATOM   2271 HG12 VAL   148      40.561  53.014  42.454  1.00  0.00           H  
ATOM   2272 HG13 VAL   148      40.511  52.984  42.491  1.00  0.00           H  
ATOM   2273  CG2 VAL   148      40.135  52.889  40.305  1.00  0.00           C  
ATOM   2274 HG21 VAL   148      40.125  53.050  40.039  1.00  0.00           H  
ATOM   2275 HG22 VAL   148      40.157  53.132  40.091  1.00  0.00           H  
ATOM   2276 HG23 VAL   148      40.199  53.064  40.055  1.00  0.00           H  
ATOM   2277  C   VAL   148      39.757  49.881  40.195  1.00  0.00           C  
ATOM   2278  O   VAL   148      40.227  49.632  39.114  1.00  0.00           O  
ATOM   2279  N   GLY   149      38.541  49.503  40.524  1.00  0.00           N  
ATOM   2280  H   GLY   149      38.234  49.739  41.435  1.00  0.00           H  
ATOM   2281  CA  GLY   149      37.573  48.884  39.636  1.00  0.00           C  
ATOM   2282  HA2 GLY   149      37.959  48.882  38.648  1.00  0.00           H  
ATOM   2283  HA3 GLY   149      37.420  47.879  39.929  1.00  0.00           H  
ATOM   2284  C   GLY   149      36.228  49.581  39.609  1.00  0.00           C  
ATOM   2285  O   GLY   149      35.809  50.156  40.602  1.00  0.00           O  
ATOM   2286  N   PHE   150      35.559  49.547  38.465  1.00  0.00           N  
ATOM   2287  H   PHE   150      35.960  49.048  37.703  1.00  0.00           H  
ATOM   2288  CA  PHE   150      34.355  50.319  38.174  1.00  0.00           C  
ATOM   2289  HA  PHE   150      33.778  50.401  39.084  1.00  0.00           H  
ATOM   2290  CB  PHE   150      34.762  51.732  37.737  1.00  0.00           C  
ATOM   2291  HB2 PHE   150      33.887  52.352  37.738  1.00  0.00           H  
ATOM   2292  HB3 PHE   150      35.425  52.150  38.467  1.00  0.00           H  
ATOM   2293  CG  PHE   150      35.416  51.834  36.383  1.00  0.00           C  
ATOM   2294  CD1 PHE   150      36.751  51.533  36.225  1.00  0.00           C  
ATOM   2295  HD1 PHE   150      37.321  51.239  37.063  1.00  0.00           H  
ATOM   2296  CE1 PHE   150      37.339  51.590  34.971  1.00  0.00           C  
ATOM   2297  HE1 PHE   150      38.350  51.336  34.855  1.00  0.00           H  
ATOM   2298  CZ  PHE   150      36.606  51.971  33.869  1.00  0.00           C  
ATOM   2299  HZ  PHE   150      37.050  52.009  32.907  1.00  0.00           H  
ATOM   2300  CE2 PHE   150      35.285  52.300  34.022  1.00  0.00           C  
ATOM   2301  HE2 PHE   150      34.731  52.608  33.180  1.00  0.00           H  
ATOM   2302  CD2 PHE   150      34.688  52.224  35.273  1.00  0.00           C  
ATOM   2303  HD2 PHE   150      33.671  52.462  35.377  1.00  0.00           H  
ATOM   2304  C   PHE   150      33.444  49.668  37.122  1.00  0.00           C  
ATOM   2305  O   PHE   150      33.852  48.821  36.353  1.00  0.00           O  
ATOM   2306  N   ASN   151      32.210  50.123  37.060  1.00  0.00           N  
ATOM   2307  H   ASN   151      31.953  50.786  37.753  1.00  0.00           H  
ATOM   2308  CA  ASN   151      31.257  49.943  35.975  1.00  0.00           C  
ATOM   2309  HA  ASN   151      31.762  49.540  35.114  1.00  0.00           H  
ATOM   2310  CB  ASN   151      30.176  48.965  36.415  1.00  0.00           C  
ATOM   2311  HB2 ASN   151      29.883  49.121  37.284  1.00  0.00           H  
ATOM   2312  HB3 ASN   151      29.433  49.054  35.885  1.00  0.00           H  
ATOM   2313  CG  ASN   151      30.440  47.641  36.375  1.00  0.00           C  
ATOM   2314  OD1 ASN   151      30.750  47.133  35.449  1.00  0.00           O  
ATOM   2315  ND2 ASN   151      30.298  47.026  37.350  1.00  0.00           N  
ATOM   2316 HD21 ASN   151      30.447  46.147  37.294  1.00  0.00           H  
ATOM   2317 HD22 ASN   151      30.010  47.417  38.110  1.00  0.00           H  
ATOM   2318  C   ASN   151      30.675  51.306  35.577  1.00  0.00           C  
ATOM   2319  O   ASN   151      30.838  52.264  36.290  1.00  0.00           O  
ATOM   2320  N   ILE   152      29.989  51.416  34.464  1.00  0.00           N  
ATOM   2321  H   ILE   152      29.879  50.615  33.905  1.00  0.00           H  
ATOM   2322  CA  ILE   152      29.266  52.627  34.069  1.00  0.00           C  
ATOM   2323  HA  ILE   152      29.380  53.373  34.827  1.00  0.00           H  
ATOM   2324  CB  ILE   152      29.823  53.232  32.792  1.00  0.00           C  
ATOM   2325  HB  ILE   152      29.746  52.515  32.030  1.00  0.00           H  
ATOM   2326  CG2 ILE   152      29.032  54.431  32.371  1.00  0.00           C  
ATOM   2327 HG21 ILE   152      28.838  54.711  32.235  1.00  0.00           H  
ATOM   2328 HG22 ILE   152      28.821  54.716  32.278  1.00  0.00           H  
ATOM   2329 HG23 ILE   152      28.852  54.742  32.261  1.00  0.00           H  
ATOM   2330  CG1 ILE   152      31.270  53.583  32.927  1.00  0.00           C  
ATOM   2331 HG12 ILE   152      31.458  53.811  33.614  1.00  0.00           H  
ATOM   2332 HG13 ILE   152      31.708  52.983  32.813  1.00  0.00           H  
ATOM   2333  CD1 ILE   152      31.941  54.399  32.308  1.00  0.00           C  
ATOM   2334 HD11 ILE   152      32.115  54.578  32.149  1.00  0.00           H  
ATOM   2335 HD12 ILE   152      32.091  54.604  32.157  1.00  0.00           H  
ATOM   2336 HD13 ILE   152      32.130  54.610  32.176  1.00  0.00           H  
ATOM   2337  C   ILE   152      27.790  52.343  33.984  1.00  0.00           C  
ATOM   2338  O   ILE   152      27.376  51.460  33.305  1.00  0.00           O  
ATOM   2339  N   ASP   153      26.994  53.108  34.661  1.00  0.00           N  
ATOM   2340  H   ASP   153      27.409  53.814  35.193  1.00  0.00           H  
ATOM   2341  CA  ASP   153      25.564  53.093  34.606  1.00  0.00           C  
ATOM   2342  HA  ASP   153      25.235  52.158  34.249  1.00  0.00           H  
ATOM   2343  CB  ASP   153      25.017  53.265  35.964  1.00  0.00           C  
ATOM   2344  HB2 ASP   153      25.442  53.042  36.495  1.00  0.00           H  
ATOM   2345  HB3 ASP   153      24.907  53.932  36.141  1.00  0.00           H  
ATOM   2346  CG  ASP   153      24.046  52.834  36.402  1.00  0.00           C  
ATOM   2347  OD1 ASP   153      23.639  52.670  36.559  1.00  0.00           O  
ATOM   2348  OD2 ASP   153      23.670  52.641  36.620  1.00  0.00           O  
ATOM   2349  C   ASP   153      25.070  54.135  33.672  1.00  0.00           C  
ATOM   2350  O   ASP   153      24.865  55.001  33.950  1.00  0.00           O  
ATOM   2351  N   TYR   154      24.934  54.050  32.551  1.00  0.00           N  
ATOM   2352  H   TYR   154      25.103  53.309  32.435  1.00  0.00           H  
ATOM   2353  CA  TYR   154      24.663  54.910  31.434  1.00  0.00           C  
ATOM   2354  HA  TYR   154      24.723  54.294  30.582  1.00  0.00           H  
ATOM   2355  CB  TYR   154      23.268  55.421  31.479  1.00  0.00           C  
ATOM   2356  HB2 TYR   154      22.779  55.024  31.675  1.00  0.00           H  
ATOM   2357  HB3 TYR   154      23.134  55.907  31.878  1.00  0.00           H  
ATOM   2358  CG  TYR   154      22.671  55.807  30.746  1.00  0.00           C  
ATOM   2359  CD1 TYR   154      22.330  55.569  30.243  1.00  0.00           C  
ATOM   2360  HD1 TYR   154      22.487  55.114  30.378  1.00  0.00           H  
ATOM   2361  CE1 TYR   154      21.786  55.926  29.564  1.00  0.00           C  
ATOM   2362  HE1 TYR   154      21.529  55.746  29.181  1.00  0.00           H  
ATOM   2363  CZ  TYR   154      21.577  56.524  29.386  1.00  0.00           C  
ATOM   2364  OH  TYR   154      21.055  56.867  28.734  1.00  0.00           O  
ATOM   2365  HH  TYR   154      20.910  56.965  28.581  1.00  0.00           H  
ATOM   2366  CE2 TYR   154      21.912  56.762  29.888  1.00  0.00           C  
ATOM   2367  HE2 TYR   154      21.752  57.218  29.751  1.00  0.00           H  
ATOM   2368  CD2 TYR   154      22.456  56.404  30.567  1.00  0.00           C  
ATOM   2369  HD2 TYR   154      22.709  56.590  30.948  1.00  0.00           H  
ATOM   2370  C   TYR   154      25.667  56.007  31.206  1.00  0.00           C  
ATOM   2371  O   TYR   154      26.254  56.054  30.191  1.00  0.00           O  
ATOM   2372  N   ASP   155      25.895  56.863  32.148  1.00  0.00           N  
ATOM   2373  H   ASP   155      25.352  56.760  32.931  1.00  0.00           H  
ATOM   2374  CA  ASP   155      26.859  57.924  32.146  1.00  0.00           C  
ATOM   2375  HA  ASP   155      27.609  57.678  31.454  1.00  0.00           H  
ATOM   2376  CB  ASP   155      26.209  59.187  31.693  1.00  0.00           C  
ATOM   2377  HB2 ASP   155      26.453  59.588  31.323  1.00  0.00           H  
ATOM   2378  HB3 ASP   155      25.733  59.197  31.367  1.00  0.00           H  
ATOM   2379  CG  ASP   155      25.872  59.929  32.110  1.00  0.00           C  
ATOM   2380  OD1 ASP   155      25.725  60.119  32.375  1.00  0.00           O  
ATOM   2381  OD2 ASP   155      25.743  60.361  32.165  1.00  0.00           O  
ATOM   2382  C   ASP   155      27.554  58.131  33.472  1.00  0.00           C  
ATOM   2383  O   ASP   155      28.507  58.780  33.562  1.00  0.00           O  
ATOM   2384  N   CYS   156      27.103  57.577  34.505  1.00  0.00           N  
ATOM   2385  H   CYS   156      26.335  57.048  34.370  1.00  0.00           H  
ATOM   2386  CA  CYS   156      27.641  57.677  35.836  1.00  0.00           C  
ATOM   2387  HA  CYS   156      28.162  58.607  35.936  1.00  0.00           H  
ATOM   2388  CB  CYS   156      26.480  57.694  36.802  1.00  0.00           C  
ATOM   2389  HB2 CYS   156      25.811  58.384  36.557  1.00  0.00           H  
ATOM   2390  HB3 CYS   156      26.009  56.826  36.802  1.00  0.00           H  
ATOM   2391  SG  CYS   156      26.961  58.014  38.352  1.00  0.00           S  
ATOM   2392  HG  CYS   156      26.457  58.060  38.625  1.00  0.00           H  
ATOM   2393  C   CYS   156      28.621  56.550  36.127  1.00  0.00           C  
ATOM   2394  O   CYS   156      28.306  55.396  35.951  1.00  0.00           O  
ATOM   2395  N   VAL   157      29.803  56.871  36.596  1.00  0.00           N  
ATOM   2396  H   VAL   157      29.988  57.831  36.736  1.00  0.00           H  
ATOM   2397  CA  VAL   157      30.834  55.909  36.976  1.00  0.00           C  
ATOM   2398  HA  VAL   157      30.834  55.106  36.254  1.00  0.00           H  
ATOM   2399  CB  VAL   157      32.229  56.539  36.952  1.00  0.00           C  
ATOM   2400  HB  VAL   157      32.276  57.320  37.682  1.00  0.00           H  
ATOM   2401  CG1 VAL   157      33.299  55.520  37.269  1.00  0.00           C  
ATOM   2402 HG11 VAL   157      33.569  55.247  37.256  1.00  0.00           H  
ATOM   2403 HG12 VAL   157      33.621  55.349  37.382  1.00  0.00           H  
ATOM   2404 HG13 VAL   157      33.505  55.234  37.411  1.00  0.00           H  
ATOM   2405  CG2 VAL   157      32.566  57.139  35.605  1.00  0.00           C  
ATOM   2406 HG21 VAL   157      32.661  57.319  35.290  1.00  0.00           H  
ATOM   2407 HG22 VAL   157      32.672  57.263  35.275  1.00  0.00           H  
ATOM   2408 HG23 VAL   157      32.618  57.287  35.268  1.00  0.00           H  
ATOM   2409  C   VAL   157      30.518  55.310  38.339  1.00  0.00           C  
ATOM   2410  O   VAL   157      30.569  55.975  39.344  1.00  0.00           O  
ATOM   2411  N   SER   158      30.205  54.041  38.375  1.00  0.00           N  
ATOM   2412  H   SER   158      30.197  53.563  37.516  1.00  0.00           H  
ATOM   2413  CA  SER   158      29.959  53.251  39.569  1.00  0.00           C  
ATOM   2414  HA  SER   158      29.605  53.889  40.363  1.00  0.00           H  
ATOM   2415  CB  SER   158      28.881  52.230  39.279  1.00  0.00           C  
ATOM   2416  HB2 SER   158      28.839  51.985  38.600  1.00  0.00           H  
ATOM   2417  HB3 SER   158      28.894  51.590  39.641  1.00  0.00           H  
ATOM   2418  OG  SER   158      27.909  52.412  39.418  1.00  0.00           O  
ATOM   2419  HG  SER   158      27.503  52.028  39.063  1.00  0.00           H  
ATOM   2420  C   SER   158      31.243  52.583  40.030  1.00  0.00           C  
ATOM   2421  O   SER   158      31.586  51.520  39.567  1.00  0.00           O  
ATOM   2422  N   PHE   159      31.990  53.206  40.918  1.00  0.00           N  
ATOM   2423  H   PHE   159      31.649  54.060  41.276  1.00  0.00           H  
ATOM   2424  CA  PHE   159      33.197  52.629  41.509  1.00  0.00           C  
ATOM   2425  HA  PHE   159      33.799  52.201  40.721  1.00  0.00           H  
ATOM   2426  CB  PHE   159      34.031  53.702  42.194  1.00  0.00           C  
ATOM   2427  HB2 PHE   159      33.421  54.212  42.911  1.00  0.00           H  
ATOM   2428  HB3 PHE   159      34.817  53.215  42.737  1.00  0.00           H  
ATOM   2429  CG  PHE   159      34.676  54.710  41.281  1.00  0.00           C  
ATOM   2430  CD1 PHE   159      35.849  54.388  40.618  1.00  0.00           C  
ATOM   2431  HD1 PHE   159      36.274  53.426  40.742  1.00  0.00           H  
ATOM   2432  CE1 PHE   159      36.477  55.325  39.801  1.00  0.00           C  
ATOM   2433  HE1 PHE   159      37.375  55.074  39.304  1.00  0.00           H  
ATOM   2434  CZ  PHE   159      35.941  56.592  39.651  1.00  0.00           C  
ATOM   2435  HZ  PHE   159      36.428  57.314  39.038  1.00  0.00           H  
ATOM   2436  CE2 PHE   159      34.769  56.916  40.309  1.00  0.00           C  
ATOM   2437  HE2 PHE   159      34.361  57.885  40.194  1.00  0.00           H  
ATOM   2438  CD2 PHE   159      34.134  55.976  41.121  1.00  0.00           C  
ATOM   2439  HD2 PHE   159      33.237  56.229  41.623  1.00  0.00           H  
ATOM   2440  C   PHE   159      32.842  51.515  42.493  1.00  0.00           C  
ATOM   2441  O   PHE   159      32.021  51.698  43.369  1.00  0.00           O  
ATOM   2442  N   CYS   160      33.481  50.371  42.365  1.00  0.00           N  
ATOM   2443  H   CYS   160      34.145  50.300  41.633  1.00  0.00           H  
ATOM   2444  CA  CYS   160      33.133  49.147  43.077  1.00  0.00           C  
ATOM   2445  HA  CYS   160      32.364  49.354  43.775  1.00  0.00           H  
ATOM   2446  CB  CYS   160      32.587  48.174  42.088  1.00  0.00           C  
ATOM   2447  HB2 CYS   160      32.693  47.602  42.264  1.00  0.00           H  
ATOM   2448  HB3 CYS   160      31.956  48.154  41.980  1.00  0.00           H  
ATOM   2449  SG  CYS   160      32.778  47.964  40.823  1.00  0.00           S  
ATOM   2450  HG  CYS   160      32.507  47.816  40.827  1.00  0.00           H  
ATOM   2451  C   CYS   160      34.247  48.505  43.889  1.00  0.00           C  
ATOM   2452  O   CYS   160      33.958  47.704  44.757  1.00  0.00           O  
ATOM   2453  N   TYR   161      35.506  48.814  43.612  1.00  0.00           N  
ATOM   2454  H   TYR   161      35.683  49.483  42.902  1.00  0.00           H  
ATOM   2455  CA  TYR   161      36.659  48.116  44.179  1.00  0.00           C  
ATOM   2456  HA  TYR   161      36.420  47.802  45.184  1.00  0.00           H  
ATOM   2457  CB  TYR   161      36.918  46.860  43.342  1.00  0.00           C  
ATOM   2458  HB2 TYR   161      36.078  46.211  43.429  1.00  0.00           H  
ATOM   2459  HB3 TYR   161      36.977  47.141  42.317  1.00  0.00           H  
ATOM   2460  CG  TYR   161      38.147  46.067  43.682  1.00  0.00           C  
ATOM   2461  CD1 TYR   161      38.176  45.276  44.792  1.00  0.00           C  
ATOM   2462  HD1 TYR   161      37.338  45.246  45.411  1.00  0.00           H  
ATOM   2463  CE1 TYR   161      39.299  44.514  45.090  1.00  0.00           C  
ATOM   2464  HE1 TYR   161      39.320  43.900  45.930  1.00  0.00           H  
ATOM   2465  CZ  TYR   161      40.397  44.535  44.276  1.00  0.00           C  
ATOM   2466  OH  TYR   161      41.461  43.770  44.548  1.00  0.00           O  
ATOM   2467  HH  TYR   161      41.942  43.643  43.887  1.00  0.00           H  
ATOM   2468  CE2 TYR   161      40.373  45.337  43.167  1.00  0.00           C  
ATOM   2469  HE2 TYR   161      41.209  45.355  42.544  1.00  0.00           H  
ATOM   2470  CD2 TYR   161      39.253  46.104  42.876  1.00  0.00           C  
ATOM   2471  HD2 TYR   161      39.241  46.712  42.029  1.00  0.00           H  
ATOM   2472  C   TYR   161      37.908  48.999  44.253  1.00  0.00           C  
ATOM   2473  O   TYR   161      38.151  49.797  43.361  1.00  0.00           O  
ATOM   2474  N   MET   162      38.726  48.803  45.276  1.00  0.00           N  
ATOM   2475  H   MET   162      38.416  48.182  45.990  1.00  0.00           H  
ATOM   2476  CA  MET   162      40.087  49.314  45.417  1.00  0.00           C  
ATOM   2477  HA  MET   162      40.445  49.625  44.445  1.00  0.00           H  
ATOM   2478  CB  MET   162      40.087  50.541  46.330  1.00  0.00           C  
ATOM   2479  HB2 MET   162      39.506  51.308  45.869  1.00  0.00           H  
ATOM   2480  HB3 MET   162      39.629  50.294  47.258  1.00  0.00           H  
ATOM   2481  CG  MET   162      41.470  51.088  46.616  1.00  0.00           C  
ATOM   2482  HG2 MET   162      41.995  50.379  47.191  1.00  0.00           H  
ATOM   2483  HG3 MET   162      41.985  51.206  45.706  1.00  0.00           H  
ATOM   2484  SD  MET   162      41.523  52.643  47.496  1.00  0.00           S  
ATOM   2485  CE  MET   162      41.277  53.768  46.266  1.00  0.00           C  
ATOM   2486  HE1 MET   162      41.225  54.009  46.030  1.00  0.00           H  
ATOM   2487  HE2 MET   162      41.242  53.989  46.015  1.00  0.00           H  
ATOM   2488  HE3 MET   162      41.215  53.992  46.013  1.00  0.00           H  
ATOM   2489  C   MET   162      41.008  48.200  45.925  1.00  0.00           C  
ATOM   2490  O   MET   162      40.685  47.523  46.879  1.00  0.00           O  
ATOM   2491  N   HID   163      42.148  48.003  45.283  1.00  0.00           N  
ATOM   2492  H   HID   163      42.337  48.590  44.504  1.00  0.00           H  
ATOM   2493  CA  HID   163      43.127  46.962  45.594  1.00  0.00           C  
ATOM   2494  HA  HID   163      42.601  46.043  45.810  1.00  0.00           H  
ATOM   2495  CB  HID   163      43.986  46.749  44.347  1.00  0.00           C  
ATOM   2496  HB2 HID   163      43.352  46.440  43.545  1.00  0.00           H  
ATOM   2497  HB3 HID   163      44.422  47.684  44.066  1.00  0.00           H  
ATOM   2498  CG  HID   163      45.098  45.756  44.467  1.00  0.00           C  
ATOM   2499  ND1 HID   163      45.898  45.452  44.011  1.00  0.00           N  
ATOM   2500  HD1 HID   163      45.868  45.848  43.567  1.00  0.00           H  
ATOM   2501  CE1 HID   163      46.738  44.518  44.260  1.00  0.00           C  
ATOM   2502  HE1 HID   163      47.476  44.084  44.007  1.00  0.00           H  
ATOM   2503  NE2 HID   163      46.519  44.193  44.863  1.00  0.00           N  
ATOM   2504  CD2 HID   163      45.472  44.964  44.990  1.00  0.00           C  
ATOM   2505  HD2 HID   163      45.022  44.925  45.404  1.00  0.00           H  
ATOM   2506  C   HID   163      43.996  47.313  46.808  1.00  0.00           C  
ATOM   2507  O   HID   163      44.655  48.334  46.805  1.00  0.00           O  
ATOM   2508  N   HIE   164      44.071  46.440  47.800  1.00  0.00           N  
ATOM   2509  H   HIE   164      43.496  45.638  47.745  1.00  0.00           H  
ATOM   2510  CA  HIE   164      44.912  46.610  48.991  1.00  0.00           C  
ATOM   2511  HA  HIE   164      45.380  47.583  48.967  1.00  0.00           H  
ATOM   2512  CB  HIE   164      44.066  46.552  50.263  1.00  0.00           C  
ATOM   2513  HB2 HIE   164      43.446  45.676  50.241  1.00  0.00           H  
ATOM   2514  HB3 HIE   164      44.728  46.451  51.102  1.00  0.00           H  
ATOM   2515  CG  HIE   164      43.206  47.751  50.527  1.00  0.00           C  
ATOM   2516  ND1 HIE   164      42.533  48.378  50.022  1.00  0.00           N  
ATOM   2517  CE1 HIE   164      41.861  49.355  50.520  1.00  0.00           C  
ATOM   2518  HE1 HIE   164      41.223  50.011  50.322  1.00  0.00           H  
ATOM   2519  NE2 HIE   164      42.067  49.366  51.312  1.00  0.00           N  
ATOM   2520  HE2 HIE   164      41.617  49.949  51.821  1.00  0.00           H  
ATOM   2521  CD2 HIE   164      42.909  48.358  51.331  1.00  0.00           C  
ATOM   2522  HD2 HIE   164      43.248  48.079  51.875  1.00  0.00           H  
ATOM   2523  C   HIE   164      46.048  45.600  49.097  1.00  0.00           C  
ATOM   2524  O   HIE   164      47.112  45.976  49.513  1.00  0.00           O  
ATOM   2525  N   MET   165      45.841  44.331  48.782  1.00  0.00           N  
ATOM   2526  H   MET   165      44.966  44.074  48.411  1.00  0.00           H  
ATOM   2527  CA  MET   165      46.762  43.252  49.130  1.00  0.00           C  
ATOM   2528  HA  MET   165      47.756  43.628  49.061  1.00  0.00           H  
ATOM   2529  CB  MET   165      46.532  42.846  50.565  1.00  0.00           C  
ATOM   2530  HB2 MET   165      47.187  42.279  50.858  1.00  0.00           H  
ATOM   2531  HB3 MET   165      46.574  43.570  51.122  1.00  0.00           H  
ATOM   2532  CG  MET   165      45.407  42.238  50.900  1.00  0.00           C  
ATOM   2533  HG2 MET   165      45.001  42.489  50.790  1.00  0.00           H  
ATOM   2534  HG3 MET   165      45.341  41.874  50.622  1.00  0.00           H  
ATOM   2535  SD  MET   165      44.775  41.700  51.929  1.00  0.00           S  
ATOM   2536  CE  MET   165      45.192  40.531  52.321  1.00  0.00           C  
ATOM   2537  HE1 MET   165      45.272  40.294  52.394  1.00  0.00           H  
ATOM   2538  HE2 MET   165      45.281  40.296  52.403  1.00  0.00           H  
ATOM   2539  HE3 MET   165      45.267  40.288  52.412  1.00  0.00           H  
ATOM   2540  C   MET   165      46.694  42.035  48.214  1.00  0.00           C  
ATOM   2541  O   MET   165      45.718  41.779  47.575  1.00  0.00           O  
ATOM   2542  N   GLU   166      47.733  41.253  48.199  1.00  0.00           N  
ATOM   2543  H   GLU   166      48.488  41.530  48.746  1.00  0.00           H  
ATOM   2544  CA  GLU   166      47.861  39.968  47.532  1.00  0.00           C  
ATOM   2545  HA  GLU   166      46.967  39.765  46.976  1.00  0.00           H  
ATOM   2546  CB  GLU   166      49.002  40.047  46.545  1.00  0.00           C  
ATOM   2547  HB2 GLU   166      48.819  40.575  45.909  1.00  0.00           H  
ATOM   2548  HB3 GLU   166      49.707  40.375  46.893  1.00  0.00           H  
ATOM   2549  CG  GLU   166      49.454  39.026  45.928  1.00  0.00           C  
ATOM   2550  HG2 GLU   166      49.628  38.462  46.560  1.00  0.00           H  
ATOM   2551  HG3 GLU   166      48.772  38.709  45.522  1.00  0.00           H  
ATOM   2552  CD  GLU   166      50.595  39.177  45.013  1.00  0.00           C  
ATOM   2553  OE1 GLU   166      51.079  38.994  44.616  1.00  0.00           O  
ATOM   2554  OE2 GLU   166      51.039  39.465  44.666  1.00  0.00           O  
ATOM   2555  C   GLU   166      48.039  38.838  48.535  1.00  0.00           C  
ATOM   2556  O   GLU   166      48.718  38.980  49.511  1.00  0.00           O  
ATOM   2557  N   LEU   167      47.435  37.707  48.290  1.00  0.00           N  
ATOM   2558  H   LEU   167      46.909  37.655  47.463  1.00  0.00           H  
ATOM   2559  CA  LEU   167      47.545  36.495  49.073  1.00  0.00           C  
ATOM   2560  HA  LEU   167      47.816  36.761  50.075  1.00  0.00           H  
ATOM   2561  CB  LEU   167      46.200  35.800  49.106  1.00  0.00           C  
ATOM   2562  HB2 LEU   167      45.889  35.626  48.119  1.00  0.00           H  
ATOM   2563  HB3 LEU   167      46.308  34.864  49.558  1.00  0.00           H  
ATOM   2564  CG  LEU   167      45.120  36.527  49.827  1.00  0.00           C  
ATOM   2565  HG  LEU   167      45.244  37.307  49.759  1.00  0.00           H  
ATOM   2566  CD1 LEU   167      43.951  36.380  49.500  1.00  0.00           C  
ATOM   2567 HD11 LEU   167      43.661  36.337  49.444  1.00  0.00           H  
ATOM   2568 HD12 LEU   167      43.659  36.377  49.422  1.00  0.00           H  
ATOM   2569 HD13 LEU   167      43.682  36.338  49.394  1.00  0.00           H  
ATOM   2570  CD2 LEU   167      44.968  36.330  51.000  1.00  0.00           C  
ATOM   2571 HD21 LEU   167      44.914  36.280  51.294  1.00  0.00           H  
ATOM   2572 HD22 LEU   167      44.948  36.286  51.275  1.00  0.00           H  
ATOM   2573 HD23 LEU   167      44.930  36.298  51.290  1.00  0.00           H  
ATOM   2574  C   LEU   167      48.626  35.583  48.523  1.00  0.00           C  
ATOM   2575  O   LEU   167      48.921  35.646  47.357  1.00  0.00           O  
ATOM   2576  N   PRO   168      49.203  34.691  49.304  1.00  0.00           N  
ATOM   2577  CD  PRO   168      48.995  34.545  50.697  1.00  0.00           C  
ATOM   2578  HD2 PRO   168      48.113  34.067  50.884  1.00  0.00           H  
ATOM   2579  HD3 PRO   168      49.001  35.451  51.189  1.00  0.00           H  
ATOM   2580  CG  PRO   168      50.085  33.725  51.184  1.00  0.00           C  
ATOM   2581  HG2 PRO   168      49.771  33.099  51.801  1.00  0.00           H  
ATOM   2582  HG3 PRO   168      50.735  34.270  51.580  1.00  0.00           H  
ATOM   2583  CB  PRO   168      50.673  33.057  50.085  1.00  0.00           C  
ATOM   2584  HB2 PRO   168      50.326  32.148  50.041  1.00  0.00           H  
ATOM   2585  HB3 PRO   168      51.640  33.018  50.209  1.00  0.00           H  
ATOM   2586  CA  PRO   168      50.289  33.832  48.881  1.00  0.00           C  
ATOM   2587  HA  PRO   168      51.095  34.448  48.613  1.00  0.00           H  
ATOM   2588  C   PRO   168      50.011  32.906  47.719  1.00  0.00           C  
ATOM   2589  O   PRO   168      50.911  32.467  47.075  1.00  0.00           O  
ATOM   2590  N   THR   169      48.779  32.627  47.418  1.00  0.00           N  
ATOM   2591  H   THR   169      48.085  32.993  47.995  1.00  0.00           H  
ATOM   2592  CA  THR   169      48.331  31.866  46.267  1.00  0.00           C  
ATOM   2593  HA  THR   169      49.030  31.077  46.090  1.00  0.00           H  
ATOM   2594  CB  THR   169      47.000  31.229  46.547  1.00  0.00           C  
ATOM   2595  HB  THR   169      46.646  30.775  45.675  1.00  0.00           H  
ATOM   2596  CG2 THR   169      47.075  30.195  47.595  1.00  0.00           C  
ATOM   2597 HG21 THR   169      47.099  29.940  47.849  1.00  0.00           H  
ATOM   2598 HG22 THR   169      47.084  29.943  47.847  1.00  0.00           H  
ATOM   2599 HG23 THR   169      47.091  29.931  47.839  1.00  0.00           H  
ATOM   2600  OG1 THR   169      46.092  32.163  46.951  1.00  0.00           O  
ATOM   2601  HG1 THR   169      45.355  31.890  46.832  1.00  0.00           H  
ATOM   2602  C   THR   169      48.262  32.665  44.984  1.00  0.00           C  
ATOM   2603  O   THR   169      47.881  32.157  43.988  1.00  0.00           O  
ATOM   2604  N   GLY   170      48.635  33.907  44.978  1.00  0.00           N  
ATOM   2605  H   GLY   170      48.930  34.272  45.823  1.00  0.00           H  
ATOM   2606  CA  GLY   170      48.705  34.758  43.817  1.00  0.00           C  
ATOM   2607  HA2 GLY   170      49.429  35.497  43.998  1.00  0.00           H  
ATOM   2608  HA3 GLY   170      49.021  34.193  42.988  1.00  0.00           H  
ATOM   2609  C   GLY   170      47.431  35.466  43.439  1.00  0.00           C  
ATOM   2610  O   GLY   170      47.292  35.917  42.400  1.00  0.00           O  
ATOM   2611  N   VAL   171      46.497  35.557  44.268  1.00  0.00           N  
ATOM   2612  H   VAL   171      46.699  35.184  45.092  1.00  0.00           H  
ATOM   2613  CA  VAL   171      45.219  36.236  44.106  1.00  0.00           C  
ATOM   2614  HA  VAL   171      45.141  36.573  43.095  1.00  0.00           H  
ATOM   2615  CB  VAL   171      44.051  35.295  44.348  1.00  0.00           C  
ATOM   2616  HB  VAL   171      43.262  35.771  44.241  1.00  0.00           H  
ATOM   2617  CG1 VAL   171      43.946  34.270  43.497  1.00  0.00           C  
ATOM   2618 HG11 VAL   171      43.886  34.035  43.278  1.00  0.00           H  
ATOM   2619 HG12 VAL   171      43.922  34.020  43.270  1.00  0.00           H  
ATOM   2620 HG13 VAL   171      43.939  34.009  43.319  1.00  0.00           H  
ATOM   2621  CG2 VAL   171      43.958  34.725  45.553  1.00  0.00           C  
ATOM   2622 HG21 VAL   171      43.936  34.557  45.847  1.00  0.00           H  
ATOM   2623 HG22 VAL   171      43.932  34.623  45.858  1.00  0.00           H  
ATOM   2624 HG23 VAL   171      43.919  34.576  45.834  1.00  0.00           H  
ATOM   2625  C   VAL   171      45.135  37.475  44.971  1.00  0.00           C  
ATOM   2626  O   VAL   171      45.807  37.587  45.950  1.00  0.00           O  
ATOM   2627  N   HID   172      44.326  38.420  44.603  1.00  0.00           N  
ATOM   2628  H   HID   172      43.774  38.251  43.813  1.00  0.00           H  
ATOM   2629  CA  HID   172      44.282  39.760  45.166  1.00  0.00           C  
ATOM   2630  HA  HID   172      45.094  39.876  45.862  1.00  0.00           H  
ATOM   2631  CB  HID   172      44.504  40.775  44.053  1.00  0.00           C  
ATOM   2632  HB2 HID   172      43.667  40.764  43.412  1.00  0.00           H  
ATOM   2633  HB3 HID   172      44.566  41.742  44.476  1.00  0.00           H  
ATOM   2634  CG  HID   172      45.713  40.556  43.229  1.00  0.00           C  
ATOM   2635  ND1 HID   172      45.861  39.749  42.280  1.00  0.00           N  
ATOM   2636  HD1 HID   172      45.178  39.244  41.957  1.00  0.00           H  
ATOM   2637  CE1 HID   172      47.083  39.761  41.836  1.00  0.00           C  
ATOM   2638  HE1 HID   172      47.471  39.217  41.091  1.00  0.00           H  
ATOM   2639  NE2 HID   172      47.749  40.552  42.445  1.00  0.00           N  
ATOM   2640  CD2 HID   172      46.884  41.055  43.338  1.00  0.00           C  
ATOM   2641  HD2 HID   172      47.095  41.703  44.009  1.00  0.00           H  
ATOM   2642  C   HID   172      42.990  40.038  45.933  1.00  0.00           C  
ATOM   2643  O   HID   172      41.974  39.414  45.685  1.00  0.00           O  
ATOM   2644  N   ALA   173      43.025  40.997  46.847  1.00  0.00           N  
ATOM   2645  H   ALA   173      43.894  41.448  47.011  1.00  0.00           H  
ATOM   2646  CA  ALA   173      41.893  41.454  47.635  1.00  0.00           C  
ATOM   2647  HA  ALA   173      41.003  41.321  47.060  1.00  0.00           H  
ATOM   2648  CB  ALA   173      41.781  40.583  48.864  1.00  0.00           C  
ATOM   2649  HB1 ALA   173      41.763  40.358  49.154  1.00  0.00           H  
ATOM   2650  HB2 ALA   173      41.755  40.386  49.171  1.00  0.00           H  
ATOM   2651  HB3 ALA   173      41.731  40.366  49.156  1.00  0.00           H  
ATOM   2652  C   ALA   173      41.972  42.945  47.989  1.00  0.00           C  
ATOM   2653  O   ALA   173      42.994  43.593  47.830  1.00  0.00           O  
ATOM   2654  N   GLY   174      40.872  43.498  48.474  1.00  0.00           N  
ATOM   2655  H   GLY   174      40.082  42.922  48.626  1.00  0.00           H  
ATOM   2656  CA  GLY   174      40.713  44.905  48.759  1.00  0.00           C  
ATOM   2657  HA2 GLY   174      41.404  45.195  49.497  1.00  0.00           H  
ATOM   2658  HA3 GLY   174      40.927  45.445  47.883  1.00  0.00           H  
ATOM   2659  C   GLY   174      39.331  45.292  49.247  1.00  0.00           C  
ATOM   2660  O   GLY   174      38.575  44.445  49.685  1.00  0.00           O  
ATOM   2661  N   THR   175      39.001  46.569  49.189  1.00  0.00           N  
ATOM   2662  H   THR   175      39.639  47.190  48.754  1.00  0.00           H  
ATOM   2663  CA  THR   175      37.766  47.153  49.731  1.00  0.00           C  
ATOM   2664  HA  THR   175      37.218  46.390  50.268  1.00  0.00           H  
ATOM   2665  CB  THR   175      38.069  48.286  50.722  1.00  0.00           C  
ATOM   2666  HB  THR   175      37.140  48.595  51.172  1.00  0.00           H  
ATOM   2667  CG2 THR   175      39.007  47.907  51.851  1.00  0.00           C  
ATOM   2668 HG21 THR   175      39.225  47.831  52.141  1.00  0.00           H  
ATOM   2669 HG22 THR   175      39.226  47.807  52.133  1.00  0.00           H  
ATOM   2670 HG23 THR   175      39.243  47.824  52.123  1.00  0.00           H  
ATOM   2671  OG1 THR   175      38.612  49.404  50.085  1.00  0.00           O  
ATOM   2672  HG1 THR   175      37.896  49.887  49.729  1.00  0.00           H  
ATOM   2673  C   THR   175      36.827  47.669  48.650  1.00  0.00           C  
ATOM   2674  O   THR   175      37.212  47.830  47.506  1.00  0.00           O  
ATOM   2675  N   ASP   176      35.595  47.990  49.020  1.00  0.00           N  
ATOM   2676  H   ASP   176      35.332  47.796  49.959  1.00  0.00           H  
ATOM   2677  CA  ASP   176      34.808  48.999  48.313  1.00  0.00           C  
ATOM   2678  HA  ASP   176      34.931  48.856  47.249  1.00  0.00           H  
ATOM   2679  CB  ASP   176      33.316  48.806  48.614  1.00  0.00           C  
ATOM   2680  HB2 ASP   176      32.755  49.500  48.029  1.00  0.00           H  
ATOM   2681  HB3 ASP   176      33.036  47.830  48.286  1.00  0.00           H  
ATOM   2682  CG  ASP   176      32.872  48.953  50.053  1.00  0.00           C  
ATOM   2683  OD1 ASP   176      33.038  49.285  50.706  1.00  0.00           O  
ATOM   2684  OD2 ASP   176      32.314  48.733  50.527  1.00  0.00           O  
ATOM   2685  C   ASP   176      35.333  50.414  48.633  1.00  0.00           C  
ATOM   2686  O   ASP   176      36.173  50.592  49.503  1.00  0.00           O  
ATOM   2687  N   LEU   177      34.874  51.439  47.927  1.00  0.00           N  
ATOM   2688  H   LEU   177      34.190  51.268  47.227  1.00  0.00           H  
ATOM   2689  CA  LEU   177      35.294  52.826  48.156  1.00  0.00           C  
ATOM   2690  HA  LEU   177      36.346  52.825  48.377  1.00  0.00           H  
ATOM   2691  CB  LEU   177      35.077  53.668  46.897  1.00  0.00           C  
ATOM   2692  HB2 LEU   177      34.138  53.431  46.471  1.00  0.00           H  
ATOM   2693  HB3 LEU   177      35.029  54.687  47.185  1.00  0.00           H  
ATOM   2694  CG  LEU   177      36.125  53.580  45.813  1.00  0.00           C  
ATOM   2695  HG  LEU   177      35.937  54.056  45.198  1.00  0.00           H  
ATOM   2696  CD1 LEU   177      37.206  53.929  46.031  1.00  0.00           C  
ATOM   2697 HD11 LEU   177      37.453  54.023  46.084  1.00  0.00           H  
ATOM   2698 HD12 LEU   177      37.460  54.028  46.081  1.00  0.00           H  
ATOM   2699 HD13 LEU   177      37.494  53.999  46.071  1.00  0.00           H  
ATOM   2700  CD2 LEU   177      36.373  52.581  45.240  1.00  0.00           C  
ATOM   2701 HD21 LEU   177      36.422  52.310  45.160  1.00  0.00           H  
ATOM   2702 HD22 LEU   177      36.368  52.349  45.053  1.00  0.00           H  
ATOM   2703 HD23 LEU   177      36.513  52.362  45.080  1.00  0.00           H  
ATOM   2704  C   LEU   177      34.640  53.459  49.385  1.00  0.00           C  
ATOM   2705  O   LEU   177      35.048  54.505  49.821  1.00  0.00           O  
ATOM   2706  N   GLU   178      33.670  52.809  49.990  1.00  0.00           N  
ATOM   2707  H   GLU   178      33.398  51.952  49.597  1.00  0.00           H  
ATOM   2708  CA  GLU   178      33.176  53.120  51.326  1.00  0.00           C  
ATOM   2709  HA  GLU   178      33.168  54.185  51.446  1.00  0.00           H  
ATOM   2710  CB  GLU   178      31.750  52.626  51.482  1.00  0.00           C  
ATOM   2711  HB2 GLU   178      31.594  51.855  51.151  1.00  0.00           H  
ATOM   2712  HB3 GLU   178      31.517  52.531  52.283  1.00  0.00           H  
ATOM   2713  CG  GLU   178      30.817  53.271  51.011  1.00  0.00           C  
ATOM   2714  HG2 GLU   178      30.957  53.583  50.672  1.00  0.00           H  
ATOM   2715  HG3 GLU   178      30.557  52.979  50.755  1.00  0.00           H  
ATOM   2716  CD  GLU   178      30.010  53.862  51.341  1.00  0.00           C  
ATOM   2717  OE1 GLU   178      29.660  54.073  51.442  1.00  0.00           O  
ATOM   2718  OE2 GLU   178      29.697  54.128  51.504  1.00  0.00           O  
ATOM   2719  C   GLU   178      34.086  52.582  52.432  1.00  0.00           C  
ATOM   2720  O   GLU   178      33.922  52.925  53.560  1.00  0.00           O  
ATOM   2721  N   GLY   179      35.074  51.785  52.111  1.00  0.00           N  
ATOM   2722  H   GLY   179      35.091  51.473  51.189  1.00  0.00           H  
ATOM   2723  CA  GLY   179      36.162  51.360  52.964  1.00  0.00           C  
ATOM   2724  HA2 GLY   179      37.036  51.357  52.379  1.00  0.00           H  
ATOM   2725  HA3 GLY   179      36.293  52.057  53.746  1.00  0.00           H  
ATOM   2726  C   GLY   179      36.046  49.998  53.594  1.00  0.00           C  
ATOM   2727  O   GLY   179      36.811  49.685  54.466  1.00  0.00           O  
ATOM   2728  N   ASN   180      35.111  49.185  53.195  1.00  0.00           N  
ATOM   2729  H   ASN   180      34.549  49.478  52.436  1.00  0.00           H  
ATOM   2730  CA  ASN   180      34.847  47.875  53.772  1.00  0.00           C  
ATOM   2731  HA  ASN   180      35.284  47.832  54.753  1.00  0.00           H  
ATOM   2732  CB  ASN   180      33.348  47.687  53.930  1.00  0.00           C  
ATOM   2733  HB2 ASN   180      32.918  47.617  53.093  1.00  0.00           H  
ATOM   2734  HB3 ASN   180      33.129  46.878  54.385  1.00  0.00           H  
ATOM   2735  CG  ASN   180      32.685  48.646  54.583  1.00  0.00           C  
ATOM   2736  OD1 ASN   180      32.715  48.793  55.635  1.00  0.00           O  
ATOM   2737  ND2 ASN   180      32.066  49.322  53.981  1.00  0.00           N  
ATOM   2738 HD21 ASN   180      31.622  49.945  54.398  1.00  0.00           H  
ATOM   2739 HD22 ASN   180      32.088  49.225  53.118  1.00  0.00           H  
ATOM   2740  C   ASN   180      35.468  46.757  52.934  1.00  0.00           C  
ATOM   2741  O   ASN   180      35.212  46.666  51.741  1.00  0.00           O  
ATOM   2742  N   PHE   181      36.259  45.880  53.542  1.00  0.00           N  
ATOM   2743  H   PHE   181      36.393  45.969  54.521  1.00  0.00           H  
ATOM   2744  CA  PHE   181      36.922  44.771  52.856  1.00  0.00           C  
ATOM   2745  HA  PHE   181      37.511  45.179  52.046  1.00  0.00           H  
ATOM   2746  CB  PHE   181      37.883  44.040  53.797  1.00  0.00           C  
ATOM   2747  HB2 PHE   181      37.641  44.247  54.792  1.00  0.00           H  
ATOM   2748  HB3 PHE   181      37.768  43.007  53.682  1.00  0.00           H  
ATOM   2749  CG  PHE   181      39.317  44.339  53.590  1.00  0.00           C  
ATOM   2750  CD1 PHE   181      40.019  43.680  52.648  1.00  0.00           C  
ATOM   2751  HD1 PHE   181      39.541  42.963  52.080  1.00  0.00           H  
ATOM   2752  CE1 PHE   181      41.345  43.953  52.451  1.00  0.00           C  
ATOM   2753  HE1 PHE   181      41.877  43.446  51.735  1.00  0.00           H  
ATOM   2754  CZ  PHE   181      41.974  44.887  53.192  1.00  0.00           C  
ATOM   2755  HZ  PHE   181      42.986  45.095  53.043  1.00  0.00           H  
ATOM   2756  CE2 PHE   181      41.281  45.545  54.130  1.00  0.00           C  
ATOM   2757  HE2 PHE   181      41.762  46.259  54.697  1.00  0.00           H  
ATOM   2758  CD2 PHE   181      39.955  45.268  54.332  1.00  0.00           C  
ATOM   2759  HD2 PHE   181      39.427  45.769  55.056  1.00  0.00           H  
ATOM   2760  C   PHE   181      35.929  43.794  52.232  1.00  0.00           C  
ATOM   2761  O   PHE   181      34.881  43.511  52.790  1.00  0.00           O  
ATOM   2762  N   TYR   182      36.269  43.255  51.077  1.00  0.00           N  
ATOM   2763  H   TYR   182      37.117  43.558  50.656  1.00  0.00           H  
ATOM   2764  CA  TYR   182      35.659  42.055  50.526  1.00  0.00           C  
ATOM   2765  HA  TYR   182      34.609  42.037  50.774  1.00  0.00           H  
ATOM   2766  CB  TYR   182      35.774  42.072  49.004  1.00  0.00           C  
ATOM   2767  HB2 TYR   182      36.807  42.188  48.724  1.00  0.00           H  
ATOM   2768  HB3 TYR   182      35.454  41.116  48.627  1.00  0.00           H  
ATOM   2769  CG  TYR   182      34.937  43.136  48.327  1.00  0.00           C  
ATOM   2770  CD1 TYR   182      33.559  42.965  48.225  1.00  0.00           C  
ATOM   2771  HD1 TYR   182      33.102  42.097  48.640  1.00  0.00           H  
ATOM   2772  CE1 TYR   182      32.777  43.908  47.550  1.00  0.00           C  
ATOM   2773  HE1 TYR   182      31.728  43.763  47.452  1.00  0.00           H  
ATOM   2774  CZ  TYR   182      33.365  45.034  46.974  1.00  0.00           C  
ATOM   2775  OH  TYR   182      32.607  45.925  46.300  1.00  0.00           O  
ATOM   2776  HH  TYR   182      33.130  46.558  45.851  1.00  0.00           H  
ATOM   2777  CE2 TYR   182      34.743  45.216  47.088  1.00  0.00           C  
ATOM   2778  HE2 TYR   182      35.193  46.077  46.649  1.00  0.00           H  
ATOM   2779  CD2 TYR   182      35.526  44.271  47.767  1.00  0.00           C  
ATOM   2780  HD2 TYR   182      36.578  44.409  47.844  1.00  0.00           H  
ATOM   2781  C   TYR   182      36.306  40.815  51.138  1.00  0.00           C  
ATOM   2782  O   TYR   182      37.507  40.720  51.215  1.00  0.00           O  
ATOM   2783  N   GLY   183      35.508  39.871  51.580  1.00  0.00           N  
ATOM   2784  H   GLY   183      34.540  40.027  51.511  1.00  0.00           H  
ATOM   2785  CA  GLY   183      35.958  38.659  52.242  1.00  0.00           C  
ATOM   2786  HA2 GLY   183      35.141  37.975  52.301  1.00  0.00           H  
ATOM   2787  HA3 GLY   183      36.718  38.208  51.644  1.00  0.00           H  
ATOM   2788  C   GLY   183      36.511  38.860  53.648  1.00  0.00           C  
ATOM   2789  O   GLY   183      36.418  39.935  54.199  1.00  0.00           O  
ATOM   2790  N   PRO   184      37.092  37.832  54.258  1.00  0.00           N  
ATOM   2791  CD  PRO   184      37.185  36.503  53.730  1.00  0.00           C  
ATOM   2792  HD2 PRO   184      37.763  36.476  52.863  1.00  0.00           H  
ATOM   2793  HD3 PRO   184      36.234  36.117  53.522  1.00  0.00           H  
ATOM   2794  CG  PRO   184      37.823  35.689  54.782  1.00  0.00           C  
ATOM   2795  HG2 PRO   184      38.775  35.583  54.582  1.00  0.00           H  
ATOM   2796  HG3 PRO   184      37.386  34.812  54.854  1.00  0.00           H  
ATOM   2797  CB  PRO   184      37.695  36.421  56.022  1.00  0.00           C  
ATOM   2798  HB2 PRO   184      38.473  36.216  56.644  1.00  0.00           H  
ATOM   2799  HB3 PRO   184      36.833  36.139  56.468  1.00  0.00           H  
ATOM   2800  CA  PRO   184      37.629  37.870  55.612  1.00  0.00           C  
ATOM   2801  HA  PRO   184      36.946  38.379  56.253  1.00  0.00           H  
ATOM   2802  C   PRO   184      38.985  38.557  55.747  1.00  0.00           C  
ATOM   2803  O   PRO   184      39.596  38.479  56.757  1.00  0.00           O  
ATOM   2804  N   PHE   185      39.495  39.182  54.732  1.00  0.00           N  
ATOM   2805  H   PHE   185      38.931  39.260  53.956  1.00  0.00           H  
ATOM   2806  CA  PHE   185      40.871  39.646  54.617  1.00  0.00           C  
ATOM   2807  HA  PHE   185      41.500  38.916  55.098  1.00  0.00           H  
ATOM   2808  CB  PHE   185      41.256  39.676  53.143  1.00  0.00           C  
ATOM   2809  HB2 PHE   185      40.789  40.517  52.691  1.00  0.00           H  
ATOM   2810  HB3 PHE   185      42.308  39.815  53.068  1.00  0.00           H  
ATOM   2811  CG  PHE   185      40.895  38.443  52.363  1.00  0.00           C  
ATOM   2812  CD1 PHE   185      41.409  37.215  52.722  1.00  0.00           C  
ATOM   2813  HD1 PHE   185      42.087  37.147  53.527  1.00  0.00           H  
ATOM   2814  CE1 PHE   185      41.021  36.072  52.043  1.00  0.00           C  
ATOM   2815  HE1 PHE   185      41.404  35.136  52.330  1.00  0.00           H  
ATOM   2816  CZ  PHE   185      40.130  36.154  50.995  1.00  0.00           C  
ATOM   2817  HZ  PHE   185      39.830  35.282  50.474  1.00  0.00           H  
ATOM   2818  CE2 PHE   185      39.628  37.377  50.623  1.00  0.00           C  
ATOM   2819  HE2 PHE   185      38.947  37.442  49.821  1.00  0.00           H  
ATOM   2820  CD2 PHE   185      40.008  38.518  51.308  1.00  0.00           C  
ATOM   2821  HD2 PHE   185      39.608  39.450  51.023  1.00  0.00           H  
ATOM   2822  C   PHE   185      41.146  40.985  55.306  1.00  0.00           C  
ATOM   2823  O   PHE   185      40.241  41.752  55.571  1.00  0.00           O  
ATOM   2824  N   VAL   186      42.410  41.262  55.591  1.00  0.00           N  
ATOM   2825  H   VAL   186      43.084  40.568  55.376  1.00  0.00           H  
ATOM   2826  CA  VAL   186      42.907  42.497  56.202  1.00  0.00           C  
ATOM   2827  HA  VAL   186      42.284  43.303  55.871  1.00  0.00           H  
ATOM   2828  CB  VAL   186      42.803  42.426  57.721  1.00  0.00           C  
ATOM   2829  HB  VAL   186      42.245  42.209  57.939  1.00  0.00           H  
ATOM   2830  CG1 VAL   186      43.344  41.899  58.382  1.00  0.00           C  
ATOM   2831 HG11 VAL   186      43.492  41.814  58.553  1.00  0.00           H  
ATOM   2832 HG12 VAL   186      43.432  41.750  58.559  1.00  0.00           H  
ATOM   2833 HG13 VAL   186      43.490  41.741  58.529  1.00  0.00           H  
ATOM   2834  CG2 VAL   186      42.844  43.194  58.378  1.00  0.00           C  
ATOM   2835 HG21 VAL   186      42.861  43.357  58.574  1.00  0.00           H  
ATOM   2836 HG22 VAL   186      42.865  43.387  58.505  1.00  0.00           H  
ATOM   2837 HG23 VAL   186      42.818  43.397  58.551  1.00  0.00           H  
ATOM   2838  C   VAL   186      44.325  42.809  55.738  1.00  0.00           C  
ATOM   2839  O   VAL   186      45.138  41.920  55.589  1.00  0.00           O  
ATOM   2840  N   ASP   187      44.647  44.074  55.528  1.00  0.00           N  
ATOM   2841  H   ASP   187      43.969  44.765  55.730  1.00  0.00           H  
ATOM   2842  CA  ASP   187      45.930  44.566  55.037  1.00  0.00           C  
ATOM   2843  HA  ASP   187      46.261  43.890  54.269  1.00  0.00           H  
ATOM   2844  CB  ASP   187      45.759  45.929  54.368  1.00  0.00           C  
ATOM   2845  HB2 ASP   187      46.706  46.256  54.008  1.00  0.00           H  
ATOM   2846  HB3 ASP   187      45.147  45.792  53.516  1.00  0.00           H  
ATOM   2847  CG  ASP   187      45.149  47.029  55.195  1.00  0.00           C  
ATOM   2848  OD1 ASP   187      44.524  46.771  56.193  1.00  0.00           O  
ATOM   2849  OD2 ASP   187      45.265  48.166  54.808  1.00  0.00           O  
ATOM   2850  C   ASP   187      47.041  44.567  56.089  1.00  0.00           C  
ATOM   2851  O   ASP   187      47.685  45.468  56.309  1.00  0.00           O  
ATOM   2852  N   ARG   188      47.276  43.541  56.741  1.00  0.00           N  
ATOM   2853  H   ARG   188      46.701  42.841  56.499  1.00  0.00           H  
ATOM   2854  CA  ARG   188      48.336  43.291  57.713  1.00  0.00           C  
ATOM   2855  HA  ARG   188      49.036  44.087  57.666  1.00  0.00           H  
ATOM   2856  CB  ARG   188      47.759  43.265  59.097  1.00  0.00           C  
ATOM   2857  HB2 ARG   188      47.947  43.382  59.492  1.00  0.00           H  
ATOM   2858  HB3 ARG   188      47.423  43.503  59.252  1.00  0.00           H  
ATOM   2859  CG  ARG   188      47.387  42.789  59.764  1.00  0.00           C  
ATOM   2860  HG2 ARG   188      47.183  42.662  59.366  1.00  0.00           H  
ATOM   2861  HG3 ARG   188      47.706  42.535  59.682  1.00  0.00           H  
ATOM   2862  CD  ARG   188      46.847  42.830  61.095  1.00  0.00           C  
ATOM   2863  HD2 ARG   188      47.201  43.072  61.583  1.00  0.00           H  
ATOM   2864  HD3 ARG   188      46.364  43.184  61.105  1.00  0.00           H  
ATOM   2865  NE  ARG   188      46.504  42.099  61.707  1.00  0.00           N  
ATOM   2866  HE  ARG   188      46.643  41.768  61.464  1.00  0.00           H  
ATOM   2867  CZ  ARG   188      46.032  41.823  62.568  1.00  0.00           C  
ATOM   2868  NH1 ARG   188      45.800  42.180  63.016  1.00  0.00           N  
ATOM   2869 HH11 ARG   188      45.982  42.686  62.748  1.00  0.00           H  
ATOM   2870 HH12 ARG   188      45.443  41.948  63.670  1.00  0.00           H  
ATOM   2871  NH2 ARG   188      45.778  41.166  63.001  1.00  0.00           N  
ATOM   2872 HH21 ARG   188      45.937  40.862  62.692  1.00  0.00           H  
ATOM   2873 HH22 ARG   188      45.420  40.961  63.649  1.00  0.00           H  
ATOM   2874  C   ARG   188      49.091  42.025  57.398  1.00  0.00           C  
ATOM   2875  O   ARG   188      48.542  41.121  56.820  1.00  0.00           O  
ATOM   2876  N   GLN   189      50.333  41.937  57.811  1.00  0.00           N  
ATOM   2877  H   GLN   189      50.709  42.709  58.294  1.00  0.00           H  
ATOM   2878  CA  GLN   189      51.181  40.790  57.604  1.00  0.00           C  
ATOM   2879  HA  GLN   189      51.029  40.464  56.606  1.00  0.00           H  
ATOM   2880  CB  GLN   189      52.623  41.208  57.724  1.00  0.00           C  
ATOM   2881  HB2 GLN   189      52.785  41.805  57.484  1.00  0.00           H  
ATOM   2882  HB3 GLN   189      52.939  41.291  58.336  1.00  0.00           H  
ATOM   2883  CG  GLN   189      53.444  40.733  57.327  1.00  0.00           C  
ATOM   2884  HG2 GLN   189      53.425  40.303  57.491  1.00  0.00           H  
ATOM   2885  HG3 GLN   189      53.371  40.695  56.869  1.00  0.00           H  
ATOM   2886  CD  GLN   189      54.418  40.873  57.304  1.00  0.00           C  
ATOM   2887  OE1 GLN   189      54.678  41.153  57.459  1.00  0.00           O  
ATOM   2888  NE2 GLN   189      54.999  40.675  57.103  1.00  0.00           N  
ATOM   2889 HE21 GLN   189      55.631  40.765  57.088  1.00  0.00           H  
ATOM   2890 HE22 GLN   189      54.815  40.439  56.979  1.00  0.00           H  
ATOM   2891  C   GLN   189      50.826  39.616  58.488  1.00  0.00           C  
ATOM   2892  O   GLN   189      51.334  39.157  59.021  1.00  0.00           O  
ATOM   2893  N   THR   190      49.935  39.124  58.643  1.00  0.00           N  
ATOM   2894  H   THR   190      49.552  39.551  58.187  1.00  0.00           H  
ATOM   2895  CA  THR   190      49.452  37.956  59.358  1.00  0.00           C  
ATOM   2896  HA  THR   190      50.266  37.521  59.866  1.00  0.00           H  
ATOM   2897  CB  THR   190      48.438  38.334  60.377  1.00  0.00           C  
ATOM   2898  HB  THR   190      48.398  38.808  60.682  1.00  0.00           H  
ATOM   2899  CG2 THR   190      47.615  38.413  60.396  1.00  0.00           C  
ATOM   2900 HG21 THR   190      47.439  38.449  60.431  1.00  0.00           H  
ATOM   2901 HG22 THR   190      47.390  38.445  60.386  1.00  0.00           H  
ATOM   2902 HG23 THR   190      47.406  38.409  60.399  1.00  0.00           H  
ATOM   2903  OG1 THR   190      48.281  38.023  61.015  1.00  0.00           O  
ATOM   2904  HG1 THR   190      48.568  38.131  61.257  1.00  0.00           H  
ATOM   2905  C   THR   190      48.902  36.917  58.421  1.00  0.00           C  
ATOM   2906  O   THR   190      48.369  37.245  57.440  1.00  0.00           O  
ATOM   2907  N   ALA   191      49.032  35.667  58.712  1.00  0.00           N  
ATOM   2908  H   ALA   191      49.458  35.470  59.536  1.00  0.00           H  
ATOM   2909  CA  ALA   191      48.638  34.567  57.873  1.00  0.00           C  
ATOM   2910  HA  ALA   191      49.110  34.692  56.955  1.00  0.00           H  
ATOM   2911  CB  ALA   191      49.145  33.322  58.474  1.00  0.00           C  
ATOM   2912  HB1 ALA   191      49.259  33.008  58.607  1.00  0.00           H  
ATOM   2913  HB2 ALA   191      49.283  33.026  58.610  1.00  0.00           H  
ATOM   2914  HB3 ALA   191      49.262  33.025  58.631  1.00  0.00           H  
ATOM   2915  C   ALA   191      47.163  34.480  57.606  1.00  0.00           C  
ATOM   2916  O   ALA   191      46.436  34.374  58.418  1.00  0.00           O  
ATOM   2917  N   GLN   192      46.724  34.514  56.460  1.00  0.00           N  
ATOM   2918  H   GLN   192      47.379  34.565  55.858  1.00  0.00           H  
ATOM   2919  CA  GLN   192      45.365  34.498  55.987  1.00  0.00           C  
ATOM   2920  HA  GLN   192      44.749  34.101  56.735  1.00  0.00           H  
ATOM   2921  CB  GLN   192      44.896  35.895  55.688  1.00  0.00           C  
ATOM   2922  HB2 GLN   192      45.040  36.116  55.059  1.00  0.00           H  
ATOM   2923  HB3 GLN   192      44.217  35.977  55.700  1.00  0.00           H  
ATOM   2924  CG  GLN   192      45.121  36.897  56.197  1.00  0.00           C  
ATOM   2925  HG2 GLN   192      44.891  36.721  56.698  1.00  0.00           H  
ATOM   2926  HG3 GLN   192      45.684  36.784  56.271  1.00  0.00           H  
ATOM   2927  CD  GLN   192      44.913  38.308  55.944  1.00  0.00           C  
ATOM   2928  OE1 GLN   192      43.905  38.691  55.556  1.00  0.00           O  
ATOM   2929  NE2 GLN   192      45.845  39.137  56.155  1.00  0.00           N  
ATOM   2930 HE21 GLN   192      45.693  40.072  55.958  1.00  0.00           H  
ATOM   2931 HE22 GLN   192      46.694  38.846  56.467  1.00  0.00           H  
ATOM   2932  C   GLN   192      45.218  33.622  54.777  1.00  0.00           C  
ATOM   2933  O   GLN   192      46.078  33.528  54.008  1.00  0.00           O  
ATOM   2934  N   ALA   193      44.125  32.996  54.593  1.00  0.00           N  
ATOM   2935  H   ALA   193      43.465  33.113  55.256  1.00  0.00           H  
ATOM   2936  CA  ALA   193      43.819  32.124  53.501  1.00  0.00           C  
ATOM   2937  HA  ALA   193      44.484  32.302  52.746  1.00  0.00           H  
ATOM   2938  CB  ALA   193      44.006  30.763  53.950  1.00  0.00           C  
ATOM   2939  HB1 ALA   193      44.038  30.427  54.046  1.00  0.00           H  
ATOM   2940  HB2 ALA   193      44.069  30.430  54.049  1.00  0.00           H  
ATOM   2941  HB3 ALA   193      44.050  30.443  54.073  1.00  0.00           H  
ATOM   2942  C   ALA   193      42.452  32.309  52.917  1.00  0.00           C  
ATOM   2943  O   ALA   193      41.564  32.613  53.600  1.00  0.00           O  
ATOM   2944  N   ALA   194      42.277  32.106  51.655  1.00  0.00           N  
ATOM   2945  H   ALA   194      43.038  31.841  51.161  1.00  0.00           H  
ATOM   2946  CA  ALA   194      41.030  32.146  50.947  1.00  0.00           C  
ATOM   2947  HA  ALA   194      40.400  32.855  51.414  1.00  0.00           H  
ATOM   2948  CB  ALA   194      41.287  32.616  49.561  1.00  0.00           C  
ATOM   2949  HB1 ALA   194      41.351  32.739  49.231  1.00  0.00           H  
ATOM   2950  HB2 ALA   194      41.356  32.722  49.222  1.00  0.00           H  
ATOM   2951  HB3 ALA   194      41.336  32.731  49.221  1.00  0.00           H  
ATOM   2952  C   ALA   194      40.311  30.819  50.939  1.00  0.00           C  
ATOM   2953  O   ALA   194      40.912  29.788  51.053  1.00  0.00           O  
ATOM   2954  N   GLY   195      39.022  30.846  50.753  1.00  0.00           N  
ATOM   2955  H   GLY   195      38.593  31.724  50.725  1.00  0.00           H  
ATOM   2956  CA  GLY   195      38.209  29.685  50.495  1.00  0.00           C  
ATOM   2957  HA2 GLY   195      38.403  28.956  51.232  1.00  0.00           H  
ATOM   2958  HA3 GLY   195      37.197  29.959  50.566  1.00  0.00           H  
ATOM   2959  C   GLY   195      38.421  29.059  49.144  1.00  0.00           C  
ATOM   2960  O   GLY   195      39.129  29.570  48.327  1.00  0.00           O  
ATOM   2961  N   THR   196      37.800  27.948  48.899  1.00  0.00           N  
ATOM   2962  H   THR   196      37.224  27.602  49.598  1.00  0.00           H  
ATOM   2963  CA  THR   196      37.945  27.156  47.699  1.00  0.00           C  
ATOM   2964  HA  THR   196      38.946  26.905  47.623  1.00  0.00           H  
ATOM   2965  CB  THR   196      37.174  25.894  47.791  1.00  0.00           C  
ATOM   2966  HB  THR   196      36.407  26.019  47.804  1.00  0.00           H  
ATOM   2967  CG2 THR   196      37.259  25.040  46.988  1.00  0.00           C  
ATOM   2968 HG21 THR   196      37.264  24.843  46.766  1.00  0.00           H  
ATOM   2969 HG22 THR   196      37.307  24.831  46.800  1.00  0.00           H  
ATOM   2970 HG23 THR   196      37.254  24.811  46.807  1.00  0.00           H  
ATOM   2971  OG1 THR   196      37.340  25.281  48.657  1.00  0.00           O  
ATOM   2972  HG1 THR   196      37.176  25.336  49.013  1.00  0.00           H  
ATOM   2973  C   THR   196      37.560  27.877  46.455  1.00  0.00           C  
ATOM   2974  O   THR   196      36.567  28.502  46.402  1.00  0.00           O  
ATOM   2975  N   ASP   197      38.339  27.789  45.442  1.00  0.00           N  
ATOM   2976  H   ASP   197      39.135  27.272  45.551  1.00  0.00           H  
ATOM   2977  CA  ASP   197      38.087  28.339  44.151  1.00  0.00           C  
ATOM   2978  HA  ASP   197      37.702  29.298  44.296  1.00  0.00           H  
ATOM   2979  CB  ASP   197      39.361  28.481  43.441  1.00  0.00           C  
ATOM   2980  HB2 ASP   197      39.990  28.911  44.016  1.00  0.00           H  
ATOM   2981  HB3 ASP   197      39.730  27.645  43.210  1.00  0.00           H  
ATOM   2982  CG  ASP   197      39.340  29.177  42.294  1.00  0.00           C  
ATOM   2983  OD1 ASP   197      39.319  29.410  41.871  1.00  0.00           O  
ATOM   2984  OD2 ASP   197      39.371  29.510  41.806  1.00  0.00           O  
ATOM   2985  C   ASP   197      37.094  27.527  43.341  1.00  0.00           C  
ATOM   2986  O   ASP   197      37.290  26.435  43.074  1.00  0.00           O  
ATOM   2987  N   THR   198      36.027  28.056  42.951  1.00  0.00           N  
ATOM   2988  H   THR   198      35.957  28.948  43.164  1.00  0.00           H  
ATOM   2989  CA  THR   198      34.907  27.448  42.251  1.00  0.00           C  
ATOM   2990  HA  THR   198      35.203  26.479  41.907  1.00  0.00           H  
ATOM   2991  CB  THR   198      33.713  27.261  43.172  1.00  0.00           C  
ATOM   2992  HB  THR   198      32.893  26.980  42.617  1.00  0.00           H  
ATOM   2993  CG2 THR   198      33.895  26.257  44.206  1.00  0.00           C  
ATOM   2994 HG21 THR   198      33.934  26.014  44.458  1.00  0.00           H  
ATOM   2995 HG22 THR   198      33.933  26.016  44.452  1.00  0.00           H  
ATOM   2996 HG23 THR   198      33.932  26.001  44.457  1.00  0.00           H  
ATOM   2997  OG1 THR   198      33.398  28.382  43.811  1.00  0.00           O  
ATOM   2998  HG1 THR   198      32.598  28.335  44.036  1.00  0.00           H  
ATOM   2999  C   THR   198      34.497  28.251  41.024  1.00  0.00           C  
ATOM   3000  O   THR   198      34.683  29.438  40.959  1.00  0.00           O  
ATOM   3001  N   THR   199      33.949  27.604  40.026  1.00  0.00           N  
ATOM   3002  H   THR   199      33.825  26.638  40.142  1.00  0.00           H  
ATOM   3003  CA  THR   199      33.501  28.219  38.768  1.00  0.00           C  
ATOM   3004  HA  THR   199      34.158  29.042  38.535  1.00  0.00           H  
ATOM   3005  CB  THR   199      33.601  27.229  37.614  1.00  0.00           C  
ATOM   3006  HB  THR   199      32.991  26.453  37.770  1.00  0.00           H  
ATOM   3007  CG2 THR   199      33.303  27.768  36.337  1.00  0.00           C  
ATOM   3008 HG21 THR   199      33.238  27.863  36.004  1.00  0.00           H  
ATOM   3009 HG22 THR   199      33.198  27.904  36.032  1.00  0.00           H  
ATOM   3010 HG23 THR   199      33.255  27.915  36.032  1.00  0.00           H  
ATOM   3011  OG1 THR   199      34.814  26.751  37.485  1.00  0.00           O  
ATOM   3012  HG1 THR   199      34.970  26.342  37.851  1.00  0.00           H  
ATOM   3013  C   THR   199      32.089  28.782  38.883  1.00  0.00           C  
ATOM   3014  O   THR   199      31.203  28.119  39.389  1.00  0.00           O  
ATOM   3015  N   ILE   200      31.869  30.001  38.408  1.00  0.00           N  
ATOM   3016  H   ILE   200      32.623  30.459  37.953  1.00  0.00           H  
ATOM   3017  CA  ILE   200      30.602  30.729  38.526  1.00  0.00           C  
ATOM   3018  HA  ILE   200      30.181  30.513  39.496  1.00  0.00           H  
ATOM   3019  CB  ILE   200      30.830  32.253  38.455  1.00  0.00           C  
ATOM   3020  HB  ILE   200      31.167  32.491  37.464  1.00  0.00           H  
ATOM   3021  CG2 ILE   200      29.518  32.996  38.694  1.00  0.00           C  
ATOM   3022 HG21 ILE   200      29.163  33.140  38.728  1.00  0.00           H  
ATOM   3023 HG22 ILE   200      29.210  33.185  38.810  1.00  0.00           H  
ATOM   3024 HG23 ILE   200      29.215  33.229  38.714  1.00  0.00           H  
ATOM   3025  CG1 ILE   200      31.883  32.769  39.439  1.00  0.00           C  
ATOM   3026 HG12 ILE   200      31.482  32.989  40.316  1.00  0.00           H  
ATOM   3027 HG13 ILE   200      32.584  32.093  39.625  1.00  0.00           H  
ATOM   3028  CD1 ILE   200      32.589  33.915  39.015  1.00  0.00           C  
ATOM   3029 HD11 ILE   200      32.759  34.188  38.898  1.00  0.00           H  
ATOM   3030 HD12 ILE   200      32.753  34.198  38.922  1.00  0.00           H  
ATOM   3031 HD13 ILE   200      32.780  34.188  38.918  1.00  0.00           H  
ATOM   3032  C   ILE   200      29.607  30.240  37.467  1.00  0.00           C  
ATOM   3033  O   ILE   200      29.607  30.692  36.338  1.00  0.00           O  
ATOM   3034  N   THR   201      28.747  29.307  37.819  1.00  0.00           N  
ATOM   3035  H   THR   201      28.828  28.946  38.731  1.00  0.00           H  
ATOM   3036  CA  THR   201      27.850  28.600  36.899  1.00  0.00           C  
ATOM   3037  HA  THR   201      28.458  28.078  36.179  1.00  0.00           H  
ATOM   3038  CB  THR   201      27.043  27.555  37.658  1.00  0.00           C  
ATOM   3039  HB  THR   201      26.410  28.033  38.364  1.00  0.00           H  
ATOM   3040  CG2 THR   201      26.213  26.674  36.783  1.00  0.00           C  
ATOM   3041 HG21 THR   201      26.013  26.467  36.566  1.00  0.00           H  
ATOM   3042 HG22 THR   201      26.014  26.447  36.582  1.00  0.00           H  
ATOM   3043 HG23 THR   201      25.995  26.465  36.584  1.00  0.00           H  
ATOM   3044  OG1 THR   201      27.905  26.722  38.334  1.00  0.00           O  
ATOM   3045  HG1 THR   201      27.508  26.469  39.121  1.00  0.00           H  
ATOM   3046  C   THR   201      26.909  29.510  36.119  1.00  0.00           C  
ATOM   3047  O   THR   201      26.754  29.328  34.924  1.00  0.00           O  
ATOM   3048  N   VAL   202      26.312  30.519  36.748  1.00  0.00           N  
ATOM   3049  H   VAL   202      26.466  30.615  37.725  1.00  0.00           H  
ATOM   3050  CA  VAL   202      25.416  31.473  36.072  1.00  0.00           C  
ATOM   3051  HA  VAL   202      24.648  30.902  35.577  1.00  0.00           H  
ATOM   3052  CB  VAL   202      24.714  32.378  37.091  1.00  0.00           C  
ATOM   3053  HB  VAL   202      24.505  31.915  37.787  1.00  0.00           H  
ATOM   3054  CG1 VAL   202      25.303  33.387  37.584  1.00  0.00           C  
ATOM   3055 HG11 VAL   202      25.431  33.621  37.760  1.00  0.00           H  
ATOM   3056 HG12 VAL   202      25.486  33.625  37.686  1.00  0.00           H  
ATOM   3057 HG13 VAL   202      25.411  33.657  37.693  1.00  0.00           H  
ATOM   3058  CG2 VAL   202      23.613  32.897  36.753  1.00  0.00           C  
ATOM   3059 HG21 VAL   202      23.368  32.999  36.617  1.00  0.00           H  
ATOM   3060 HG22 VAL   202      23.303  32.991  36.710  1.00  0.00           H  
ATOM   3061 HG23 VAL   202      23.353  33.078  36.699  1.00  0.00           H  
ATOM   3062  C   VAL   202      26.126  32.267  34.975  1.00  0.00           C  
ATOM   3063  O   VAL   202      25.535  32.552  33.952  1.00  0.00           O  
ATOM   3064  N   ASN   203      27.411  32.552  35.139  1.00  0.00           N  
ATOM   3065  H   ASN   203      27.853  32.239  35.966  1.00  0.00           H  
ATOM   3066  CA  ASN   203      28.231  33.222  34.139  1.00  0.00           C  
ATOM   3067  HA  ASN   203      27.661  34.033  33.705  1.00  0.00           H  
ATOM   3068  CB  ASN   203      29.469  33.822  34.810  1.00  0.00           C  
ATOM   3069  HB2 ASN   203      29.989  33.064  35.372  1.00  0.00           H  
ATOM   3070  HB3 ASN   203      30.138  34.152  34.031  1.00  0.00           H  
ATOM   3071  CG  ASN   203      29.208  35.005  35.718  1.00  0.00           C  
ATOM   3072  OD1 ASN   203      28.105  35.353  36.068  1.00  0.00           O  
ATOM   3073  ND2 ASN   203      30.239  35.655  36.155  1.00  0.00           N  
ATOM   3074 HD21 ASN   203      30.094  36.405  36.787  1.00  0.00           H  
ATOM   3075 HD22 ASN   203      31.142  35.347  35.884  1.00  0.00           H  
ATOM   3076  C   ASN   203      28.613  32.288  32.984  1.00  0.00           C  
ATOM   3077  O   ASN   203      28.558  32.696  31.839  1.00  0.00           O  
ATOM   3078  N   VAL   204      28.921  31.018  33.251  1.00  0.00           N  
ATOM   3079  H   VAL   204      28.970  30.736  34.203  1.00  0.00           H  
ATOM   3080  CA  VAL   204      29.163  30.021  32.193  1.00  0.00           C  
ATOM   3081  HA  VAL   204      29.917  30.419  31.530  1.00  0.00           H  
ATOM   3082  CB  VAL   204      29.695  28.693  32.748  1.00  0.00           C  
ATOM   3083  HB  VAL   204      29.134  28.367  33.377  1.00  0.00           H  
ATOM   3084  CG1 VAL   204      29.857  27.701  31.890  1.00  0.00           C  
ATOM   3085 HG11 VAL   204      29.902  27.420  31.721  1.00  0.00           H  
ATOM   3086 HG12 VAL   204      29.845  27.459  31.662  1.00  0.00           H  
ATOM   3087 HG13 VAL   204      29.944  27.491  31.667  1.00  0.00           H  
ATOM   3088  CG2 VAL   204      30.875  28.729  33.323  1.00  0.00           C  
ATOM   3089 HG21 VAL   204      31.163  28.717  33.462  1.00  0.00           H  
ATOM   3090 HG22 VAL   204      31.181  28.748  33.450  1.00  0.00           H  
ATOM   3091 HG23 VAL   204      31.148  28.742  33.485  1.00  0.00           H  
ATOM   3092  C   VAL   204      27.912  29.789  31.351  1.00  0.00           C  
ATOM   3093  O   VAL   204      27.997  29.725  30.138  1.00  0.00           O  
ATOM   3094  N   LEU   205      26.733  29.727  31.964  1.00  0.00           N  
ATOM   3095  H   LEU   205      26.722  29.768  32.960  1.00  0.00           H  
ATOM   3096  CA  LEU   205      25.463  29.630  31.246  1.00  0.00           C  
ATOM   3097  HA  LEU   205      25.520  28.798  30.559  1.00  0.00           H  
ATOM   3098  CB  LEU   205      24.321  29.372  32.234  1.00  0.00           C  
ATOM   3099  HB2 LEU   205      24.361  30.129  32.994  1.00  0.00           H  
ATOM   3100  HB3 LEU   205      23.385  29.481  31.715  1.00  0.00           H  
ATOM   3101  CG  LEU   205      24.346  27.996  32.902  1.00  0.00           C  
ATOM   3102  HG  LEU   205      25.323  27.793  33.270  1.00  0.00           H  
ATOM   3103  CD1 LEU   205      23.396  27.951  34.059  1.00  0.00           C  
ATOM   3104 HD11 LEU   205      23.159  27.922  34.333  1.00  0.00           H  
ATOM   3105 HD12 LEU   205      23.191  27.931  34.355  1.00  0.00           H  
ATOM   3106 HD13 LEU   205      23.162  27.958  34.345  1.00  0.00           H  
ATOM   3107  CD2 LEU   205      23.956  26.887  31.970  1.00  0.00           C  
ATOM   3108 HD21 LEU   205      23.873  26.561  31.810  1.00  0.00           H  
ATOM   3109 HD22 LEU   205      23.792  26.644  31.735  1.00  0.00           H  
ATOM   3110 HD23 LEU   205      23.926  26.632  31.703  1.00  0.00           H  
ATOM   3111  C   LEU   205      25.193  30.870  30.387  1.00  0.00           C  
ATOM   3112  O   LEU   205      24.750  30.730  29.261  1.00  0.00           O  
ATOM   3113  N   ALA   206      25.512  32.070  30.863  1.00  0.00           N  
ATOM   3114  H   ALA   206      25.857  32.134  31.793  1.00  0.00           H  
ATOM   3115  CA  ALA   206      25.437  33.293  30.071  1.00  0.00           C  
ATOM   3116  HA  ALA   206      24.439  33.376  29.667  1.00  0.00           H  
ATOM   3117  CB  ALA   206      25.671  34.488  30.984  1.00  0.00           C  
ATOM   3118  HB1 ALA   206      25.730  34.783  31.200  1.00  0.00           H  
ATOM   3119  HB2 ALA   206      25.721  34.782  31.201  1.00  0.00           H  
ATOM   3120  HB3 ALA   206      25.727  34.775  31.204  1.00  0.00           H  
ATOM   3121  C   ALA   206      26.408  33.290  28.882  1.00  0.00           C  
ATOM   3122  O   ALA   206      26.034  33.685  27.790  1.00  0.00           O  
ATOM   3123  N   TRP   207      27.625  32.791  29.064  1.00  0.00           N  
ATOM   3124  H   TRP   207      27.886  32.528  29.987  1.00  0.00           H  
ATOM   3125  CA  TRP   207      28.618  32.624  28.006  1.00  0.00           C  
ATOM   3126  HA  TRP   207      28.727  33.563  27.486  1.00  0.00           H  
ATOM   3127  CB  TRP   207      29.960  32.307  28.659  1.00  0.00           C  
ATOM   3128  HB2 TRP   207      30.164  33.051  29.401  1.00  0.00           H  
ATOM   3129  HB3 TRP   207      29.887  31.371  29.172  1.00  0.00           H  
ATOM   3130  CG  TRP   207      31.141  32.239  27.763  1.00  0.00           C  
ATOM   3131  CD1 TRP   207      31.855  33.281  27.350  1.00  0.00           C  
ATOM   3132  HD1 TRP   207      31.650  34.286  27.611  1.00  0.00           H  
ATOM   3133  NE1 TRP   207      32.885  32.858  26.565  1.00  0.00           N  
ATOM   3134  HE1 TRP   207      33.549  33.464  26.160  1.00  0.00           H  
ATOM   3135  CE2 TRP   207      32.884  31.509  26.427  1.00  0.00           C  
ATOM   3136  CZ2 TRP   207      33.712  30.628  25.755  1.00  0.00           C  
ATOM   3137  HZ2 TRP   207      34.543  30.986  25.206  1.00  0.00           H  
ATOM   3138  CH2 TRP   207      33.428  29.278  25.794  1.00  0.00           C  
ATOM   3139  HH2 TRP   207      34.050  28.589  25.281  1.00  0.00           H  
ATOM   3140  CZ3 TRP   207      32.320  28.830  26.495  1.00  0.00           C  
ATOM   3141  HZ3 TRP   207      32.092  27.798  26.498  1.00  0.00           H  
ATOM   3142  CE3 TRP   207      31.505  29.720  27.183  1.00  0.00           C  
ATOM   3143  HE3 TRP   207      30.666  29.369  27.725  1.00  0.00           H  
ATOM   3144  CD2 TRP   207      31.764  31.084  27.165  1.00  0.00           C  
ATOM   3145  C   TRP   207      28.194  31.589  26.956  1.00  0.00           C  
ATOM   3146  O   TRP   207      28.364  31.818  25.773  1.00  0.00           O  
ATOM   3147  N   LEU   208      27.533  30.503  27.351  1.00  0.00           N  
ATOM   3148  H   LEU   208      27.453  30.339  28.329  1.00  0.00           H  
ATOM   3149  CA  LEU   208      26.917  29.550  26.426  1.00  0.00           C  
ATOM   3150  HA  LEU   208      27.642  29.313  25.661  1.00  0.00           H  
ATOM   3151  CB  LEU   208      26.552  28.254  27.155  1.00  0.00           C  
ATOM   3152  HB2 LEU   208      25.926  28.501  27.993  1.00  0.00           H  
ATOM   3153  HB3 LEU   208      25.969  27.648  26.486  1.00  0.00           H  
ATOM   3154  CG  LEU   208      27.728  27.408  27.644  1.00  0.00           C  
ATOM   3155  HG  LEU   208      28.363  27.996  28.260  1.00  0.00           H  
ATOM   3156  CD1 LEU   208      27.229  26.254  28.460  1.00  0.00           C  
ATOM   3157 HD11 LEU   208      27.113  25.996  28.686  1.00  0.00           H  
ATOM   3158 HD12 LEU   208      27.085  25.979  28.644  1.00  0.00           H  
ATOM   3159 HD13 LEU   208      27.135  25.962  28.652  1.00  0.00           H  
ATOM   3160  CD2 LEU   208      28.564  26.850  26.529  1.00  0.00           C  
ATOM   3161 HD21 LEU   208      28.776  26.693  26.272  1.00  0.00           H  
ATOM   3162 HD22 LEU   208      28.754  26.716  26.244  1.00  0.00           H  
ATOM   3163 HD23 LEU   208      28.789  26.734  26.264  1.00  0.00           H  
ATOM   3164  C   LEU   208      25.707  30.130  25.682  1.00  0.00           C  
ATOM   3165  O   LEU   208      25.533  29.844  24.514  1.00  0.00           O  
ATOM   3166  N   TYR   209      24.904  30.997  26.290  1.00  0.00           N  
ATOM   3167  H   TYR   209      25.031  31.159  27.260  1.00  0.00           H  
ATOM   3168  CA  TYR   209      23.891  31.764  25.562  1.00  0.00           C  
ATOM   3169  HA  TYR   209      23.295  31.073  24.982  1.00  0.00           H  
ATOM   3170  CB  TYR   209      22.957  32.503  26.519  1.00  0.00           C  
ATOM   3171  HB2 TYR   209      23.528  32.911  27.333  1.00  0.00           H  
ATOM   3172  HB3 TYR   209      22.525  33.333  25.992  1.00  0.00           H  
ATOM   3173  CG  TYR   209      21.806  31.685  27.059  1.00  0.00           C  
ATOM   3174  CD1 TYR   209      20.819  31.230  26.191  1.00  0.00           C  
ATOM   3175  HD1 TYR   209      20.890  31.449  25.157  1.00  0.00           H  
ATOM   3176  CE1 TYR   209      19.738  30.487  26.667  1.00  0.00           C  
ATOM   3177  HE1 TYR   209      18.989  30.138  26.000  1.00  0.00           H  
ATOM   3178  CZ  TYR   209      19.632  30.200  28.020  1.00  0.00           C  
ATOM   3179  OH  TYR   209      18.598  29.476  28.474  1.00  0.00           O  
ATOM   3180  HH  TYR   209      18.012  29.217  27.798  1.00  0.00           H  
ATOM   3181  CE2 TYR   209      20.607  30.666  28.897  1.00  0.00           C  
ATOM   3182  HE2 TYR   209      20.517  30.442  29.928  1.00  0.00           H  
ATOM   3183  CD2 TYR   209      21.689  31.409  28.416  1.00  0.00           C  
ATOM   3184  HD2 TYR   209      22.431  31.764  29.088  1.00  0.00           H  
ATOM   3185  C   TYR   209      24.516  32.733  24.556  1.00  0.00           C  
ATOM   3186  O   TYR   209      24.026  32.836  23.446  1.00  0.00           O  
ATOM   3187  N   ALA   210      25.625  33.389  24.886  1.00  0.00           N  
ATOM   3188  H   ALA   210      25.969  33.301  25.814  1.00  0.00           H  
ATOM   3189  CA  ALA   210      26.378  34.203  23.942  1.00  0.00           C  
ATOM   3190  HA  ALA   210      25.710  34.940  23.526  1.00  0.00           H  
ATOM   3191  CB  ALA   210      27.484  34.948  24.674  1.00  0.00           C  
ATOM   3192  HB1 ALA   210      27.756  35.117  24.862  1.00  0.00           H  
ATOM   3193  HB2 ALA   210      27.761  35.135  24.828  1.00  0.00           H  
ATOM   3194  HB3 ALA   210      27.737  35.149  24.855  1.00  0.00           H  
ATOM   3195  C   ALA   210      26.930  33.379  22.775  1.00  0.00           C  
ATOM   3196  O   ALA   210      26.917  33.846  21.651  1.00  0.00           O  
ATOM   3197  N   ALA   211      27.342  32.141  23.007  1.00  0.00           N  
ATOM   3198  H   ALA   211      27.402  31.838  23.950  1.00  0.00           H  
ATOM   3199  CA  ALA   211      27.757  31.218  21.964  1.00  0.00           C  
ATOM   3200  HA  ALA   211      28.535  31.688  21.387  1.00  0.00           H  
ATOM   3201  CB  ALA   211      28.347  29.980  22.610  1.00  0.00           C  
ATOM   3202  HB1 ALA   211      28.486  29.686  22.776  1.00  0.00           H  
ATOM   3203  HB2 ALA   211      28.484  29.665  22.751  1.00  0.00           H  
ATOM   3204  HB3 ALA   211      28.510  29.682  22.755  1.00  0.00           H  
ATOM   3205  C   ALA   211      26.626  30.876  20.991  1.00  0.00           C  
ATOM   3206  O   ALA   211      26.840  30.914  19.796  1.00  0.00           O  
ATOM   3207  N   VAL   212      25.412  30.640  21.476  1.00  0.00           N  
ATOM   3208  H   VAL   212      25.315  30.597  22.461  1.00  0.00           H  
ATOM   3209  CA  VAL   212      24.223  30.429  20.638  1.00  0.00           C  
ATOM   3210  HA  VAL   212      24.446  29.644  19.938  1.00  0.00           H  
ATOM   3211  CB  VAL   212      23.022  29.975  21.469  1.00  0.00           C  
ATOM   3212  HB  VAL   212      22.863  30.612  22.191  1.00  0.00           H  
ATOM   3213  CG1 VAL   212      21.809  29.856  20.771  1.00  0.00           C  
ATOM   3214 HG11 VAL   212      21.497  29.887  20.620  1.00  0.00           H  
ATOM   3215 HG12 VAL   212      21.536  29.818  20.555  1.00  0.00           H  
ATOM   3216 HG13 VAL   212      21.491  29.781  20.645  1.00  0.00           H  
ATOM   3217  CG2 VAL   212      23.187  28.718  22.075  1.00  0.00           C  
ATOM   3218 HG21 VAL   212      23.235  28.417  22.224  1.00  0.00           H  
ATOM   3219 HG22 VAL   212      23.228  28.415  22.233  1.00  0.00           H  
ATOM   3220 HG23 VAL   212      23.222  28.408  22.230  1.00  0.00           H  
ATOM   3221  C   VAL   212      23.893  31.659  19.807  1.00  0.00           C  
ATOM   3222  O   VAL   212      23.598  31.529  18.637  1.00  0.00           O  
ATOM   3223  N   ILE   213      24.009  32.854  20.366  1.00  0.00           N  
ATOM   3224  H   ILE   213      24.235  32.887  21.330  1.00  0.00           H  
ATOM   3225  CA  ILE   213      23.826  34.119  19.651  1.00  0.00           C  
ATOM   3226  HA  ILE   213      22.880  34.082  19.138  1.00  0.00           H  
ATOM   3227  CB  ILE   213      23.767  35.284  20.652  1.00  0.00           C  
ATOM   3228  HB  ILE   213      24.614  35.211  21.296  1.00  0.00           H  
ATOM   3229  CG2 ILE   213      23.827  36.630  19.975  1.00  0.00           C  
ATOM   3230 HG21 ILE   213      23.863  36.950  19.771  1.00  0.00           H  
ATOM   3231 HG22 ILE   213      23.799  36.970  19.818  1.00  0.00           H  
ATOM   3232 HG23 ILE   213      23.873  36.975  19.850  1.00  0.00           H  
ATOM   3233  CG1 ILE   213      22.501  35.201  21.503  1.00  0.00           C  
ATOM   3234 HG12 ILE   213      21.661  35.473  20.925  1.00  0.00           H  
ATOM   3235 HG13 ILE   213      22.355  34.203  21.811  1.00  0.00           H  
ATOM   3236  CD1 ILE   213      22.508  36.035  22.749  1.00  0.00           C  
ATOM   3237 HD11 ILE   213      22.508  36.249  23.045  1.00  0.00           H  
ATOM   3238 HD12 ILE   213      22.486  36.229  23.059  1.00  0.00           H  
ATOM   3239 HD13 ILE   213      22.517  36.220  23.060  1.00  0.00           H  
ATOM   3240  C   ILE   213      24.893  34.313  18.572  1.00  0.00           C  
ATOM   3241  O   ILE   213      24.605  34.816  17.526  1.00  0.00           O  
ATOM   3242  N   ASN   214      26.103  33.859  18.782  1.00  0.00           N  
ATOM   3243  H   ASN   214      26.274  33.464  19.657  1.00  0.00           H  
ATOM   3244  CA  ASN   214      27.191  33.875  17.819  1.00  0.00           C  
ATOM   3245  HA  ASN   214      27.082  34.737  17.203  1.00  0.00           H  
ATOM   3246  CB  ASN   214      28.501  34.011  18.560  1.00  0.00           C  
ATOM   3247  HB2 ASN   214      28.573  33.653  19.351  1.00  0.00           H  
ATOM   3248  HB3 ASN   214      29.124  33.655  18.149  1.00  0.00           H  
ATOM   3249  CG  ASN   214      28.920  35.118  18.769  1.00  0.00           C  
ATOM   3250  OD1 ASN   214      29.420  35.957  18.198  1.00  0.00           O  
ATOM   3251  ND2 ASN   214      28.736  35.170  19.580  1.00  0.00           N  
ATOM   3252 HD21 ASN   214      29.005  35.901  19.702  1.00  0.00           H  
ATOM   3253 HD22 ASN   214      28.335  34.470  20.064  1.00  0.00           H  
ATOM   3254  C   ASN   214      27.179  32.695  16.855  1.00  0.00           C  
ATOM   3255  O   ASN   214      27.923  32.662  15.991  1.00  0.00           O  
ATOM   3256  N   GLY   215      26.336  31.743  16.973  1.00  0.00           N  
ATOM   3257  H   GLY   215      25.778  31.811  17.720  1.00  0.00           H  
ATOM   3258  CA  GLY   215      26.108  30.655  16.044  1.00  0.00           C  
ATOM   3259  HA2 GLY   215      25.073  30.530  15.953  1.00  0.00           H  
ATOM   3260  HA3 GLY   215      26.481  30.917  15.098  1.00  0.00           H  
ATOM   3261  C   GLY   215      26.691  29.309  16.382  1.00  0.00           C  
ATOM   3262  O   GLY   215      26.531  28.403  15.616  1.00  0.00           O  
ATOM   3263  N   ASP   216      27.342  29.139  17.504  1.00  0.00           N  
ATOM   3264  H   ASP   216      27.381  29.897  18.126  1.00  0.00           H  
ATOM   3265  CA  ASP   216      27.822  27.854  17.975  1.00  0.00           C  
ATOM   3266  HA  ASP   216      28.155  27.285  17.131  1.00  0.00           H  
ATOM   3267  CB  ASP   216      29.014  28.019  18.891  1.00  0.00           C  
ATOM   3268  HB2 ASP   216      28.763  28.664  19.664  1.00  0.00           H  
ATOM   3269  HB3 ASP   216      29.249  27.104  19.316  1.00  0.00           H  
ATOM   3270  CG  ASP   216      30.239  28.510  18.240  1.00  0.00           C  
ATOM   3271  OD1 ASP   216      30.849  28.782  18.236  1.00  0.00           O  
ATOM   3272  OD2 ASP   216      30.634  28.597  17.737  1.00  0.00           O  
ATOM   3273  C   ASP   216      26.715  27.060  18.638  1.00  0.00           C  
ATOM   3274  O   ASP   216      26.238  27.379  19.511  1.00  0.00           O  
ATOM   3275  N   ARG   217      26.292  26.020  18.212  1.00  0.00           N  
ATOM   3276  H   ARG   217      26.730  25.832  17.468  1.00  0.00           H  
ATOM   3277  CA  ARG   217      25.149  25.217  18.640  1.00  0.00           C  
ATOM   3278  HA  ARG   217      24.784  25.600  19.561  1.00  0.00           H  
ATOM   3279  CB  ARG   217      24.061  25.338  17.603  1.00  0.00           C  
ATOM   3280  HB2 ARG   217      24.407  25.071  16.736  1.00  0.00           H  
ATOM   3281  HB3 ARG   217      23.327  24.719  17.818  1.00  0.00           H  
ATOM   3282  CG  ARG   217      23.464  26.607  17.418  1.00  0.00           C  
ATOM   3283  HG2 ARG   217      23.424  26.985  18.039  1.00  0.00           H  
ATOM   3284  HG3 ARG   217      23.879  27.006  16.997  1.00  0.00           H  
ATOM   3285  CD  ARG   217      22.345  26.824  16.943  1.00  0.00           C  
ATOM   3286  HD2 ARG   217      22.133  26.792  16.649  1.00  0.00           H  
ATOM   3287  HD3 ARG   217      22.265  26.639  16.988  1.00  0.00           H  
ATOM   3288  NE  ARG   217      21.659  27.308  16.801  1.00  0.00           N  
ATOM   3289  HE  ARG   217      21.610  27.167  16.641  1.00  0.00           H  
ATOM   3290  CZ  ARG   217      21.080  27.911  16.847  1.00  0.00           C  
ATOM   3291  NH1 ARG   217      21.031  28.172  17.015  1.00  0.00           N  
ATOM   3292 HH11 ARG   217      21.422  27.916  17.084  1.00  0.00           H  
ATOM   3293 HH12 ARG   217      20.562  28.630  17.059  1.00  0.00           H  
ATOM   3294  NH2 ARG   217      20.524  28.273  16.729  1.00  0.00           N  
ATOM   3295 HH21 ARG   217      20.536  28.093  16.598  1.00  0.00           H  
ATOM   3296 HH22 ARG   217      20.088  28.730  16.747  1.00  0.00           H  
ATOM   3297  C   ARG   217      25.442  23.752  18.923  1.00  0.00           C  
ATOM   3298  O   ARG   217      24.591  23.072  19.458  1.00  0.00           O  
ATOM   3299  N   TRP   218      26.619  23.244  18.593  1.00  0.00           N  
ATOM   3300  H   TRP   218      27.260  23.844  18.140  1.00  0.00           H  
ATOM   3301  CA  TRP   218      26.943  21.816  18.643  1.00  0.00           C  
ATOM   3302  HA  TRP   218      26.271  21.299  17.977  1.00  0.00           H  
ATOM   3303  CB  TRP   218      28.362  21.602  18.123  1.00  0.00           C  
ATOM   3304  HB2 TRP   218      28.505  20.544  17.995  1.00  0.00           H  
ATOM   3305  HB3 TRP   218      28.445  22.043  17.147  1.00  0.00           H  
ATOM   3306  CG  TRP   218      29.483  22.101  18.972  1.00  0.00           C  
ATOM   3307  CD1 TRP   218      30.138  23.253  18.800  1.00  0.00           C  
ATOM   3308  HD1 TRP   218      29.939  23.951  18.022  1.00  0.00           H  
ATOM   3309  NE1 TRP   218      31.109  23.387  19.753  1.00  0.00           N  
ATOM   3310  HE1 TRP   218      31.747  24.145  19.783  1.00  0.00           H  
ATOM   3311  CE2 TRP   218      31.126  22.327  20.606  1.00  0.00           C  
ATOM   3312  CZ2 TRP   218      31.910  22.007  21.706  1.00  0.00           C  
ATOM   3313  HZ2 TRP   218      32.679  22.665  22.030  1.00  0.00           H  
ATOM   3314  CH2 TRP   218      31.687  20.811  22.372  1.00  0.00           C  
ATOM   3315  HH2 TRP   218      32.280  20.550  23.215  1.00  0.00           H  
ATOM   3316  CZ3 TRP   218      30.697  19.947  21.922  1.00  0.00           C  
ATOM   3317  HZ3 TRP   218      30.533  19.030  22.430  1.00  0.00           H  
ATOM   3318  CE3 TRP   218      29.927  20.269  20.805  1.00  0.00           C  
ATOM   3319  HE3 TRP   218      29.187  19.587  20.465  1.00  0.00           H  
ATOM   3320  CD2 TRP   218      30.108  21.475  20.124  1.00  0.00           C  
ATOM   3321  C   TRP   218      26.777  21.171  20.020  1.00  0.00           C  
ATOM   3322  O   TRP   218      26.449  20.007  20.114  1.00  0.00           O  
ATOM   3323  N   PHE   219      26.981  21.924  21.087  1.00  0.00           N  
ATOM   3324  H   PHE   219      27.250  22.862  20.929  1.00  0.00           H  
ATOM   3325  CA  PHE   219      26.938  21.462  22.467  1.00  0.00           C  
ATOM   3326  HA  PHE   219      27.415  20.497  22.522  1.00  0.00           H  
ATOM   3327  CB  PHE   219      27.756  22.430  23.318  1.00  0.00           C  
ATOM   3328  HB2 PHE   219      27.776  22.073  24.318  1.00  0.00           H  
ATOM   3329  HB3 PHE   219      28.762  22.426  22.974  1.00  0.00           H  
ATOM   3330  CG  PHE   219      27.264  23.836  23.324  1.00  0.00           C  
ATOM   3331  CD1 PHE   219      26.294  24.224  24.203  1.00  0.00           C  
ATOM   3332  HD1 PHE   219      25.926  23.539  24.897  1.00  0.00           H  
ATOM   3333  CE1 PHE   219      25.800  25.505  24.172  1.00  0.00           C  
ATOM   3334  HE1 PHE   219      25.058  25.799  24.841  1.00  0.00           H  
ATOM   3335  CZ  PHE   219      26.282  26.405  23.273  1.00  0.00           C  
ATOM   3336  HZ  PHE   219      25.909  27.386  23.251  1.00  0.00           H  
ATOM   3337  CE2 PHE   219      27.261  26.029  22.407  1.00  0.00           C  
ATOM   3338  HE2 PHE   219      27.635  26.724  21.726  1.00  0.00           H  
ATOM   3339  CD2 PHE   219      27.751  24.747  22.429  1.00  0.00           C  
ATOM   3340  HD2 PHE   219      28.503  24.467  21.763  1.00  0.00           H  
ATOM   3341  C   PHE   219      25.528  21.283  23.037  1.00  0.00           C  
ATOM   3342  O   PHE   219      25.390  20.743  24.117  1.00  0.00           O  
ATOM   3343  N   LEU   220      24.484  21.735  22.355  1.00  0.00           N  
ATOM   3344  H   LEU   220      24.646  22.142  21.467  1.00  0.00           H  
ATOM   3345  CA  LEU   220      23.115  21.689  22.853  1.00  0.00           C  
ATOM   3346  HA  LEU   220      23.114  22.115  23.844  1.00  0.00           H  
ATOM   3347  CB  LEU   220      22.199  22.542  21.976  1.00  0.00           C  
ATOM   3348  HB2 LEU   220      22.289  22.225  20.986  1.00  0.00           H  
ATOM   3349  HB3 LEU   220      21.210  22.371  22.256  1.00  0.00           H  
ATOM   3350  CG  LEU   220      22.432  24.015  22.014  1.00  0.00           C  
ATOM   3351  HG  LEU   220      23.420  24.174  21.796  1.00  0.00           H  
ATOM   3352  CD1 LEU   220      21.611  24.715  21.029  1.00  0.00           C  
ATOM   3353 HD11 LEU   220      21.362  24.859  20.803  1.00  0.00           H  
ATOM   3354 HD12 LEU   220      21.425  24.930  20.814  1.00  0.00           H  
ATOM   3355 HD13 LEU   220      21.457  24.859  20.744  1.00  0.00           H  
ATOM   3356  CD2 LEU   220      22.117  24.635  23.290  1.00  0.00           C  
ATOM   3357 HD21 LEU   220      22.079  24.755  23.628  1.00  0.00           H  
ATOM   3358 HD22 LEU   220      22.079  24.835  23.580  1.00  0.00           H  
ATOM   3359 HD23 LEU   220      21.983  24.780  23.595  1.00  0.00           H  
ATOM   3360  C   LEU   220      22.600  20.256  22.986  1.00  0.00           C  
ATOM   3361  O   LEU   220      22.612  19.498  22.061  1.00  0.00           O  
ATOM   3362  N   ASN   221      22.145  19.891  24.145  1.00  0.00           N  
ATOM   3363  H   ASN   221      22.153  20.577  24.840  1.00  0.00           H  
ATOM   3364  CA  ASN   221      21.658  18.569  24.491  1.00  0.00           C  
ATOM   3365  HA  ASN   221      22.199  17.852  23.927  1.00  0.00           H  
ATOM   3366  CB  ASN   221      21.952  18.334  25.954  1.00  0.00           C  
ATOM   3367  HB2 ASN   221      22.934  18.585  26.146  1.00  0.00           H  
ATOM   3368  HB3 ASN   221      21.358  18.939  26.525  1.00  0.00           H  
ATOM   3369  CG  ASN   221      21.778  16.966  26.431  1.00  0.00           C  
ATOM   3370  OD1 ASN   221      21.291  16.148  25.956  1.00  0.00           O  
ATOM   3371  ND2 ASN   221      22.184  16.669  27.379  1.00  0.00           N  
ATOM   3372 HD21 ASN   221      22.109  15.768  27.689  1.00  0.00           H  
ATOM   3373 HD22 ASN   221      22.622  17.318  27.766  1.00  0.00           H  
ATOM   3374  C   ASN   221      20.195  18.396  24.162  1.00  0.00           C  
ATOM   3375  O   ASN   221      19.429  19.281  24.363  1.00  0.00           O  
ATOM   3376  N   ARG   222      19.795  17.244  23.692  1.00  0.00           N  
ATOM   3377  H   ARG   222      20.481  16.582  23.542  1.00  0.00           H  
ATOM   3378  CA  ARG   222      18.418  16.870  23.425  1.00  0.00           C  
ATOM   3379  HA  ARG   222      17.943  17.693  22.982  1.00  0.00           H  
ATOM   3380  CB  ARG   222      18.386  15.759  22.437  1.00  0.00           C  
ATOM   3381  HB2 ARG   222      17.916  15.628  22.087  1.00  0.00           H  
ATOM   3382  HB3 ARG   222      18.736  15.777  21.999  1.00  0.00           H  
ATOM   3383  CG  ARG   222      18.495  14.813  22.462  1.00  0.00           C  
ATOM   3384  HG2 ARG   222      18.993  14.867  22.765  1.00  0.00           H  
ATOM   3385  HG3 ARG   222      18.090  14.705  22.852  1.00  0.00           H  
ATOM   3386  CD  ARG   222      18.481  13.918  21.535  1.00  0.00           C  
ATOM   3387  HD2 ARG   222      18.358  13.881  21.161  1.00  0.00           H  
ATOM   3388  HD3 ARG   222      18.774  13.766  21.412  1.00  0.00           H  
ATOM   3389  NE  ARG   222      18.254  13.305  21.299  1.00  0.00           N  
ATOM   3390  HE  ARG   222      18.177  13.384  21.429  1.00  0.00           H  
ATOM   3391  CZ  ARG   222      18.144  12.652  20.924  1.00  0.00           C  
ATOM   3392  NH1 ARG   222      18.220  12.452  20.704  1.00  0.00           N  
ATOM   3393 HH11 ARG   222      18.371  12.796  20.809  1.00  0.00           H  
ATOM   3394 HH12 ARG   222      18.128  11.951  20.424  1.00  0.00           H  
ATOM   3395  NH2 ARG   222      17.946  12.173  20.758  1.00  0.00           N  
ATOM   3396 HH21 ARG   222      17.883  12.303  20.909  1.00  0.00           H  
ATOM   3397 HH22 ARG   222      17.862  11.682  20.475  1.00  0.00           H  
ATOM   3398  C   ARG   222      17.594  16.544  24.643  1.00  0.00           C  
ATOM   3399  O   ARG   222      16.418  16.544  24.571  1.00  0.00           O  
ATOM   3400  N   PHE   223      18.193  16.264  25.743  1.00  0.00           N  
ATOM   3401  H   PHE   223      19.157  16.294  25.723  1.00  0.00           H  
ATOM   3402  CA  PHE   223      17.555  15.942  26.998  1.00  0.00           C  
ATOM   3403  HA  PHE   223      16.558  15.668  26.812  1.00  0.00           H  
ATOM   3404  CB  PHE   223      18.234  14.773  27.602  1.00  0.00           C  
ATOM   3405  HB2 PHE   223      19.183  15.025  27.821  1.00  0.00           H  
ATOM   3406  HB3 PHE   223      17.781  14.541  28.492  1.00  0.00           H  
ATOM   3407  CG  PHE   223      18.262  13.582  26.803  1.00  0.00           C  
ATOM   3408  CD1 PHE   223      18.495  13.070  26.401  1.00  0.00           C  
ATOM   3409  HD1 PHE   223      18.654  13.518  26.654  1.00  0.00           H  
ATOM   3410  CE1 PHE   223      18.520  11.973  25.670  1.00  0.00           C  
ATOM   3411  HE1 PHE   223      18.698  11.589  25.367  1.00  0.00           H  
ATOM   3412  CZ  PHE   223      18.312  11.379  25.338  1.00  0.00           C  
ATOM   3413  HZ  PHE   223      18.330  10.541  24.780  1.00  0.00           H  
ATOM   3414  CE2 PHE   223      18.079  11.882  25.736  1.00  0.00           C  
ATOM   3415  HE2 PHE   223      17.921  11.429  25.483  1.00  0.00           H  
ATOM   3416  CD2 PHE   223      18.054  12.979  26.468  1.00  0.00           C  
ATOM   3417  HD2 PHE   223      17.875  13.356  26.772  1.00  0.00           H  
ATOM   3418  C   PHE   223      17.513  17.095  27.960  1.00  0.00           C  
ATOM   3419  O   PHE   223      18.215  17.993  27.819  1.00  0.00           O  
ATOM   3420  N   THR   224      16.686  17.069  28.947  1.00  0.00           N  
ATOM   3421  H   THR   224      16.150  16.302  29.001  1.00  0.00           H  
ATOM   3422  CA  THR   224      16.520  18.068  29.985  1.00  0.00           C  
ATOM   3423  HA  THR   224      17.043  18.928  29.689  1.00  0.00           H  
ATOM   3424  CB  THR   224      15.097  18.458  30.093  1.00  0.00           C  
ATOM   3425  HB  THR   224      14.749  18.684  29.479  1.00  0.00           H  
ATOM   3426  CG2 THR   224      14.195  17.853  30.427  1.00  0.00           C  
ATOM   3427 HG21 THR   224      13.970  17.702  30.513  1.00  0.00           H  
ATOM   3428 HG22 THR   224      13.976  17.722  30.508  1.00  0.00           H  
ATOM   3429 HG23 THR   224      13.957  17.699  30.489  1.00  0.00           H  
ATOM   3430  OG1 THR   224      15.001  19.168  30.642  1.00  0.00           O  
ATOM   3431  HG1 THR   224      15.058  19.627  30.187  1.00  0.00           H  
ATOM   3432  C   THR   224      17.083  17.653  31.316  1.00  0.00           C  
ATOM   3433  O   THR   224      17.450  16.543  31.486  1.00  0.00           O  
ATOM   3434  N   THR   225      17.167  18.530  32.276  1.00  0.00           N  
ATOM   3435  H   THR   225      16.830  19.415  32.082  1.00  0.00           H  
ATOM   3436  CA  THR   225      17.616  18.260  33.635  1.00  0.00           C  
ATOM   3437  HA  THR   225      17.421  17.241  33.860  1.00  0.00           H  
ATOM   3438  CB  THR   225      19.115  18.461  33.746  1.00  0.00           C  
ATOM   3439  HB  THR   225      19.573  18.219  32.946  1.00  0.00           H  
ATOM   3440  CG2 THR   225      19.585  19.688  34.021  1.00  0.00           C  
ATOM   3441 HG21 THR   225      19.690  19.995  34.072  1.00  0.00           H  
ATOM   3442 HG22 THR   225      19.688  19.978  34.099  1.00  0.00           H  
ATOM   3443 HG23 THR   225      19.731  19.986  34.081  1.00  0.00           H  
ATOM   3444  OG1 THR   225      19.595  17.769  34.616  1.00  0.00           O  
ATOM   3445  HG1 THR   225      19.386  17.349  34.681  1.00  0.00           H  
ATOM   3446  C   THR   225      16.849  19.074  34.645  1.00  0.00           C  
ATOM   3447  O   THR   225      16.302  20.034  34.329  1.00  0.00           O  
ATOM   3448  N   THR   226      16.807  18.712  35.864  1.00  0.00           N  
ATOM   3449  H   THR   226      17.276  17.931  36.053  1.00  0.00           H  
ATOM   3450  CA  THR   226      16.309  19.506  36.980  1.00  0.00           C  
ATOM   3451  HA  THR   226      15.673  20.274  36.608  1.00  0.00           H  
ATOM   3452  CB  THR   226      15.486  18.693  37.941  1.00  0.00           C  
ATOM   3453  HB  THR   226      15.061  19.316  38.606  1.00  0.00           H  
ATOM   3454  CG2 THR   226      14.426  17.939  37.364  1.00  0.00           C  
ATOM   3455 HG21 THR   226      14.164  17.765  37.215  1.00  0.00           H  
ATOM   3456 HG22 THR   226      14.174  17.754  37.231  1.00  0.00           H  
ATOM   3457 HG23 THR   226      14.151  17.762  37.237  1.00  0.00           H  
ATOM   3458  OG1 THR   226      16.202  17.855  38.623  1.00  0.00           O  
ATOM   3459  HG1 THR   226      16.185  17.243  38.408  1.00  0.00           H  
ATOM   3460  C   THR   226      17.439  20.188  37.710  1.00  0.00           C  
ATOM   3461  O   THR   226      18.563  19.764  37.625  1.00  0.00           O  
ATOM   3462  N   LEU   227      17.156  21.237  38.458  1.00  0.00           N  
ATOM   3463  H   LEU   227      16.222  21.539  38.500  1.00  0.00           H  
ATOM   3464  CA  LEU   227      18.149  21.964  39.225  1.00  0.00           C  
ATOM   3465  HA  LEU   227      18.907  22.293  38.554  1.00  0.00           H  
ATOM   3466  CB  LEU   227      17.506  23.176  39.865  1.00  0.00           C  
ATOM   3467  HB2 LEU   227      16.795  23.233  39.816  1.00  0.00           H  
ATOM   3468  HB3 LEU   227      17.588  23.200  40.556  1.00  0.00           H  
ATOM   3469  CG  LEU   227      17.680  24.289  39.688  1.00  0.00           C  
ATOM   3470  HG  LEU   227      17.794  24.032  39.581  1.00  0.00           H  
ATOM   3471  CD1 LEU   227      17.547  25.175  39.557  1.00  0.00           C  
ATOM   3472 HD11 LEU   227      17.503  25.397  39.524  1.00  0.00           H  
ATOM   3473 HD12 LEU   227      17.513  25.404  39.526  1.00  0.00           H  
ATOM   3474 HD13 LEU   227      17.529  25.371  39.527  1.00  0.00           H  
ATOM   3475  CD2 LEU   227      17.814  24.940  39.806  1.00  0.00           C  
ATOM   3476 HD21 LEU   227      17.842  25.121  39.859  1.00  0.00           H  
ATOM   3477 HD22 LEU   227      17.856  25.064  39.819  1.00  0.00           H  
ATOM   3478 HD23 LEU   227      17.843  25.109  39.826  1.00  0.00           H  
ATOM   3479  C   LEU   227      18.839  21.094  40.253  1.00  0.00           C  
ATOM   3480  O   LEU   227      20.028  21.171  40.401  1.00  0.00           O  
ATOM   3481  N   ASN   228      18.120  20.223  40.913  1.00  0.00           N  
ATOM   3482  H   ASN   228      17.155  20.213  40.753  1.00  0.00           H  
ATOM   3483  CA  ASN   228      18.671  19.296  41.862  1.00  0.00           C  
ATOM   3484  HA  ASN   228      19.249  19.843  42.564  1.00  0.00           H  
ATOM   3485  CB  ASN   228      17.543  18.637  42.596  1.00  0.00           C  
ATOM   3486  HB2 ASN   228      16.893  18.774  42.520  1.00  0.00           H  
ATOM   3487  HB3 ASN   228      17.435  18.004  42.544  1.00  0.00           H  
ATOM   3488  CG  ASN   228      17.423  18.623  43.526  1.00  0.00           C  
ATOM   3489  OD1 ASN   228      17.644  18.966  43.972  1.00  0.00           O  
ATOM   3490  ND2 ASN   228      17.073  18.232  43.853  1.00  0.00           N  
ATOM   3491 HD21 ASN   228      16.992  18.223  44.466  1.00  0.00           H  
ATOM   3492 HD22 ASN   228      16.890  17.946  43.496  1.00  0.00           H  
ATOM   3493  C   ASN   228      19.603  18.277  41.234  1.00  0.00           C  
ATOM   3494  O   ASN   228      20.612  17.982  41.783  1.00  0.00           O  
ATOM   3495  N   ASP   229      19.299  17.770  40.072  1.00  0.00           N  
ATOM   3496  H   ASP   229      18.469  18.061  39.665  1.00  0.00           H  
ATOM   3497  CA  ASP   229      20.149  16.851  39.337  1.00  0.00           C  
ATOM   3498  HA  ASP   229      20.493  16.096  40.003  1.00  0.00           H  
ATOM   3499  CB  ASP   229      19.360  16.177  38.250  1.00  0.00           C  
ATOM   3500  HB2 ASP   229      18.923  16.656  37.835  1.00  0.00           H  
ATOM   3501  HB3 ASP   229      19.795  15.837  37.702  1.00  0.00           H  
ATOM   3502  CG  ASP   229      18.586  15.304  38.409  1.00  0.00           C  
ATOM   3503  OD1 ASP   229      18.340  14.903  38.675  1.00  0.00           O  
ATOM   3504  OD2 ASP   229      18.214  14.991  38.250  1.00  0.00           O  
ATOM   3505  C   ASP   229      21.379  17.521  38.762  1.00  0.00           C  
ATOM   3506  O   ASP   229      22.416  16.924  38.707  1.00  0.00           O  
ATOM   3507  N   PHE   230      21.293  18.768  38.373  1.00  0.00           N  
ATOM   3508  H   PHE   230      20.411  19.192  38.394  1.00  0.00           H  
ATOM   3509  CA  PHE   230      22.437  19.552  37.962  1.00  0.00           C  
ATOM   3510  HA  PHE   230      23.002  18.982  37.251  1.00  0.00           H  
ATOM   3511  CB  PHE   230      21.977  20.818  37.275  1.00  0.00           C  
ATOM   3512  HB2 PHE   230      21.379  20.563  36.434  1.00  0.00           H  
ATOM   3513  HB3 PHE   230      21.367  21.372  37.941  1.00  0.00           H  
ATOM   3514  CG  PHE   230      23.104  21.676  36.811  1.00  0.00           C  
ATOM   3515  CD1 PHE   230      23.640  22.128  36.774  1.00  0.00           C  
ATOM   3516  HD1 PHE   230      23.218  21.909  37.052  1.00  0.00           H  
ATOM   3517  CE1 PHE   230      24.745  22.847  36.392  1.00  0.00           C  
ATOM   3518  HE1 PHE   230      25.161  23.175  36.376  1.00  0.00           H  
ATOM   3519  CZ  PHE   230      25.315  23.121  36.043  1.00  0.00           C  
ATOM   3520  HZ  PHE   230      26.171  23.660  35.763  1.00  0.00           H  
ATOM   3521  CE2 PHE   230      24.774  22.686  36.070  1.00  0.00           C  
ATOM   3522  HE2 PHE   230      25.211  22.890  35.809  1.00  0.00           H  
ATOM   3523  CD2 PHE   230      23.669  21.968  36.452  1.00  0.00           C  
ATOM   3524  HD2 PHE   230      23.270  21.624  36.485  1.00  0.00           H  
ATOM   3525  C   PHE   230      23.372  19.858  39.117  1.00  0.00           C  
ATOM   3526  O   PHE   230      24.565  19.699  38.989  1.00  0.00           O  
ATOM   3527  N   ASN   231      22.852  20.243  40.261  1.00  0.00           N  
ATOM   3528  H   ASN   231      21.873  20.372  40.304  1.00  0.00           H  
ATOM   3529  CA  ASN   231      23.648  20.597  41.418  1.00  0.00           C  
ATOM   3530  HA  ASN   231      24.343  21.349  41.126  1.00  0.00           H  
ATOM   3531  CB  ASN   231      22.749  21.186  42.480  1.00  0.00           C  
ATOM   3532  HB2 ASN   231      21.924  20.613  42.635  1.00  0.00           H  
ATOM   3533  HB3 ASN   231      23.249  21.226  43.355  1.00  0.00           H  
ATOM   3534  CG  ASN   231      22.302  22.504  42.217  1.00  0.00           C  
ATOM   3535  OD1 ASN   231      22.777  23.137  41.454  1.00  0.00           O  
ATOM   3536  ND2 ASN   231      21.409  22.990  42.876  1.00  0.00           N  
ATOM   3537 HD21 ASN   231      21.131  23.865  42.718  1.00  0.00           H  
ATOM   3538 HD22 ASN   231      21.009  22.483  43.502  1.00  0.00           H  
ATOM   3539  C   ASN   231      24.489  19.452  41.948  1.00  0.00           C  
ATOM   3540  O   ASN   231      25.562  19.679  42.439  1.00  0.00           O  
ATOM   3541  N   LEU   232      24.057  18.227  41.792  1.00  0.00           N  
ATOM   3542  H   LEU   232      23.161  18.111  41.413  1.00  0.00           H  
ATOM   3543  CA  LEU   232      24.837  17.050  42.107  1.00  0.00           C  
ATOM   3544  HA  LEU   232      25.205  17.150  43.097  1.00  0.00           H  
ATOM   3545  CB  LEU   232      23.939  15.846  42.045  1.00  0.00           C  
ATOM   3546  HB2 LEU   232      23.260  15.910  41.901  1.00  0.00           H  
ATOM   3547  HB3 LEU   232      24.070  15.396  41.573  1.00  0.00           H  
ATOM   3548  CG  LEU   232      23.745  15.137  42.771  1.00  0.00           C  
ATOM   3549  HG  LEU   232      23.902  15.460  42.582  1.00  0.00           H  
ATOM   3550  CD1 LEU   232      23.411  14.539  43.331  1.00  0.00           C  
ATOM   3551 HD11 LEU   232      23.310  14.399  43.484  1.00  0.00           H  
ATOM   3552 HD12 LEU   232      23.339  14.385  43.449  1.00  0.00           H  
ATOM   3553 HD13 LEU   232      23.345  14.400  43.470  1.00  0.00           H  
ATOM   3554  CD2 LEU   232      23.631  14.528  43.199  1.00  0.00           C  
ATOM   3555 HD21 LEU   232      23.592  14.383  43.291  1.00  0.00           H  
ATOM   3556 HD22 LEU   232      23.618  14.376  43.300  1.00  0.00           H  
ATOM   3557 HD23 LEU   232      23.599  14.381  43.318  1.00  0.00           H  
ATOM   3558  C   LEU   232      26.049  16.885  41.220  1.00  0.00           C  
ATOM   3559  O   LEU   232      27.058  16.465  41.667  1.00  0.00           O  
ATOM   3560  N   VAL   233      25.977  17.247  39.984  1.00  0.00           N  
ATOM   3561  H   VAL   233      25.126  17.597  39.685  1.00  0.00           H  
ATOM   3562  CA  VAL   233      27.095  17.244  39.057  1.00  0.00           C  
ATOM   3563  HA  VAL   233      27.708  16.404  39.267  1.00  0.00           H  
ATOM   3564  CB  VAL   233      26.605  17.104  37.640  1.00  0.00           C  
ATOM   3565  HB  VAL   233      26.050  17.697  37.474  1.00  0.00           H  
ATOM   3566  CG1 VAL   233      27.411  17.163  36.693  1.00  0.00           C  
ATOM   3567 HG11 VAL   233      27.590  17.172  36.425  1.00  0.00           H  
ATOM   3568 HG12 VAL   233      27.607  17.206  36.459  1.00  0.00           H  
ATOM   3569 HG13 VAL   233      27.618  17.158  36.495  1.00  0.00           H  
ATOM   3570  CG2 VAL   233      26.024  16.052  37.321  1.00  0.00           C  
ATOM   3571 HG21 VAL   233      25.937  15.786  37.244  1.00  0.00           H  
ATOM   3572 HG22 VAL   233      25.849  15.778  37.263  1.00  0.00           H  
ATOM   3573 HG23 VAL   233      25.854  15.824  37.215  1.00  0.00           H  
ATOM   3574  C   VAL   233      27.988  18.450  39.233  1.00  0.00           C  
ATOM   3575  O   VAL   233      29.189  18.322  39.191  1.00  0.00           O  
ATOM   3576  N   ALA   234      27.433  19.608  39.500  1.00  0.00           N  
ATOM   3577  H   ALA   234      26.445  19.661  39.501  1.00  0.00           H  
ATOM   3578  CA  ALA   234      28.184  20.818  39.711  1.00  0.00           C  
ATOM   3579  HA  ALA   234      28.738  21.024  38.830  1.00  0.00           H  
ATOM   3580  CB  ALA   234      27.207  21.946  39.926  1.00  0.00           C  
ATOM   3581  HB1 ALA   234      26.950  22.204  39.972  1.00  0.00           H  
ATOM   3582  HB2 ALA   234      26.980  22.226  40.006  1.00  0.00           H  
ATOM   3583  HB3 ALA   234      26.984  22.238  39.955  1.00  0.00           H  
ATOM   3584  C   ALA   234      29.193  20.697  40.839  1.00  0.00           C  
ATOM   3585  O   ALA   234      30.345  21.025  40.679  1.00  0.00           O  
ATOM   3586  N   MET   235      28.794  20.141  41.948  1.00  0.00           N  
ATOM   3587  H   MET   235      27.843  19.894  42.019  1.00  0.00           H  
ATOM   3588  CA  MET   235      29.658  19.923  43.079  1.00  0.00           C  
ATOM   3589  HA  MET   235      30.103  20.845  43.338  1.00  0.00           H  
ATOM   3590  CB  MET   235      28.833  19.473  44.240  1.00  0.00           C  
ATOM   3591  HB2 MET   235      28.364  19.326  44.350  1.00  0.00           H  
ATOM   3592  HB3 MET   235      28.862  19.139  44.524  1.00  0.00           H  
ATOM   3593  CG  MET   235      28.593  19.687  44.896  1.00  0.00           C  
ATOM   3594  HG2 MET   235      28.893  19.898  44.880  1.00  0.00           H  
ATOM   3595  HG3 MET   235      28.464  19.831  44.732  1.00  0.00           H  
ATOM   3596  SD  MET   235      28.037  19.402  45.977  1.00  0.00           S  
ATOM   3597  CE  MET   235      27.602  19.062  46.209  1.00  0.00           C  
ATOM   3598  HE1 MET   235      27.515  18.986  46.259  1.00  0.00           H  
ATOM   3599  HE2 MET   235      27.518  19.005  46.257  1.00  0.00           H  
ATOM   3600  HE3 MET   235      27.506  18.991  46.259  1.00  0.00           H  
ATOM   3601  C   MET   235      30.803  18.974  42.805  1.00  0.00           C  
ATOM   3602  O   MET   235      31.863  19.159  43.322  1.00  0.00           O  
ATOM   3603  N   LYS   236      30.635  18.001  41.947  1.00  0.00           N  
ATOM   3604  H   LYS   236      29.750  17.914  41.548  1.00  0.00           H  
ATOM   3605  CA  LYS   236      31.679  17.071  41.538  1.00  0.00           C  
ATOM   3606  HA  LYS   236      32.138  16.674  42.409  1.00  0.00           H  
ATOM   3607  CB  LYS   236      31.057  15.928  40.777  1.00  0.00           C  
ATOM   3608  HB2 LYS   236      30.398  15.728  40.919  1.00  0.00           H  
ATOM   3609  HB3 LYS   236      30.986  16.011  40.112  1.00  0.00           H  
ATOM   3610  CG  LYS   236      31.398  14.920  40.715  1.00  0.00           C  
ATOM   3611  HG2 LYS   236      31.829  15.070  40.497  1.00  0.00           H  
ATOM   3612  HG3 LYS   236      31.546  14.800  41.183  1.00  0.00           H  
ATOM   3613  CD  LYS   236      30.942  13.865  40.300  1.00  0.00           C  
ATOM   3614  HD2 LYS   236      30.579  13.705  40.470  1.00  0.00           H  
ATOM   3615  HD3 LYS   236      30.775  13.919  39.911  1.00  0.00           H  
ATOM   3616  CE  LYS   236      31.215  12.959  40.180  1.00  0.00           C  
ATOM   3617  HE2 LYS   236      31.370  13.002  40.023  1.00  0.00           H  
ATOM   3618  HE3 LYS   236      31.422  12.915  40.362  1.00  0.00           H  
ATOM   3619  NZ  LYS   236      31.008  12.091  40.031  1.00  0.00           N  
ATOM   3620  HZ1 LYS   236      30.952  11.889  39.970  1.00  0.00           H  
ATOM   3621  HZ2 LYS   236      30.985  11.865  40.001  1.00  0.00           H  
ATOM   3622  HZ3 LYS   236      30.938  11.869  40.014  1.00  0.00           H  
ATOM   3623  C   LYS   236      32.787  17.724  40.749  1.00  0.00           C  
ATOM   3624  O   LYS   236      33.896  17.317  40.834  1.00  0.00           O  
ATOM   3625  N   TYR   237      32.505  18.755  40.026  1.00  0.00           N  
ATOM   3626  H   TYR   237      31.567  19.008  39.997  1.00  0.00           H  
ATOM   3627  CA  TYR   237      33.441  19.509  39.212  1.00  0.00           C  
ATOM   3628  HA  TYR   237      34.366  18.976  39.186  1.00  0.00           H  
ATOM   3629  CB  TYR   237      32.926  19.564  37.793  1.00  0.00           C  
ATOM   3630  HB2 TYR   237      31.997  20.065  37.783  1.00  0.00           H  
ATOM   3631  HB3 TYR   237      33.596  20.139  37.207  1.00  0.00           H  
ATOM   3632  CG  TYR   237      32.770  18.230  37.141  1.00  0.00           C  
ATOM   3633  CD1 TYR   237      31.568  17.647  36.978  1.00  0.00           C  
ATOM   3634  HD1 TYR   237      30.749  18.155  37.301  1.00  0.00           H  
ATOM   3635  CE1 TYR   237      31.435  16.404  36.399  1.00  0.00           C  
ATOM   3636  HE1 TYR   237      30.522  15.957  36.276  1.00  0.00           H  
ATOM   3637  CZ  TYR   237      32.506  15.734  35.980  1.00  0.00           C  
ATOM   3638  OH  TYR   237      32.380  14.529  35.446  1.00  0.00           O  
ATOM   3639  HH  TYR   237      32.548  14.214  35.248  1.00  0.00           H  
ATOM   3640  CE2 TYR   237      33.707  16.317  36.135  1.00  0.00           C  
ATOM   3641  HE2 TYR   237      34.524  15.808  35.816  1.00  0.00           H  
ATOM   3642  CD2 TYR   237      33.838  17.561  36.713  1.00  0.00           C  
ATOM   3643  HD2 TYR   237      34.759  17.999  36.832  1.00  0.00           H  
ATOM   3644  C   TYR   237      33.795  20.885  39.770  1.00  0.00           C  
ATOM   3645  O   TYR   237      34.383  21.687  39.080  1.00  0.00           O  
ATOM   3646  N   ASN   238      33.456  21.170  41.015  1.00  0.00           N  
ATOM   3647  H   ASN   238      32.991  20.467  41.524  1.00  0.00           H  
ATOM   3648  CA  ASN   238      33.686  22.437  41.695  1.00  0.00           C  
ATOM   3649  HA  ASN   238      33.170  22.361  42.626  1.00  0.00           H  
ATOM   3650  CB  ASN   238      35.160  22.604  42.037  1.00  0.00           C  
ATOM   3651  HB2 ASN   238      35.713  22.567  41.297  1.00  0.00           H  
ATOM   3652  HB3 ASN   238      35.331  23.428  42.410  1.00  0.00           H  
ATOM   3653  CG  ASN   238      35.695  21.753  42.880  1.00  0.00           C  
ATOM   3654  OD1 ASN   238      35.634  21.224  43.266  1.00  0.00           O  
ATOM   3655  ND2 ASN   238      36.238  21.590  43.197  1.00  0.00           N  
ATOM   3656 HD21 ASN   238      36.585  21.039  43.746  1.00  0.00           H  
ATOM   3657 HD22 ASN   238      36.298  22.022  42.895  1.00  0.00           H  
ATOM   3658  C   ASN   238      33.046  23.652  41.012  1.00  0.00           C  
ATOM   3659  O   ASN   238      33.582  24.725  41.009  1.00  0.00           O  
ATOM   3660  N   TYR   239      31.890  23.487  40.428  1.00  0.00           N  
ATOM   3661  H   TYR   239      31.500  22.589  40.477  1.00  0.00           H  
ATOM   3662  CA  TYR   239      31.015  24.551  39.956  1.00  0.00           C  
ATOM   3663  HA  TYR   239      31.600  25.415  39.685  1.00  0.00           H  
ATOM   3664  CB  TYR   239      30.260  24.082  38.713  1.00  0.00           C  
ATOM   3665  HB2 TYR   239      29.997  23.051  38.820  1.00  0.00           H  
ATOM   3666  HB3 TYR   239      29.341  24.622  38.656  1.00  0.00           H  
ATOM   3667  CG  TYR   239      30.980  24.243  37.401  1.00  0.00           C  
ATOM   3668  CD1 TYR   239      32.171  23.612  37.160  1.00  0.00           C  
ATOM   3669  HD1 TYR   239      32.580  23.006  37.904  1.00  0.00           H  
ATOM   3670  CE1 TYR   239      32.838  23.776  35.951  1.00  0.00           C  
ATOM   3671  HE1 TYR   239      33.753  23.304  35.778  1.00  0.00           H  
ATOM   3672  CZ  TYR   239      32.304  24.560  34.964  1.00  0.00           C  
ATOM   3673  OH  TYR   239      32.942  24.734  33.803  1.00  0.00           O  
ATOM   3674  HH  TYR   239      33.651  24.477  33.749  1.00  0.00           H  
ATOM   3675  CE2 TYR   239      31.101  25.173  35.191  1.00  0.00           C  
ATOM   3676  HE2 TYR   239      30.697  25.765  34.431  1.00  0.00           H  
ATOM   3677  CD2 TYR   239      30.446  25.019  36.408  1.00  0.00           C  
ATOM   3678  HD2 TYR   239      29.536  25.501  36.580  1.00  0.00           H  
ATOM   3679  C   TYR   239      30.059  24.980  41.069  1.00  0.00           C  
ATOM   3680  O   TYR   239      29.688  24.190  41.910  1.00  0.00           O  
ATOM   3681  N   GLU   240      29.653  26.232  41.088  1.00  0.00           N  
ATOM   3682  H   GLU   240      29.994  26.837  40.385  1.00  0.00           H  
ATOM   3683  CA  GLU   240      28.677  26.761  42.035  1.00  0.00           C  
ATOM   3684  HA  GLU   240      28.991  26.478  43.026  1.00  0.00           H  
ATOM   3685  CB  GLU   240      28.653  28.284  41.956  1.00  0.00           C  
ATOM   3686  HB2 GLU   240      28.623  28.579  40.985  1.00  0.00           H  
ATOM   3687  HB3 GLU   240      27.807  28.642  42.390  1.00  0.00           H  
ATOM   3688  CG  GLU   240      29.768  28.960  42.579  1.00  0.00           C  
ATOM   3689  HG2 GLU   240      30.569  28.598  42.160  1.00  0.00           H  
ATOM   3690  HG3 GLU   240      29.729  29.915  42.377  1.00  0.00           H  
ATOM   3691  CD  GLU   240      29.844  28.884  44.016  1.00  0.00           C  
ATOM   3692  OE1 GLU   240      29.961  28.808  44.574  1.00  0.00           O  
ATOM   3693  OE2 GLU   240      29.785  28.895  44.605  1.00  0.00           O  
ATOM   3694  C   GLU   240      27.267  26.205  41.786  1.00  0.00           C  
ATOM   3695  O   GLU   240      26.837  26.162  40.657  1.00  0.00           O  
ATOM   3696  N   PRO   241      26.511  25.815  42.799  1.00  0.00           N  
ATOM   3697  CD  PRO   241      26.900  25.733  44.163  1.00  0.00           C  
ATOM   3698  HD2 PRO   241      27.177  26.654  44.537  1.00  0.00           H  
ATOM   3699  HD3 PRO   241      27.688  25.073  44.289  1.00  0.00           H  
ATOM   3700  CG  PRO   241      25.723  25.243  44.879  1.00  0.00           C  
ATOM   3701  HG2 PRO   241      25.360  25.927  45.377  1.00  0.00           H  
ATOM   3702  HG3 PRO   241      25.951  24.538  45.428  1.00  0.00           H  
ATOM   3703  CB  PRO   241      24.739  24.809  43.968  1.00  0.00           C  
ATOM   3704  HB2 PRO   241      23.855  25.116  44.259  1.00  0.00           H  
ATOM   3705  HB3 PRO   241      24.741  23.833  43.959  1.00  0.00           H  
ATOM   3706  CA  PRO   241      25.142  25.366  42.636  1.00  0.00           C  
ATOM   3707  HA  PRO   241      25.114  24.582  41.917  1.00  0.00           H  
ATOM   3708  C   PRO   241      24.210  26.466  42.175  1.00  0.00           C  
ATOM   3709  O   PRO   241      24.343  27.588  42.559  1.00  0.00           O  
ATOM   3710  N   LEU   242      23.246  26.139  41.361  1.00  0.00           N  
ATOM   3711  H   LEU   242      23.178  25.194  41.127  1.00  0.00           H  
ATOM   3712  CA  LEU   242      22.229  27.030  40.841  1.00  0.00           C  
ATOM   3713  HA  LEU   242      22.663  28.000  40.713  1.00  0.00           H  
ATOM   3714  CB  LEU   242      21.774  26.523  39.490  1.00  0.00           C  
ATOM   3715  HB2 LEU   242      21.839  25.754  39.417  1.00  0.00           H  
ATOM   3716  HB3 LEU   242      21.021  26.637  39.348  1.00  0.00           H  
ATOM   3717  CG  LEU   242      22.200  26.849  38.421  1.00  0.00           C  
ATOM   3718  HG  LEU   242      22.545  26.660  38.778  1.00  0.00           H  
ATOM   3719  CD1 LEU   242      22.095  26.716  37.452  1.00  0.00           C  
ATOM   3720 HD11 LEU   242      22.085  26.704  37.234  1.00  0.00           H  
ATOM   3721 HD12 LEU   242      22.104  26.648  37.185  1.00  0.00           H  
ATOM   3722 HD13 LEU   242      22.031  26.690  37.229  1.00  0.00           H  
ATOM   3723  CD2 LEU   242      22.244  27.547  37.763  1.00  0.00           C  
ATOM   3724 HD21 LEU   242      22.262  27.719  37.576  1.00  0.00           H  
ATOM   3725 HD22 LEU   242      22.257  27.699  37.638  1.00  0.00           H  
ATOM   3726 HD23 LEU   242      22.253  27.728  37.593  1.00  0.00           H  
ATOM   3727  C   LEU   242      21.052  27.177  41.789  1.00  0.00           C  
ATOM   3728  O   LEU   242      20.693  26.275  42.484  1.00  0.00           O  
ATOM   3729  N   THR   243      20.418  28.307  41.769  1.00  0.00           N  
ATOM   3730  H   THR   243      20.782  28.990  41.180  1.00  0.00           H  
ATOM   3731  CA  THR   243      19.192  28.640  42.485  1.00  0.00           C  
ATOM   3732  HA  THR   243      18.813  27.767  42.952  1.00  0.00           H  
ATOM   3733  CB  THR   243      19.450  29.649  43.564  1.00  0.00           C  
ATOM   3734  HB  THR   243      18.924  29.645  44.122  1.00  0.00           H  
ATOM   3735  CG2 THR   243      20.404  29.724  44.275  1.00  0.00           C  
ATOM   3736 HG21 THR   243      20.633  29.749  44.458  1.00  0.00           H  
ATOM   3737 HG22 THR   243      20.628  29.736  44.451  1.00  0.00           H  
ATOM   3738 HG23 THR   243      20.641  29.742  44.455  1.00  0.00           H  
ATOM   3739  OG1 THR   243      19.427  30.583  43.258  1.00  0.00           O  
ATOM   3740  HG1 THR   243      19.988  30.489  43.140  1.00  0.00           H  
ATOM   3741  C   THR   243      18.122  29.146  41.549  1.00  0.00           C  
ATOM   3742  O   THR   243      18.412  29.515  40.436  1.00  0.00           O  
ATOM   3743  N   GLN   244      16.878  29.207  41.983  1.00  0.00           N  
ATOM   3744  H   GLN   244      16.685  28.889  42.892  1.00  0.00           H  
ATOM   3745  CA  GLN   244      15.782  29.744  41.194  1.00  0.00           C  
ATOM   3746  HA  GLN   244      15.738  29.194  40.279  1.00  0.00           H  
ATOM   3747  CB  GLN   244      14.475  29.537  41.930  1.00  0.00           C  
ATOM   3748  HB2 GLN   244      14.425  29.258  42.484  1.00  0.00           H  
ATOM   3749  HB3 GLN   244      14.112  30.001  42.128  1.00  0.00           H  
ATOM   3750  CG  GLN   244      13.691  29.085  41.673  1.00  0.00           C  
ATOM   3751  HG2 GLN   244      13.462  28.962  41.918  1.00  0.00           H  
ATOM   3752  HG3 GLN   244      13.604  29.339  41.622  1.00  0.00           H  
ATOM   3753  CD  GLN   244      13.283  28.451  41.183  1.00  0.00           C  
ATOM   3754  OE1 GLN   244      13.269  28.067  41.098  1.00  0.00           O  
ATOM   3755  NE2 GLN   244      12.925  28.305  40.844  1.00  0.00           N  
ATOM   3756 HE21 GLN   244      12.643  27.888  40.528  1.00  0.00           H  
ATOM   3757 HE22 GLN   244      12.936  28.613  40.902  1.00  0.00           H  
ATOM   3758  C   GLN   244      15.979  31.205  40.815  1.00  0.00           C  
ATOM   3759  O   GLN   244      15.565  31.610  39.757  1.00  0.00           O  
ATOM   3760  N   ASP   245      16.671  31.987  41.620  1.00  0.00           N  
ATOM   3761  H   ASP   245      16.963  31.616  42.481  1.00  0.00           H  
ATOM   3762  CA  ASP   245      17.044  33.354  41.296  1.00  0.00           C  
ATOM   3763  HA  ASP   245      16.162  33.885  41.007  1.00  0.00           H  
ATOM   3764  CB  ASP   245      17.624  34.042  42.511  1.00  0.00           C  
ATOM   3765  HB2 ASP   245      18.422  33.570  42.825  1.00  0.00           H  
ATOM   3766  HB3 ASP   245      17.924  34.947  42.275  1.00  0.00           H  
ATOM   3767  CG  ASP   245      16.785  34.193  43.614  1.00  0.00           C  
ATOM   3768  OD1 ASP   245      16.493  34.248  44.088  1.00  0.00           O  
ATOM   3769  OD2 ASP   245      16.421  34.278  44.024  1.00  0.00           O  
ATOM   3770  C   ASP   245      18.019  33.451  40.130  1.00  0.00           C  
ATOM   3771  O   ASP   245      17.969  34.391  39.384  1.00  0.00           O  
ATOM   3772  N   HIE   246      18.873  32.471  39.928  1.00  0.00           N  
ATOM   3773  H   HIE   246      18.863  31.724  40.563  1.00  0.00           H  
ATOM   3774  CA  HIE   246      19.751  32.384  38.770  1.00  0.00           C  
ATOM   3775  HA  HIE   246      20.217  33.339  38.607  1.00  0.00           H  
ATOM   3776  CB  HIE   246      20.848  31.363  39.022  1.00  0.00           C  
ATOM   3777  HB2 HIE   246      20.410  30.394  39.131  1.00  0.00           H  
ATOM   3778  HB3 HIE   246      21.477  31.329  38.159  1.00  0.00           H  
ATOM   3779  CG  HIE   246      21.718  31.619  40.202  1.00  0.00           C  
ATOM   3780  ND1 HIE   246      22.275  30.707  40.970  1.00  0.00           N  
ATOM   3781  CE1 HIE   246      23.014  31.309  41.868  1.00  0.00           C  
ATOM   3782  HE1 HIE   246      23.579  30.873  42.610  1.00  0.00           H  
ATOM   3783  NE2 HIE   246      22.950  32.533  41.705  1.00  0.00           N  
ATOM   3784  HE2 HIE   246      23.422  33.172  42.249  1.00  0.00           H  
ATOM   3785  CD2 HIE   246      22.143  32.751  40.657  1.00  0.00           C  
ATOM   3786  HD2 HIE   246      21.901  33.635  40.262  1.00  0.00           H  
ATOM   3787  C   HIE   246      18.993  32.046  37.496  1.00  0.00           C  
ATOM   3788  O   HIE   246      19.339  32.532  36.448  1.00  0.00           O  
ATOM   3789  N   VAL   247      17.936  31.260  37.581  1.00  0.00           N  
ATOM   3790  H   VAL   247      17.716  30.896  38.470  1.00  0.00           H  
ATOM   3791  CA  VAL   247      17.045  30.954  36.461  1.00  0.00           C  
ATOM   3792  HA  VAL   247      17.649  30.637  35.629  1.00  0.00           H  
ATOM   3793  CB  VAL   247      16.104  29.800  36.821  1.00  0.00           C  
ATOM   3794  HB  VAL   247      15.564  30.062  37.700  1.00  0.00           H  
ATOM   3795  CG1 VAL   247      15.093  29.478  35.748  1.00  0.00           C  
ATOM   3796 HG11 VAL   247      14.823  29.398  35.505  1.00  0.00           H  
ATOM   3797 HG12 VAL   247      14.847  29.415  35.483  1.00  0.00           H  
ATOM   3798 HG13 VAL   247      14.849  29.380  35.486  1.00  0.00           H  
ATOM   3799  CG2 VAL   247      16.866  28.533  37.112  1.00  0.00           C  
ATOM   3800 HG21 VAL   247      17.079  28.237  37.172  1.00  0.00           H  
ATOM   3801 HG22 VAL   247      17.045  28.222  37.226  1.00  0.00           H  
ATOM   3802 HG23 VAL   247      17.023  28.205  37.166  1.00  0.00           H  
ATOM   3803  C   VAL   247      16.288  32.192  35.997  1.00  0.00           C  
ATOM   3804  O   VAL   247      16.115  32.388  34.813  1.00  0.00           O  
ATOM   3805  N   ASP   248      15.903  33.073  36.901  1.00  0.00           N  
ATOM   3806  H   ASP   248      16.049  32.846  37.851  1.00  0.00           H  
ATOM   3807  CA  ASP   248      15.279  34.350  36.579  1.00  0.00           C  
ATOM   3808  HA  ASP   248      14.468  34.170  35.906  1.00  0.00           H  
ATOM   3809  CB  ASP   248      14.710  34.983  37.832  1.00  0.00           C  
ATOM   3810  HB2 ASP   248      15.142  34.876  38.504  1.00  0.00           H  
ATOM   3811  HB3 ASP   248      14.662  35.786  37.797  1.00  0.00           H  
ATOM   3812  CG  ASP   248      13.622  34.742  38.247  1.00  0.00           C  
ATOM   3813  OD1 ASP   248      13.176  34.625  38.342  1.00  0.00           O  
ATOM   3814  OD2 ASP   248      13.168  34.715  38.486  1.00  0.00           O  
ATOM   3815  C   ASP   248      16.216  35.324  35.876  1.00  0.00           C  
ATOM   3816  O   ASP   248      15.806  35.987  34.956  1.00  0.00           O  
ATOM   3817  N   ILE   249      17.474  35.397  36.261  1.00  0.00           N  
ATOM   3818  H   ILE   249      17.743  34.842  37.026  1.00  0.00           H  
ATOM   3819  CA  ILE   249      18.468  36.279  35.650  1.00  0.00           C  
ATOM   3820  HA  ILE   249      18.013  37.230  35.522  1.00  0.00           H  
ATOM   3821  CB  ILE   249      19.651  36.473  36.575  1.00  0.00           C  
ATOM   3822  HB  ILE   249      19.761  36.095  36.859  1.00  0.00           H  
ATOM   3823  CG2 ILE   249      20.480  36.632  36.469  1.00  0.00           C  
ATOM   3824 HG21 ILE   249      20.676  36.649  36.442  1.00  0.00           H  
ATOM   3825 HG22 ILE   249      20.695  36.679  36.445  1.00  0.00           H  
ATOM   3826 HG23 ILE   249      20.684  36.677  36.449  1.00  0.00           H  
ATOM   3827  CG1 ILE   249      19.861  37.028  37.265  1.00  0.00           C  
ATOM   3828 HG12 ILE   249      19.864  37.338  37.246  1.00  0.00           H  
ATOM   3829 HG13 ILE   249      19.463  36.896  37.193  1.00  0.00           H  
ATOM   3830  CD1 ILE   249      20.580  37.359  38.107  1.00  0.00           C  
ATOM   3831 HD11 ILE   249      20.761  37.438  38.303  1.00  0.00           H  
ATOM   3832 HD12 ILE   249      20.748  37.453  38.313  1.00  0.00           H  
ATOM   3833 HD13 ILE   249      20.748  37.434  38.324  1.00  0.00           H  
ATOM   3834  C   ILE   249      18.883  35.837  34.256  1.00  0.00           C  
ATOM   3835  O   ILE   249      19.201  36.665  33.430  1.00  0.00           O  
ATOM   3836  N   LEU   250      18.833  34.550  33.959  1.00  0.00           N  
ATOM   3837  H   LEU   250      18.605  33.927  34.692  1.00  0.00           H  
ATOM   3838  CA  LEU   250      19.045  33.994  32.625  1.00  0.00           C  
ATOM   3839  HA  LEU   250      19.800  34.575  32.126  1.00  0.00           H  
ATOM   3840  CB  LEU   250      19.551  32.561  32.763  1.00  0.00           C  
ATOM   3841  HB2 LEU   250      18.857  32.023  33.373  1.00  0.00           H  
ATOM   3842  HB3 LEU   250      19.554  32.097  31.798  1.00  0.00           H  
ATOM   3843  CG  LEU   250      20.947  32.431  33.369  1.00  0.00           C  
ATOM   3844  HG  LEU   250      21.021  33.024  34.248  1.00  0.00           H  
ATOM   3845  CD1 LEU   250      21.225  31.009  33.756  1.00  0.00           C  
ATOM   3846 HD11 LEU   250      21.398  30.658  33.749  1.00  0.00           H  
ATOM   3847 HD12 LEU   250      21.333  30.707  33.998  1.00  0.00           H  
ATOM   3848 HD13 LEU   250      21.149  30.638  33.824  1.00  0.00           H  
ATOM   3849  CD2 LEU   250      22.020  32.866  32.422  1.00  0.00           C  
ATOM   3850 HD21 LEU   250      22.289  33.011  32.224  1.00  0.00           H  
ATOM   3851 HD22 LEU   250      22.306  32.936  32.211  1.00  0.00           H  
ATOM   3852 HD23 LEU   250      22.260  32.977  32.161  1.00  0.00           H  
ATOM   3853  C   LEU   250      17.803  34.068  31.726  1.00  0.00           C  
ATOM   3854  O   LEU   250      17.904  33.863  30.533  1.00  0.00           O  
ATOM   3855  N   GLY   251      16.645  34.398  32.271  1.00  0.00           N  
ATOM   3856  H   GLY   251      16.635  34.548  33.247  1.00  0.00           H  
ATOM   3857  CA  GLY   251      15.374  34.503  31.567  1.00  0.00           C  
ATOM   3858  HA2 GLY   251      15.044  33.520  31.309  1.00  0.00           H  
ATOM   3859  HA3 GLY   251      14.656  34.922  32.236  1.00  0.00           H  
ATOM   3860  C   GLY   251      15.380  35.347  30.297  1.00  0.00           C  
ATOM   3861  O   GLY   251      14.931  34.854  29.278  1.00  0.00           O  
ATOM   3862  N   PRO   252      15.928  36.567  30.283  1.00  0.00           N  
ATOM   3863  CD  PRO   252      16.293  37.350  31.427  1.00  0.00           C  
ATOM   3864  HD2 PRO   252      17.244  37.084  31.764  1.00  0.00           H  
ATOM   3865  HD3 PRO   252      15.605  37.244  32.205  1.00  0.00           H  
ATOM   3866  CG  PRO   252      16.315  38.752  30.967  1.00  0.00           C  
ATOM   3867  HG2 PRO   252      17.022  39.266  31.438  1.00  0.00           H  
ATOM   3868  HG3 PRO   252      15.429  39.164  31.118  1.00  0.00           H  
ATOM   3869  CB  PRO   252      16.574  38.712  29.532  1.00  0.00           C  
ATOM   3870  HB2 PRO   252      17.587  38.758  29.376  1.00  0.00           H  
ATOM   3871  HB3 PRO   252      16.118  39.506  29.060  1.00  0.00           H  
ATOM   3872  CA  PRO   252      16.010  37.382  29.081  1.00  0.00           C  
ATOM   3873  HA  PRO   252      15.014  37.540  28.710  1.00  0.00           H  
ATOM   3874  C   PRO   252      16.841  36.773  27.959  1.00  0.00           C  
ATOM   3875  O   PRO   252      16.503  36.933  26.811  1.00  0.00           O  
ATOM   3876  N   LEU   253      17.896  36.038  28.268  1.00  0.00           N  
ATOM   3877  H   LEU   253      18.100  35.909  29.222  1.00  0.00           H  
ATOM   3878  CA  LEU   253      18.713  35.336  27.284  1.00  0.00           C  
ATOM   3879  HA  LEU   253      18.880  35.988  26.443  1.00  0.00           H  
ATOM   3880  CB  LEU   253      20.070  34.974  27.886  1.00  0.00           C  
ATOM   3881  HB2 LEU   253      19.930  34.361  28.674  1.00  0.00           H  
ATOM   3882  HB3 LEU   253      20.605  34.447  27.204  1.00  0.00           H  
ATOM   3883  CG  LEU   253      20.928  36.064  28.329  1.00  0.00           C  
ATOM   3884  HG  LEU   253      20.451  36.517  28.932  1.00  0.00           H  
ATOM   3885  CD1 LEU   253      22.062  35.707  28.889  1.00  0.00           C  
ATOM   3886 HD11 LEU   253      22.318  35.597  29.009  1.00  0.00           H  
ATOM   3887 HD12 LEU   253      22.361  35.643  29.017  1.00  0.00           H  
ATOM   3888 HD13 LEU   253      22.331  35.631  29.055  1.00  0.00           H  
ATOM   3889  CD2 LEU   253      21.365  36.893  27.432  1.00  0.00           C  
ATOM   3890 HD21 LEU   253      21.474  37.113  27.237  1.00  0.00           H  
ATOM   3891 HD22 LEU   253      21.475  37.079  27.206  1.00  0.00           H  
ATOM   3892 HD23 LEU   253      21.460  37.113  27.209  1.00  0.00           H  
ATOM   3893  C   LEU   253      18.006  34.096  26.740  1.00  0.00           C  
ATOM   3894  O   LEU   253      18.074  33.815  25.557  1.00  0.00           O  
ATOM   3895  N   SER   254      17.260  33.399  27.582  1.00  0.00           N  
ATOM   3896  H   SER   254      17.280  33.661  28.538  1.00  0.00           H  
ATOM   3897  CA  SER   254      16.374  32.319  27.179  1.00  0.00           C  
ATOM   3898  HA  SER   254      16.954  31.590  26.640  1.00  0.00           H  
ATOM   3899  CB  SER   254      15.805  31.646  28.414  1.00  0.00           C  
ATOM   3900  HB2 SER   254      16.502  31.219  28.936  1.00  0.00           H  
ATOM   3901  HB3 SER   254      15.371  32.281  28.999  1.00  0.00           H  
ATOM   3902  OG  SER   254      14.942  30.750  28.155  1.00  0.00           O  
ATOM   3903  HG  SER   254      15.352  30.260  27.803  1.00  0.00           H  
ATOM   3904  C   SER   254      15.270  32.796  26.248  1.00  0.00           C  
ATOM   3905  O   SER   254      15.020  32.172  25.245  1.00  0.00           O  
ATOM   3906  N   ALA   255      14.666  33.941  26.511  1.00  0.00           N  
ATOM   3907  H   ALA   255      14.883  34.392  27.362  1.00  0.00           H  
ATOM   3908  CA  ALA   255      13.678  34.557  25.647  1.00  0.00           C  
ATOM   3909  HA  ALA   255      12.923  33.830  25.423  1.00  0.00           H  
ATOM   3910  CB  ALA   255      13.021  35.688  26.406  1.00  0.00           C  
ATOM   3911  HB1 ALA   255      12.880  35.984  26.581  1.00  0.00           H  
ATOM   3912  HB2 ALA   255      12.832  35.954  26.566  1.00  0.00           H  
ATOM   3913  HB3 ALA   255      12.859  35.943  26.616  1.00  0.00           H  
ATOM   3914  C   ALA   255      14.255  35.033  24.314  1.00  0.00           C  
ATOM   3915  O   ALA   255      13.628  34.890  23.306  1.00  0.00           O  
ATOM   3916  N   GLN   256      15.461  35.551  24.289  1.00  0.00           N  
ATOM   3917  H   GLN   256      15.902  35.688  25.152  1.00  0.00           H  
ATOM   3918  CA  GLN   256      16.151  35.999  23.086  1.00  0.00           C  
ATOM   3919  HA  GLN   256      15.481  36.625  22.527  1.00  0.00           H  
ATOM   3920  CB  GLN   256      17.347  36.844  23.499  1.00  0.00           C  
ATOM   3921  HB2 GLN   256      17.125  37.477  24.079  1.00  0.00           H  
ATOM   3922  HB3 GLN   256      17.968  36.381  23.919  1.00  0.00           H  
ATOM   3923  CG  GLN   256      18.010  37.491  22.609  1.00  0.00           C  
ATOM   3924  HG2 GLN   256      18.398  36.996  22.253  1.00  0.00           H  
ATOM   3925  HG3 GLN   256      17.531  37.759  22.091  1.00  0.00           H  
ATOM   3926  CD  GLN   256      18.808  38.459  22.869  1.00  0.00           C  
ATOM   3927  OE1 GLN   256      18.859  38.882  23.623  1.00  0.00           O  
ATOM   3928  NE2 GLN   256      19.459  38.862  22.243  1.00  0.00           N  
ATOM   3929 HE21 GLN   256      19.985  39.490  22.408  1.00  0.00           H  
ATOM   3930 HE22 GLN   256      19.430  38.536  21.610  1.00  0.00           H  
ATOM   3931  C   GLN   256      16.557  34.855  22.162  1.00  0.00           C  
ATOM   3932  O   GLN   256      16.551  34.997  20.994  1.00  0.00           O  
ATOM   3933  N   THR   257      16.901  33.721  22.666  1.00  0.00           N  
ATOM   3934  H   THR   257      16.893  33.676  23.629  1.00  0.00           H  
ATOM   3935  CA  THR   257      17.389  32.561  21.909  1.00  0.00           C  
ATOM   3936  HA  THR   257      17.678  32.876  20.921  1.00  0.00           H  
ATOM   3937  CB  THR   257      18.622  31.963  22.568  1.00  0.00           C  
ATOM   3938  HB  THR   257      18.922  31.105  21.998  1.00  0.00           H  
ATOM   3939  CG2 THR   257      19.793  32.914  22.623  1.00  0.00           C  
ATOM   3940 HG21 THR   257      20.079  33.149  22.632  1.00  0.00           H  
ATOM   3941 HG22 THR   257      20.085  33.135  22.635  1.00  0.00           H  
ATOM   3942 HG23 THR   257      20.085  33.140  22.620  1.00  0.00           H  
ATOM   3943  OG1 THR   257      18.328  31.545  23.863  1.00  0.00           O  
ATOM   3944  HG1 THR   257      18.333  32.294  24.418  1.00  0.00           H  
ATOM   3945  C   THR   257      16.367  31.454  21.714  1.00  0.00           C  
ATOM   3946  O   THR   257      16.542  30.626  20.856  1.00  0.00           O  
ATOM   3947  N   GLY   258      15.312  31.409  22.499  1.00  0.00           N  
ATOM   3948  H   GLY   258      15.235  32.096  23.197  1.00  0.00           H  
ATOM   3949  CA  GLY   258      14.312  30.355  22.502  1.00  0.00           C  
ATOM   3950  HA2 GLY   258      13.433  30.726  22.977  1.00  0.00           H  
ATOM   3951  HA3 GLY   258      14.057  30.105  21.497  1.00  0.00           H  
ATOM   3952  C   GLY   258      14.714  29.077  23.215  1.00  0.00           C  
ATOM   3953  O   GLY   258      13.972  28.181  23.238  1.00  0.00           O  
ATOM   3954  N   ILE   259      15.868  28.974  23.794  1.00  0.00           N  
ATOM   3955  H   ILE   259      16.415  29.754  23.757  1.00  0.00           H  
ATOM   3956  CA  ILE   259      16.363  27.807  24.525  1.00  0.00           C  
ATOM   3957  HA  ILE   259      15.823  26.935  24.194  1.00  0.00           H  
ATOM   3958  CB  ILE   259      17.848  27.564  24.226  1.00  0.00           C  
ATOM   3959  HB  ILE   259      18.381  28.452  24.466  1.00  0.00           H  
ATOM   3960  CG2 ILE   259      18.424  26.451  25.079  1.00  0.00           C  
ATOM   3961 HG21 ILE   259      18.586  26.204  25.313  1.00  0.00           H  
ATOM   3962 HG22 ILE   259      18.538  26.165  25.297  1.00  0.00           H  
ATOM   3963 HG23 ILE   259      18.592  26.166  25.263  1.00  0.00           H  
ATOM   3964  CG1 ILE   259      18.094  27.268  22.762  1.00  0.00           C  
ATOM   3965 HG12 ILE   259      17.935  26.904  22.507  1.00  0.00           H  
ATOM   3966 HG13 ILE   259      17.974  27.536  22.381  1.00  0.00           H  
ATOM   3967  CD1 ILE   259      18.743  27.124  22.099  1.00  0.00           C  
ATOM   3968 HD11 ILE   259      18.900  27.099  21.946  1.00  0.00           H  
ATOM   3969 HD12 ILE   259      18.905  27.076  21.928  1.00  0.00           H  
ATOM   3970 HD13 ILE   259      18.893  27.093  21.922  1.00  0.00           H  
ATOM   3971  C   ILE   259      16.090  27.974  26.014  1.00  0.00           C  
ATOM   3972  O   ILE   259      16.537  28.934  26.619  1.00  0.00           O  
ATOM   3973  N   ALA   260      15.372  27.044  26.614  1.00  0.00           N  
ATOM   3974  H   ALA   260      15.055  26.281  26.070  1.00  0.00           H  
ATOM   3975  CA  ALA   260      15.030  27.052  28.027  1.00  0.00           C  
ATOM   3976  HA  ALA   260      14.543  27.984  28.250  1.00  0.00           H  
ATOM   3977  CB  ALA   260      14.034  25.940  28.288  1.00  0.00           C  
ATOM   3978  HB1 ALA   260      13.786  25.674  28.356  1.00  0.00           H  
ATOM   3979  HB2 ALA   260      13.792  25.673  28.347  1.00  0.00           H  
ATOM   3980  HB3 ALA   260      13.795  25.671  28.356  1.00  0.00           H  
ATOM   3981  C   ALA   260      16.258  26.934  28.935  1.00  0.00           C  
ATOM   3982  O   ALA   260      17.216  26.260  28.603  1.00  0.00           O  
ATOM   3983  N   VAL   261      16.227  27.555  30.106  1.00  0.00           N  
ATOM   3984  H   VAL   261      15.404  28.047  30.351  1.00  0.00           H  
ATOM   3985  CA  VAL   261      17.371  27.595  31.026  1.00  0.00           C  
ATOM   3986  HA  VAL   261      18.219  27.982  30.486  1.00  0.00           H  
ATOM   3987  CB  VAL   261      17.122  28.535  32.209  1.00  0.00           C  
ATOM   3988  HB  VAL   261      16.268  28.194  32.753  1.00  0.00           H  
ATOM   3989  CG1 VAL   261      18.304  28.574  33.156  1.00  0.00           C  
ATOM   3990 HG11 VAL   261      18.575  28.484  33.418  1.00  0.00           H  
ATOM   3991 HG12 VAL   261      18.653  28.609  33.311  1.00  0.00           H  
ATOM   3992 HG13 VAL   261      18.543  28.660  33.447  1.00  0.00           H  
ATOM   3993  CG2 VAL   261      16.857  29.955  31.751  1.00  0.00           C  
ATOM   3994 HG21 VAL   261      16.826  30.293  31.596  1.00  0.00           H  
ATOM   3995 HG22 VAL   261      16.727  30.293  31.635  1.00  0.00           H  
ATOM   3996 HG23 VAL   261      16.809  30.322  31.696  1.00  0.00           H  
ATOM   3997  C   VAL   261      17.773  26.205  31.499  1.00  0.00           C  
ATOM   3998  O   VAL   261      18.949  25.894  31.513  1.00  0.00           O  
ATOM   3999  N   LEU   262      16.824  25.336  31.821  1.00  0.00           N  
ATOM   4000  H   LEU   262      15.880  25.641  31.798  1.00  0.00           H  
ATOM   4001  CA  LEU   262      17.109  23.960  32.220  1.00  0.00           C  
ATOM   4002  HA  LEU   262      17.904  23.984  32.943  1.00  0.00           H  
ATOM   4003  CB  LEU   262      15.892  23.350  32.894  1.00  0.00           C  
ATOM   4004  HB2 LEU   262      15.071  23.438  32.259  1.00  0.00           H  
ATOM   4005  HB3 LEU   262      16.063  22.326  33.031  1.00  0.00           H  
ATOM   4006  CG  LEU   262      15.531  23.933  34.216  1.00  0.00           C  
ATOM   4007  HG  LEU   262      15.424  24.774  34.137  1.00  0.00           H  
ATOM   4008  CD1 LEU   262      14.471  23.517  34.746  1.00  0.00           C  
ATOM   4009 HD11 LEU   262      14.192  23.444  34.863  1.00  0.00           H  
ATOM   4010 HD12 LEU   262      14.233  23.389  34.846  1.00  0.00           H  
ATOM   4011 HD13 LEU   262      14.211  23.427  34.917  1.00  0.00           H  
ATOM   4012  CD2 LEU   262      16.313  23.788  35.174  1.00  0.00           C  
ATOM   4013 HD21 LEU   262      16.490  23.785  35.417  1.00  0.00           H  
ATOM   4014 HD22 LEU   262      16.497  23.729  35.404  1.00  0.00           H  
ATOM   4015 HD23 LEU   262      16.518  23.765  35.409  1.00  0.00           H  
ATOM   4016  C   LEU   262      17.626  23.085  31.076  1.00  0.00           C  
ATOM   4017  O   LEU   262      18.373  22.161  31.321  1.00  0.00           O  
ATOM   4018  N   ASP   263      17.317  23.398  29.828  1.00  0.00           N  
ATOM   4019  H   ASP   263      16.723  24.172  29.677  1.00  0.00           H  
ATOM   4020  CA  ASP   263      17.921  22.753  28.662  1.00  0.00           C  
ATOM   4021  HA  ASP   263      17.971  21.689  28.839  1.00  0.00           H  
ATOM   4022  CB  ASP   263      17.066  22.962  27.414  1.00  0.00           C  
ATOM   4023  HB2 ASP   263      16.987  24.007  27.212  1.00  0.00           H  
ATOM   4024  HB3 ASP   263      17.574  22.521  26.586  1.00  0.00           H  
ATOM   4025  CG  ASP   263      15.672  22.378  27.465  1.00  0.00           C  
ATOM   4026  OD1 ASP   263      15.172  22.001  27.884  1.00  0.00           O  
ATOM   4027  OD2 ASP   263      15.055  22.290  27.045  1.00  0.00           O  
ATOM   4028  C   ASP   263      19.358  23.233  28.425  1.00  0.00           C  
ATOM   4029  O   ASP   263      20.219  22.451  28.056  1.00  0.00           O  
ATOM   4030  N   MET   264      19.661  24.495  28.712  1.00  0.00           N  
ATOM   4031  H   MET   264      18.921  25.109  28.960  1.00  0.00           H  
ATOM   4032  CA  MET   264      21.033  24.996  28.744  1.00  0.00           C  
ATOM   4033  HA  MET   264      21.513  24.679  27.830  1.00  0.00           H  
ATOM   4034  CB  MET   264      21.037  26.526  28.754  1.00  0.00           C  
ATOM   4035  HB2 MET   264      20.382  26.892  27.989  1.00  0.00           H  
ATOM   4036  HB3 MET   264      20.674  26.882  29.695  1.00  0.00           H  
ATOM   4037  CG  MET   264      22.419  27.106  28.520  1.00  0.00           C  
ATOM   4038  HG2 MET   264      22.382  28.167  28.639  1.00  0.00           H  
ATOM   4039  HG3 MET   264      23.075  26.726  29.261  1.00  0.00           H  
ATOM   4040  SD  MET   264      23.144  26.757  26.939  1.00  0.00           S  
ATOM   4041  CE  MET   264      22.386  27.960  25.941  1.00  0.00           C  
ATOM   4042  HE1 MET   264      22.237  28.207  25.749  1.00  0.00           H  
ATOM   4043  HE2 MET   264      22.245  28.204  25.733  1.00  0.00           H  
ATOM   4044  HE3 MET   264      22.230  28.199  25.736  1.00  0.00           H  
ATOM   4045  C   MET   264      21.835  24.391  29.904  1.00  0.00           C  
ATOM   4046  O   MET   264      22.985  24.025  29.726  1.00  0.00           O  
ATOM   4047  N   CYS   265      21.221  24.171  31.063  1.00  0.00           N  
ATOM   4048  H   CYS   265      20.301  24.531  31.174  1.00  0.00           H  
ATOM   4049  CA  CYS   265      21.823  23.427  32.168  1.00  0.00           C  
ATOM   4050  HA  CYS   265      22.772  23.878  32.411  1.00  0.00           H  
ATOM   4051  CB  CYS   265      20.939  23.503  33.408  1.00  0.00           C  
ATOM   4052  HB2 CYS   265      19.999  23.129  33.217  1.00  0.00           H  
ATOM   4053  HB3 CYS   265      21.352  22.933  34.160  1.00  0.00           H  
ATOM   4054  SG  CYS   265      20.790  25.118  34.007  1.00  0.00           S  
ATOM   4055  HG  CYS   265      20.151  25.534  33.100  1.00  0.00           H  
ATOM   4056  C   CYS   265      22.113  21.973  31.793  1.00  0.00           C  
ATOM   4057  O   CYS   265      23.185  21.481  32.088  1.00  0.00           O  
ATOM   4058  N   ALA   266      21.215  21.297  31.082  1.00  0.00           N  
ATOM   4059  H   ALA   266      20.333  21.721  30.905  1.00  0.00           H  
ATOM   4060  CA  ALA   266      21.450  19.958  30.551  1.00  0.00           C  
ATOM   4061  HA  ALA   266      21.740  19.311  31.364  1.00  0.00           H  
ATOM   4062  CB  ALA   266      20.150  19.430  29.969  1.00  0.00           C  
ATOM   4063  HB1 ALA   266      19.819  19.290  29.863  1.00  0.00           H  
ATOM   4064  HB2 ALA   266      19.830  19.332  29.811  1.00  0.00           H  
ATOM   4065  HB3 ALA   266      19.854  19.270  29.809  1.00  0.00           H  
ATOM   4066  C   ALA   266      22.567  19.920  29.504  1.00  0.00           C  
ATOM   4067  O   ALA   266      23.290  18.947  29.409  1.00  0.00           O  
ATOM   4068  N   SER   267      22.735  20.988  28.740  1.00  0.00           N  
ATOM   4069  H   SER   267      22.077  21.721  28.838  1.00  0.00           H  
ATOM   4070  CA  SER   267      23.820  21.159  27.778  1.00  0.00           C  
ATOM   4071  HA  SER   267      23.906  20.266  27.180  1.00  0.00           H  
ATOM   4072  CB  SER   267      23.504  22.309  26.832  1.00  0.00           C  
ATOM   4073  HB2 SER   267      23.490  23.240  27.364  1.00  0.00           H  
ATOM   4074  HB3 SER   267      24.268  22.359  26.079  1.00  0.00           H  
ATOM   4075  OG  SER   267      22.261  22.101  26.212  1.00  0.00           O  
ATOM   4076  HG  SER   267      21.578  22.248  26.826  1.00  0.00           H  
ATOM   4077  C   SER   267      25.168  21.357  28.463  1.00  0.00           C  
ATOM   4078  O   SER   267      26.134  20.731  28.081  1.00  0.00           O  
ATOM   4079  N   LEU   268      25.229  22.144  29.530  1.00  0.00           N  
ATOM   4080  H   LEU   268      24.418  22.662  29.772  1.00  0.00           H  
ATOM   4081  CA  LEU   268      26.411  22.274  30.380  1.00  0.00           C  
ATOM   4082  HA  LEU   268      27.254  22.469  29.736  1.00  0.00           H  
ATOM   4083  CB  LEU   268      26.236  23.484  31.300  1.00  0.00           C  
ATOM   4084  HB2 LEU   268      26.098  24.355  30.688  1.00  0.00           H  
ATOM   4085  HB3 LEU   268      25.339  23.350  31.871  1.00  0.00           H  
ATOM   4086  CG  LEU   268      27.386  23.747  32.278  1.00  0.00           C  
ATOM   4087  HG  LEU   268      27.477  22.935  32.935  1.00  0.00           H  
ATOM   4088  CD1 LEU   268      28.699  23.963  31.626  1.00  0.00           C  
ATOM   4089 HD11 LEU   268      29.029  23.991  31.470  1.00  0.00           H  
ATOM   4090 HD12 LEU   268      29.021  24.027  31.461  1.00  0.00           H  
ATOM   4091 HD13 LEU   268      29.028  24.018  31.492  1.00  0.00           H  
ATOM   4092  CD2 LEU   268      27.105  24.952  33.095  1.00  0.00           C  
ATOM   4093 HD21 LEU   268      26.988  25.195  33.354  1.00  0.00           H  
ATOM   4094 HD22 LEU   268      27.122  25.255  33.315  1.00  0.00           H  
ATOM   4095 HD23 LEU   268      27.002  25.276  33.226  1.00  0.00           H  
ATOM   4096  C   LEU   268      26.725  20.984  31.145  1.00  0.00           C  
ATOM   4097  O   LEU   268      27.877  20.610  31.241  1.00  0.00           O  
ATOM   4098  N   LYS   269      25.724  20.257  31.630  1.00  0.00           N  
ATOM   4099  H   LYS   269      24.808  20.637  31.556  1.00  0.00           H  
ATOM   4100  CA  LYS   269      25.886  18.963  32.300  1.00  0.00           C  
ATOM   4101  HA  LYS   269      26.506  19.106  33.168  1.00  0.00           H  
ATOM   4102  CB  LYS   269      24.519  18.458  32.753  1.00  0.00           C  
ATOM   4103  HB2 LYS   269      24.047  19.203  33.294  1.00  0.00           H  
ATOM   4104  HB3 LYS   269      23.930  18.255  31.926  1.00  0.00           H  
ATOM   4105  CG  LYS   269      24.541  17.249  33.600  1.00  0.00           C  
ATOM   4106  HG2 LYS   269      24.977  16.508  33.104  1.00  0.00           H  
ATOM   4107  HG3 LYS   269      25.086  17.436  34.405  1.00  0.00           H  
ATOM   4108  CD  LYS   269      23.211  16.809  34.024  1.00  0.00           C  
ATOM   4109  HD2 LYS   269      22.925  17.298  34.632  1.00  0.00           H  
ATOM   4110  HD3 LYS   269      22.646  16.870  33.410  1.00  0.00           H  
ATOM   4111  CE  LYS   269      23.028  15.633  34.476  1.00  0.00           C  
ATOM   4112  HE2 LYS   269      23.411  15.460  34.633  1.00  0.00           H  
ATOM   4113  HE3 LYS   269      22.793  15.663  34.863  1.00  0.00           H  
ATOM   4114  NZ  LYS   269      22.642  14.696  34.210  1.00  0.00           N  
ATOM   4115  HZ1 LYS   269      22.531  14.460  34.132  1.00  0.00           H  
ATOM   4116  HZ2 LYS   269      22.559  14.457  34.144  1.00  0.00           H  
ATOM   4117  HZ3 LYS   269      22.545  14.461  34.158  1.00  0.00           H  
ATOM   4118  C   LYS   269      26.605  17.951  31.425  1.00  0.00           C  
ATOM   4119  O   LYS   269      27.507  17.289  31.888  1.00  0.00           O  
ATOM   4120  N   GLU   270      26.262  17.880  30.156  1.00  0.00           N  
ATOM   4121  H   GLU   270      25.498  18.434  29.855  1.00  0.00           H  
ATOM   4122  CA  GLU   270      26.936  17.032  29.186  1.00  0.00           C  
ATOM   4123  HA  GLU   270      27.016  16.042  29.597  1.00  0.00           H  
ATOM   4124  CB  GLU   270      26.089  16.955  27.930  1.00  0.00           C  
ATOM   4125  HB2 GLU   270      25.382  17.141  27.972  1.00  0.00           H  
ATOM   4126  HB3 GLU   270      26.274  17.389  27.400  1.00  0.00           H  
ATOM   4127  CG  GLU   270      25.897  16.083  27.298  1.00  0.00           C  
ATOM   4128  HG2 GLU   270      25.306  16.344  27.047  1.00  0.00           H  
ATOM   4129  HG3 GLU   270      26.299  16.247  26.796  1.00  0.00           H  
ATOM   4130  CD  GLU   270      25.930  14.671  27.614  1.00  0.00           C  
ATOM   4131  OE1 GLU   270      25.992  14.080  27.631  1.00  0.00           O  
ATOM   4132  OE2 GLU   270      25.883  14.122  27.826  1.00  0.00           O  
ATOM   4133  C   GLU   270      28.360  17.488  28.886  1.00  0.00           C  
ATOM   4134  O   GLU   270      29.243  16.665  28.787  1.00  0.00           O  
ATOM   4135  N   LEU   271      28.616  18.787  28.808  1.00  0.00           N  
ATOM   4136  H   LEU   271      27.859  19.414  28.900  1.00  0.00           H  
ATOM   4137  CA  LEU   271      29.952  19.341  28.642  1.00  0.00           C  
ATOM   4138  HA  LEU   271      30.418  18.845  27.814  1.00  0.00           H  
ATOM   4139  CB  LEU   271      29.860  20.834  28.337  1.00  0.00           C  
ATOM   4140  HB2 LEU   271      29.186  21.179  28.641  1.00  0.00           H  
ATOM   4141  HB3 LEU   271      30.457  21.271  28.691  1.00  0.00           H  
ATOM   4142  CG  LEU   271      29.872  21.337  27.197  1.00  0.00           C  
ATOM   4143  HG  LEU   271      29.474  20.997  27.249  1.00  0.00           H  
ATOM   4144  CD1 LEU   271      29.850  22.210  26.759  1.00  0.00           C  
ATOM   4145 HD11 LEU   271      29.832  22.408  26.698  1.00  0.00           H  
ATOM   4146 HD12 LEU   271      29.872  22.441  26.619  1.00  0.00           H  
ATOM   4147 HD13 LEU   271      29.824  22.416  26.636  1.00  0.00           H  
ATOM   4148  CD2 LEU   271      30.439  21.499  26.403  1.00  0.00           C  
ATOM   4149 HD21 LEU   271      30.584  21.535  26.224  1.00  0.00           H  
ATOM   4150 HD22 LEU   271      30.568  21.528  26.206  1.00  0.00           H  
ATOM   4151 HD23 LEU   271      30.569  21.549  26.193  1.00  0.00           H  
ATOM   4152  C   LEU   271      30.850  19.090  29.845  1.00  0.00           C  
ATOM   4153  O   LEU   271      32.021  18.929  29.688  1.00  0.00           O  
ATOM   4154  N   LEU   272      30.321  19.013  31.036  1.00  0.00           N  
ATOM   4155  H   LEU   272      29.367  19.221  31.107  1.00  0.00           H  
ATOM   4156  CA  LEU   272      31.051  18.633  32.230  1.00  0.00           C  
ATOM   4157  HA  LEU   272      32.009  19.110  32.212  1.00  0.00           H  
ATOM   4158  CB  LEU   272      30.308  19.103  33.467  1.00  0.00           C  
ATOM   4159  HB2 LEU   272      29.363  18.794  33.422  1.00  0.00           H  
ATOM   4160  HB3 LEU   272      30.714  18.669  34.271  1.00  0.00           H  
ATOM   4161  CG  LEU   272      30.270  20.524  33.739  1.00  0.00           C  
ATOM   4162  HG  LEU   272      29.888  20.899  32.970  1.00  0.00           H  
ATOM   4163  CD1 LEU   272      29.532  20.890  34.832  1.00  0.00           C  
ATOM   4164 HD11 LEU   272      29.407  20.961  35.131  1.00  0.00           H  
ATOM   4165 HD12 LEU   272      29.340  21.049  35.055  1.00  0.00           H  
ATOM   4166 HD13 LEU   272      29.306  20.937  35.095  1.00  0.00           H  
ATOM   4167  CD2 LEU   272      31.455  21.125  33.999  1.00  0.00           C  
ATOM   4168 HD21 LEU   272      31.738  21.285  34.067  1.00  0.00           H  
ATOM   4169 HD22 LEU   272      31.742  21.270  34.055  1.00  0.00           H  
ATOM   4170 HD23 LEU   272      31.739  21.286  34.054  1.00  0.00           H  
ATOM   4171  C   LEU   272      31.331  17.139  32.287  1.00  0.00           C  
ATOM   4172  O   LEU   272      32.440  16.747  32.518  1.00  0.00           O  
ATOM   4173  N   GLN   273      30.353  16.305  32.047  1.00  0.00           N  
ATOM   4174  H   GLN   273      29.470  16.692  31.858  1.00  0.00           H  
ATOM   4175  CA  GLN   273      30.476  14.863  32.157  1.00  0.00           C  
ATOM   4176  HA  GLN   273      31.021  14.643  33.050  1.00  0.00           H  
ATOM   4177  CB  GLN   273      29.102  14.253  32.303  1.00  0.00           C  
ATOM   4178  HB2 GLN   273      28.766  14.203  32.279  1.00  0.00           H  
ATOM   4179  HB3 GLN   273      28.885  14.052  32.286  1.00  0.00           H  
ATOM   4180  CG  GLN   273      28.459  13.962  32.530  1.00  0.00           C  
ATOM   4181  HG2 GLN   273      28.630  14.162  32.482  1.00  0.00           H  
ATOM   4182  HG3 GLN   273      28.487  13.891  32.414  1.00  0.00           H  
ATOM   4183  CD  GLN   273      27.534  13.491  32.974  1.00  0.00           C  
ATOM   4184  OE1 GLN   273      27.285  13.496  33.529  1.00  0.00           O  
ATOM   4185  NE2 GLN   273      26.982  13.060  32.755  1.00  0.00           N  
ATOM   4186 HE21 GLN   273      26.384  12.740  33.044  1.00  0.00           H  
ATOM   4187 HE22 GLN   273      27.162  13.020  32.294  1.00  0.00           H  
ATOM   4188  C   GLN   273      31.254  14.221  31.026  1.00  0.00           C  
ATOM   4189  O   GLN   273      31.911  13.258  31.240  1.00  0.00           O  
ATOM   4190  N   ASN   274      31.210  14.745  29.838  1.00  0.00           N  
ATOM   4191  H   ASN   274      30.625  15.513  29.721  1.00  0.00           H  
ATOM   4192  CA  ASN   274      31.900  14.230  28.668  1.00  0.00           C  
ATOM   4193  HA  ASN   274      32.322  13.290  28.893  1.00  0.00           H  
ATOM   4194  CB  ASN   274      30.909  14.022  27.585  1.00  0.00           C  
ATOM   4195  HB2 ASN   274      30.366  14.689  27.477  1.00  0.00           H  
ATOM   4196  HB3 ASN   274      31.278  13.912  26.800  1.00  0.00           H  
ATOM   4197  CG  ASN   274      30.153  13.057  27.652  1.00  0.00           C  
ATOM   4198  OD1 ASN   274      30.425  12.138  27.881  1.00  0.00           O  
ATOM   4199  ND2 ASN   274      29.185  13.227  27.454  1.00  0.00           N  
ATOM   4200 HD21 ASN   274      28.685  12.610  27.506  1.00  0.00           H  
ATOM   4201 HD22 ASN   274      28.953  13.969  27.263  1.00  0.00           H  
ATOM   4202  C   ASN   274      33.060  15.071  28.205  1.00  0.00           C  
ATOM   4203  O   ASN   274      33.841  14.606  27.450  1.00  0.00           O  
ATOM   4204  N   GLY   275      33.195  16.286  28.656  1.00  0.00           N  
ATOM   4205  H   GLY   275      32.517  16.607  29.256  1.00  0.00           H  
ATOM   4206  CA  GLY   275      34.236  17.214  28.269  1.00  0.00           C  
ATOM   4207  HA2 GLY   275      34.362  17.918  29.048  1.00  0.00           H  
ATOM   4208  HA3 GLY   275      35.155  16.698  28.158  1.00  0.00           H  
ATOM   4209  C   GLY   275      33.976  17.969  26.992  1.00  0.00           C  
ATOM   4210  O   GLY   275      33.117  17.661  26.244  1.00  0.00           O  
ATOM   4211  N   MET   276      34.745  18.966  26.727  1.00  0.00           N  
ATOM   4212  H   MET   276      35.407  19.171  27.393  1.00  0.00           H  
ATOM   4213  CA  MET   276      34.751  19.735  25.499  1.00  0.00           C  
ATOM   4214  HA  MET   276      33.791  19.732  25.084  1.00  0.00           H  
ATOM   4215  CB  MET   276      35.086  21.137  25.796  1.00  0.00           C  
ATOM   4216  HB2 MET   276      35.076  21.307  26.238  1.00  0.00           H  
ATOM   4217  HB3 MET   276      35.513  21.297  25.711  1.00  0.00           H  
ATOM   4218  CG  MET   276      34.849  22.113  25.636  1.00  0.00           C  
ATOM   4219  HG2 MET   276      34.939  21.975  25.323  1.00  0.00           H  
ATOM   4220  HG3 MET   276      34.521  22.006  25.626  1.00  0.00           H  
ATOM   4221  SD  MET   276      34.928  23.670  25.983  1.00  0.00           S  
ATOM   4222  CE  MET   276      35.042  24.559  24.742  1.00  0.00           C  
ATOM   4223  HE1 MET   276      35.068  24.740  24.488  1.00  0.00           H  
ATOM   4224  HE2 MET   276      35.062  24.731  24.488  1.00  0.00           H  
ATOM   4225  HE3 MET   276      35.064  24.746  24.495  1.00  0.00           H  
ATOM   4226  C   MET   276      35.654  19.168  24.464  1.00  0.00           C  
ATOM   4227  O   MET   276      35.486  19.409  23.356  1.00  0.00           O  
ATOM   4228  N   ASN   277      36.590  18.383  24.816  1.00  0.00           N  
ATOM   4229  H   ASN   277      36.673  18.250  25.733  1.00  0.00           H  
ATOM   4230  CA  ASN   277      37.475  17.658  23.997  1.00  0.00           C  
ATOM   4231  HA  ASN   277      38.242  17.465  24.560  1.00  0.00           H  
ATOM   4232  CB  ASN   277      36.906  16.437  23.697  1.00  0.00           C  
ATOM   4233  HB2 ASN   277      36.253  16.522  23.337  1.00  0.00           H  
ATOM   4234  HB3 ASN   277      37.348  15.962  23.191  1.00  0.00           H  
ATOM   4235  CG  ASN   277      36.633  15.716  24.539  1.00  0.00           C  
ATOM   4236  OD1 ASN   277      36.986  15.510  25.108  1.00  0.00           O  
ATOM   4237  ND2 ASN   277      35.997  15.315  24.654  1.00  0.00           N  
ATOM   4238 HD21 ASN   277      35.806  14.891  25.225  1.00  0.00           H  
ATOM   4239 HD22 ASN   277      35.703  15.474  24.200  1.00  0.00           H  
ATOM   4240  C   ASN   277      38.049  18.313  22.813  1.00  0.00           C  
ATOM   4241  O   ASN   277      38.115  17.854  21.813  1.00  0.00           O  
ATOM   4242  N   GLY   278      38.442  19.406  22.913  1.00  0.00           N  
ATOM   4243  H   GLY   278      38.374  19.727  23.760  1.00  0.00           H  
ATOM   4244  CA  GLY   278      39.020  20.155  21.896  1.00  0.00           C  
ATOM   4245  HA2 GLY   278      39.551  20.827  22.304  1.00  0.00           H  
ATOM   4246  HA3 GLY   278      39.609  19.569  21.421  1.00  0.00           H  
ATOM   4247  C   GLY   278      38.193  20.856  20.903  1.00  0.00           C  
ATOM   4248  O   GLY   278      38.646  21.530  20.085  1.00  0.00           O  
ATOM   4249  N   ARG   279      36.996  20.724  20.958  1.00  0.00           N  
ATOM   4250  H   ARG   279      36.685  20.176  21.664  1.00  0.00           H  
ATOM   4251  CA  ARG   279      36.092  21.413  20.117  1.00  0.00           C  
ATOM   4252  HA  ARG   279      36.541  21.516  19.167  1.00  0.00           H  
ATOM   4253  CB  ARG   279      34.840  20.612  19.992  1.00  0.00           C  
ATOM   4254  HB2 ARG   279      34.971  19.900  20.223  1.00  0.00           H  
ATOM   4255  HB3 ARG   279      34.215  20.850  20.434  1.00  0.00           H  
ATOM   4256  CG  ARG   279      34.256  20.440  18.948  1.00  0.00           C  
ATOM   4257  HG2 ARG   279      34.096  21.076  18.768  1.00  0.00           H  
ATOM   4258  HG3 ARG   279      34.813  20.249  18.533  1.00  0.00           H  
ATOM   4259  CD  ARG   279      33.129  19.642  18.712  1.00  0.00           C  
ATOM   4260  HD2 ARG   279      33.362  18.934  18.644  1.00  0.00           H  
ATOM   4261  HD3 ARG   279      32.617  19.650  19.308  1.00  0.00           H  
ATOM   4262  NE  ARG   279      32.428  19.789  17.793  1.00  0.00           N  
ATOM   4263  HE  ARG   279      32.655  20.397  17.452  1.00  0.00           H  
ATOM   4264  CZ  ARG   279      31.523  19.200  17.353  1.00  0.00           C  
ATOM   4265  NH1 ARG   279      31.108  18.386  17.705  1.00  0.00           N  
ATOM   4266 HH11 ARG   279      31.473  18.181  18.340  1.00  0.00           H  
ATOM   4267 HH12 ARG   279      30.425  17.969  17.341  1.00  0.00           H  
ATOM   4268  NH2 ARG   279      31.009  19.424  16.529  1.00  0.00           N  
ATOM   4269 HH21 ARG   279      31.305  20.042  16.233  1.00  0.00           H  
ATOM   4270 HH22 ARG   279      30.333  18.977  16.194  1.00  0.00           H  
ATOM   4271  C   ARG   279      35.836  22.781  20.622  1.00  0.00           C  
ATOM   4272  O   ARG   279      35.723  22.958  21.729  1.00  0.00           O  
ATOM   4273  N   THR   280      35.769  23.754  19.820  1.00  0.00           N  
ATOM   4274  H   THR   280      35.852  23.538  18.925  1.00  0.00           H  
ATOM   4275  CA  THR   280      35.730  25.146  20.194  1.00  0.00           C  
ATOM   4276  HA  THR   280      36.258  25.239  21.103  1.00  0.00           H  
ATOM   4277  CB  THR   280      36.439  25.993  19.195  1.00  0.00           C  
ATOM   4278  HB  THR   280      36.157  26.578  19.208  1.00  0.00           H  
ATOM   4279  CG2 THR   280      37.486  26.263  19.177  1.00  0.00           C  
ATOM   4280 HG21 THR   280      37.753  26.322  19.157  1.00  0.00           H  
ATOM   4281 HG22 THR   280      37.731  26.347  19.156  1.00  0.00           H  
ATOM   4282 HG23 THR   280      37.743  26.332  19.201  1.00  0.00           H  
ATOM   4283  OG1 THR   280      36.527  25.839  18.228  1.00  0.00           O  
ATOM   4284  HG1 THR   280      36.250  25.819  18.044  1.00  0.00           H  
ATOM   4285  C   THR   280      34.335  25.688  20.429  1.00  0.00           C  
ATOM   4286  O   THR   280      33.394  25.304  19.761  1.00  0.00           O  
ATOM   4287  N   ILE   281      34.216  26.632  21.345  1.00  0.00           N  
ATOM   4288  H   ILE   281      35.027  26.864  21.867  1.00  0.00           H  
ATOM   4289  CA  ILE   281      33.049  27.480  21.568  1.00  0.00           C  
ATOM   4290  HA  ILE   281      32.383  27.405  20.724  1.00  0.00           H  
ATOM   4291  CB  ILE   281      32.278  27.051  22.827  1.00  0.00           C  
ATOM   4292  HB  ILE   281      32.951  27.089  23.658  1.00  0.00           H  
ATOM   4293  CG2 ILE   281      31.139  28.009  23.102  1.00  0.00           C  
ATOM   4294 HG21 ILE   281      30.844  28.219  23.196  1.00  0.00           H  
ATOM   4295 HG22 ILE   281      30.885  28.267  23.192  1.00  0.00           H  
ATOM   4296 HG23 ILE   281      30.849  28.250  23.142  1.00  0.00           H  
ATOM   4297  CG1 ILE   281      31.742  25.624  22.716  1.00  0.00           C  
ATOM   4298 HG12 ILE   281      31.030  25.574  21.934  1.00  0.00           H  
ATOM   4299 HG13 ILE   281      32.541  24.977  22.462  1.00  0.00           H  
ATOM   4300  CD1 ILE   281      31.120  25.064  23.971  1.00  0.00           C  
ATOM   4301 HD11 ILE   281      30.962  24.924  24.268  1.00  0.00           H  
ATOM   4302 HD12 ILE   281      30.968  24.913  24.272  1.00  0.00           H  
ATOM   4303 HD13 ILE   281      30.973  24.925  24.275  1.00  0.00           H  
ATOM   4304  C   ILE   281      33.540  28.925  21.657  1.00  0.00           C  
ATOM   4305  O   ILE   281      34.490  29.197  22.370  1.00  0.00           O  
ATOM   4306  N   LEU   282      32.942  29.845  20.911  1.00  0.00           N  
ATOM   4307  H   LEU   282      32.193  29.547  20.330  1.00  0.00           H  
ATOM   4308  CA  LEU   282      33.366  31.244  20.800  1.00  0.00           C  
ATOM   4309  HA  LEU   282      32.856  31.648  19.945  1.00  0.00           H  
ATOM   4310  CB  LEU   282      32.909  32.042  22.024  1.00  0.00           C  
ATOM   4311  HB2 LEU   282      33.107  31.513  22.861  1.00  0.00           H  
ATOM   4312  HB3 LEU   282      33.435  32.900  22.103  1.00  0.00           H  
ATOM   4313  CG  LEU   282      31.501  32.417  22.064  1.00  0.00           C  
ATOM   4314  HG  LEU   282      30.966  31.612  21.803  1.00  0.00           H  
ATOM   4315  CD1 LEU   282      31.089  32.861  23.384  1.00  0.00           C  
ATOM   4316 HD11 LEU   282      30.941  33.001  23.688  1.00  0.00           H  
ATOM   4317 HD12 LEU   282      30.966  32.908  23.723  1.00  0.00           H  
ATOM   4318 HD13 LEU   282      31.047  32.978  23.718  1.00  0.00           H  
ATOM   4319  CD2 LEU   282      31.184  33.472  21.174  1.00  0.00           C  
ATOM   4320 HD21 LEU   282      31.083  33.722  20.947  1.00  0.00           H  
ATOM   4321 HD22 LEU   282      31.099  33.741  20.973  1.00  0.00           H  
ATOM   4322 HD23 LEU   282      31.126  33.721  20.953  1.00  0.00           H  
ATOM   4323  C   LEU   282      34.854  31.406  20.470  1.00  0.00           C  
ATOM   4324  O   LEU   282      35.509  32.303  20.937  1.00  0.00           O  
ATOM   4325  N   GLY   283      35.411  30.505  19.690  1.00  0.00           N  
ATOM   4326  H   GLY   283      34.813  29.825  19.309  1.00  0.00           H  
ATOM   4327  CA  GLY   283      36.820  30.446  19.348  1.00  0.00           C  
ATOM   4328  HA2 GLY   283      36.933  29.805  18.505  1.00  0.00           H  
ATOM   4329  HA3 GLY   283      37.151  31.417  19.066  1.00  0.00           H  
ATOM   4330  C   GLY   283      37.747  29.940  20.437  1.00  0.00           C  
ATOM   4331  O   GLY   283      38.902  29.851  20.230  1.00  0.00           O  
ATOM   4332  N   SER   284      37.266  29.596  21.581  1.00  0.00           N  
ATOM   4333  H   SER   284      36.303  29.669  21.685  1.00  0.00           H  
ATOM   4334  CA  SER   284      38.018  29.088  22.714  1.00  0.00           C  
ATOM   4335  HA  SER   284      39.041  29.328  22.584  1.00  0.00           H  
ATOM   4336  CB  SER   284      37.553  29.763  23.959  1.00  0.00           C  
ATOM   4337  HB2 SER   284      37.558  30.725  23.855  1.00  0.00           H  
ATOM   4338  HB3 SER   284      36.654  29.511  24.167  1.00  0.00           H  
ATOM   4339  OG  SER   284      38.267  29.483  24.981  1.00  0.00           O  
ATOM   4340  HG  SER   284      37.886  29.515  25.564  1.00  0.00           H  
ATOM   4341  C   SER   284      37.908  27.594  22.875  1.00  0.00           C  
ATOM   4342  O   SER   284      36.871  27.028  22.658  1.00  0.00           O  
ATOM   4343  N   ALA   285      38.967  26.950  23.302  1.00  0.00           N  
ATOM   4344  H   ALA   285      39.778  27.474  23.449  1.00  0.00           H  
ATOM   4345  CA  ALA   285      39.012  25.548  23.653  1.00  0.00           C  
ATOM   4346  HA  ALA   285      38.330  25.029  23.033  1.00  0.00           H  
ATOM   4347  CB  ALA   285      40.379  25.041  23.346  1.00  0.00           C  
ATOM   4348  HB1 ALA   285      40.714  24.935  23.264  1.00  0.00           H  
ATOM   4349  HB2 ALA   285      40.709  24.908  23.292  1.00  0.00           H  
ATOM   4350  HB3 ALA   285      40.700  24.899  23.256  1.00  0.00           H  
ATOM   4351  C   ALA   285      38.619  25.244  25.091  1.00  0.00           C  
ATOM   4352  O   ALA   285      38.654  24.114  25.490  1.00  0.00           O  
ATOM   4353  N   LEU   286      38.265  26.240  25.872  1.00  0.00           N  
ATOM   4354  H   LEU   286      38.238  27.126  25.466  1.00  0.00           H  
ATOM   4355  CA  LEU   286      37.903  26.167  27.270  1.00  0.00           C  
ATOM   4356  HA  LEU   286      37.644  25.169  27.508  1.00  0.00           H  
ATOM   4357  CB  LEU   286      39.077  26.572  28.114  1.00  0.00           C  
ATOM   4358  HB2 LEU   286      39.307  27.203  27.948  1.00  0.00           H  
ATOM   4359  HB3 LEU   286      38.961  26.660  28.829  1.00  0.00           H  
ATOM   4360  CG  LEU   286      40.097  26.073  28.271  1.00  0.00           C  
ATOM   4361  HG  LEU   286      40.105  26.026  27.612  1.00  0.00           H  
ATOM   4362  CD1 LEU   286      40.953  26.444  28.818  1.00  0.00           C  
ATOM   4363 HD11 LEU   286      41.165  26.542  28.936  1.00  0.00           H  
ATOM   4364 HD12 LEU   286      41.159  26.541  28.971  1.00  0.00           H  
ATOM   4365 HD13 LEU   286      41.163  26.522  28.938  1.00  0.00           H  
ATOM   4366  CD2 LEU   286      40.324  25.279  28.817  1.00  0.00           C  
ATOM   4367 HD21 LEU   286      40.374  25.089  28.973  1.00  0.00           H  
ATOM   4368 HD22 LEU   286      40.369  25.077  28.938  1.00  0.00           H  
ATOM   4369 HD23 LEU   286      40.398  25.089  28.932  1.00  0.00           H  
ATOM   4370  C   LEU   286      36.696  27.034  27.591  1.00  0.00           C  
ATOM   4371  O   LEU   286      36.469  28.021  26.944  1.00  0.00           O  
ATOM   4372  N   LEU   287      35.950  26.693  28.616  1.00  0.00           N  
ATOM   4373  H   LEU   287      36.212  25.889  29.108  1.00  0.00           H  
ATOM   4374  CA  LEU   287      34.841  27.480  29.140  1.00  0.00           C  
ATOM   4375  HA  LEU   287      34.251  27.827  28.313  1.00  0.00           H  
ATOM   4376  CB  LEU   287      33.958  26.601  30.023  1.00  0.00           C  
ATOM   4377  HB2 LEU   287      34.523  26.294  30.855  1.00  0.00           H  
ATOM   4378  HB3 LEU   287      33.170  27.195  30.390  1.00  0.00           H  
ATOM   4379  CG  LEU   287      33.362  25.367  29.380  1.00  0.00           C  
ATOM   4380  HG  LEU   287      34.018  24.902  28.929  1.00  0.00           H  
ATOM   4381  CD1 LEU   287      32.813  24.481  30.231  1.00  0.00           C  
ATOM   4382 HD11 LEU   287      32.702  24.296  30.474  1.00  0.00           H  
ATOM   4383 HD12 LEU   287      32.638  24.268  30.420  1.00  0.00           H  
ATOM   4384 HD13 LEU   287      32.712  24.223  30.420  1.00  0.00           H  
ATOM   4385  CD2 LEU   287      32.385  25.576  28.504  1.00  0.00           C  
ATOM   4386 HD21 LEU   287      32.160  25.612  28.287  1.00  0.00           H  
ATOM   4387 HD22 LEU   287      32.139  25.625  28.290  1.00  0.00           H  
ATOM   4388 HD23 LEU   287      32.159  25.625  28.282  1.00  0.00           H  
ATOM   4389  C   LEU   287      35.325  28.723  29.894  1.00  0.00           C  
ATOM   4390  O   LEU   287      36.394  28.755  30.403  1.00  0.00           O  
ATOM   4391  N   GLU   288      34.534  29.741  29.996  1.00  0.00           N  
ATOM   4392  H   GLU   288      33.666  29.660  29.581  1.00  0.00           H  
ATOM   4393  CA  GLU   288      34.827  30.998  30.682  1.00  0.00           C  
ATOM   4394  HA  GLU   288      35.698  30.876  31.287  1.00  0.00           H  
ATOM   4395  CB  GLU   288      35.121  32.055  29.647  1.00  0.00           C  
ATOM   4396  HB2 GLU   288      35.840  31.741  29.041  1.00  0.00           H  
ATOM   4397  HB3 GLU   288      34.323  32.176  29.081  1.00  0.00           H  
ATOM   4398  CG  GLU   288      35.509  33.359  30.078  1.00  0.00           C  
ATOM   4399  HG2 GLU   288      35.642  33.910  29.304  1.00  0.00           H  
ATOM   4400  HG3 GLU   288      34.744  33.723  30.563  1.00  0.00           H  
ATOM   4401  CD  GLU   288      36.730  33.471  30.846  1.00  0.00           C  
ATOM   4402  OE1 GLU   288      37.130  33.457  31.351  1.00  0.00           O  
ATOM   4403  OE2 GLU   288      37.298  33.591  30.959  1.00  0.00           O  
ATOM   4404  C   GLU   288      33.703  31.412  31.611  1.00  0.00           C  
ATOM   4405  O   GLU   288      32.580  31.169  31.326  1.00  0.00           O  
ATOM   4406  N   ASP   289      34.002  32.049  32.718  1.00  0.00           N  
ATOM   4407  H   ASP   289      34.945  32.217  32.891  1.00  0.00           H  
ATOM   4408  CA  ASP   289      33.037  32.511  33.717  1.00  0.00           C  
ATOM   4409  HA  ASP   289      32.053  32.429  33.279  1.00  0.00           H  
ATOM   4410  CB  ASP   289      33.035  31.584  34.934  1.00  0.00           C  
ATOM   4411  HB2 ASP   289      32.152  31.781  35.505  1.00  0.00           H  
ATOM   4412  HB3 ASP   289      32.963  30.574  34.588  1.00  0.00           H  
ATOM   4413  CG  ASP   289      34.229  31.668  35.867  1.00  0.00           C  
ATOM   4414  OD1 ASP   289      35.251  32.272  35.555  1.00  0.00           O  
ATOM   4415  OD2 ASP   289      34.174  31.091  36.952  1.00  0.00           O  
ATOM   4416  C   ASP   289      33.185  33.994  34.095  1.00  0.00           C  
ATOM   4417  O   ASP   289      32.570  34.474  35.023  1.00  0.00           O  
ATOM   4418  N   GLU   290      33.963  34.757  33.360  1.00  0.00           N  
ATOM   4419  H   GLU   290      34.472  34.304  32.649  1.00  0.00           H  
ATOM   4420  CA  GLU   290      34.182  36.194  33.555  1.00  0.00           C  
ATOM   4421  HA  GLU   290      34.054  36.402  34.590  1.00  0.00           H  
ATOM   4422  CB  GLU   290      35.610  36.525  33.215  1.00  0.00           C  
ATOM   4423  HB2 GLU   290      36.175  35.860  33.232  1.00  0.00           H  
ATOM   4424  HB3 GLU   290      35.645  36.791  32.451  1.00  0.00           H  
ATOM   4425  CG  GLU   290      36.265  37.346  33.887  1.00  0.00           C  
ATOM   4426  HG2 GLU   290      36.176  37.864  33.509  1.00  0.00           H  
ATOM   4427  HG3 GLU   290      35.873  37.438  34.392  1.00  0.00           H  
ATOM   4428  CD  GLU   290      37.576  37.339  34.389  1.00  0.00           C  
ATOM   4429  OE1 GLU   290      38.034  37.389  34.902  1.00  0.00           O  
ATOM   4430  OE2 GLU   290      38.165  37.276  34.274  1.00  0.00           O  
ATOM   4431  C   GLU   290      33.176  37.090  32.831  1.00  0.00           C  
ATOM   4432  O   GLU   290      33.493  38.186  32.450  1.00  0.00           O  
ATOM   4433  N   PHE   291      31.961  36.618  32.609  1.00  0.00           N  
ATOM   4434  H   PHE   291      31.764  35.726  32.968  1.00  0.00           H  
ATOM   4435  CA  PHE   291      30.907  37.257  31.840  1.00  0.00           C  
ATOM   4436  HA  PHE   291      31.101  38.316  31.756  1.00  0.00           H  
ATOM   4437  CB  PHE   291      30.881  36.663  30.450  1.00  0.00           C  
ATOM   4438  HB2 PHE   291      31.114  35.978  30.415  1.00  0.00           H  
ATOM   4439  HB3 PHE   291      30.212  36.597  30.186  1.00  0.00           H  
ATOM   4440  CG  PHE   291      31.385  37.023  29.431  1.00  0.00           C  
ATOM   4441  CD1 PHE   291      30.976  37.579  28.743  1.00  0.00           C  
ATOM   4442  HD1 PHE   291      30.314  37.771  28.966  1.00  0.00           H  
ATOM   4443  CE1 PHE   291      31.412  37.865  27.734  1.00  0.00           C  
ATOM   4444  HE1 PHE   291      31.084  38.274  27.194  1.00  0.00           H  
ATOM   4445  CZ  PHE   291      32.252  37.594  27.410  1.00  0.00           C  
ATOM   4446  HZ  PHE   291      32.568  37.794  26.619  1.00  0.00           H  
ATOM   4447  CE2 PHE   291      32.669  37.052  28.110  1.00  0.00           C  
ATOM   4448  HE2 PHE   291      33.307  36.844  27.858  1.00  0.00           H  
ATOM   4449  CD2 PHE   291      32.237  36.765  29.120  1.00  0.00           C  
ATOM   4450  HD2 PHE   291      32.545  36.335  29.637  1.00  0.00           H  
ATOM   4451  C   PHE   291      29.548  37.073  32.502  1.00  0.00           C  
ATOM   4452  O   PHE   291      29.062  35.988  32.633  1.00  0.00           O  
ATOM   4453  N   THR   292      28.904  38.124  32.897  1.00  0.00           N  
ATOM   4454  H   THR   292      29.328  38.995  32.726  1.00  0.00           H  
ATOM   4455  CA  THR   292      27.531  38.113  33.419  1.00  0.00           C  
ATOM   4456  HA  THR   292      27.374  37.190  33.949  1.00  0.00           H  
ATOM   4457  CB  THR   292      27.294  39.256  34.402  1.00  0.00           C  
ATOM   4458  HB  THR   292      26.289  39.186  34.771  1.00  0.00           H  
ATOM   4459  CG2 THR   292      28.195  39.226  35.602  1.00  0.00           C  
ATOM   4460 HG21 THR   292      28.402  39.214  35.899  1.00  0.00           H  
ATOM   4461 HG22 THR   292      28.411  39.210  35.892  1.00  0.00           H  
ATOM   4462 HG23 THR   292      28.411  39.222  35.898  1.00  0.00           H  
ATOM   4463  OG1 THR   292      27.416  40.490  33.777  1.00  0.00           O  
ATOM   4464  HG1 THR   292      28.277  40.597  33.494  1.00  0.00           H  
ATOM   4465  C   THR   292      26.502  38.195  32.303  1.00  0.00           C  
ATOM   4466  O   THR   292      26.834  38.615  31.208  1.00  0.00           O  
ATOM   4467  N   PRO   293      25.225  37.896  32.557  1.00  0.00           N  
ATOM   4468  CD  PRO   293      24.715  37.183  33.696  1.00  0.00           C  
ATOM   4469  HD2 PRO   293      24.714  37.796  34.543  1.00  0.00           H  
ATOM   4470  HD3 PRO   293      25.266  36.312  33.887  1.00  0.00           H  
ATOM   4471  CG  PRO   293      23.322  36.813  33.370  1.00  0.00           C  
ATOM   4472  HG2 PRO   293      22.731  36.875  34.184  1.00  0.00           H  
ATOM   4473  HG3 PRO   293      23.302  35.876  32.997  1.00  0.00           H  
ATOM   4474  CB  PRO   293      22.888  37.765  32.339  1.00  0.00           C  
ATOM   4475  HB2 PRO   293      22.452  38.581  32.802  1.00  0.00           H  
ATOM   4476  HB3 PRO   293      22.211  37.321  31.701  1.00  0.00           H  
ATOM   4477  CA  PRO   293      24.157  38.166  31.622  1.00  0.00           C  
ATOM   4478  HA  PRO   293      24.287  37.529  30.771  1.00  0.00           H  
ATOM   4479  C   PRO   293      24.100  39.607  31.128  1.00  0.00           C  
ATOM   4480  O   PRO   293      23.743  39.833  30.015  1.00  0.00           O  
ATOM   4481  N   PHE   294      24.507  40.578  31.913  1.00  0.00           N  
ATOM   4482  H   PHE   294      24.769  40.343  32.815  1.00  0.00           H  
ATOM   4483  CA  PHE   294      24.617  41.973  31.524  1.00  0.00           C  
ATOM   4484  HA  PHE   294      23.704  42.259  31.047  1.00  0.00           H  
ATOM   4485  CB  PHE   294      24.773  42.821  32.767  1.00  0.00           C  
ATOM   4486  HB2 PHE   294      24.740  42.743  33.237  1.00  0.00           H  
ATOM   4487  HB3 PHE   294      25.129  43.079  32.985  1.00  0.00           H  
ATOM   4488  CG  PHE   294      24.509  43.440  33.131  1.00  0.00           C  
ATOM   4489  CD1 PHE   294      24.571  43.718  33.380  1.00  0.00           C  
ATOM   4490  HD1 PHE   294      24.805  43.502  33.312  1.00  0.00           H  
ATOM   4491  CE1 PHE   294      24.328  44.275  33.719  1.00  0.00           C  
ATOM   4492  HE1 PHE   294      24.375  44.482  33.910  1.00  0.00           H  
ATOM   4493  CZ  PHE   294      24.020  44.558  33.808  1.00  0.00           C  
ATOM   4494  HZ  PHE   294      23.834  44.983  34.068  1.00  0.00           H  
ATOM   4495  CE2 PHE   294      23.957  44.287  33.561  1.00  0.00           C  
ATOM   4496  HE2 PHE   294      23.723  44.503  33.631  1.00  0.00           H  
ATOM   4497  CD2 PHE   294      24.200  43.730  33.225  1.00  0.00           C  
ATOM   4498  HD2 PHE   294      24.150  43.523  33.040  1.00  0.00           H  
ATOM   4499  C   PHE   294      25.741  42.235  30.524  1.00  0.00           C  
ATOM   4500  O   PHE   294      25.595  43.043  29.655  1.00  0.00           O  
ATOM   4501  N   ASP   295      26.837  41.523  30.592  1.00  0.00           N  
ATOM   4502  H   ASP   295      26.885  40.846  31.298  1.00  0.00           H  
ATOM   4503  CA  ASP   295      27.936  41.601  29.635  1.00  0.00           C  
ATOM   4504  HA  ASP   295      28.172  42.639  29.479  1.00  0.00           H  
ATOM   4505  CB  ASP   295      29.186  40.936  30.186  1.00  0.00           C  
ATOM   4506  HB2 ASP   295      29.008  39.886  30.311  1.00  0.00           H  
ATOM   4507  HB3 ASP   295      29.979  41.052  29.475  1.00  0.00           H  
ATOM   4508  CG  ASP   295      29.644  41.530  31.491  1.00  0.00           C  
ATOM   4509  OD1 ASP   295      29.811  40.820  32.426  1.00  0.00           O  
ATOM   4510  OD2 ASP   295      29.839  42.709  31.579  1.00  0.00           O  
ATOM   4511  C   ASP   295      27.589  41.027  28.269  1.00  0.00           C  
ATOM   4512  O   ASP   295      28.160  41.430  27.287  1.00  0.00           O  
ATOM   4513  N   VAL   296      26.626  40.131  28.185  1.00  0.00           N  
ATOM   4514  H   VAL   296      26.230  39.822  29.031  1.00  0.00           H  
ATOM   4515  CA  VAL   296      26.086  39.627  26.925  1.00  0.00           C  
ATOM   4516  HA  VAL   296      26.894  39.375  26.286  1.00  0.00           H  
ATOM   4517  CB  VAL   296      25.264  38.380  27.122  1.00  0.00           C  
ATOM   4518  HB  VAL   296      24.441  38.612  27.732  1.00  0.00           H  
ATOM   4519  CG1 VAL   296      24.748  37.826  25.818  1.00  0.00           C  
ATOM   4520 HG11 VAL   296      24.691  37.648  25.485  1.00  0.00           H  
ATOM   4521 HG12 VAL   296      24.555  37.649  25.546  1.00  0.00           H  
ATOM   4522 HG13 VAL   296      24.603  37.769  25.474  1.00  0.00           H  
ATOM   4523  CG2 VAL   296      26.034  37.315  27.808  1.00  0.00           C  
ATOM   4524 HG21 VAL   296      26.173  37.015  27.985  1.00  0.00           H  
ATOM   4525 HG22 VAL   296      26.252  37.046  27.933  1.00  0.00           H  
ATOM   4526 HG23 VAL   296      26.229  37.091  28.021  1.00  0.00           H  
ATOM   4527  C   VAL   296      25.300  40.677  26.210  1.00  0.00           C  
ATOM   4528  O   VAL   296      25.523  40.918  25.055  1.00  0.00           O  
ATOM   4529  N   VAL   297      24.427  41.354  26.890  1.00  0.00           N  
ATOM   4530  H   VAL   297      24.302  41.125  27.835  1.00  0.00           H  
ATOM   4531  CA  VAL   297      23.605  42.379  26.315  1.00  0.00           C  
ATOM   4532  HA  VAL   297      23.116  41.964  25.463  1.00  0.00           H  
ATOM   4533  CB  VAL   297      22.555  42.816  27.286  1.00  0.00           C  
ATOM   4534  HB  VAL   297      22.865  43.004  27.991  1.00  0.00           H  
ATOM   4535  CG1 VAL   297      21.837  43.753  27.087  1.00  0.00           C  
ATOM   4536 HG11 VAL   297      21.643  43.939  27.014  1.00  0.00           H  
ATOM   4537 HG12 VAL   297      21.632  44.000  27.101  1.00  0.00           H  
ATOM   4538 HG13 VAL   297      21.701  44.012  27.021  1.00  0.00           H  
ATOM   4539  CG2 VAL   297      21.730  42.046  27.545  1.00  0.00           C  
ATOM   4540 HG21 VAL   297      21.526  41.856  27.589  1.00  0.00           H  
ATOM   4541 HG22 VAL   297      21.542  41.835  27.629  1.00  0.00           H  
ATOM   4542 HG23 VAL   297      21.511  41.881  27.620  1.00  0.00           H  
ATOM   4543  C   VAL   297      24.402  43.537  25.813  1.00  0.00           C  
ATOM   4544  O   VAL   297      24.129  44.025  24.759  1.00  0.00           O  
ATOM   4545  N   ARG   298      25.433  43.940  26.501  1.00  0.00           N  
ATOM   4546  H   ARG   298      25.603  43.496  27.352  1.00  0.00           H  
ATOM   4547  CA  ARG   298      26.303  45.002  26.094  1.00  0.00           C  
ATOM   4548  HA  ARG   298      25.702  45.799  25.784  1.00  0.00           H  
ATOM   4549  CB  ARG   298      27.093  45.493  27.288  1.00  0.00           C  
ATOM   4550  HB2 ARG   298      27.043  46.061  27.424  1.00  0.00           H  
ATOM   4551  HB3 ARG   298      26.971  45.290  27.837  1.00  0.00           H  
ATOM   4552  CG  ARG   298      28.088  45.545  27.590  1.00  0.00           C  
ATOM   4553  HG2 ARG   298      28.195  44.931  27.420  1.00  0.00           H  
ATOM   4554  HG3 ARG   298      28.277  45.819  27.055  1.00  0.00           H  
ATOM   4555  CD  ARG   298      28.665  46.086  28.862  1.00  0.00           C  
ATOM   4556  HD2 ARG   298      29.067  46.987  28.689  1.00  0.00           H  
ATOM   4557  HD3 ARG   298      27.928  46.225  29.518  1.00  0.00           H  
ATOM   4558  NE  ARG   298      29.608  45.268  29.478  1.00  0.00           N  
ATOM   4559  HE  ARG   298      29.354  44.718  30.066  1.00  0.00           H  
ATOM   4560  CZ  ARG   298      30.769  45.188  29.384  1.00  0.00           C  
ATOM   4561  NH1 ARG   298      31.284  45.886  28.729  1.00  0.00           N  
ATOM   4562 HH11 ARG   298      30.809  46.552  28.281  1.00  0.00           H  
ATOM   4563 HH12 ARG   298      32.171  45.765  28.701  1.00  0.00           H  
ATOM   4564  NH2 ARG   298      31.454  44.366  29.959  1.00  0.00           N  
ATOM   4565 HH21 ARG   298      31.090  43.811  30.488  1.00  0.00           H  
ATOM   4566 HH22 ARG   298      32.326  44.265  29.859  1.00  0.00           H  
ATOM   4567  C   ARG   298      27.129  44.669  24.890  1.00  0.00           C  
ATOM   4568  O   ARG   298      27.616  45.507  24.259  1.00  0.00           O  
ATOM   4569  N   GLN   299      27.263  43.463  24.545  1.00  0.00           N  
ATOM   4570  H   GLN   299      26.863  42.835  25.131  1.00  0.00           H  
ATOM   4571  CA  GLN   299      27.951  43.013  23.374  1.00  0.00           C  
ATOM   4572  HA  GLN   299      28.451  43.774  23.012  1.00  0.00           H  
ATOM   4573  CB  GLN   299      28.874  42.050  23.738  1.00  0.00           C  
ATOM   4574  HB2 GLN   299      29.066  41.845  23.953  1.00  0.00           H  
ATOM   4575  HB3 GLN   299      28.850  41.938  23.718  1.00  0.00           H  
ATOM   4576  CG  GLN   299      29.610  41.525  23.864  1.00  0.00           C  
ATOM   4577  HG2 GLN   299      29.633  41.863  24.044  1.00  0.00           H  
ATOM   4578  HG3 GLN   299      29.672  41.070  24.016  1.00  0.00           H  
ATOM   4579  CD  GLN   299      30.270  41.139  23.552  1.00  0.00           C  
ATOM   4580  OE1 GLN   299      30.295  41.135  23.053  1.00  0.00           O  
ATOM   4581  NE2 GLN   299      30.830  40.789  23.821  1.00  0.00           N  
ATOM   4582 HE21 GLN   299      31.269  40.559  23.594  1.00  0.00           H  
ATOM   4583 HE22 GLN   299      30.819  40.768  24.230  1.00  0.00           H  
ATOM   4584  C   GLN   299      27.153  42.539  22.241  1.00  0.00           C  
ATOM   4585  O   GLN   299      27.542  42.680  21.151  1.00  0.00           O  
ATOM   4586  N   CYS   300      26.039  42.013  22.475  1.00  0.00           N  
ATOM   4587  H   CYS   300      25.787  41.896  23.387  1.00  0.00           H  
ATOM   4588  CA  CYS   300      25.224  41.489  21.488  1.00  0.00           C  
ATOM   4589  HA  CYS   300      25.567  41.346  20.625  1.00  0.00           H  
ATOM   4590  CB  CYS   300      24.865  40.393  21.767  1.00  0.00           C  
ATOM   4591  HB2 CYS   300      24.540  40.368  22.231  1.00  0.00           H  
ATOM   4592  HB3 CYS   300      24.545  39.999  21.338  1.00  0.00           H  
ATOM   4593  SG  CYS   300      25.473  39.744  22.014  1.00  0.00           S  
ATOM   4594  HG  CYS   300      25.636  39.960  22.315  1.00  0.00           H  
ATOM   4595  C   CYS   300      24.282  42.179  21.259  1.00  0.00           C  
ATOM   4596  O   CYS   300      23.715  41.750  20.700  1.00  0.00           O  
ATOM   4597  N   SER   301      24.110  43.239  21.679  1.00  0.00           N  
ATOM   4598  H   SER   301      24.576  43.546  22.129  1.00  0.00           H  
ATOM   4599  CA  SER   301      23.273  43.979  21.476  1.00  0.00           C  
ATOM   4600  HA  SER   301      22.668  43.631  21.622  1.00  0.00           H  
ATOM   4601  CB  SER   301      23.175  45.091  22.249  1.00  0.00           C  
ATOM   4602  HB2 SER   301      23.464  45.200  22.756  1.00  0.00           H  
ATOM   4603  HB3 SER   301      23.288  45.573  22.057  1.00  0.00           H  
ATOM   4604  OG  SER   301      22.566  45.373  22.571  1.00  0.00           O  
ATOM   4605  HG  SER   301      22.507  45.343  22.899  1.00  0.00           H  
ATOM   4606  C   SER   301      23.275  44.121  20.322  1.00  0.00           C  
ATOM   4607  O   SER   301      23.711  44.528  19.693  1.00  0.00           O  
ATOM   4608  N   GLY   302      22.784  43.782  20.032  1.00  0.00           N  
ATOM   4609  H   GLY   302      22.452  43.460  20.587  1.00  0.00           H  
ATOM   4610  CA  GLY   302      22.677  43.880  18.974  1.00  0.00           C  
ATOM   4611  HA2 GLY   302      22.033  44.000  18.893  1.00  0.00           H  
ATOM   4612  HA3 GLY   302      22.905  44.527  18.916  1.00  0.00           H  
ATOM   4613  C   GLY   302      23.094  42.991  18.024  1.00  0.00           C  
ATOM   4614  O   GLY   302      22.993  43.014  17.162  1.00  0.00           O  
ATOM   4615  N   VAL   303      23.556  42.209  18.166  1.00  0.00           N  
ATOM   4616  H   VAL   303      23.609  42.242  18.892  1.00  0.00           H  
ATOM   4617  CA  VAL   303      23.995  41.319  17.329  1.00  0.00           C  
ATOM   4618  HA  VAL   303      24.097  41.528  16.606  1.00  0.00           H  
ATOM   4619  CB  VAL   303      24.851  40.983  17.662  1.00  0.00           C  
ATOM   4620  HB  VAL   303      24.761  41.091  18.169  1.00  0.00           H  
ATOM   4621  CG1 VAL   303      25.298  40.262  17.450  1.00  0.00           C  
ATOM   4622 HG11 VAL   303      25.395  40.077  17.368  1.00  0.00           H  
ATOM   4623 HG12 VAL   303      25.448  40.112  17.365  1.00  0.00           H  
ATOM   4624 HG13 VAL   303      25.387  40.066  17.472  1.00  0.00           H  
ATOM   4625  CG2 VAL   303      25.436  41.237  17.534  1.00  0.00           C  
ATOM   4626 HG21 VAL   303      25.563  41.293  17.452  1.00  0.00           H  
ATOM   4627 HG22 VAL   303      25.588  41.353  17.510  1.00  0.00           H  
ATOM   4628 HG23 VAL   303      25.591  41.256  17.554  1.00  0.00           H  
ATOM   4629  C   VAL   303      23.470  40.467  17.056  1.00  0.00           C  
ATOM   4630  O   VAL   303      23.126  40.223  17.750  1.00  0.00           O  
ATOM   4631  N   THR   304      23.412  40.010  16.043  1.00  0.00           N  
ATOM   4632  H   THR   304      23.683  40.261  15.519  1.00  0.00           H  
ATOM   4633  CA  THR   304      22.952  39.202  15.629  1.00  0.00           C  
ATOM   4634  HA  THR   304      22.719  39.206  16.218  1.00  0.00           H  
ATOM   4635  CB  THR   304      22.425  39.309  14.942  1.00  0.00           C  
ATOM   4636  HB  THR   304      22.104  39.021  14.529  1.00  0.00           H  
ATOM   4637  CG2 THR   304      22.075  39.779  15.126  1.00  0.00           C  
ATOM   4638 HG21 THR   304      21.965  39.890  15.148  1.00  0.00           H  
ATOM   4639 HG22 THR   304      22.002  39.880  15.179  1.00  0.00           H  
ATOM   4640 HG23 THR   304      21.992  39.907  15.176  1.00  0.00           H  
ATOM   4641  OG1 THR   304      22.637  39.331  14.625  1.00  0.00           O  
ATOM   4642  HG1 THR   304      22.631  39.392  14.539  1.00  0.00           H  
ATOM   4643  C   THR   304      23.268  38.226  15.091  1.00  0.00           C  
ATOM   4644  O   THR   304      23.039  37.547  14.930  1.00  0.00           O  
ATOM   4645  N   PHE   305      23.797  38.149  14.820  1.00  0.00           N  
ATOM   4646  H   PHE   305      23.949  38.740  14.972  1.00  0.00           H  
ATOM   4647  CA  PHE   305      24.186  37.290  14.268  1.00  0.00           C  
ATOM   4648  HA  PHE   305      24.542  37.483  14.111  1.00  0.00           H  
ATOM   4649  CB  PHE   305      24.410  36.888  14.836  1.00  0.00           C  
ATOM   4650  HB2 PHE   305      24.157  37.113  14.872  1.00  0.00           H  
ATOM   4651  HB3 PHE   305      24.555  36.232  14.890  1.00  0.00           H  
ATOM   4652  CG  PHE   305      24.782  37.030  15.285  1.00  0.00           C  
ATOM   4653  CD1 PHE   305      25.271  36.850  15.683  1.00  0.00           C  
ATOM   4654  HD1 PHE   305      25.382  36.615  15.670  1.00  0.00           H  
ATOM   4655  CE1 PHE   305      25.616  36.977  16.100  1.00  0.00           C  
ATOM   4656  HE1 PHE   305      25.987  36.838  16.401  1.00  0.00           H  
ATOM   4657  CZ  PHE   305      25.475  37.285  16.121  1.00  0.00           C  
ATOM   4658  HZ  PHE   305      25.739  37.383  16.439  1.00  0.00           H  
ATOM   4659  CE2 PHE   305      24.989  37.466  15.724  1.00  0.00           C  
ATOM   4660  HE2 PHE   305      24.882  37.703  15.739  1.00  0.00           H  
ATOM   4661  CD2 PHE   305      24.643  37.338  15.307  1.00  0.00           C  
ATOM   4662  HD2 PHE   305      24.270  37.477  15.006  1.00  0.00           H  
ATOM   4663  C   PHE   305      23.969  36.589  13.327  1.00  0.00           C  
ATOM   4664  O   PHE   305      24.158  35.890  12.974  1.00  0.00           O  
ATOM   4665  N   GLN   306      23.574  36.778  12.918  1.00  0.00           N  
ATOM   4666  H   GLN   306      23.443  37.358  13.244  1.00  0.00           H  
ATOM   4667  CA  GLN   306      23.330  36.221  12.018  1.00  0.00           C  
ATOM   4668  HA  GLN   306      23.467  35.639  11.836  1.00  0.00           H  
ATOM   4669  CB  GLN   306      22.717  36.293  11.975  1.00  0.00           C  
ATOM   4670  HB2 GLN   306      22.625  36.595  12.201  1.00  0.00           H  
ATOM   4671  HB3 GLN   306      22.601  36.322  11.747  1.00  0.00           H  
ATOM   4672  CG  GLN   306      22.376  35.919  11.931  1.00  0.00           C  
ATOM   4673  HG2 GLN   306      22.418  35.763  11.904  1.00  0.00           H  
ATOM   4674  HG3 GLN   306      22.362  35.931  11.994  1.00  0.00           H  
ATOM   4675  CD  GLN   306      21.987  35.734  11.838  1.00  0.00           C  
ATOM   4676  OE1 GLN   306      21.883  35.765  11.749  1.00  0.00           O  
ATOM   4677  NE2 GLN   306      21.752  35.533  11.855  1.00  0.00           N  
ATOM   4678 HE21 GLN   306      21.501  35.415  11.793  1.00  0.00           H  
ATOM   4679 HE22 GLN   306      21.829  35.503  11.926  1.00  0.00           H  
ATOM   4680  C   GLN   306      23.512  36.314  11.363  1.00  0.00           C  
ATOM   4681  O   GLN   306      23.521  36.499  11.177  1.00  0.00           O  
ATOM   4682  OXT GLN   306      23.649  36.202  11.036  1.00  0.00           O  
TER    4683      GLN   306 
ATOM   4683  C   M35   307      53.710  49.049  54.675  1.00  0.00           C  
ATOM   4684  C1  M35   307      54.520  49.120  53.910  1.00  0.00           C  
ATOM   4685  C2  M35   307      55.117  49.937  54.574  1.00  0.00           C  
ATOM   4686  C3  M35   307      55.051  48.018  53.412  1.00  0.00           C  
ATOM   4687  C4  M35   307      55.882  48.084  52.202  1.00  0.00           C  
ATOM   4688  N   M35   307      55.015  48.219  51.100  1.00  0.00           N  
ATOM   4689  C5  M35   307      54.906  49.302  50.339  1.00  0.00           C  
ATOM   4690  O   M35   307      55.673  50.176  50.462  1.00  0.00           O  
ATOM   4691  C6  M35   307      53.752  49.356  49.360  1.00  0.00           C  
ATOM   4692  C7  M35   307      52.669  50.240  49.811  1.00  0.00           C  
ATOM   4693  N1  M35   307      53.136  48.122  49.049  1.00  0.00           N  
ATOM   4694  C8  M35   307      53.628  47.238  48.291  1.00  0.00           C  
ATOM   4695  O1  M35   307      54.639  47.375  47.863  1.00  0.00           O  
ATOM   4696  C9  M35   307      52.798  46.115  47.993  1.00  0.00           C  
ATOM   4697  C10 M35   307      53.591  44.863  47.774  1.00  0.00           C  
ATOM   4698  O2  M35   307      52.701  43.969  47.282  1.00  0.00           O  
ATOM   4699  C11 M35   307      54.331  44.336  48.985  1.00  0.00           C  
ATOM   4700  C12 M35   307      55.194  43.140  48.709  1.00  0.00           C  
ATOM   4701  C13 M35   307      56.268  43.215  47.934  1.00  0.00           C  
ATOM   4702  C14 M35   307      57.157  43.945  48.215  1.00  0.00           C  
ATOM   4703  C15 M35   307      57.001  42.209  47.749  1.00  0.00           C  
ATOM   4704  N2  M35   307      53.463  43.934  50.001  1.00  0.00           N  
ATOM   4705  C16 M35   307      53.037  44.683  50.997  1.00  0.00           C  
ATOM   4706  O3  M35   307      53.471  45.759  51.121  1.00  0.00           O  
ATOM   4707  C17 M35   307      52.019  44.052  51.893  1.00  0.00           C  
ATOM   4708  N3  M35   307      52.180  42.618  52.061  1.00  0.00           N  
ATOM   4709  C18 M35   307      52.497  41.880  52.075  1.00  0.00           C  
ATOM   4710  O4  M35   307      52.691  42.383  51.886  1.00  0.00           O  
ATOM   4711  C19 M35   307      52.582  40.413  52.377  1.00  0.00           C  
ATOM   4712  N4  M35   307      51.382  39.771  52.530  1.00  0.00           N  
ATOM   4713  C20 M35   307      51.056  39.071  53.478  1.00  0.00           C  
ATOM   4714  O5  M35   307      51.711  38.950  54.327  1.00  0.00           O  
ATOM   4715  C21 M35   307      49.837  38.475  53.367  1.00  0.00           C  
ATOM   4716  C22 M35   307      49.386  38.030  53.715  1.00  0.00           C  
ATOM   4717  C23 M35   307      49.149  38.301  53.880  1.00  0.00           C  
ATOM   4718  C24 M35   307      48.660  37.371  53.436  1.00  0.00           C  
ATOM   4719  C25 M35   307      53.396  39.695  51.466  1.00  0.00           C  
ATOM   4720  C26 M35   307      53.894  39.222  51.230  1.00  0.00           C  
ATOM   4721  C27 M35   307      53.602  39.219  50.897  1.00  0.00           C  
ATOM   4722  C28 M35   307      51.869  44.803  53.158  1.00  0.00           C  
ATOM   4723  C29 M35   307      52.160  44.351  54.232  1.00  0.00           C  
ATOM   4724  C30 M35   307      50.811  45.148  53.344  1.00  0.00           C  
ATOM   4725  C31 M35   307      56.830  46.886  52.082  1.00  0.00           C  
ATOM   4726  O6  M35   307      56.173  45.701  52.017  1.00  0.00           O  
ATOM   4727  C32 M35   307      57.718  46.926  50.938  1.00  0.00           C  
ATOM   4728  C33 M35   307      58.644  47.947  51.034  1.00  0.00           C  
ATOM   4729  O7  M35   307      59.047  48.332  51.112  1.00  0.00           O  
ATOM   4730  O8  M35   307      59.009  48.327  51.029  1.00  0.00           O  
ATOM   4731  H   M35   307      53.485  49.039  54.871  1.00  0.00           H  
ATOM   4732  H1  M35   307      53.505  49.044  54.862  1.00  0.00           H  
ATOM   4733  H2  M35   307      53.524  49.024  54.862  1.00  0.00           H  
ATOM   4734  H3  M35   307      54.246  49.402  53.262  1.00  0.00           H  
ATOM   4735  H4  M35   307      55.286  50.120  54.746  1.00  0.00           H  
ATOM   4736  H5  M35   307      55.235  50.167  54.748  1.00  0.00           H  
ATOM   4737  H6  M35   307      55.274  50.157  54.726  1.00  0.00           H  
ATOM   4738  H7  M35   307      54.380  47.473  53.262  1.00  0.00           H  
ATOM   4739  H8  M35   307      55.488  47.648  54.121  1.00  0.00           H  
ATOM   4740  H9  M35   307      56.472  48.943  52.273  1.00  0.00           H  
ATOM   4741  H10 M35   307      54.354  47.533  50.955  1.00  0.00           H  
ATOM   4742  H11 M35   307      54.128  49.745  48.488  1.00  0.00           H  
ATOM   4743  H12 M35   307      52.382  50.465  49.897  1.00  0.00           H  
ATOM   4744  H13 M35   307      52.421  50.492  49.924  1.00  0.00           H  
ATOM   4745  H14 M35   307      52.404  50.442  49.943  1.00  0.00           H  
ATOM   4746  H15 M35   307      52.300  47.919  49.389  1.00  0.00           H  
ATOM   4747  H16 M35   307      52.254  46.366  47.149  1.00  0.00           H  
ATOM   4748  H17 M35   307      52.110  45.997  48.757  1.00  0.00           H  
ATOM   4749  H18 M35   307      54.292  45.054  47.036  1.00  0.00           H  
ATOM   4750  H19 M35   307      52.532  43.501  47.341  1.00  0.00           H  
ATOM   4751  H20 M35   307      54.934  45.105  49.349  1.00  0.00           H  
ATOM   4752  H21 M35   307      55.521  42.793  49.468  1.00  0.00           H  
ATOM   4753  H22 M35   307      54.713  42.477  48.349  1.00  0.00           H  
ATOM   4754  H23 M35   307      55.875  43.443  47.258  1.00  0.00           H  
ATOM   4755  H24 M35   307      57.370  44.141  48.280  1.00  0.00           H  
ATOM   4756  H25 M35   307      57.386  44.123  48.273  1.00  0.00           H  
ATOM   4757  H26 M35   307      57.401  44.126  48.290  1.00  0.00           H  
ATOM   4758  H27 M35   307      57.174  41.956  47.687  1.00  0.00           H  
ATOM   4759  H28 M35   307      57.202  41.956  47.694  1.00  0.00           H  
ATOM   4760  H29 M35   307      57.184  41.953  47.720  1.00  0.00           H  
ATOM   4761  H30 M35   307      53.087  43.050  49.949  1.00  0.00           H  
ATOM   4762  H31 M35   307      51.113  44.183  51.379  1.00  0.00           H  
ATOM   4763  H32 M35   307      52.030  42.136  52.229  1.00  0.00           H  
ATOM   4764  H33 M35   307      53.035  40.393  53.238  1.00  0.00           H  
ATOM   4765  H34 M35   307      50.773  39.806  51.861  1.00  0.00           H  
ATOM   4766  H35 M35   307      49.639  38.186  53.078  1.00  0.00           H  
ATOM   4767  H36 M35   307      49.475  38.651  53.328  1.00  0.00           H  
ATOM   4768  H37 M35   307      49.723  37.957  54.055  1.00  0.00           H  
ATOM   4769  H38 M35   307      49.105  38.360  53.914  1.00  0.00           H  
ATOM   4770  H39 M35   307      49.088  38.389  53.935  1.00  0.00           H  
ATOM   4771  H40 M35   307      49.073  38.362  53.929  1.00  0.00           H  
ATOM   4772  H41 M35   307      48.505  37.170  53.386  1.00  0.00           H  
ATOM   4773  H42 M35   307      48.496  37.223  53.325  1.00  0.00           H  
ATOM   4774  H43 M35   307      48.438  37.224  53.392  1.00  0.00           H  
ATOM   4775  H44 M35   307      53.508  39.828  51.374  1.00  0.00           H  
ATOM   4776  H45 M35   307      54.019  39.108  51.146  1.00  0.00           H  
ATOM   4777  H46 M35   307      54.022  39.105  51.173  1.00  0.00           H  
ATOM   4778  H47 M35   307      54.027  39.087  51.182  1.00  0.00           H  
ATOM   4779  H48 M35   307      53.664  39.106  50.721  1.00  0.00           H  
ATOM   4780  H49 M35   307      53.646  39.089  50.763  1.00  0.00           H  
ATOM   4781  H50 M35   307      53.659  39.092  50.768  1.00  0.00           H  
ATOM   4782  H51 M35   307      52.299  45.486  53.217  1.00  0.00           H  
ATOM   4783  H52 M35   307      52.246  44.271  54.538  1.00  0.00           H  
ATOM   4784  H53 M35   307      52.256  44.214  54.488  1.00  0.00           H  
ATOM   4785  H54 M35   307      52.204  44.236  54.493  1.00  0.00           H  
ATOM   4786  H55 M35   307      50.548  45.259  53.436  1.00  0.00           H  
ATOM   4787  H56 M35   307      50.524  45.271  53.364  1.00  0.00           H  
ATOM   4788  H57 M35   307      50.557  45.194  53.377  1.00  0.00           H  
ATOM   4789  H58 M35   307      57.426  46.861  52.924  1.00  0.00           H  
ATOM   4790  H59 M35   307      55.401  45.870  51.620  1.00  0.00           H  
ATOM   4791  H60 M35   307      57.184  47.052  50.106  1.00  0.00           H  
ATOM   4792  H61 M35   307      58.255  46.050  50.834  1.00  0.00           H  
TER    4793      M35   307 
END   
